# Supplementary material for: Bayesian algorithm to estimate position and activity of an orphan gamma source utilizing multiple detectors in a mobile gamma spectrometry system
Source: PLoS One. 2021 Jan 22;16(1):e0245440. doi: 10.1371/journal.pone.0245440 (PMC7822251; doi:10.1371/journal.pone.0245440)
Supplement: S1 Data — (GZ) [file pone.0245440.s001.gz]

Archive with 405 entries (404 files):
- synth_data_Co-60_setup_14_real_8.csv
- synth_data_Cs-137_setup_18_real_8.csv
- synth_data_Co-60_setup_17_real_6.csv
- synth_data_Co-60_setup_19_real_1.csv
- synth_data_Cs-137_setup_5_real_5.csv
- synth_data_Cs-137_setup_17_real_9.csv
- synth_data_Co-60_setup_9_real_6.csv
- synth_data_Cs-137_setup_19_real_4.csv
- synth_data_Cs-137_setup_6_real_1.csv
- synth_data_Co-60_setup_8_real_7.csv
- synth_data_Cs-137_setup_20_real_2.csv
- synth_data_Co-60_setup_15_real_4.csv
- synth_data_Cs-137_setup_1_real_8.csv
- synth_data_Cs-137_setup_3_real_3.csv
- synth_data_Co-60_setup_5_real_9.csv
- synth_data_Cs-137_setup_15_real_7.csv
- synth_data_Cs-137_setup_2_real_4.csv
- synth_data_Co-60_setup_6_real_5.csv
- synth_data_Cs-137_setup_16_real_3.csv
- synth_data_Co-60_setup_11_real_7.csv
- synth_data_Co-60_setup_7_real_1.csv
- synth_data_Co-60_setup_13_real_2.csv
- synth_data_Cs-137_setup_20_real_3.csv
- synth_data_Co-60_setup_12_real_3.csv
- synth_data_Cs-137_setup_13_real_5.csv
- synth_data_Co-60_setup_2_real_8.csv
- synth_data_Co-60_setup_4_real_3.csv
- synth_data_Cs-137_setup_14_real_1.csv
- synth_data_Co-60_setup_3_real_4.csv
- synth_data_Cs-137_setup_19_real_5.csv
- synth_data_Cs-137_setup_7_real_8.csv
- synth_data_Co-60_setup_10_real_1.csv
- synth_data_Cs-137_setup_8_real_7.csv
- synth_data_Cs-137_setup_9_real_3.csv
- synth_data_Cs-137_setup_10_real_4.csv
- synth_data_Cs-137_setup_16_real_4.csv
- synth_data_Co-60_setup_14_real_9.csv
- synth_data_Co-60_setup_1_real_2.csv
- synth_data_Cs-137_setup_18_real_9.csv
- synth_data_Co-60_setup_18_real_6.csv
- synth_data_Co-60_setup_19_real_2.csv
- synth_data_Co-60_setup_17_real_7.csv
- synth_data_Co-60_setup_8_real_10.csv
- synth_data_Co-60_setup_6_real_10.csv
- synth_data_Cs-137_setup_5_real_6.csv
- synth_data_Co-60_setup_9_real_7.csv
- synth_data_Cs-137_setup_15_real_8.csv
- synth_data_Cs-137_setup_6_real_2.csv
- synth_data_Co-60_setup_8_real_8.csv
- synth_data_Co-60_setup_13_real_10.csv
- synth_data_Cs-137_setup_1_real_9.csv
- synth_data_Co-60_setup_15_real_5.csv
- synth_data_Cs-137_setup_3_real_4.csv
- synth_data_Co-60_setup_11_real_10.csv
- synth_data_Co-60_setup_15_real_10.csv
- synth_data_Co-60_setup_16_real_1.csv
- synth_data_Cs-137_setup_2_real_5.csv
- synth_data_Co-60_setup_6_real_6.csv
- synth_data_Co-60_setup_13_real_3.csv
- synth_data_Co-60_setup_11_real_8.csv
- synth_data_Co-60_setup_7_real_2.csv
- synth_data_Co-60_setup_12_real_4.csv
- synth_data_Cs-137_setup_13_real_6.csv
- synth_data_Co-60_setup_2_real_9.csv
- synth_data_Co-60_setup_4_real_4.csv
- synth_data_Cs-137_setup_14_real_2.csv
- synth_data_Co-60_setup_3_real_5.csv
- synth_data_Cs-137_setup_19_real_6.csv
- synth_data_Co-60_setup_10_real_2.csv
- synth_data_Cs-137_setup_8_real_8.csv
- synth_data_Cs-137_setup_7_real_9.csv
- synth_data_Cs-137_setup_10_real_5.csv
- synth_data_Cs-137_setup_9_real_4.csv
- synth_data_Co-60_setup_1_real_3.csv
- synth_data_Cs-137_setup_11_real_1.csv
- synth_data_Co-60_setup_18_real_7.csv
- synth_data_Cs-137_setup_20_real_4.csv
- synth_data_Cs-137_setup_19_real_7.csv
- synth_data_Co-60_setup_17_real_8.csv
- synth_data_Co-60_setup_19_real_3.csv
- synth_data_Cs-137_setup_5_real_7.csv
- synth_data_Co-60_setup_9_real_8.csv
- synth_data_Cs-137_setup_15_real_9.csv
- synth_data_Cs-137_setup_6_real_3.csv
- synth_data_Co-60_setup_8_real_9.csv
- synth_data_Cs-137_setup_16_real_5.csv
- synth_data_Co-60_setup_15_real_6.csv
- synth_data_Co-60_setup_6_real_7.csv
- synth_data_Cs-137_setup_3_real_5.csv
- synth_data_Co-60_setup_20_real_1.csv
- synth_data_Co-60_setup_16_real_2.csv
- synth_data_Cs-137_setup_2_real_6.csv
- synth_data_Cs-137_setup_4_real_1.csv
- angular_naif.csv
- synth_data_Co-60_setup_7_real_3.csv
- synth_data_Co-60_setup_11_real_9.csv
- synth_data_Co-60_setup_13_real_4.csv
- synth_data_Cs-137_setup_17_real_1.csv
- synth_data_Co-60_setup_12_real_5.csv
- synth_data_Cs-137_setup_13_real_7.csv
- synth_data_Co-60_setup_4_real_5.csv
- synth_data_Co-60_setup_9_real_10.csv
- synth_data_Cs-137_setup_14_real_3.csv
- synth_data_Co-60_setup_3_real_6.csv
- synth_data_Co-60_setup_5_real_1.csv
- synth_data_Cs-137_setup_8_real_9.csv
- synth_data_Co-60_setup_10_real_3.csv
- synth_data_Cs-137_setup_10_real_6.csv
- synth_data_Cs-137_setup_9_real_5.csv
- synth_data_Co-60_setup_14_real_10.csv
- synth_data_Cs-137_setup_12_real_1.csv
- synth_data_Co-60_setup_16_real_10.csv
- synth_data_Co-60_setup_18_real_10.csv
- synth_data_Co-60_setup_1_real_4.csv
- synth_data_Cs-137_setup_11_real_2.csv
- synth_data_Co-60_setup_18_real_8.csv
- synth_data_Cs-137_setup_19_real_8.csv
- synth_data_Co-60_setup_17_real_9.csv
- synth_data_Co-60_setup_19_real_4.csv
- synth_data_Cs-137_setup_5_real_8.csv
- synth_data_Co-60_setup_9_real_9.csv
- synth_data_Cs-137_setup_13_real_8.csv
- synth_data_Cs-137_setup_6_real_4.csv
- synth_data_Cs-137_setup_20_real_5.csv
- synth_data_Co-60_setup_15_real_7.csv
- synth_data_Cs-137_setup_20_real_7.csv
- synth_data_Cs-137_setup_3_real_6.csv
- synth_data_Co-60_setup_16_real_3.csv
- synth_data_Co-60_setup_20_real_2.csv
- synth_data_Cs-137_setup_2_real_7.csv
- synth_data_Cs-137_setup_4_real_2.csv
- synth_data_Co-60_setup_6_real_8.csv
- synth_data_Cs-137_setup_16_real_6.csv
- synth_data_Cs-137_setup_18_real_1.csv
- synth_data_Co-60_setup_13_real_5.csv
- synth_data_Co-60_setup_7_real_4.csv
- synth_data_Cs-137_setup_17_real_2.csv
- synth_data_Co-60_setup_12_real_6.csv
- synth_data_Co-60_setup_14_real_1.csv
- synth_data_Co-60_setup_4_real_6.csv
- synth_data_Cs-137_setup_14_real_4.csv
- synth_data_Cs-137_setup_1_real_1.csv
- synth_data_Co-60_setup_3_real_7.csv
- synth_data_Co-60_setup_5_real_2.csv
- synth_data_Cs-137_setup_9_real_6.csv
- synth_data_Co-60_setup_10_real_4.csv
- synth_data_Cs-137_setup_1_real_10.csv
- synth_data_Cs-137_setup_13_real_9.csv
- synth_data_Cs-137_setup_10_real_7.csv
- synth_data_Cs-137_setup_12_real_2.csv
- synth_data_Co-60_setup_1_real_5.csv
- synth_data_Cs-137_setup_11_real_3.csv
- synth_data_Co-60_setup_18_real_9.csv
- synth_data_Co-60_setup_2_real_1.csv
- angular_nair.csv
- synth_data_Co-60_setup_19_real_5.csv
- synth_data_Cs-137_setup_5_real_9.csv
- synth_data_Cs-137_setup_20_real_6.csv
- synth_data_Cs-137_setup_18_real_2.csv
- synth_data_Cs-137_setup_6_real_5.csv
- synth_data_Cs-137_setup_7_real_1.csv
- synth_data_Cs-137_setup_17_real_3.csv
- synth_data_Cs-137_setup_16_real_7.csv
- synth_data_Co-60_setup_15_real_8.csv
- synth_data_Co-60_setup_19_real_10.csv
- synth_data_Cs-137_setup_3_real_7.csv
- synth_data_Co-60_setup_20_real_3.csv
- synth_data_Co-60_setup_16_real_4.csv
- synth_data_Cs-137_setup_2_real_8.csv
- synth_data_Cs-137_setup_4_real_3.csv
- synth_data_Co-60_setup_6_real_9.csv
- synth_data_Co-60_setup_13_real_6.csv
- 
- synth_data_Co-60_setup_17_real_10.csv
- synth_data_Co-60_setup_7_real_5.csv
- synth_data_Co-60_setup_14_real_2.csv
- synth_data_Co-60_setup_12_real_7.csv
- synth_data_Co-60_setup_8_real_1.csv
- synth_data_Co-60_setup_4_real_7.csv
- synth_data_Cs-137_setup_14_real_5.csv
- synth_data_Cs-137_setup_1_real_2.csv
- synth_data_Co-60_setup_3_real_8.csv
- synth_data_Co-60_setup_5_real_3.csv
- synth_data_Cs-137_setup_15_real_1.csv
- synth_data_Co-60_setup_10_real_5.csv
- synth_data_Cs-137_setup_20_real_10.csv
- synth_data_Cs-137_setup_9_real_7.csv
- synth_data_Cs-137_setup_10_real_8.csv
- synth_data_Co-60_setup_11_real_1.csv
- synth_data_Cs-137_setup_12_real_3.csv
- synth_data_Co-60_setup_1_real_6.csv
- synth_data_Cs-137_setup_11_real_4.csv
- synth_data_Co-60_setup_2_real_2.csv
- synth_data_Cs-137_setup_19_real_9.csv
- synth_data_Co-60_setup_19_real_6.csv
- synth_data_Cs-137_setup_2_real_10.csv
- synth_data_Cs-137_setup_6_real_6.csv
- synth_data_Cs-137_setup_10_real_10.csv
- synth_data_Cs-137_setup_12_real_10.csv
- synth_data_Cs-137_setup_8_real_1.csv
- synth_data_Cs-137_setup_4_real_4.csv
- synth_data_Cs-137_setup_17_real_4.csv
- synth_data_Cs-137_setup_7_real_2.csv
- synth_data_Cs-137_setup_18_real_3.csv
- synth_data_Co-60_setup_15_real_9.csv
- synth_data_Cs-137_setup_3_real_8.csv
- synth_data_Co-60_setup_20_real_4.csv
- synth_data_Co-60_setup_16_real_5.csv
- synth_data_Cs-137_setup_2_real_9.csv
- synth_data_Cs-137_setup_4_real_10.csv
- synth_data_Cs-137_setup_16_real_8.csv
- synth_data_Co-60_setup_17_real_1.csv
- synth_data_Co-60_setup_14_real_3.csv
- synth_data_Co-60_setup_13_real_7.csv
- synth_data_Co-60_setup_7_real_6.csv
- synth_data_Co-60_setup_9_real_1.csv
- synth_data_Co-60_setup_12_real_8.csv
- synth_data_Co-60_setup_8_real_2.csv
- synth_data_Co-60_setup_4_real_8.csv
- synth_data_Cs-137_setup_14_real_6.csv
- synth_data_Cs-137_setup_1_real_3.csv
- synth_data_Co-60_setup_3_real_9.csv
- synth_data_Co-60_setup_5_real_4.csv
- synth_data_Cs-137_setup_15_real_2.csv
- synth_data_Co-60_setup_10_real_6.csv
- synth_data_Cs-137_setup_9_real_8.csv
- synth_data_Cs-137_setup_10_real_9.csv
- synth_data_Co-60_setup_11_real_2.csv
- synth_data_Cs-137_setup_12_real_4.csv
- synth_data_Co-60_setup_1_real_7.csv
- synth_data_Cs-137_setup_11_real_5.csv
- synth_data_Co-60_setup_2_real_3.csv
- synth_data_Co-60_setup_19_real_7.csv
- synth_data_Cs-137_setup_20_real_8.csv
- synth_data_Cs-137_setup_11_real_10.csv
- synth_data_Cs-137_setup_6_real_7.csv
- synth_data_Cs-137_setup_8_real_2.csv
- synth_data_Cs-137_setup_17_real_5.csv
- synth_data_Cs-137_setup_7_real_3.csv
- synth_data_Cs-137_setup_18_real_4.csv
- synth_data_Co-60_setup_14_real_4.csv
- synth_data_Co-60_setup_13_real_8.csv
- synth_data_Cs-137_setup_3_real_9.csv
- synth_data_Co-60_setup_16_real_6.csv
- synth_data_Co-60_setup_20_real_5.csv
- synth_data_Co-60_setup_18_real_1.csv
- synth_data_Cs-137_setup_4_real_5.csv
- synth_data_Cs-137_setup_16_real_9.csv
- synth_data_Co-60_setup_17_real_2.csv
- synth_data_Cs-137_setup_5_real_1.csv
- angular_hpge.csv
- synth_data_Co-60_setup_7_real_7.csv
- synth_data_Co-60_setup_9_real_2.csv
- synth_data_Co-60_setup_12_real_9.csv
- synth_data_Co-60_setup_8_real_3.csv
- synth_data_Cs-137_setup_13_real_10.csv
- synth_data_Cs-137_setup_15_real_3.csv
- synth_data_Co-60_setup_4_real_9.csv
- synth_data_Cs-137_setup_14_real_7.csv
- synth_data_Cs-137_setup_1_real_4.csv
- synth_data_Cs-137_setup_15_real_10.csv
- synth_data_Co-60_setup_5_real_5.csv
- synth_data_Co-60_setup_1_real_10.csv
- synth_data_Cs-137_setup_9_real_9.csv
- synth_data_Co-60_setup_10_real_7.csv
- synth_data_Co-60_setup_6_real_1.csv
- synth_data_Cs-137_setup_11_real_6.csv
- synth_data_Cs-137_setup_7_real_10.csv
- synth_data_Co-60_setup_11_real_3.csv
- synth_data_Cs-137_setup_12_real_5.csv
- synth_data_Cs-137_setup_13_real_1.csv
- synth_data_Co-60_setup_1_real_8.csv
- synth_data_Cs-137_setup_5_real_10.csv
- synth_data_Cs-137_setup_3_real_10.csv
- synth_data_Co-60_setup_2_real_4.csv
- synth_data_Co-60_setup_19_real_8.csv
- synth_data_Cs-137_setup_6_real_8.csv
- synth_data_Cs-137_setup_8_real_3.csv
- synth_data_Cs-137_setup_7_real_4.csv
- synth_data_Co-60_setup_13_real_9.csv
- synth_data_Cs-137_setup_17_real_6.csv
- synth_data_Co-60_setup_20_real_6.csv
- synth_data_Co-60_setup_16_real_7.csv
- synth_data_Co-60_setup_18_real_2.csv
- synth_data_Cs-137_setup_4_real_6.csv
- synth_data_Cs-137_setup_20_real_9.csv
- synth_data_Co-60_setup_17_real_3.csv
- synth_data_Cs-137_setup_18_real_5.csv
- synth_data_Cs-137_setup_5_real_2.csv
- synth_data_Co-60_setup_7_real_8.csv
- synth_data_Co-60_setup_9_real_3.csv
- synth_data_Cs-137_setup_19_real_1.csv
- synth_data_Co-60_setup_14_real_5.csv
- synth_data_Co-60_setup_8_real_4.csv
- synth_data_Cs-137_setup_14_real_8.csv
- synth_data_Co-60_setup_15_real_1.csv
- synth_data_Cs-137_setup_1_real_5.csv
- synth_data_Co-60_setup_5_real_6.csv
- synth_data_Cs-137_setup_15_real_4.csv
- synth_data_Cs-137_setup_2_real_1.csv
[truncated: 105 more entries]
