# Supplementary material for: Bayesian algorithm to estimate position and activity of an orphan gamma source utilizing multiple detectors in a mobile gamma spectrometry system
Source: PLoS One. 2021 Jan 22;16(1):e0245440. doi: 10.1371/journal.pone.0245440 (PMC7822251; doi:10.1371/journal.pone.0245440)
Supplement: S1 Data — (GZ) [file pone.0245440.s001.gz › synth_data_Cs-137_setup_20_real_2.csv]

	V1	V2	V3	V4	V5
1	302.071217755147	-909.636676426046	64	57	2
2	302.071217755147	-909.636676426046	72	46	0
3	302.071217755147	-909.636676426046	57	37	0
4	301.548198399309	-909.621014986187	64	49	0
5	300.006905555027	-908.646814055741	63	63	0
6	297.447340922256	-906.714072529227	71	37	0
7	294.392526231415	-903.838450930081	58	43	0
8	290.870231790817	-899.092731952667	72	50	1
9	286.357446746901	-892.461251052096	54	60	0
10	281.900214586349	-883.975332831964	60	52	1
11	277.470771143213	-874.562193524092	58	49	0
12	273.041348140861	-865.149049330503	74	57	0
13	268.611945579585	-855.735900252126	68	59	0
14	263.136539850617	-846.291414022446	76	55	2
15	254.689748567995	-831.189621161669	76	55	0
16	249.242183872324	-820.817900124006	74	63	0
17	242.776409925078	-809.487618338317	83	46	0
18	236.31067135639	-798.157326317392	68	54	0
19	229.321963459253	-786.811353734694	64	58	0
20	218.343754268833	-768.849484775215	73	54	0
21	210.887714589771	-755.633376831189	68	60	0
22	203.926934711984	-743.360144867562	62	68	0
23	196.966196110938	-731.08690103516	52	53	1
24	190.005498786981	-718.813645334914	80	51	0
25	183.044842740288	-706.540377766825	70	52	1
26	176.084227970685	-694.267098331824	67	63	0
27	169.095859252615	-682.921023054048	66	57	0
28	162.13532543974	-670.647719872184	65	63	0
29	154.651843521511	-658.358725298196	61	51	0
30	147.168405810953	-646.06971707847	57	51	0
31	140.207998759754	-633.796376580372	71	50	0
32	133.247632986284	-621.523024214432	66	49	0
33	126.287308490952	-609.249659983441	77	56	1
34	119.299218640313	-597.903499828652	72	55	0
35	111.815994397213	-585.61442705337	56	51	0
36	104.332814362308	-573.325340631418	67	52	1
37	97.3726563099772	-561.051927204244	62	52	0
38	90.4125395361916	-548.77850191202	76	55	1
39	83.452464040718	-536.505064753816	72	50	0
40	75.9694564427482	-524.215926513076	77	58	1
41	68.486493053264	-511.926774629392	69	54	0
42	61.5265443229582	-499.653300154954	51	59	2
43	54.5666368711391	-487.379813815467	60	51	0
44	47.6067706981557	-475.106315607205	64	46	0
45	40.6469458044157	-462.832805534825	56	67	0
46	33.6871621897444	-450.559283596464	62	53	1
47	22.7106873890152	-432.596890561283	54	61	0
48	11.7343073533266	-414.63446817454	60	56	0
49	4.77469018672127	-402.360897044651	60	46	1
50	-2.18488570023328	-390.087314050645	56	47	0
51	-9.14442030765349	-377.813719188794	75	48	0
52	-16.1039136352483	-365.540112462826	66	46	0
53	-23.0633656829013	-353.266493871808	47	52	0
54	-30.022776450729	-340.992863412946	70	61	2
55	-37.5050959948567	-328.703517899849	68	58	1
56	-44.9873713289853	-316.414158742875	62	56	0
57	-51.9466553272214	-304.140490973368	62	54	2
58	-58.9058980452828	-291.866811337881	61	61	0
59	-65.3421552856453	-279.608826521784	72	55	1
60	-71.7783741736785	-267.350831490941	53	60	0
61	-78.2145547092077	-255.092826249078	55	59	0
62	-84.0999037727597	-241.923304171301	60	48	0
63	-90.0130693464889	-229.680989040993	65	53	1
64	-95.9261994932895	-217.438665223308	69	58	0
65	-103.70817227388	-197.715762740932	71	65	0
66	-110.967136536434	-178.008557212539	76	67	0
67	-115.778545389941	-163.943197087385	60	59	1
68	-120.589920043421	-149.877830961719	68	68	0
69	-125.429123607406	-136.739674433134	84	68	2
70	-130.268295283604	-123.601511899382	79	69	1
71	-134.58451110078	-110.479058654979	64	70	1
72	-138.900698173151	-97.356600551866	85	65	6
73	-143.216856500774	-84.2341375900432	88	56	6
74	-147.532986083359	-71.1116697667167	83	56	1
75	-152.344135014922	-57.0462640384212	64	70	2
76	-156.632333854272	-42.9965703682974	68	78	1
77	-160.948373544554	-29.8740874286741	82	66	5
78	-165.787297238829	-16.7358804875985	77	75	3
79	-172.522712598206	2.95572113338858	78	65	2
80	-178.735152888927	22.6316136838868	66	85	0
81	-183.051047281595	35.7541214618832	84	73	2
82	-187.861939653812	49.8195715881884	58	64	0
83	-192.149894727627	63.8693052046001	78	67	0
84	-196.46569922613	76.9918280979618	60	49	1
85	-201.304374934174	90.1300794417039	64	50	1
86	-205.62012037012	103.252612594515	54	51	0
87	-209.935837060446	116.375150604174	73	59	0
88	-214.25152500486	129.497693473473	77	53	0
89	-218.539298615826	143.547456778586	66	38	0
90	-223.349933266873	157.612951299176	68	65	1
91	-227.665531315666	170.735509284772	54	60	0
92	-231.981100618315	183.858072127216	73	49	0
93	-236.819528335938	196.996367874555	61	62	1
94	-241.135038575099	210.118940978311	78	51	0
95	-245.450520068116	223.241518938914	72	54	0
96	-252.157235541788	243.860475552268	62	49	0
97	-258.863880735124	264.479443917051	70	64	0
98	-263.702121093345	277.617773265578	60	58	0
99	-268.017453624983	290.740376600064	67	39	0
100	-272.332757410011	303.862984792329	70	56	0
101	-276.648032448255	316.985597845167	68	46	1
102	-280.963278739713	330.10821575392	58	61	1
103	-285.801365936291	343.246572704054	57	68	0
104	-290.11655316269	356.369200870395	64	51	0
105	-294.431711642304	369.491833894514	79	46	1
106	-299.241801264754	383.55742320139	56	66	0
107	-303.52899354219	397.607282038778	67	52	0
108	-307.844062122633	410.729930179194	83	55	0
109	-312.68196195527	423.86832072679	56	57	0
110	-317.519829897443	437.006717276759	58	50	0
111	-321.8627195835	449.202165525407	68	58	0
112	-325.710638513905	460.45466384571	70	53	2
113	-330.987534956192	476.390463079326	64	67	1
114	-334.340462571126	486.70001464989	50	66	2
115	-336.731412383902	494.196441221051	65	65	0
116	-339.038609068026	504.474515929818	59	65	0
117	-338.899035681621	509.110593684018	67	55	0
118	-338.78737692209	512.819455908611	69	55	0
119	-338.731547525502	514.673887025565	52	46	0
120	-339.693500979105	517.487015558407	64	64	3
121	-342.223998400499	520.347367942333	56	48	1
122	-345.883937482489	520.457558560185	57	63	0
123	-349.076861977752	518.697579055093	69	57	1
124	-350.26214508299	514.092985807918	67	54	0
125	-349.383948190138	508.498208307661	55	61	0
126	-347.460047407425	502.87194713857	63	59	0
127	-345.041205797228	496.302729782648	65	47	0
128	-341.632482096669	487.847600423731	61	58	0
129	-338.251658319787	478.465258486569	66	55	0
130	-334.898732039961	468.155703965575	79	42	0
131	-331.050844765326	456.903196983039	73	60	1
132	-327.230847192404	444.723478314467	69	77	1
133	-322.91587744822	431.600809102878	55	58	0
134	-316.181938209222	411.908945395611	73	39	0
135	-309.475839235703	391.28987791948	67	63	1
136	-304.66579255031	377.224276579916	64	46	0
137	-299.827806673013	364.085896774195	68	40	0
138	-295.51265764545	350.963258332573	62	45	0
139	-291.225382772973	336.913409216329	48	57	0
140	-286.415204958466	322.847830674611	69	51	0
141	-283.996152642765	316.278651419096	64	45	1
142	-279.708798678359	302.228815256618	74	51	0
143	-273.002322116983	281.609811595641	62	53	0
144	-268.164114677464	268.471471386962	61	54	1
145	-263.353771532711	254.405921639875	61	45	0
146	-259.066276168567	240.356108685024	67	50	0
147	-254.750855876016	227.233516127802	60	56	0
148	-249.912521711842	214.095198719762	66	43	1
149	-245.597042355337	200.972616422921	66	49	0
150	-241.309425103653	186.922823438421	70	58	0
151	-236.498886953632	172.857307283208	67	68	0
152	-231.660426065733	159.71901267767	69	44	1
153	-224.925568934646	140.027308543213	65	51	1
154	-218.218530062644	119.408400615677	66	46	2
155	-213.407827744028	105.342913262546	62	49	0
156	-209.09210796142	92.2203719941899	73	58	0
157	-204.77635943325	79.0978355864063	64	56	1
158	-199.937679300201	65.9595805862918	72	60	1
159	-195.098967278143	52.821331590414	70	56	0
160	-190.260223367135	39.6830885997042	85	62	0
161	-185.972232683096	25.6333576878533	69	49	0
162	-181.684211164189	11.5836316356435	75	73	0
163	-176.8453724219	-1.55459455866367	82	63	1
164	-172.006501791184	-14.6928147468716	73	61	2
165	-167.167599271925	-27.8310289299116	85	63	1
166	-160.432102145569	-47.5226205009967	83	70	0
167	-153.696537985932	-67.2142003122717	80	70	2
168	-148.857511057751	-80.3523916862905	74	67	1
169	-144.569241772289	-94.4020761745051	74	68	2
170	-140.280941652891	-108.45175580401	66	70	1
171	-135.964745204255	-121.574214997701	79	57	2
172	-131.648520010698	-134.696669334546	68	57	1
173	-126.80933762138	-147.834833106957	76	65	3
174	-121.970123344276	-160.972990876064	78	60	3
175	-117.130877179326	-174.111142639071	60	52	0
176	-112.291599126998	-187.249288397841	72	60	1
177	-104.509686732839	-206.972207291052	74	60	3
178	-96.2047599877114	-226.710821283981	64	50	1
179	-90.3194707488874	-239.880360782146	72	68	0
180	-84.4062900490826	-252.122675991617	58	54	1
181	-78.4930739227566	-264.364982517436	67	71	0
182	-72.0847289400408	-277.550203478895	57	61	0
183	-65.6484936987981	-289.808198608458	68	54	1
184	-59.2122201052262	-302.066183526069	49	60	2
185	-48.7872367010568	-320.940306537785	86	44	0
186	-38.3343153694877	-338.887187191285	70	53	1
187	-31.3470901774126	-350.233615657315	74	49	0
188	-27.8534632989904	-355.906825432554	71	48	1
189	-20.8940196374897	-368.180451775901	72	48	0
190	-9.94573784660315	-387.070176744834	62	51	0
191	-2.46323022723664	-399.359471491538	54	59	0
192	4.49636164144613	-411.633054594509	65	41	1
193	11.4559947898379	-423.9066258315	58	61	0
194	18.9664616408991	-435.268665712327	71	56	1
195	26.4491414575605	-447.557907712646	65	52	2
196	33.4088997746585	-459.83144162409	69	57	0
197	40.3965240017278	-471.177747863345	58	52	0
198	47.3563632788719	-483.451258031651	62	52	0
199	54.8392138258787	-495.740448202007	68	44	0
200	62.3499281975091	-507.102408882231	69	57	3
201	69.3098926422535	-519.375881727785	72	47	0
202	76.2698983656592	-531.649342706427	62	50	0
203	83.2299453674932	-543.922791819088	61	59	2
204	90.7130108515266	-556.211916513741	75	51	0
205	98.1961205442203	-568.501027565449	73	48	0
206	105.156294310116	-580.774439361878	69	45	0
207	112.144317563216	-592.120623365976	62	44	0
208	119.104572287644	-604.394011418335	58	61	0
209	126.06486829021	-616.667387602851	69	53	0
210	133.025205570331	-628.940751922317	69	51	0
211	140.508571473998	-641.229785691947	58	50	1
212	148.019781582989	-652.59158983361	74	61	0
213	158.474389530369	-670.537967867218	68	51	1
214	169.452080937452	-688.499996943399	78	48	0
215	176.93566152826	-700.788964302279	70	54	0
216	183.89629041322	-713.062242098153	58	56	0
217	191.407748033176	-724.423967030831	79	47	1
218	198.891458070138	-736.712894360535	52	53	0
219	205.852212117286	-748.986134826206	59	47	1
220	212.840792618459	-760.332147333771	60	57	0
221	219.801627621229	-772.605364054441	67	52	0
222	226.762503900798	-784.878568906337	65	50	1
223	233.723421456874	-797.151761892252	65	65	0
224	240.684380289633	-809.42494300846	58	60	0
225	247.645380398666	-821.698112256825	71	57	0
226	254.60642178409	-833.971269637346	54	58	0
227	261.595278439578	-845.3171989806	73	51	0
228	268.556400779751	-857.590332613327	75	55	0
229	275.517564395559	-869.863454380073	76	53	0
230	282.506538490008	-881.209348074161	73	47	0
231	289.467783059925	-893.482446092181	67	58	0
232	296.429068905651	-905.755532241426	60	52	0
233	303.390396026894	-918.028606522828	76	62	0
234	310.874786252331	-930.317329280078	65	54	0
235	318.359220682818	-942.606038392521	62	55	0
236	325.320674559684	-954.87907535024	71	52	0
237	335.253784365254	-972.809343112633	59	41	1
238	344.168677338224	-989.781058067456	66	44	0
239	348.62615139375	-998.266908199526	62	59	1
240	352.588365984091	-1005.80988198426	71	56	0
241	355.504531620652	-1013.32154240925	65	66	3
242	356.87936233962	-1019.85902074166	60	53	2
243	357.758916405146	-1025.45362773538	63	57	0
244	358.666224835149	-1030.12101817783	64	43	0
245	360.647355320863	-1033.89250051044	65	46	0
246	364.2530940742	-1035.85651069507	61	53	1
247	367.446800034144	-1034.09599921852	84	47	1
248	369.126900074771	-1030.43409359921	79	44	1
249	369.265646875254	-1025.79801188689	60	52	2
250	367.3122631273	-1021.0993171474	66	58	0
251	363.789787659887	-1016.35366030689	68	41	1
252	359.7997916608	-1009.73791355267	61	58	1
253	355.342282968166	-1001.25207545329	53	51	0
254	350.389517088071	-991.823360708542	72	49	0
255	344.913745864993	-982.378983817995	59	54	0
256	338.942729008268	-971.99172645621	77	55	0
257	332.99949978618	-960.677244081162	58	63	1
258	327.028544165543	-950.289969284087	59	60	1
259	320.534595514298	-939.887026659213	71	53	1
260	314.096203349065	-927.629641259089	48	53	0
261	307.657849531621	-915.372245640494	65	51	0
262	301.191769051133	-904.04205604922	74	56	0
263	291.726455814845	-887.981800050475	79	62	1
264	282.261215814622	-871.921522173099	62	43	1
265	276.813528929604	-861.54983779788	56	42	0
266	270.842857124575	-851.162480879575	65	42	0
267	264.376977569889	-839.832233024761	64	56	0
268	257.388123721466	-828.486308049411	59	64	1
269	249.353291321022	-817.109035502188	60	61	0
270	240.795495457889	-805.716078457423	56	44	0
271	231.74252104084	-793.380217642523	62	47	1
272	223.240386432037	-780.132792126387	66	74	0
273	215.289092701394	-765.973805083893	60	44	0
274	207.337853405043	-751.814802544191	68	67	0
275	199.386668543448	-737.655784506351	58	58	0
276	191.463328202139	-722.569534913637	67	58	0
277	184.063041194691	-707.49894581642	65	41	1
278	176.63501515548	-693.355559179559	73	46	1
279	165.685077254195	-674.466332893819	52	65	1
280	155.230429751449	-656.519972813316	71	46	0
281	148.242181666661	-645.173861916177	70	44	0
282	141.281773284834	-632.900523144752	75	56	1
283	134.321406180563	-620.627172505483	59	48	0
284	127.361080354196	-608.353809999302	62	50	1
285	120.400795805734	-596.080435626209	64	48	0
286	113.412744524889	-584.734265326522	62	50	0
287	106.452540934493	-572.460867207497	80	48	1
288	99.4923786224099	-560.187457224354	56	64	0
289	92.5322575888131	-547.914035373367	66	50	1
290	85.5721778337611	-535.640601654537	74	63	1
291	78.0891660833731	-523.351467110217	67	69	0
292	70.6061985416454	-511.062318920158	85	65	1
293	63.6184261332965	-499.716063747182	64	52	0
294	56.6585128235165	-487.442580837756	69	45	1
295	46.2326319632703	-468.568726307712	58	61	0
296	35.7790205680649	-450.622060910799	80	66	0
297	28.2963092428981	-438.332835445181	55	54	0
298	20.8136421270901	-426.043596333824	62	66	1
299	13.8539794211974	-413.770040512085	67	47	2
300	6.89435799466446	-401.496472823434	66	62	0
301	-0.065222152217757	-389.222893270664	71	64	0
302	-7.02476101950742	-376.949301850982	67	52	0
303	-14.012095825281	-365.602914301679	67	57	0
304	-20.9715537310112	-353.32929913979	61	52	1
305	-28.4539218818536	-341.039970031008	65	47	1
306	-35.9362458226969	-328.750627280213	72	57	0
307	-42.8955769594759	-316.476974806748	80	64	0
308	-49.854866816022	-304.203310467303	87	60	0
309	-56.8141153921606	-291.929634263739	63	45	0
310	-63.2503784867004	-279.671652624384	63	56	2
311	-69.6587532251142	-266.486445124261	86	44	0
312	-76.0949381281389	-254.228443068452	45	57	1
313	-82.0081449785503	-241.986139550805	64	62	0
314	-87.893462158856	-228.81661172118	59	74	1
315	-93.7787411595345	-215.647075217217	76	57	2
316	-99.1410470016999	-202.493240918033	79	58	0
317	-106.922973768844	-182.770331742242	80	60	2
318	-114.704824071669	-163.047407181002	77	48	2
319	-117.124447355629	-156.47833327204	69	53	0
320	-121.935807697708	-142.412965352647	84	88	0
321	-129.166716108797	-121.778510018252	85	65	3
322	-134.005856731848	-108.640342693776	84	69	1
323	-138.844965466938	-95.502169364132	79	62	1
324	-143.656174801756	-81.4367744382471	86	70	5
325	-147.944431125652	-67.3870904836804	74	56	2
326	-152.260526219266	-54.2646172652021	85	67	1
327	-157.099508236512	-41.1264211302623	90	81	3
328	-161.387672466692	-27.0767220621929	70	67	1
329	-165.67580586276	-13.0270181335509	89	62	3
330	-170.514693049423	0.111194800585508	88	60	2
331	-175.353548347426	13.2494137389585	81	79	2
332	-179.669464170351	26.3719177348539	63	78	2
333	-183.985351247829	39.4944265903905	67	66	2
334	-191.215604474826	60.128998038359	78	62	1
335	-197.922881407838	80.7478597545996	60	52	0
336	-202.238648274099	93.8703891262412	78	56	1
337	-207.077284329804	107.008647672832	60	60	0
338	-211.915888496209	120.146912222728	64	48	0
339	-216.23156598286	133.269457254559	83	66	0
340	-220.547214723832	146.392007144168	71	53	0
341	-225.385726366832	159.530288497917	63	49	0
342	-229.701316044549	172.652848646045	73	57	0
343	-234.016876976239	185.775413652882	66	58	0
344	-238.827405654185	199.840927377343	65	52	0
345	-243.11501499149	213.890718207695	73	55	1
346	-247.430486026744	227.013298330829	70	57	0
347	-251.74592831562	240.13588331081	59	40	0
348	-256.061341857945	253.258473150432	56	52	1
349	-260.899605507613	266.396798904054	75	55	0
350	-266.260714548058	279.550862387754	59	43	0
351	-274.040874957049	299.2741048811	61	55	0
352	-281.298086333729	318.98162909504	64	58	0
353	-286.136187388794	332.119986075908	69	58	0
354	-290.451387135021	345.242614252493	64	67	3
355	-294.243690285832	358.349512003362	60	40	1
356	-298.03596783086	371.456413592212	59	47	0
357	-302.351084478491	384.579055260867	68	54	0
358	-306.666172378988	397.701701789163	57	50	1
359	-310.45836996648	410.808615852147	76	62	0
360	-314.801310681622	423.004056011327	68	60	1
361	-318.649275750155	434.256547139026	59	56	0
362	-321.974361515429	445.493303339928	56	43	2
363	-325.85019555263	455.818586124107	68	58	0
364	-331.155011043476	470.827169824392	64	56	1
365	-335.936933834746	485.820020268671	65	59	0
366	-337.365920714161	490.503319680691	65	50	1
367	-339.234011691646	497.984007121995	69	65	0
368	-341.018349962076	508.246342152357	70	58	1
369	-340.355924948235	512.866678804159	56	57	1
370	-339.77724576433	514.70536888577	70	47	0
371	-340.216349762282	517.502756579779	59	55	0
372	-341.673234567337	521.258842233568	64	46	1
373	-344.25956027169	522.264764729887	66	48	0
374	-346.929634353961	520.489042161033	62	47	2
375	-348.637763807434	515.900190383196	69	48	1
376	-348.282415040419	510.321155201644	66	49	1
377	-346.358513836924	504.694894512184	60	61	0
378	-343.939671809494	498.125677765347	78	49	1
379	-341.053799829213	489.686290333048	61	45	0
380	-337.672976547619	480.303948820569	58	54	0
381	-334.320050656621	469.994394721463	58	52	0
382	-330.472163887345	458.741888223216	68	41	0
383	-326.129309420241	446.546430766582	80	43	0
384	-319.395412614744	426.854561191984	70	36	0
385	-312.689356900635	406.23548784107	60	41	0
386	-308.402204328042	392.185619294643	58	65	0
387	-303.592155432736	378.120019163005	67	56	0
388	-299.304939504189	364.07016087044	54	42	0
389	-295.017692739144	350.020307435654	56	52	1
390	-290.235447275685	335.027508560568	60	41	1
391	-285.425263778423	320.961931221187	72	58	0
392	-280.587145720317	307.823575418442	53	63	0
393	-275.748995772155	294.685225616209	70	60	2
394	-270.93871198222	280.619666277431	75	68	1
395	-266.6512728323	266.569844684564	78	60	0
396	-262.335906890337	253.447243494913	77	50	1
397	-257.497630216822	240.30891649425	70	52	1
398	-252.65932165354	227.170595499687	66	55	0
399	-247.820981200726	214.032280507497	60	44	0
400	-243.010500194796	199.966755963862	75	47	0
401	-238.722873483435	185.916965679266	56	51	0
402	-234.40732669225	172.794395801611	71	53	0
403	-230.091751154745	159.671830783598	60	54	1
404	-225.776146871154	146.549270624295	77	51	1
405	-220.937619060453	133.410989234224	68	66	3
406	-216.621955713839	120.288439332508	64	46	0
407	-212.334147537942	106.238678731956	68	52	2
408	-207.523408808047	92.1731985835359	78	58	4
409	-203.207655566337	79.0506637999788	80	58	3
410	-198.891873578832	65.928133873269	84	48	2
411	-192.156694090518	46.2364868614823	88	58	0
412	-187.840839453565	33.113969353959	55	70	1
413	-183.002047709597	19.9757353691384	93	68	1
414	-178.163224077085	6.83750738855451	64	90	1
415	-176.266711022297	0.284116080030799	91	71	1
416	-169.559180910699	-20.3347070198506	70	79	1
417	-162.328664864297	-40.9692371096462	70	69	3
418	-158.012615797692	-54.0917211398482	75	96	1
419	-153.696537985932	-67.2142003122717	82	69	3
420	-149.38043142925	-80.3366746241227	75	53	2
421	-145.064296127646	-93.4591440772638	88	58	0
422	-140.225208567397	-106.597324649803	84	71	3
423	-135.909014205157	-119.719783844426	99	72	1
424	-131.592791097995	-132.842238179408	73	59	1
425	-124.334009020356	-152.54948157724	73	62	0
426	-119.494781108981	-165.687636337243	75	52	1
427	-114.655521309935	-178.825785093941	76	51	0
428	-106.873637304758	-198.548708782531	61	51	0
429	-101.511360124336	-211.702553068288	86	64	0
430	-96.1490479111671	-224.856390080415	50	56	0
431	-93.2064094421221	-231.441160907969	61	48	0
432	-87.3211038691225	-244.610696054995	71	47	1
433	-77.9422797387815	-263.453475119546	80	50	0
434	-70.9831406200537	-275.72718701791	58	56	1
435	-64.5469054251444	-287.98518054001	76	49	0
436	-58.1106318777893	-300.243163850158	78	48	0
437	-51.151371846674	-312.516841867007	93	52	0
438	-44.6871759875794	-323.847588280216	64	53	2
439	-35.7474010371952	-339.892918611877	64	40	0
440	-26.8075566738844	-355.938229336403	68	62	0
441	-20.3432263122522	-367.268937190063	55	59	0
442	-13.8788605693262	-378.599634813145	60	54	0
443	-7.41445944516454	-389.930322201923	55	62	0
444	-0.427064217743464	-401.2766980296	61	61	0
445	6.03740902076242	-412.607364156283	59	41	0
446	12.5019176402711	-423.938020051457	65	61	0
447	19.4894244195311	-435.284361931495	75	44	0
448	26.4769692846457	-446.630691925064	64	68	0
449	32.9137604075368	-458.888531324454	77	67	0
450	39.3505898815347	-471.14636051096	63	56	0
451	46.3382494882098	-482.492656579241	52	63	1
452	52.8307991935872	-492.896032878198	59	55	0
453	59.323381314578	-503.299398923293	56	58	0
454	65.788177035749	-514.629970565438	69	54	1
455	72.2808254690026	-525.033316113055	64	47	0
456	78.7735063178698	-535.436651405878	61	59	0
457	85.2384052124107	-546.767192326486	72	49	1
458	91.7033394871396	-558.09772301279	58	52	0
459	98.1683091418818	-569.428243469447	51	51	1
460	105.156294310116	-580.774439361878	55	43	1
461	111.621336076816	-592.104938552715	59	57	0
462	120.562296059332	-608.149926668964	73	49	0
463	129.531129663344	-623.267679222859	82	46	0
464	135.528923575068	-632.72802604083	57	56	0
465	141.498943206971	-643.11558008939	84	55	0
466	147.468992774375	-653.503125418909	60	63	0
467	153.439072276757	-663.89066202566	75	56	0
468	159.904375747254	-675.221084841527	76	54	1
469	166.369714597124	-686.551497424021	71	48	1
470	172.83508882625	-697.881899772212	67	62	0
471	179.300498434517	-709.212291886099	66	65	0
472	185.765943421924	-720.542673765682	59	65	0
473	192.259213626035	-730.945829359815	63	67	0
474	198.752516244538	-741.348974697292	65	47	0
475	205.218064401357	-752.679325854406	67	39	0
476	211.683647937141	-764.009666776285	60	51	0
477	218.149266851542	-775.339997465722	67	67	1
478	224.614921144675	-786.670317919925	60	52	0
479	231.108391757356	-797.073412024416	70	57	0
480	236.583660116536	-806.517940958031	74	61	0
481	243.021635188139	-818.775448405184	88	56	0
482	248.964415445458	-830.090061597526	72	70	0
483	252.926287103212	-837.63313222304	66	60	1
484	257.438959852792	-844.264649744146	66	46	0
485	262.446885482233	-851.839044803753	71	36	0
486	267.950070113235	-860.356315585785	62	56	1
487	273.976291683211	-868.889243906364	61	47	1
488	279.946998180589	-879.276595856063	75	50	0
489	288.889230196306	-895.321215530857	83	65	1
490	297.831531617907	-911.365815593861	65	55	0
491	303.802359219699	-921.753132663667	66	48	0
492	310.296238805633	-932.156101423316	74	55	0
493	316.762389480602	-943.486276179552	43	55	1
494	323.22857553314	-954.816440703347	60	68	0
495	329.694796963071	-966.146594990045	60	47	0
496	335.665783297562	-976.533865532838	81	47	0
497	341.6367995654	-986.921127353795	62	50	1
498	347.084815942682	-997.292724634521	67	54	0
499	350.991520033567	-1006.6901324885	72	55	0
500	353.87993092055	-1015.12901030947	80	38	0
501	355.777792737354	-1021.68214395829	71	41	0
502	357.180379353405	-1027.29240579251	66	64	1
503	359.656789624132	-1032.00675946474	70	62	1
504	365.354663181177	-1034.03338536341	69	47	0
505	370.640503364033	-1032.33548542857	57	57	0
506	371.302281904267	-1027.71505661774	60	48	0
507	368.853611597966	-1022.07349333912	56	58	0
508	364.835851837241	-1016.38496779557	60	51	0
509	360.295071538887	-1010.68078415096	68	50	1
510	355.809808356804	-1003.12216291856	95	52	1
511	351.380068448838	-993.709104140289	61	51	0
512	345.904292462394	-984.264728580602	72	52	1
513	339.93327038869	-973.87747267168	71	57	1
514	333.99003572081	-962.562991748564	65	55	1
515	327.523809410748	-951.232843874954	71	58	0
516	320.534595514298	-939.887026659213	63	41	1
517	313.050160350569	-927.598321269266	62	57	0
518	305.565769392182	-915.309602229856	69	41	0
519	298.604441207368	-903.036531412974	75	61	0
520	287.653393990244	-884.147631670348	57	60	1
521	276.702446547453	-865.258702605031	61	54	0
522	269.741287992802	-852.98558260873	61	68	1
523	262.257159582048	-840.696784465574	51	61	0
524	254.773075377103	-828.407972673886	64	45	0
525	247.812043579877	-816.134815357625	67	57	0
526	240.355825238163	-802.918761052191	62	41	0
527	232.871873896162	-790.629909256473	78	53	1
528	225.910970455268	-778.356714631431	66	55	0
529	218.950108291116	-766.083508140408	63	55	0
530	211.466286637937	-753.794617244974	57	52	0
531	203.982509191555	-741.505712703802	54	55	0
532	196.993984947447	-730.159684963524	63	41	0
533	190.033289221523	-717.886429275386	54	55	0
534	179.083225214912	-698.997238947079	64	46	0
535	168.105465531233	-681.035235321149	62	59	1
536	161.144937843259	-668.761930448003	64	59	2
537	154.184451433131	-656.488613703288	68	54	0
538	147.224006300385	-644.215285096318	63	51	1
539	140.263602445368	-631.941944620572	62	53	0
540	133.275436425814	-620.595808248036	70	51	0
541	125.792130117072	-608.306760944426	76	54	0
542	118.308868016349	-596.017699996009	52	52	0
543	111.348630604101	-583.744310325012	76	37	0
544	104.3884344697	-571.470908788033	58	58	0
545	93.9621238924447	-552.597176278941	75	43	0
546	83.535908589256	-533.723417084664	81	60	0
547	76.5480627163197	-522.377183972858	58	48	0
548	69.0651012808084	-510.088033033535	59	53	0
549	61.5821840541903	-497.798868449405	60	63	2
550	54.6222797986702	-485.525382131338	70	63	0
551	47.6624168220442	-473.251883946359	59	61	0
552	40.7025951244868	-460.978373895399	57	56	0
553	33.2198503373074	-448.689157496206	73	53	0
554	25.7093216782087	-437.327143247239	58	55	0
555	18.7496251491248	-425.053595870733	62	50	0
556	11.7899698994588	-412.780036629178	67	40	0
557	4.83035592926899	-400.50646552071	61	56	0
558	-2.12921676138649	-388.232882548124	57	50	1
559	-9.61170386371668	-375.943587953225	63	49	1
560	-17.0941467562807	-363.654279716313	70	66	1
561	-27.5472203039099	-345.707452692091	73	57	0
562	-38.0002033680794	-327.760598955676	64	53	0
563	-44.9595270486316	-315.486943061464	79	52	1
564	-51.9188094487181	-303.213275303133	53	58	1
565	-58.8780505684554	-290.939595679753	64	55	0
566	-65.2864573560655	-277.754395218566	60	58	1
567	-71.7226732707932	-265.496400208212	74	64	0
568	-78.1588508329587	-253.23839498125	67	56	0
569	-84.0441971408436	-240.068872918375	61	50	1
570	-89.9295052690431	-226.899342181161	52	58	1
571	-95.8147752173827	-213.729802767746	76	47	2
572	-101.177072234743	-200.575965810567	66	52	3
573	-106.016401039727	-187.437833304517	82	63	0
574	-113.275334457983	-167.730623289011	76	55	2
575	-120.534196129069	-148.023399761878	91	59	0
576	-125.37339738349	-134.885243237019	87	46	1
577	-130.212566750124	-121.747080707923	73	53	2
578	-134.528780480905	-108.624627465382	69	69	1
579	-138.844965466938	-95.502169364132	94	77	1
580	-143.684042313835	-82.3639900293201	90	74	1
581	-148.000168239116	-69.2415216686204	84	68	4
582	-152.288395820651	-55.1918328581378	68	68	2
583	-157.099508236512	-41.1264211302623	87	73	3
584	-161.415544268908	-28.0039376514032	85	71	4
585	-165.731551556441	-14.8814493147656	84	65	3
586	-170.570441052609	-1.74323637504131	84	71	2
587	-174.886389278458	11.3792622238398	64	60	2
588	-181.621711232234	31.0708798021078	65	53	4
589	-188.356966152089	50.762509140186	85	63	1
590	-192.64491849707	64.8122432958335	73	53	1
591	-196.932840007183	78.8619823111221	74	53	2
592	-201.248612102354	91.9845106024295	53	54	0
593	-206.087253611826	105.12276794482	56	57	1
594	-210.925863232173	118.261031292379	64	67	1
595	-215.241545947734	131.383575243875	64	47	0
596	-221.453569792793	151.059537194669	58	52	0
597	-228.188421618892	170.75123624783	72	53	1
598	-233.026878081553	183.889527196065	47	58	0
599	-237.342415495892	197.012095981278	59	60	1
600	-241.657924163854	210.134669626132	53	48	0
601	-246.468395803182	224.200192946009	73	53	0
602	-251.278833240329	238.265722265467	83	60	0
603	-255.594250440365	251.388311566785	60	46	0
604	-259.909638894023	264.510905724019	65	60	0
605	-266.644106035295	284.202671968378	68	50	1
606	-273.378506139852	303.894449971616	60	43	0
607	-277.665878204862	317.944279664196	62	49	2
608	-281.953219433781	331.994114215486	58	51	0
609	-286.791301176301	345.132472366095	58	59	1
610	-291.106483173789	358.255101614632	66	47	1
611	-295.421636424377	371.377735721879	65	50	1
612	-300.259625639883	384.516110674478	70	34	0
613	-305.097582965158	397.654491631314	63	46	0
614	-309.935508399794	410.792878591456	75	57	1
615	-314.222633318859	424.842749301344	63	45	0
616	-320.433699411282	444.518871868029	49	41	0
617	-324.776572015369	456.71432335861	49	60	0
618	-328.624475454271	467.966824560426	49	62	0
619	-333.901350249769	483.902627753094	66	60	1
620	-336.236474772042	493.253485114314	71	57	1
621	-337.581715340028	500.71843134705	74	49	0
622	-337.937079470605	506.2974653868	57	63	0
623	-337.797507171927	510.933543171734	51	58	0
624	-337.163000159664	514.626664707437	68	42	0
625	-337.05134267197	518.335526978597	71	73	1
626	-338.508229827508	522.09161154367	77	50	2
627	-341.589488384605	524.040488908999	67	63	0
628	-345.800188630121	523.239205189981	70	55	0
629	-349.021028084506	520.552010115236	77	53	0
630	-350.70124248584	516.890374651179	62	60	0
631	-350.317979383224	512.23855477199	52	34	0
632	-347.899148264434	505.669335617684	55	47	0
633	-343.061462108395	492.530901812017	80	39	1
634	-337.75671898888	477.522302243859	60	52	0
635	-333.413907226874	465.326836684719	75	54	0
636	-330.9950197211	458.7576280348	51	40	1
637	-326.680078196572	445.6349545056	66	67	1
638	-319.946182127635	425.943084086291	63	59	1
639	-315.108306615497	412.804685088806	56	55	0
640	-310.270399212837	399.666292094626	68	60	0
641	-305.98323090357	385.616426246241	54	59	1
642	-301.696031757805	371.566565254703	69	53	1
643	-294.439016439195	351.859003208578	66	48	0
644	-289.600966364029	338.720636014827	59	54	2
645	-285.313657699153	324.670793373138	42	60	0
646	-278.607249728579	304.05177964177	66	65	0
647	-273.769088872068	290.913432246074	62	50	0
648	-268.930896125617	277.775090855546	89	47	1
649	-264.643447106471	263.725271423347	64	45	0
650	-260.355967251293	249.675456847064	77	59	0
651	-255.517679669778	236.537132252008	69	50	0
652	-251.202244205866	223.414543481544	56	55	1
653	-246.914672252838	209.364744018763	79	43	0
654	-242.104182091134	195.299220675603	81	72	0
655	-237.78865673067	182.176647016779	77	65	0
656	-233.473102623888	169.054078219458	74	46	0
657	-228.634627683787	155.915787227452	69	63	0
658	-223.82400755462	141.850286682136	68	49	1
659	-217.116966991918	121.231380439363	84	57	0
660	-210.381972696632	101.539701512083	62	44	0
661	-205.543339144962	88.4014393268153	61	63	1
662	-200.7046737044	75.2631831429899	72	53	0
663	-196.416759788874	61.2134403558448	66	62	0
664	-192.12881503877	47.1637024264783	89	49	2
665	-187.290054766228	34.0254630418494	61	68	2
666	-182.974170856003	20.9029509359971	74	67	0
667	-178.658258200332	7.78044368885458	70	58	3
668	-173.819405406015	-5.3577788900584	67	75	2
669	-169.503433688602	-18.4802758777514	71	57	0
670	-165.682475078036	-30.6598333287984	71	86	3
671	-162.328664864297	-40.9692371096462	88	71	2
672	-160.432102145569	-47.5226205009967	76	77	2
673	-158.974837081041	-51.2786379503086	74	77	1
674	-157.489698568243	-54.1074392842129	73	70	2
675	-157.050393145881	-56.9048040900379	85	60	1
676	-156.611087028228	-59.7021688334644	79	72	1
677	-155.648861977155	-62.5152514232323	78	58	3
678	-154.686635558202	-65.3283337736502	80	59	2
679	-152.706439505622	-69.1000666068867	69	61	1
680	-150.754108921217	-73.7990140505135	74	61	0
681	-149.819745221757	-77.5393107756972	87	70	1
682	-148.390327720379	-82.2225398374721	73	63	0
683	-146.437985635421	-86.9214851204306	88	62	0
684	-145.008560721239	-91.6047129239887	75	71	4
685	-144.102054660558	-96.2722237864509	83	62	2
686	-142.616889209196	-99.1010195370764	75	68	1
687	-141.131721715443	-101.929814742878	79	62	3
688	-140.197342020285	-105.670109071769	71	72	1
689	-136.759804226866	-113.197843852453	82	60	1
690	-131.342010852648	-124.497297919355	71	54	0
691	-126.474977835082	-136.708246071823	74	50	2
692	-121.635777415184	-149.846403808333	62	68	2
693	-117.3473364971	-163.896058068611	73	58	2
694	-113.086724829278	-178.872923065908	64	58	1
695	-108.275287352968	-192.938279599883	63	53	1
696	-103.463815676689	-207.003630134277	63	57	0
697	-98.1293725876021	-221.084685391746	78	53	0
698	-92.2440979123348	-234.254227771424	68	51	3
699	-86.3309313132777	-246.496545866132	68	58	1
700	-80.4177292876993	-258.738855274394	55	41	1
701	-74.0093995420611	-271.92407936044	61	66	0
702	-67.6010284678778	-285.10929325223	75	57	0
703	-61.1647681617178	-297.367281300016	54	48	0
704	-50.7119602537714	-315.314193716273	59	55	0
705	-40.28690497356	-334.188295096159	68	48	1
706	-33.327534683689	-346.461942628957	61	60	1
707	-25.8451694641262	-358.751280097291	67	38	0
708	-18.3627600345062	-371.040603921749	62	41	1
709	-11.4032629759749	-383.314214143902	60	74	0
710	-4.44372463756008	-395.587812500075	70	56	0
711	2.54368827980943	-406.934183242731	63	57	0
712	9.50330757914344	-419.207757858559	81	49	0
713	16.4629681579536	-431.481320604682	63	63	1
714	27.4394147472922	-449.443729823455	66	53	0
715	38.3881310130819	-468.333325495943	61	60	0
716	45.3479596378165	-480.606839064509	69	52	0
717	52.3356514335028	-491.953124937601	81	60	1
718	59.818532022764	-504.242306017317	58	59	2
719	67.3014568210347	-516.531473450363	56	61	0
720	74.2614518920891	-528.804937827401	81	39	0
721	81.2214882414555	-541.078390337527	57	52	0
722	88.7323563038954	-552.440302789211	53	52	0
723	96.215453295561	-564.729417471215	69	48	1
724	103.175614811364	-577.002832655795	54	51	0
725	110.135817605304	-589.276235973462	80	53	0
726	117.096061677439	-601.549627423286	72	45	1
727	124.056347027596	-613.823007006198	68	56	1
728	131.016673655831	-626.096374722198	65	46	1
729	137.977041561797	-638.369730573148	80	44	1
730	144.937450745609	-650.643074555323	66	55	1
731	152.448690108664	-662.004870532081	67	56	0
732	159.932173003617	-674.293868839741	76	56	0
733	166.892707351013	-686.567175494507	52	51	0
734	174.376277195115	-698.856147431768	70	51	1
735	181.859891246539	-711.14510572236	59	55	1
736	192.314793309837	-729.091397250071	62	67	1
737	202.769785850018	-747.03766206	72	58	0
738	209.730569191335	-759.310895781964	54	46	1
739	216.691393809568	-771.584117638879	77	52	1
740	223.652259704191	-783.857327627018	57	48	1
741	230.613166875672	-796.130525746383	64	51	0
742	237.60189478402	-807.476495872252	59	46	0
743	245.085891552968	-819.765338689089	71	57	0
744	252.569932528422	-832.054167860188	62	65	1
745	259.531006136385	-844.327316781506	70	46	0
746	266.492121020739	-856.600453834049	80	47	0
747	273.481048430491	-867.946362834424	64	63	1
748	284.459758625308	-885.908083840273	62	60	0
749	295.410797341901	-904.79699170962	54	56	0
750	302.37211993651	-917.070067694411	63	57	0
751	309.361246845918	-928.415915569291	68	43	1
752	316.87343479367	-939.777411158197	75	66	0
753	324.385663530324	-951.13889307715	72	49	0
754	331.374907392019	-962.484703556634	62	55	0
755	337.841162320401	-973.814845178276	58	59	0
756	343.233640608087	-986.040880333632	69	58	0
757	348.103121456574	-998.251252507791	59	45	0
758	351.982075503387	-1008.57587569859	66	42	0
759	355.805545017356	-1020.75492765568	78	41	0
760	359.189258587547	-1030.13667254709	62	61	0
761	360.179823601677	-1032.02241371106	63	47	0
762	364.30859476066	-1034.00207805913	58	56	0
763	370.061971122981	-1034.17426512018	77	62	0
764	371.742068947584	-1030.51235852204	67	46	0
765	371.357779740356	-1025.86062391568	82	56	0
766	369.404393745121	-1021.16193014663	69	53	2
767	365.881916018552	-1016.4162750328	68	58	0
768	361.864165777049	-1010.72774657886	64	60	0
769	357.874178405502	-1004.1119978996	67	55	1
770	353.38892691501	-996.553373959847	76	56	0
771	348.408417089435	-988.051873118617	70	57	0
772	342.932655392797	-978.607493563555	77	56	0
773	336.961648970377	-968.220233298838	61	52	0
774	330.495405647671	-956.890090144239	53	56	0
775	323.50617406267	-945.544278014451	73	54	1
776	313.077922614466	-926.671105010435	70	61	0
777	302.126747300033	-907.782243944705	62	67	0
778	294.642424481688	-895.493504915386	58	57	0
779	287.158145868743	-883.204752239399	56	56	0
780	279.673911461548	-870.91598591581	61	46	0
781	272.740506035683	-857.715654807165	63	42	0
782	265.256360284344	-845.426862123422	70	54	0
783	257.77225873922	-833.138055793941	65	53	0
784	246.821582040226	-814.249046751298	66	48	1
785	235.871005116845	-795.360008385032	64	63	0
786	228.910084899282	-783.086818853393	63	50	0
787	221.426203164156	-770.797946146689	59	59	0
788	213.942365635652	-758.509059791453	62	61	2
789	206.953785619058	-747.163049027324	48	56	0
790	199.470033329213	-734.87413628865	72	58	0
791	191.986325245816	-722.58520990517	59	67	0
792	185.025656949088	-710.311945724301	63	55	0
793	178.065029929567	-698.038669678383	77	61	1
794	171.104444187135	-685.765381762758	75	45	0
795	164.143899722083	-673.492081980221	75	46	0
796	156.632608736865	-662.130307054147	59	56	0
797	149.149158325745	-649.841302465647	58	55	1
798	142.188739024336	-637.567965356633	71	57	0
799	135.228361000598	-625.294616377912	66	52	0
800	128.26802425494	-613.021255534142	74	61	0
801	117.813693044882	-595.074799988419	65	39	0
802	107.38726168545	-576.201101798564	63	60	0
803	103.921075795486	-569.600791165605	69	67	0
804	96.437948272971	-557.311690227129	57	52	0
805	88.9548649588251	-545.022575645708	70	52	0
806	81.9948002492893	-532.749135956168	66	45	2
807	71.5408717886894	-514.802562108263	64	53	0
808	64.5809094767319	-502.529092748649	72	62	1
809	57.0980191171984	-490.239919980057	67	50	1
810	49.5873503634357	-478.877949399874	75	47	0
811	42.6275132189621	-466.604442714714	57	57	0
812	35.6677173535572	-454.330924164504	77	56	2
813	28.7079627674539	-442.057393746451	67	51	0
814	21.748249460361	-429.783851462416	66	51	0
815	14.7885774327442	-417.510297313333	57	50	0
816	7.30598750041099	-405.221033623442	63	58	0
817	-0.176558222563472	-392.931756293401	56	51	0
818	-7.13610348262591	-380.658164829947	60	60	1
819	-14.0956074629212	-368.384561501443	72	55	1
820	-21.0550701632746	-356.11094630789	70	62	1
821	-28.0423319871188	-344.764534957707	70	54	1
822	-35.0017137259711	-332.490896021947	72	56	1
823	-41.9610541844741	-320.217245219275	63	41	0
824	-48.9203533629188	-307.943582552485	61	55	0
825	-55.8796112610726	-295.669908020645	62	66	1
826	-62.8388278788771	-283.396221621893	57	46	0
827	-72.740707612189	-264.537769556046	84	61	2
828	-82.1195564239169	-245.695002075285	61	63	0
829	-88.0048791157897	-232.525474219583	63	48	0
830	-93.3672266288777	-219.371647845022	76	48	1
831	-98.7295391094522	-206.217814196832	63	45	3
832	-104.09181655728	-193.063973272219	67	59	0
833	-108.93112669175	-179.925837161951	66	54	1
834	-116.190032104088	-160.218621740118	64	53	0
835	-123.448865769198	-140.511392807588	74	60	3
836	-128.288048352872	-127.37323267851	75	79	1
837	-133.127199048642	-114.235066547059	84	65	1
838	-137.443395007285	-101.112610064447	82	53	1
839	-141.759562220774	-87.9901487221941	88	76	1
840	-146.570752193045	-73.9247501930222	62	55	1
841	-150.858990052715	-59.8750630011782	78	62	2
842	-155.175067374134	-46.7525865407661	71	56	2
843	-160.014030720165	-33.6143868025392	71	74	1
844	-166.749503537139	-13.9227952621877	74	73	3
845	-173.484909320192	5.76880803983659	64	76	1
846	-178.323748256837	18.9070305852219	60	71	1
847	-182.639648393611	32.0295378230512	63	57	5
848	-186.95551978494	45.152049921453	70	68	0
849	-191.766387111566	59.2175048515201	69	76	2
850	-196.054318263079	73.2672427864745	64	62	3
851	-200.370099760185	86.3897699983791	67	68	0
852	-204.685852511553	99.5123020699248	81	64	2
853	-209.001576517068	112.634839003906	61	64	1
854	-213.840167465853	125.773105954751	56	65	0
855	-218.15583240852	138.895653143525	72	50	2
856	-222.471468605334	152.018205193803	65	63	0
857	-227.309967030596	165.156488949433	63	54	1
858	-232.148433566734	178.294778706506	51	58	0
859	-238.855296095484	198.913711810485	64	55	1
860	-245.0392038789	219.516927537508	64	60	0
861	-249.354662369704	232.639509818517	58	44	0
862	-254.192973436788	245.777827173471	73	55	1
863	-258.508372863522	258.900419714861	60	59	0
864	-262.823743543937	272.023017113097	79	62	0
865	-267.661962085869	285.161351272836	70	53	0
866	-271.977273701807	298.283958929591	61	56	1
867	-276.26465709164	312.333787002601	72	53	0
868	-281.074881315813	326.399353516288	63	57	1
869	-285.390103033453	339.521976287477	65	49	1
870	-292.124315580819	359.21378704533	59	57	0
871	-299.381326473784	378.921345436946	54	60	0
872	-303.696430061304	392.043988723308	48	46	0
873	-308.011504901631	405.16663686838	63	71	1
874	-312.326550994767	418.289289869368	66	55	1
875	-316.61365913105	432.33916327823	71	60	1
876	-321.4235937341	446.404780182987	66	66	0
877	-325.7664613378	458.600232754834	72	55	0
878	-329.614360230335	469.852734916843	73	70	1
879	-332.939384082798	481.089500772767	60	60	0
880	-335.797364633123	490.456097977236	66	62	0
881	-338.104566136666	500.734172084369	68	49	0
882	-338.376185891218	509.094852837734	70	57	0
883	-337.769592703786	511.860758733004	64	55	0
884	-337.685849282716	514.642405416816	60	32	1
885	-338.124954623519	517.439792879857	59	53	1
886	-340.160519668309	519.357187697664	62	64	2
887	-343.269695286173	520.378850662149	62	48	0
888	-346.43470230879	519.546084789559	52	44	0
889	-348.609846982174	516.82740591187	74	40	1
890	-349.272280515637	512.207070384175	63	54	0
891	-348.394081799896	506.612293120474	78	55	0
892	-345.947327963659	500.970290686935	75	44	0
893	-343.556398371002	493.473858713172	58	44	0
894	-340.670521907217	485.034471638501	68	56	1
895	-337.261779430555	476.579346065409	71	47	1
896	-331.984905883903	460.6435388932	75	61	1
897	-326.240954889043	442.837568653747	63	46	0
898	-321.898069596209	430.642116051167	52	54	0
899	-317.555157639901	418.446668307297	46	76	1
900	-313.240127258643	405.324009895325	57	53	1
901	-308.402204328042	392.185619294643	69	56	1
902	-303.564249506686	379.04723469913	68	65	0
903	-299.277034624247	364.997376405634	55	53	0
904	-292.570768062666	344.378338319249	53	53	0
905	-287.7327024595	331.239973521791	57	67	0
906	-283.4453786948	317.190133040771	59	62	0
907	-276.738947860606	296.571122664027	60	62	1
908	-271.900771476445	283.432777666487	76	66	0
909	-267.062563202286	270.294438669458	62	52	1
910	-262.747203004663	257.171836940572	68	53	0
911	-258.45970909606	243.122024524026	54	53	0
912	-253.649301019614	229.056486778893	66	50	0
913	-248.810966020683	215.918170585297	62	60	0
914	-244.495485608291	202.795589371584	71	51	2
915	-240.207867083373	188.745797464624	68	53	1
916	-235.397327881306	174.680282518268	62	56	1
917	-228.139623339113	154.97284467984	60	51	0
918	-221.404741603881	135.28114643693	70	67	1
919	-217.116966992093	121.231380439363	73	46	0
920	-212.306263621314	107.165894290432	70	52	2
921	-207.467643287382	94.0276297042146	56	54	1
922	-203.151892132184	80.9050949215889	61	58	1
923	-198.836112231191	67.7825649967417	74	42	1
924	-194.025278895104	53.7171016493812	72	71	0
925	-189.737317362917	39.6673664189875	76	64	3
926	-185.421447567642	26.5448516122997	74	69	1
927	-180.582639879431	13.4066206282005	72	52	2
928	-176.266711022297	0.284116080030799	92	71	0
929	-171.950753419835	-12.838383609429	79	71	1
930	-167.111853210256	-25.9765977887437	72	69	0
931	-162.272921112191	-39.1148059619591	79	69	1
932	-157.984744966263	-53.164505565539	84	70	1
933	-153.696537985932	-67.2142003122717	63	69	1
934	-146.960906793247	-86.9057683609426	80	64	2
935	-140.225208567397	-106.597324649803	83	76	2
936	-135.909014205157	-119.719783844426	73	61	4
937	-131.592791097995	-132.842238179408	83	56	0
938	-126.753611018241	-145.9804019453	75	86	0
939	-121.9143990507	-159.118559707887	79	69	1
940	-117.075155195314	-172.256711466238	69	53	0
941	-112.23587945255	-185.394857220352	64	50	2
942	-106.873637304758	-198.548708782531	67	56	2
943	-98.5687399579328	-218.287327867933	59	46	2
944	-90.2637614280684	-238.025929565541	61	54	0
945	-84.3784367651679	-251.195460378192	70	59	0
946	-78.4930739227566	-264.364982517436	68	39	0
947	-72.0568785206997	-276.622987850569	59	57	0
948	-65.0976994523662	-288.896689607762	71	52	0
949	-58.6892732163542	-302.081889370456	62	50	0
950	-52.2529598069959	-314.339863279834	63	42	1
951	-45.2658139787382	-325.686315498315	58	50	2
952	-37.7835215470986	-337.975674781948	77	46	0
953	-30.3011849052855	-350.265020421706	66	57	0
954	-23.3417581554968	-362.538650986739	48	67	0
955	-16.3822901259409	-374.812269687653	67	65	0
956	-8.89982378529385	-387.101576236077	70	46	0
957	2.04856229608413	-405.991269191727	51	46	0
958	12.5019176402711	-423.938020051457	66	42	0
959	19.4894244195311	-435.284361931495	61	44	0
960	26.4491414575605	-447.557907712646	67	46	2
961	33.4088997746585	-459.83144162409	63	50	0
962	40.3686993709416	-472.104963671416	78	58	0
963	47.328540246177	-484.378473850898	50	50	1
964	54.8113925029757	-496.667664036155	64	53	0
965	62.2942889683181	-508.956840571947	77	55	0
966	69.2820746243815	-520.303097585216	68	56	1
967	76.2420819458785	-532.576558574103	66	55	0
968	83.7251063965959	-544.865696007386	79	59	0
969	91.235988056229	-556.227603902109	66	54	0
970	98.1961205442203	-568.501027565449	81	54	1
971	105.156294310116	-580.774439361878	70	65	1
972	112.11650935444	-593.047839290462	72	69	0
973	122.543006412801	-611.921524906531	68	58	0
974	132.997402155888	-629.867967880331	54	53	1
975	140.480769769172	-642.157001662999	71	47	0
976	147.964181589952	-654.446021800861	61	47	1
977	154.952445627772	-665.792132819071	61	42	0
978	161.912950947764	-678.06544795353	74	61	1
979	168.87349754537	-690.338751220144	57	58	1
980	175.83408542024	-702.612042620778	68	48	0
981	182.79471457249	-714.885322152637	60	53	1
982	189.75538500183	-727.158589818515	59	56	0
983	197.239095771511	-739.447519946843	62	56	1
984	204.75063773786	-750.809220355004	72	61	1
985	211.711433329154	-763.082450692542	63	53	0
986	222.138812612102	-781.955881994218	67	53	0
987	232.594067763363	-799.902070492506	63	47	0
988	239.582807464059	-811.248037227429	68	58	2
989	246.543807840324	-823.52120821178	56	48	1
990	253.504849493154	-835.794367330149	61	49	0
991	260.988944443816	-848.083181062713	73	44	0
992	268.473083600635	-860.371981148608	62	58	0
993	275.462022802792	-871.717886758037	72	51	0
994	282.42323089065	-883.990996677428	78	52	1
995	289.384480254608	-896.264094725251	55	50	0
996	296.345770894317	-908.537180908024	72	48	0
997	303.30710280966	-920.810255221091	79	47	0
998	314.286081916594	-938.771896235645	80	55	1
999	325.265155779605	-956.733507890254	64	47	0
1000	331.7036	-968.9909	66	30	2
1001	337.6469	-980.3054	72	49	0
1002	343.6179	-990.6926	69	59	1
1003	348.5706	-1000.121	56	54	0
1004	351.9821	-1008.576	51	57	0
1005	354.3475	-1016.999	66	63	0
1006	356.2453	-1023.552	61	40	0
1007	358.1987	-1028.251	55	65	0
1008	360.7029	-1032.038	77	50	0
1009	364.2808	-1034.929	63	44	0
1010	367.9421	-1035.039	74	56	0
1011	370.6405	-1032.335	53	56	0
1012	370.807	-1026.772	69	49	0
1013	369.8719	-1023.032	59	42	3
1014	367.863	-1020.188	76	46	0
1015	363.8453	-1014.499	58	47	0
1016	357.3234	-1005.024	71	53	1
1017	350.334	-993.6778	62	64	1
1018	345.3813	-984.2491	68	71	0
1019	339.9333	-973.8775	51	52	1
1020	333.99	-962.563	65	54	0
1021	327.4961	-952.1601	62	46	0
1022	320.5068	-940.8142	60	63	0
1023	313.5454	-928.5412	60	56	0
1024	306.584	-916.2681	65	50	1
1025	299.6227	-903.9951	54	48	0
1026	292.1384	-891.7063	53	67	0
1027	284.6541	-879.4176	63	55	0
1028	277.6929	-867.1445	70	38	1
1029	266.7421	-848.2555	47	54	0
1030	255.7913	-829.3665	64	52	1
1031	248.8303	-817.0934	71	52	0
1032	241.3463	-804.8045	60	65	0
1033	233.8623	-792.5157	66	61	0
1034	226.9014	-780.2425	64	52	0
1035	219.9683	-767.0421	65	52	0
1036	213.0075	-754.7689	66	57	0
1037	205.5237	-742.4799	57	38	2
1038	198.04	-730.191	72	53	0
1039	191.0515	-718.845	65	57	2
1040	184.0908	-706.5717	61	38	0
1041	173.1408	-687.6825	60	49	0
1042	162.1631	-669.7205	64	49	0
1043	155.2026	-657.4472	62	51	0
1044	148.2422	-645.1739	67	55	1
1045	141.2818	-632.9005	66	60	0
1046	133.7984	-620.6115	59	50	0
1047	126.2873	-609.2497	52	52	0
1048	119.327	-596.9763	63	51	0
1049	112.3668	-584.7029	71	42	0
1050	105.4066	-572.4295	69	65	0
1051	98.44642	-560.1561	69	53	1
1052	91.48631	-547.8827	74	51	0
1053	80.53714	-528.9932	69	54	0
1054	69.56025	-511.0309	63	54	0
1055	62.57249	-499.6847	60	62	1
1056	55.61257	-487.4112	82	54	1
1057	48.65271	-475.1377	49	59	2
1058	41.69288	-462.8642	70	37	0
1059	34.21013	-450.575	75	50	1
1060	26.72742	-438.2857	53	45	1
1061	19.76772	-426.0122	68	57	0
1062	12.80806	-413.7386	62	67	0
1063	5.848441	-401.4651	63	60	0
1064	-1.111137	-389.1915	67	54	1
1065	-8.070673	-376.9179	62	63	0
1066	-15.058	-365.5715	50	56	1
1067	-22.54041	-353.2822	71	47	0
1068	-33.48855	-334.3924	57	52	0
1069	-43.94147	-316.4456	74	49	0
1070	-50.90076	-304.1719	62	45	1
1071	-57.86001	-291.8982	55	46	0
1072	-64.29627	-279.6402	67	55	0
1073	-70.70464	-266.455	51	62	1
1074	-77.14082	-254.197	74	52	0
1075	-83.05402	-241.9547	72	55	1
1076	-88.93934	-228.7852	67	44	0
1077	-94.82461	-215.6157	81	53	1
1078	-100.1869	-202.4618	69	55	1
1079	-105.0263	-189.3237	60	66	2
1080	-110.3885	-176.1698	66	52	0
1081	-115.7507	-163.016	70	57	4
1082	-120.5899	-149.8778	66	65	0
1083	-124.9062	-136.7554	73	56	1
1084	-129.2224	-123.6329	66	63	0
1085	-136.4811	-103.9257	76	58	3
1086	-143.2169	-84.23414	70	49	3
1087	-147.533	-71.11167	79	57	4
1088	-151.8212	-57.06198	77	84	0
1089	-156.1094	-43.01229	66	68	2
1090	-160.9484	-29.87409	67	56	4
1091	-165.2644	-16.7516	62	80	2
1092	-169.5804	-3.629107	81	62	1
1093	-174.4192	9.509111	78	84	3
1094	-179.2581	22.64733	69	79	4
1095	-183.574	35.76984	77	67	1
1096	-187.8898	48.89236	70	76	2
1097	-192.7286	62.0306	63	54	1
1098	-197.0165	76.08034	60	62	1
1099	-201.3044	90.13008	75	52	0
1100	-208.0394	109.8217	71	66	0
1101	-214.7744	129.5134	64	62	0
1102	-219.613	142.6517	68	63	0
1103	-223.9286	155.7742	68	58	0
1104	-228.2442	168.8968	66	57	0
1105	-233.0827	182.0351	82	48	2
1106	-237.3982	195.1577	73	49	0
1107	-241.6858	209.2075	70	52	0
1108	-246.4963	223.273	65	61	0
1109	-250.8117	236.3956	69	57	0
1110	-255.1272	249.5182	56	41	1
1111	-259.4426	262.6407	55	71	0
1112	-263.7579	275.7633	61	66	2
1113	-268.5961	288.9017	72	59	1
1114	-272.9114	302.0243	56	46	1
1115	-277.1988	316.0741	81	69	1
1116	-283.9052	336.6931	58	50	1
1117	-290.6394	356.3849	67	48	1
1118	-295.4774	369.5233	78	47	0
1119	-299.7926	382.6459	55	57	2
1120	-304.1077	395.7686	70	63	0
1121	-308.9456	408.907	75	55	1
1122	-313.2606	422.0296	64	53	1
1123	-317.0528	435.1365	62	59	0
1124	-321.3957	447.332	60	49	1
1125	-325.2715	457.6573	62	63	1
1126	-328.1295	467.0239	71	62	0
1127	-331.0154	475.4632	68	65	0
1128	-333.4064	482.9597	63	50	1
1129	-335.8253	489.5289	46	35	0
1130	-337.7492	495.1551	64	72	0
1131	-338.6274	500.7499	73	47	0
1132	-338.432	507.2404	65	61	0
1133	-337.7417	512.788	47	51	0
1134	-337.6579	515.5696	57	42	0
1135	-338.125	517.4398	68	60	0
1136	-340.1605	519.3572	55	49	4
1137	-343.2697	520.3789	67	48	0
1138	-346.4347	519.5461	69	54	1
1139	-348.6098	516.8274	75	66	0
1140	-349.2723	512.2071	55	59	0
1141	-348.3662	507.5395	47	48	0
1142	-345.9194	501.8975	68	55	0
1143	-341.5487	490.6292	69	67	0
1144	-337.206	478.4338	75	53	0
1145	-333.853	468.1242	78	59	0
1146	-329.9772	457.7989	64	59	0
1147	-326.1293	446.5464	56	62	1
1148	-322.3093	434.3667	57	48	0
1149	-317.9664	422.1713	69	51	1
1150	-313.6514	409.0486	71	62	0
1151	-306.9452	388.4295	61	62	0
1152	-299.7162	367.7948	69	51	0
1153	-295.4289	353.7449	63	57	0
1154	-293.5607	346.2642	69	56	0
1155	-288.7226	333.1259	55	61	0
1156	-281.4655	313.4183	70	47	0
1157	-277.1781	299.3685	65	52	0
1158	-272.8907	285.3187	51	53	1
1159	-268.0525	272.1803	59	47	1
1160	-263.2143	259.042	78	55	0
1161	-258.376	245.9037	73	65	0
1162	-254.0885	231.8539	62	55	1
1163	-249.8009	217.8041	85	57	0
1164	-244.9626	204.6657	60	59	0
1165	-240.6471	191.5432	66	52	0
1166	-236.3594	177.4934	60	48	2
1167	-231.5489	163.4279	62	53	0
1168	-226.7104	150.2896	61	48	1
1169	-222.3948	137.167	74	62	0
1170	-215.6877	116.5481	69	50	2
1171	-208.4577	95.91351	82	50	0
1172	-204.1419	82.79097	79	46	3
1173	-199.8262	69.66844	66	61	2
1174	-195.0153	55.60298	74	48	2
1175	-190.7274	41.55324	72	54	1
1176	-186.4115	28.43073	77	61	2
1177	-181.5727	15.29249	76	62	0
1178	-176.7339	2.154268	85	74	0
1179	-171.895	-10.98395	85	75	0
1180	-167.0561	-24.12217	81	72	4
1181	-162.7401	-37.24466	92	53	4
1182	-158.424	-50.36714	72	63	3
1183	-153.6129	-64.43255	84	62	1
1184	-149.3247	-78.48224	70	71	1
1185	-145.0086	-91.60471	77	79	1
1186	-138.2728	-111.2963	70	51	3
1187	-131.5371	-130.9878	69	69	2
1188	-126.6979	-144.126	70	60	1
1189	-121.8587	-157.2641	69	51	1
1190	-117.0194	-170.4023	72	67	0
1191	-112.1802	-183.5404	65	69	0
1192	-107.3687	-197.6058	79	41	1
1193	-102.0064	-210.7596	74	59	0
1194	-96.61627	-222.9862	67	65	0
1195	-91.25393	-236.1401	60	63	0
1196	-85.36861	-249.3096	65	46	2
1197	-79.48325	-262.4791	72	53	0
1198	-73.04706	-274.7371	72	56	0
1199	-66.08789	-287.0108	69	67	0
1200	-56.18593	-305.8693	76	55	0
1201	-46.28387	-324.7277	54	45	0
1202	-39.32453	-337.0013	85	64	0
1203	-31.8422	-349.2907	53	56	0
1204	-20.86618	-367.2532	75	65	0
1205	-10.41302	-385.2	60	53	0
1206	-3.453478	-397.4736	55	57	0
1207	3.506108	-409.7472	66	67	0
1208	10.9887	-422.0365	67	59	0
1209	18.49916	-433.3985	60	51	0
1210	25.45887	-445.6721	64	59	0
1211	32.41862	-457.9456	70	45	1
1212	42.87224	-475.8923	63	63	0
1213	49.83209	-488.1658	63	44	0
1214	57.31496	-500.455	64	56	0
1215	68.29177	-518.4173	55	63	0
1216	71.78567	-524.0904	70	60	0
1217	78.74569	-536.3639	59	44	0
1218	89.17189	-555.2376	65	50	0
1219	96.655	-567.5268	53	53	0
1220	104.166	-578.8886	53	50	0
1221	111.1262	-591.162	61	53	2
1222	118.0864	-603.4354	62	49	0
1223	125.0467	-615.7088	54	64	0
1224	132.007	-627.9822	56	59	0
1225	138.9674	-640.2555	81	50	0
1226	145.9278	-652.5289	66	52	0
1227	156.3824	-670.4753	60	65	0
1228	166.8371	-688.4216	63	62	0
1229	170.3313	-694.0946	67	45	1
1230	177.8149	-706.3836	57	56	0
1231	185.2985	-718.6726	75	59	0
1232	188.7928	-724.3456	70	61	0
1233	199.2477	-742.2919	49	47	1
1234	209.675	-761.1653	74	53	1
1235	217.1588	-773.4542	59	57	0
1236	224.6705	-784.8159	65	55	1
1237	231.6314	-797.0891	64	41	0
1238	238.5924	-809.3623	73	54	0
1239	245.5533	-821.6354	74	62	0
1240	252.5144	-833.9086	80	60	0
1241	259.5032	-845.2545	56	54	0
1242	266.4643	-857.5277	84	66	1
1243	277.4152	-876.4166	63	52	0
1244	288.394	-894.3783	61	63	1
1245	295.383	-905.7242	71	60	1
1246	302.3444	-917.9973	55	49	0
1247	309.3057	-930.2703	71	70	0
1248	316.7902	-942.5591	73	49	1
1249	323.7516	-954.8321	74	45	2
1250	329.6948	-966.1466	60	56	0
1251	335.6658	-976.5339	65	43	0
1252	341.1138	-986.9055	65	48	0
1253	346.0388	-997.2614	69	51	1
1254	350.4962	-1005.747	55	74	0
1255	354.8982	-1016.088	65	55	0
1256	357.7589	-1025.454	72	67	0
1257	359.1893	-1030.137	67	53	0
1258	361.6934	-1033.924	77	52	0
1259	364.7761	-1035.872	72	62	0
1260	367.9421	-1035.039	62	60	0
1261	370.0897	-1033.247	56	58	0
1262	371.219	-1030.497	72	50	0
1263	371.33	-1026.788	62	65	0
1264	368.8536	-1022.073	56	50	0
1265	364.8359	-1016.385	57	49	0
1266	358.3417	-1005.982	61	60	1
1267	351.3801	-993.7091	70	63	0
1268	345.9043	-984.2647	73	65	0
1269	340.4285	-974.8203	72	64	0
1270	334.9528	-965.376	59	51	0
1271	328.9818	-954.9887	79	61	0
1272	323.0387	-943.6742	66	58	0
1273	313.0779	-926.6711	75	46	0
1274	302.5942	-909.6523	70	59	0
1275	295.6329	-897.3793	48	45	1
1276	288.1486	-885.0905	60	53	0
1277	280.6644	-872.8017	73	41	0
1278	273.731	-859.6014	60	50	0
1279	266.2468	-847.3126	65	45	0
1280	258.7627	-835.0238	82	49	1
1281	251.8017	-822.7507	61	54	0
1282	244.3177	-810.4618	71	60	0
1283	236.8615	-797.2458	59	50	1
1284	229.9005	-784.9726	48	51	0
1285	222.9396	-772.6994	82	55	0
1286	215.9788	-760.4262	78	51	1
1287	205.0007	-742.4643	63	56	0
1288	194.0505	-723.5751	78	49	1
1289	187.0898	-711.3019	69	54	1
1290	180.1292	-699.0286	73	51	0
1291	173.1686	-686.7553	54	53	1
1292	166.1803	-675.4092	60	63	0
1293	158.6968	-663.1202	69	61	1
1294	151.2133	-650.8312	65	45	0
1295	144.2529	-638.5579	67	57	1
1296	137.2925	-626.2846	70	62	1
1297	126.8381	-608.3381	60	52	0
1298	115.8608	-590.376	81	44	0
1299	108.3776	-578.0869	69	57	1
1300	101.4174	-565.8135	71	55	0
1301	94.45729	-553.5401	56	56	1
1302	87.49719	-541.2666	61	48	0
1303	80.01417	-528.9775	62	56	0
1304	72.53118	-516.6884	49	61	0
1305	65.57121	-504.4149	59	62	0
1306	55.11743	-486.4683	54	48	0
1307	44.66373	-468.5216	66	49	0
1308	37.70393	-456.2481	65	51	1
1309	30.2212	-443.9589	61	46	1
1310	22.73852	-431.6697	62	54	0
1311	15.77884	-419.3961	64	47	0
1312	8.819201	-407.1226	68	56	1
1313	1.859606	-394.849	65	50	0
1314	-5.099949	-382.5754	61	55	0
1315	-12.58242	-370.2861	67	66	1
1316	-20.06484	-357.9968	66	64	1
1317	-27.05211	-346.6504	78	44	0
1318	-34.0115	-334.3767	46	55	1
1319	-40.97084	-322.1031	63	47	0
1320	-47.93015	-309.8294	61	58	1
1321	-54.88941	-297.5558	50	51	1
1322	-64.79136	-278.6973	67	55	3
1323	-74.17028	-259.8546	67	44	2
1324	-80.0835	-247.6123	64	57	0
1325	-85.96883	-234.4427	57	50	1
1326	-91.85413	-221.2732	71	61	0
1327	-97.73938	-208.1037	72	58	1
1328	-103.1017	-194.9498	80	57	0
1329	-110.3606	-175.2426	82	47	1
1330	-115.1999	-162.1045	76	43	0
1331	-120.0391	-148.9663	69	65	1
1332	-127.2979	-129.2591	72	69	2
1333	-129.7175	-122.69	68	58	0
1334	-134.0337	-109.5676	85	66	2
1335	-140.7695	-89.87601	90	65	1
1336	-145.6085	-76.73783	74	70	2
1337	-149.9246	-63.61536	89	61	1
1338	-154.2128	-49.56567	74	71	3
1339	-159.0239	-35.50025	80	80	3
1340	-165.7594	-15.80866	92	67	2
1341	-172.4948	3.882937	83	58	0
1342	-176.8108	17.00544	79	60	3
1343	-178.7073	23.55883	66	58	0
1344	-183.5461	36.69706	66	54	2
1345	-190.2813	56.38869	58	66	0
1346	-194.5693	70.43843	55	58	0
1347	-199.3801	84.50389	56	57	0
1348	-203.6958	97.62642	54	55	0
1349	-208.0115	110.749	73	44	0
1350	-212.8501	123.8872	63	46	1
1351	-219.5851	143.5789	60	59	0
1352	-226.32	163.2706	77	53	0
1353	-230.6355	176.3932	62	43	0
1354	-234.9511	189.5157	64	50	0
1355	-239.7895	202.654	72	51	0
1356	-244.0771	216.7038	72	46	0
1357	-248.3647	230.7536	65	46	0
1358	-253.203	243.8919	57	39	0
1359	-257.5184	257.0145	74	53	0
1360	-261.8338	270.1371	59	59	0
1361	-266.177	282.3325	79	63	0
1362	-270.0253	293.585	68	62	0
1363	-273.8456	305.7646	57	56	1
1364	-278.1609	318.8872	63	58	0
1365	-282.4761	332.0098	65	55	1
1366	-289.1824	352.6289	64	56	0
1367	-296.4116	373.2636	63	51	1
1368	-301.2495	386.402	55	46	0
1369	-306.0596	400.4676	71	57	2
1370	-310.8696	414.5332	59	59	0
1371	-315.1846	427.6559	65	60	0
1372	-319.4996	440.7785	63	50	0
1373	-325.7665	458.6002	78	66	0
1374	-331.5383	475.479	71	62	0
1375	-334.3684	485.7728	66	60	1
1376	-336.7314	494.1964	65	41	1
1377	-338.6274	500.7499	63	40	1
1378	-338.3762	509.0949	50	47	0
1379	-337.6858	514.6424	76	59	1
1380	-338.1808	515.5854	73	55	0
1381	-339.1427	518.3985	62	62	0
1382	-343.2697	520.3789	68	40	1
1383	-348.5261	519.6091	74	70	1
1384	-350.7292	515.9632	79	54	0
1385	-350.8687	511.3271	55	63	0
1386	-348.9169	506.628	60	55	1
1387	-345.9473	500.9703	57	58	0
1388	-343.5006	495.3283	62	60	0
1389	-341.0817	488.7591	80	51	0
1390	-338.1958	480.3197	71	49	0
1391	-335.3378	470.9531	75	45	0
1392	-331.957	461.5708	70	48	0
1393	-328.0533	452.1727	69	63	0
1394	-322.2814	435.2939	62	60	0
1395	-316.5373	417.488	62	45	0
1396	-314.6134	411.8617	63	59	0
1397	-309.8034	397.7961	61	54	1
1398	-302.5743	377.1613	64	49	0
1399	-297.7642	363.0957	55	43	1
1400	-292.9541	349.0302	57	61	1
1401	-288.144	334.9646	56	51	2
1402	-283.3338	320.899	70	53	0
1403	-280.9147	314.3298	70	53	0
1404	-276.6274	300.28	75	61	0
1405	-269.9209	279.661	64	54	0
1406	-265.1105	265.5954	62	61	1
1407	-260.3002	251.5299	65	56	0
1408	-255.9848	238.4073	63	48	0
1409	-251.6693	225.2847	87	50	2
1410	-246.831	212.1464	74	55	2
1411	-242.5434	198.0966	76	46	0
1412	-238.2558	184.0468	75	56	0
1413	-233.4173	170.9085	71	50	0
1414	-226.6825	151.2168	64	39	1
1415	-219.9755	130.5979	77	66	0
1416	-215.1648	116.5324	66	54	1
1417	-210.3262	103.3941	73	59	0
1418	-206.0105	90.27159	74	55	1
1419	-201.6947	77.14906	73	57	0
1420	-196.8839	63.08359	70	64	0
1421	-192.0731	49.01813	77	56	3
1422	-187.7572	35.89562	64	57	2
1423	-183.4413	22.7731	75	55	1
1424	-178.6025	9.634875	73	69	2
1425	-171.895	-10.98395	83	60	1
1426	-165.1874	-31.60277	87	74	2
1427	-162.768	-38.17187	79	81	0
1428	-158.4519	-51.29436	69	68	5
1429	-151.7163	-70.98593	73	73	1
1430	-146.8773	-84.12412	77	56	5
1431	-142.5612	-97.24659	77	71	2
1432	-138.2728	-111.2963	86	65	4
1433	-133.4616	-125.3617	84	73	2
1434	-129.1453	-138.4841	79	61	2
1435	-124.8291	-151.6066	83	72	0
1436	-117.5702	-171.3138	76	49	0
1437	-112.731	-184.4519	69	57	2
1438	-109.7884	-191.0367	64	55	1
1439	-101.4835	-210.7753	82	60	0
1440	-93.70149	-230.4982	64	68	2
1441	-88.33913	-243.6521	72	55	0
1442	-81.903	-255.9101	53	50	1
1443	-75.46682	-268.1681	73	57	0
1444	-69.58141	-281.3376	66	62	1
1445	-63.14516	-293.5956	78	52	0
1446	-56.18593	-305.8693	72	54	0
1447	-49.22665	-318.143	66	51	2
1448	-42.26733	-330.4166	68	58	0
1449	-35.30798	-342.6903	62	49	2
1450	-28.34858	-354.9639	72	54	0
1451	-21.38914	-367.2375	74	64	1
1452	-10.41302	-385.2	70	60	0
1453	0.535352	-404.0897	66	53	1
1454	7.494961	-416.3633	61	51	0
1455	14.48244	-427.7097	64	51	1
1456	21.44213	-439.9832	57	56	2
1457	28.40186	-452.2568	61	67	1
1458	35.38946	-463.6031	68	57	0
1459	42.87224	-475.8923	67	57	1
1460	50.35506	-488.1815	67	64	0
1461	57.31496	-500.455	68	62	1
1462	64.2749	-512.7285	68	62	0
1463	71.75785	-525.0176	72	59	1
1464	79.24085	-537.3068	65	60	1
1465	86.22873	-548.653	71	38	0
1466	93.18883	-560.9264	58	65	0
1467	100.149	-573.1999	52	63	0
1468	107.6321	-585.4889	57	58	0
1469	115.1154	-597.778	56	56	0
1470	122.1034	-609.1242	68	49	0
1471	129.0638	-621.3976	58	67	0
1472	139.4904	-640.2712	72	64	0
1473	149.9449	-658.2176	61	50	1
1474	156.9054	-670.4909	68	57	1
1475	164.3889	-682.7799	69	43	0
1476	171.8725	-695.0689	56	59	0
1477	178.8331	-707.3422	60	48	0
1478	185.7937	-719.6155	52	43	2
1479	192.7544	-731.8887	55	63	0
1480	199.7429	-743.2348	67	59	0
1481	206.7037	-755.508	71	50	1
1482	217.131	-774.3814	64	62	1
1483	228.1093	-792.3433	69	56	0
1484	235.621	-803.705	68	45	0
1485	242.582	-815.9781	57	54	0
1486	249.543	-828.2513	73	55	1
1487	256.504	-840.5245	63	57	0
1488	263.4651	-852.7976	69	57	1
1489	270.454	-864.1435	49	47	0
1490	277.4152	-876.4166	74	68	0
1491	284.3765	-888.6897	65	52	0
1492	291.8607	-900.9785	75	65	2
1493	299.3451	-913.2672	59	54	0
1494	306.3064	-925.5403	69	56	0
1495	313.2678	-937.8134	87	43	0
1496	323.2286	-954.8164	77	40	0
1497	332.6942	-970.8766	66	60	0
1498	337.6746	-979.3781	62	54	0
1499	341.6368	-986.9211	75	48	1
1500	345.1037	-993.5212	56	53	0
1501	348.0754	-999.1785	62	50	2
1502	349.5612	-1002.007	62	50	2
1503	352.0098	-1007.649	58	43	0
1504	354.8982	-1016.088	71	56	2
1505	355.7778	-1021.682	73	60	0
1506	356.1343	-1027.261	55	48	0
1507	357.0416	-1031.928	73	66	0
1508	359.0505	-1034.773	59	54	0
1509	361.6379	-1035.778	68	47	0
1510	364.7761	-1035.872	77	67	0
1511	367.4191	-1035.023	53	43	1
1512	369.1269	-1030.434	71	42	1
1513	368.7704	-1024.855	57	48	0
1514	366.7892	-1021.084	66	64	0
1515	364.8081	-1017.312	56	52	0
1516	362.827	-1013.541	60	42	0
1517	360.3228	-1009.754	60	57	1
1518	358.3417	-1005.982	42	65	2
1519	357.3511	-1004.096	64	42	1
1520	356.8281	-1004.081	63	70	1
1521	356.8281	-1004.081	62	42	0
1522	356.8281	-1004.081	63	57	0
1523	356.8281	-1004.081	79	62	0
1524	356.8281	-1004.081	65	47	0
1525	356.3328	-1003.138	67	48	0
1526	355.8376	-1002.195	59	59	0
1527	355.3423	-1001.252	75	64	0
1528	353.3612	-997.4806	63	56	0
1529	351.3801	-993.7091	70	62	0
1530	349.8942	-990.8805	78	57	0
1531	347.9131	-987.109	79	51	0
1532	345.932	-983.3375	62	56	0
1533	343.4279	-979.5504	74	65	0
1534	340.4285	-974.8203	64	54	1
1535	337.4569	-969.1631	73	51	0
1536	332.009	-958.7915	72	66	0
1537	325.5427	-947.4613	72	63	1
1538	320.5624	-938.9598	62	43	1
1539	315.059	-930.4426	65	60	0
1540	309.0603	-920.9825	72	50	1
1541	303.0895	-910.5952	55	53	0
1542	297.0909	-901.1351	59	39	0
1543	291.6154	-891.6907	62	40	0
1544	286.1677	-881.319	88	46	1
1545	280.1969	-870.9317	58	66	0
1546	274.7215	-861.4872	61	50	1
1547	269.246	-852.0427	61	55	3
1548	263.7706	-842.5982	62	41	0
1549	254.8009	-827.4808	74	54	2
1550	245.3081	-812.3476	69	61	0
1551	239.3376	-801.9602	69	57	2
1552	233.3671	-791.5728	58	54	1
1553	227.3966	-781.1854	68	61	0
1554	221.4262	-770.7979	68	45	0
1555	215.4558	-760.4105	81	45	0
1556	209.4854	-750.0231	69	48	0
1557	202.9921	-739.6199	65	48	0
1558	196.0036	-728.2739	75	39	1
1559	189.5659	-716.0163	77	51	0
1560	183.1282	-703.7587	80	53	0
1561	172.6456	-686.7396	76	53	0
1562	162.1909	-668.7933	57	50	0
1563	155.2304	-656.52	56	49	0
1564	148.2422	-645.1739	80	47	1
1565	141.254	-633.8277	66	52	1
1566	134.2936	-621.5544	64	40	0
1567	127.3333	-609.281	68	50	0
1568	120.3452	-597.9349	71	48	0
1569	113.3571	-586.5887	72	46	0
1570	106.8921	-575.2582	74	53	1
1571	100.4271	-563.9277	64	55	0
1572	89.973	-545.9812	68	48	0
1573	79.02385	-527.0917	64	52	0
1574	71.54087	-514.8026	71	50	0
1575	64.58091	-502.5291	75	58	1
1576	57.62099	-490.2556	61	47	2
1577	50.63329	-478.9093	66	52	1
1578	43.67345	-466.6358	76	48	0
1579	36.71365	-454.3623	68	50	0
1580	29.23093	-442.0731	52	56	1
1581	21.74825	-429.7839	76	51	0
1582	14.78858	-417.5103	64	52	0
1583	7.828947	-405.2367	60	56	0
1584	0.3185656	-393.8747	61	58	0
1585	-10.65762	-375.9122	70	49	0
1586	-21.08291	-357.0382	56	38	0
1587	-28.04233	-344.7645	62	47	0
1588	-35.00171	-332.4909	56	57	0
1589	-41.96105	-320.2172	60	59	0
1590	-48.92035	-307.9436	91	50	0
1591	-55.87961	-295.6699	68	53	0
1592	-62.83883	-283.3962	62	51	0
1593	-69.24721	-270.211	53	63	0
1594	-75.16046	-257.9687	64	55	0
1595	-81.07368	-245.7264	77	50	0
1596	-86.959	-232.5569	65	48	1
1597	-92.84429	-219.3874	79	58	0
1598	-98.72954	-206.2178	53	48	0
1599	-104.1197	-193.9912	79	64	1
1600	-108.9868	-181.7803	46	68	1
1601	-113.8261	-168.6421	58	66	1
1602	-121.0571	-148.0077	81	66	2
1603	-128.288	-127.3732	90	58	1
1604	-132.6043	-114.2508	69	52	2
1605	-136.9205	-101.1283	84	62	2
1606	-141.7596	-87.99015	88	66	3
1607	-146.0757	-74.86768	69	76	0
1608	-150.3918	-61.74521	72	73	4
1609	-155.2029	-47.6798	80	63	2
1610	-159.4911	-33.63011	88	56	3
1611	-166.2266	-13.93851	85	74	2
1612	-173.4849	5.768808	60	51	3
1613	-177.8008	18.89131	67	57	2
1614	-182.1167	32.01382	59	64	0
1615	-186.9555	45.15205	74	64	1
1616	-191.2714	58.27457	67	69	2
1617	-195.5872	71.39709	67	54	4
1618	-202.2944	92.01596	62	61	0
1619	-208.4787	112.6191	62	55	1
1620	-212.7944	125.7417	72	59	0
1621	-217.6329	138.8799	67	66	1
1622	-222.4715	152.0182	52	51	1
1623	-226.7871	165.1408	64	55	0
1624	-231.1027	178.2633	55	68	2
1625	-235.4182	191.3859	60	50	0
1626	-241.6021	211.9891	71	52	1
1627	-245.8897	226.0389	62	49	0
1628	-250.7281	239.1772	58	54	1
1629	-257.4626	258.869	70	63	0
1630	-261.778	271.9916	62	58	0
1631	-266.6162	285.1299	85	48	0
1632	-271.4544	298.2682	62	45	0
1633	-275.7697	311.3908	76	55	0
1634	-280.057	325.4407	61	61	0
1635	-284.8672	339.5062	67	57	0
1636	-289.1824	352.6289	67	59	0
1637	-295.3937	372.305	69	54	1
1638	-302.1278	391.9968	64	55	1
1639	-306.9658	405.1352	62	47	1
1640	-309.3847	411.7044	61	62	1
1641	-314.2226	424.8427	76	46	0
1642	-320.9286	445.4618	69	52	1
1643	-325.2436	458.5845	76	43	0
1644	-329.5864	470.78	53	54	0
1645	-332.9115	482.0167	63	51	0
1646	-335.7695	491.3833	66	58	0
1647	-337.5259	502.5729	58	62	1
1648	-337.7975	510.9335	46	64	1
1649	-337.6858	514.6424	67	46	0
1650	-339.1427	518.3985	76	67	1
1651	-342.224	520.3474	66	57	0
1652	-345.3611	520.4418	81	55	1
1653	-348.6378	515.9002	55	38	0
1654	-349.356	509.4254	62	59	0
1655	-347.4042	504.7264	68	65	1
1656	-344.9575	499.0844	55	49	0
1657	-342.5386	492.5152	77	54	0
1658	-340.1477	485.0187	67	58	0
1659	-337.2618	476.5793	65	49	0
1660	-333.8809	467.197	51	49	0
1661	-330.0051	456.8717	73	43	1
1662	-326.1572	445.6192	68	70	1
1663	-322.3372	433.4395	55	60	0
1664	-315.6033	413.7476	61	43	0
1665	-308.8693	394.0558	49	40	2
1666	-304.5542	380.9331	88	45	0
1667	-299.7162	367.7948	63	50	1
1668	-295.4289	353.7449	70	43	1
1669	-291.1417	339.6951	62	58	0
1670	-286.3036	326.5567	67	60	0
1671	-281.4655	313.4183	55	49	0
1672	-276.6274	300.28	58	44	1
1673	-272.34	286.2302	74	47	0
1674	-268.0525	272.1803	45	46	0
1675	-263.2143	259.042	78	71	0
1676	-256.4798	239.3502	56	49	1
1677	-249.7731	218.7313	69	71	1
1678	-244.9626	204.6657	63	64	0
1679	-240.1242	191.5274	68	49	0
1680	-235.8087	178.4049	66	47	0
1681	-231.521	164.3551	80	57	0
1682	-226.7104	150.2896	69	53	0
1683	-221.8719	137.1513	64	52	0
1684	-217.5562	124.0288	73	64	0
1685	-213.2405	110.9062	56	57	1
1686	-208.4019	97.76794	64	60	0
1687	-204.114	83.71819	81	61	3
1688	-199.8262	69.66844	78	57	1
1689	-194.9874	56.53019	81	49	0
1690	-190.1487	43.39195	69	65	0
1691	-185.8607	29.34222	67	40	1
1692	-181.5727	15.29249	68	54	2
1693	-174.3144	-4.414843	63	79	1
1694	-167.579	-24.10645	67	70	1
1695	-163.263	-37.22894	82	50	1
1696	-158.424	-50.36714	107	68	1
1697	-153.5851	-63.50534	85	73	0
1698	-149.2968	-77.55503	77	64	1
1699	-145.0086	-91.60471	91	88	2
1700	-140.1695	-104.7429	81	75	1
1701	-135.8533	-117.8654	78	68	1
1702	-131.5371	-130.9878	67	76	2
1703	-126.6979	-144.126	61	67	1
1704	-121.8587	-157.2641	55	66	2
1705	-117.0194	-170.4023	83	64	0
1706	-112.1802	-183.5404	69	58	0
1707	-107.3409	-196.6786	67	50	1
1708	-101.9786	-209.8324	70	55	1
1709	-96.09334	-223.002	66	56	0
1710	-90.73099	-236.1558	69	58	1
1711	-84.84567	-249.3253	50	49	0
1712	-75.49468	-269.0953	56	50	1
1713	-69.60926	-282.2648	50	51	0
1714	-63.17301	-294.5228	64	56	2
1715	-56.73672	-306.7808	69	54	2
1716	-49.77744	-319.0545	60	64	1
1717	-38.80158	-337.0171	63	61	0
1718	-31.31925	-349.3064	76	46	0
1719	-24.35983	-361.58	64	46	0
1720	-17.40036	-373.8537	64	55	0
1721	-10.44086	-386.1273	57	45	1
1722	-3.453478	-397.4736	64	64	0
1723	4.029068	-409.7629	60	52	0
1724	11.51166	-422.0522	80	58	1
1725	18.47133	-434.3258	65	47	0
1726	25.43104	-446.5993	64	56	1
1727	32.41862	-457.9456	55	52	0
1728	39.37841	-470.2191	59	55	0
1729	50.32724	-489.1087	65	48	0
1730	57.81011	-501.3979	64	50	1
1731	61.30399	-507.071	55	51	0
1732	72.28083	-525.0333	52	58	0
1733	83.25776	-542.9956	66	47	0
1734	90.21785	-555.269	56	47	0
1735	97.17797	-567.5424	63	48	0
1736	104.1381	-579.8159	62	71	0
1737	111.0984	-592.0893	65	58	0
1738	118.0864	-603.4354	57	46	0
1739	125.0467	-615.7088	60	45	0
1740	135.4733	-634.5825	59	56	0
1741	142.4337	-646.8558	52	52	0
1742	149.9171	-659.1448	68	58	0
1743	160.8948	-677.1069	80	45	0
1744	167.8553	-689.3802	59	56	0
1745	174.8159	-701.6535	89	43	0
1746	181.8043	-712.9995	64	65	0
1747	189.288	-725.2885	57	57	0
1748	196.7717	-737.5774	58	68	0
1749	203.7324	-749.8507	66	61	2
1750	210.6932	-762.1239	57	54	0
1751	217.6818	-773.4699	67	68	0
1752	224.6427	-785.7431	67	49	0
1753	231.6036	-798.0163	66	54	1
1754	239.0876	-810.3052	71	60	0
1755	246.5438	-823.5212	67	44	0
1756	257.5223	-841.483	58	56	0
1757	268.5009	-859.4448	54	58	0
1758	274.939	-871.7022	70	47	1
1759	281.405	-883.0325	60	61	1
1760	288.394	-894.3783	73	43	0
1761	295.383	-905.7242	63	55	0
1762	302.3444	-917.9973	55	64	0
1763	309.3057	-930.2703	48	62	1
1764	319.7617	-948.2163	65	49	0
1765	326.7232	-960.4893	74	47	0
1766	333.1894	-971.8195	72	54	0
1767	342.1321	-987.864	71	48	0
1768	347.0571	-998.2199	68	61	1
1769	351.4868	-1007.633	62	46	0
1770	354.403	-1015.145	61	48	0
1771	355.75	-1022.609	68	63	0
1772	357.1526	-1028.22	65	52	1
1773	359.1338	-1031.991	60	51	0
1774	361.6657	-1034.851	66	63	1
1775	364.7761	-1035.872	59	53	0
1776	367.9421	-1035.039	76	48	1
1777	370.1175	-1032.32	56	45	0
1778	370.2562	-1027.684	62	46	0
1779	367.8075	-1022.042	71	53	0
1780	361.8087	-1012.582	72	61	0
1781	355.8376	-1002.195	72	62	0
1782	351.3801	-993.7091	60	51	0
1783	345.9043	-984.2647	69	56	0
1784	340.4285	-974.8203	59	61	0
1785	334.4575	-964.4331	70	54	1
1786	327.9913	-953.1029	76	46	0
1787	318.0305	-936.0999	61	50	0
1788	307.5746	-918.1539	71	57	0
1789	300.0902	-905.8652	75	48	0
1790	292.6059	-893.5764	64	50	0
1791	285.6446	-881.3033	58	65	2
1792	278.1604	-869.0146	66	48	1
1793	270.6762	-856.7258	58	66	0
1794	263.7151	-844.4526	70	63	1
1795	252.7644	-825.5637	58	48	0
1796	241.8137	-806.6746	69	52	0
1797	234.8528	-794.4015	69	50	1
1798	227.8919	-782.1283	63	44	0
1799	220.4358	-768.9122	67	54	1
1800	212.9519	-756.6233	57	47	0
1801	205.9911	-744.3501	69	55	0
1802	199.0304	-732.0768	47	47	0
1803	192.0697	-719.8036	58	53	1
1804	185.109	-707.5303	48	61	0
1805	174.6542	-689.584	59	43	0
1806	164.1995	-671.6376	52	63	0
1807	160.7053	-665.9646	69	57	1
1808	153.7449	-653.6913	61	62	0
1809	143.2625	-636.6721	67	63	0
1810	136.7695	-626.2689	84	65	0
1811	130.8273	-614.9541	65	42	1
1812	124.3344	-604.5508	57	63	0
1813	117.8415	-594.1476	60	53	0
1814	111.8716	-583.76	67	61	2
1815	105.9018	-573.3724	63	41	1
1816	99.43676	-562.0419	49	46	0
1817	88.98268	-544.0954	77	56	1
1818	78.55651	-525.2216	62	65	0
1819	71.59651	-512.9481	53	56	0
1820	64.08576	-501.5862	66	61	0
1821	56.60287	-489.297	73	48	0
1822	49.643	-477.0235	77	39	1
1823	42.68316	-464.75	62	60	0
1824	35.72337	-452.4765	88	51	0
1825	28.73579	-441.1302	70	47	0
1826	21.77608	-428.8566	78	69	0
1827	14.81641	-416.5831	59	58	0
1828	7.33382	-404.2938	91	45	0
1829	-0.1487242	-392.0045	54	63	0
1830	-7.108268	-379.7309	72	54	1
1831	-18.05654	-360.8412	61	52	0
1832	-29.03255	-342.8787	65	50	0
1833	-36.01977	-331.5323	73	51	0
1834	-42.97911	-319.2586	61	46	0
1835	-49.9384	-306.985	58	55	1
1836	-56.37471	-294.727	68	61	1
1837	-62.78313	-281.5418	71	55	1
1838	-69.21936	-269.2838	74	64	1
1839	-78.59824	-250.441	79	56	0
1840	-87.94917	-230.671	63	55	3
1841	-93.86231	-218.4287	80	68	0
1842	-99.25247	-206.2021	53	58	1
1843	-104.6148	-193.0483	71	63	1
1844	-109.977	-179.8944	67	57	3
1845	-114.2933	-166.772	64	58	2
1846	-118.5818	-152.7223	58	72	2
1847	-123.3931	-138.657	80	79	0
1848	-128.2323	-125.5188	94	53	1
1849	-134.9681	-105.8273	70	85	1
1850	-141.7038	-86.13572	79	53	3
1851	-146.5429	-72.99753	64	65	3
1852	-150.859	-59.87506	103	67	2
1853	-155.1472	-45.82537	80	64	6
1854	-159.9583	-31.75996	100	65	1
1855	-166.6938	-12.06836	79	55	0
1856	-173.4292	7.623239	82	68	2
1857	-177.7451	20.74574	71	60	2
1858	-182.061	33.86825	69	59	0
1859	-186.8998	47.00648	67	64	2
1860	-191.2156	60.129	73	67	1
1861	-195.5314	73.25152	74	61	0
1862	-199.8193	87.30126	79	59	1
1863	-204.1072	101.351	64	54	1
1864	-210.8422	121.0427	65	42	1
1865	-217.5772	140.7344	66	55	0
1866	-222.4157	153.8726	60	61	1
1867	-226.7313	166.9952	58	55	0
1868	-231.0469	180.1178	85	56	2
1869	-235.3624	193.2403	73	43	0
1870	-239.6501	207.2901	74	52	0
1871	-244.4605	221.3556	59	44	0
1872	-248.776	234.4782	66	55	1
1873	-253.0914	247.6008	68	45	2
1874	-257.9297	260.7391	76	57	1
1875	-262.2451	273.8617	48	60	1
1876	-266.5604	286.9843	64	50	1
1877	-273.8177	306.6918	61	47	1
1878	-280.5241	327.3108	63	47	0
1879	-284.8114	341.3607	76	54	0
1880	-289.6495	354.499	46	54	1
1881	-294.4875	367.6374	51	48	0
1882	-298.8027	380.76	69	48	0
1883	-305.5367	400.4519	46	64	1
1884	-312.2707	420.1437	60	55	0
1885	-316.5578	434.1936	51	63	1
1886	-320.8728	447.3163	71	55	0
1887	-325.2157	459.5117	77	59	0
1888	-329.0636	470.7642	62	59	0
1889	-332.4444	480.1465	71	53	2
1890	-335.3024	489.5131	68	58	0
1891	-337.1705	496.9938	64	48	0
1892	-338.5716	502.6043	52	61	0
1893	-338.432	507.2404	58	44	1
1894	-337.7975	510.9335	74	58	1
1895	-337.7138	513.7152	62	49	1
1896	-338.6757	516.5283	63	68	0
1897	-340.7113	518.4457	66	60	0
1898	-343.3255	518.5244	52	55	0
1899	-345.9677	517.6759	69	43	0
1900	-348.1149	515.8844	65	57	0
1901	-349.2444	513.1343	62	57	0
1902	-348.8332	509.4097	68	70	1
1903	-347.4042	504.7264	61	51	0
1904	-344.9575	499.0844	71	61	1
1905	-342.5107	493.4424	78	50	0
1906	-340.1198	485.9459	55	49	0
1907	-336.7389	476.5636	62	54	0
1908	-331.4341	461.555	64	60	1
1909	-326.1572	445.6192	82	56	0
1910	-322.3093	434.3667	74	56	1
1911	-317.9664	422.1713	65	56	0
1912	-313.6514	409.0486	56	51	0
1913	-309.3363	395.926	54	57	0
1914	-304.5263	381.8604	56	53	0
1915	-299.7162	367.7948	82	65	0
1916	-295.401	354.6721	56	56	0
1917	-291.0859	341.5495	78	45	0
1918	-283.8566	320.9147	79	42	0
1919	-279.0464	306.8492	62	54	0
1920	-277.1502	300.2957	64	77	0
1921	-270.4437	279.6767	68	50	0
1922	-263.2143	259.042	76	69	1
1923	-258.8989	245.9194	66	60	0
1924	-254.5835	232.7968	69	75	0
1925	-249.7731	218.7313	48	53	1
1926	-245.4855	204.6815	68	43	1
1927	-241.17	191.5589	65	51	1
1928	-236.3315	178.4206	69	58	0
1929	-231.4931	165.2823	54	53	0
1930	-226.6825	151.2168	63	53	0
1931	-222.3948	137.167	83	59	2
1932	-215.6598	117.4753	80	53	0
1933	-208.4019	97.76794	57	64	2
1934	-204.0862	84.6454	70	51	1
1935	-199.7983	70.59566	80	58	0
1936	-194.9874	56.53019	75	50	2
1937	-190.6716	43.40767	78	63	1
1938	-186.3558	30.28516	58	61	6
1939	-181.517	17.14693	58	57	3
1940	-174.7816	-2.544692	78	79	2
1941	-168.0462	-22.2363	54	64	4
1942	-165.6267	-28.8054	79	59	1
1943	-161.3386	-42.85511	99	68	4
1944	-154.6309	-63.4739	75	63	2
1945	-149.7919	-76.6121	79	72	2
1946	-144.9528	-89.75028	102	66	4
1947	-140.6367	-102.8727	80	59	2
1948	-136.3205	-115.9952	80	74	2
1949	-132.0043	-129.1177	86	62	1
1950	-127.688	-142.2401	66	61	1
1951	-122.8488	-155.3783	73	68	1
1952	-118.0096	-168.5164	76	59	0
1953	-113.1703	-181.6546	60	55	1
1954	-107.8081	-194.8084	74	44	1
1955	-102.4458	-207.9623	63	80	1
1956	-97.0835	-221.1161	65	78	0
1957	-91.19822	-234.2856	63	53	0
1958	-85.3129	-247.4552	79	62	0
1959	-79.42755	-260.6247	55	57	0
1960	-72.99136	-272.8827	72	62	0
1961	-66.55514	-285.1407	69	58	0
1962	-60.11888	-297.3987	60	60	0
1963	-53.15963	-309.6724	62	59	0
1964	-46.20034	-321.946	66	57	0
1965	-39.241	-334.2197	62	58	0
1966	-32.28163	-346.4933	64	54	1
1967	-25.32222	-358.767	60	57	0
1968	-18.36276	-371.0406	74	53	0
1969	-11.40326	-383.3142	81	58	1
1970	-3.920767	-395.6035	72	47	0
1971	3.561774	-407.8928	55	54	0
1972	10.5214	-420.1664	64	53	1
1973	17.50889	-431.5127	71	52	1
1974	24.4686	-443.7863	65	58	1
1975	31.42834	-456.0598	73	56	0
1976	38.9111	-468.349	72	46	0
1977	46.3939	-480.6382	66	60	0
1978	53.35377	-492.9117	79	57	0
1979	60.31368	-505.1852	68	55	0
1980	67.30146	-516.5315	74	49	0
1981	74.78443	-528.8206	68	55	1
1982	82.26744	-541.1098	59	55	0
1983	89.22752	-553.3832	62	55	0
1984	96.18764	-565.6566	71	48	0
1985	103.1478	-577.93	70	57	0
1986	110.108	-590.2035	52	53	0
1987	117.0961	-601.5496	65	54	0
1988	124.0563	-613.823	51	57	1
1989	131.5397	-626.1121	66	41	0
1990	139.023	-638.4011	64	58	2
1991	145.9834	-650.6744	66	58	0
1992	152.9439	-662.9478	59	61	1
1993	159.9044	-675.2211	64	49	0
1994	170.8821	-693.1831	59	48	0
1995	178.3657	-705.4721	53	54	0
1996	181.8599	-711.1451	64	49	0
1997	188.8206	-723.4184	55	57	0
1998	199.2477	-742.2919	68	65	1
1999	209.7028	-760.2381	62	60	0
[truncated: 298 more rows]
