# Supplementary material for: Bayesian algorithm to estimate position and activity of an orphan gamma source utilizing multiple detectors in a mobile gamma spectrometry system
Source: PLoS One. 2021 Jan 22;16(1):e0245440. doi: 10.1371/journal.pone.0245440 (PMC7822251; doi:10.1371/journal.pone.0245440)
Supplement: S1 Data — (GZ) [file pone.0245440.s001.gz › synth_data_Cs-137_setup_1_real_8.csv]

	V1	V2	V3	V4	V5
1	445.931545889878	-859.759370359592	69	55	1
2	445.931545889878	-859.759370359592	54	56	0
3	445.931545889878	-859.759370359592	85	64	0
4	445.931545889878	-859.759370359592	77	57	0
5	445.931545889878	-859.759370359592	65	54	1
6	445.931545889878	-859.759370359592	67	51	0
7	445.931545889878	-859.759370359592	53	65	0
8	445.931545889878	-859.759370359592	50	53	0
9	445.931545889878	-859.759370359592	72	64	0
10	445.931545889878	-859.759370359592	52	64	0
11	445.436290058598	-858.816493167542	73	57	0
12	444.418014869443	-857.85795485042	59	39	0
13	443.427504566673	-855.972200044431	68	48	1
14	441.418721793278	-853.127905945294	64	61	1
15	438.363904376456	-850.252287325449	68	47	1
16	434.318587302638	-845.490909499116	65	64	1
17	429.77802923281	-839.786648690701	68	68	0
18	425.265251910023	-833.155166729353	63	48	0
19	419.761996687099	-824.637919339351	66	56	0
20	414.286534924351	-815.193448408507	69	54	0
21	409.334111482662	-805.764635583386	82	53	0
22	403.886471905455	-795.392934492789	74	57	0
23	397.943623680563	-784.078343144618	77	49	0
24	392.000808131241	-772.763743092306	63	37	0
25	386.113580348727	-759.594702034257	51	58	1
26	379.208157313289	-745.467098025605	65	54	0
27	371.75199660362	-732.251028307714	74	56	0
28	364.295883522253	-719.034944967367	66	52	0
29	356.31681662437	-705.803176087327	48	59	0
30	348.833014265692	-693.514280678704	75	46	0
31	341.349256113812	-681.22537162248	63	41	0
32	333.893331699714	-668.009232853539	61	59	1
33	326.409663671453	-655.720296517015	55	55	0
34	318.926039850048	-643.431346537545	72	57	0
35	311.442460236198	-631.142382910475	67	39	0
36	303.95892482932	-618.853405639529	62	44	0
37	297.026221210253	-605.652877990156	51	49	0
38	289.542774462665	-593.363874359988	71	52	0
39	282.059371922631	-581.074857085012	51	51	0
40	274.576013590326	-568.785826164298	52	56	0
41	267.092699465749	-556.496781597845	59	45	0
42	259.637236070645	-543.280507438816	55	54	1
43	252.154012071609	-530.991435596719	67	51	0
44	245.19381141034	-518.71803576313	69	54	0
45	237.738485903945	-505.501721636392	52	53	0
46	230.255394773849	-493.212609791197	60	58	1
47	223.295322474674	-480.939172653481	71	61	2
48	215.840134858096	-467.722818560898	64	52	0
49	208.35717659787	-455.433666713536	71	52	2
50	200.874262546247	-443.144501222298	75	57	0
51	193.419214397494	-429.928106245585	58	58	1
52	185.936390473624	-417.638913477771	51	50	0
53	178.45361075853	-405.34970706515	73	61	1
54	170.970875252737	-393.060487008654	54	61	0
55	163.488183956069	-380.77125330735	64	65	0
56	156.033367114083	-367.554790183902	80	50	1
57	148.550765946042	-355.265529206954	71	48	0
58	141.591167155653	-342.991952996701	80	54	2
59	134.659444799123	-329.791149174795	46	59	0
60	127.727766921453	-316.590333508328	65	65	0
61	120.245341615053	-304.301020743325	59	56	2
62	112.762960518594	-292.011694333516	77	57	0
63	105.831416028319	-278.810841400176	59	54	0
64	98.3491235965048	-266.521488636732	46	58	1
65	90.8668753748643	-254.232122230344	70	50	0
66	83.9354642729741	-241.031232031062	70	56	0
67	76.9762492533191	-228.757545644417	63	53	1
68	70.5400185876642	-216.499554559588	61	39	1
69	64.1316776449676	-203.314337625168	66	58	0
70	57.7233780309907	-190.129110491835	67	64	0
71	51.3151197457337	-176.943873166107	76	46	0
72	44.9069027893129	-163.758625643328	61	52	0
73	39.0216623608139	-150.589078993537	65	54	1
74	33.6872522237245	-136.508019804955	62	63	0
75	28.8758114854572	-122.442665683106	63	43	0
76	21.6447838126332	-101.80823105108	45	55	0
77	16.833427995618	-87.7428619265556	69	63	1
78	14.4138313542935	-81.1737829148769	50	55	2
79	9.57466198765906	-68.0356203857809	62	60	3
80	4.76338993461104	-53.9702362585813	67	50	0
81	-0.0478479180601425	-39.9048461308703	77	66	2
82	-4.88691931136418	-26.766665593721	93	94	6
83	-9.17517122376012	-12.7169805606827	224	241	16
84	-13.4633923020447	1.33270933013409	328	490	43
85	-18.3023688654066	14.4709066674113	116	111	11
86	-23.113441397727	28.5363255962729	93	69	3
87	-27.9244797295542	42.6017505256459	64	57	0
88	-32.7633583180723	55.7399658709764	81	43	1
89	-39.4708321860526	76.3587948363274	60	51	0
90	-43.7588478832622	90.4085187362507	70	44	0
91	-46.1782357757911	96.9776355577633	62	62	0
92	-52.8855690873461	117.596488038078	81	50	0
93	-57.1734916435089	131.646227051504	58	64	0
94	-59.5928321201936	138.215352274477	58	65	1
95	-66.8229230328579	158.849952523597	57	58	0
96	-71.6336472398252	172.915432049893	57	47	0
97	-75.9214424536913	186.965192115866	74	66	1
98	-82.6284668486333	207.584096661769	65	50	0
99	-85.0477188926307	214.153237786144	74	42	0
100	-89.8583108177991	228.218740108423	49	52	0
101	-96.5651921842946	248.837669011205	70	59	0
102	-100.852815165883	262.887457142584	64	52	1
103	-105.663291330333	276.952979261056	70	59	0
104	-110.501626523153	290.091291810386	64	50	0
105	-112.920782161178	296.660450337455	64	57	1
106	-117.73117455648	310.725987455808	62	57	1
107	-124.437769863405	331.344965063967	56	59	0
108	-126.334000575938	337.898400513455	70	46	0
109	-131.144294889004	351.963954428211	64	63	0
110	-135.954554999596	366.029514343478	71	57	0
111	-138.373622202722	372.598688767292	69	61	1
112	-145.135807331302	391.36327137053	48	48	1
113	-151.375060583465	410.112130826339	58	44	1
114	-153.271208199032	416.665579704568	70	45	0
115	-155.167349413096	423.21902954299	70	50	0
116	-161.434409817331	441.04068981763	65	40	1
117	-167.701413922536	458.862360233441	64	49	0
118	-171.521508855978	471.042059708387	63	61	2
119	-175.341580044013	483.221763023175	51	68	0
120	-179.68448535254	495.417208570987	58	48	1
121	-184.055274944927	506.685443434864	58	57	0
122	-187.38032961206	517.922204255126	53	63	0
123	-190.733277655963	528.231752468273	77	57	0
124	-194.114121511986	537.614088075235	74	56	0
125	-196.477160000068	546.037729891948	60	48	0
126	-198.345251833438	553.518416860141	72	56	0
127	-199.195550984063	560.040407350287	55	58	0
128	-198.56104257924	563.73352871649	64	51	0
129	-197.954449495068	566.499434614554	74	51	1
130	-197.347857054148	569.265340595506	61	62	0
131	-197.264113934187	572.046987300739	67	49	0
132	-198.226067471958	574.860115473159	66	61	0
133	-200.289545768581	575.850294706412	59	56	0
134	-203.426635098702	575.944742087275	83	49	0
135	-206.591640788014	575.111976191401	72	63	2
136	-208.766784585605	572.393297291361	73	45	0
137	-209.42921792384	567.772961748764	55	53	1
138	-208.551019687962	562.178184480406	66	55	0
139	-206.132183114882	555.608966529369	53	57	0
140	-203.218402535073	548.096793178469	49	40	0
141	-199.809673176904	539.641665510833	69	64	0
142	-196.428843290487	530.259325261228	62	67	0
143	-193.075910449086	519.949772421271	86	57	1
144	-188.733071604453	507.754312265664	67	52	1
145	-184.418117007357	494.631641439162	67	56	0
146	-180.103133662662	481.508975470439	68	52	0
147	-175.293169170385	467.443360943347	68	48	0
148	-170.511078024632	452.450536881573	61	41	0
149	-165.701043968322	438.38493435178	70	46	0
150	-160.890975708724	424.319337822497	71	67	0
151	-156.080873246363	410.253747290932	61	62	0
152	-151.270736580889	396.188162758015	69	62	1
153	-146.460565712478	382.122584224679	72	61	0
154	-142.173233761103	368.072745360434	60	53	0
155	-137.88587097358	354.022911355831	59	51	0
156	-133.075600864715	339.957349615172	61	59	0
157	-128.265296553262	325.891793874092	62	32	0
158	-123.454958039103	311.826244133525	59	47	1
159	-118.644585322705	297.760700393468	61	43	0
160	-113.834178403893	283.695162650198	77	52	0
161	-109.0237372829	269.629630907439	67	55	0
162	-104.213261959667	255.56410516426	88	55	2
163	-99.4027524344274	241.498585420661	67	43	0
164	-95.1150986624998	227.448799451813	68	61	0
165	-88.9310625035432	206.845600888133	69	51	0
166	-84.6154462036793	193.723042347468	64	52	0
167	-82.1961798841949	187.153901798651	53	53	0
168	-77.357623328513	174.015625203028	61	56	0
169	-73.0140487762401	161.820295180194	60	50	0
170	-68.6704475618317	149.62497001607	75	59	0
171	-63.859682628361	135.559494666755	74	55	1
172	-59.5717861314188	121.509748641402	61	55	2
173	-53.3316379551543	102.761038895696	62	49	0
174	-48.9879113502684	90.5657358709723	49	54	1
175	-44.6441580835381	78.3704377114773	72	48	1
176	-38.3759953394765	60.5489677106962	76	70	2
177	-34.5272132914979	49.2966171922162	71	70	1
178	-30.6784093552269	38.0442705126479	67	61	1
179	-26.8295835301396	26.7919276757166	71	61	4
180	-22.98073581676	15.5395886767656	118	111	6
181	-19.6547828832408	4.3029718445614	202	168	16
182	-16.3009403885226	-6.0064264787361	320	265	18
183	-12.4520306298509	-17.2587549183518	212	193	20
184	-8.63096749625402	-29.4382950915024	111	84	7
185	-4.78201303450624	-40.6906158523634	85	84	2
186	-2.85752759577008	-46.3167747929692	67	68	0
187	1.45865160872927	-59.439236686565	79	63	1
188	8.19443763978779	-79.1307778572664	66	57	0
189	12.5106894916389	-92.2532273298129	69	54	0
190	16.8269700879464	-105.375671944581	79	48	0
191	21.6940720184939	-117.586609327234	59	62	0
192	27.0841362497886	-129.813253238797	65	39	0
193	32.4463742918451	-142.967105459422	52	58	0
194	37.8086473665899	-156.120950405486	60	75	0
195	43.1709554737899	-169.274788074195	85	60	1
196	48.5332986138528	-182.428618466482	48	52	0
197	54.4464708879241	-194.670935112052	72	44	0
198	60.3596785888658	-206.913243071176	55	63	0
199	66.2450709510013	-220.082757972181	72	56	1
200	72.1583508797921	-232.325048564933	79	55	0
201	78.6224605760654	-243.655820977874	64	46	0
202	85.5817070252378	-255.929504109547	62	52	1
203	92.0180454996298	-268.187470938079	60	52	1
204	98.4822656607721	-279.518211878836	61	53	1
205	105.441631423251	-291.791861116886	62	47	0
206	112.401038465672	-304.065498489887	63	59	0
207	119.388325331151	-315.411908288486	64	47	0
208	126.375650282891	-326.758306199685	75	53	0
209	133.335177968605	-339.031907953322	68	55	0
210	140.294746934087	-351.30549784191	74	40	1
211	147.282189334801	-362.651860110462	63	46	0
212	154.269669821428	-373.99821048975	68	50	1
213	161.229359428864	-386.271764757112	65	61	1
214	168.189090315776	-398.545307161286	54	53	0
215	174.653722092451	-409.875927638263	77	67	0
216	181.090564853454	-422.1337536918	56	51	0
217	188.050415050529	-434.40726220049	67	53	0
218	195.03812772641	-445.753543014638	67	65	1
219	202.548850279883	-457.115502825938	65	48	1
220	210.059613625286	-468.477448968217	62	55	0
221	217.01962707215	-480.750908263028	59	52	0
222	223.979681797384	-493.024355691858	61	44	0
223	230.967590796063	-504.370575362816	77	51	2
224	237.955537879665	-515.716783147305	61	46	0
225	244.915713243827	-527.990194953047	68	51	0
226	251.875929886242	-540.26359489467	57	55	0
227	258.863994414744	-551.609767033719	64	58	2
228	265.852097027993	-562.955927280709	48	54	1
229	272.812434308114	-575.229291600175	74	57	1
230	279.772812866315	-587.502644049935	51	51	1
231	286.761032923358	-598.848768654279	53	54	0
232	293.198502277199	-611.10641769506	75	60	0
233	299.636009980692	-623.364056521095	62	48	2
234	306.624344775162	-634.710147196427	67	61	0
235	313.612717653334	-646.056225982495	71	50	0
236	320.573336153699	-658.329508913681	66	54	0
237	327.533995930979	-670.602779977024	56	47	0
238	334.522486251546	-681.948823117651	58	51	1
239	341.51101465564	-693.294854366221	63	51	1
240	348.471795068181	-705.568089803681	58	61	0
241	355.432616757229	-717.841313376091	64	44	0
242	362.421262602496	-729.187308977358	72	55	2
243	369.409946531348	-740.533292690292	57	66	0
244	376.370888854319	-752.806480635889	63	59	0
245	382.808863925922	-765.063988083042	53	46	0
246	389.274654061941	-776.394269173034	57	53	0
247	399.730149139068	-794.34038771037	56	55	0
248	410.185734691389	-812.286479530856	69	61	0
249	417.174688876432	-823.632381772622	59	51	0
250	424.163681144244	-834.978272125125	74	59	0
251	431.124944355863	-847.251366796903	81	38	0
252	438.086248843116	-859.524449601769	55	51	0
253	445.075358548784	-870.870304304175	66	42	1
254	452.036743989564	-883.143363359384	66	36	0
255	458.99817070557	-895.416410548612	62	52	0
256	465.98739784857	-906.762229599059	61	52	0
257	472.425878623442	-919.019595445134	55	55	0
258	478.892153927358	-930.349734786898	75	57	0
259	484.863189824333	-940.73699153401	67	55	1
260	489.292917268351	-950.150056897663	53	57	2
261	492.732107638847	-957.677374648862	70	63	0
262	494.60221351136	-965.157725081779	68	57	1
263	495.48176465166	-970.75233254116	59	67	1
264	496.389070605277	-975.419723452069	58	46	0
265	497.84716474649	-979.175552324392	76	57	0
266	499.883798619849	-981.092602306046	73	46	0
267	502.471219519444	-982.098088933155	62	64	0
268	505.609426113486	-982.192011246458	60	67	0
269	508.280097204435	-980.415845445357	63	60	1
270	509.437162585033	-976.738286387175	64	56	0
271	509.548159573635	-973.02942101378	81	55	0
272	508.613090847386	-969.289249365218	64	68	0
273	506.108926668356	-965.502117265947	69	51	0
274	503.109485783323	-960.772113474086	66	45	0
275	499.614771933935	-955.099236900918	79	59	0
276	495.624789541878	-948.483486273326	66	45	0
277	491.662573207344	-940.940515442751	72	61	0
278	487.20509718929	-932.454668638296	65	40	0
279	482.224612079852	-923.953160528094	60	42	0
280	476.74887770816	-914.508772976696	61	58	0
281	470.777901218913	-904.12150398735	56	71	0
282	464.806954663189	-893.734226278029	69	43	1
283	458.340776424448	-882.404064225964	69	52	0
284	451.874633563159	-871.073891937733	53	67	1
285	445.408526079613	-859.743709416129	57	48	0
286	438.41943551664	-848.397854854353	83	64	2
287	431.430383035971	-837.051988404244	55	63	2
288	424.441368637781	-825.706110062078	60	53	0
289	417.480162682245	-813.433003628626	71	50	0
290	409.995985180896	-801.144220027141	61	67	1
291	402.511851885531	-788.855422776192	58	58	0
292	395.550772687187	-776.582279023714	69	49	0
293	388.066726338293	-764.293455401435	47	52	0
294	380.610502994969	-751.077401992865	57	49	0
295	373.649552152376	-738.804220931605	73	44	0
296	366.688642586523	-726.531028000638	53	42	0
297	359.204771841993	-714.242151645944	68	47	0
298	351.693159889779	-702.880477743223	65	61	1
299	344.732375484833	-690.607247482054	77	61	0
300	337.771632356977	-678.334005353041	52	52	2
301	330.810930506384	-666.060751357116	66	58	0
302	323.850269932474	-653.787485494278	65	63	0
303	316.861857233976	-642.441423803568	47	58	1
304	309.873482619529	-631.095350221731	63	52	1
305	302.91294268152	-618.822048734874	83	42	0
306	295.952444021066	-606.548735379241	74	54	0
307	288.964186849422	-595.202626151964	58	55	0
308	282.498954665207	-583.872186093591	59	46	1
309	276.061560616829	-571.614519829862	64	55	0
310	268.578236966918	-559.325477988459	64	55	1
311	261.067151349329	-547.963638448156	65	47	0
312	254.10689556133	-535.690253858455	54	55	0
313	247.66966074385	-523.432542753406	61	59	2
314	241.20465353271	-512.10203735251	47	46	1
315	234.244517052255	-499.828618868254	67	55	0
316	227.28442185052	-487.555188516155	72	60	0
317	220.296552391315	-476.208962181583	69	53	2
318	213.308721017325	-464.862723957747	65	49	0
319	206.348746454867	-452.589257987216	66	51	0
320	199.388813171245	-440.315780146047	70	42	1
321	192.401099243725	-428.969506280497	55	52	0
322	185.441246919625	-416.696004697122	67	57	0
323	178.481435874593	-404.422491247766	64	51	0
324	168.000055436394	-387.403022525832	58	37	0
325	157.546590596263	-369.456311271526	70	51	1
326	150.586941471964	-357.182750335895	55	44	1
327	143.599500525685	-345.83639329765	70	48	1
328	136.612097665493	-334.490024367347	71	56	1
329	129.652569183672	-322.216427813284	60	53	0
330	122.693081981502	-309.942819394171	71	56	1
331	115.705796570634	-298.596414823085	67	57	1
332	108.746390330198	-286.322782660834	67	49	0
333	102.30997531343	-274.064841883257	56	65	0
334	95.8457545915735	-262.734106578864	77	55	0
335	88.8864676642697	-250.460440523922	57	60	1
336	81.927222016966	-238.186762604862	70	60	0
337	75.4631131119677	-226.855995030142	52	56	2
338	69.5498326586676	-214.613708871417	55	52	0
339	63.1136462458526	-202.355706004426	69	49	0
340	56.6774981856579	-190.097692920826	51	49	1
341	51.3151197457337	-176.943873166107	68	54	0
342	45.9249207227258	-164.717261752114	50	59	0
343	40.5347542022355	-152.490643053316	66	55	2
344	35.6954121805029	-139.352512950078	61	53	1
345	30.8561020460329	-126.214376839809	54	51	0
346	26.0168237991165	-113.076234727167	66	52	2
347	21.1497159444261	-100.865302209742	65	58	1
348	16.2826376706944	-88.6543636824936	74	72	1
349	11.9663789941114	-75.5319179994985	60	56	1
350	7.6501490623923	-62.4094674549997	60	47	0
351	3.33394787530415	-49.2870120536536	65	65	2
352	-0.982224567094818	-36.1645517926663	79	68	4
353	-5.29836826462997	-23.0420866711065	108	118	12
354	-9.61448321712669	-9.91961669083685	332	282	28
355	-13.9305694247014	3.20285814721137	244	484	32
356	-18.2466268872377	16.3253378486261	122	90	5
357	-22.5626556047355	29.447822406888	60	63	2
358	-26.906528653868	41.6430962337181	67	55	0
359	-31.2503750413307	53.8383749239147	77	66	0
360	-35.566319609643	66.9608740611002	88	51	2
361	-39.8822354325675	80.0833780569956	67	54	0
362	-46.6175078843371	99.7750040339306	62	43	0
363	-53.352713301836	119.466641770676	59	54	1
364	-55.2491654861951	126.02004172001	65	53	0
365	-59.5649511686061	139.142567854375	56	36	0
366	-66.3000248740427	158.834228266962	71	47	0
367	-70.6157379064825	171.956766816787	59	61	1
368	-74.9593068517861	184.152094651014	76	57	0
369	-79.302849135187	196.347427344881	60	64	0
370	-83.0955859178794	209.454254111275	67	52	0
371	-84.9919447077555	216.007668934762	70	44	0
372	-89.8304225690081	229.145955679938	57	46	0
373	-96.5651921842946	248.837669011205	65	66	0
374	-98.4615094265318	255.391090548597	54	59	0
375	-102.777009735815	268.513665270992	51	41	0
376	-109.511647636245	288.205401275307	73	48	1
377	-113.827075294161	301.327988413163	58	46	0
378	-118.142474205641	314.450580410659	59	41	0
379	-122.485740499629	326.645961702801	63	40	0
380	-126.828980130842	338.841347853653	63	50	1
381	-131.144294889004	351.963954428211	73	55	0
382	-135.459580900613	365.086565860547	57	58	0
383	-140.297710061132	378.22491561342	66	48	0
384	-144.612937007973	391.347537304275	60	52	2
385	-148.928135207796	404.470163853839	67	59	0
386	-153.766171841824	417.608530408703	52	47	0
387	-158.081310976413	430.731167214923	78	65	0
388	-162.396421364101	443.853808880784	74	41	0
389	-166.711503004713	456.976455402561	70	42	1
390	-171.026555898075	470.099106783979	66	71	1
391	-175.341580044013	483.221763023175	66	38	1
392	-179.656575442816	496.344424119219	69	58	0
393	-183.999453047232	508.539874526672	54	56	0
394	-187.847361032444	519.792374768294	56	57	0
395	-191.695247127558	531.044878846966	57	52	0
396	-194.553233833401	540.411474972963	57	56	0
397	-196.42133206554	547.892160982825	49	54	2
398	-197.822400925215	553.502676121891	67	52	0
399	-198.728529981978	558.170235396363	76	60	0
400	-199.111806943838	562.822054006159	65	53	1
401	-198.505213422643	565.587959832512	63	54	0
402	-197.926535021397	567.426650176756	78	49	0
403	-197.870706065616	569.281081303954	56	50	0
404	-197.814877098543	571.135512435809	68	56	1
405	-198.253982079506	573.932899903506	72	52	1
406	-199.766697543324	575.834553696215	67	50	0
407	-202.353023153497	576.840474930592	60	55	0
408	-206.012959892338	576.950665512122	53	59	0
409	-209.233799346723	574.263470437378	58	48	1
410	-210.914013748057	570.60183497332	71	52	0
411	-210.530750645441	565.950015094131	79	49	0
412	-208.606853062112	560.323753442615	68	58	0
413	-206.160099225875	554.681751009077	83	59	1
414	-203.246317954268	547.169577655382	72	60	0
415	-199.837587789923	538.714449984953	46	55	0
416	-196.45675709442	529.332109733485	64	52	0
417	-193.131736430689	518.095341365784	71	54	1
418	-188.76098355616	506.827096736059	64	58	0
419	-184.418117007357	494.631641439162	62	48	0
420	-180.103133662662	481.508975470439	60	56	0
421	-175.265260460321	468.370576478541	67	66	0
422	-168.531254330708	448.678726222366	73	45	0
423	-164.216168013809	435.556078067981	64	45	0
424	-161.797181162692	428.986887722276	72	64	0
425	-156.959183542524	415.848511535674	60	50	0
426	-152.121154031949	402.710141350515	64	44	0
427	-147.833865288005	388.660296007991	61	51	0
428	-143.546545707621	374.610455526039	67	53	0
429	-138.70842136076	361.472102139145	50	65	2
430	-134.393140603031	348.349487455562	53	50	0
431	-130.077831098519	335.226877632551	68	65	0
432	-125.239614225808	322.088541046716	74	49	0
433	-120.924245656875	308.965941481292	50	51	1
434	-115.235462727782	289.305646665394	65	62	0
435	-111.442908768484	276.198788254522	58	50	0
436	-109.0237372829	269.629630907439	53	55	0
437	-104.708256870508	256.507049693726	57	65	0
438	-98.0014279928291	235.88810733892	60	57	0
439	-91.294528834871	215.269176742993	73	48	2
440	-86.978929780249	202.146615501493	62	53	1
441	-82.1404074233724	189.008332909085	45	49	1
442	-77.8247493055533	175.885781927034	61	46	2
443	-73.5090624418226	162.763235804625	74	55	2
444	-68.6704475618317	149.62497001607	62	61	0
445	-64.3547016353696	136.502434152178	73	58	0
446	-60.0389269632869	123.379903146997	71	57	0
447	-55.723123545642	110.257377000526	61	48	0
448	-51.4072913822019	97.1348557146266	64	64	1
449	-47.091430473316	84.0123392865062	65	58	1
450	-42.7476640852401	71.8170432830229	69	53	3
451	-38.4038710354944	59.6217521419749	80	59	1
452	-34.0879259767826	46.499250292778	62	57	3
453	-29.2490389845916	33.3610337125137	80	57	3
454	-24.9330348643125	20.238542124629	101	80	7
455	-20.617001998995	7.1160553926602	152	128	10
456	-15.7780224857852	-6.02214438188821	305	306	18
457	-11.4619305591914	-19.1446208516136	164	201	16
458	-7.66873093281174	-32.2513756426051	92	87	2
459	-3.35258308745688	-45.3738429360092	87	63	1
460	0.963593502703588	-58.496305369772	75	48	1
461	5.27979883755324	-71.6187629438937	56	54	1
462	9.5960329171503	-84.7412156593055	79	64	0
463	13.9401588073815	-96.9364479342476	53	57	0
464	18.8072416067589	-109.147388921119	63	51	1
465	23.6464932253002	-122.285539478995	65	42	0
466	28.4857767313952	-135.423684035428	70	61	1
467	33.3250921251019	-148.561822586693	68	49	1
468	38.7152331300313	-160.788450627588	75	40	1
469	44.6283445262816	-173.030781741254	63	55	1
470	50.513636913558	-186.200319779105	57	50	0
471	56.426820538356	-198.442633525468	62	47	0
472	62.3400395895005	-210.684938586317	73	56	2
473	68.2254437596421	-223.854450590909	70	47	0
474	74.138735038985	-236.096738286316	59	46	0
475	80.6028560784762	-247.427507555112	65	50	0
476	87.5621147786151	-259.701187298633	74	53	0
477	94.521414759045	-271.974855176173	65	61	1
478	100.985647615453	-283.305592174642	76	52	0
479	107.42207457131	-295.563534632325	64	56	1
480	114.381493864872	-307.837168619037	63	50	0
481	121.368792523805	-319.183575026691	80	60	0
482	128.328292778751	-331.457185270265	64	39	0
483	135.287834313465	-343.730783647858	68	42	0
484	142.275250421662	-355.077154414728	72	61	0
485	149.262704615714	-366.423513293266	57	46	0
486	156.222366792557	-378.697076051496	53	44	0
487	166.675851309497	-396.643790046684	54	58	1
488	173.663441994635	-407.990107339807	65	39	0
489	177.157251619443	-413.663261527196	70	47	0
490	183.594107644225	-425.921083643101	70	49	1
491	194.047829706629	-443.867727674544	63	62	0
492	205.052433529228	-460.902819724753	62	51	0
493	212.012419546023	-473.176287510432	66	43	0
494	215.478519769968	-479.776624885388	63	46	0
495	222.466383434075	-491.122859002091	56	49	1
496	232.425272461609	-508.126500736922	61	53	0
497	238.862439590041	-520.384235539474	72	62	0
498	245.822625873901	-532.657645685598	80	54	0
499	252.810661404976	-544.003828043118	76	60	0
500	259.798735020391	-555.34999850858	68	50	0
501	266.759041942365	-567.623373032548	70	53	1
502	273.719390142243	-579.896735689603	64	62	1
503	280.707581201976	-591.242870511487	69	70	0
504	287.695810345875	-602.588993443176	55	63	0
505	294.656279182702	-614.862320477143	66	54	0
506	301.616789297026	-627.135635643266	56	51	1
507	308.605135884194	-638.481722930446	62	61	0
508	315.565726955247	-650.755014350638	56	58	0
509	322.526359303622	-663.028293904848	51	49	0
510	329.514823333011	-674.374345542863	63	45	2
511	336.503325446218	-685.720385293476	73	57	0
512	343.464078429795	-697.993629222736	69	62	0
513	350.424872690113	-710.26686128322	62	51	0
514	357.413492244377	-721.612865387462	72	56	0
515	364.402149882459	-732.958857597783	69	48	0
516	371.363064776931	-745.232054034248	64	57	0
517	378.324020947854	-757.505238602869	56	59	0
518	384.789787047659	-768.835526780225	62	54	0
519	391.255588525732	-780.165804724209	76	52	1
520	398.244437064335	-791.511739225127	59	45	0
521	405.205550617713	-803.784878003411	62	58	1
522	412.689720059105	-816.07366993092	54	44	0
523	423.17318533553	-833.092512459494	67	61	0
524	429.639191795781	-844.422729750164	72	45	1
525	433.10595094593	-851.022882014513	46	47	0
526	443.561823671567	-868.968888573349	67	47	0
527	454.017786871118	-886.914868410677	73	57	1
528	457.484620649891	-893.514999920502	65	54	0
529	464.473840544	-904.860821527429	60	60	0
530	474.957741789287	-921.879531641491	94	40	0
531	478.452394578664	-927.552429067902	61	59	0
532	483.872640936403	-938.851246633567	67	42	0
533	491.274026392901	-953.921543803066	48	63	0
534	493.255139147921	-957.693029738031	68	52	0
535	494.60221351136	-965.157725081779	50	58	0
536	496.416822639992	-974.492507154122	61	56	1
537	497.351882461924	-978.232681527734	60	50	0
538	497.819413060381	-980.10276862327	75	43	0
539	498.809978539066	-981.988510038704	71	54	1
540	502.415718174714	-983.952521555126	65	45	0
541	505.03089144954	-984.030790325254	68	53	0
542	507.178529424185	-982.238971553743	68	53	0
543	509.326165641018	-980.447151743807	61	53	1
544	509.960196358559	-976.753939434886	73	44	0
545	509.603658084583	-971.174988319166	85	59	0
546	507.099491865083	-967.387856825255	69	63	1
547	504.100048485794	-962.657853760757	66	47	1
548	500.605331688304	-956.984978034161	57	49	2
549	496.092315271904	-950.35357367713	80	51	1
550	491.579313129769	-943.722164396197	59	45	0
551	487.0940796418	-936.163533880375	67	57	0
552	481.590562053956	-927.646369259804	64	61	0
553	478.563419812184	-923.843563906848	65	47	0
554	473.087693327281	-914.39917163644	75	47	0
555	464.117373019573	-899.281865295023	60	53	1
556	457.6511872306	-887.951702386141	68	49	0
557	451.708058649674	-876.637189460918	74	45	0
558	445.792726594547	-864.395451592281	55	55	0
559	439.3544110558	-852.138043345883	50	49	0
560	432.888367041305	-840.807841110043	59	61	1
561	425.927110622695	-828.534749084152	54	65	1
562	418.442880855815	-816.245980933309	68	66	0
563	411.453936726961	-804.900080504827	50	57	0
564	404.492804002482	-792.626952007413	57	47	2
565	397.531712554395	-780.353811641224	60	51	0
566	390.047653505404	-768.064991652966	70	59	0
567	382.563638662978	-755.776158016175	57	61	1
568	375.602673972433	-743.502980330959	64	50	0
569	368.641750558687	-731.229790776037	64	60	0
570	361.680868421507	-718.956589354202	64	56	0
571	354.72002756095	-706.683376065455	66	54	0
572	347.731441648211	-695.337366995402	67	59	0
573	340.770681743277	-683.064129960723	69	45	1
574	333.809963115491	-670.790881055407	58	56	0
575	326.8214946441	-659.444836339913	68	55	0
576	319.860856972577	-647.171563690528	85	56	1
577	312.900260578201	-634.898279175162	66	40	0
578	305.91190954909	-623.552198812366	61	43	0
579	298.923596604087	-612.206106558442	74	58	0
580	291.963120846078	-599.932786419056	55	49	1
581	285.002686365333	-587.659454410896	64	57	1
582	278.014490863658	-576.313326514326	76	55	1
583	271.054137340572	-564.039970761165	60	51	0
584	264.093825095275	-551.766603142023	60	59	0
585	257.1057470378	-540.420439598151	54	63	0
586	250.64068743278	-529.089949147776	50	49	1
587	243.680494361033	-516.816546764225	68	51	0
588	236.197365128843	-504.527445814572	71	45	1
589	229.209442601074	-493.181234737858	58	44	0
590	222.221558158228	-481.835011770017	80	53	1
591	215.261528468458	-469.561561039649	68	53	1
592	208.301540057233	-457.288098442368	67	46	0
593	201.313773060741	-445.941839832813	70	56	0
594	194.353865608922	-433.668353493325	63	50	0
595	187.393999435939	-421.394855285063	60	48	0
596	180.406349886325	-410.04856103193	75	58	0
597	173.94170323835	-398.717949314974	52	56	0
598	167.504919594678	-386.460111566819	65	54	0
599	160.545212413126	-374.186567589641	61	54	1
600	150.063981612038	-357.167053032666	59	53	1
601	143.076542018855	-345.820695132948	61	55	0
602	136.116975320037	-333.547109596431	62	46	0
603	125.663784067903	-315.600316910073	67	44	1
604	118.704319769342	-303.326701706275	68	54	0
605	111.744896750664	-291.053074635565	50	57	0
606	108.251280121156	-285.379864502698	75	58	0
607	101.787025369704	-274.049138633534	54	47	0
608	91.8570805917843	-256.117962719873	71	57	0
609	88.3913663037238	-249.517519947141	51	54	0
610	81.927222016966	-238.186762604862	50	64	1
611	71.9974496453651	-220.255538287573	69	45	1
612	68.5317972987541	-213.65507858526	67	66	1
613	62.6185565717169	-201.412782282569	63	57	1
614	56.7053512715502	-189.170477294363	64	59	0
615	50.7921813976718	-176.928163619712	70	35	0
616	42.4593573733	-158.116779658943	56	54	0
617	37.6200021346449	-144.978651955724	65	53	1
618	35.2003364729462	-138.409585852176	61	54	0
619	30.3331697651302	-126.19866474811	63	66	0
620	23.0464056812925	-107.418664020486	72	66	1
621	18.207175683172	-94.2805122919381	77	52	0
622	13.3679775728961	-81.142354561016	72	54	2
623	9.05173666856717	-68.0199056351557	63	59	0
624	4.73552450898569	-54.8974518524483	62	58	2
625	0.41934109403519	-41.774993211031	77	44	1
626	-3.8968135760515	-28.6525297071785	91	80	8
627	-8.21293950133258	-15.5300613464788	192	202	11
628	-12.5290366814588	-2.40758812706918	535	494	41
629	-16.8451051164884	10.7148899538442	144	168	19
630	-21.1611448067706	23.8373728934675	104	71	2
631	-25.4771557517815	36.9598606918007	77	54	1
632	-29.793137951463	50.0823533497751	71	56	1
633	-34.1369662178913	62.2776352809742	74	60	1
634	-38.480767822708	74.4729220727459	61	59	2
635	-42.7966658730293	87.5954293096438	66	60	0
636	-47.1125351778464	100.717941405252	56	59	0
637	-51.4283757370431	113.840458360501	52	55	0
638	-55.7441875507939	126.96298017446	64	53	1
639	-60.0599706190405	140.085506846197	48	55	0
640	-64.3757249414339	153.208038377576	77	56	0
641	-68.6914505178574	166.330574769527	62	42	0
642	-73.0071473488351	179.453116019256	69	41	1
643	-77.845709552872	192.591387763619	78	46	0
644	-82.1892337144236	204.786723699421	56	53	0
645	-86.5327312136651	216.982064494863	65	57	1
646	-90.8483135759598	230.104625724256	62	59	0
647	-95.1638671922265	243.227191809565	72	44	0
648	-99.4793920623488	256.349762753583	75	40	0
649	-103.794888186036	269.472338556312	69	75	0
650	-108.110355563345	282.59491921775	63	54	0
651	-112.425794194511	295.717504737899	76	62	2
652	-117.264084280061	308.855825693347	60	46	1
653	-121.57946384704	321.978421471082	74	46	0
654	-125.922711600026	334.173806546256	50	63	1
655	-130.265932690061	346.369196484797	61	47	1
656	-134.58122810378	359.491806839593	59	64	0
657	-138.896494770714	372.614422052167	62	45	1
658	-143.211732690921	385.737042126246	55	63	1
659	-148.049811288831	398.875401483849	62	38	0
660	-152.364990143979	411.998031814583	51	51	0
661	-156.680140252283	425.120667003095	62	55	0
662	-160.995261613396	438.243307048455	59	42	0
663	-165.310354227375	451.365951953456	78	62	0
664	-169.625418094278	464.488601716235	65	42	0
665	-173.940453213756	477.611256337725	59	67	0
666	-178.255459585984	490.73391581513	65	44	1
667	-182.598347812484	502.929364605807	68	47	0
668	-186.941209375451	515.124818256125	72	57	0
669	-190.266248635249	526.361581596546	74	47	0
670	-193.124242193764	535.728176639415	70	47	1
671	-196.01013589534	544.167558299378	61	48	1
672	-198.401080694166	551.663985770196	65	58	0
673	-199.167636306782	560.967622903176	66	60	1
674	-198.916404085292	569.312562908046	76	53	0
675	-198.832659961132	572.094209598377	65	47	0
676	-199.822527430893	573.980122566223	79	78	1
677	-200.812393992732	575.866035779938	55	49	0
678	-203.949483316799	575.960483537987	66	61	1
679	-207.086572604312	576.054933561012	65	48	1
680	-209.261716294743	573.336254907772	64	53	0
681	-210.969848288281	568.747403932735	70	51	0
682	-209.540885620692	564.064099666663	66	57	0
683	-207.616985764296	558.437838495709	63	49	2
684	-205.198145308939	551.868621145375	69	40	0
685	-202.284360164311	544.356448510662	79	43	0
686	-198.87562555878	535.901321679354	70	53	0
687	-195.494790190714	526.51898226887	64	60	1
688	-194.065793881193	521.835683758371	72	48	1
689	-190.217903912591	510.583177737892	58	56	0
690	-183.951080629893	492.761471411213	53	60	0
691	-179.636093627545	479.638805980794	65	48	1
692	-175.321077877714	466.516145410948	68	48	0
693	-171.00603338069	453.393489698879	70	54	0
694	-166.690960136475	440.270838843659	81	55	1
695	-161.852992096974	427.132456647232	68	44	1
696	-157.537859787291	414.009816050529	78	44	0
697	-153.222698730475	400.887180311605	78	47	0
698	-148.4125403855	386.821599377319	66	57	0
699	-143.602347837936	372.756024441682	62	45	2
700	-139.287095311447	359.63340435829	67	51	0
701	-134.97181403829	346.51078913454	52	53	0
702	-130.656504018523	333.388178766705	60	62	0
703	-126.341165251855	320.265573258512	71	51	0
704	-122.025797738752	307.142972609028	63	55	0
705	-117.710401479038	294.020376816392	60	56	1
706	-112.872092915757	280.882055821829	65	58	1
707	-108.55663759209	267.75947028771	52	55	0
708	-104.24115352222	254.636889615096	76	58	0
709	-99.4027524344274	241.498585420661	61	61	2
710	-95.0872093008948	228.376015004702	62	45	1
711	-90.7716374210431	215.253449448384	65	55	0
712	-86.4560367952217	202.130888747051	62	60	0
713	-82.1404074233724	189.008332909085	73	59	1
714	-77.3018531773123	175.87005631905	68	42	1
715	-72.9861647424987	162.74751073774	68	51	2
716	-68.6704475618317	149.62497001607	68	59	1
717	-63.8318007927737	136.486710228957	65	54	0
718	-59.5160245494335	123.364179765806	60	72	0
719	-55.2002195606474	110.241654161364	73	55	0
720	-50.8843858261826	97.1191334156319	67	58	0
721	-46.568523346039	83.9966175286099	78	51	1
722	-41.7297234213911	70.8583853477612	73	62	1
723	-36.890891607909	57.7201591702178	75	71	2
724	-30.1554967263946	38.0285508064553	60	65	1
725	-23.4200348112499	18.3369542034343	103	80	3
726	-19.1039951460552	5.21446909569204	181	149	8
727	-15.3108448641142	-7.89229337405413	326	275	28
728	-10.9947492799256	-21.0147693054751	162	158	13
729	-6.15570368082263	-34.1529570752755	83	83	2
730	-3.7361689232639	-40.7220487082377	89	75	1
731	0.0849436850403436	-52.9015802443027	71	58	1
732	6.32565035502193	-71.6501932758838	67	62	0
733	10.6418875769014	-84.7726449081674	64	57	0
734	14.9581535432371	-97.8950916826725	62	55	0
735	19.797378727817	-111.03324704431	88	60	1
736	24.6366358000669	-124.171396402642	71	52	0
737	29.4759247598704	-137.309539753944	55	67	0
738	34.315245607344	-150.447677100077	65	40	0
739	39.7053920623148	-162.674303816631	69	51	2
740	45.6185091339285	-174.916633480228	70	58	0
741	50.9808677370893	-188.070460564457	62	56	0
742	56.3711144252447	-200.297064757906	69	53	1
743	62.2843362265849	-212.539369833656	62	57	1
744	68.7205375290359	-224.797373595648	63	60	2
745	75.1567771839327	-237.055367144756	76	59	0
746	81.593055191217	-249.313350480981	69	55	1
747	88.5801656388794	-260.659812870435	55	43	0
748	95.5394701467012	-272.933479041792	52	65	1
749	101.975864650856	-285.191430142149	77	51	1
750	108.440138560371	-296.522155335173	58	44	0
751	115.399562381033	-308.795787617564	66	54	0
752	122.35902748158	-321.069408033974	66	49	0
753	129.34637012356	-332.415800856426	56	45	1
754	136.333750851394	-343.762181794271	83	55	3
755	143.293336594827	-356.035766591318	52	45	1
756	150.252963617851	-368.309339520521	53	47	0
757	157.240461794485	-379.655684817582	68	58	0
758	164.227998057089	-391.002018221654	57	47	0
759	171.187745721603	-403.275555533357	86	52	0
760	178.147534665477	-415.549080978148	60	56	0
761	185.1351883756	-426.895378742367	53	41	0
762	192.122880171286	-438.24166461546	60	49	2
763	199.082789755776	-450.515154441819	57	51	1
764	206.042740618985	-462.788632400334	83	60	0
765	213.030549861258	-474.13488263078	53	70	1
766	220.541372364096	-485.496809649281	73	55	0
767	227.529259129311	-496.84303524252	75	53	1
768	233.966393784445	-509.100777884945	74	53	0
769	240.926546245988	-521.374196477234	66	56	0
770	247.914549103938	-532.720387285575	63	48	1
771	254.351800250297	-544.978097686544	62	60	0
772	260.78908974689	-557.235797871836	70	66	0
773	268.300192433351	-568.597637549043	67	60	1
774	275.811335911101	-579.959463552572	70	63	1
775	282.248743338336	-592.217129898258	73	52	0
776	292.180320917221	-610.147842188366	76	54	2
777	302.662773448916	-627.166992831975	64	51	0
778	309.62332776963	-639.44029441569	71	62	0
779	316.583923367667	-651.713584132493	67	55	0
780	323.57235201908	-663.059645944275	66	63	3
781	330.560818754369	-674.405695863999	63	52	0
782	337.521534987667	-686.678949955851	67	56	1
783	344.482292498054	-698.952192181721	77	49	1
784	351.470876674925	-710.298206454143	79	53	0
785	358.459498935088	-721.644208838232	62	62	0
786	365.448159278487	-732.990199330263	88	62	0
787	371.913851653982	-744.320507955737	79	60	0
788	378.379579407861	-755.650806348771	74	48	0
789	384.84534254024	-766.981094505638	49	59	1
790	390.788130945235	-778.295704780146	52	35	0
791	396.758727031702	-788.68309019506	64	54	1
792	402.729353052331	-799.070466886275	83	51	0
793	408.700009007065	-809.457834857516	72	51	0
794	414.698465796944	-818.917977917939	69	48	0
795	420.201703355007	-827.435232015327	59	60	0
796	424.65892938897	-835.921151867136	57	43	0
797	428.620923515817	-843.464187623933	70	50	0
798	433.133717627381	-850.095665799454	65	57	0
799	437.61876035569	-857.654355270788	68	44	0
800	442.103819408221	-865.213039834052	69	55	0
801	446.561131182476	-873.698935723864	59	60	0
802	451.018461336673	-882.184826714918	63	57	0
803	455.998833383259	-890.686372492462	67	47	0
804	460.979225836694	-899.187912210822	72	49	0
805	466.482664239127	-907.705104259774	57	48	1
806	471.958367292478	-917.149505236186	75	64	1
807	476.415796452377	-925.635368449613	66	54	0
808	480.873243991809	-934.121226769872	69	54	0
809	485.853739619837	-942.622736194171	63	57	1
810	489.815947877942	-950.165712413378	72	54	1
811	492.759860618855	-956.750158345327	73	59	0
812	494.685471054225	-962.376076171175	60	56	0
813	495.565021475137	-967.970683636144	78	53	0
814	496.472326717689	-972.638074554503	56	45	0
815	497.407386071107	-976.378248928115	58	56	0
816	498.893232919683	-979.206861136481	76	48	1
817	501.480652464961	-980.212348373607	75	47	1
818	504.095823498443	-980.290617736988	78	48	0
819	506.215710244491	-979.4260157682	67	49	1
820	508.363345577556	-977.634196441621	67	57	0
821	509.492661073862	-974.883853700943	55	57	1
822	509.080624981492	-971.159335219301	62	47	0
823	508.117807569273	-968.346379797906	61	47	2
824	507.127241693495	-966.460640480742	58	52	1
825	506.136676725582	-964.574900924228	69	49	0
826	505.641394581995	-963.632031053305	67	43	0
827	505.641394581995	-963.632031053305	64	50	0
828	505.641394581995	-963.632031053305	73	58	0
829	505.641394581995	-963.632031053305	55	63	0
830	505.641394581995	-963.632031053305	69	54	0
831	505.641394581995	-963.632031053305	71	65	0
832	505.641394581995	-963.632031053305	59	51	0
833	505.641394581995	-963.632031053305	56	40	0
834	505.641394581995	-963.632031053305	61	73	0
835	505.641394581995	-963.632031053305	55	55	0
836	505.641394581995	-963.632031053305	64	60	1
837	505.641394581995	-963.632031053305	68	59	0
838	505.641394581995	-963.632031053305	64	55	0
839	505.641394581995	-963.632031053305	53	46	1
840	505.641394581995	-963.632031053305	68	43	0
841	505.641394581995	-963.632031053305	56	65	0
842	505.641394581995	-963.632031053305	86	59	0
843	505.641394581995	-963.632031053305	74	62	0
844	505.641394581995	-963.632031053305	76	42	0
845	505.641394581995	-963.632031053305	67	54	0
846	505.641394581995	-963.632031053305	63	57	0
847	505.641394581995	-963.632031053305	73	54	0
848	505.641394581995	-963.632031053305	65	65	0
849	505.641394581995	-963.632031053305	62	47	0
850	505.641394581995	-963.632031053305	60	60	0
851	505.641394581995	-963.632031053305	69	45	0
852	505.641394581995	-963.632031053305	85	52	0
853	505.641394581995	-963.632031053305	75	58	0
854	505.641394581995	-963.632031053305	76	45	0
855	505.641394581995	-963.632031053305	57	61	1
856	505.641394581995	-963.632031053305	76	65	2
857	505.641394581995	-963.632031053305	56	66	1
858	505.641394581995	-963.632031053305	74	50	2
859	505.641394581995	-963.632031053305	54	52	0
860	505.641394581995	-963.632031053305	63	51	0
861	505.641394581995	-963.632031053305	61	61	0
862	505.641394581995	-963.632031053305	72	72	0
863	505.641394581995	-963.632031053305	69	54	0
864	505.641394581995	-963.632031053305	72	51	1
865	505.641394581995	-963.632031053305	64	47	0
866	505.641394581995	-963.632031053305	61	48	0
867	505.641394581995	-963.632031053305	76	46	0
868	505.146112665068	-962.689161124639	67	49	2
869	503.632517647289	-960.787767309695	58	65	3
870	501.623643431347	-957.943502591923	65	47	0
871	499.119492397062	-954.156366243027	60	46	1
872	495.597037094587	-949.410702596419	61	63	0
873	491.607066486205	-942.794948080555	58	61	0
874	487.121834024496	-935.236317573115	83	44	0
875	482.141345493321	-926.734809435904	56	45	0
876	477.188634035469	-917.306078948081	66	66	0
877	471.740677639784	-906.934468427673	75	64	0
878	465.274459704407	-895.604317388497	68	53	1
879	458.257493406069	-885.185713022016	62	53	0
880	451.240562002466	-874.767096742988	71	61	0
881	443.728409428441	-863.40559116751	51	46	1
882	436.216297643434	-852.044071919285	69	43	0
883	429.227244193142	-840.698201983236	81	57	0
884	422.26599802525	-828.42510395404	65	48	0
885	415.304793133342	-816.151994057931	67	49	1
886	408.866642670939	-803.894537786022	80	61	0
887	402.428530556615	-791.637071299367	60	44	0
888	395.99045679078	-779.379594597034	63	44	0
889	389.580198119744	-766.19489152357	45	53	2
890	382.619195349223	-753.921725728549	66	56	0
891	375.135228131898	-741.632878471166	57	50	0
892	367.651305121195	-729.344017568044	67	51	0
893	360.662645747128	-717.998030561954	63	60	0
894	353.701809413673	-705.724815566093	67	49	0
895	346.741014356841	-693.451588705182	56	50	0
896	339.75247242389	-682.105566050857	51	56	0
897	332.791758323146	-669.832315442152	50	47	0
898	325.83108549926	-657.559052966535	67	52	0
899	319.36565534916	-646.228671186604	66	52	0
900	312.900260578201	-634.898279175162	67	54	0
901	305.939705461089	-622.62498279009	64	46	1
902	298.979191621533	-610.351674539037	43	51	0
903	291.990919951408	-599.005570420995	69	50	0
904	285.030487068812	-586.732238424011	73	49	1
905	278.070095464063	-574.458894560114	80	58	0
906	271.081941237557	-563.112754794769	58	48	0
907	264.093825095275	-551.766603142023	64	51	3
908	257.133554128173	-539.493223655969	56	50	0
909	250.173324439034	-527.219832302071	78	53	0
910	243.185325741535	-515.873645002954	71	50	0
911	236.197365128843	-504.527445814572	70	54	0
912	229.237256078341	-492.254018839449	53	62	0
913	222.277188306267	-479.980579997413	76	56	0
914	215.289345139114	-468.634345165454	68	57	0
915	208.329358326097	-456.360882579349	67	48	1
916	201.369412791973	-444.087408127263	75	60	0
917	194.381687071291	-432.741137650795	77	54	0
918	187.393999435939	-421.394855285063	72	46	2
919	180.434174542199	-409.121345212683	70	59	0
920	173.474390927528	-396.847823274322	71	59	1
921	166.486820739752	-385.501505265944	77	58	0
922	159.499288637715	-374.155175368302	58	54	0
923	152.539625664533	-361.881617809646	76	58	0
924	145.58000397071	-349.60804838594	65	58	0
925	138.592589317181	-338.261682847515	52	54	0
926	131.633048584394	-325.98808967974	87	47	0
927	124.67354913149	-313.714484645985	68	71	0
928	118.209205250372	-302.383784756996	58	50	0
929	111.744896750664	-291.053074635565	57	55	1
930	104.785515011812	-278.779435699806	62	73	0
931	97.8261745533091	-266.505784897134	63	49	0
932	90.839030179719	-255.159337905236	60	50	0
933	84.4027169090114	-242.901368819177	88	50	0
934	77.9664419905748	-230.643389520235	68	52	0
935	71.530205424584	-218.385400006548	68	62	1
936	65.6169490470202	-206.143108059652	69	54	0
937	59.1807877224637	-193.885098915547	66	50	0
938	53.2676036605262	-181.64278886281	62	52	0
939	47.877392473747	-169.416180096567	45	54	0
940	41.9921343331225	-156.246637790464	70	61	0
941	36.6019908767776	-144.020013790578	72	62	1
942	31.7348128755693	-131.80909448117	64	59	1
943	24.4758923539775	-112.101880849339	70	53	1
944	19.6366518659052	-98.9637309191748	51	44	0
945	17.7399718168308	-92.4103674301878	61	59	0
946	11.4991803849116	-73.6617723563686	72	57	1
947	4.73552450898569	-54.8974518524483	56	66	1
948	2.31596772751072	-48.3283653343096	76	58	1
949	-2.00020052952459	-35.2059039920568	91	82	4
950	-8.73585853492841	-15.5143443690613	184	182	16
951	-13.0519541441463	-2.39187060762197	470	422	35
952	-16.8451051164884	10.7148899538442	158	179	26
953	-21.1611448067706	23.8373728934675	94	78	1
954	-26.0000685010455	36.9755798345432	75	51	0
955	-30.3160491297022	50.0980730326846	69	70	1
956	-34.6320010130876	63.2205710913986	58	53	0
957	-39.4708321861108	76.3587948353961	69	57	0
958	-43.8146021289867	88.5540875727311	64	48	0
959	-48.1583454104257	100.749385170639	88	44	1
960	-52.4741828275146	113.871903207153	66	49	1
961	-56.2670895252959	126.978703108616	59	52	0
962	-60.5828710224014	140.101230320521	65	55	0
963	-64.8986237737699	153.223762392066	69	46	1
964	-69.2143477792852	166.346299326047	70	52	0
965	-73.530043038947	179.468841115013	72	52	1
966	-77.845709552872	192.591387763619	69	55	0
967	-82.1613473207108	205.71393927373	55	59	1
968	-86.4769563425798	218.836495639756	60	71	0
969	-91.3154260229203	231.974784190767	59	49	0
970	-95.6309759813012	245.097350815311	80	61	0
971	-99.9464971937123	258.219922298566	66	45	0
972	-104.784874349891	271.358227652498	66	46	0
973	-109.072443619254	285.40802496206	57	58	0
974	-113.359982052818	299.457827127539	64	55	0
975	-118.198264374456	312.596149281599	75	49	0
976	-122.513636626012	325.718746136874	70	65	0
977	-126.828980130842	338.841347853653	66	52	0
978	-131.667169927096	351.979686807841	72	66	1
979	-136.477428353857	366.045247324742	68	56	0
980	-141.28765257803	380.11081383843	56	46	1
981	-145.60287429567	393.233436609618	68	49	1
982	-149.918067266641	406.356064238586	64	52	0
983	-154.756098446553	419.494431999512	55	53	0
984	-159.594097736001	432.632805759087	68	58	0
985	-163.881295243918	446.682664595544	87	57	0
986	-168.168461915397	460.732528288849	55	50	0
987	-172.483505921846	473.855181289837	54	50	0
988	-176.826430393266	486.050623600371	81	62	1
989	-181.197238451103	497.31885522604	51	47	0
990	-184.522309340362	508.555613527074	56	59	1
991	-187.38032961206	517.922204255126	59	36	0
992	-190.266248635249	526.361581596546	75	52	0
993	-192.657215230982	533.858005467802	69	61	0
994	-194.581147333432	539.484259428456	69	53	1
995	-196.505073963257	545.11051434651	62	49	1
996	-197.934058189217	549.793813938275	63	64	0
997	-198.868102740613	553.534157661721	75	52	1
998	-199.279294999142	557.25876070559	73	47	2
999	-199.195550984063	560.040407350287	65	64	1
1000	-199.139721626707	561.89483845327	68	55	0
1001	-198.533128002367	564.660744274035	71	62	0
1002	-197.926535021397	567.426650176756	67	49	1
1003	-197.870706065616	569.281081303954	74	60	0
1004	-198.337725885736	571.151253201999	64	49	0
1005	-200.373290930525	573.068648019806	77	46	1
1006	-203.48246654839	574.090310984291	59	64	1
1007	-206.647473571007	573.257545111701	65	55	1
1008	-208.82261824439	570.538866234012	68	60	0
1009	-209.485051777854	565.918530706316	64	53	0
1010	-209.10178637068	561.266711005941	52	56	2
1011	-207.672818669642	556.583407460712	67	53	0
1012	-205.226061185589	550.941405625083	72	54	1
1013	-202.779296880879	545.299405292608	56	36	0
1014	-200.360440480115	538.730190941133	54	49	1
1015	-197.474550692772	530.290806387551	50	59	0
1016	-194.093707102176	520.908468230627	43	46	0
1017	-190.740759970737	510.598917490803	65	56	0
1018	-187.387795268325	500.289369687438	62	45	0
1019	-183.017006499984	489.021131535992	73	52	0
1020	-178.674102665507	476.825682717375	64	58	2
1021	-174.331172167673	464.630238759331	69	65	0
1022	-170.044029874087	450.580368591473	74	60	0
1023	-165.75685674377	436.530503283255	45	64	0
1024	-160.91888094024	423.392122284509	62	46	0
1025	-156.108777320071	409.326531752944	50	56	0
1026	-151.298639496963	395.260947219096	75	52	2
1027	-146.983437148563	382.138318496756	69	68	0
1028	-142.69610688003	368.088479094207	76	51	1
1029	-137.88587097358	354.022911355831	64	40	0
1030	-131.151483244437	334.331126599573	61	52	0
1031	-126.836147092341	321.208520550281	80	60	1
1032	-124.444924902811	313.712138057686	56	37	0
1033	-117.21541418269	293.077430666424	73	45	1
1034	-112.377102892613	279.939110271633	58	55	1
1035	-110.480819744582	273.385682025924	68	67	1
1036	-103.77404971543	252.766729594208	77	60	0
1037	-98.9635350334574	238.701210448518	69	51	1
1038	-94.1250970193068	225.56291285716	59	56	0
1039	-87.4181602528552	204.943988977	72	54	1
1040	-85.5496860538842	197.463357649744	57	57	0
1041	-80.7111532064737	184.32507685665	70	56	1
1042	-73.4532941428479	164.617666921578	55	58	1
1043	-71.0339918438694	158.048533279449	71	47	0
1044	-69.165463727375	150.567910100333	78	42	1
1045	-64.8776024770923	136.518158136867	74	39	0
1046	-60.0389269632869	123.379903146997	55	52	0
1047	-53.3037586719147	103.688254456967	77	47	0
1048	-46.5964010086609	83.0694019636139	40	71	3
1049	-41.7854764342192	69.0039542140439	69	58	2
1050	-37.4695528057637	55.8814485846087	82	57	1
1051	-33.1536004320369	42.7589478138834	65	43	2
1052	-30.7341570401913	36.1898393733427	80	65	2
1053	-25.8952463401947	23.0516269933432	82	73	8
1054	-19.1597372803953	3.36003794427961	193	186	12
1055	-14.843666783825	-9.76244230661541	281	286	19
1056	-10.004647619091	-22.9006348773837	143	132	10
1057	-5.71638588316273	-36.9503204459324	80	84	1
1058	-1.4280933131231	-51.0000011567026	72	59	1
1059	2.88809582073009	-64.1224614297971	79	56	1
1060	7.20431369921425	-77.2449168441817	66	55	1
1061	12.0434883252601	-90.3830818152055	75	58	0
1062	16.8548324620933	-104.448456363752	51	63	0
1063	21.6662107991287	-118.513824910857	70	57	0
1064	26.5054833978065	-131.651971872896	69	49	0
1065	31.3447878840961	-144.790112829767	66	74	0
1066	36.7070603452739	-157.943959116936	67	51	0
1067	42.5923055005842	-171.113508734852	47	53	2
1068	48.5054437233484	-183.355834072456	79	62	0
1069	54.4186173725757	-195.598150726408	65	48	0
1070	60.3039743110421	-208.767674312927	63	53	0
1071	66.7123131646076	-221.952896845527	71	56	0
1072	73.6436386586283	-235.153815947473	67	61	0
1073	80.0799093020032	-247.411801649258	62	50	0
1074	86.5162182976492	-259.66977713909	72	55	0
1075	93.447670876456	-272.870662396774	71	53	1
1076	100.407010806084	-285.144320135936	62	54	0
1077	107.88934476109	-297.433668548241	59	43	1
1078	115.371722925978	-309.723003318533	78	53	0
1079	122.331189624791	-321.996623745188	71	46	1
1080	129.290697603428	-334.270232305862	69	59	0
1081	136.801040015882	-345.632312250324	73	58	0
1082	144.283590379229	-357.921594272368	66	55	0
1083	151.243223527621	-370.195165509358	56	46	0
1084	158.202897955256	-382.468724881299	43	45	0
1085	165.68557801604	-394.75796781294	62	61	0
1086	173.168302286242	-407.047197100706	84	44	0
1087	180.128103480616	-419.320719158277	56	59	0
1088	187.087945954117	-431.594229348935	63	50	1
1089	194.047829706746	-443.867727674544	49	58	1
1090	201.035574571695	-455.213998293504	79	56	0
1091	208.518512314826	-467.503163028508	59	52	0
1092	216.001494266791	-479.792314118706	75	49	0
1093	222.961544464924	-492.065763251856	55	50	1
1094	229.92163594166	-504.339200518094	55	53	1
1095	237.40474758792	-516.628312515095	64	62	0
1096	244.887903442548	-528.917410866357	62	53	0
1097	251.848121683055	-541.190810818225	61	55	0
1098	258.808381201816	-553.464198902249	54	57	2
1099	265.768681998656	-565.737575120293	71	49	1
1100	272.729024073167	-578.010939470492	67	56	0
1101	280.212395105744	-590.299973279238	63	52	1
1102	287.695810345875	-602.588993443176	72	66	1
1103	294.684077574231	-613.93510448467	52	54	1
1104	301.644586090464	-626.208419640549	67	50	0
1105	308.605135884194	-638.481722930446	68	53	0
1106	316.088721848035	-650.770691259764	55	60	1
1107	323.57235201908	-663.059645944275	51	46	1
1108	330.533028573671	-675.332911915146	73	50	0
1109	337.493746404944	-687.606166018173	77	42	0
1110	347.948793639138	-705.552416881546	72	53	0
1111	358.899151242513	-724.441528758034	60	43	1
1112	362.88870131725	-731.057412324473	64	52	0
1113	369.849608622259	-743.330611313693	56	68	0
1114	376.810557204066	-755.60379843507	68	57	0
1115	380.30493635824	-761.276779480278	73	47	1
1116	387.26594605553	-773.549948792905	60	54	1
1117	394.226997029153	-785.823106238618	67	54	0
1118	404.682537471352	-803.769212068059	74	49	0
1119	415.661183675518	-821.730955827981	53	57	0
1120	419.678687389242	-827.419567923062	61	47	0
1121	426.6399246371	-839.692670229822	53	51	0
1122	433.601203160884	-851.965760665946	65	41	2
1123	437.067975017999	-858.565909544937	80	40	0
1124	448.019142601639	-877.454782836139	70	57	0
1125	455.503571414913	-889.743496562354	76	65	0
1126	458.99817070557	-895.416410548612	68	65	0
1127	469.482025700854	-912.435134667903	62	55	0
1128	476.471309967106	-923.780935883522	69	59	1
1129	479.442938245949	-929.438175297342	68	48	0
1130	486.844290322857	-944.508480610326	66	40	1
1131	491.274026392901	-953.921543803066	77	70	0
1132	492.732107638847	-957.677374648862	66	65	0
1133	495.565021475079	-967.970683636144	78	63	0
1134	497.930419821467	-976.393903424963	52	49	0
1135	498.920984385477	-978.279644833878	63	47	1
1136	501.480652464961	-980.212348373607	76	41	0
1137	505.08639167872	-982.176357685588	67	52	0
1138	507.729313423915	-981.327408534475	66	51	0
1139	509.904698104132	-978.608372120187	55	54	0
1140	510.538728175743	-974.915159725584	66	56	0
1141	510.12669118878	-971.190641354769	65	55	0
1142	508.145557171956	-967.419163450599	55	54	0
1143	505.146112665068	-962.689161124639	51	52	0
1144	501.651394514833	-957.016286256723	77	55	0
1145	497.633655147743	-951.327753906138	68	56	0
1146	493.643679559347	-944.712001341395	58	50	0
1147	489.158441439038	-937.153373029083	63	46	2
1148	484.177946570213	-928.651867329143	75	49	0
1149	479.22522832267	-919.223139272071	57	59	0
1150	474.244775407889	-910.721621462144	61	50	0
1151	468.741318022134	-902.20443952363	80	59	1
1152	462.742619184894	-892.744375162758	67	49	0
1153	456.743947545416	-883.28430205863	72	41	0
1154	450.745303103642	-873.824220213108	62	59	2
1155	444.223665493599	-864.348468545824	67	56	0
1156	437.729823004105	-853.945490372367	62	49	0
1157	431.236012927839	-843.542501943186	59	49	1
1158	424.742235264857	-833.139503256418	72	59	0
1159	419.294520826079	-822.767822795548	67	51	1
1160	413.846833843447	-812.39613502007	72	56	0
1161	407.931706422183	-800.154342014343	66	58	0
1162	402.016614423657	-787.912540318444	60	67	0
1163	395.550772687187	-776.582279023714	61	52	0
1164	388.066726338293	-764.293455401435	73	38	0
1165	380.582724195905	-752.004618135281	75	57	2
1166	373.098766259616	-739.715767219663	72	48	1
1167	365.642634748074	-726.499686544761	68	45	2
1168	358.681769387913	-714.226480029523	59	48	0
1169	351.72094530426	-701.953261647373	73	60	1
1170	344.760162497347	-689.680031398311	77	54	1
1171	333.782173592888	-671.718097122386	58	42	2
1172	322.832071478071	-652.828917444684	64	51	0
1173	319.365655349044	-646.228671186604	56	66	0
1174	312.405062017206	-633.955385824665	51	56	0
1175	301.95035100152	-616.009043536149	73	59	1
1176	298.456201561377	-610.335995505564	58	42	1
1177	290.972741868987	-598.046994574368	59	45	0
1178	279.995227497537	-580.084916258231	53	53	0
1179	276.501138131891	-574.411849545315	67	64	0
1180	269.540792198386	-562.138491241261	61	51	1
1181	259.114254011016	-543.264823561534	58	55	1
1182	255.648031598597	-536.664523091167	54	69	0
1183	248.16483129136	-524.375443970785	66	50	0
1184	237.215508351394	-505.486035062	59	59	0
1185	233.749352630228	-498.8857159568	58	41	0
1186	226.266285191814	-486.596596833318	77	41	0
1187	215.289345139114	-468.634345165454	71	48	0
1188	211.795437837602	-462.961223290302	63	55	0
1189	204.83547086484	-450.687754767016	73	50	0
1190	194.381687071291	-432.741137650795	61	49	0
1191	190.887838492927	-427.067997954786	61	58	1
1192	183.40502702567	-414.778800621629	52	51	1
1193	172.456288224319	-395.88921843376	80	59	0
1194	165.496550415992	-383.615682925098	66	57	0
1195	158.536853886908	-371.342135548592	63	56	0
1196	155.070936340839	-364.741749522276	65	57	0
1197	151.577198637242	-359.068576307036	53	50	0
1198	140.60091838165	-341.106124605052	68	56	0
1199	129.652569183672	-322.216427813284	68	60	0
1200	122.693081981502	-309.942819394171	79	55	0
1201	115.733636059158	-297.669199107215	60	58	0
1202	108.774231416814	-285.39556695614	66	51	1
1203	101.814868054702	-273.121922938153	55	66	0
1204	90.8668753748643	-254.232122230344	69	59	1
1205	83.3846713635721	-241.942742179148	81	50	0
1206	76.9484008589061	-229.684761299752	80	44	0
1207	70.5121687066276	-217.426770206541	56	45	1
1208	64.0759749067947	-205.168768900447	48	53	1
1209	54.6971526520792	-186.325994535349	70	53	1
1210	48.8118476722739	-173.156462337822	65	57	1
1211	42.926580871921	-159.986921465956	78	63	1
1212	37.564287000976	-146.833083174191	51	53	1
1213	32.7249613400782	-133.694949461147	57	48	0
1214	27.8856675668503	-120.556809743866	67	48	0
1215	25.4660326380399	-113.987737632357	56	66	0
1216	23.0464056812925	-107.418664020486	63	53	1
1217	18.207175683172	-94.2805122919381	70	64	0
1218	10.9762543924153	-73.6460578488186	78	57	2
1219	4.26833183917915	-53.0273053124547	73	62	3
1220	2.37169973639539	-46.473934147507	79	57	3
1221	-2.46738760080189	-33.3357566120103	74	64	3
1222	-9.20304000779288	-13.6441961517558	239	223	24
1223	-13.519131959416	-0.521721849218011	376	452	31
1224	-18.3302398502128	13.5436910791323	115	98	13
1225	-22.618399669358	27.5933912266046	67	66	1
1226	-24.5149477486266	34.1467758258805	80	64	0
1227	-29.353847735154	47.2849869672209	74	50	0
1228	-36.0892287673778	66.9765944667161	72	52	0
1229	-37.9857353005209	73.5299857836217	79	49	0
1230	-42.7966658728546	87.5954293105751	75	56	1
1231	-49.5040327002062	108.214275910519	63	53	0
1232	-53.8198570579407	121.33679556381	63	51	0
1233	-58.1356526700547	134.459320076741	78	56	0
1234	-62.4514195363154	147.581849448383	57	49	1
1235	-67.2900555920205	160.720107994974	85	57	0
1236	-71.6057633957826	173.842647626065	82	51	2
1237	-75.8935575635987	187.892407691106	60	54	0
1238	-80.7042138932738	201.957898612134	61	58	0
1239	-85.0198318016483	215.080453360453	73	57	0
1240	-89.3354209639365	228.203012964688	68	49	0
1241	-94.1738696629182	241.341305114329	64	42	1
1242	-99.0122864723089	254.479603267275	59	54	0
1243	-103.850671392225	267.617907422595	54	57	1
1244	-108.13824821118	281.667703650892	64	54	1
1245	-112.425794194511	295.717504737899	65	57	0
1246	-117.264084280061	308.855825693347	71	42	2
1247	-121.57946384704	321.978421471082	70	57	0
1248	-125.894814667525	335.101022108458	64	38	2
1249	-130.733012227574	348.239359864034	57	59	0
1250	-135.020404850075	362.289186318405	56	52	1
1251	-139.307766636426	376.339017631486	68	44	0
1252	-144.145869360713	389.477372185327	67	60	0
1253	-148.983940194827	402.615732741542	72	46	1
1254	-153.821979138593	415.754099301994	70	57	0
1255	-158.13712035981	428.876736110076	53	59	0
1256	-162.424327100569	442.926593327895	58	48	0
1257	-166.711503004713	456.976455402561	66	43	0
1258	-173.445501619426	476.668303111568	76	64	0
1259	-178.283369144192	489.806700267829	83	46	0
1260	-180.179433195619	496.360162577592	61	59	1
1261	-184.494398275798	509.482829073444	69	38	0
1262	-190.266248635249	526.361581596546	64	55	1
1263	-195.048172696319	541.354430841282	64	55	0
1264	-197.411206833785	549.778073254973	62	62	0
1265	-198.784359093814	556.315804299898	57	51	1
1266	-199.167636306782	560.967622902244	79	49	0
1267	-198.533128002367	564.660744274035	73	44	0
1268	-197.375771421881	568.338125029579	61	55	0
1269	-196.769179521129	571.104031089693	55	68	0
1270	-197.208285173576	573.901418442838	54	59	0
1271	-198.693086365005	576.730287432671	57	43	0
1272	-201.279411647702	577.736208035611	62	63	0
1273	-202.847955641861	577.783431810327	62	46	1
1274	-206.068792463338	575.096234424971	74	65	1
1275	-209.345467121864	570.554608324543	67	46	0
1276	-208.439352906134	565.887046571821	69	59	1
1277	-206.515452628781	560.260785882361	75	44	1
1278	-204.61946265219	553.707310631871	56	58	1
1279	-202.228529786225	546.210879558697	57	53	0
1280	-198.819796793105	537.755752733909	63	54	0
1281	-195.466876618331	527.446197796613	61	44	0
1282	-194.065793881193	521.835683758371	61	64	0
1283	-190.217903912591	510.583177737892	50	57	0
1284	-183.951080629893	492.761471411213	72	43	0
1285	-181.532161233423	486.1922687646	61	46	1
1286	-177.217159071763	473.069606035016	65	61	0
1287	-170.511078024632	452.450536881573	66	65	1
1288	-165.178179266164	438.3691977337	79	43	0
1289	-159.873147944396	423.360650310293	73	53	0
1290	-155.118848649377	407.440629904158	58	51	1
1291	-149.813737626246	392.432096336968	65	39	0
1292	-144.508586490352	377.423570032232	67	47	1
1293	-139.72626903624	362.430784354918	60	54	0
1294	-134.916016081232	348.36522022076	69	48	0
1295	-130.105728923634	334.29966208525	58	45	1
1296	-125.323304228019	319.30689440202	74	58	0
1297	-120.512947507959	305.241348263808	64	52	0
1298	-115.702556585486	291.175808123313	66	61	0
1299	-110.892131460598	277.110273984261	59	45	1
1300	-106.081672133645	263.044745844789	80	52	0
1301	-101.794065979368	248.994952320121	60	51	0
1302	-97.50642898964	234.94516365137	60	64	0
1303	-92.6958704238641	220.879652305506	54	50	1
1304	-87.8573900295887	207.741362515837	59	55	1
1305	-83.5696582140517	193.691589499824	58	50	0
1306	-79.2818955634139	179.641821343452	80	68	0
1307	-74.4433203359949	166.503548352048	72	46	1
1308	-70.1276120419498	153.381006008945	64	52	0
1309	-65.8118750018766	140.258468525484	72	47	0
1310	-61.0010883897194	126.192996777594	72	68	0
1311	-56.190267576545	112.12753102649	49	58	0
1312	-51.8744390707579	99.0050092013553	64	66	2
1313	-47.5585818195832	85.8824922339991	58	55	1
1314	-42.7197873487021	72.7442588498816	64	56	0
1315	-37.908836570743	58.6788159003481	73	56	2
1316	-33.6207634336897	44.6290990235284	68	62	2
1317	-29.3047859722865	31.5066025732085	68	73	4
1318	-24.4658647818142	18.3683919925243	106	89	6
1319	-19.6269117031479	5.23018741700798	161	137	13
1320	-15.3108448641142	-7.89229337405413	280	302	16
1321	-11.0226183735649	-21.9419848797843	147	135	15
1322	-6.21143955574371	-36.0073882304132	75	95	1
1323	-1.89528282423271	-49.1298539023846	66	66	0
1324	2.42090265196748	-62.2523147165775	80	58	0
1325	7.26004308048869	-75.3904856871814	48	55	0
1326	12.0992153970292	-88.5286506526172	77	49	0
1327	16.9384196011815	-101.666809612885	69	53	0
1328	21.7497944655479	-115.732178156264	59	55	0
1329	26.5612035298254	-129.7975406982	57	65	2
1330	31.4005057064933	-142.935681650415	64	56	0
1331	36.7627756349393	-156.089527929202	45	48	0
1332	42.1250805961317	-169.243366932496	62	47	0
1333	47.515275706246	-181.469983055256	52	52	0
1334	53.428443680401	-193.712301155552	64	45	1
1335	59.8367366513703	-206.897534661926	50	44	2
1336	66.2450709510013	-220.082757972181	70	61	0
1337	72.1305014924146	-233.252264199778	61	57	0
1338	78.5667647719383	-245.510252268054	66	58	0
1339	85.5260144175263	-257.783935419284	71	62	1
1340	92.4853053433471	-270.057606705464	73	49	0
1341	99.9675884932512	-282.346969646402	55	69	0
1342	107.449915853271	-294.636318941601	54	61	0
1343	114.409333548683	-306.909952917136	73	47	1
1344	121.368792523805	-319.183575026691	57	54	1
1345	128.851249582716	-331.472885232419	62	59	0
1346	136.333750851394	-343.762181794271	59	49	0
1347	143.293336594827	-356.035766591318	61	58	0
1348	150.252963617851	-368.309339520521	81	51	0
1349	157.735594584257	-380.598596992902	60	38	0
1350	165.21826976008	-392.887840820476	64	47	1
1351	172.178023550019	-405.161376437172	63	53	1
1352	179.137818619318	-417.434900188819	53	46	1
1353	186.62062349153	-429.724104923196	67	57	0
1354	194.103472572926	-442.013296014629	74	64	1
1355	201.091214247223	-453.359566609375	79	42	0
1356	208.051175762725	-465.633041170426	61	48	1
1357	215.534152829787	-477.922193154693	70	43	2
1358	223.017174105276	-490.211331496947	64	57	0
1359	233.443415793008	-509.085090861656	73	74	0
1360	243.897562781873	-527.031607633457	73	54	0
1361	250.85777489742	-539.305009277537	55	51	0
1362	258.341011352197	-551.594083076343	59	56	1
1363	265.824292015401	-563.883143230341	62	54	0
1364	272.784630893671	-576.156507558189	69	46	0
1365	279.745011050021	-588.429860020056	73	52	0
1366	286.705432484101	-600.703200615011	60	57	1
1367	293.693693816022	-612.049313350581	54	64	0
1368	301.17718794581	-624.338308948092	73	51	0
1369	308.660726283153	-636.627290898003	66	49	0
1370	315.621314158023	-648.900582298636	59	50	1
1371	322.581943310273	-661.173861830495	63	50	0
1372	330.065611338185	-673.462804686278	52	49	0
1373	337.549323573126	-685.751733893529	58	55	1
1374	344.510079485422	-698.024976108223	77	51	1
1375	351.470876674925	-710.298206454143	82	58	1
1376	358.431715140992	-722.57142493315	78	57	0
1377	365.392594883684	-734.844631545246	54	56	0
1378	372.353515903116	-747.117826287635	70	54	0
1379	379.314478199172	-759.39100916218	80	56	0
1380	386.798491087684	-771.679848372005	66	52	2
1381	397.776974940149	-789.641640117392	66	62	0
1382	408.232539950928	-807.587737003341	65	58	0
1383	415.193709958869	-819.860858811066	63	45	0
1384	422.154921242851	-832.133968750946	65	53	1
1385	429.116173802817	-844.407066822052	71	66	0
1386	436.628252979659	-855.768598875962	63	54	0
1387	444.112608768744	-868.057333488949	60	53	1
1388	451.046223910118	-881.257610474713	57	47	0
1389	458.00764450134	-893.530659355223	77	45	0
1390	464.473840544	-904.860821527429	64	53	0
1391	470.444803531456	-915.24809935037	65	41	1
1392	476.443553208432	-924.708152167499	48	52	0
1393	481.919301384711	-934.152539813891	74	44	1
1394	486.3490148579	-943.565608432516	64	54	0
1395	490.283471376693	-952.035800470971	65	51	0
1396	493.722665152687	-959.56311737746	65	46	0
1397	495.620526038052	-966.116251028143	73	49	0
1398	496.500078760728	-971.710858253762	67	51	0
1399	497.407386071107	-976.378248928115	74	50	0
1400	498.865481456683	-980.134077438153	56	58	0
1401	501.39739976608	-982.993997300975	92	51	1
1402	503.984822136583	-983.999483005144	78	52	0
1403	506.627745204896	-983.150534506887	75	49	0
1404	509.29841641197	-981.374368080869	49	61	1
1405	510.372234081675	-980.478457788937	55	49	0
1406	510.923017200665	-979.566894375719	78	51	1
1407	511.47380010027	-978.655330894515	73	56	1
1408	511.47380010027	-978.655330894515	68	44	0
1409	511.47380010027	-978.655330894515	70	52	0
1410	511.47380010027	-978.655330894515	66	53	2
1411	511.47380010027	-978.655330894515	70	41	1
1412	511.47380010027	-978.655330894515	67	57	0
1413	511.47380010027	-978.655330894515	63	36	1
1414	511.47380010027	-978.655330894515	79	46	0
1415	511.47380010027	-978.655330894515	56	55	0
1416	511.47380010027	-978.655330894515	60	63	1
1417	511.47380010027	-978.655330894515	63	48	0
1418	511.47380010027	-978.655330894515	63	43	0
1419	511.47380010027	-978.655330894515	68	45	1
1420	511.47380010027	-978.655330894515	58	42	0
1421	511.47380010027	-978.655330894515	62	55	0
1422	511.47380010027	-978.655330894515	76	43	1
1423	511.47380010027	-978.655330894515	58	52	2
1424	511.47380010027	-978.655330894515	58	54	1
1425	511.47380010027	-978.655330894515	64	70	0
1426	511.47380010027	-978.655330894515	63	64	0
1427	511.47380010027	-978.655330894515	63	57	1
1428	511.47380010027	-978.655330894515	62	56	1
1429	511.47380010027	-978.655330894515	57	49	0
1430	511.501548891421	-977.728114547208	59	59	0
1431	511.529297685367	-976.800898199901	68	59	0
1432	512.107828836306	-974.962118291296	60	60	0
1433	512.191074916918	-972.180469228886	56	46	0
1434	510.705222369928	-969.351861624047	64	48	0
1435	508.201056385646	-965.564730753191	58	52	0
1436	505.173862953729	-961.761944781989	65	50	1
1437	501.651394514833	-957.016286256723	72	59	1
1438	497.138376518327	-950.384883007966	49	46	0
1439	492.653125929646	-942.826258515008	63	56	0
1440	488.195645827218	-934.340412796475	61	52	1
1441	483.215156408318	-925.838905895129	71	58	1
1442	478.234687396151	-917.337392935529	73	47	0
1443	473.281996377918	-907.908657623455	65	59	0
1444	464.806954663189	-893.734226277098	65	44	0
1445	455.285926414013	-879.5284580281	69	51	1
1446	447.745991081872	-869.094176012091	58	61	1
1447	439.738603861071	-856.789786199108	75	38	0
1448	431.236012927839	-843.542501943186	85	51	0
1449	422.238228825445	-829.352320155129	63	62	0
1450	414.314305950596	-814.266232219525	86	61	1
1451	407.436466349871	-799.211460218765	63	58	0
1452	400.007892494032	-785.068226051517	66	61	0
1453	392.5515936304	-771.852194444276	61	49	0
1454	385.095342394954	-758.636149213649	61	56	1
1455	377.639138787927	-745.420090361498	71	44	1
1456	370.182982808969	-732.204017885029	66	54	0
1457	362.699091548682	-719.915147901513	71	61	0
1458	355.738246161316	-707.641936317086	67	54	0
1459	348.254441849014	-695.353039961308	63	50	0
1460	340.770681743277	-683.064129960723	82	50	0
1461	330.343514442211	-664.190644124523	55	43	0
1462	319.365655349044	-646.228671186604	64	55	1
1463	311.882069140673	-633.93970844429	65	67	0
1464	304.921518550778	-621.666410354897	63	63	0
1465	297.961009238148	-609.393100398593	74	45	0
1466	290.477552720928	-597.104098559357	68	57	0
1467	282.99414041132	-584.815083076246	68	66	0
1468	276.033757860598	-572.541735801846	61	44	0
1469	269.07341658778	-560.268376662396	78	49	0
1470	262.113116592809	-547.995005656034	72	48	0
1471	254.629876718216	-535.705938351341	66	48	0
1472	247.146681051468	-523.416857402772	76	50	2
1473	240.186507820035	-511.143449080177	72	50	1
1474	233.226375866623	-498.870028890669	63	63	1
1475	226.266285191814	-486.596596833318	67	69	0
1476	219.306235795491	-474.323152911849	70	47	0
1477	212.346227677772	-462.049697121605	78	55	0
1478	204.863289934176	-449.760538904928	63	60	0
1479	197.380396399472	-437.4713670481	67	47	0
1480	190.420515047095	-425.197873942554	62	59	0
1481	183.460674973612	-412.924368971959	66	73	0
1482	176.50087617914	-400.650852137245	57	56	0
1483	169.018155084108	-388.361628459767	59	53	0
1484	161.535478198144	-376.072391140275	70	62	1
1485	154.575806170527	-363.798836991191	56	58	0
1486	147.616175422445	-351.525270974264	63	58	0
1487	140.656585953897	-339.251693093218	73	57	0
1488	133.697037764709	-326.97810334526	71	44	1
1489	126.214576064667	-314.688801486976	63	42	0
1490	118.732158574509	-302.399485985748	68	55	1
1491	111.772737154097	-290.125858924352	83	44	0
1492	104.813357013452	-277.852219999768	56	44	0
1493	97.8540181530407	-265.578569208272	57	56	0
1494	90.8947205728618	-253.304906552657	69	59	0
1495	83.9354642729741	-241.031232031062	73	63	1
1496	76.9762492533191	-228.757545644417	58	52	0
1497	70.5400185876642	-216.499554559588	61	43	0
1498	64.1316776449676	-203.314337625168	78	50	0
1499	57.6955251710606	-191.056326122954	69	44	1
1500	51.7823496219935	-178.814013897441	63	51	0
1501	45.8970651098061	-165.644477368332	75	56	1
1502	40.5347542022355	-152.490643053316	67	55	2
1503	35.172478327353	-139.336801460944	63	53	0
1504	29.8102374851587	-126.182952591218	57	46	1
1505	24.9709623826202	-113.04480927065	77	58	0
1506	20.1317191676353	-99.906659943983	75	47	1
1507	15.2925078403205	-86.7685046130791	69	53	0
1508	10.4533284010249	-73.6303432770073	66	61	1
1509	3.74540831637569	-53.0115898996592	78	53	0
1510	-0.542903172201477	-38.961914584972	77	60	4
1511	-4.8590515704127	-25.8394500035793	104	85	7
1512	-9.17517122376012	-12.7169805606827	220	230	27
1513	-11.5946792269242	-6.14788534119725	476	349	26
1514	-18.3023688652902	14.4709066702053	113	102	10
1515	-25.0099882262875	35.0897104358301	72	68	0
1516	-29.3259740835638	48.2122025536373	64	49	0
1517	-33.6419311956852	61.3346995320171	73	80	0
1518	-38.480767822708	74.4729220727459	58	57	1
1519	-42.7966658730293	87.5954293096438	61	55	1
1520	-47.0846572389128	101.645156987943	72	64	1
1521	-51.8955210927525	115.710611913353	66	63	1
1522	-56.2113292486756	128.833134265617	63	57	1
1523	-60.5271086592111	141.955661479384	59	60	1
1524	-65.3657579323626	155.093917624094	68	54	0
1525	-69.681478280283	168.216455095448	59	61	1
1526	-73.9692854551831	182.266213000752	65	46	0
1527	-78.2570617948659	196.315975766629	66	51	0
1528	-82.5726938185398	209.438527814113	65	42	0
1529	-87.4111876244424	222.576811557636	57	54	1
1530	-92.2496495411615	235.715101305395	69	50	0
1531	-96.5651921842946	248.837669011205	66	48	0
1532	-100.880706081341	261.960241572	61	47	0
1533	-105.719075473782	275.098548124544	73	52	0
1534	-110.034530306875	288.221130946651	59	50	0
1535	-114.322062236723	302.270934192464	76	63	0
1536	-119.132442634844	316.336473108269	76	45	0
1537	-123.970685302804	329.474802461453	61	58	1
1538	-128.286019921012	342.597405796871	57	57	1
1539	-132.601325792668	355.720013990998	66	52	2
1540	-137.411576221115	369.785575706512	70	62	0
1541	-141.698921224975	383.835409715772	69	48	0
1542	-146.014137198508	396.958033026196	78	62	0
1543	-150.329324424907	410.080661192536	53	48	1
1544	-154.644482904521	423.203294216655	84	49	0
1545	-159.482477574318	436.341667967848	65	51	0
1546	-164.320440353767	449.48004772421	64	53	0
1547	-169.130463885434	463.545649031177	63	44	0
1548	-173.940453213756	477.611256337725	63	55	0
1549	-178.255459585984	490.73391581513	81	50	1
1550	-182.570437210961	503.856580152176	68	55	0
1551	-186.885386088397	516.979249348864	56	54	1
1552	-190.705365082133	529.158968014643	81	44	0
1553	-194.058294743474	539.468519164249	77	56	0
1554	-196.944183646119	547.907901543193	70	47	2
1555	-198.840188194474	554.461373206228	61	49	0
1556	-199.195550984063	560.040407350287	51	50	2
1557	-198.533128002367	564.660744274035	66	54	1
1558	-197.40368578682	567.410909465514	69	53	0
1559	-196.825008041866	569.249599950388	74	53	1
1560	-196.797093782865	570.176815520972	62	55	0
1561	-196.797093782865	570.176815520972	54	48	0
1562	-196.27424488106	570.161074940115	79	45	0
1563	-195.751395978266	570.145334422588	60	52	0
1564	-195.751395978266	570.145334422588	67	59	0
1565	-195.723481939698	571.072549995035	72	66	0
1566	-196.190502422221	572.942721659318	69	51	0
1567	-197.703219130985	574.844374714419	60	47	1
1568	-200.261630708992	576.777510269545	57	52	1
1569	-203.398719369725	576.871957640164	76	50	1
1570	-206.619557180908	574.184760651551	74	58	0
1571	-208.850535069651	569.611650705338	68	54	1
1572	-208.495186302636	564.032615523785	54	46	1
1573	-206.599201330042	557.479139313102	61	66	0
1574	-204.208274375938	549.982707040384	54	45	1
1575	-200.799548652663	541.527578530833	50	68	1
1576	-196.923783073958	531.202281318605	70	50	0
1577	-193.103823441255	519.022556893528	72	62	0
1578	-188.788895504957	505.899881208315	64	53	1
1579	-184.473938821175	492.777210379019	51	48	1
1580	-180.158953389851	479.654544408433	58	46	0
1581	-175.34898658219	465.588929879479	57	48	1
1582	-170.538985571417	451.523321349174	79	50	1
1583	-165.701043968322	438.38493435178	57	45	0
1584	-161.413842093607	424.33507390134	62	43	0
1585	-157.126609382394	410.285218307748	58	55	0
1586	-152.316476084525	396.219632570632	52	49	1
1587	-147.506308583717	382.154052833095	69	51	0
1588	-142.668206053437	369.015694634058	56	63	0
1589	-137.857971304678	354.950126895681	56	60	2
1590	-133.047702353389	340.884565157816	60	47	0
1591	-128.732379789057	327.76195695065	66	49	0
1592	-124.417028478172	314.639353601262	75	61	1
1593	-119.606662602106	300.573808659799	62	55	0
1594	-115.319145407411	286.524000023492	73	56	0
1595	-111.00370419916	273.401411789469	61	60	0
1596	-106.193240241671	259.335883643478	61	47	0
1597	-101.382742081943	245.270361496136	68	53	1
1598	-96.5443200126174	232.132060901262	67	59	0
1599	-92.2287570193294	219.009493725374	70	65	1
1600	-87.9410529009183	204.95971584972	61	52	0
1601	-83.1304236163269	190.894216503017	57	58	1
1602	-78.2918748242082	177.755938710645	66	44	1
1603	-73.4532941428479	164.617666921578	56	67	0
1604	-68.6425645685522	150.552185576409	68	43	2
1605	-64.3547016353696	136.502434152178	60	59	0
1606	-60.0389269632869	123.379903146997	69	52	0
1607	-52.8087330725393	102.745316355489	60	52	0
1608	-47.9978546959464	88.6798608060926	63	59	0
1609	-45.5784639648627	82.110743066296	64	54	1
1610	-38.8431536493008	62.4191195787862	70	55	0
1611	-34.5272132914979	49.2966171922162	59	61	0
1612	-29.7162049508188	35.2311844443902	65	56	3
1613	-23.0086078086169	14.612373104319	112	103	7
1614	-18.6925623994321	1.48988853301853	234	198	14
1615	-13.8535696690087	-11.648308839649	264	293	23
1616	-9.5374651987222	-24.7707831505686	148	123	11
1617	-5.22133198357187	-37.8932526018471	73	76	1
1618	-0.382246732886415	-51.0314331706613	80	62	0
1619	3.90608003636589	-65.0811079423875	69	53	1
1620	8.19443763978779	-79.1307778572664	69	39	0
1621	13.0336177195422	-92.2689416231588	83	41	0
1622	15.4532197174267	-98.8380212550983	59	46	0
1623	20.2924476287444	-111.976176016964	69	66	0
1624	27.5513492852333	-131.68339689821	65	65	0
1625	32.3906569157261	-144.821536647156	71	75	0
1626	37.7529325231444	-157.975381599739	65	38	1
1627	43.638180826616	-171.144929758273	54	49	0
1628	49.5234673097148	-184.3144692434	60	46	0
1629	55.4087919726153	-197.484000056051	65	61	2
1630	61.2941548150266	-210.653522195294	75	56	1
1631	67.2074063675827	-222.895820032805	77	53	1
1632	73.6436386586283	-235.153815947473	65	52	0
1633	80.575008632557	-248.354723203927	63	49	0
1634	87.5342689307872	-260.628402957693	60	55	0
1635	94.4935705093667	-272.902070844546	69	41	1
1636	101.452913368295	-285.175726869144	58	50	0
1637	108.935250254232	-297.465073442087	71	46	0
1638	116.417631350399	-309.754406370223	77	41	0
1639	123.377100978163	-322.02802508045	67	62	0
1640	130.831733107392	-335.244547370821	62	54	0
1641	138.314247077331	-347.533840301447	68	54	0
1642	145.301677684707	-358.880205959082	82	58	1
1643	152.261315360258	-371.153775491752	57	46	1
1644	159.220994315052	-383.427333160304	56	59	0
1645	166.180714549439	-395.70087896008	57	48	0
1646	173.663441994635	-407.990107339807	70	52	0
1647	181.146213649306	-420.279322073795	64	60	0
1648	188.106060649967	-432.552830562927	77	55	0
1649	195.065948929463	-444.826327182353	61	52	0
1650	202.548850279883	-457.115502825938	58	61	0
1651	210.031795838964	-469.404664823785	72	41	0
1652	216.991810883919	-481.678124130704	57	60	0
1653	223.979681797384	-493.024355691858	54	61	2
1654	231.46275534149	-505.313478585333	59	52	0
1655	238.945873093966	-517.602587832138	59	45	0
1656	245.906054583436	-529.875997944735	64	56	1
1657	252.866277351219	-542.149396192282	64	50	0
1658	259.826541396847	-554.422782572918	84	61	0
1659	266.786846720614	-566.696157085709	75	51	0
1660	274.270179651561	-578.98520179186	76	49	0
1661	281.753556790121	-591.274232849479	71	64	0
1662	288.713988876261	-603.547570046969	73	57	0
1663	295.674462240073	-615.820895375684	86	62	1
1664	302.634976881382	-628.094208837487	63	56	0
1665	309.595532800246	-640.367510433309	62	53	0
1666	317.079125114251	-652.656476947479	62	51	0
1667	324.562761635461	-664.945429815911	63	50	0
1668	331.523444314895	-677.218694091775	82	54	0
1669	338.484168271592	-689.491946501657	66	58	0
1670	345.444933505205	-701.765187043697	73	44	0
1671	352.405740015383	-714.038415717892	61	57	1
1672	359.366587802593	-726.311632525176	59	58	0
1673	366.850482237467	-738.600508119911	44	66	1
1674	377.828792662767	-756.562353231944	55	48	1
1675	388.284188191406	-774.508501032367	57	54	2
1676	394.722232573782	-786.765989612788	58	50	0
1677	400.665076810052	-798.080585386604	77	55	1
1678	406.140485562151	-807.52507436648	52	55	1
1679	411.120676226565	-816.026674699038	78	50	0
1680	415.110397607263	-822.642507364042	57	66	0
1681	417.586623536656	-827.35691092629	85	57	1
1682	418.577115496795	-829.242671928369	48	52	0
1683	420.585871663294	-832.086977015249	58	52	0
1684	423.089878455619	-835.87416105438	61	48	0
1685	424.080374950427	-837.759920720942	66	69	1
1686	425.098640852666	-838.718463949859	67	60	1
1687	425.593889780052	-839.66134357173	70	39	1
1688	425.56612139463	-840.588559772819	68	55	0
1689	425.56612139463	-840.588559772819	79	60	0
1690	425.56612139463	-840.588559772819	64	64	0
1691	425.56612139463	-840.588559772819	65	40	0
1692	425.56612139463	-840.588559772819	58	42	0
1693	426.089138934214	-840.604223133996	57	50	1
1694	426.61215647473	-840.619886432774	47	60	1
1695	426.61215647473	-840.619886432774	58	66	0
1696	426.61215647473	-840.619886432774	65	49	0
1697	426.584388315212	-841.547102634795	63	42	0
1698	426.556620158488	-842.474318834953	71	57	1
1699	428.070137820032	-844.37574077677	56	61	0
1700	430.60192602512	-847.235704052262	63	55	1
1701	432.610698958102	-850.080003300682	70	53	0
1702	435.086961166642	-854.794396263547	64	54	0
1703	438.058483305096	-860.451665824279	74	61	0
1704	441.553034195269	-866.124594666995	76	52	0
1705	445.570615866629	-871.813181504607	75	49	0
1706	449.560445492913	-878.428980689496	74	49	0
1707	454.045548761322	-885.98765216209	73	50	0
1708	458.502907490125	-894.47353498172	72	47	1
1709	462.960284598405	-902.959412905388	65	44	0
1710	467.94070607773	-911.460944141261	65	46	0
1711	472.921147963905	-919.962469317019	80	59	0
1712	477.901610256638	-928.463988434523	56	58	0
1713	482.359063922486	-936.949845121242	61	56	0
1714	486.321260388766	-944.492824728601	56	57	0
1715	489.788194209104	-951.09292871505	60	61	0
1716	492.209076130821	-957.661719498225	69	45	0
1717	493.58390143764	-964.199198893271	88	70	0
1718	494.463450995449	-969.793806583621	65	41	0
1719	495.866036969586	-975.404068769887	74	56	2
1720	500.434584058647	-980.181040188298	64	63	0
1721	505.637176120712	-981.264794924296	73	43	1
1722	508.307846659329	-979.48862911202	64	61	0
1723	509.960196358559	-976.753939434886	46	53	1
1724	510.071192900883	-973.045074053109	67	47	0
1725	508.640840335749	-968.36203301698	63	39	0
1726	505.641394581995	-963.632031053305	58	49	0
1727	502.118923988426	-958.886372948065	73	42	0
1728	498.101182125567	-953.197841074318	56	55	0
1729	493.588173752825	-946.566433983855	64	65	0
1730	491.607066486205	-942.794948081486	50	65	0
1731	486.598805205955	-935.220661709085	59	60	0
1732	481.590562053956	-927.646369259804	73	60	0
1733	479.114203479781	-922.932004461996	79	53	0
1734	470.666868611937	-907.830369126983	63	46	0
1735	461.173547940736	-892.697398374788	58	68	0
1736	454.651857066026	-883.22166326642	76	51	0
1737	448.130195645383	-873.745917879045	68	53	0
1738	444.607865518134	-869.000210810453	66	61	0
1739	439.104523121379	-860.482989413664	55	58	0
1740	431.124944355863	-847.251366796903	72	55	1
1741	426.172443764168	-837.822574524209	75	59	1
1742	421.21996586374	-828.393776207231	63	65	2
1743	416.295281223545	-818.037755654193	67	48	0
1744	410.875379789097	-806.738847696222	51	34	0
1745	405.455508329556	-795.439932438545	72	56	1
1746	399.512656052189	-784.125343290158	61	59	1
1747	393.046827009646	-772.795078053139	73	44	0
1748	386.581033345487	-761.464802579023	59	60	2
1749	379.620047351578	-749.191631690599	74	50	2
1750	372.659102633945	-736.918448934332	71	51	0
1751	365.175195498625	-724.629583491012	60	58	0
1752	357.69133256952	-712.340704401955	55	47	0
1753	350.730514611001	-700.067484325729	65	44	0
1754	343.797525173228	-686.867036298849	64	62	0
1755	336.313793643087	-674.578118124977	59	69	1
1756	328.830106320034	-662.289186305366	64	54	1
1757	321.869457996509	-650.015917053446	62	57	0
1758	314.908850950073	-637.742635936476	67	46	0
1759	307.948285181017	-625.4693429498	63	49	0
1760	300.987760689284	-613.196038097143	76	51	0
1761	293.504288540687	-600.907041730359	71	51	0
1762	286.020860599645	-588.618031720631	54	58	0
1763	279.060462869937	-576.344689549878	68	52	0
1764	268.606041435443	-558.398262025788	61	46	1
1765	257.656535737275	-539.508907778189	59	61	0
1766	250.173324439034	-527.219832302071	53	48	3
1767	243.213136028149	-514.946429081261	60	47	0
1768	236.252988895518	-502.673013995402	62	56	0
1769	229.292883041257	-490.399587040767	48	45	0
1770	222.332818465366	-478.126148220152	56	63	0
1771	214.849822346878	-465.83700820338	76	57	0
1772	207.366870437108	-453.547854539007	60	50	0
1773	200.406932626152	-441.274378404953	102	48	1
1774	193.447036094149	-429.000890403986	69	65	0
1775	185.964213879954	-416.711697648279	54	67	0
1776	178.481435874593	-404.422491247766	79	56	2
1777	171.521666108689	-392.148965932429	60	40	0
1778	164.561937622086	-379.875428752042	75	43	0
1779	157.602250414609	-367.601879703812	73	46	0
1780	150.119644849969	-355.312621489167	58	56	0
1781	142.637083494978	-343.023349629715	74	61	0
1782	135.677523055114	-330.749763269909	63	56	0
1783	128.690167368506	-319.403380780481	64	54	0
1784	121.207734001975	-307.114069818519	56	46	1
1785	113.72534484521	-294.82474521175	58	57	0
1786	106.765950855508	-282.551109663211	60	44	0
1787	99.8065981459222	-270.277462247759	62	67	0
1788	92.8472867165692	-258.003802968189	65	50	0
1789	85.9158629062586	-244.802916153334	61	42	0
1790	79.4795806239126	-232.544939218089	66	60	0
1791	73.0433366940124	-220.286952072755	70	61	0
1792	66.6349819179741	-207.101739070378	76	59	1
1793	57.7790837592329	-188.274679228663	70	48	0
1794	48.9232673738734	-169.44759985432	75	46	0
1795	43.0380060849711	-156.278059008531	81	58	0
1796	37.6757172794314	-143.124220733531	59	57	0
1797	32.313463506347	-129.970375182107	66	52	0
1798	26.9512447661255	-116.816522355191	78	61	0
1799	22.1119906437234	-103.67837543413	60	53	3
1800	17.2727684089332	-90.5402225097641	61	52	4
1801	12.4614416356781	-76.4748479826376	78	60	0
1802	7.6501490623923	-62.4094674549997	74	68	3
1803	3.33394787530415	-49.2870120536536	77	52	5
1804	-0.982224567094818	-36.1645517926663	85	74	7
1805	-5.82128819689387	-23.0263700559735	129	104	7
1806	-10.137401578424	-9.90389953646809	342	338	25
1807	-14.4534862147993	3.21857584454119	213	437	38
1808	-19.2645861078636	17.2839899742976	132	91	4
1809	-23.552738377417	31.3336912011728	80	59	1
1810	-27.868733121024	44.4561817003414	81	63	0
1811	-32.7076093999203	57.5943970391527	90	58	0
1812	-37.02354508196	70.7168977959082	56	60	0
1813	-41.3394520185539	83.8394034132361	62	37	0
1814	-46.1782357757911	96.9776355577633	68	55	0
1815	-50.4940836505266	110.100151433609	64	64	0
1816	-54.7820229884237	124.149887748063	73	56	2
1817	-59.5928321201936	138.215352274477	73	48	0
1818	-63.9085901000653	151.337883267552	61	62	0
1819	-68.2243193344912	164.460419116542	67	50	0
1820	-73.0629157371586	177.59868486505	67	57	0
1821	-77.3785859086202	190.721230975352	68	42	0
1822	-81.6942273342866	203.843781943433	73	48	0
1823	-86.5048437795485	217.90928006731	58	67	0
1824	-90.7925366183044	231.959056864493	47	60	1
1825	-95.1080881480593	245.081622949801	64	53	1
1826	-99.9464971937123	258.219922298566	63	55	2
1827	-104.261989659746	271.342498641461	67	55	0
1828	-108.577453379577	284.465079843998	55	49	1
1829	-113.387875978253	298.530611561611	71	39	0
1830	-117.675384622067	312.580418586731	67	53	1
1831	-121.990758444706	325.703014901839	68	54	0
1832	-126.828980130842	338.841347853653	43	57	0
1833	-131.667169927096	351.979686807841	64	54	0
1834	-138.373622202722	372.598688767292	70	57	0
1835	-145.080004196672	393.21770248469	66	52	0
1836	-147.499039717892	399.786882611923	61	65	0
1837	-151.814219100925	412.909512397833	67	53	0
1838	-158.548366967647	432.601334072649	55	52	0
1839	-163.386337511067	445.739712629467	64	50	0
1840	-168.224276163848	458.878097190522	65	55	0
1841	-172.511414090812	472.927965740673	56	60	0
1842	-176.826430393266	486.050623600371	75	51	0
1843	-181.169328201097	498.246070770547	76	50	0
1844	-185.017254456587	509.498568134382	70	51	0
1845	-188.398127966851	518.880898706615	62	57	0
1846	-190.761190227058	527.304536923766	69	47	2
1847	-192.162274890055	532.915049900301	65	62	2
1848	-193.124242193764	535.728176639415	62	67	0
1849	-193.619181966118	536.671132327989	57	60	0
1850	-193.591268697695	537.598347872496	69	59	0
1851	-193.56335542642	538.525563418865	60	55	0
1852	-194.058294743416	539.468519164249	53	46	1
1853	-194.553233833343	540.411474972032	75	48	0
1854	-195.020259079232	542.281646383926	74	42	0
1855	-195.954308195214	546.021989391185	70	50	0
1856	-197.411206833785	549.778073255904	60	69	0
1857	-198.317337398883	554.44563240651	56	62	0
1858	-198.17776518414	559.081710156053	65	59	0
1859	-197.543257569545	562.774831656367	68	50	0
1860	-196.38590145373	566.452212663367	63	48	0
1861	-195.779310014041	569.21811884921	61	44	0
1862	-195.695567898336	571.999765570275	46	50	0
1863	-196.134674102243	574.79715281073	60	52	1
1864	-199.738782595261	576.761769261211	77	47	0
1865	-204.416499626823	577.830656150356	61	58	0
1866	-207.08657260437	576.054933561012	69	52	0
1867	-209.289633239969	572.409039377235	76	51	0
1868	-209.95206713496	567.788703908212	67	51	1
1869	-208.551019687962	562.178184480406	75	63	0
1870	-206.627117558266	556.551923792809	63	64	1
1871	-204.208274375938	549.982707040384	56	59	0
1872	-200.799548652663	541.527578530833	60	63	1
1873	-197.418722630129	532.145237437449	79	57	0
1874	-194.065793881193	521.835683758371	82	43	1
1875	-190.217903912708	510.583177737892	68	51	0
1876	-186.369992053893	499.330675558187	66	56	0
1877	-182.549968747364	487.15096168872	62	56	0
1878	-178.2349707713	474.028297877871	60	53	0
1879	-173.397082040901	460.889901279472	68	49	1
1880	-168.559161420038	447.75151068531	74	57	0
1881	-163.749114840117	433.685910556465	75	48	0
1882	-158.939034056966	419.620316428132	70	58	0
1883	-154.623883973691	406.497679069638	66	70	0
1884	-150.336607827805	392.447831030004	58	41	0
1885	-145.526428961311	378.382253696211	50	58	0
1886	-141.21118897933	365.259631453082	66	61	3
1887	-136.895920250739	352.137014068663	75	61	0
1888	-132.085644458828	338.07145352941	58	56	0
1889	-127.275334464503	324.0058989916	55	55	0
1890	-122.437094300461	310.867565999739	69	46	0
1891	-117.626717058767	296.802023460157	55	57	0
1892	-112.816305614717	282.736486921087	73	58	0
1893	-108.50085237762	269.613901389763	75	57	0
1894	-104.185370394262	256.491320717148	68	57	0
1895	-99.3748620267725	242.425800973549	65	47	0
1896	-94.5643194571021	228.360287231393	50	48	0
1897	-90.2487460061093	215.237722216174	63	67	0
1898	-85.9331438091467	202.115162057802	72	60	0
1899	-81.6453989863512	188.065391201526	86	39	1
1900	-77.357623328513	174.015625203028	59	56	0
1901	-72.5190348835313	160.877354612574	51	44	0
1902	-67.6804145495989	147.739090026356	78	57	0
1903	-62.8696439332562	133.673615879379	54	50	0
1904	-58.0588391158381	119.608147732913	80	54	0
1905	-53.7430252405466	106.485623748973	69	58	0
1906	-49.4271826196928	93.3631046246737	63	49	0
1907	-44.5884036758798	80.2248688442633	68	50	0
1908	-40.2725019929348	67.1023599794134	64	67	2
1909	-33.565014359483	46.483530160971	72	47	0
1910	-26.3345423609135	25.8489928757772	62	91	2
1911	-22.0185204682639	12.7265045279637	104	105	7
1912	-17.7024698305759	-0.39597896207124	267	204	11
1913	-12.8634716462111	-13.5341751324013	240	268	23
1914	-8.02444157382706	-26.672365299426	112	135	3
1915	-3.7361689232639	-40.7220487082377	70	79	0
1916	0.552134561468847	-54.7717272592708	71	52	0
1917	5.39125946344575	-67.9099006252363	68	60	0
1918	10.2304162533837	-81.0480679869652	78	56	1
1919	14.5466764757875	-94.1705152979121	66	55	0
1920	18.8629654429387	-107.292957750149	67	59	0
1921	23.7022147519165	-120.431108305231	64	55	1
1922	28.5136363385245	-134.496468446217	56	59	0
1923	33.8480270907748	-148.57753428258	67	57	0
1924	39.2381695572403	-160.804161653854	62	55	0
1925	44.6283445262816	-173.030781741254	75	55	0
1926	50.513636913558	-186.200319779105	83	59	0
1927	56.3989674804034	-199.369849139825	67	50	0
1928	62.2843362265849	-212.539369833656	50	63	0
1929	68.6926873383927	-225.724589225836	65	56	1
1930	75.6240255411249	-238.925504942425	64	42	1
1931	82.0603079851717	-251.183487501927	82	60	1
1932	88.4966287815478	-263.441459849477	51	47	0
1933	95.9788882385474	-275.730830064975	67	52	0
1934	103.46119190607	-288.020186635666	53	44	0
1935	110.420586697524	-300.293827396818	69	61	0
1936	117.380022769095	-312.567456290126	70	61	0
1937	128.328292778751	-331.457185270265	68	55	1
1938	139.304496551747	-349.419669191353	58	53	0
1939	146.264100671338	-361.693248907104	72	39	0
1940	153.223746070464	-373.966816757806	58	58	1
1941	160.211261937045	-385.313156969845	59	57	0
1942	167.693952989124	-397.60239625629	73	50	0
1943	175.176688250445	-409.89162189886	74	46	0
1944	182.136500097346	-422.165140558034	67	41	1
1945	189.096353223373	-434.438647352159	67	72	0
1946	196.056247628352	-446.712142279372	75	61	0
1947	203.539155329054	-459.001316106878	50	55	2
1948	211.02210723859	-471.290476288646	53	51	0
1949	217.982128408796	-483.563933901489	66	46	1
1950	224.942190857604	-495.83737964835	66	51	0
1951	232.425272461609	-508.126500736922	66	62	0
1952	239.908398274274	-520.415608180687	60	64	0
1953	246.868587486795	-532.689016612247	55	37	1
1954	254.379607884621	-544.050881758332	67	64	1
1955	261.862863146293	-556.339949175715	83	79	0
1956	268.823177524202	-568.613320279866	72	61	0
1957	275.783533179958	-580.886679517105	62	60	1
1958	282.743930113502	-593.1600268865	62	65	0
1959	289.704368324776	-605.433362388052	64	51	0
1960	296.664847813721	-617.706686025485	76	65	0
1961	303.130172617326	-629.037103346549	71	51	0
1962	309.100334228657	-639.424616711214	70	57	0
1963	315.621314158023	-648.900582298636	82	45	1
1964	322.142323542677	-658.376537607051	74	51	1
1965	328.112574698578	-668.764023317955	70	66	1
1966	334.055066403234	-680.07871636562	71	56	0
1967	340.520590523549	-691.409074611031	72	60	0
1968	346.986150022771	-702.739422622137	79	54	1
1969	353.451744900725	-714.069760398939	60	63	0
1970	360.412595616712	-726.342975490727	53	53	1
1971	367.373487609497	-738.61617871467	65	61	0
1972	374.362201019481	-749.962153946981	66	58	0
1973	381.846182157577	-762.251002239063	66	43	1
1974	389.330207501946	-774.539836881682	64	47	0
1975	395.796030048863	-785.870107716881	76	49	0
1976	402.234114220017	-798.127584481612	79	54	0
1977	409.195250674849	-810.400716475211	71	61	0
1978	419.6786873893	-827.419567923062	56	54	0
1979	430.134442422132	-845.365608827211	67	60	1
1980	433.601203160884	-851.965760665946	61	47	0
1981	440.067267682985	-863.295961430296	55	50	0
1982	450.027941936278	-880.299073585309	67	60	0
1983	453.522525810462	-885.971992239356	75	57	0
1984	459.988697817433	-897.302161500789	60	49	0
1985	469.949535325868	-914.305225175805	65	49	0
1986	473.444174970326	-919.97812685091	58	59	0
1987	478.892153927358	-930.349734786898	55	66	0
1988	486.816535967926	-945.435696908273	69	52	1
1989	491.274026392901	-953.921543803066	69	46	0
1990	494.16243898432	-962.36042126175	72	62	0
1991	496.032549888769	-969.840770973824	68	52	1
1992	497.985923218715	-974.539470816031	71	54	0
1993	499.96705233946	-978.310953388922	57	59	1
1994	502.498970195942	-981.17087262217	57	46	0
1995	505.609426113486	-982.192011246458	54	53	0
1996	508.252347752161	-981.343061779626	60	51	0
1997	510.399983090349	-979.551241448149	84	56	1
1998	511.529297685367	-976.800898199901	59	53	0
1999	511.117259558756	-973.076379945502	48	60	1
[truncated: 804 more rows]
