# Supplementary material for: Bayesian algorithm to estimate position and activity of an orphan gamma source utilizing multiple detectors in a mobile gamma spectrometry system
Source: PLoS One. 2021 Jan 22;16(1):e0245440. doi: 10.1371/journal.pone.0245440 (PMC7822251; doi:10.1371/journal.pone.0245440)
Supplement: S1 Data — (GZ) [file pone.0245440.s001.gz › synth_data_Cs-137_setup_3_real_3.csv]

	V1	V2	V3	V4	V5
1	424.561882626323	-860.231181221083	74	53	0
2	424.561882626323	-860.231181221083	73	55	1
3	424.561882626323	-860.231181221083	70	63	0
4	424.561882626323	-860.231181221083	63	56	0
5	424.561882626323	-860.231181221083	85	52	1
6	424.561882626323	-860.231181221083	56	66	0
7	424.561882626323	-860.231181221083	71	34	0
8	424.561882626323	-860.231181221083	65	50	0
9	424.561882626323	-860.231181221083	61	55	0
10	424.561882626323	-860.231181221083	65	53	0
11	424.561882626323	-860.231181221083	63	51	0
12	424.561882626323	-860.231181221083	63	41	0
13	424.561882626323	-860.231181221083	79	61	0
14	424.561882626323	-860.231181221083	54	68	0
15	424.561882626323	-860.231181221083	69	52	0
16	424.561882626323	-860.231181221083	59	53	1
17	424.561882626323	-860.231181221083	63	46	0
18	424.561882626323	-860.231181221083	79	54	0
19	424.561882626323	-860.231181221083	74	52	1
20	424.561882626323	-860.231181221083	60	47	0
21	424.561882626323	-860.231181221083	59	68	0
22	424.561882626323	-860.231181221083	67	55	0
23	424.561882626323	-860.231181221083	67	68	0
24	424.561882626323	-860.231181221083	84	50	1
25	424.561882626323	-860.231181221083	49	44	1
26	424.561882626323	-860.231181221083	69	41	0
27	424.561882626323	-860.231181221083	66	41	1
28	424.561882626323	-860.231181221083	61	71	0
29	424.561882626323	-860.231181221083	58	38	0
30	424.561882626323	-860.231181221083	71	57	0
31	424.561882626323	-860.231181221083	68	59	0
32	424.561882626323	-860.231181221083	50	50	0
33	424.561882626323	-860.231181221083	67	59	0
34	424.561882626323	-860.231181221083	57	63	0
35	424.561882626323	-860.231181221083	73	53	0
36	424.561882626323	-860.231181221083	63	48	0
37	424.561882626323	-860.231181221083	70	52	3
38	424.561882626323	-860.231181221083	66	38	0
39	424.561882626323	-860.231181221083	47	74	0
40	424.561882626323	-860.231181221083	65	60	0
41	424.561882626323	-860.231181221083	85	74	0
42	424.561882626323	-860.231181221083	69	53	0
43	424.561882626323	-860.231181221083	65	64	0
44	424.561882626323	-860.231181221083	65	61	0
45	424.561882626323	-860.231181221083	78	47	0
46	424.561882626323	-860.231181221083	55	44	0
47	424.561882626323	-860.231181221083	69	64	0
48	424.561882626323	-860.231181221083	65	73	0
49	424.561882626323	-860.231181221083	65	74	1
50	424.561882626323	-860.231181221083	64	52	0
51	424.561882626323	-860.231181221083	65	47	0
52	424.561882626323	-860.231181221083	68	57	0
53	424.561882626323	-860.231181221083	76	65	1
54	424.561882626323	-860.231181221083	64	51	1
55	424.561882626323	-860.231181221083	62	52	0
56	424.561882626323	-860.231181221083	70	51	1
57	424.561882626323	-860.231181221083	68	47	0
58	424.561882626323	-860.231181221083	83	59	0
59	424.561882626323	-860.231181221083	63	65	0
60	424.561882626323	-860.231181221083	60	55	0
61	424.561882626323	-860.231181221083	63	54	0
62	424.561882626323	-860.231181221083	72	58	2
63	424.561882626323	-860.231181221083	70	47	0
64	424.561882626323	-860.231181221083	75	58	0
65	424.561882626323	-860.231181221083	73	62	0
66	424.561882626323	-860.231181221083	59	61	1
67	424.561882626323	-860.231181221083	74	43	0
68	424.561882626323	-860.231181221083	64	69	0
69	424.561882626323	-860.231181221083	63	58	1
70	424.561882626323	-860.231181221083	77	45	0
71	424.561882626323	-860.231181221083	60	55	0
72	424.561882626323	-860.231181221083	57	51	1
73	424.561882626323	-860.231181221083	62	59	1
74	424.561882626323	-860.231181221083	63	47	0
75	424.561882626323	-860.231181221083	79	41	0
76	424.561882626323	-860.231181221083	57	46	0
77	424.561882626323	-860.231181221083	73	59	0
78	424.561882626323	-860.231181221083	62	60	1
79	424.561882626323	-860.231181221083	55	47	0
80	424.561882626323	-860.231181221083	87	47	0
81	424.561882626323	-860.231181221083	69	58	1
82	424.561882626323	-860.231181221083	70	55	0
83	424.561882626323	-860.231181221083	80	45	1
84	424.561882626323	-860.231181221083	60	52	0
85	424.561882626323	-860.231181221083	68	40	0
86	424.561882626323	-860.231181221083	57	50	0
87	424.561882626323	-860.231181221083	61	59	1
88	424.561882626323	-860.231181221083	62	56	0
89	424.561882626323	-860.231181221083	78	44	0
90	424.561882626323	-860.231181221083	75	54	0
91	424.561882626323	-860.231181221083	60	62	0
92	424.561882626323	-860.231181221083	61	38	0
93	424.561882626323	-860.231181221083	50	53	0
94	424.561882626323	-860.231181221083	63	64	0
95	424.561882626323	-860.231181221083	68	57	0
96	424.561882626323	-860.231181221083	60	53	0
97	424.561882626323	-860.231181221083	53	42	0
98	424.561882626323	-860.231181221083	64	59	0
99	424.561882626323	-860.231181221083	55	64	1
100	424.561882626323	-860.231181221083	77	53	2
101	424.561882626323	-860.231181221083	60	46	0
102	424.561882626323	-860.231181221083	65	51	0
103	424.561882626323	-860.231181221083	56	64	0
104	424.561882626323	-860.231181221083	87	68	0
105	424.561882626323	-860.231181221083	72	53	0
106	424.561882626323	-860.231181221083	74	49	0
107	424.561882626323	-860.231181221083	62	53	2
108	424.561882626323	-860.231181221083	76	55	0
109	424.561882626323	-860.231181221083	62	56	0
110	424.561882626323	-860.231181221083	75	56	0
111	424.561882626323	-860.231181221083	77	46	0
112	424.561882626323	-860.231181221083	58	50	0
113	424.561882626323	-860.231181221083	53	63	0
114	424.561882626323	-860.231181221083	69	44	0
115	424.561882626323	-860.231181221083	79	51	0
116	424.561882626323	-860.231181221083	73	67	0
117	424.561882626323	-860.231181221083	67	59	0
118	424.561882626323	-860.231181221083	64	57	0
119	424.561882626323	-860.231181221083	55	43	0
120	424.561882626323	-860.231181221083	75	46	0
121	424.561882626323	-860.231181221083	47	60	0
122	424.561882626323	-860.231181221083	61	53	0
123	424.561882626323	-860.231181221083	65	64	0
124	424.561882626323	-860.231181221083	78	58	0
125	424.561882626323	-860.231181221083	71	60	0
126	424.561882626323	-860.231181221083	75	57	0
127	424.561882626323	-860.231181221083	80	51	1
128	424.561882626323	-860.231181221083	67	56	0
129	424.561882626323	-860.231181221083	53	66	0
130	424.561882626323	-860.231181221083	50	48	0
131	424.561882626323	-860.231181221083	80	52	0
132	424.561882626323	-860.231181221083	69	51	0
133	424.561882626323	-860.231181221083	65	53	1
134	424.561882626323	-860.231181221083	61	48	0
135	424.561882626323	-860.231181221083	62	50	0
136	424.561882626323	-860.231181221083	59	56	1
137	424.561882626323	-860.231181221083	61	72	0
138	424.561882626323	-860.231181221083	81	52	0
139	424.561882626323	-860.231181221083	66	61	1
140	424.561882626323	-860.231181221083	62	47	0
141	424.561882626323	-860.231181221083	65	57	0
142	424.561882626323	-860.231181221083	78	56	0
143	424.561882626323	-860.231181221083	70	54	1
144	424.561882626323	-860.231181221083	52	54	0
145	424.561882626323	-860.231181221083	58	55	1
146	424.561882626323	-860.231181221083	61	57	0
147	424.561882626323	-860.231181221083	69	43	2
148	424.561882626323	-860.231181221083	63	52	1
149	424.561882626323	-860.231181221083	75	70	0
150	424.561882626323	-860.231181221083	70	61	0
151	424.561882626323	-860.231181221083	70	44	1
152	424.561882626323	-860.231181221083	56	62	0
153	424.561882626323	-860.231181221083	67	53	0
154	424.561882626323	-860.231181221083	63	54	0
155	424.561882626323	-860.231181221083	64	50	0
156	424.561882626323	-860.231181221083	76	42	0
157	424.561882626323	-860.231181221083	76	62	0
158	424.561882626323	-860.231181221083	49	57	1
159	424.561882626323	-860.231181221083	72	57	0
160	424.561882626323	-860.231181221083	69	49	0
161	424.561882626323	-860.231181221083	61	49	0
162	424.561882626323	-860.231181221083	72	57	0
163	424.561882626323	-860.231181221083	70	51	1
164	424.561882626323	-860.231181221083	72	56	1
165	424.561882626323	-860.231181221083	70	56	0
166	424.561882626323	-860.231181221083	61	50	0
167	424.561882626323	-860.231181221083	64	61	0
168	424.561882626323	-860.231181221083	69	55	0
169	424.561882626323	-860.231181221083	67	58	0
170	424.561882626323	-860.231181221083	71	54	1
171	424.561882626323	-860.231181221083	59	54	0
172	424.561882626323	-860.231181221083	76	51	0
173	424.561882626323	-860.231181221083	71	54	1
174	424.561882626323	-860.231181221083	65	69	0
175	424.561882626323	-860.231181221083	79	57	0
176	424.561882626323	-860.231181221083	67	50	0
177	424.561882626323	-860.231181221083	69	46	1
178	424.561882626323	-860.231181221083	77	55	0
179	424.561882626323	-860.231181221083	74	60	0
180	424.561882626323	-860.231181221083	57	64	0
181	424.561882626323	-860.231181221083	58	52	0
182	424.561882626323	-860.231181221083	69	59	0
183	424.561882626323	-860.231181221083	65	51	0
184	424.561882626323	-860.231181221083	51	47	0
185	424.561882626323	-860.231181221083	55	52	0
186	424.561882626323	-860.231181221083	86	50	0
187	424.561882626323	-860.231181221083	55	54	0
188	424.561882626323	-860.231181221083	67	54	0
189	424.561882626323	-860.231181221083	59	61	0
190	424.561882626323	-860.231181221083	60	44	0
191	424.561882626323	-860.231181221083	55	58	0
192	424.561882626323	-860.231181221083	66	47	1
193	424.561882626323	-860.231181221083	79	55	0
194	424.0388634915	-860.215519910678	76	42	0
195	423.020590113185	-859.256980859675	66	51	3
196	421.507063509664	-857.35556370765	62	53	1
197	419.498285380134	-854.511267905124	74	61	1
198	416.994258104532	-850.72409272287	69	50	0
199	413.994984743709	-845.994037258439	61	49	0
200	410.528236774146	-839.393884195015	71	48	0
201	406.043236957688	-831.835184976459	72	51	2
202	401.063008519413	-823.333600508049	60	67	0
203	395.587557923165	-813.889128972776	50	56	1
204	389.616892314341	-803.501768376678	80	45	0
205	383.151019518846	-792.171516538598	67	52	1
206	376.162172434793	-780.825587266125	59	58	0
207	369.201140637568	-768.552429949865	57	64	1
208	362.240150116791	-756.27926076483	69	58	0
209	354.756195599737	-743.990409877151	63	63	1
210	347.272285289073	-731.70154534094	67	57	0
211	340.28363770782	-720.355554943904	60	62	0
212	333.322813624167	-708.082336561754	61	43	0
213	325.83903129294	-695.793432917446	66	52	0
214	318.32750433503	-684.431731696241	57	63	0
215	311.366805412981	-672.158475983888	65	49	0
216	304.406147768197	-659.885208405554	58	59	0
217	297.445531400561	-647.611928959377	69	45	0
218	290.484956310305	-635.338637646288	62	53	0
219	283.496625676111	-623.992550479248	65	46	0
220	276.536131542758	-611.719235420227	66	53	1
221	269.57567868667	-599.445908494294	59	73	0
222	262.587465495977	-588.099785680883	66	56	0
223	255.627093597432	-575.826435009949	61	58	0
224	248.666762976674	-563.553072471172	75	56	0
225	241.678667229717	-552.20691401232	78	58	1
226	234.718417567143	-539.933527730405	62	55	2
227	227.758209182357	-527.660129579715	63	49	0
228	220.770230880124	-516.313935477287	60	68	1
229	213.810103453987	-504.040513583459	67	49	1
230	206.850017306395	-491.767079822719	72	47	0
231	199.889972436999	-479.493634195067	74	41	0
232	192.92996884638	-467.220176700503	63	34	0
233	185.419216448267	-455.858232514001	65	45	1
234	177.908504842431	-444.496274655685	57	58	0
235	170.948624820798	-432.222779826261	71	54	1
236	163.988786078116	-419.949273130856	58	57	0
237	157.001162820787	-408.602970376611	71	48	1
238	150.041405038268	-396.329439937137	67	54	1
239	143.081688534876	-384.055897632614	68	47	0
240	136.122013311018	-371.782343461178	69	50	0
241	128.639419959101	-359.493079748005	57	61	0
242	121.129036811646	-348.131018140353	50	62	0
243	114.169486757077	-335.857426645234	73	63	0
244	107.209977982275	-323.583823284134	65	55	0
245	100.222671690455	-312.237423773855	51	53	0
246	93.2632438772125	-299.96379667148	69	60	1
247	86.3038573436788	-287.690157703124	67	46	0
248	79.3166685019969	-276.34372255113	64	48	0
249	72.3573629307793	-264.070059841499	73	52	0
250	65.3980986397946	-251.796385264955	70	60	0
251	58.9618207249441	-239.538405144587	74	50	0
252	53.0485247958568	-227.296121860854	59	58	0
253	46.6123221223243	-215.038122108206	55	45	1
254	40.2040104214684	-201.85289651528	66	49	0
255	34.2908250718028	-189.610585715622	62	63	0
256	28.900612819416	-177.383976271376	46	52	0
257	23.5382895946386	-164.2301439289	86	56	1
258	18.1760014026077	-151.076304310001	66	64	2
259	13.3366811954766	-137.938169395551	69	57	0
260	8.46953277505236	-125.727244075388	59	69	0
261	3.60241393547039	-113.516312744468	70	55	0
262	-1.23681291844696	-100.378159807995	58	64	1
263	-5.55308099632384	-87.2557152034715	64	59	0
264	-9.86932032956975	-74.1332657374442	72	58	0
265	-14.1855309182429	-61.010811412707	68	72	2
266	-18.5017127619358	-47.8883522301912	68	53	4
267	-23.3407864647452	-34.7501716855913	80	76	4
268	-27.6569092476857	-21.6277022426948	97	113	2
269	-31.9730032857624	-8.50522794108838	131	109	1
270	-36.2890685787424	4.6172512229532	67	86	6
271	-40.6051051265677	17.7397352429107	78	71	1
272	-44.9211129293544	30.862224124372	55	75	2
273	-49.2370919869863	43.9847178645432	79	55	1
274	-53.5530422992888	57.1072164634243	60	57	1
275	-57.8689638662036	70.2297199210152	67	44	1
276	-62.7077631505672	83.367949671112	61	64	0
277	-67.023625655449	96.4904633900151	58	46	0
278	-71.3394594150013	109.612981964834	61	43	0
279	-75.6552644288749	122.735505400226	71	56	0
280	-79.9710406970698	135.858033695258	61	73	0
281	-84.8096868257853	148.996291048825	78	62	0
282	-89.125404031307	162.118829602376	82	41	1
283	-93.4410924910917	175.241373013705	63	51	0
284	-97.7846378958202	187.43670571316	62	57	0
285	-102.12815663818	199.632043275982	70	42	0
286	-106.443760946684	212.754601267166	69	61	0
287	-110.759336509043	225.877164114267	79	60	0
288	-115.597771155706	239.015459877439	64	49	0
289	-119.913287654519	252.138032983989	72	46	0
290	-124.228775407188	265.260610950179	68	52	0
291	-128.544234413479	278.38319377508	54	63	1
292	-132.859664673277	291.505781459622	59	54	0
293	-137.697946160391	304.644104822539	67	49	0
294	-142.013317356061	317.766702763736	78	48	0
295	-146.328659805295	330.889305565506	54	58	0
296	-150.643973507918	344.011913221329	79	67	0
297	-154.959258463641	357.134525737725	67	54	0
298	-159.797386789403	370.272876705974	80	54	2
299	-164.112612680357	383.395499479957	51	59	3
300	-168.427809824585	396.518127111718	69	64	0
301	-173.265845624031	409.656494881026	61	51	0
302	-177.580983703083	422.779132770374	66	54	2
303	-181.868187078217	436.828991066664	72	43	1
304	-186.155359616794	450.878854220733	64	59	1
305	-190.498317413905	463.074291136116	67	52	0
306	-195.36410809285	475.285470958799	77	41	0
307	-199.679100864509	488.408133680932	59	51	0
308	-203.499119656917	500.587846591137	54	56	0
309	-206.824171632121	511.824608247727	71	54	1
310	-209.654263272125	522.118417397141	67	56	0
311	-212.540166572086	530.55779761821	54	61	0
312	-214.931119603629	538.054223890416	70	59	1
313	-216.827126800374	544.607695312239	71	52	0
314	-217.733256008709	549.275254699402	69	65	0
315	-217.621597338701	552.984116886742	76	68	0
316	-217.015003404813	555.750022691675	60	48	0
317	-215.913474898669	557.572972301394	71	52	0
318	-215.33479672973	559.411662772298	67	44	2
319	-215.306882481964	560.338878335431	57	52	1
320	-215.306882481964	560.338878335431	63	64	0
321	-215.306882481964	560.338878335431	74	51	1
322	-215.306882481964	560.338878335431	53	56	1
323	-215.306882481964	560.338878335431	68	69	0
324	-215.306882481964	560.338878335431	74	63	1
325	-215.306882481964	560.338878335431	64	46	0
326	-215.306882481964	560.338878335431	73	69	1
327	-215.306882481964	560.338878335431	59	51	0
328	-215.278968231403	561.26609390229	67	51	0
329	-215.223139721958	563.120525036007	73	51	0
330	-216.707942966605	565.949393853545	73	58	1
331	-219.78920445306	567.898270882666	65	57	0
332	-222.954211053788	567.065503493883	50	50	1
333	-226.175052166509	564.378307327628	77	52	0
334	-227.855266532337	560.71667131409	64	54	1
335	-227.472001250775	556.06485160999	71	46	1
336	-226.070950349735	550.454332546331	69	48	0
337	-223.652108739538	543.885115190409	59	70	0
338	-220.738322211255	536.372942552902	71	48	2
339	-217.329585993255	527.917815717869	65	50	0
340	-213.948749007366	518.535476302728	57	53	1
341	-210.595808826212	508.225924300961	77	53	0
342	-206.77581788617	496.046204674058	62	47	0
343	-202.432944675093	483.850749908946	57	61	1
344	-198.090044800425	471.655300008133	78	66	0
345	-193.747118262283	459.459854965098	65	57	1
346	-189.404165060783	447.264414784499	65	47	1
347	-185.089091816568	434.141763929278	67	58	0
348	-180.279029240017	420.076166196726	56	48	0
349	-175.468932460411	406.010574464686	69	40	0
350	-171.153767745767	392.887939264998	70	45	0
351	-166.83857428428	379.765308924951	67	61	1
352	-162.000479518028	366.626949527301	56	57	0
353	-157.713127009221	352.577113902196	71	44	0
354	-153.425743664324	338.527283135802	58	53	0
355	-149.110431557929	325.404672767036	54	56	1
356	-144.795090704749	312.282067257911	63	57	0
357	-139.956840466999	299.143735457212	57	53	0
358	-135.118558339542	286.005409659818	60	55	0
359	-130.803128104599	272.882819808088	65	56	0
360	-126.487669123162	259.760234815069	82	48	2
361	-121.649294470961	246.621925820597	67	48	1
362	-116.810887928936	233.483622832224	63	49	1
363	-112.495339566492	220.361053495668	63	37	2
364	-108.207650547673	206.311273464002	41	56	1
365	-103.919930693402	192.261498290114	54	50	0
366	-99.6042940061307	179.138943528756	57	67	0
367	-94.7657319964492	166.000668136403	57	54	0
368	-90.4500362462713	152.878123634495	74	56	0
369	-86.1343117503566	139.755583991297	79	51	0
370	-81.2956572174444	126.617325403728	57	52	0
371	-76.9798736590892	113.494796018116	47	61	2
372	-72.6640613549971	100.372271493077	68	45	0
373	-67.8253142997855	87.2340297102928	74	59	0
374	-63.5094429335441	74.1115154428408	77	54	0
375	-59.1935428217403	60.9890060359612	63	50	0
376	-54.877613964607	47.8665014877915	64	50	0
377	-50.5616563621443	34.7440017983317	68	64	0
378	-43.8262087373878	15.0524018285796	68	75	1
379	-39.510178486642	1.92991455737501	117	91	3
380	-37.0906940795248	-4.63918638136238	103	93	6
381	-32.2517013491015	-17.7773837540299	105	89	3
382	-27.935596878815	-30.8998580649495	80	84	2
383	-23.6194636636646	-44.022327516228	88	64	4
384	-19.3033017036505	-57.1447921087965	69	58	0
385	-14.9871109987143	-70.2672518417239	74	56	3
386	-10.6708915490308	-83.3897067150101	73	49	1
387	-6.38250688643893	-97.4393723094836	71	52	0
388	-2.09409139014315	-111.489033044316	61	49	0
389	2.22221637965413	-124.611473340541	62	47	0
390	7.61227895162301	-136.838118595071	66	48	0
391	13.0023740264005	-149.064756564796	60	61	0
392	17.8417080906802	-162.202891511843	70	53	0
393	23.2040114786359	-175.356731181964	78	72	0
394	29.0892889097449	-188.526273573749	66	54	1
395	35.0024582589976	-200.768591682427	63	54	2
396	40.9156630347134	-213.01090110559	58	57	0
397	47.3518466360983	-225.268909580074	59	55	0
398	53.7880685898126	-237.526907844469	57	63	1
399	60.2243288959726	-249.784895892255	55	46	0
400	66.6606275544618	-262.042873730883	67	52	0
401	73.0969645651639	-274.300841353834	72	49	1
402	80.056290645909	-286.57450246904	63	43	0
403	87.0156580065377	-298.848151716404	58	49	0
404	97.4687061167788	-316.794995493256	63	57	0
405	104.42817587842	-329.068615073338	56	62	0
406	111.387686919712	-341.342222786509	70	47	0
407	121.840947754274	-359.289004240185	62	59	1
408	128.828393345757	-370.63536653202	58	53	1
409	132.322130423738	-376.308543220162	61	60	0
410	139.804766275163	-388.59779979568	73	49	0
411	147.287446335948	-400.887042727321	70	61	0
412	150.781233969552	-406.560203704983	85	52	1
413	157.768837800948	-417.906516749412	61	57	0
414	164.728655773273	-430.180033713579	65	55	1
415	171.688515024609	-442.45353881456	57	59	1
416	178.676236303116	-453.79981621448	61	53	1
417	185.636176514032	-466.073297569528	73	60	1
418	192.596158003609	-478.346767058596	67	41	0
419	199.583996728703	-489.69300881587	70	65	0
420	210.038012661971	-507.639565043151	61	54	0
421	216.998136229347	-519.912992982194	54	56	0
422	220.492119075207	-525.586094552651	60	66	1
423	227.480113330763	-536.932288774289	51	62	0
424	234.440337696637	-549.205687033013	70	53	0
425	241.400603340298	-561.479073422961	53	49	0
426	248.388715040521	-572.82523200009	63	63	0
427	255.34906164225	-585.098594647832	77	52	0
428	262.309449521883	-597.371945425868	68	64	0
429	269.297678665782	-608.718068357557	63	48	0
430	279.752296196006	-626.664446460083	72	55	0
431	286.712826149946	-638.937755688094	54	45	0
432	290.207004204101	-644.610797844827	64	64	1
433	297.167595275154	-656.884089265019	63	46	0
434	307.622454877826	-674.830396125093	79	52	0
435	314.610937949095	-686.176441818476	52	51	0
436	318.105193766125	-691.849460207857	60	53	0
437	328.560231926967	-709.79571361281	70	54	0
438	339.538363909116	-727.757612057962	82	44	1
439	343.55569266621	-733.446280484088	75	44	0
440	347.022245399596	-740.046490352601	75	66	1
441	356.954522959946	-757.977000390179	70	53	0
442	366.91466434591	-774.980270080268	63	58	0
443	373.875701471756	-787.253430903889	73	65	0
444	377.342347896192	-793.853614940308	51	48	0
445	384.331221372238	-805.199541800655	68	57	1
446	395.309846473101	-823.161290870048	75	50	2
447	402.794064760848	-835.450067318976	69	55	0
448	406.288566331437	-841.123010578565	67	41	0
449	409.783077422704	-846.795950866304	65	60	1
450	417.295147064724	-858.157484709285	78	51	0
451	424.807257495879	-869.519004879519	60	59	0
452	432.319408716226	-880.880511377938	58	60	1
453	439.308577766409	-892.226344779134	55	45	1
454	448.278845897818	-907.343665270135	63	52	0
455	456.726152761839	-922.445308842696	69	60	1
456	459.174746287405	-928.086892355233	63	48	1
457	461.651102601259	-932.8012580676	51	49	0
458	466.080803321034	-942.214328838512	80	48	0
459	469.492218514264	-950.668867099099	61	47	0
460	472.408370531397	-958.180530777201	64	63	0
461	475.324533472594	-965.692192291841	58	48	0
462	477.634418208676	-975.969845888205	54	46	0
463	478.953750781831	-984.361756442115	59	52	0
464	480.439598316385	-987.190368653275	58	49	0
465	481.457915705454	-988.14889352303	56	46	0
466	484.045337165589	-989.154380159453	61	52	0
467	486.632759769447	-990.159865239635	77	46	0
468	488.229613524803	-989.279609421268	58	56	0
469	491.478817300929	-985.664663373493	57	42	0
470	492.663630048162	-981.05988755729	66	75	0
471	491.233275664214	-976.376846883446	66	41	1
472	490.270458146872	-973.563891584985	75	60	0
473	488.7568598449	-971.662499049678	78	46	0
474	484.24382394721	-965.031101819128	61	57	1
475	479.758554204891	-957.472483331338	66	46	0
476	476.291607777064	-950.872386192903	72	46	0
477	474.310500524531	-947.100900785066	74	49	1
478	469.32999399415	-938.59939934779	51	60	1
479	461.873150457686	-925.383527677506	67	53	0
480	456.39742686745	-915.939137472771	58	45	2
481	453.398061816872	-911.209110765718	64	44	0
482	450.398703565763	-906.479081873782	65	45	0
483	440.933168204268	-890.418890316971	57	42	0
484	431.49546902813	-873.431460626423	71	61	0
485	428.523926552967	-867.774199475534	65	63	0
486	421.039575403964	-855.485469551757	55	58	0
487	410.060755824612	-837.523788725957	59	63	1
488	406.566252709425	-831.850848499686	80	44	0
489	399.082031002152	-819.562078543007	52	55	0
490	388.131173807196	-800.673122818582	46	56	1
491	381.170073305198	-788.399985861033	69	59	1
492	377.675650898949	-782.727021016181	65	63	0
493	370.191603084852	-770.438198314048	67	53	0
494	359.241007107834	-751.549165275879	63	53	1
495	355.774425857584	-744.948965621181	76	38	0
496	352.280074640003	-739.275979130529	64	64	0
497	345.291400767805	-727.929997233674	66	56	0
498	338.330549255596	-715.656787343323	69	52	0
499	327.35245629336	-697.694885088131	75	47	2
500	316.374458090519	-679.732953475788	73	53	1
501	309.413773016597	-667.45969438646	50	56	0
502	302.42533673282	-656.113639475778	68	55	0
503	295.464732615161	-643.840356643312	73	52	2
504	288.504169775115	-631.567061942071	72	54	0
505	285.010005593824	-625.894018149935	68	50	1
506	281.515850933734	-620.220971384086	70	39	1
507	271.061243751086	-602.27459726017	59	52	0
508	260.606727046834	-584.328196420334	61	55	0
509	253.646367398382	-572.05484236218	67	47	0
510	250.180105286825	-565.45455290284	64	45	0
511	243.192002290569	-554.108396997675	66	51	0
512	232.21474718122	-536.146239995025	48	47	1
513	224.731573496538	-523.857151756063	61	45	1
514	217.743609693251	-512.51095254533	64	53	0
515	210.783497446508	-500.237525547855	52	50	0
516	203.823426478135	-487.964086684398	59	46	0
517	196.835580120387	-476.617851828225	71	53	0
518	189.875590110954	-464.344389221631	76	63	0
519	182.915641380649	-452.070914747193	56	61	0
520	175.927912469197	-440.724644246511	65	54	3
521	168.96804469818	-428.451146028936	55	34	0
522	162.008218206232	-416.177635946311	56	52	0
523	155.020606742124	-404.831329802983	71	57	0
524	148.060861210281	-392.557795976289	65	49	0
525	141.101156957622	-380.284250282682	68	58	1
526	134.11366294144	-368.937908497639	76	64	0
527	127.154039649467	-356.664339061826	72	52	1
528	120.194457637088	-344.390757761896	62	65	0
529	113.207081069646	-333.044380333275	61	52	1
530	106.247580018477	-320.770775289275	68	51	0
531	99.288120246958	-308.497158380225	74	48	0
532	92.3008611290134	-297.150745310821	62	46	0
533	85.3136400975636	-285.804320354015	57	66	0
534	78.3543009698042	-273.530667826533	46	56	0
535	71.3950031221611	-261.25700343214	56	49	0
536	64.4357465549256	-248.983327173628	59	56	1
537	57.4765312680975	-236.709639050998	63	57	0
538	51.0403005562839	-224.451646358706	58	60	2
539	45.1270500287064	-212.209351484664	60	58	0
540	39.2138349278248	-199.967047923245	77	52	0
541	33.3285094801686	-186.797520055436	52	43	0
542	27.41536660766	-174.555199129507	65	52	0
543	22.0251950329985	-162.328580407426	63	62	1
544	17.1858483922551	-149.190450293012	55	61	0
545	11.8236009114771	-136.036602073349	65	57	0
546	6.46138846373651	-122.882746579126	67	46	0
547	1.62214062950807	-109.744597242214	71	66	1
548	-2.69414730684366	-96.6221558768302	54	40	0
549	-7.03827029262902	-84.4269252419472	52	38	0
550	-11.9052917083027	-72.215974685736	64	58	2
551	-16.2214939261321	-59.0935181966051	61	75	0
552	-20.5098003666499	-45.0438412642106	70	80	1
553	-24.8259440514958	-31.9213750567287	67	84	2
554	-29.1699281103793	-19.7261195778847	104	90	4
555	-33.4860153488116	-6.60364365391433	132	89	3
556	-37.8020738420892	6.51883713062853	80	86	7
557	-42.1181035900372	19.6413227738813	82	83	4
558	-46.4341045931797	32.7638132767752	80	59	1
559	-51.2729878008831	45.9020286314189	64	58	1
560	-55.5889297422837	59.024529395625	52	53	0
561	-59.9048429383547	72.1470350176096	80	72	1
562	-64.2207273889217	85.2695454955101	68	60	0
563	-68.5365830938681	98.3920608358458	68	49	1
564	-72.8524100535433	111.514581034891	62	58	0
565	-77.1682082675979	124.637106089853	64	71	0
566	-82.0068776871776	137.775359851308	61	54	0
567	-86.3226168387337	150.897895168513	62	48	0
568	-90.6383272443782	164.020435344428	68	57	0
569	-94.9540089042275	177.142980376258	65	62	0
570	-98.746768151701	190.249804259278	64	58	0
571	-103.062393890752	203.372358471155	62	69	0
572	-107.377990883717	216.49491753988	75	59	0
573	-111.69355913077	229.617481467314	66	59	1
574	-116.531986013462	242.755778429098	54	42	0
575	-120.847495197086	255.87835261412	80	48	0
576	-125.162975634274	269.000931658782	74	62	0
577	-129.478427325084	282.123515562154	53	51	0
578	-133.793850269576	295.246104324237	63	54	0
579	-138.63212399272	308.384428886697	69	48	0
580	-142.947487873083	321.507027907297	69	66	1
581	-147.262823006662	334.629631785676	69	51	1
582	-152.101004204422	347.767973151058	71	64	0
583	-156.416280273465	360.890587287024	69	50	1
584	-160.731527595839	374.013206280768	74	58	0
585	-165.569616267632	387.151564450003	64	48	0
586	-169.884804525005	400.274193701334	66	41	1
587	-174.199964035361	413.396827814169	61	47	1
588	-178.515094798815	426.519466781057	58	48	1
589	-182.830196815135	439.642110609449	59	57	0
590	-187.145270084089	452.76475929562	62	62	1
591	-191.460314606084	465.887412838638	79	57	0
592	-196.298189477588	479.02580940444	70	46	1
593	-200.613174933766	492.148473204114	61	41	0
594	-204.433187092829	504.328187073581	62	58	0
595	-208.281087837648	515.580689240247	56	53	1
596	-211.634026462154	525.890239554457	63	58	0
597	-214.492009104753	535.256836757995	67	56	0
598	-216.36010417837	542.73752348125	67	44	2
599	-216.715469078976	548.31655749213	67	62	1
600	-216.575896864233	552.952635241672	73	51	1
601	-215.969303597754	555.718541183509	70	50	0
602	-215.362710974703	558.484447209165	67	59	1
603	-215.251053978107	562.193309469149	71	57	2
604	-215.690159990394	564.990696816705	59	56	0
605	-217.202876927622	566.892350248061	59	47	0
606	-219.78920445306	567.898270882666	51	51	0
607	-223.477059604542	567.08124507498	66	56	0
608	-226.697901045962	564.39404929243	66	50	1
609	-227.855266532337	560.71667131409	68	44	1
610	-227.472001250775	556.06485160999	59	67	0
611	-226.070950349735	550.454332546331	70	66	0
612	-223.624192865682	544.812330710702	48	50	0
613	-220.682491844404	538.227373596281	70	43	0
614	-217.796610266028	529.787987601012	71	45	0
615	-214.415776020789	520.405647767708	62	50	0
616	-210.539983313356	510.080355353653	40	47	0
617	-206.692082399561	498.827851254493	73	63	0
618	-202.844159595727	487.575350994244	59	50	1
619	-198.501265342755	475.379900556058	58	53	1
620	-194.186253250751	462.257239446975	62	58	1
621	-189.871212411614	449.13458319474	64	55	0
622	-185.556142825109	436.011931799352	75	44	0
623	-181.268950183119	421.962069729343	63	56	1
624	-176.458859086502	407.896476794966	68	55	0
625	-172.143699600885	394.773840514943	45	49	1
626	-167.828511368425	381.65120909363	58	52	1
627	-162.990422056231	368.512848494574	60	63	0
628	-158.675174758711	355.390227330849	60	37	0
629	-154.359898714465	342.26761102397	64	49	1
630	-149.521716876363	329.129267228767	76	52	0
631	-144.68350314803	315.990929435007	70	72	0
632	-140.368137721496	302.868328787386	62	56	0
633	-136.080638355226	288.818517448381	74	57	1
634	-131.27022459585	274.752980907448	78	52	0
635	-126.954769272183	261.63039537333	62	49	1
636	-122.639285202313	248.507814700715	82	50	0
637	-117.80088411452	235.36951050628	57	49	1
638	-113.485340980988	222.246940090321	66	42	0
639	-109.169769101136	209.124374534003	60	50	0
640	-104.331275489239	195.986087143421	59	55	0
641	-100.015644546191	182.86353184469	53	64	0
642	-95.6999848574051	169.74098140467	64	39	0
643	-90.8613987221615	156.602710819803	70	48	0
644	-86.5456799704698	143.480170637369	74	56	0
645	-82.2578143084538	129.430419752374	58	59	0
646	-77.9699178115116	115.380673727021	69	63	0
647	-73.6541107361554	102.258148121648	63	39	0
648	-68.8153691348271	89.1199051328003	71	58	1
649	-64.4995029973215	75.9973897868767	70	50	0
650	-60.1836081143119	62.874879299663	82	48	1
651	-55.8676844858564	49.7523736702278	60	55	2
652	-51.5517321121297	36.6298728995025	69	56	0
653	-46.7128373563173	23.4916575187817	64	63	0
654	-41.87391071202	10.3534481413662	82	90	4
655	-37.5578689604881	-2.7690369701013	112	106	6
656	-33.2417984639178	-15.8915172209963	99	115	4
657	-28.9256992224255	-29.0139926113188	117	82	4
658	-24.6095712358365	-42.1364631447941	91	71	2
659	-20.2934145043255	-55.2589288167655	71	62	3
660	-15.9772290281253	-68.3813896309584	63	47	0
661	-11.1380885996041	-81.5195606015623	75	61	2
662	-6.29891628306359	-94.6577255669981	64	45	0
663	-1.45971207891125	-107.795884527266	47	66	0
664	3.37952401314396	-120.934037483297	69	58	1
665	8.21879199281102	-134.072184434161	82	53	1
666	13.0580918600317	-147.210325378925	74	35	0
667	17.897423614806	-160.348460321315	57	55	0
668	22.7367872570176	-173.486589259468	69	41	0
669	28.1269769169739	-185.713206708431	50	51	0
670	34.0401392157655	-197.955526258796	67	61	0
671	39.9254843463423	-211.125052740797	57	60	1
672	46.3616620472167	-223.383062787354	71	54	2
673	52.7978781006532	-235.64106262289	53	56	0
674	58.6833381617325	-248.810561611317	83	55	0
675	65.1196309429943	-261.068541823886	65	56	0
676	72.0789112161146	-273.342216508463	56	62	0
677	79.0382327693515	-285.615879327059	65	53	0
678	86.0254375652294	-296.962314597331	56	45	1
679	92.9848400806659	-309.23595367372	74	59	0
680	99.9442838758114	-321.509580885991	61	48	2
681	106.903768950782	-333.78319623135	65	52	0
682	113.863295305695	-346.05679971166	68	53	1
683	120.850696914596	-357.403175586835	65	51	0
684	127.810304230428	-369.676755324937	61	48	0
685	134.769952825911	-381.950323196128	73	68	2
686	141.75747188332	-393.296663428657	68	56	0
687	148.71720143914	-405.570207559504	78	72	0
688	155.676972274261	-417.843739821576	68	68	0
689	162.664608779596	-429.190044413321	78	72	0
690	170.147429772245	-441.479245539755	51	55	0
691	177.630294973904	-453.768433026038	71	58	0
692	184.618051632016	-465.114700254984	76	38	0
693	191.605846375227	-476.460955594666	64	65	0
694	198.56586301839	-488.734414910898	76	50	0
695	205.525920939865	-501.007862363011	76	46	2
696	212.486020140001	-513.28129794728	70	55	0
697	219.446160618623	-525.554721662775	63	55	0
698	226.434152168164	-536.900917604566	60	62	0
699	233.394373604853	-549.174317577854	73	50	1
700	240.354636319855	-561.44770568423	78	48	0
701	247.342745314352	-572.793865979649	70	58	0
702	254.303088986955	-585.067230341025	64	48	0
703	261.263473937579	-597.340582836419	47	51	0
704	268.251700375869	-608.686707484536	69	37	0
705	275.762955395679	-620.04849985335	70	58	0
706	283.246454410371	-632.337494554929	60	54	0
707	290.207004204101	-644.610797844827	61	57	0
708	297.195388875203	-655.956873239949	66	50	1
709	304.183811630181	-667.302936744876	57	58	0
710	311.144482059521	-679.576204410754	70	53	0
711	318.105193766125	-691.849460207857	54	51	0
712	324.570733548084	-703.179814529605	55	54	1
713	331.008522867691	-715.437374699861	62	55	0
714	337.969353878172	-727.710596596822	68	57	2
715	344.958008810063	-739.056590528227	69	59	1
716	351.918920775701	-751.329788679257	55	43	0
717	358.879874018079	-763.602974964306	54	48	3
718	369.335269801551	-781.549124068581	72	52	1
719	379.790756060567	-799.495246453211	72	54	0
720	383.285196206241	-805.168209255673	62	51	1
721	386.779645872477	-810.841169088148	67	55	0
722	393.768573767098	-822.187079831026	71	46	0
723	404.224267939979	-840.133139846846	68	56	0
724	411.185525160341	-852.406237082556	54	55	1
725	414.680052587239	-858.079173141159	59	55	0
726	421.641370922094	-870.352252570912	71	45	0
727	429.125752355088	-882.640980850905	63	45	2
728	436.637939654815	-894.002479238436	66	54	0
729	443.599383147259	-906.275521332398	75	55	1
730	450.56086791493	-918.548551558517	57	66	1
731	456.999366388656	-930.805912688375	58	50	1
732	463.437903209764	-943.063263602555	49	51	0
733	469.408956127299	-953.450516001321	66	58	0
734	473.315666146518	-962.847922896966	73	48	0
735	476.204081831267	-971.28679999616	56	38	0
736	478.101947080635	-977.839933168143	63	44	0
737	478.981502585055	-983.434540142305	61	59	0
738	480.962632627517	-987.206022968516	69	40	1
739	485.614440792764	-989.201341604814	78	51	1
740	489.798717176076	-989.326569355093	77	59	0
741	490.872535505565	-988.43065933045	54	48	1
742	492.029600421723	-984.753100020811	53	37	1
743	493.186663601547	-981.07554041408	71	49	2
744	490.710242672474	-976.361193785444	63	38	0
745	488.233827416028	-971.646845646203	67	46	0
746	484.216073092306	-965.958318154328	58	73	0
747	480.198329642764	-960.269786768593	61	47	1
748	478.217214214557	-956.498303288594	51	42	1
749	471.778614145762	-944.240975300781	62	50	0
750	467.321144254121	-935.755126860924	57	54	1
751	461.322367446439	-926.295087262988	57	49	0
752	455.323617835937	-916.835038921796	69	55	0
753	452.352011382929	-911.177795188501	63	53	1
754	442.39119465882	-894.174732901156	72	53	1
755	431.90743840317	-877.155986035243	70	52	0
756	428.412872025801	-871.483064468019	62	43	0
757	421.451533055631	-859.209996179678	79	60	0
758	411.02348580322	-840.336763385683	66	54	0
759	407.556747364288	-833.736607785337	66	52	0
760	404.062250821502	-828.063665431924	64	57	0
761	396.57804327982	-815.774890924804	60	46	2
762	389.09387994383	-803.486102769151	70	58	0
763	382.132771719014	-791.212967494503	66	54	0
764	371.154289693222	-773.251182594337	69	52	0
765	363.642499572365	-761.889564192854	64	49	0
766	356.681536346383	-749.616385648958	70	70	1
767	349.720614397142	-737.343195236288	62	53	1
768	342.759733724233	-725.069992957637	68	60	1
769	335.79889432824	-712.796778811142	64	49	0
770	328.838096208929	-700.523552795872	62	51	1
771	321.877339366649	-688.250314912759	79	36	0
772	318.383082005137	-682.577299555764	86	61	0
773	311.394595844671	-671.231259927154	73	62	2
774	304.433939797978	-658.957992359065	65	59	2
775	297.473325028375	-646.684712924063	64	58	0
776	290.484956310305	-635.338637646288	55	49	0
777	283.52442249743	-623.065334464423	56	59	0
778	276.040940579202	-610.776339890435	68	64	1
779	268.52970262809	-599.414547657594	76	58	0
780	261.56929397874	-587.141207151115	75	45	0
781	251.114856283879	-569.194782115519	61	65	1
782	240.660509067879	-551.248330366798	92	53	0
783	237.194285054517	-544.648029886186	60	63	0
784	230.234061357041	-532.374635971151	75	48	0
785	219.779897495522	-514.428130802698	78	44	0
786	216.28592557431	-508.755028444342	63	65	0
787	212.791963174532	-503.081923115067	58	63	0
788	202.337948515604	-485.135373408906	66	38	0
789	195.377928013506	-472.861920138821	67	50	0
790	187.86715860432	-461.499980481341	60	55	0
791	180.356429987296	-450.138027152978	59	59	1
792	173.396533054183	-437.864536546171	58	64	1
793	166.436677400256	-425.591034073383	72	48	0
794	159.476863025106	-413.317519734614	66	56	0
795	152.517089929257	-401.043993528932	55	68	0
796	149.023305052368	-395.370833873749	62	57	1
797	138.569837561517	-377.424121297896	73	58	0
798	128.116460552497	-359.477382008918	57	48	0
799	121.129036811646	-348.131018140353	79	48	0
800	114.169486757077	-335.857426645234	64	58	0
801	107.209977982275	-323.583823284134	70	43	0
802	103.716320075502	-317.910625015385	61	52	3
803	100.222671690455	-312.237423773855	63	57	0
804	93.2632438772125	-299.96379667148	74	55	0
805	82.8102581620333	-282.016941613518	76	50	0
806	72.3573629307793	-264.070059841499	64	41	1
807	68.8916486178059	-257.469616203569	73	45	0
808	62.427504067251	-246.138857248239	63	51	0
809	52.4977314069984	-228.2076304527	61	53	0
810	49.0320790355327	-221.607169883326	53	61	0
811	43.6417799777118	-209.380580316298	71	47	2
812	38.251513422525	-197.153983463533	64	53	0
813	35.2809957978898	-191.496435515583	60	54	0
814	26.9481407097774	-172.685057679191	76	66	0
815	21.5858301090193	-159.531222692691	63	63	0
816	16.1956962894183	-147.304596032947	67	58	2
817	10.8055949726258	-135.077962088399	77	72	2
818	5.96631797758164	-121.939818154089	51	51	1
819	-1.29253772529773	-102.232590994798	97	52	1
820	-3.71214034908917	-95.6635122727603	75	48	1
821	-8.02839535562089	-82.54106496647	59	63	0
822	-14.2412619843963	-62.865242594853	82	48	1
823	-18.5574459143681	-49.742783408612	82	65	1
824	-23.3965219267993	-36.6046028630808	82	65	3
825	-25.8160479749786	-30.0355103360489	88	90	2
826	-27.7126467962516	-23.482133416459	105	86	2
827	-33.9253217540681	-3.80627907346934	97	118	5
828	-40.6608489345526	15.8853040747344	55	84	4
829	-43.0803143504309	22.4544074013829	70	65	1
830	-45.4997717941878	29.0235122283921	82	64	1
831	-52.2351856804453	48.7151155397296	70	42	0
832	-58.4476242770324	68.3910096529871	80	56	0
833	-62.7635176139884	81.5135185141116	63	67	1
834	-67.0793822054402	94.6360322320834	67	56	0
835	-71.3952180513879	107.75855081249	78	50	1
836	-75.7110251517734	120.881074250676	62	44	1
837	-80.0268035064801	134.003602543846	66	44	0
838	-84.3425531155081	147.12613569852	59	61	0
839	-88.6582739787991	160.248673712835	75	45	1
840	-92.973966096295	173.371216584928	72	43	0
841	-94.8703539241105	179.924627088942	65	50	0
842	-99.7088970390614	193.062903046608	59	47	0
843	-106.443760946684	212.754601267166	57	58	1
844	-110.759336509043	225.877164114267	58	68	0
845	-115.074883325258	238.999731822871	72	63	0
846	-119.390401395387	252.122304388322	54	52	0
847	-121.809592387523	258.691456918605	65	48	1
848	-126.125066552486	271.814037043601	65	57	0
849	-132.887558816292	290.57856589742	54	43	4
850	-137.230856556271	302.773942880332	64	53	0
851	-141.546231409768	315.896540282294	58	55	0
852	-145.861577516829	329.019142542966	64	58	1
853	-150.176894877106	342.141749661416	61	58	0
854	-154.987157934636	356.207310182974	72	69	1
855	-159.274514672637	370.257143114693	66	42	0
856	-163.589742134965	383.379765346646	65	52	0
857	-168.427809824585	396.518127111718	55	51	0
858	-172.742978221795	409.64075960312	52	62	0
859	-177.058117872046	422.76339695137	72	46	0
860	-181.373228775105	435.886039158329	57	47	2
861	-185.688310931146	449.00868622493	72	50	0
862	-190.003364339878	462.131338149309	62	44	1
863	-194.346297973767	474.326779384166	65	59	0
864	-198.689204944123	486.522225482389	60	55	0
865	-203.032085251005	498.717676440254	71	54	0
866	-206.87999559415	509.970177165233	60	46	0
867	-210.232942792529	520.279726223089	70	48	0
868	-213.118846471654	528.719106806442	62	66	1
869	-214.986947515805	536.19979280699	65	61	0
870	-215.920995286782	539.940136169083	54	56	0
871	-216.771297945292	546.46212639939	68	52	0
872	-217.042917973304	554.822807137854	55	50	0
873	-215.885560544906	558.500187861733	58	50	0
874	-215.251053978107	562.193309469149	61	52	1
875	-216.185094290995	565.933653089218	61	46	0
876	-218.192744168628	568.778263216838	69	65	0
877	-220.779070339457	569.784184460528	64	55	0
878	-223.944075817824	568.95141780749	67	54	0
879	-226.614150888287	567.175695886835	59	46	0
880	-228.294364726695	563.514060039073	80	42	0
881	-228.433949926577	558.877982435748	63	50	0
882	-227.004984742205	554.194678528234	67	57	1
883	-224.586147014226	547.625460574403	61	57	0
884	-223.12925739825	543.869373627007	65	51	0
885	-220.215469971357	536.357201353647	66	58	0
886	-215.872682372865	524.16173147317	61	48	0
887	-212.519752000342	513.852177792229	64	56	0
888	-208.671860179456	502.599671769887	65	53	0
889	-204.329000090598	490.404214848764	56	41	0
890	-200.014023546188	477.281547259539	62	51	0
891	-195.699018254585	464.158884527162	48	56	0
892	-190.861121760216	451.020489127375	70	61	0
893	-186.546057402797	437.897836652584	67	47	0
894	-182.230964298302	424.775189036503	58	63	1
895	-177.392975276569	411.636810436845	59	62	0
896	-172.554954364488	398.498437842354	55	53	0
897	-167.716901562118	385.360071250238	57	48	0
898	-163.401688756014	372.237444689497	70	57	0
899	-159.114347572031	358.187607445754	69	49	0
900	-154.8269755519	344.137775057927	74	63	0
901	-150.511674418754	331.015163074248	73	52	0
902	-146.196344538825	317.892555944622	72	44	0
903	-141.880985912285	304.769953673705	62	48	0
904	-137.042717002798	291.631625479087	63	55	1
905	-132.727299312071	278.509033466689	66	49	0
906	-128.411852875142	265.386446313001	79	59	0
907	-123.601383234607	251.320919367485	46	45	1
908	-119.31376743858	237.271126923151	63	53	0
909	-114.998231104924	224.148554884829	73	53	0
910	-110.159774836444	211.010260287672	56	55	0
911	-105.321286678663	197.871971696615	74	52	0
912	-101.005660964467	184.749415318482	73	54	0
913	-96.690006504301	171.626863796264	76	49	0
914	-91.8514258229407	158.488592007197	74	54	1
915	-87.5357122999267	145.366050746292	66	54	0
916	-83.219970031234	132.243514342234	59	68	0
917	-78.9041990168043	119.120982796885	61	67	0
918	-74.5883992566378	105.998456112109	59	52	0
919	-69.7496654189308	92.8602119293064	57	59	1
920	-65.4338065966149	79.7376955021173	62	49	2
921	-61.1179190287949	66.6151839355007	72	44	2
922	-56.2790926690795	53.4769565565512	69	62	0
923	-51.9631460395758	40.3544552465901	73	55	1
924	-47.6750441599288	26.3047432284802	92	57	2
925	-42.8639964619069	12.2393170781434	93	76	3
926	-38.547959939111	-0.883169110864401	110	67	2
927	-34.2318946711021	-14.0056504430249	99	96	2
928	-29.3928809600184	-27.143844219856	89	91	5
929	-25.076756630966	-40.2663152907044	96	82	4
930	-20.7606035570498	-53.3887815037742	83	72	2
931	-16.4444217385026	-66.5112428562716	57	72	2
932	-12.1282111749169	-79.633699350059	73	62	0
933	-7.81197186664212	-92.7561509851366	75	62	2
934	-3.49570381385274	-105.87859775871	70	42	0
935	1.34352368017426	-119.016753127798	59	59	0
936	6.18278306204593	-132.154902488925	52	53	1
937	11.0220743313548	-145.293045847677	68	54	1
938	16.4121910086251	-157.519679184072	72	65	0
939	21.8023401888204	-169.74630523473	63	59	1
940	27.1646662921994	-182.900139603764	71	51	0
941	33.0499673390877	-196.069676204585	56	57	0
942	38.96315938927	-208.311988518573	66	48	0
943	44.8763868660317	-220.554292145185	67	60	0
944	51.3125940688769	-232.812294336036	56	53	0
945	57.7488396241679	-245.070286313072	72	49	0
946	63.6343292049132	-258.239778065123	62	57	0
947	70.0706514878548	-270.497750421986	68	55	0
948	77.0578064036672	-281.844200968742	55	47	1
949	84.0171569861704	-294.117855309509	71	45	1
950	91.4995019326452	-306.407200080343	69	55	1
951	98.9818910890026	-318.696531204507	77	65	1
952	105.941368440515	-330.970148233697	58	64	2
953	112.928722875775	-342.316537668929	59	69	0
954	119.888281188556	-354.590130955912	64	62	4
955	126.847880780871	-366.863712375052	70	52	1
956	133.835352664988	-378.2100661695	72	57	1
957	140.795033218106	-390.483623847365	69	66	0
958	147.754755050584	-402.757169658318	56	59	0
959	154.742344382801	-414.10348781012	62	43	0
960	161.702147175383	-426.377009878866	59	58	2
961	168.661991246918	-438.650520080701	52	58	0
962	175.649698026653	-449.996802588925	67	55	0
963	182.609623058059	-462.270289047621	55	50	1
964	189.569589367951	-474.543763642199	63	53	0
965	196.557413594157	-485.890010504983	71	60	0
966	203.517460863397	-498.16346135363	62	56	1
967	210.47754941124	-510.436900335364	67	64	0
968	217.465491083043	-521.783111556433	69	53	0
969	224.425660589419	-534.056526794098	65	49	0
970	231.908853080473	-546.345615170896	64	50	0
971	239.419896610663	-557.707473970018	74	52	0
972	246.380191282195	-569.980851881206	69	48	0
973	253.340527231747	-582.254217925481	68	40	0
974	260.328706498782	-593.60035613738	74	58	0
975	267.289123405528	-605.873698437586	73	45	0
976	274.249581590237	-618.147028869018	66	49	0
977	281.237878300599	-629.493131435476	75	78	0
978	288.198417442269	-641.76643812377	64	53	0
979	295.158997861203	-654.039732942358	60	64	3
980	302.147412014252	-665.385799861513	71	56	0
981	309.108073389682	-677.6590709351	73	50	0
982	316.068776042317	-689.932330141775	84	49	0
983	323.057307637006	-701.278361414559	72	52	0
984	330.018091245496	-713.551596875302	52	70	0
985	336.978916130844	-725.824820467271	59	52	1
986	343.967565166589	-737.170816092752	54	53	0
987	350.928471007501	-749.44401593972	74	55	0
988	357.889418124629	-761.717203917913	65	41	0
989	364.878184600617	-773.063163897023	60	53	0
990	371.866989159898	-784.409111983143	64	53	0
991	378.828056910483	-796.682264336385	72	54	1
992	385.789165936818	-808.955404819921	73	64	0
993	392.778087935352	-820.301317258738	64	44	2
994	399.767048016598	-831.647217806429	46	34	1
995	406.728277675167	-843.920322662219	78	60	0
996	413.689548609487	-856.193415653892	72	61	1
997	420.678626129171	-867.539280552417	57	52	0
998	427.639978016901	-879.812349793501	56	62	0
999	434.601371180208	-892.085407166742	69	65	0
1000	441.59056613734	-903.43123641517	70	61	0
1001	448.056773521821	-914.761395440437	52	36	0
1002	453.999989278207	-926.075886634178	72	39	0
1003	459.970994002593	-936.463152840734	58	50	1
1004	465.474509256484	-944.980321547948	76	53	0
1005	469.93198639917	-953.466171698645	68	52	0
1006	473.343419352488	-961.920706593432	74	48	1
1007	475.736554675619	-969.416712479666	58	61	1
1008	477.634418208676	-975.969845888205	63	44	0
1009	479.037006199884	-981.580107540824	72	49	0
1010	480.467349776591	-986.263152352534	55	41	2
1011	482.999268085987	-989.123072215356	61	64	0
1012	486.109725112328	-990.144211610779	63	46	1
1013	489.275682624662	-989.310916108079	55	59	0
1014	491.946353395644	-987.534749045037	63	66	1
1015	493.075668420177	-984.784405808896	59	54	1
1016	492.663630048162	-981.05988755729	78	57	2
1017	491.20552640449	-977.304063233547	61	57	0
1018	488.70136018499	-973.516931739636	67	52	0
1019	485.178884717578	-968.771274899133	64	44	0
1020	481.161137185991	-963.082744474523	65	46	0
1021	477.171152970055	-956.466993832961	61	62	0
1022	473.208934806113	-948.924022994936	71	41	0
1023	468.723702344403	-941.365392487496	82	58	0
1024	463.743213813228	-932.863884350285	56	49	0
1025	458.267475676665	-923.419496773742	88	55	0
1026	452.79176248319	-913.975101866759	54	64	0
1027	447.316074232687	-904.530699628405	66	57	1
1028	441.345148285327	-894.143414618447	58	48	1
1029	435.374252271606	-883.756120886654	74	53	0
1030	428.880365484685	-873.353157726116	66	52	0
1031	421.891256748175	-862.007306509651	68	58	1
1032	415.425204095431	-850.677105826326	53	50	0
1033	408.986954893509	-838.4196786955	59	55	0
1034	402.025728965469	-826.146577332169	47	53	1
1035	395.064544313354	-813.873464100994	65	52	0
1036	387.58038879279	-801.584673209116	54	64	0
1037	380.096277478267	-789.295868669637	71	53	0
1038	373.135219583288	-777.022718118504	84	54	0
1039	366.174202964932	-764.749555699527	62	46	0
1040	359.213227622677	-752.476381412707	66	48	1
1041	352.224512476416	-741.130411381833	70	53	0
1042	345.263618089375	-728.85721334815	66	59	1
1043	337.779762976046	-716.568331520073	64	62	0
1044	330.268165974354	-705.20665213652	59	40	0
1045	323.307396748394	-692.933416773565	81	54	0
1046	316.346668799466	-680.660169541836	67	50	0
1047	309.385982127511	-668.386910442263	81	45	0
1048	302.42533673282	-656.113639475778	65	54	1
1049	295.436938532686	-644.767572675832	68	44	0
1050	288.476374094666	-632.494277963415	80	47	1
1051	281.515850933734	-620.220971384086	70	42	0
1052	274.527570176404	-608.874868936837	66	58	1
1053	267.567127972667	-596.601538612507	64	52	0
1054	260.083740820002	-584.312514930964	54	45	0
1055	252.572593986406	-572.950693567283	62	46	1
1056	245.612276946835	-560.677325914614	76	47	0
1057	238.652001185343	-548.403946395963	59	56	0
1058	231.691766701872	-536.130555009469	67	53	0
1059	224.731573496538	-523.857151756063	59	53	0
1060	217.743609693251	-512.51095254533	63	64	0
1061	210.783497446508	-500.237525547855	81	56	0
1062	203.823426478135	-487.964086684398	76	67	0
1063	196.835580120387	-476.617851828225	84	62	1
1064	189.875590110954	-464.344389221631	71	66	0
1065	182.915641380649	-452.070914747193	68	64	1
1066	175.927912469197	-440.724644246511	66	48	0
1067	168.96804469818	-428.451146028936	55	55	0
1068	162.008218206232	-416.177635946311	61	48	0
1069	155.048432993353	-403.904113995843	66	59	1
1070	148.088689059659	-391.630580180325	60	54	1
1071	141.101156957622	-380.284250282682	68	72	0
1072	133.618533562811	-367.99499566108	59	62	1
1073	126.135954377358	-355.705727397464	70	55	0
1074	119.148542429728	-344.359360139817	86	49	2
1075	112.18900462595	-332.085765257478	74	43	2
1076	105.229508101998	-319.812158508226	69	51	0
1077	98.2422136036912	-308.465755608864	59	46	0
1078	91.2827980412985	-296.192125118338	56	59	1
1079	84.3234237588476	-283.918482762761	48	48	1
1080	77.8591957496828	-272.587748214602	72	47	0
1081	71.4228485404747	-260.329787760973	54	52	1
1082	64.463593571505	-248.056111512706	63	55	0
1083	58.0273245303542	-235.79812983796	76	69	0
1084	51.5910938415327	-223.540137951262	73	44	1
1085	45.1549015052733	-211.282135849819	62	55	0
1086	39.2695406337734	-198.112616667524	67	50	0
1087	33.3563637096668	-185.87030443456	66	48	0
1088	27.4432222121977	-173.627983515151	73	52	0
1089	22.08090877207	-160.474149188958	59	55	0
1090	16.718630364514	-147.320307588205	64	57	0
1091	11.3563869895879	-134.166458711028	55	65	1
1092	7.01218006171985	-121.97124374751	62	47	0
1093	2.66799979453208	-109.776023921557	68	47	0
1094	-2.17121929599671	-96.6378697883338	51	61	0
1095	-7.01040649873903	-83.4997096508741	75	58	1
1096	-11.3266369460034	-70.3772585643455	69	57	0
1097	-15.642838648404	-57.2548026209697	73	62	1
1098	-20.4819333315245	-44.1166256750003	66	51	5
1099	-24.7980759732309	-30.9941594712436	74	83	0
1100	-29.1141898700735	-17.8716884069145	127	110	6
1101	-33.4302750220522	-4.74921248294413	110	119	10
1102	-37.7463314288179	8.37326829880476	75	81	3
1103	-42.062359090487	21.4957539401948	77	74	2
1104	-46.3783580070012	34.6182444421574	86	67	2
1105	-50.6943281783024	47.7407398018986	92	62	0
1106	-57.4296837229631	67.4323523472995	61	51	0
1107	-62.2684880439192	80.5705814985558	56	52	1
1108	-64.1649722337606	87.1239766515791	71	59	0
1109	-68.4808258521953	100.24649198819	67	50	0
1110	-73.3195535957348	113.384734943509	62	64	0
1111	-77.63534815202	126.507260541432	78	52	0
1112	-81.9511139628594	139.629790997133	52	53	0
1113	-88.6861574658542	159.321458141319	64	57	0
1114	-93.001850626606	172.444001014344	68	56	1
1115	-94.8982389202574	178.997411516495	59	57	0
1116	-101.11025805294	198.673375029117	73	59	0
1117	-105.425866546924	211.795931939036	51	52	1
1118	-107.845105164568	218.36507576704	73	66	0
1119	-112.160669753794	231.487640234642	77	47	1
1120	-118.895405925054	251.179360289127	68	41	0
1121	-123.733782663883	264.31766624935	57	55	0
1122	-128.049244284572	277.440248533152	59	51	0
1123	-132.364677158941	290.562835675664	60	43	0
1124	-134.260942379886	297.116265847348	67	64	1
1125	-140.472578152141	316.792293297127	66	55	0
1126	-144.787926358113	329.91489447467	66	56	0
1127	-147.207027760916	336.484062902629	70	55	0
1128	-153.913511084742	357.103059826419	66	52	1
1129	-158.200870142318	371.152891677804	73	65	0
1130	-160.619924127182	377.72206850443	60	54	1
1131	-165.458008179383	390.860426661558	58	56	0
1132	-169.773192263558	403.983055911958	49	53	2
1133	-176.507347349834	423.674876747653	78	50	1
1134	-181.345322930079	436.813254708424	65	62	0
1135	-183.24143539794	443.366709343158	70	54	1
1136	-187.556502922671	456.489358566701	51	51	1
1137	-192.394401920785	469.627750326879	55	60	1
1138	-196.709410379699	482.750409807079	66	44	0
1139	-200.529443497362	494.930119837634	68	49	0
1140	-204.349452869559	507.109833707102	72	63	0
1141	-208.197350835835	518.36233586818	73	60	0
1142	-212.540166572086	530.557797619142	71	43	2
1143	-214.931119603629	538.054223890416	62	48	1
1144	-215.865166905976	541.794567251578	45	61	0
1145	-216.659640201426	550.170988589525	79	59	0
1146	-215.913474898669	557.572972301394	63	53	0
1147	-215.306882481964	560.338878335431	58	61	0
1148	-215.223139721958	563.120525036007	41	52	0
1149	-215.139396936691	565.902171746828	62	49	1
1150	-215.606416853669	567.772343528457	72	58	1
1151	-217.614066160575	570.616953400895	58	55	0
1152	-222.319699156273	570.758624173701	64	44	1
1153	-226.586234163435	568.102911419235	62	51	0
1154	-227.687764920003	566.279964464717	52	54	0
1155	-227.827349603933	561.643886834383	56	59	0
1156	-227.966934218013	557.00780923292	64	40	0
1157	-226.482134635444	554.178936542943	64	59	1
1158	-224.063296121254	547.609718892723	55	39	0
1159	-219.748447639751	534.487029170617	60	59	0
1160	-214.443689701962	519.478432242759	67	56	0
1161	-212.519752000342	513.852177792229	60	45	1
1162	-210.100865858316	507.282968842424	69	59	0
1163	-205.758015351079	495.087510299869	55	48	0
1164	-201.415138180077	482.892056621611	68	62	0
1165	-197.100143861899	469.769392271526	68	56	0
1166	-192.78512079647	456.64673277922	62	63	0
1167	-187.947205629724	443.50834098272	87	65	0
1168	-183.137164732791	429.442739651538	69	54	0
1169	-176.430954552547	408.823692332022	65	43	1
1170	-169.696771177056	389.131872304715	68	56	2
1171	-167.27773827099	382.562690054998	75	49	0
1172	-162.962520763685	369.440064034425	66	53	0
1173	-156.228203313018	349.748267523944	62	48	0
1174	-153.809124144085	343.179093677551	61	66	0
1175	-151.912913153064	336.625653918833	67	58	2
1176	-145.178484759817	316.933876724914	55	52	0
1177	-140.340241868631	303.795544335619	57	48	2
1178	-138.471884716535	296.314895744435	70	56	1
1179	-134.184371296666	282.265086565167	63	50	0
1180	-127.44976168318	262.573340443894	64	64	1
1181	-120.715085033444	242.881606083363	53	48	1
1182	-118.295881866827	236.312454435974	73	34	0
1183	-115.876670727914	229.743304289877	82	59	0
1184	-109.141880780051	210.051590085961	52	62	2
1185	-104.826281197544	196.929029391147	50	50	0
1186	-102.957804268051	189.448398540728	62	61	1
1187	-98.6700470748474	175.398629304953	57	49	0
1188	-91.4121804563329	155.691220265813	61	44	0
1189	-84.6771422564634	135.999548897147	72	43	0
1190	-80.3613801284228	122.877015732229	63	54	0
1191	-76.0455892547034	109.754487427883	53	61	0
1192	-71.7297696352471	96.6319639813155	56	50	1
1193	-66.8910148165305	83.4937233952805	58	59	1
1194	-62.5751361350412	70.3712102053687	61	51	0
1195	-58.2592287081643	57.2487018788233	62	49	0
1196	-53.4203813678469	44.1104780975729	77	58	1
1197	-51.0009457395063	37.5413684574887	67	60	2
1198	-46.6849640925066	24.4188730893657	81	65	1
1199	-39.9494797837688	4.72727984189987	97	91	2
1200	-35.6334254883695	-8.3952031088993	90	85	8
1201	-31.3173424479901	-21.5176811991259	102	77	7
1202	-27.0012306628632	-34.6401544297114	92	82	4
1203	-22.6850901326397	-47.762622804381	83	63	1
1204	-17.8459971186239	-60.9008021736518	69	61	3
1205	-13.5297975275898	-74.0232602851465	77	48	0
1206	-9.21356919186655	-87.1457135397941	55	54	3
1207	-4.89731211139588	-100.268161932938	72	54	0
1208	-0.581026286585256	-113.390605468303	58	49	0
1209	4.25821987836389	-126.52875723131	72	43	0
1210	9.09749793069204	-139.66690299008	57	50	0
1211	14.4597426110995	-152.820754562505	77	79	0
1212	19.8220223241951	-165.974598855712	80	61	0
1213	25.1843370699789	-179.12843587622	66	41	1
1214	31.0974809678737	-191.370759766549	52	69	0
1215	37.0106602925225	-203.613074970432	69	57	0
1216	42.8960231349338	-216.782597109675	59	45	0
1217	49.3322185369907	-229.040602442808	60	61	0
1218	55.7684522914933	-241.298597563058	80	61	1
1219	62.2047243983834	-253.556582469493	71	58	0
1220	68.641034857661	-265.814557164907	60	59	1
1221	75.077383669035	-278.072521645576	60	52	1
1222	82.5596731694532	-290.361882769503	56	65	2
1223	90.0420068802778	-302.651230249554	48	58	0
1224	97.0014307009405	-314.924862531945	71	60	1
1225	103.960895801487	-327.198482948355	65	58	0
1226	110.948238443467	-338.544875770807	62	48	0
1227	117.907784505282	-350.818472445942	67	53	0
1228	124.867371846864	-363.092057252303	61	58	1
1229	131.854831937759	-374.438414434902	64	48	1
1230	138.814500240027	-386.711975500919	67	50	1
1231	145.77420982183	-398.985524700023	74	53	1
1232	152.761787360709	-410.331846240908	65	54	0
1233	159.721577902732	-422.605371697806	75	59	0
1234	166.681409723766	-434.87888528686	70	49	0
1235	173.669104710163	-446.225171184167	68	63	0
1236	180.656837781891	-457.571445195004	69	58	0
1237	187.616790243308	-469.844923163764	71	33	0
1238	195.099758028809	-482.134078805335	63	41	1
1239	202.582770022971	-494.423220803961	70	64	0
1240	209.542849249265	-506.696661458351	70	47	0
1241	216.530781833979	-518.042874349281	52	47	1
1242	223.49094201898	-530.31629125867	73	48	0
1243	230.451143481943	-542.58969630301	57	62	0
1244	237.439193511789	-553.935873549432	66	38	0
1245	244.399475932994	-566.209254848771	53	52	2
1246	251.359799632279	-578.482624279335	60	60	0
1247	258.347967106209	-589.82876588311	65	50	0
1248	265.30837176292	-602.102111568674	62	56	1
1249	272.268817697419	-614.37544539012	55	56	0
1250	279.257102614909	-625.721551346593	51	56	0
1251	286.217629506544	-637.994861421175	73	53	0
1252	293.178197675326	-650.268159628846	73	49	1
1253	300.166600035445	-661.614229938947	71	52	0
1254	307.127249160956	-673.887504400685	57	53	0
1255	314.087939563615	-686.160766994581	73	55	0
1256	321.076459365489	-697.50680165831	77	48	2
1257	328.03723072412	-709.780040505342	81	51	0
1258	334.998043359548	-722.053267485462	73	59	0
1259	341.986680602713	-733.39926650282	57	68	1
1260	348.947574193531	-745.672469736077	51	44	0
1261	355.908509060915	-757.945661103353	75	49	1
1262	362.897263744555	-769.291624469683	54	55	1
1263	369.886056511314	-780.637575946748	60	72	0
1264	377.370123131084	-792.926398786716	56	48	0
1265	384.854233956838	-805.215207978152	65	53	0
1266	391.84314686869	-816.561122088693	68	57	0
1267	398.832097863255	-827.907024307176	70	41	0
1268	405.793318200973	-840.180130837485	71	51	1
1269	412.754579814558	-852.453225500882	64	56	0
1270	419.743648247386	-863.799092069268	76	59	2
1271	426.181969778088	-876.056501959451	67	56	1
1272	433.143352156447	-888.329561861232	56	46	0
1273	440.627799775044	-900.618269206956	67	68	0
1274	447.589266168477	-912.89130451344	60	51	0
1275	454.055504611344	-924.221454082057	86	47	1
1276	460.026506597118	-934.608720269985	65	55	3
1277	465.502264300187	-944.053105252795	78	46	0
1278	469.959740413877	-952.538955396973	60	51	1
1279	473.398925772577	-960.066273987293	75	45	1
1280	475.792059935688	-967.562279871665	55	67	0
1281	477.689922537305	-974.115413280204	58	55	0
1282	479.092509825772	-979.725674937479	72	66	0
1283	480.522852705384	-984.408719748259	68	51	0
1284	482.008701252984	-987.237331409939	56	49	0
1285	484.045337165589	-989.154380159453	81	50	1
1286	486.632759769447	-990.159865239635	59	46	1
1287	488.752648074355	-989.295262795873	53	50	0
1288	490.900284731877	-987.50344299525	75	50	1
1289	492.552634420514	-984.76875294745	69	59	0
1290	492.663630048162	-981.05988755729	62	54	1
1291	491.20552640449	-977.304063233547	60	52	0
1292	488.70136018499	-973.516931739636	51	46	1
1293	485.701916805701	-968.786928675137	64	52	0
1294	482.234951317718	-962.186836614273	70	51	0
1295	477.749688260374	-954.628215943463	71	74	1
1296	473.264441527252	-947.069590357132	58	48	0
1297	468.283937025291	-938.568087695166	79	66	1
1298	462.808181218687	-929.123706134036	51	51	0
1299	457.332450355229	-919.679317244329	52	50	1
1300	451.333719332004	-910.219263076782	75	59	0
1301	445.362775254878	-899.831983895972	63	62	0
1302	439.419622231566	-888.517479726113	65	56	0
1303	432.95348072215	-877.187306644395	62	60	0
1304	425.964354782249	-865.841462254524	59	47	0
1305	418.975266924885	-854.495605974458	51	52	0
1306	412.01398454234	-842.222521586344	74	57	1
1307	405.052743435896	-829.949425325729	61	53	0
1308	398.091543605144	-817.676317197271	60	56	0
1309	390.607372453844	-805.387531778775	65	69	1
1310	383.095471500535	-794.025948887691	58	43	0
1311	376.134396829002	-781.752803429961	66	54	0
1312	369.173363433743	-769.479646102525	58	47	0
1313	362.212371314876	-757.206476907246	68	64	0
1314	355.251420472283	-744.933295845985	48	55	1
1315	347.739724880026	-733.571648336016	71	57	1
1316	340.255853891489	-721.282771048136	55	51	1
1317	333.295028209686	-709.009552657604	60	40	0
1318	326.33424380474	-696.736322396435	63	50	0
1319	319.373500676884	-684.463080267422	67	63	0
1320	312.385008620447	-673.117042332888	68	55	0
1321	305.424346448504	-660.843776457943	71	48	0
1322	298.463725553884	-648.570498717949	62	64	0
1323	291.475350939436	-637.224425136112	56	57	0
1324	284.514811001427	-624.951123649254	75	64	0
1325	277.554312340973	-612.677810293622	65	47	3
1326	270.566055169329	-601.331701066345	65	50	0
1327	263.605637466128	-589.058363965712	74	52	0
1328	256.645261040423	-576.785014999099	63	51	1
1329	249.684925892856	-564.511654165573	62	47	0
1330	242.724632023135	-552.238281465136	57	57	0
1331	235.736571654968	-540.892112836242	70	53	0
1332	228.77635874314	-528.618716390803	61	53	0
1333	221.816187109856	-516.345308078453	67	38	1
1334	214.82824418653	-504.99910380505	63	60	1
1335	207.868153511721	-492.725671747699	63	43	0
1336	200.908104115399	-480.45222782623	60	36	0
1337	193.920278637961	-469.105987908319	65	55	1
1338	186.960310200753	-456.832520241849	75	61	0
1339	180.000383042323	-444.559040708467	65	54	2
1340	173.012675011472	-433.21276514791	68	49	0
1341	165.529862078663	-420.923568734899	67	46	1
1342	158.047093354864	-408.634358678013	75	59	1
1343	151.05950547714	-397.288045753725	55	59	1
1344	144.099784446706	-385.014505153522	60	56	0
1345	137.140104695573	-372.740952686407	64	71	0
1346	130.152634265949	-361.394604121335	68	67	1
1347	123.19303547556	-349.121027911082	54	64	0
1348	116.233477964823	-336.847439835779	66	61	0
1349	109.246124984231	-325.501055628061	89	48	0
1350	102.286648434645	-313.227443810552	77	43	1
1351	95.3272131651174	-300.953820126131	60	59	1
1352	88.3399776340812	-289.607400276698	59	49	0
1353	81.3806233262294	-277.333752851933	71	50	0
1354	74.4213102987269	-265.060093562119	57	49	0
1355	67.462038551399	-252.786422403529	70	48	0
1356	60.502808084304	-240.512739383616	72	53	0
1357	54.0665626446134	-228.254751423374	54	53	1
1358	48.1532978417818	-216.012460910715	73	56	0
1359	42.2400684652966	-203.77016171068	78	52	0
1360	36.354728061473	-190.600638197735	66	43	0
1361	30.4694258373929	-177.431106012315	69	61	1
1362	25.0792417029734	-165.20449128747	60	68	0
1363	19.6890900714207	-152.977869276889	66	52	0
1364	14.3268296599854	-139.824024375528	60	74	0
1365	9.48753588675754	-126.685884658247	59	50	1
1366	4.64827400119975	-113.547738934867	60	60	2
1367	-0.19095599692082	-100.409587206319	78	56	0
1368	-5.03015410719672	-87.2714294753969	68	45	0
1369	-9.86932032956975	-74.1332657374442	67	64	3
1370	-14.1855309182429	-61.010811412707	68	60	0
1371	-18.5017127619358	-47.8883522301912	72	71	2
1372	-22.8178658607649	-34.7658881852403	90	66	2
1373	-27.1339902150212	-21.6434192834422	85	100	3
1374	-31.9730032857624	-8.50522794108838	119	100	5
1375	-36.2890685787424	4.6172512229532	86	98	6
1376	-40.6051051265677	17.7397352429107	84	64	4
1377	-45.4440256766393	30.8779433909804	73	67	0
1378	-49.7600031629554	44.0004376731813	65	52	0
1379	-54.0759519041749	57.1229368140921	57	45	0
1380	-58.3918719001231	70.2454408118501	70	50	0
1381	-62.7077631505672	83.367949671112	68	53	0
1382	-67.023625655449	96.4904633900151	59	57	0
1383	-70.8165560943889	109.597259450704	50	70	0
1384	-75.1323626794037	122.719782344997	82	52	0
1385	-79.4481405186816	135.842310098931	61	71	0
1386	-83.7638896124554	148.964842709713	66	60	0
1387	-88.6025069963653	162.103104860522	74	62	1
1388	-92.9181970273494	175.225647731684	74	43	0
1389	-97.2338583123055	188.348195461556	73	51	0
1390	-101.549490851234	201.470748049207	59	48	0
1391	-105.865094644309	214.59330549743	53	49	0
1392	-110.703558870766	227.731595250778	61	57	0
1393	-115.019103600469	240.854162954725	57	52	0
1394	-119.334619583969	253.976735521108	78	60	0
1395	-123.650106821209	267.099312945269	63	51	0
1396	-127.965565312013	280.221895226277	72	55	1
1397	-132.803876379097	293.360212581232	55	61	1
1398	-137.119275805831	306.482805122621	70	56	1
1399	-141.434646486246	319.605402520858	63	48	0
1400	-145.749988420052	332.728004778735	69	47	0
1401	-150.065301607188	345.85061189346	64	38	0
1402	-154.903459513327	358.988956850953	65	56	0
1403	-159.218713635753	372.111574224196	53	49	0
1404	-163.533939011395	385.234196456149	49	54	1
1405	-167.849135640194	398.356823545881	58	55	1
1406	-172.164303521917	411.479455494322	72	48	1
1407	-177.002308265481	424.617828052491	65	48	0
1408	-181.317417081911	437.740470258519	70	43	0
1409	-185.632497151324	450.863117322326	64	64	0
1410	-190.470409367641	464.001506683417	70	42	0
1411	-194.785430371354	477.124164003879	61	63	0
1412	-198.577564875712	490.231087663211	77	66	2
1413	-202.920441020455	502.426538612694	69	50	0
1414	-208.197350835952	518.362335867248	82	59	0
1415	-211.027433874202	528.65614609886	61	59	0
1416	-212.456426423567	533.339444249868	56	50	0
1417	-214.819463745633	541.763086068444	58	63	1
1418	-216.192618282337	548.300816754811	63	55	0
1419	-216.547982412914	553.879850794561	67	57	0
1420	-215.885560544906	558.500187861733	67	53	1
1421	-214.728204853076	562.177568883635	65	63	0
1422	-214.616548257996	565.886431168765	62	66	0
1423	-216.101350811077	568.715299800038	67	54	0
1424	-218.164829223417	569.705478781834	75	41	2
1425	-221.301918559591	569.79992578458	61	58	1
1426	-224.989772468107	568.982901277021	54	56	0
1427	-227.687764920061	566.279964462854	57	52	1
1428	-228.845130870875	562.60258673504	61	57	1
1429	-228.461866958241	557.950766918249	62	57	0
1430	-226.53796777525	552.324505506083	70	45	0
1431	-223.56836110953	546.666761751287	79	51	0
1432	-220.654576656816	539.154589119367	50	50	0
1433	-217.768695772975	530.715203125961	75	51	0
1434	-214.359948649944	522.2600788204	58	56	0
1435	-211.007012950548	511.950526400469	84	58	0
1436	-207.681971743528	500.713761392049	68	60	1
1437	-203.339106654283	488.518305551261	70	52	0
1438	-198.996214901505	476.322854573838	81	53	0
1439	-194.653296485252	464.127408456057	62	53	0
1440	-189.843304630485	450.061798728071	58	47	0
1441	-185.556142825109	436.011931799352	52	48	1
1442	-181.241044491471	422.889285263605	52	48	1
1443	-173.984040818934	403.181721420959	53	52	0
1444	-169.145998507563	390.043353030458	70	52	0
1445	-167.249835932453	383.489905597642	66	49	0
1446	-160.543464726186	362.870885987766	82	50	0
1447	-155.733228293888	348.805318851024	68	45	2
1448	-153.314147761324	342.236145306379	68	52	0
1449	-148.475962778612	329.09780271817	63	47	0
1450	-144.160624527547	315.975197752938	74	60	1
1451	-139.845257529814	302.852597645484	65	52	0
1452	-135.529861785588	289.730002395809	79	54	0
1453	-131.21443729481	276.607412006706	58	56	0
1454	-126.376099151676	263.469097019173	59	47	1
1455	-122.088507050939	249.419301332906	58	51	0
1456	-115.381671611976	228.800360661931	66	46	1
1457	-110.543222689943	215.662065474316	57	50	1
1458	-108.646877686202	209.108647301793	53	53	0
1459	-104.331275489239	195.986087143421	63	44	0
1460	-97.5963706235052	176.294393100776	73	52	0
1461	-93.2806957759312	163.17184536159	49	45	1
1462	-90.8613987221615	156.602710819803	71	54	2
1463	-86.5456799704698	143.480170637369	65	49	1
1464	-82.2299324728665	130.357635314576	72	54	0
1465	-75.4948057283764	110.665979909711	59	65	0
1466	-71.1789855809766	97.5434570061043	70	51	0
1467	-68.7596119489754	90.9743362655863	68	54	0
1468	-63.9208407687256	77.836099287495	67	57	1
1469	-57.1855336944573	58.1444758065045	66	49	0
1470	-52.8695954231662	45.0219734199345	86	52	3
1471	-48.5536284064874	31.8994758920744	66	73	2
1472	-41.8181664913427	12.2078792890534	86	81	7
1473	-39.3986923660268	5.63877685554326	83	87	4
1474	-35.0826375429169	-7.48370555508882	114	78	4
1475	-30.7665539746522	-20.6061831032857	115	89	4
1476	-28.3470415609772	-27.1752786375582	103	82	2
1477	-24.0309140898171	-40.2977486252785	92	65	1
1478	-17.8459971186239	-60.9008021736518	71	83	0
1479	-13.557662799838	-74.9504758650437	80	64	0
1480	-8.69064230989898	-87.1614282513037	62	54	0
1481	-3.82359223882668	-99.3723746258765	75	47	0
1482	-1.40398730547167	-105.941453354433	66	56	0
1483	3.43524647696177	-119.079606304877	83	45	0
1484	8.27451214712346	-132.217753251083	70	46	0
1485	15.5334704415291	-151.924962410703	57	69	0
1486	23.3154374727164	-171.647868780419	69	68	0
1487	26.2580686599249	-178.232641049661	63	51	1
1488	31.6482748683775	-190.459253844805	74	54	0
1489	37.0385135792312	-202.685859353282	58	52	0
1490	43.4468173189089	-215.871089711785	68	60	0
1491	52.8257277222583	-234.713846985251	58	58	0
1492	55.7963012269465	-240.371381921694	62	56	1
1493	59.2619806414586	-246.97183659859	53	47	0
1494	69.1639830985223	-265.830262213014	61	54	0
1495	79.0939198935521	-283.761447980069	81	65	0
1496	86.053279530548	-296.035098912194	87	64	1
1497	93.012680447835	-308.308737978339	63	38	1
1498	100.522916080372	-319.670850657858	81	58	1
1499	108.005355553178	-331.960165391676	70	48	0
1500	114.964881640684	-344.233767135069	57	49	0
1501	121.952282764774	-355.580141267739	64	49	0
1502	125.445997608884	-361.253323876299	64	48	0
1503	132.405624498206	-373.526895939372	68	51	0
1504	139.365292666946	-385.800456135534	71	51	0
1505	142.859056713874	-391.473623896018	62	36	1
1506	153.312579411548	-409.420325134881	53	62	0
1507	163.766192590701	-427.366999660619	69	41	0
1508	170.726044118463	-439.640506443568	55	38	0
1509	174.19207447354	-446.240863298997	68	43	0
1510	177.685936925351	-451.914001360536	72	61	0
1511	188.662735406135	-469.876303895377	71	49	0
1512	199.639628650562	-487.838577075861	65	58	0
1513	203.133560699585	-493.51169348415	53	53	0
1514	206.627502270101	-499.184806918725	70	61	1
1515	217.081572134572	-517.131345289759	64	42	0
1516	227.535732478776	-535.077856943943	60	43	0
1517	231.029742293002	-540.750949584879	76	54	0
1518	234.495953648409	-547.351255180314	53	57	0
1519	244.95026559016	-565.297722313553	80	51	0
1520	251.9383931419	-576.643874920905	61	50	0
1521	258.898756387352	-588.917231605388	63	57	0
1522	269.353278647643	-606.8636363931	68	40	0
1523	272.84740590601	-612.536693387665	67	56	0
1524	276.313744288404	-619.136963406578	53	63	1
1525	287.291410673002	-637.099001861177	62	42	0
1526	298.269171818218	-655.06101096049	65	55	0
1527	301.735586408526	-661.661259368993	75	56	1
1528	308.724030911282	-673.007315211929	71	51	2
1529	319.178980481287	-690.953592743725	61	53	0
1530	322.645458583895	-697.553823364899	70	45	1
1531	329.634020528232	-708.8998435596	73	57	0
1532	340.089151051885	-726.8460676549	64	54	1
1533	343.55569266621	-733.446280484088	61	46	1
1534	350.54437205143	-744.792265032418	68	56	1
1535	360.999683527218	-762.738435688429	62	50	0
1536	367.960682305566	-775.011606662534	55	61	0
1537	374.426487839199	-786.341882217675	60	63	1
1538	377.39789836877	-791.999182631262	82	73	1
1539	381.415340436331	-797.687814139761	66	41	1
1540	391.926462675678	-813.77947354503	61	58	0
1541	400.924159034563	-827.969681511633	67	61	0
1542	405.436914595077	-834.601170016453	66	43	0
1543	409.426667556225	-841.216990495101	68	66	0
1544	412.398165156192	-846.874265472405	72	60	0
1545	414.351401284861	-851.572997133248	77	57	1
1546	416.799894399592	-857.214606301859	60	40	0
1547	419.771413793787	-862.871875844896	51	63	0
1548	421.257176554238	-865.700509800576	64	64	0
1549	425.246984857426	-872.316314789467	56	62	1
1550	431.217839654244	-882.703623116948	66	50	0
1551	435.675178974285	-891.189510827884	66	64	1
1552	440.655560527521	-899.691052949056	70	56	0
1553	445.635962487548	-908.192589011043	60	42	0
1554	450.616384854366	-916.694119013846	55	57	0
1555	455.596827628091	-925.195642955601	67	48	1
1556	460.54953461868	-934.624377126805	68	64	0
1557	465.006990310794	-943.110232713632	55	58	0
1558	469.464464382501	-951.596083400771	63	71	0
1559	473.398925772577	-960.066273987293	67	56	1
1560	475.792059935688	-967.562279871665	54	49	1
1561	477.689922537305	-974.115413280204	79	58	0
1562	479.092509825772	-979.725674937479	73	44	0
1563	479.999818729877	-984.393065376207	59	60	0
1564	482.008701252984	-987.237331409939	68	46	0
1565	485.119156699977	-988.258471538313	68	53	0
1566	488.257363306126	-988.352393095382	57	42	1
1567	490.928033960925	-986.576226658188	54	42	0
1568	492.580383323308	-983.841536602005	69	48	0
1569	493.131166005274	-982.929973114282	78	66	0
1570	491.700810363342	-978.246932620183	63	54	0
1571	488.7568598449	-971.662499049678	69	51	0
1572	485.234385967196	-966.916842224076	60	49	1
1573	481.216640253842	-961.228311815299	70	52	0
1574	477.226657861785	-954.612561187707	58	50	0
1575	473.292194892012	-946.142374038696	74	58	0
1576	468.83471990301	-937.656527238898	62	69	0
1577	463.331208575983	-929.139362666756	53	56	1
1578	457.855476585799	-919.694974449463	58	49	0
1579	452.902794643946	-910.266236719675	62	54	0
1580	447.42711141333	-900.821834517643	72	69	0
1581	441.95145312621	-891.377424981445	55	53	1
1582	436.971079810406	-882.875884156674	67	52	1
1583	432.485985001957	-875.31721386034	65	48	1
1584	429.019183064986	-868.717076484114	58	61	0
1585	426.542902774352	-864.002690829337	65	44	1
1586	425.057137322903	-861.174058713019	60	37	0
1587	424.0388634915	-860.215519910678	58	40	0
1588	423.515844357724	-860.199858536944	61	44	1
1589	423.515844357724	-860.199858536944	65	50	1
1590	423.515844357724	-860.199858536944	64	65	0
1591	423.515844357724	-860.199858536944	65	57	0
1592	423.515844357724	-860.199858536944	56	48	0
1593	423.515844357724	-860.199858536944	69	52	0
1594	423.515844357724	-860.199858536944	54	61	0
1595	423.515844357724	-860.199858536944	61	60	0
1596	423.515844357724	-860.199858536944	56	39	1
1597	423.515844357724	-860.199858536944	49	44	0
1598	423.515844357724	-860.199858536944	60	49	0
1599	423.515844357724	-860.199858536944	66	49	2
1600	423.515844357724	-860.199858536944	67	59	1
1601	423.515844357724	-860.199858536944	55	44	0
1602	423.515844357724	-860.199858536944	57	55	0
1603	423.515844357724	-860.199858536944	56	55	1
1604	423.515844357724	-860.199858536944	63	48	0
1605	423.515844357724	-860.199858536944	69	52	0
1606	423.515844357724	-860.199858536944	67	52	0
1607	423.515844357724	-860.199858536944	56	49	2
1608	423.515844357724	-860.199858536944	61	60	1
1609	423.515844357724	-860.199858536944	65	51	1
1610	423.515844357724	-860.199858536944	70	62	0
1611	423.515844357724	-860.199858536944	71	50	0
1612	423.515844357724	-860.199858536944	67	63	0
1613	423.515844357724	-860.199858536944	69	56	0
1614	423.515844357724	-860.199858536944	71	52	0
1615	424.0388634915	-860.215519910678	60	61	1
1616	424.589647179819	-859.303964974359	62	53	0
1617	424.617411736108	-858.376748726703	71	45	1
1618	424.589647179819	-859.303964974359	70	44	1
1619	424.561882626323	-860.231181221083	70	52	0
1620	424.589647179819	-859.303964974359	68	62	0
1621	424.617411736108	-858.376748726703	77	47	1
1622	424.617411736108	-858.376748726703	53	54	0
1623	425.140430648753	-858.392409970984	67	58	2
1624	425.663449562446	-858.408071151003	63	56	0
1625	425.663449562446	-858.408071151003	85	56	0
1626	425.663449562446	-858.408071151003	65	53	0
1627	425.663449562446	-858.408071151003	54	49	0
1628	425.691213898303	-857.480854900554	59	48	1
1629	425.718978237011	-856.553638650104	64	55	0
1630	425.691213898303	-857.480854900554	60	39	0
1631	425.663449562446	-858.408071151003	58	54	1
1632	425.663449562446	-858.408071151003	81	47	2
1633	425.663449562446	-858.408071151003	70	70	0
1634	425.663449562446	-858.408071151003	63	48	0
1635	425.663449562446	-858.408071151003	66	60	0
1636	425.663449562446	-858.408071151003	61	60	0
1637	425.663449562446	-858.408071151003	64	56	0
1638	425.663449562446	-858.408071151003	65	47	0
1639	425.663449562446	-858.408071151003	65	59	0
1640	425.663449562446	-858.408071151003	54	57	1
1641	425.663449562446	-858.408071151003	57	49	1
1642	425.663449562446	-858.408071151003	65	67	0
1643	425.663449562446	-858.408071151003	56	58	0
1644	425.663449562446	-858.408071151003	75	57	0
1645	425.663449562446	-858.408071151003	60	60	0
1646	425.663449562446	-858.408071151003	63	72	1
1647	425.663449562446	-858.408071151003	65	50	0
1648	425.663449562446	-858.408071151003	61	63	0
1649	425.140430648753	-858.392409970984	70	59	0
1650	424.617411736108	-858.376748726703	65	54	0
1651	424.617411736108	-858.376748726703	64	65	0
1652	424.617411736108	-858.376748726703	62	45	1
1653	424.617411736108	-858.376748726703	57	43	1
1654	424.617411736108	-858.376748726703	62	49	0
