# Supplementary material for: Bayesian algorithm to estimate position and activity of an orphan gamma source utilizing multiple detectors in a mobile gamma spectrometry system
Source: PLoS One. 2021 Jan 22;16(1):e0245440. doi: 10.1371/journal.pone.0245440 (PMC7822251; doi:10.1371/journal.pone.0245440)
Supplement: S1 Data — (GZ) [file pone.0245440.s001.gz › synth_data_Cs-137_setup_2_real_4.csv]

	V1	V2	V3	V4	V5
1	432.127113293565	-852.291893677786	55	59	1
2	432.127113293565	-852.291893677786	62	57	0
3	432.127113293565	-852.291893677786	60	61	0
4	432.127113293565	-852.291893677786	76	52	0
5	432.127113293565	-852.291893677786	73	42	0
6	432.127113293565	-852.291893677786	71	52	1
7	432.127113293565	-852.291893677786	52	48	2
8	432.127113293565	-852.291893677786	69	68	0
9	432.127113293565	-852.291893677786	59	63	2
10	432.127113293565	-852.291893677786	78	52	1
11	432.127113293565	-852.291893677786	72	49	0
12	432.127113293565	-852.291893677786	70	45	0
13	432.127113293565	-852.291893677786	72	47	0
14	432.127113293565	-852.291893677786	72	67	0
15	432.127113293565	-852.291893677786	72	55	0
16	432.127113293565	-852.291893677786	54	59	0
17	432.127113293565	-852.291893677786	64	38	0
18	432.127113293565	-852.291893677786	65	53	0
19	432.127113293565	-852.291893677786	59	59	0
20	432.127113293565	-852.291893677786	77	56	1
21	432.127113293565	-852.291893677786	49	63	2
22	432.127113293565	-852.291893677786	46	65	0
23	432.127113293565	-852.291893677786	59	54	0
24	432.127113293565	-852.291893677786	70	51	0
25	432.127113293565	-852.291893677786	70	61	1
26	432.127113293565	-852.291893677786	59	66	0
27	432.127113293565	-852.291893677786	60	62	1
28	432.127113293565	-852.291893677786	82	40	0
29	432.127113293565	-852.291893677786	67	75	0
30	432.127113293565	-852.291893677786	59	61	0
31	432.127113293565	-852.291893677786	59	57	0
32	432.127113293565	-852.291893677786	63	53	0
33	432.127113293565	-852.291893677786	67	54	0
34	432.127113293565	-852.291893677786	65	55	0
35	432.127113293565	-852.291893677786	61	56	1
36	432.127113293565	-852.291893677786	62	62	1
37	432.127113293565	-852.291893677786	75	56	0
38	432.127113293565	-852.291893677786	67	46	0
39	432.127113293565	-852.291893677786	65	69	0
40	432.127113293565	-852.291893677786	62	42	0
41	432.127113293565	-852.291893677786	68	55	0
42	432.127113293565	-852.291893677786	75	63	0
43	432.127113293565	-852.291893677786	58	53	1
44	432.127113293565	-852.291893677786	68	49	0
45	432.127113293565	-852.291893677786	69	47	0
46	432.127113293565	-852.291893677786	66	53	0
47	432.127113293565	-852.291893677786	65	58	1
48	432.127113293565	-852.291893677786	63	53	1
49	432.127113293565	-852.291893677786	55	56	3
50	432.127113293565	-852.291893677786	64	56	1
51	432.127113293565	-852.291893677786	60	63	0
52	432.127113293565	-852.291893677786	57	40	1
53	432.127113293565	-852.291893677786	64	64	0
54	432.127113293565	-852.291893677786	56	53	0
55	432.127113293565	-852.291893677786	63	52	0
56	432.127113293565	-852.291893677786	59	55	1
57	432.127113293565	-852.291893677786	67	54	1
58	432.127113293565	-852.291893677786	62	73	1
59	432.127113293565	-852.291893677786	74	54	0
60	432.127113293565	-852.291893677786	60	60	0
61	432.127113293565	-852.291893677786	76	54	0
62	432.127113293565	-852.291893677786	54	39	0
63	432.127113293565	-852.291893677786	58	64	0
64	432.127113293565	-852.291893677786	68	50	0
65	432.127113293565	-852.291893677786	71	49	1
66	432.127113293565	-852.291893677786	69	51	0
67	432.127113293565	-852.291893677786	69	43	0
68	432.127113293565	-852.291893677786	59	50	0
69	432.127113293565	-852.291893677786	54	47	0
70	432.127113293565	-852.291893677786	64	51	0
71	432.127113293565	-852.291893677786	65	64	0
72	432.127113293565	-852.291893677786	61	50	1
73	432.127113293565	-852.291893677786	68	40	0
74	432.127113293565	-852.291893677786	68	61	0
75	432.127113293565	-852.291893677786	77	49	0
76	432.127113293565	-852.291893677786	65	61	1
77	432.127113293565	-852.291893677786	59	48	1
78	432.127113293565	-852.291893677786	56	54	0
79	432.127113293565	-852.291893677786	79	66	0
80	432.127113293565	-852.291893677786	47	50	1
81	432.127113293565	-852.291893677786	56	48	1
82	432.127113293565	-852.291893677786	65	49	1
83	432.127113293565	-852.291893677786	55	50	2
84	432.127113293565	-852.291893677786	59	61	1
85	432.127113293565	-852.291893677786	57	59	0
86	432.127113293565	-852.291893677786	63	44	0
87	432.127113293565	-852.291893677786	68	50	0
88	432.127113293565	-852.291893677786	74	63	0
89	432.127113293565	-852.291893677786	62	57	0
90	432.127113293565	-852.291893677786	60	59	0
91	432.127113293565	-852.291893677786	75	57	0
92	432.127113293565	-852.291893677786	50	44	0
93	432.127113293565	-852.291893677786	53	47	0
94	432.127113293565	-852.291893677786	61	61	0
95	432.127113293565	-852.291893677786	55	50	0
96	432.127113293565	-852.291893677786	53	63	1
97	432.127113293565	-852.291893677786	60	64	1
98	432.127113293565	-852.291893677786	61	66	0
99	432.127113293565	-852.291893677786	80	47	0
100	432.127113293565	-852.291893677786	59	61	0
101	432.127113293565	-852.291893677786	67	60	1
102	432.127113293565	-852.291893677786	64	59	0
103	432.127113293565	-852.291893677786	55	49	1
104	432.099348285527	-853.219109918922	69	46	1
105	432.071583280282	-854.146326159127	65	58	0
106	432.071583280282	-854.146326159127	53	60	0
107	432.071583280282	-854.146326159127	64	47	0
108	432.071583280282	-854.146326159127	47	67	0
109	432.071583280282	-854.146326159127	71	62	1
110	432.071583280282	-854.146326159127	50	49	0
111	432.071583280282	-854.146326159127	61	51	0
112	432.071583280282	-854.146326159127	66	68	1
113	432.071583280282	-854.146326159127	64	46	0
114	432.071583280282	-854.146326159127	71	51	0
115	432.071583280282	-854.146326159127	65	55	0
116	432.071583280282	-854.146326159127	58	41	0
117	432.071583280282	-854.146326159127	63	48	1
118	432.071583280282	-854.146326159127	64	38	0
119	432.071583280282	-854.146326159127	69	54	0
120	432.071583280282	-854.146326159127	82	60	0
121	432.071583280282	-854.146326159127	64	47	1
122	432.071583280282	-854.146326159127	57	54	0
123	432.071583280282	-854.146326159127	66	45	0
124	432.071583280282	-854.146326159127	66	58	1
125	432.071583280282	-854.146326159127	73	43	0
126	432.071583280282	-854.146326159127	67	48	0
127	432.071583280282	-854.146326159127	57	59	0
128	432.071583280282	-854.146326159127	58	44	1
129	432.071583280282	-854.146326159127	53	50	1
130	432.071583280282	-854.146326159127	57	58	0
131	432.071583280282	-854.146326159127	60	30	1
132	432.071583280282	-854.146326159127	82	55	0
133	432.071583280282	-854.146326159127	60	57	0
134	432.071583280282	-854.146326159127	60	66	0
135	432.071583280282	-854.146326159127	58	46	0
136	432.071583280282	-854.146326159127	67	59	1
137	432.071583280282	-854.146326159127	45	64	1
138	432.071583280282	-854.146326159127	66	55	0
139	432.071583280282	-854.146326159127	57	44	0
140	432.071583280282	-854.146326159127	69	58	0
141	432.071583280282	-854.146326159127	67	50	0
142	432.071583280282	-854.146326159127	51	55	0
143	432.071583280282	-854.146326159127	61	47	0
144	432.071583280282	-854.146326159127	59	62	1
145	432.071583280282	-854.146326159127	68	43	0
146	432.071583280282	-854.146326159127	64	46	0
147	432.071583280282	-854.146326159127	71	51	0
148	432.071583280282	-854.146326159127	61	62	0
149	432.071583280282	-854.146326159127	77	44	0
150	432.071583280282	-854.146326159127	51	44	0
151	432.071583280282	-854.146326159127	54	64	0
152	432.071583280282	-854.146326159127	60	51	0
153	432.071583280282	-854.146326159127	61	61	0
154	432.071583280282	-854.146326159127	60	56	1
155	432.071583280282	-854.146326159127	80	43	0
156	432.071583280282	-854.146326159127	61	56	0
157	432.071583280282	-854.146326159127	52	55	0
158	432.071583280282	-854.146326159127	63	50	0
159	432.071583280282	-854.146326159127	65	52	0
160	432.071583280282	-854.146326159127	49	57	0
161	432.071583280282	-854.146326159127	63	54	1
162	432.071583280282	-854.146326159127	84	54	0
163	432.071583280282	-854.146326159127	52	63	0
164	432.071583280282	-854.146326159127	56	63	0
165	432.071583280282	-854.146326159127	50	49	0
166	432.071583280282	-854.146326159127	61	66	0
167	432.071583280282	-854.146326159127	68	54	0
168	432.071583280282	-854.146326159127	66	49	1
169	432.071583280282	-854.146326159127	64	56	1
170	432.071583280282	-854.146326159127	66	66	0
171	432.071583280282	-854.146326159127	62	40	1
172	432.071583280282	-854.146326159127	81	55	0
173	432.071583280282	-854.146326159127	74	52	0
174	432.071583280282	-854.146326159127	59	55	0
175	432.071583280282	-854.146326159127	73	50	2
176	432.071583280282	-854.146326159127	94	50	0
177	432.071583280282	-854.146326159127	67	48	1
178	432.071583280282	-854.146326159127	56	61	1
179	432.071583280282	-854.146326159127	59	55	1
180	432.071583280282	-854.146326159127	73	56	0
181	432.071583280282	-854.146326159127	59	54	0
182	432.071583280282	-854.146326159127	61	55	1
183	432.071583280282	-854.146326159127	55	54	1
184	432.071583280282	-854.146326159127	65	64	0
185	432.071583280282	-854.146326159127	63	53	0
186	432.071583280282	-854.146326159127	67	58	0
187	432.071583280282	-854.146326159127	74	52	0
188	432.071583280282	-854.146326159127	83	48	1
189	432.071583280282	-854.146326159127	72	75	1
190	432.071583280282	-854.146326159127	70	59	2
191	432.071583280282	-854.146326159127	63	43	0
192	432.071583280282	-854.146326159127	64	54	0
193	432.071583280282	-854.146326159127	60	60	0
194	432.071583280282	-854.146326159127	67	64	0
195	432.071583280282	-854.146326159127	74	58	0
196	432.071583280282	-854.146326159127	60	58	2
197	432.071583280282	-854.146326159127	58	58	0
198	432.071583280282	-854.146326159127	67	53	0
199	432.071583280282	-854.146326159127	65	49	0
200	432.071583280282	-854.146326159127	62	60	0
201	432.071583280282	-854.146326159127	57	56	1
202	432.071583280282	-854.146326159127	56	59	1
203	432.071583280282	-854.146326159127	63	56	0
204	432.071583280282	-854.146326159127	68	44	0
205	432.071583280282	-854.146326159127	51	59	0
206	432.071583280282	-854.146326159127	53	66	1
207	432.071583280282	-854.146326159127	62	59	0
208	432.071583280282	-854.146326159127	91	52	0
209	432.071583280282	-854.146326159127	63	41	1
210	432.071583280282	-854.146326159127	57	58	0
211	432.071583280282	-854.146326159127	60	52	0
212	432.071583280282	-854.146326159127	59	53	0
213	432.071583280282	-854.146326159127	59	58	0
214	432.071583280282	-854.146326159127	72	50	0
215	432.071583280282	-854.146326159127	58	60	0
216	432.071583280282	-854.146326159127	69	53	0
217	432.071583280282	-854.146326159127	55	51	0
218	432.071583280282	-854.146326159127	71	47	1
219	432.071583280282	-854.146326159127	61	56	0
220	432.071583280282	-854.146326159127	59	47	1
221	432.071583280282	-854.146326159127	64	52	0
222	432.071583280282	-854.146326159127	61	55	0
223	432.071583280282	-854.146326159127	54	50	0
224	432.071583280282	-854.146326159127	62	54	0
225	432.071583280282	-854.146326159127	71	56	0
226	432.071583280282	-854.146326159127	64	45	0
227	432.071583280282	-854.146326159127	78	45	1
228	432.071583280282	-854.146326159127	61	52	0
229	432.071583280282	-854.146326159127	60	48	0
230	432.071583280282	-854.146326159127	64	56	0
231	432.071583280282	-854.146326159127	56	63	0
232	432.071583280282	-854.146326159127	64	46	0
233	432.071583280282	-854.146326159127	75	53	1
234	432.071583280282	-854.146326159127	75	43	1
235	432.071583280282	-854.146326159127	68	51	0
236	432.071583280282	-854.146326159127	56	51	0
237	432.071583280282	-854.146326159127	65	56	1
238	432.071583280282	-854.146326159127	48	44	2
239	432.071583280282	-854.146326159127	68	44	1
240	432.071583280282	-854.146326159127	73	59	0
241	432.071583280282	-854.146326159127	76	49	0
242	432.071583280282	-854.146326159127	53	47	1
243	432.071583280282	-854.146326159127	55	58	2
244	432.071583280282	-854.146326159127	68	64	0
245	432.071583280282	-854.146326159127	73	63	1
246	432.071583280282	-854.146326159127	61	63	0
247	432.071583280282	-854.146326159127	60	58	0
248	432.071583280282	-854.146326159127	65	41	0
249	432.071583280282	-854.146326159127	63	55	1
250	432.071583280282	-854.146326159127	67	52	2
251	432.071583280282	-854.146326159127	72	42	1
252	432.071583280282	-854.146326159127	59	52	0
253	432.071583280282	-854.146326159127	63	60	3
254	432.071583280282	-854.146326159127	77	52	0
255	432.071583280282	-854.146326159127	63	56	2
256	432.071583280282	-854.146326159127	63	55	2
257	432.071583280282	-854.146326159127	80	55	0
258	432.071583280282	-854.146326159127	69	51	2
259	432.071583280282	-854.146326159127	69	58	0
260	432.071583280282	-854.146326159127	61	58	0
261	432.071583280282	-854.146326159127	70	59	0
262	432.071583280282	-854.146326159127	59	54	1
263	432.071583280282	-854.146326159127	60	51	1
264	432.071583280282	-854.146326159127	68	50	0
265	432.071583280282	-854.146326159127	64	70	0
266	432.071583280282	-854.146326159127	64	54	1
267	432.071583280282	-854.146326159127	71	58	2
268	432.071583280282	-854.146326159127	70	54	0
269	432.071583280282	-854.146326159127	57	63	0
270	432.071583280282	-854.146326159127	62	40	0
271	432.071583280282	-854.146326159127	74	47	0
272	432.071583280282	-854.146326159127	59	49	0
273	432.071583280282	-854.146326159127	59	45	0
274	432.071583280282	-854.146326159127	65	51	0
275	432.071583280282	-854.146326159127	75	48	0
276	432.071583280282	-854.146326159127	68	65	0
277	432.071583280282	-854.146326159127	69	45	1
278	432.071583280282	-854.146326159127	53	55	1
279	432.071583280282	-854.146326159127	51	43	1
280	432.071583280282	-854.146326159127	62	45	1
281	432.071583280282	-854.146326159127	58	48	0
282	432.071583280282	-854.146326159127	79	51	0
283	432.071583280282	-854.146326159127	46	65	1
284	432.071583280282	-854.146326159127	81	55	0
285	432.071583280282	-854.146326159127	64	55	0
286	432.071583280282	-854.146326159127	76	63	1
287	432.071583280282	-854.146326159127	77	35	0
288	432.071583280282	-854.146326159127	78	46	0
289	432.071583280282	-854.146326159127	73	40	0
290	432.071583280282	-854.146326159127	92	43	0
291	432.071583280282	-854.146326159127	77	63	1
292	432.071583280282	-854.146326159127	63	57	0
293	432.071583280282	-854.146326159127	68	49	0
294	432.071583280282	-854.146326159127	59	58	0
295	432.071583280282	-854.146326159127	68	56	0
296	432.071583280282	-854.146326159127	65	52	0
297	432.071583280282	-854.146326159127	70	45	0
298	432.071583280282	-854.146326159127	64	40	0
299	432.071583280282	-854.146326159127	60	46	2
300	432.071583280282	-854.146326159127	60	57	0
301	432.071583280282	-854.146326159127	56	60	2
302	432.071583280282	-854.146326159127	53	50	0
303	432.071583280282	-854.146326159127	68	57	0
304	432.071583280282	-854.146326159127	60	52	0
305	432.071583280282	-854.146326159127	61	63	1
306	432.071583280282	-854.146326159127	58	55	0
307	432.071583280282	-854.146326159127	67	54	0
308	432.071583280282	-854.146326159127	71	55	0
309	432.071583280282	-854.146326159127	61	52	1
310	432.071583280282	-854.146326159127	78	48	1
311	432.071583280282	-854.146326159127	71	67	0
312	432.071583280282	-854.146326159127	40	62	2
313	432.071583280282	-854.146326159127	70	57	0
314	432.071583280282	-854.146326159127	70	60	1
315	432.071583280282	-854.146326159127	78	63	0
316	432.071583280282	-854.146326159127	73	55	0
317	432.071583280282	-854.146326159127	62	58	0
318	432.071583280282	-854.146326159127	71	56	1
319	432.071583280282	-854.146326159127	73	45	0
320	432.071583280282	-854.146326159127	69	55	0
321	432.071583280282	-854.146326159127	63	66	0
322	432.071583280282	-854.146326159127	58	62	0
323	432.071583280282	-854.146326159127	59	45	1
324	432.071583280282	-854.146326159127	52	50	0
325	432.071583280282	-854.146326159127	80	56	1
326	432.071583280282	-854.146326159127	54	49	0
327	432.071583280282	-854.146326159127	77	55	0
328	432.071583280282	-854.146326159127	65	47	2
329	432.071583280282	-854.146326159127	64	51	0
330	432.071583280282	-854.146326159127	69	51	1
331	432.071583280282	-854.146326159127	83	60	1
332	432.071583280282	-854.146326159127	74	54	1
333	432.071583280282	-854.146326159127	62	59	0
334	432.071583280282	-854.146326159127	56	42	1
335	432.071583280282	-854.146326159127	57	46	0
336	432.071583280282	-854.146326159127	62	58	0
337	432.071583280282	-854.146326159127	84	58	0
338	432.071583280282	-854.146326159127	74	50	0
339	432.071583280282	-854.146326159127	62	44	0
340	432.071583280282	-854.146326159127	63	60	0
341	432.071583280282	-854.146326159127	68	57	0
342	432.071583280282	-854.146326159127	74	56	0
343	432.071583280282	-854.146326159127	89	51	0
344	432.071583280282	-854.146326159127	59	45	0
345	432.071583280282	-854.146326159127	67	50	0
346	432.071583280282	-854.146326159127	43	56	2
347	432.071583280282	-854.146326159127	69	62	0
348	432.071583280282	-854.146326159127	64	56	1
349	432.071583280282	-854.146326159127	62	65	0
350	432.071583280282	-854.146326159127	43	65	0
351	432.071583280282	-854.146326159127	71	53	0
352	432.071583280282	-854.146326159127	70	58	0
353	432.071583280282	-854.146326159127	82	53	0
354	432.071583280282	-854.146326159127	75	51	0
355	432.071583280282	-854.146326159127	68	56	0
356	432.071583280282	-854.146326159127	56	47	0
357	432.071583280282	-854.146326159127	64	53	0
358	432.071583280282	-854.146326159127	70	51	0
359	432.071583280282	-854.146326159127	59	60	1
360	432.071583280282	-854.146326159127	66	55	0
361	432.071583280282	-854.146326159127	65	62	0
362	432.071583280282	-854.146326159127	55	59	0
363	432.071583280282	-854.146326159127	67	48	1
364	432.071583280282	-854.146326159127	52	48	1
365	432.071583280282	-854.146326159127	62	54	0
366	432.071583280282	-854.146326159127	56	55	0
367	432.071583280282	-854.146326159127	69	53	1
368	432.071583280282	-854.146326159127	70	57	0
369	432.071583280282	-854.146326159127	51	59	0
370	432.071583280282	-854.146326159127	59	57	2
371	432.071583280282	-854.146326159127	63	57	0
372	432.071583280282	-854.146326159127	53	48	0
373	432.071583280282	-854.146326159127	64	51	0
374	432.071583280282	-854.146326159127	72	57	1
375	432.071583280282	-854.146326159127	66	44	1
376	432.071583280282	-854.146326159127	76	46	0
377	432.071583280282	-854.146326159127	52	53	1
378	432.071583280282	-854.146326159127	61	50	0
379	432.071583280282	-854.146326159127	69	60	0
380	432.071583280282	-854.146326159127	69	55	0
381	432.071583280282	-854.146326159127	41	68	0
382	432.071583280282	-854.146326159127	72	64	0
383	432.071583280282	-854.146326159127	64	59	1
384	432.071583280282	-854.146326159127	63	51	0
385	432.071583280282	-854.146326159127	68	59	0
386	432.071583280282	-854.146326159127	80	47	1
387	432.071583280282	-854.146326159127	53	62	0
388	432.071583280282	-854.146326159127	77	50	0
389	432.071583280282	-854.146326159127	63	49	0
390	432.071583280282	-854.146326159127	54	61	0
391	432.071583280282	-854.146326159127	54	44	0
392	432.071583280282	-854.146326159127	72	65	1
393	432.071583280282	-854.146326159127	63	56	0
394	432.071583280282	-854.146326159127	60	57	0
395	432.071583280282	-854.146326159127	65	60	0
396	432.071583280282	-854.146326159127	58	61	2
397	432.071583280282	-854.146326159127	74	49	0
398	432.071583280282	-854.146326159127	59	46	0
399	432.071583280282	-854.146326159127	58	57	2
400	432.071583280282	-854.146326159127	63	54	0
401	432.071583280282	-854.146326159127	55	69	2
402	432.071583280282	-854.146326159127	70	56	1
403	432.071583280282	-854.146326159127	69	63	2
404	432.071583280282	-854.146326159127	71	64	0
405	432.071583280282	-854.146326159127	66	62	1
406	432.071583280282	-854.146326159127	56	61	0
407	432.071583280282	-854.146326159127	75	44	0
408	432.071583280282	-854.146326159127	81	51	0
409	432.071583280282	-854.146326159127	72	50	1
410	432.071583280282	-854.146326159127	75	47	0
411	432.071583280282	-854.146326159127	72	49	0
412	432.071583280282	-854.146326159127	67	64	0
413	432.071583280282	-854.146326159127	65	51	1
414	432.071583280282	-854.146326159127	65	60	0
415	432.071583280282	-854.146326159127	46	57	1
416	432.071583280282	-854.146326159127	58	49	0
417	432.071583280282	-854.146326159127	61	50	1
418	432.071583280282	-854.146326159127	61	55	0
419	432.071583280282	-854.146326159127	69	41	0
420	432.071583280282	-854.146326159127	55	48	2
421	432.071583280282	-854.146326159127	58	42	0
422	432.071583280282	-854.146326159127	67	54	0
423	432.071583280282	-854.146326159127	72	59	0
424	432.071583280282	-854.146326159127	55	50	0
425	432.071583280282	-854.146326159127	70	54	0
426	432.071583280282	-854.146326159127	54	76	0
427	432.071583280282	-854.146326159127	72	46	0
428	432.071583280282	-854.146326159127	60	52	0
429	432.071583280282	-854.146326159127	61	58	0
430	432.071583280282	-854.146326159127	65	54	0
431	432.071583280282	-854.146326159127	69	53	0
432	432.071583280282	-854.146326159127	63	62	0
433	432.071583280282	-854.146326159127	72	55	1
434	432.071583280282	-854.146326159127	69	54	1
435	432.071583280282	-854.146326159127	74	68	0
436	432.071583280282	-854.146326159127	68	52	0
437	432.071583280282	-854.146326159127	72	53	0
438	432.071583280282	-854.146326159127	66	44	0
439	432.071583280282	-854.146326159127	63	53	0
440	432.071583280282	-854.146326159127	65	52	1
441	432.071583280282	-854.146326159127	57	59	0
442	432.071583280282	-854.146326159127	66	44	0
443	432.071583280282	-854.146326159127	56	69	0
444	432.071583280282	-854.146326159127	70	63	0
445	432.071583280282	-854.146326159127	64	70	1
446	432.071583280282	-854.146326159127	57	57	0
447	432.071583280282	-854.146326159127	56	52	0
448	432.071583280282	-854.146326159127	65	52	0
449	432.071583280282	-854.146326159127	60	49	0
450	432.071583280282	-854.146326159127	59	53	0
451	432.071583280282	-854.146326159127	64	52	1
452	432.071583280282	-854.146326159127	64	53	0
453	432.071583280282	-854.146326159127	58	45	1
454	432.071583280282	-854.146326159127	48	60	1
455	432.071583280282	-854.146326159127	74	53	1
456	432.071583280282	-854.146326159127	61	67	0
457	432.071583280282	-854.146326159127	61	47	0
458	432.071583280282	-854.146326159127	67	47	1
459	432.071583280282	-854.146326159127	62	39	1
460	432.071583280282	-854.146326159127	61	59	1
461	432.071583280282	-854.146326159127	60	60	0
462	432.071583280282	-854.146326159127	80	62	0
463	432.071583280282	-854.146326159127	54	50	0
464	432.071583280282	-854.146326159127	65	49	1
465	432.071583280282	-854.146326159127	65	52	0
466	432.071583280282	-854.146326159127	70	52	0
467	432.071583280282	-854.146326159127	64	54	1
468	432.071583280282	-854.146326159127	67	47	0
469	432.071583280282	-854.146326159127	69	51	0
470	432.071583280282	-854.146326159127	63	40	1
471	432.071583280282	-854.146326159127	85	52	0
472	432.071583280282	-854.146326159127	91	47	0
473	432.071583280282	-854.146326159127	60	45	0
474	432.071583280282	-854.146326159127	74	53	0
475	432.071583280282	-854.146326159127	51	56	1
476	432.071583280282	-854.146326159127	53	61	1
477	432.071583280282	-854.146326159127	46	66	0
478	432.071583280282	-854.146326159127	61	52	2
479	432.071583280282	-854.146326159127	64	63	0
480	432.071583280282	-854.146326159127	70	56	0
481	432.071583280282	-854.146326159127	59	53	0
482	432.071583280282	-854.146326159127	70	57	0
483	432.071583280282	-854.146326159127	70	54	0
484	432.071583280282	-854.146326159127	50	59	0
485	432.071583280282	-854.146326159127	63	55	1
486	432.071583280282	-854.146326159127	53	56	0
487	432.071583280282	-854.146326159127	72	50	0
488	432.071583280282	-854.146326159127	62	56	0
489	432.071583280282	-854.146326159127	68	64	0
490	432.071583280282	-854.146326159127	66	56	0
491	432.071583280282	-854.146326159127	64	47	1
492	432.071583280282	-854.146326159127	74	54	0
493	432.071583280282	-854.146326159127	76	55	0
494	432.071583280282	-854.146326159127	74	60	1
495	432.071583280282	-854.146326159127	51	46	0
496	432.071583280282	-854.146326159127	74	61	0
497	432.071583280282	-854.146326159127	61	50	0
498	432.071583280282	-854.146326159127	61	54	0
499	432.071583280282	-854.146326159127	57	52	1
500	432.071583280282	-854.146326159127	69	53	0
501	432.071583280282	-854.146326159127	66	53	1
502	432.071583280282	-854.146326159127	76	52	0
503	432.071583280282	-854.146326159127	70	48	0
504	432.071583280282	-854.146326159127	63	52	0
505	432.071583280282	-854.146326159127	63	56	0
506	432.071583280282	-854.146326159127	57	49	0
507	432.071583280282	-854.146326159127	56	49	0
508	432.071583280282	-854.146326159127	77	50	0
509	432.071583280282	-854.146326159127	66	51	1
510	432.071583280282	-854.146326159127	70	49	0
511	432.071583280282	-854.146326159127	74	44	0
512	432.071583280282	-854.146326159127	60	55	1
513	432.071583280282	-854.146326159127	71	55	0
514	432.071583280282	-854.146326159127	62	54	1
515	432.071583280282	-854.146326159127	79	53	0
516	432.071583280282	-854.146326159127	72	69	0
517	432.071583280282	-854.146326159127	65	58	0
518	432.071583280282	-854.146326159127	56	52	0
519	432.071583280282	-854.146326159127	64	58	0
520	432.071583280282	-854.146326159127	66	58	0
521	432.071583280282	-854.146326159127	71	43	0
522	432.071583280282	-854.146326159127	69	49	0
523	432.071583280282	-854.146326159127	68	64	0
524	432.071583280282	-854.146326159127	68	45	1
525	432.071583280282	-854.146326159127	77	40	0
526	432.071583280282	-854.146326159127	56	48	0
527	432.071583280282	-854.146326159127	53	52	2
528	432.071583280282	-854.146326159127	72	57	2
529	432.071583280282	-854.146326159127	61	53	0
530	432.071583280282	-854.146326159127	64	58	0
531	432.071583280282	-854.146326159127	71	68	0
532	432.071583280282	-854.146326159127	74	51	1
533	432.071583280282	-854.146326159127	57	55	0
534	432.071583280282	-854.146326159127	67	51	1
535	432.071583280282	-854.146326159127	53	69	0
536	432.071583280282	-854.146326159127	52	52	0
537	432.071583280282	-854.146326159127	64	49	0
538	432.071583280282	-854.146326159127	76	45	1
539	432.071583280282	-854.146326159127	63	58	2
540	432.071583280282	-854.146326159127	65	53	1
541	432.071583280282	-854.146326159127	68	53	0
542	432.071583280282	-854.146326159127	55	56	0
543	432.071583280282	-854.146326159127	61	67	0
544	432.071583280282	-854.146326159127	66	64	0
545	432.071583280282	-854.146326159127	82	59	1
546	432.071583280282	-854.146326159127	57	56	0
547	432.071583280282	-854.146326159127	56	51	0
548	432.071583280282	-854.146326159127	60	57	0
549	432.071583280282	-854.146326159127	75	59	0
550	432.071583280282	-854.146326159127	71	57	1
551	432.071583280282	-854.146326159127	80	48	1
552	432.071583280282	-854.146326159127	58	58	0
553	432.071583280282	-854.146326159127	78	53	0
554	432.071583280282	-854.146326159127	69	52	1
555	432.071583280282	-854.146326159127	58	51	0
556	432.071583280282	-854.146326159127	69	62	1
557	432.071583280282	-854.146326159127	89	55	0
558	432.071583280282	-854.146326159127	56	54	0
559	432.071583280282	-854.146326159127	61	53	0
560	432.071583280282	-854.146326159127	54	54	1
561	432.071583280282	-854.146326159127	71	47	0
562	432.071583280282	-854.146326159127	56	66	0
563	432.071583280282	-854.146326159127	71	57	1
564	432.071583280282	-854.146326159127	74	65	0
565	432.071583280282	-854.146326159127	60	58	1
566	432.071583280282	-854.146326159127	55	50	0
567	432.071583280282	-854.146326159127	67	50	0
568	432.071583280282	-854.146326159127	49	55	1
569	432.071583280282	-854.146326159127	70	47	1
570	432.071583280282	-854.146326159127	68	50	0
571	432.071583280282	-854.146326159127	62	61	0
572	432.071583280282	-854.146326159127	54	61	1
573	432.071583280282	-854.146326159127	58	56	0
574	432.071583280282	-854.146326159127	71	60	0
575	432.071583280282	-854.146326159127	76	54	0
576	432.071583280282	-854.146326159127	73	59	0
577	432.071583280282	-854.146326159127	71	45	0
578	432.071583280282	-854.146326159127	66	51	0
579	432.071583280282	-854.146326159127	65	51	0
580	432.071583280282	-854.146326159127	62	46	1
581	432.071583280282	-854.146326159127	68	54	0
582	432.071583280282	-854.146326159127	70	54	0
583	432.071583280282	-854.146326159127	71	70	0
584	432.099348285527	-853.219109918922	56	46	2
585	431.108841159556	-851.333354267292	77	40	0
586	429.072298250743	-849.416274705902	56	47	0
587	427.063523294346	-846.571977933869	68	55	0
588	424.587266811694	-841.857585315593	63	56	0
589	421.092749753909	-836.184649330564	66	44	0
590	417.07522612717	-830.49604703486	61	54	1
591	412.590236851771	-822.937344541773	59	54	0
592	407.610020201304	-814.435756433755	58	55	0
593	402.629823958094	-805.93416226469	69	68	0
594	397.154408958973	-796.489680062979	55	60	0
595	391.183782349515	-786.102307830937	49	69	0
596	385.213185673871	-775.714926875196	76	57	1
597	379.242618932447	-765.327537199482	57	65	1
598	373.299860586703	-754.012922655791	62	49	1
599	366.806349359278	-743.609846013598	67	54	0
600	357.34153628099	-727.549439135008	53	53	0
601	351.398892258236	-716.234792642295	65	63	0
602	348.399798332655	-711.504682237282	70	62	0
603	338.935129813908	-695.44423276931	47	58	0
604	329.470534533088	-679.383761421777	48	45	0
605	326.471492066106	-674.653635003604	75	56	1
606	320.529008637008	-663.338943488896	67	53	0
607	311.0645579173	-647.278429551981	71	60	1
608	304.571369073063	-636.875254380517	68	58	1
609	301.6001804361	-631.217893739231	84	55	0
610	295.134836706158	-619.887487569824	60	52	0
611	285.175392979989	-602.884019326419	56	47	0
612	278.187150791753	-591.53790673241	69	53	0
613	271.226748534827	-579.264566266909	73	59	1
614	263.743402903143	-566.975531714037	75	59	2
615	256.260101479071	-554.686483517289	66	50	0
616	249.299825984868	-542.413105733693	51	48	1
617	241.816611511458	-530.124031166546	54	52	0
618	237.82743583445	-523.508038090542	52	64	1
619	230.344289260684	-511.218942599371	56	46	0
620	219.395047046361	-492.329509696923	70	61	0
621	212.434985399537	-480.056069160812	68	43	0
622	205.474965031433	-467.782616758719	46	46	1
623	198.019833201717	-454.566246313974	67	48	0
624	190.536928675894	-442.277078096755	65	49	0
625	183.549214748375	-430.930804231204	69	55	0
626	176.589362424274	-418.657302647829	56	43	0
627	169.629551379243	-406.383789198473	62	53	1
628	162.146817583183	-394.094569154084	59	55	1
629	158.157899484446	-387.478498500772	62	47	0
630	154.66412799625	-381.805335467681	59	63	1
631	144.210701591801	-363.858612759039	74	48	0
632	133.785198999627	-344.984647580422	65	34	0
633	126.825638559763	-332.711061220616	64	56	0
634	119.86611939955	-320.437462992966	66	48	0
635	112.383687742811	-308.148152044974	72	45	0
636	104.90130029578	-295.858827450313	74	58	0
637	97.9419079043437	-283.585191912949	56	55	1
638	90.9825567929074	-271.311544508673	71	51	0
639	84.023246961704	-259.037885238416	59	51	0
640	77.063978410908	-246.764214104041	54	71	1
641	70.1047511402867	-234.490531103685	62	54	3
642	63.6685086738435	-222.23254316207	69	53	0
643	57.2601554729627	-209.047329367138	80	59	0
644	50.8518436007435	-195.862105375156	56	52	1
645	44.9665118567063	-182.692580427974	65	59	0
646	39.08121829218	-169.523046806455	67	48	1
647	33.1681063711876	-157.280720127746	67	57	1
648	27.7779641784145	-145.054096132517	59	53	0
649	22.4435726178344	-130.973033642396	67	41	1
650	17.1092186250607	-116.891963884234	58	64	2
651	12.2699699563673	-103.753815760836	49	73	0
652	7.43075317534385	-90.6156616332009	52	69	0
653	2.5915682821651	-77.4775014994666	79	58	0
654	-1.72466007864568	-64.355050415732	71	64	1
655	-6.04085969465086	-51.2325944723561	79	52	3
656	-10.8799520681496	-38.0944175338373	87	75	1
657	-15.6911443555728	-24.0290190018713	140	97	2
658	-19.9793843072257	-9.97933181002736	209	159	17
659	-24.2954637150979	3.14314465224743	112	163	21
660	-29.1344293707516	16.2813443941996	70	93	6
661	-33.4504497174057	29.4038311149925	76	66	0
662	-39.635096810176	50.0069259973243	76	67	1
663	-46.3425870467327	70.6257516015321	68	50	1
664	-51.1813972389791	83.7639789460227	69	66	0
665	-55.4972702013911	96.8864905014634	65	50	0
666	-59.8131144183571	110.009006916545	69	49	3
667	-64.651832088537	123.147251064889	56	60	2
668	-68.9397361801821	137.196993316524	68	50	0
669	-73.2276094367844	151.246740426868	77	45	0
670	-78.0662322746357	164.38500137534	47	56	0
671	-82.90482322342	177.523268326186	61	57	0
672	-85.3241067393683	184.092404052615	68	53	0
673	-89.6397565235966	197.214953942224	56	46	0
674	-96.3746227881638	216.906651320867	56	58	0
675	-100.662311215478	230.956429197453	82	42	0
676	-104.949968807516	245.006211931817	50	46	1
677	-109.265486362157	258.12878395617	55	55	1
678	-113.580975170422	271.251360838301	74	49	0
679	-118.419318127271	284.389672189951	73	55	0
680	-123.257629194355	297.527989544906	65	47	0
681	-127.545133426494	311.577797648497	58	62	1
682	-131.832606822893	325.627610609867	60	40	0
683	-136.670823055087	338.765944764018	61	42	0
684	-140.986132584454	351.888552419841	64	53	0
685	-145.301413367037	365.011164930649	78	46	2
686	-150.111636433459	379.076731446199	65	52	0
687	-154.921825297235	393.142303958535	57	51	0
688	-159.237014610262	406.264932127669	81	60	0
689	-163.552175176505	419.387565155514	65	49	0
690	-168.390172156098	432.525938911363	62	51	1
691	-173.200231048686	446.591534220614	63	63	0
692	-177.487393944932	460.641398455016	75	47	0
693	-181.802434293495	473.76405199524	65	57	0
694	-186.117445894924	486.886710392311	64	48	0
695	-190.460339121695	499.082158100791	67	58	0
696	-194.831117095368	510.350395126268	73	57	0
697	-198.156161490944	521.587157624774	72	45	0
698	-200.986246462853	531.880967495963	67	65	0
699	-203.872143574583	540.320348433219	64	52	1
700	-206.291005526611	546.889559758827	79	43	0
701	-207.169221894233	552.484334455803	56	66	1
702	-207.552499917161	557.136152996682	62	55	0
703	-207.440841648786	560.845015209168	59	48	0
704	-206.311399003607	563.59518038854	69	52	0
705	-205.732721046661	565.433870865963	67	38	0
706	-205.704806793365	566.361086432822	62	44	2
707	-205.181957668334	566.345345847309	53	56	0
708	-204.631194509391	567.256820898503	57	47	0
709	-204.603280473617	568.184036471881	54	62	0
710	-204.603280473617	568.184036471881	75	49	0
711	-204.603280473617	568.184036471881	56	63	0
712	-204.603280473617	568.184036471881	55	59	1
713	-204.603280473617	568.184036471881	59	57	0
714	-204.631194509391	567.256820898503	57	41	1
715	-204.65910854243	566.329605326988	69	56	0
716	-204.631194509391	567.256820898503	60	44	0
717	-204.575366435049	569.111252044328	56	53	0
718	-204.519538349414	570.96568319574	76	52	1
719	-205.509406941535	572.851595430635	53	47	0
720	-208.067818975833	574.784730364569	73	55	0
721	-211.699840137211	575.822133859619	52	55	0
722	-215.415608887677	574.077893783338	61	62	0
723	-217.646585911745	569.504783810116	67	56	1
724	-217.81408683781	563.941490656696	74	54	1
725	-216.413037342951	558.330971585587	48	63	0
726	-213.99419804255	551.761754237115	59	48	0
727	-211.108329472074	543.322366083041	63	54	1
728	-208.250363081286	533.955764564686	56	59	0
729	-204.89744251722	523.646209206432	64	47	1
730	-200.526706032921	512.377961331047	61	57	0
731	-196.155944963219	501.109718322754	65	56	0
732	-192.335928289569	488.930003492162	61	72	0
733	-188.020937629277	475.807338603772	56	62	1
734	-183.183056663023	462.668940808624	73	62	0
735	-178.373051127011	448.603333478794	48	49	0
736	-173.563011387771	434.537732151337	52	65	0
737	-168.725032439746	421.399352359585	68	39	1
738	-164.437793634192	407.349498384632	69	71	1
739	-160.150523992314	393.299649268389	41	59	1
740	-155.312450207828	380.161286273971	80	50	0
741	-150.502245136653	366.095713738352	66	56	0
742	-146.214880666463	352.045880272985	81	46	0
743	-141.89958684874	338.923267207108	50	52	0
744	-137.061386338493	325.784927014261	73	51	1
745	-132.251050139719	311.719377275556	70	48	0
746	-127.440679738706	297.653833536431	71	58	0
747	-123.125264134549	284.531241526827	51	60	0
748	-118.837712738663	270.481438825838	64	64	0
749	-114.02724425582	256.415911881253	74	57	1
750	-109.188850931649	243.277606491931	63	55	0
751	-104.873315113422	230.155034996569	59	47	0
752	-100.585639101861	216.105252804235	66	63	1
753	-95.7750394939212	202.039748660289	61	49	0
754	-90.9365194467246	188.901466072537	60	59	2
755	-86.0979675103445	175.763189487159	74	64	0
756	-81.7822811619844	162.640643907711	65	50	0
757	-77.4944490639027	148.590887625702	71	55	1
758	-72.6836852881243	134.52541227825	55	46	0
759	-67.8450066299411	121.387158496305	71	50	1
760	-63.5292000698973	108.264633432962	74	58	0
761	-59.2133647642331	95.1421132292598	64	50	0
762	-54.4024710234953	81.0766606824473	76	60	1
763	-49.591543081624	67.01121413894	80	67	1
764	-45.2756163109443	53.8887095907703	69	77	3
765	-40.9596607949934	40.7662099022418	54	74	0
766	-36.1207628949196	27.6279957294464	89	72	1
767	-31.8326203121105	13.5782907260582	92	81	3
768	-27.5444468947826	-0.471409417688847	146	109	11
769	-22.7054541643593	-13.6096067903563	136	143	4
770	-17.866429545742	-26.7477981597185	132	102	11
771	-13.5502947593341	-39.8702670698985	81	70	3
772	-9.23413122823695	-52.9927311213687	78	62	0
773	-4.42287948454032	-67.0581212677062	51	50	1
774	-0.134520198625978	-81.1077906405553	77	52	0
775	4.1817332241917	-94.2302395738661	59	63	1
776	9.02094519173261	-107.368397336453	56	58	0
777	13.8601890471182	-120.506549094804	59	52	2
778	18.6994647898828	-133.644694848917	69	56	1
779	24.0617069376749	-146.798546411097	77	49	2
780	29.9469202096225	-159.968101781793	71	59	0
781	38.251873251982	-179.706708587706	65	54	1
782	46.5569074772648	-199.445298006758	49	64	0
783	49.4995841260534	-206.030060159974	60	57	0
784	52.9652127064182	-212.630528372712	61	62	0
785	62.8670699237846	-231.488992664032	44	85	1
786	72.7690179159981	-250.347432781942	64	45	1
787	79.7004355216632	-263.548326482065	55	65	0
788	86.6597416275181	-275.821992665529	59	47	0
789	94.142040409788	-288.111350132152	57	55	1
790	101.624383402173	-300.400693956763	59	56	0
791	108.583816277329	-312.67432282865	66	55	1
792	116.066246224276	-324.963640284725	77	51	0
793	123.548720381048	-337.252944097854	68	42	0
794	130.508280024689	-349.526535658166	55	62	1
795	137.467880947806	-361.800115352497	58	61	0
796	144.427523150574	-374.073683180846	54	60	1
797	151.387206632702	-386.347239143215	66	42	0
798	158.869895975105	-398.636478417553	60	53	0
799	166.352629526635	-410.925704048946	60	43	0
800	173.312439775444	-423.199222696945	81	52	0
801	180.272291303205	-435.472729479894	71	49	0
802	187.232184110093	-447.746224396862	70	61	0
803	194.715090101119	-460.035398212261	77	62	0
804	202.198040300922	-472.324558380991	56	59	0
805	209.158059872978	-484.598015982658	59	62	1
806	216.641097024491	-496.887149782851	74	50	0
807	224.124178384372	-509.176269940101	60	52	0
808	231.084324720898	-521.449690226465	70	62	2
809	238.567493031907	-533.738784013316	77	63	1
810	246.05070555117	-546.02786415536	66	58	0
811	253.010978650942	-558.301247126423	67	62	0
812	259.971293028852	-570.574618230574	59	63	0
813	267.48243786057	-581.936443312094	58	59	0
814	274.965822570666	-594.225470701233	58	48	0
815	281.898462800949	-607.426020466723	74	54	0
816	288.858945218788	-619.699342387728	72	60	1
817	295.847265029908	-631.045436429791	72	33	2
818	303.330822173564	-643.334411999211	61	55	0
819	310.8144235246	-655.623373922892	74	45	0
820	317.775072382647	-667.896646645851	57	54	3
821	324.735762517957	-680.169907504693	61	42	0
822	331.696493930416	-692.443156492896	66	52	0
823	338.657266619673	-704.716393615119	55	61	1
824	346.141083143651	-717.005290990695	75	61	0
825	353.624943874078	-729.294174722396	67	54	0
826	360.585843322857	-741.56737452466	64	56	1
827	367.546784047736	-753.840562461875	70	45	0
828	374.507766049297	-766.113738527521	54	55	0
829	381.468789327249	-778.386902728118	71	55	0
830	388.429853881767	-790.660055058077	59	56	1
831	395.390959712036	-802.933195522055	68	44	0
832	402.379878520092	-814.279107934795	65	55	0
833	408.845819895563	-825.609344122931	81	50	0
834	415.339565385715	-836.012353873812	61	45	0
835	421.833343289269	-846.415353368968	65	54	1
836	427.804134370876	-856.802680603229	67	64	0
837	433.774955386354	-867.189999116585	75	42	0
838	439.745806335355	-877.577308906242	73	55	0
839	445.716687217937	-887.964609974064	72	47	0
840	451.687598034157	-898.351902318187	66	58	0
841	457.6585387839	-908.739185940474	65	49	1
842	463.629509466817	-919.126460840926	68	60	0
843	469.628266387561	-928.586510729045	74	53	0
844	475.076266531367	-938.958111993968	58	49	1
845	479.478233583912	-949.298394734971	53	57	0
846	483.41269782139	-957.768584840931	64	63	0
847	486.32886622427	-965.280245273374	61	58	0
848	487.703698359837	-971.817723595537	62	54	1
849	489.106287023344	-977.427985069342	49	68	1
850	491.087416601484	-981.199467646889	68	52	0
851	494.197870586591	-982.22060813196	65	49	0
852	497.886859851365	-981.40296714846	54	61	0
853	500.034494965512	-979.611147566698	77	50	0
854	500.640776578512	-976.845151651651	65	55	0
855	500.228740486142	-973.120633170009	63	68	0
856	498.275357198261	-968.421938431449	66	41	0
857	494.780633151939	-962.749065260403	65	52	0
858	490.762887438585	-957.060534851626	71	52	0
859	486.772905046528	-950.444784224033	62	61	0
860	482.31541269127	-941.958941768855	52	69	3
861	477.362664963817	-932.530222190544	61	61	0
862	471.886912793736	-923.0858399719	56	47	0
863	465.888159561437	-913.625793094747	63	44	1
864	459.889433526783	-904.165737474337	67	65	0
865	454.413758439652	-894.721331917681	80	53	0
866	448.938108295784	-885.27691902779	56	61	1
867	442.939461598522	-875.816838656552	65	49	1
868	437.463862468081	-866.372410431504	64	43	0
869	432.483542641741	-857.870852614753	75	62	0
870	427.475477201922	-850.296504966915	61	48	1
871	422.990447441349	-842.737813911401	71	44	0
872	419.000682696991	-836.121997318231	66	51	0
873	415.506177865202	-830.44905664213	49	55	0
874	413.029944047041	-825.734657052904	61	52	0
875	411.544206479157	-822.906016572379	83	55	0
876	411.048961076944	-821.9631362902	85	49	0
877	411.048961076944	-821.9631362902	46	53	0
878	411.048961076944	-821.9631362902	62	55	2
879	411.048961076944	-821.9631362902	76	61	0
880	411.048961076944	-821.9631362902	69	63	0
881	411.048961076944	-821.9631362902	66	46	0
882	411.048961076944	-821.9631362902	71	76	3
883	411.048961076944	-821.9631362902	61	57	1
884	411.048961076944	-821.9631362902	69	58	0
885	411.048961076944	-821.9631362902	57	54	0
886	411.048961076944	-821.9631362902	75	79	0
887	411.048961076944	-821.9631362902	64	64	1
888	411.048961076944	-821.9631362902	66	64	0
889	411.048961076944	-821.9631362902	59	58	1
890	411.048961076944	-821.9631362902	77	51	0
891	411.048961076944	-821.9631362902	56	57	0
892	411.048961076944	-821.9631362902	59	72	0
893	411.048961076944	-821.9631362902	52	47	0
894	411.048961076944	-821.9631362902	66	63	1
895	411.048961076944	-821.9631362902	56	45	0
896	410.525946004724	-821.947472150438	51	41	2
897	409.507685983554	-820.988927481696	63	42	0
898	408.544967115566	-818.175950177945	75	53	1
899	406.563991857052	-814.404427237809	61	48	0
900	403.564764281502	-809.674357203767	64	65	0
901	400.593315683596	-804.017068799585	61	56	0
902	397.126635977591	-797.416896244511	63	47	0
903	392.669492693094	-788.930955749936	67	59	0
904	387.71713282261	-779.502127237618	63	48	0
905	382.241786764876	-770.057625048794	64	55	0
906	376.271235675144	-759.670231015421	62	52	0
907	369.805487379723	-748.339942959137	61	62	0
908	363.339774462685	-737.009644666687	48	40	1
909	356.351093341538	-725.66366532445	73	44	0
910	348.83944807417	-714.302002352662	60	55	1
911	341.878630115651	-702.028782276437	73	56	0
912	334.945640677877	-688.828334249556	61	66	1
913	327.461909147736	-676.539416075684	65	47	1
914	319.978221824684	-664.250484256074	71	57	2
915	313.045365765225	-651.049998956732	55	59	1
916	306.08476031688	-638.776717848144	65	48	0
917	298.601204394014	-626.487746946514	78	45	0
918	291.117692678585	-614.198762396351	58	50	0
919	284.157213991333	-601.925443972461	53	73	0
920	277.19677658187	-589.652113678865	58	63	1
921	269.713394558115	-577.363090036437	67	43	1
922	262.230056742206	-565.074052745476	67	48	0
923	255.269746095	-552.800685138442	56	46	0
924	248.309476725932	-540.527305661701	59	50	0
925	241.349248634884	-528.25391431991	64	59	0
926	234.416872114351	-515.053295186721	72	47	0
927	226.933751186356	-502.764193367213	69	37	0
928	219.450674466672	-490.475077901967	66	59	0
929	212.49061601609	-478.201637387276	69	48	1
930	205.530598844227	-465.928185006604	61	39	0
931	198.047651819244	-453.639030449092	58	36	0
932	190.564749003097	-441.349862246774	65	51	0
933	183.604858596344	-429.076372551732	63	43	0
934	176.645009468484	-416.802870989777	61	50	0
935	169.162236348202	-404.513663694263	75	51	1
936	161.679507437162	-392.224442754872	74	59	1
937	154.719785075693	-379.95090388041	77	62	0
938	147.760103993642	-367.677353139967	77	63	1
939	140.277504779689	-355.38809310738	69	59	0
940	129.301250278659	-337.425634765066	74	56	1
941	118.875882426102	-318.551631459035	60	49	0
942	111.916410671023	-306.278019673191	66	57	1
943	108.422770696925	-300.60481719207	61	52	0
944	104.956980196002	-294.004396022297	56	48	0
945	94.0088832246256	-275.114627324976	68	53	0
946	83.0330410656752	-257.152044991963	77	57	0
947	76.0737786403042	-244.878372164443	47	59	0
948	69.1145574952243	-232.604687470943	67	64	0
949	62.6783209292335	-220.346697957255	49	46	0
950	56.2699738575029	-207.161482593045	66	60	0
951	49.8616681143176	-193.976257030852	47	50	0
952	43.9763422741671	-180.806730634533	64	63	1
953	38.0910546137602	-167.637195565738	62	50	1
954	32.7287405600655	-154.483362584375	64	63	0
955	27.3664615391172	-141.329522325657	73	47	1
956	22.0042175506824	-128.175674790516	63	46	0
957	17.164939303766	-115.037532677874	67	57	0
958	11.8027638079948	-101.883671258576	61	62	0
959	6.96355090866564	-88.7455165311694	60	63	1
960	2.64729588956106	-75.623070307076	72	73	0
961	-2.19185480620945	-62.4849041756243	51	60	2
962	-7.03097361401888	-49.3467320380732	63	64	0
963	-11.3192720961524	-35.2970545627177	80	72	4
964	-15.6075397439417	-21.2473722295836	130	123	11
965	-20.4465637222747	-8.10918329190463	220	164	9
966	-24.7626394724357	5.01329370867461	96	163	6
967	-29.0786864777328	18.135775568895	82	62	3
968	-33.9176179355127	31.2739813094959	82	64	0
969	-38.2057322305045	45.3236890165135	72	80	1
970	-42.4938156910357	59.3734015813097	48	56	1
971	-47.3326523180585	72.5116241220385	76	54	0
972	-51.6485503683798	85.6341313589364	62	43	0
973	-55.964419673197	98.7566434545442	64	52	0
974	-60.8031637782115	111.89488280192	69	58	0
975	-65.0910938837915	125.944620735012	64	49	0
976	-69.3789931545616	139.994363528676	49	57	0
977	-74.2176424277131	153.132619673386	53	53	0
978	-78.5333627756336	166.25515714474	63	55	1
979	-82.8490543775843	179.377699474804	73	61	0
980	-87.6876111275633	192.51597242523	65	54	0
981	-91.9753570412868	206.565740586258	61	57	0
982	-96.2630721197929	220.615513606928	56	52	1
983	-101.101534036512	233.753803354688	70	61	1
984	-105.939964063815	246.892099108547	61	57	0
985	-110.778362201527	260.030400862917	59	48	1
986	-115.093844209681	273.152979367413	66	49	1
987	-119.381404246495	287.202778293751	77	47	2
988	-123.668933447625	301.252582079731	60	45	1
989	-127.984327130194	314.375175157562	64	48	0
990	-132.822569798154	327.513504510745	73	47	1
991	-137.660780576174	340.651839866303	71	49	1
992	-144.3672639	361.270836790092	74	61	0
993	-148.654622957576	375.320668641478	79	50	2
994	-151.07367694244	381.889845468104	72	48	2
995	-155.388891344774	395.012469318695	66	48	1
996	-159.704077000148	408.135098026134	55	53	0
997	-166.933195471938	428.769869264215	74	51	1
998	-171.743264046498	442.83546277415	55	48	0
999	-176.05834307248	455.958109837025	66	64	1
1000	-182.792337709107	475.649958387017	64	46	0
1001	-185.211274094356	482.219156514853	70	55	0
1002	-189.526265307388	495.341818694025	62	53	1
1003	-196.260125866567	515.033690758981	68	64	1
1004	-200.108016087383	526.286194360815	66	58	0
1005	-203.46094532602	536.595745933242	61	50	0
1006	-206.318919721234	545.962344215252	62	51	0
1007	-207.664158140891	553.42729080189	72	53	0
1008	-208.019520802132	559.006324951537	59	62	0
1009	-207.357097917993	563.626661881804	71	46	0
1010	-206.199741549499	567.304042644799	65	56	2
1011	-205.593149751949	570.06994870957	63	50	1
1012	-206.032255284372	572.867336065508	67	48	0
1013	-207.544970860356	574.768989481963	70	51	1
1014	-210.654144142172	575.790651280433	61	73	0
1015	-214.341996285249	574.973625861108	61	58	0
1016	-217.039986978692	572.270688382909	76	60	1
1017	-218.225268554001	567.666094847023	55	60	0
1018	-217.347070797987	562.071317573078	78	37	0
1019	-215.451085825393	555.517841362394	65	55	0
1020	-213.060158871289	548.021409089677	56	46	0
1021	-209.679347989731	538.639065056108	57	46	0
1022	-205.80358148762	528.313767841086	63	56	2
1023	-201.955707936606	517.06125894282	63	55	0
1024	-198.135724558786	504.881538355723	63	66	0
1025	-193.79285946954	492.686082514934	72	56	1
1026	-188.982928023033	478.620461988263	58	60	0
1027	-184.172962373064	464.55484746024	73	59	2
1028	-179.857917876041	451.432191748172	67	48	1
1029	-175.570751249616	437.382325360551	61	64	0
1030	-170.760687515372	423.316727626137	62	52	1
1031	-165.950589578133	409.251135891303	64	58	1
1032	-161.140457437898	395.185550156981	69	46	0
1033	-154.434116501885	374.566524666734	60	62	0
1034	-150.146774908586	360.516686883755	60	56	0
1035	-147.727705284313	353.947510931641	59	61	0
1036	-142.917440858029	339.88194799237	68	45	0
1037	-138.10714222939	325.816391049884	65	60	0
1038	-133.268912973523	312.678055650555	63	55	1
1039	-128.430651827715	299.539726255462	66	53	1
1040	-121.201093853044	278.90502787102	62	56	1
1041	-114.494346687279	258.286072082818	51	58	0
1042	-110.206735712127	244.236279095523	62	51	0
1043	-105.396204507968	230.170762950554	54	43	0
1044	-100.557750549167	217.032468360849	83	52	1
1045	-95.7192647009506	203.894179774448	57	57	0
1046	-91.431527428038	189.844407836907	69	46	0
1047	-87.1437593195587	175.794640759937	59	50	0
1048	-84.7244729650556	169.225504115224	74	58	1
1049	-79.88587633922	156.087235328741	44	39	1
1050	-73.1787041806965	135.46835176181	65	57	2
1051	-68.8908114586375	121.41860519629	66	53	0
1052	-64.0521040559979	108.280356210656	62	47	1
1053	-59.2133647642331	95.1421132292598	54	61	0
1054	-54.8975007132976	82.0195978842676	81	62	1
1055	-50.5816079167416	68.8970873970538	71	58	1
1056	-45.7706514562597	54.8316456498578	67	63	3
1057	-40.9596607949934	40.7662099022418	73	49	0
1058	-36.1207628949196	27.6279957294464	68	74	1
1059	-31.8047483174596	14.5055063022301	99	78	5
1060	-27.4887049948447	1.38302173092961	127	131	3
1061	-22.6775843705982	-12.6823912141845	168	158	14
1062	-18.3893496940727	-26.732081101276	117	108	6
1063	-14.0732164789224	-39.8545505525544	100	92	3
1064	-9.75705451890826	-52.977015145123	75	70	0
1065	-5.4408638139721	-66.0994748780504	66	59	0
1066	-0.629582395020407	-80.1648602262139	65	62	0
1067	4.1817332241917	-94.2302395738661	67	49	1
1068	9.02094519173261	-107.368397336453	67	46	0
1069	13.8601890471182	-120.506549094804	81	59	0
1070	18.6994647898828	-133.644694848917	73	66	0
1071	24.0617069376749	-146.798546411097	81	59	0
1072	29.423984118097	-159.952390696853	77	56	0
1073	34.7862963312655	-173.10622770898	74	67	0
1074	43.6142403733102	-192.860533683561	68	55	0
1075	49.4995841260534	-206.030060159974	56	39	0
1076	52.442270319676	-212.614820146002	57	68	0
1077	58.8784657217329	-224.872825479135	65	60	1
1078	68.7803796911612	-243.731275280006	72	51	0
1079	75.1888258038089	-256.916470339522	57	48	0
1080	79.2053327888134	-262.605405895971	60	52	0
1081	90.1811749984627	-280.567997791804	74	48	0
1082	100.606318507052	-299.44207374379	66	43	0
1083	104.072107506508	-306.042498365045	44	62	0
1084	107.537907625898	-312.642920025624	77	51	1
1085	118.486168107833	-331.532651667483	65	50	0
1086	125.968661560386	-343.821950963698	71	59	0
1087	132.928239713889	-356.095538311638	59	50	0
1088	143.904561499599	-374.057986225002	65	67	1
1089	147.921274727792	-379.746854759753	66	45	0
1090	154.880978050525	-392.020404784009	76	55	0
1091	165.829663480166	-410.910009790212	74	46	1
1092	169.818617004552	-417.52607275825	67	57	0
1093	176.778448691999	-429.799585481174	59	55	1
1094	187.232184110093	-447.746224396862	55	65	0
1095	190.726056083047	-453.419359485619	71	39	0
1096	198.208982590877	-465.708526931703	73	58	0
1097	209.185875835305	-483.670800112188	63	46	0
1098	216.14593508793	-495.944245836698	73	63	1
1099	223.106035618635	-508.217679694295	76	52	0
1100	230.589156546339	-520.506788033992	69	51	0
1101	238.072321682179	-532.795882728882	71	62	0
1102	245.032548976887	-545.069279272109	73	58	1
1103	251.992817549733	-557.342663947493	75	47	1
1104	259.476112378878	-569.631719547324	55	56	0
1105	266.959451415751	-581.920761503279	70	52	0
1106	273.919846751262	-594.194108863361	72	60	0
1107	280.880283364386	-606.467444354668	76	65	0
1108	287.840761255298	-618.740767978132	77	56	0
1109	295.324272726139	-631.02975811623	77	54	0
1110	302.807828404475	-643.318734603934	63	57	2
1111	309.768433056364	-655.592020913027	58	54	1
1112	316.729078985809	-667.865295351483	58	47	0
1113	324.212764354481	-680.154232746921	68	52	0
1114	331.696493930416	-692.443156492896	54	65	0
1115	338.657266619673	-704.716393615119	69	55	0
1116	345.618080585904	-716.989618869498	63	54	0
1117	352.578935828875	-729.262832256965	74	65	1
1118	359.53983234847	-741.536033774726	65	52	0
1119	367.023777095776	-753.82489297539	67	53	1
1120	374.535544142767	-765.186522390693	60	51	1
1121	381.496565822745	-777.459686578251	61	64	0
1122	388.457628779172	-789.732838898897	62	47	0
1123	395.418733011524	-802.005979351699	61	57	0
1124	402.902892683749	-814.29477306921	65	69	0
1125	410.387096561608	-826.583553138189	66	44	0
1126	417.348327551153	-838.856656271033	59	34	1
1127	424.309599816275	-851.129747534171	61	63	0
1128	431.793933380512	-863.418488505296	74	56	0
1129	439.278311150032	-875.707215829752	58	65	1
1130	446.239710171008	-887.980269771069	72	55	1
1131	453.201150467445	-900.253311844543	72	54	2
1132	460.162632039166	-912.526342049241	61	51	1
1133	467.124154886173	-924.799360386096	74	53	1
1134	473.562690197781	-937.0567104863	75	63	1
1135	479.010711567244	-947.428306437097	56	58	0
1136	482.91741974582	-956.825713327155	62	69	0
1137	485.31055448897	-964.321719212458	75	53	1
1138	486.68538470252	-970.859197889455	65	53	0
1139	488.087971669913	-976.469459720887	60	51	0
1140	490.069099890126	-980.240942784585	65	53	0
1141	492.601017067151	-983.1008626353	67	62	0
1142	495.711472749361	-984.122002012096	63	49	2
1143	498.354394601309	-983.273053176701	73	55	3
1144	500.502030377567	-981.481233356521	76	56	0
1145	501.16381012887	-976.860804696567	69	51	2
1146	499.761206352036	-971.250547315925	72	55	0
1147	497.284792230232	-966.536198874936	70	54	0
1148	493.790071131953	-960.863324855454	68	69	0
1149	491.781198502576	-958.0190596506	65	48	0
1150	487.295935445291	-950.46043897979	58	63	1
1151	480.33431087737	-938.187454661354	55	49	0
1152	477.857938715431	-933.473094417714	59	51	1
1153	471.886912793736	-923.0858399719	65	58	0
1154	462.421283784148	-907.025676044635	68	45	1
1155	455.955070167838	-895.695524228737	84	49	2
1156	449.488891929097	-884.365362176672	63	43	2
1157	442.527490513807	-872.092313423753	77	59	0
1158	435.043110790022	-859.803591673262	62	56	0
1159	431.025545465993	-854.115002979524	80	72	0
1160	423.568998866365	-840.899044070393	64	57	1
1161	412.618006299774	-822.010128335096	56	59	1
1162	405.133805107849	-809.721352010034	64	53	1
1163	397.677420991939	-796.505345854908	70	60	0
1164	390.193309921538	-784.216542247683	57	57	0
1165	382.709243057121	-771.927724996582	71	51	1
1166	375.7760059266	-758.727346438915	66	59	0
1167	368.815033780527	-746.454172172584	65	59	1
1168	361.331098313618	-734.165315835737	61	52	0
1169	353.874989963311	-720.949229739606	57	61	0
1170	346.914146173978	-708.676018164493	61	51	0
1171	339.953343661502	-696.402794723399	67	56	0
1172	332.469583800004	-684.113885654137	61	48	0
1173	324.985868145421	-671.824962940067	51	48	0
1174	318.025192392641	-659.551702179015	68	53	1
1175	311.0645579173	-647.278429551981	80	53	1
1176	304.103964719048	-635.005145058036	59	52	1
1177	296.620421496627	-622.716170522384	69	53	0
1178	289.136922481528	-610.427182340063	72	54	0
1179	282.176456044603	-598.153860528022	67	50	0
1180	275.216030885407	-585.880526849069	75	54	1
1181	267.732661562215	-573.591499571688	58	54	1
1182	260.249336446752	-561.302458651364	53	54	0
1183	253.28903804993	-549.029087654315	66	61	0
1184	246.356588484603	-535.828488849103	55	52	0
1185	238.87339477177	-523.539408845827	56	56	0
1186	231.390245267306	-511.250315197743	61	41	2
1187	224.430116510135	-498.976895029657	65	49	0
1188	217.470029031567	-486.703462993726	58	49	0
1189	210.509982831485	-474.430019092746	72	58	0
1190	203.027005764248	-462.140873627737	58	51	1
1191	195.544072905672	-449.85171451699	68	55	0
1192	188.584153470641	-437.578233299777	63	53	0
1193	181.624275314505	-425.304740220308	68	59	1
1194	174.141472151561	-413.015542014502	63	50	1
1195	166.658713197743	-400.726330169477	68	52	1
1196	159.698961807881	-388.452799770981	66	50	0
1197	152.739251697087	-376.17925751023	60	44	0
1198	145.779582865885	-363.905703380704	63	59	0
1199	138.296996353019	-351.616439718753	70	63	0
1200	130.786620033265	-340.254378167912	68	57	0
1201	120.333401814627	-322.307594408281	67	50	0
1202	109.385159674508	-303.417866988108	75	47	0
1203	101.902789569634	-291.128536933102	78	53	2
1204	94.9434139563818	-278.854896303266	70	47	2
1205	87.9840796231874	-266.581243808381	64	45	1
1206	81.0247865702258	-254.307579448447	55	42	0
1207	74.0933818226331	-241.106687556952	57	41	1
1208	70.6276961285039	-234.506237168796	54	52	0
1209	64.1914521985454	-222.248250023462	56	50	1
1210	54.8125546238152	-203.405496338382	72	49	0
1211	48.4042595638311	-190.220268429257	53	56	2
1212	41.9681513661053	-177.962245948613	60	49	1
1213	38.9976528256666	-172.304693666287	57	59	0
1214	33.6353292942513	-159.150861996226	64	45	0
1215	25.8533764972235	-139.427956645377	62	59	0
1216	20.5189992897213	-125.346891514026	63	76	1
1217	15.1846596507239	-111.265819114633	59	52	0
1218	10.3454241990112	-98.1276685902849	56	50	0
1219	6.02914775029058	-85.0052261482924	52	65	0
1220	1.71290004643379	-71.8827788457274	71	54	1
1221	-3.12624288612278	-58.7446115147322	72	77	1
1222	-7.96535393071827	-45.6064381804317	71	59	4
1223	-12.2536448633764	-31.5567596256733	87	89	8
1224	-16.5419049618067	-17.5070762112737	162	129	10
1225	-20.8580037131906	-4.3846035329625	208	188	12
1226	-25.1740737194777	8.73787400685251	83	143	13
1227	-30.0130293021211	21.8760749427602	83	58	5
1228	-34.8240801565698	35.9414974683896	59	43	1
1229	-39.635096810176	50.006925996393	62	62	1
1230	-43.9510450360249	63.129424595274	66	48	2
1231	-48.2669645163696	76.251928052865	75	54	0
1232	-52.5828552513849	89.3744363673031	59	55	0
1233	-56.8987172410125	102.496949542314	67	65	0
1234	-61.7095742546371	116.562405667268	66	43	0
1235	-65.9974957647501	130.612144682556	69	65	0
1236	-70.3132678599213	143.734672973864	58	53	0
1237	-75.1519093693933	156.872930316254	56	65	3
1238	-79.4676224018331	169.99546886608	66	55	0
1239	-83.7554220271413	184.045227853581	68	45	1
1240	-88.566084039805	198.110717575066	62	52	1
1241	-92.8817071768572	211.233271240257	65	60	0
1242	-97.1973015681724	224.355829764158	59	43	0
1243	-102.035755720979	237.494120710529	56	50	0
1244	-106.874177984369	250.632417660207	65	43	0
1245	-111.189682994795	263.754991843365	81	52	0
1246	-115.4772669542	277.804786453024	66	51	1
1247	-122.70685383206	298.439474895597	65	60	0
1248	-129.964261265181	318.146961275488	63	58	1
1249	-134.279615743435	331.26956137456	70	52	0
1250	-138.594941474905	344.39216633141	60	55	0
1251	-143.405213582853	358.457724445499	69	55	1
1252	-147.692579144088	372.507555218413	67	50	0
1253	-149.588764874672	379.060997864231	49	49	0
1254	-154.426857108076	392.199354216456	65	63	0
1255	-161.133164727769	412.81838052813	77	48	0
1256	-165.42040735326	426.868231269531	59	50	2
1257	-170.25838880497	440.006607420743	55	55	0
1258	-174.573475674435	453.129252863117	77	56	2
1259	-178.888533796766	466.251903165132	72	54	1
1260	-183.203563171963	479.374558322132	83	57	0
1261	-187.023615389888	491.554264514707	72	46	1
1262	-190.899464851129	501.879543444142	58	47	1
1263	-194.775294271472	512.204826217145	67	56	0
1264	-198.156161491002	521.587157623842	65	61	2
1265	-200.519218817528	530.010796443559	67	53	2
1266	-202.882265850378	538.434436762705	59	53	0
1267	-205.30113052961	545.003647485748	53	46	0
1268	-206.730114058126	549.686947077513	81	69	2
1269	-207.636243589164	554.354506349191	55	50	1
1270	-208.019520802132	559.006324951537	67	49	0
1271	-207.412927074591	561.772230765782	50	60	0
1272	-206.806333990418	564.538136663847	55	64	0
1273	-206.199741549499	567.304042644799	68	44	0
1274	-205.593149751949	570.06994870957	57	74	0
1275	-206.032255284372	572.867336065508	71	40	0
1276	-207.544970860356	574.768989481963	76	56	0
1277	-210.131296143052	575.774910084903	66	52	0
1278	-213.268384122173	575.869358199649	60	53	0
1279	-216.461305310717	574.109377501532	62	57	1
1280	-218.141517735319	570.447741426528	46	50	0
1281	-218.281102419191	565.811663798057	72	51	0
1282	-217.402904183313	560.216886529699	62	63	0
1283	-214.956151496444	554.574884100817	64	61	2
1284	-212.014456183708	547.989926275797	70	62	0
1285	-209.128580793447	539.550539566204	62	57	0
1286	-205.775667569309	529.240983367898	58	54	0
1287	-201.927794944437	517.988474470563	70	49	0
1288	-198.079900429584	506.735969411209	63	57	1
1289	-194.259895164229	494.556252663024	57	53	0
1290	-189.944917048677	481.433585614897	64	43	0
1291	-185.10704930051	468.295185419731	67	56	0
1292	-180.7920121192	455.172528626397	53	43	1
1293	-176.504853042716	441.122661160305	80	48	0
1294	-171.694797306729	427.057062227279	58	56	0
1295	-166.856802830996	413.91868483182	78	56	0
1296	-162.046679846768	399.853097899817	60	47	0
1297	-157.236522659485	385.787516966462	66	58	0
1298	-152.921302537608	372.664891485125	79	47	0
1299	-148.633953803917	358.615055320784	58	52	0
1300	-143.823698533641	344.549491183832	80	51	0
1301	-138.985511241306	331.411148589104	67	48	0
1302	-134.17518872337	317.345596451312	70	63	0
1303	-129.36483200331	303.2800503131	84	44	1
1304	-124.526546731533	290.141725723632	68	63	0
1305	-120.239006660238	276.091921402141	74	55	0
1306	-115.951435753203	262.042121939361	62	51	1
1307	-111.113055646943	248.903814149089	65	58	0
1308	-106.3025335985	234.83829680644	82	51	0
1309	-102.014867865364	220.788512996398	64	61	2
1310	-97.6992834413541	207.665949598886	74	62	1
1311	-92.8607766117784	194.527664608322	56	47	1
1312	-88.0501234386466	180.462170063518	55	44	1
1313	-83.2394360637991	166.396681520157	81	60	2
1314	-78.9237298561493	153.274139178917	52	52	1
1315	-74.6079949025298	140.15160169825	66	52	0
1316	-69.7693294619676	127.013345514424	66	43	1
1317	-63.0620551321772	106.394479586743	62	41	0
1318	-56.3547105237958	85.7756254132837	72	60	1
1319	-51.5159183625947	72.6373920347542	72	53	0
1320	-46.6770943124429	59.4991646604612	65	53	0
1321	-41.8661128066597	45.4337277151644	69	64	0
1322	-37.5780102903373	31.384016235359	81	74	4
1323	-33.2620045990334	18.2615251885727	83	62	2
1324	-28.4230538298725	5.12332061771303	130	101	7
1325	-23.5840711724595	-8.01487794984132	205	172	10
1326	-19.2958450915175	-22.064568917267	151	126	12
1327	-15.0075881761732	-36.1142550259829	93	92	2
1328	-10.1685106889345	-49.252436792478	82	69	1
1329	-5.85232572804671	-62.3748970627785	67	64	0
1330	-1.53611202235334	-75.4973524734378	70	57	0
1331	3.30305798462359	-88.635517434217	62	61	0
1332	8.1143974911538	-102.700891978107	61	58	0
1333	12.9257711978862	-116.766260519624	66	64	0
1334	17.7650391775533	-129.904407470487	70	44	0
1335	22.604339044774	-143.042548415251	60	48	0
1336	27.9666064406047	-156.196394687518	49	64	0
1337	33.8518460842897	-169.365944280289	66	48	0
1338	39.7371239078348	-182.535485200584	58	58	0
1339	45.6224399108323	-195.705017447472	70	54	0
1340	51.5356462365598	-207.947325400077	67	66	0
1341	57.4488879888668	-220.189624663442	72	57	0
1342	63.8572606382077	-233.374837762676	63	57	1
1343	70.2656746159773	-246.560040663928	53	45	0
1344	76.7019762246637	-258.81801771652	60	62	2
1345	84.184214920213	-271.107393366285	53	58	2
1346	95.1322590319905	-289.99718761351	74	39	1
1347	102.091655288124	-302.270827515982	63	46	0
1348	109.574047375645	-314.560156798922	54	51	0
1349	120.522321892437	-333.44988308195	58	63	0
1350	127.481866356044	-345.723479744978	57	57	0
1351	134.441452099476	-357.997064542025	85	56	0
1352	141.924040322017	-370.286334736273	57	53	1
1353	149.406672753976	-382.575591286644	81	58	0
1354	156.36638526473	-394.849138771184	83	65	0
1355	163.326139054669	-407.12267438788	61	60	0
1356	170.80890118354	-419.411891845986	65	50	1
1357	178.291707521304	-431.701095660217	71	61	0
1358	185.251588077575	-443.974593965337	76	56	0
1359	192.762301095296	-455.336555566639	62	65	0
1360	200.245236884686	-467.625719356351	63	44	0
1361	207.205242608092	-479.899180334993	64	45	0
1362	214.165289609926	-492.172629447654	54	59	2
1363	221.125377890479	-504.44606669154	55	46	1
1364	228.608486117388	-516.735178664327	62	54	0
1365	236.091638552549	-529.024276990443	68	58	0
1366	243.051853596873	-541.297676919028	68	50	0
1367	250.535092983046	-553.586748878472	68	55	0
1368	258.018376576889	-565.875807189383	62	51	0
1369	264.978718384285	-578.149169803597	67	63	0
1370	271.939101469528	-590.422520550899	59	62	1
1371	278.899525832385	-602.695859429426	63	71	0
1372	286.382981860952	-614.984865922481	64	51	0
1373	293.866482096841	-627.273858768865	46	59	0
1374	300.827033221431	-639.54716033116	68	61	1
1375	307.787625623285	-651.820450025611	34	46	1
1376	314.74825930252	-664.09372785408	59	39	1
1377	321.708934259019	-676.366993814707	78	59	0
1378	328.669650492317	-688.640247906558	77	48	0
1379	336.153408643731	-700.929163482971	67	49	0
1380	343.637211002002	-713.218065411784	75	57	0
1381	350.598053995054	-725.491282186471	68	58	2
1382	357.558938264789	-737.764487091452	59	43	0
1383	364.519863811031	-750.037680131383	60	49	2
1384	372.031617261702	-761.399314104579	57	61	1
1385	379.515634546231	-773.688150552101	60	49	0
1386	386.476685252972	-785.961306259967	67	57	1
1387	393.437777235464	-798.23445009999	51	50	1
1388	400.398910494288	-810.507582071237	75	60	1
1389	407.883100206964	-822.796366696246	64	59	1
1390	415.367334125331	-835.08513767086	71	61	2
1391	422.328594140941	-847.35823232308	65	40	0
1392	429.812915005255	-859.646976926364	60	53	0
1393	437.297280074796	-871.935707883909	70	58	1
1394	444.258666846144	-884.208765212446	56	66	0
1395	451.220094893069	-896.481810675003	66	54	0
1396	458.181564215338	-908.754844266921	62	40	0
1397	465.143074812833	-921.027865991928	57	52	0
1398	471.581598325341	-933.285219235346	69	48	1
1399	477.524884834595	-944.599690085277	63	43	2
1400	482.477648551925	-954.028409142047	57	43	1
1401	485.393812391616	-961.540070294403	43	44	2
1402	486.768641542702	-968.07754897885	65	54	0
1403	487.648194265377	-973.67215620447	66	61	0
1404	489.078535326116	-978.355201375671	61	32	1
1405	491.087416601484	-981.199467646889	64	52	0
1406	493.674836379942	-982.204954258166	67	53	0
1407	497.886859851365	-981.40296714846	76	64	0
1408	501.108311863209	-978.715237385593	57	66	0
1409	501.742341733945	-975.022024980746	69	59	0
1410	500.807272111357	-971.281853572465	69	55	0
1411	498.330856863759	-966.567505740561	68	53	0
1412	494.836134412559	-960.894632581621	77	43	0
1413	490.323111209378	-954.263231530786	68	43	0
1414	485.342577808187	-945.761737968773	61	46	0
1415	480.362064813846	-937.260238347575	70	55	0
1416	474.886299608974	-927.815860132687	55	60	0
1417	468.420019556943	-916.485728009604	57	47	0
1418	461.926016723562	-906.082801938057	76	65	1
1419	455.432046303235	-895.679865611717	69	47	0
1420	448.965869416308	-884.34970276244	68	60	1
1421	442.527490513807	-872.092313423753	64	73	1
1422	435.566130374093	-859.819252801128	63	58	0
1423	428.081793390214	-847.530518325046	82	53	1
1424	420.625268238888	-834.314553980716	69	46	0
1425	413.141021375894	-822.025792223401	48	55	0
1426	405.656818718649	-809.737016818486	60	51	0
1427	398.200433025777	-796.521011581644	49	59	0
1428	390.716320489941	-784.23220889736	61	54	0
1429	383.232252160145	-771.943392567337	64	57	1
1430	375.7760059266	-758.727346438915	67	39	0
1431	368.292027718911	-746.438502827659	66	61	0
1432	360.808093717729	-734.149645570666	54	56	0
1433	353.847207053332	-721.87644585222	53	51	0
1434	346.886361665966	-709.603234267794	72	60	0
1435	339.430343571177	-696.387121821754	69	55	0
1436	331.946585175174	-684.098211833276	60	67	0
1437	324.985868145421	-671.824962940067	68	54	1
1438	318.025192392641	-659.551702179015	51	63	0
1439	311.0645579173	-647.278429551981	83	53	0
1440	303.608766386926	-634.062251707539	68	53	0
1441	296.125226339675	-621.773276265711	60	56	0
1442	289.164720223227	-609.499966330826	66	67	0
1443	281.681267125299	-597.210964516737	76	63	0
1444	274.197858235042	-584.921949056908	60	63	0
1445	267.237478880503	-572.648601805791	72	61	0
1446	260.277140803926	-560.375242685899	82	52	0
1447	252.793861606042	-548.086188132875	71	52	1
1448	245.310626616119	-535.797119933181	78	61	0
1449	238.350415302499	-523.523723498918	79	47	0
1450	227.401104400167	-504.634311946109	47	64	0
1451	219.945836392872	-491.417981475592	74	56	0
1452	216.451893278107	-485.744871073402	58	55	0
1453	205.997937851527	-467.798306154087	59	57	1
1454	195.048921527166	-448.908807977103	77	50	1
1455	187.566036052653	-436.619634313509	70	49	0
1456	180.606162423559	-424.346139526926	73	68	0
1457	173.646330073534	-412.072632873431	78	41	0
1458	166.135748378409	-400.710635931231	58	46	1
1459	158.653035099327	-388.421409517527	66	62	0
1460	151.693327917776	-376.147865540348	67	54	0
1461	144.210701591801	-363.858612759039	60	52	0
1462	136.72811947536	-351.569346336648	57	65	0
1463	129.76853906113	-339.295765045099	66	51	0
1464	122.808999926609	-327.022171889432	68	52	1
1465	115.326547508186	-314.732866373844	69	52	0
1466	107.844139299705	-302.443547216244	53	43	0
1467	100.884726933669	-290.169916746207	71	54	1
1468	93.9253558476339	-277.896274413913	74	58	1
1469	86.9660260418314	-265.622620212846	59	53	0
1470	80.0067375163198	-253.348954148591	71	65	0
1471	73.0474902708083	-241.075276217423	66	42	0
1472	66.1161331548938	-227.874370770529	71	51	0
1473	59.707763141836	-214.689160891809	73	51	1
1474	53.7945237899548	-202.446864596568	60	54	1
1475	47.8813198648277	-190.204559614882	75	50	1
1476	41.9960058326251	-177.035030324943	64	53	0
1477	36.1107299800497	-163.865492361598	75	56	1
1478	30.748427284183	-150.711656728759	73	41	0
1479	25.3861596207717	-137.557813819498	66	52	1
1480	20.0239269901067	-124.403963633813	54	59	0
1481	15.1846596507239	-111.265819114633	67	59	0
1482	10.3454241990112	-98.1276685902849	62	53	1
1483	5.53408374561695	-84.0622964631766	72	58	3
1484	0.722777492308524	-69.9969183364883	69	46	2
1485	-4.11635998636484	-56.8587498031557	66	69	3
1486	-10.8520850248751	-37.1672019427642	78	72	5
1487	-17.5598743634182	-16.5484267305583	157	135	11
1488	-19.9515150602674	-9.05211622081697	175	177	12
1489	-24.2675934248837	4.07036023959517	120	177	14
1490	-30.4802000264754	23.746224720031	80	66	2
1491	-34.7962073140079	36.8687130566686	70	61	1
1492	-39.6072228099802	50.9341415837407	83	54	0
1493	-44.4182041049935	64.9995761103928	61	47	0
1494	-48.7341199279181	78.1220801062882	66	57	1
1495	-53.0500070053968	91.2445889618248	57	59	0
1496	-57.8887697817991	104.382824704051	57	54	2
1497	-62.2045977971866	117.505343819968	60	63	0
1498	-66.4925165785826	131.55508337263	58	50	0
1499	-71.3033040316659	145.620551497675	72	56	0
1500	-76.141940087371	158.758810044266	61	52	1
1501	-80.4576478911331	171.881349675357	77	50	0
1502	-84.7733269490418	185.003894165158	60	53	0
1503	-89.6118704813998	198.142169515602	68	40	0
1504	-94.4503821243998	211.280450869352	65	52	1
1505	-98.7380835590302	225.330226587132	60	55	0
1506	-103.025754158269	239.380007163621	67	59	0
1507	-107.864170967659	252.518305316567	68	57	0
1508	-112.179670749058	265.640880579129	58	57	0
1509	-118.886414802226	286.259832995944	74	55	0
1510	-126.115968775412	306.894527742639	58	67	0
1511	-130.43134834239	320.017123520374	79	40	0
1512	-134.746699162875	333.139724157751	62	66	0
1513	-139.584896722925	346.278061913326	89	56	0
1514	-143.872289345425	360.327888367698	67	65	2
1515	-148.159651131777	374.377719680779	64	57	1
1516	-152.997753856063	387.51607423462	54	58	0
1517	-157.835824690177	400.654434790835	60	44	0
1518	-162.150996229728	413.77706620004	72	58	0
1519	-166.438234443543	427.826918020844	64	57	0
1520	-171.248305859452	441.892510930076	75	55	0
1521	-175.563387500064	455.015157451853	58	49	0
1522	-179.878440393426	468.137808833271	58	54	1
1523	-184.71632386354	481.276202988811	63	57	1
1524	-189.031317690969	494.398864626884	67	49	1
1525	-192.851337542583	506.578576575965	58	54	0
1526	-196.727157404239	516.903861271217	65	56	0
1527	-200.108016087383	526.286194360815	74	49	0
1528	-202.966006007337	535.652790124528	69	37	0
1529	-205.356958458608	543.149216395803	65	57	0
1530	-207.197136328788	551.557118909433	83	59	0
1531	-208.075350153958	557.151893850416	57	51	0
1532	-207.440841648786	560.845015209168	76	46	2
1533	-206.806333990418	564.538136663847	67	45	0
1534	-205.648978278216	568.215517570265	66	47	0
1535	-204.958644433413	573.763070437126	69	50	0
1536	-205.920597718388	576.576198367402	69	45	1
1537	-207.984074449807	577.566377075389	50	38	0
1538	-211.121161114483	577.660823658109	76	56	1
1539	-214.286163926183	576.828056956641	56	52	0
1540	-216.984153520665	574.12511945609	52	53	0
1541	-218.141517735319	570.447741426528	66	51	1
1542	-217.758253207023	565.795921704732	71	54	1
1543	-216.357204415079	560.185402630828	67	47	1
1544	-214.461216940428	553.631926900707	59	66	1
1545	-211.547435461951	546.11975391116	52	47	0
1546	-208.16661959386	536.737411140464	65	63	0
1547	-204.841615152021	525.500640257262	63	56	0
1548	-201.021648886439	513.320916790515	76	52	0
1549	-196.706713634194	500.198242184706	60	62	2
1550	-191.868890995334	487.059833585285	48	56	0
1551	-187.058945867524	472.994215456769	77	48	1
1552	-182.248966536252	458.928603328764	80	57	1
1553	-177.438953001867	444.86299720034	65	49	1
1554	-172.628905264253	430.797397070564	74	49	1
1555	-167.818823323469	416.731802937575	76	60	0
1556	-163.531575921748	402.681950042956	80	44	0
1557	-159.216395004827	389.55931754224	60	55	0
1558	-154.378313456662	376.420955745503	71	52	0
1559	-149.568100387289	362.355384409428	64	50	0
1560	-144.757853115152	348.289819072001	64	55	0
1561	-139.91967358673	335.151475282386	58	54	0
1562	-135.632237575075	321.101653688587	62	59	2
1563	-131.344770727446	307.05183695443	70	52	0
1564	-126.534391170484	292.986294412054	65	50	0
1565	-121.723977411108	278.920757871121	65	57	0
1566	-116.885636958294	265.782442878932	61	62	0
1567	-109.655957245035	245.147766092792	67	36	0
1568	-104.845425514795	231.082250551321	74	53	1
1569	-102.94909238175	224.528830459341	79	36	0
1570	-96.2421572387684	203.909906583838	60	47	1
1571	-91.431527428038	189.844407836907	60	62	1
1572	-86.5929782184539	176.706130651757	72	54	0
1573	-81.7543971198611	163.567859468982	68	46	1
1574	-77.4665660678293	149.518103186972	52	44	0
1575	-70.7593702013255	128.899223820306	64	57	0
1576	-65.9206783257541	115.760972439311	77	53	1
1577	-61.6327383962343	101.711233969778	72	62	1
1578	-57.3447676317883	87.6615003589541	70	50	0
1579	-52.505980924645	74.5232657762244	55	50	0
1580	-47.6671623285511	61.3850371986628	55	50	1
1581	-42.828311843914	48.2468146253377	55	54	2
1582	-38.0173029773287	34.1813824810088	67	65	0
1583	-33.7291744471877	20.1316753188148	92	91	3
1584	-29.4131436683238	7.00918859057128	116	77	6
1585	-24.5741664646775	-6.12901117838919	180	152	9
1586	-20.2580766245956	-19.2514876471832	149	137	14
1587	-15.9419580395916	-32.3739592581987	85	89	4
1588	-11.6536778396112	-46.4236415866762	73	70	3
1589	-7.36536680540303	-60.4733190592378	92	63	1
1590	-2.5262341403286	-73.6114912265912	77	59	0
1591	2.31293041288154	-86.7496573897079	60	48	0
1592	6.60133522207616	-100.799319206737	64	43	0
1593	11.4127015626873	-114.864689552225	81	59	2
1594	16.7748947871733	-128.018551032059	82	55	0
1595	21.6141892008018	-141.156693181954	64	59	0
1596	26.9764509178349	-154.3105407767	76	46	0
1597	32.3387476674397	-167.464381095953	65	54	0
1598	37.7010794496164	-180.618214141577	59	57	0
1599	44.1093265378149	-193.803458618931	79	39	1
1600	50.5454673264758	-206.061477280222	64	60	0
1601	56.4587034035358	-218.303777995519	67	58	0
1602	62.8670699237846	-231.488992664032	68	56	0
1603	69.2754777724622	-244.674197135493	57	37	1
1604	75.7117734808126	-256.932175757363	58	51	0
1605	82.6710566828842	-269.205848727375	76	47	1
1606	90.1533317724825	-281.49521346949	67	53	0
1607	97.6356510721962	-293.784564568661	50	55	1
1608	104.595061043801	-306.058200226165	67	61	1
1609	111.55451229529	-318.331824017689	77	61	0
1610	119.036961293954	-330.621136027388	62	54	1
1611	126.519454502442	-342.910434393212	58	36	1
1612	133.479032522242	-355.184020871297	50	59	0
1613	140.438651821576	-367.457595487125	59	51	1
1614	147.398312400386	-379.731158233248	56	64	0
1615	157.823966814147	-398.605087997392	67	51	1
1616	164.755905284022	-411.805836881511	72	51	0
1617	172.238680357987	-424.095051642507	68	53	0
1618	183.215351894905	-442.057394220494	69	55	0
1619	190.726056083047	-453.419359485619	72	53	1
1620	198.208982590935	-465.708526931703	63	47	0
1621	205.691953307483	-477.99768073298	46	58	1
1622	213.174968232692	-490.286820889451	69	56	0
1623	216.641097024491	-496.887149782851	61	57	0
1624	220.135050387937	-502.560259829275	69	55	0
1625	231.11213566584	-520.522474319674	71	44	0
1626	242.061507268634	-539.411875382066	60	47	0
1627	249.021757465787	-551.685265139677	61	48	0
1628	252.515801063564	-557.358347597532	70	54	0
1629	259.999097358144	-569.647402277216	70	60	0
1630	270.948730190168	-588.536726032384	54	49	2
1631	274.415033638943	-595.137005790137	60	54	0
1632	281.926262112742	-606.498804477043	71	50	1
1633	292.903888796514	-624.460853568278	45	51	0
1634	299.864432197879	-636.734156813473	58	43	0
1635	306.825016876683	-649.007448191755	78	55	1
1636	313.757850822411	-662.207943743095	62	64	0
1637	320.718519653718	-674.481211397797	65	63	0
1638	328.202228713722	-686.770141514018	72	58	0
1639	335.685981980292	-699.05905798357	76	55	0
1640	342.646777571586	-711.332288321108	51	53	0
1641	349.607614439738	-723.605506788939	56	43	2
1642	357.119279482809	-734.967168052681	56	52	0
1643	364.603204935673	-747.256031766534	62	55	1
1644	371.564166964556	-759.529212905094	63	46	0
1645	378.525170269597	-771.802382176742	65	60	0
1646	385.486214851146	-784.075539577752	81	58	1
1647	392.447300708911	-796.348685110919	53	57	0
1648	399.931441331108	-808.637484276667	78	44	0
1649	407.415626159112	-820.926269795746	77	53	0
1650	414.376838773955	-833.199378009886	63	42	0
1651	421.36586003768	-844.545258141123	64	54	1
1652	428.850172842445	-856.83400454931	72	52	0
1653	436.306765898655	-870.049953547306	52	60	0
1654	443.268146545335	-882.323012570851	52	57	0
1655	453.724174885778	-900.268970721401	62	50	0
1656	464.152536137786	-919.142118431628	65	62	0
1657	467.619425471756	-925.742233834229	79	46	1
1658	470.591053750599	-931.39947324805	70	48	0
1659	476.039060143987	-941.771073188633	65	54	0
1660	480.496540342108	-950.256922245957	60	57	0
1661	484.347748924047	-961.508760299534	67	40	1
1662	486.217856630043	-968.98911049217	66	60	2
1663	487.125161075848	-973.656501528807	59	44	0
1664	489.023031939927	-980.209633976221	62	52	1
1665	490.013596961333	-982.095375388861	67	45	1
1666	492.601017067151	-983.1008626353	67	59	0
1667	495.188438316633	-984.106348323636	61	53	0
1668	497.859110061778	-982.330183477141	74	55	0
1669	500.529779612145	-980.554017019458	59	59	0
1670	500.640776578512	-976.845151651651	68	47	0
1671	499.761206352036	-971.250547315925	78	60	2
1672	497.284792230232	-966.536198874936	68	60	0
1673	493.790071131953	-960.863324855454	63	55	0
1674	489.772328591614	-955.174793475308	57	48	1
1675	485.782349601563	-948.55904187914	60	60	0
1676	481.324861330504	-940.073198337108	63	67	1
1677	476.344363292737	-931.571693858132	69	57	0
1678	470.840858530544	-923.054526599124	50	39	1
1679	464.869865020679	-912.667261958122	54	47	1
1680	458.92666028341	-901.352772314101	80	61	0
1681	452.460465031734	-890.02261498291	61	52	0
1682	445.499045242148	-877.749571312219	74	54	0
1683	438.53766672808	-865.476515771821	63	59	0
1684	431.053310694406	-853.187786743976	79	55	0
1685	423.568998866191	-840.899044070393	62	57	1
1686	412.618006299774	-822.010128334165	73	68	0
1687	401.667113507458	-803.121183278039	67	48	2
1688	394.182978746481	-790.832386948168	70	56	0
1689	386.726663571724	-777.616360808723	79	70	0
1690	379.242618932447	-765.327537199482	74	60	1
1691	371.758618499618	-753.038699943572	68	56	1
1692	364.825448056974	-739.83830275014	51	46	0
1693	357.34153628099	-727.549439135008	68	52	0
1694	349.857668711687	-715.260561874136	68	57	0
1695	342.924631646078	-702.060127407312	59	53	0
1696	335.440852734027	-689.771223787218	61	52	0
1697	327.957118029066	-677.482306521386	72	67	0
1698	320.996423901233	-665.209050843492	78	48	0
1699	313.512776144722	-652.92010720633	56	54	0
1700	306.029172595358	-640.631149923429	60	57	0
1701	299.068605228269	-628.35785692744	67	51	0
1702	291.585088628053	-616.068873273209	52	49	1
1703	284.101616235042	-603.779875974171	65	56	1
1704	277.141175629396	-591.506545661017	65	64	0
1705	270.180776301713	-579.233203479089	74	42	1
1706	263.220418251352	-566.959849432111	66	63	0
1707	255.737118292949	-554.670800313354	72	66	1
1708	248.281669632823	-541.454521606676	65	47	1
1709	241.321439943684	-529.181130252779	63	79	0
1710	234.361251532799	-516.907727031969	71	49	1
1711	226.878127185511	-504.618625186384	65	57	0
1712	219.395047046361	-492.329509696923	70	57	1
1713	212.434985399537	-480.056069160812	70	53	0
1714	205.474965031433	-467.782616758719	59	51	0
1715	197.992014586984	-455.493462175131	87	45	1
1716	190.509108351427	-443.204293947667	64	47	0
1717	183.549214748375	-430.930804231204	62	65	0
1718	176.589362424274	-418.657302647829	64	57	0
1719	169.106585884525	-406.3680953281	65	55	0
1720	161.62385355396	-394.078874363564	68	49	1
1721	154.66412799625	-381.805335467681	61	64	0
1722	147.704443717841	-369.531784703955	71	69	0
1723	140.744800718967	-357.258222074248	68	45	2
1724	133.785198999627	-344.984647580422	62	44	1
1725	126.853473490803	-331.783845470287	75	33	0
1726	119.371000799409	-319.4945472572	54	61	1
1727	111.888572317665	-307.205235399306	87	52	1
1728	104.929140244494	-294.931611736305	69	49	1
1729	97.9697494512075	-282.657976210117	72	61	0
1730	90.4874506687629	-270.36862526089	52	46	0
1731	83.0051960964338	-258.07926067058	61	47	0
1732	76.0459320728551	-245.805587830022	60	47	1
1733	69.0867093295674	-233.531903127208	63	54	0
1734	62.6504712768947	-221.273913604207	66	39	4
1735	53.2715826294734	-202.431156452745	88	68	1
1736	46.8632937842631	-189.245926173404	69	49	0
1737	40.9779842781718	-176.076395429671	59	53	0
1738	32.6730272562127	-156.337793812156	64	57	1
1739	27.3107457025326	-143.183953545056	75	53	1
1740	21.9484991814825	-130.030106003396	77	53	0
1741	17.1092186250607	-116.891963884234	60	54	0
1742	14.6895903047407	-110.322890574113	72	63	1
1743	9.85035758005688	-97.1847394462675	63	54	0
1744	3.11449449876091	-77.4932159502059	69	61	1
1745	-1.17387069907272	-63.4435498099774	63	55	2
1746	-3.56557092437288	-55.9472494991496	72	56	0
1747	-5.98512791440589	-49.3781632846221	78	58	3
1748	-13.2437510524178	-29.6708956314251	106	81	6
1749	-19.9793843072257	-9.97933181002736	194	171	12
1750	-21.8759689292638	-3.42595296911895	191	173	14
1751	-26.6870796613512	10.6394593585283	86	109	5
1752	-33.3947047379334	31.2582622878253	68	60	2
1753	-37.7106942529208	44.3807538663968	67	67	0
1754	-42.5495650777593	57.5189704112709	69	62	1
1755	-47.3884040144039	70.6571929566562	66	55	0
1756	-51.6764272612054	84.7069157762453	61	54	0
1757	-55.964419673197	98.7566434545442	62	47	1
1758	-60.2802602323936	111.879160409793	59	55	0
1759	-64.5960720461444	125.001682223752	68	58	1
1760	-69.4347555177519	138.139932369813	68	54	0
1761	-74.245524765458	152.205404096283	72	52	0
1762	-78.5333627756336	166.25515714474	54	49	0
1763	-82.8490543775843	179.377699474804	76	56	1
1764	-87.6876111275633	192.51597242523	64	45	0
1765	-92.0032436664915	205.638525012881	65	52	0
1766	-96.3188474595663	218.761082461104	67	59	0
1767	-101.129422862665	232.826587784104	64	48	0
1768	-105.417076679645	246.876371060498	69	56	0
1769	-109.732590576692	259.998943621293	65	55	0
1770	-114.570959969133	273.137250173837	68	64	1
1771	-119.409297471691	286.275562728755	69	46	1
1772	-123.724721987324	299.398150949739	64	57	0
1773	-128.012222444755	313.447959592566	59	50	0
1774	-132.822569798154	327.513504510745	77	50	0
1775	-137.137904416362	340.636107846163	72	47	3
1776	-141.453210288018	353.758716040291	70	56	1
1777	-146.263460716465	367.824277755804	70	56	0
1778	-151.07367694244	381.889845468104	69	45	1
1779	-155.388891344774	395.012469318695	81	55	0
1780	-159.704077000148	408.135098026134	55	56	0
1781	-164.542100416089	421.273466981947	69	68	0
1782	-169.352186670818	435.339057493024	75	65	0
1783	-173.639375582745	449.388917408884	74	42	1
1784	-177.954441020789	462.511566630565	58	46	1
1785	-182.792337709107	475.649958387017	55	55	1
1786	-187.107344081334	488.772617864423	66	53	1
1787	-191.422321706312	501.895282201469	60	58	0
1788	-195.765182228701	514.090735849924	70	53	0
1789	-199.1181331306	524.400283645838	85	53	0
1790	-201.976126689115	533.766878688708	65	55	0
1791	-204.86202039069	542.20626034867	68	57	1
1792	-206.730114058126	549.686947077513	67	47	1
1793	-207.580414477328	556.208937445655	60	46	1
1794	-207.963691439189	560.860756055452	57	64	0
1795	-207.273354162171	566.40830856096	66	68	1
1796	-206.610932615702	571.028645620681	60	44	0
1797	-207.600800307118	572.914558345452	75	56	0
1798	-210.159211428545	574.847694523633	67	56	0
1799	-213.296300077112	574.942142649554	64	45	1
1800	-216.489221929573	573.182161963545	65	51	0
1801	-218.664366388519	570.463483576663	51	59	0
1802	-218.803951630311	565.827405957505	68	59	1
1803	-217.402904183313	560.216886529699	59	47	0
1804	-214.956151496444	554.574884100817	47	71	0
1805	-212.042371608433	547.062710751779	70	53	0
1806	-209.156495523581	538.623324039392	77	61	0
1807	-205.775667569309	529.240983367898	57	40	1
1808	-201.899881949474	518.915689999238	54	40	3
1809	-198.024076289206	508.590400472283	64	55	0
1810	-193.681215362099	496.394944639876	56	55	0
1811	-189.366237761918	483.272278134711	66	50	0
1812	-185.051231414545	470.149616488256	62	52	0
1813	-179.690471850336	456.995484965853	52	48	0
1814	-174.329677250294	443.841360718012	88	48	0
1815	-169.519618252176	429.775764199905	64	70	0
1816	-164.709525051294	415.710173680447	69	52	0
1817	-159.87149470608	402.571804709733	63	57	0
1818	-155.061334256723	388.506226189435	68	56	1
1819	-150.774011720263	374.456387323327	58	70	0
1820	-147.009532145166	360.422286492772	64	50	0
1821	-143.245025098382	346.388189504854	68	61	1
1822	-139.480490579968	332.354096359573	64	51	0
1823	-135.193049747206	318.304275307804	67	56	0
1824	-130.354801819252	305.165943512693	59	54	0
1825	-125.544416579534	291.100402172655	66	56	1
1826	-120.733997137519	277.034866831265	64	63	0
1827	-115.89565123053	263.896553042345	49	50	1
1828	-111.085164541844	249.831029701978	72	57	0
1829	-106.797532372992	235.78124049399	69	64	0
1830	-102.481980352837	222.658671699464	62	53	0
1831	-97.6435077223578	209.520380710252	64	52	0
1832	-92.8328899085172	195.45488016773	74	51	0
1833	-88.0222378930193	181.389385623857	67	63	1
1834	-83.1836672849604	168.251112644561	73	57	0
1835	-78.8679631638224	155.128570304252	68	49	0
1836	-74.5801126011647	141.07881725952	81	57	0
1837	-69.7693294619676	127.013345514424	57	51	0
1838	-65.4535354459076	113.890818291344	75	62	0
1839	-61.1377126844018	100.768295928836	63	59	0
1840	-56.298954721482	87.630056549795	71	56	0
1841	-51.4880416176165	73.5646076044068	58	53	0
1842	-46.6770943124429	59.4991646604612	81	57	1
1843	-42.3611497693928	46.3766633551568	67	53	1
1844	-35.6535951048136	25.7578452974558	77	71	4
1845	-28.4230538298725	5.12332061771303	120	106	7
1846	-24.1069890774088	-7.99916017334908	168	120	6
1847	-19.7908955795574	-21.1216361010447	143	127	8
1848	-14.9518522901344	-34.2598238671198	95	88	4
1849	-10.6635666327202	-48.3095051180571	74	56	1
1850	-6.37525014142739	-62.3591815093532	77	63	1
1851	-1.53611202235334	-75.4973524734378	73	62	0
1852	2.78013042797102	-88.6198030263186	74	57	0
1853	7.09640162298456	-101.742248718627	57	61	0
1854	11.9356322612148	-114.880402877927	61	64	0
1855	16.7470344854519	-128.945766621269	57	60	0
1856	21.558470909833	-143.011124362238	57	54	0
1857	26.9207351594814	-156.164971967228	66	66	1
1858	32.8059716548305	-169.334523020312	75	43	1
1859	38.6912463300978	-182.504065399989	71	53	2
1860	44.6044129291549	-194.746383494698	67	58	0
1861	51.0405566681293	-207.004401370883	65	49	1
1862	57.4488879888668	-220.189624663442	74	70	0
1863	63.8572606382077	-233.374837762676	61	62	0
1864	70.8164687359822	-245.648531042039	73	82	2
1865	77.775718114106	-257.922212458216	55	56	0
1866	84.7071642888477	-271.123097677715	73	46	0
1867	91.6664978257613	-283.396755373105	49	53	0
1868	98.6258726426749	-295.670401202515	65	55	1
1869	105.58528873988	-307.944035165943	77	58	0
1870	113.067701344669	-320.233358083293	56	50	0
1871	120.550158159458	-332.522667356767	57	59	0
1872	127.509701024916	-344.796264006756	91	52	0
1873	134.992244793626	-357.085546912625	77	56	0
1874	142.474832771986	-369.374816174619	63	46	1
1875	149.434502405173	-381.648375513963	80	58	0
1876	156.394213317835	-393.921922985464	54	40	0
1877	163.353965509566	-406.195458592847	70	54	1
1878	170.836725928704	-418.484676039778	62	60	1
1879	178.319530556735	-430.77387984097	70	48	0
1880	185.279409514915	-443.047378133982	50	62	0
1881	192.239329751872	-455.320864560083	69	47	0
1882	199.227109511208	-466.667123264633	49	55	1
1883	206.187110707397	-478.94058595039	61	60	0
1884	213.670128807949	-491.229725197889	56	58	1
1885	221.153191116755	-503.518850802444	60	63	0
1886	228.113319077413	-515.792276171036	75	48	1
1887	235.596468337404	-528.081375405192	72	61	0
1888	243.079661805648	-540.370460994542	51	59	0
1889	250.039916530077	-552.643849046901	70	71	1
1890	260.466473905777	-571.517516851425	43	53	2
1891	271.443915716431	-589.479623320512	66	46	1
1892	278.927325827477	-601.768643446267	53	42	0
1893	285.887789870205	-614.041970447637	53	60	0
1894	292.848295190197	-626.315285582095	66	57	0
1895	299.808841787803	-638.58858884871	57	48	1
1896	307.29242433235	-650.877557153814	74	53	2
1897	314.776051084104	-663.166511813179	53	47	2
1898	321.736724442511	-675.439777762629	55	53	1
1899	328.697439077776	-687.713031844236	69	62	0
1900	336.181195519574	-700.001947406679	68	52	0
1901	343.664996168169	-712.290849323384	70	59	0
1902	350.62583756313	-724.564066087827	72	51	0
1903	357.586720234889	-736.837270983495	65	53	0
1904	364.575424557959	-748.183247890323	70	60	0
1905	372.059395926946	-760.472097971477	73	45	1
1906	379.543411501974	-772.760934406891	66	53	1
1907	386.504460610566	-785.034090103582	68	49	0
1908	393.465550995141	-797.307233933359	63	63	0
1909	400.426682655874	-809.580365893431	56	74	1
1910	407.387855592708	-821.85348598659	61	64	1
1911	418.366593681742	-839.81519899983	65	52	1
1912	429.31766097853	-858.704098881222	61	53	0
1913	432.7844439295	-865.304243932478	68	47	1
1914	439.745806335355	-877.577308906242	57	54	0
1915	450.201807712205	-895.523275986314	56	40	0
1916	457.191031664785	-906.869095014408	66	54	0
1917	463.685024816601	-917.272028282285	75	47	0
1918	469.160751429969	-926.716421235353	54	60	1
1919	474.113474286336	-936.14515055716	55	62	1
1920	478.543190008786	-945.558218078688	66	52	1
1921	482.477648551925	-954.028409142047	59	48	0
1922	485.393812391616	-961.540070294403	68	45	1
1923	486.768641542702	-968.07754897885	67	57	2
1924	487.648194265377	-973.67215620447	70	41	0
1925	488.555501575756	-978.339546878822	68	52	0
1926	490.53663116094	-982.111029701307	61	52	0
1927	493.096300595324	-984.043732944876	61	47	0
1928	495.739222979639	-983.194785692729	60	60	1
1929	498.409893954697	-981.418620516546	61	45	1
1930	500.062244317203	-978.683931227773	70	57	0
1931	500.200991117686	-974.047849515453	77	60	1
1932	498.770640022703	-969.364808119833	76	56	0
1933	496.789510086644	-965.593329004012	67	53	0
1934	494.313102771761	-960.878978749737	75	53	0
1935	490.818390517554	-955.206102186814	67	55	0
1936	487.351440124912	-948.606006324291	62	62	0
1937	483.884500850865	-942.0059074983	59	52	0
1938	479.922298151825	-934.462933786213	61	51	0
1939	472.960722715419	-922.189936785027	72	49	0
1940	467.952506794361	-914.615638332441	74	62	1
1941	465.476162995794	-909.901270532049	76	54	0
1942	458.514671574172	-897.628248937428	69	52	0
1943	451.553221427952	-885.355215473101	74	61	0
1944	446.572850393364	-876.853674666025	57	46	1
1945	442.087757637433	-869.29500438273	61	52	1
1946	438.125701017852	-861.751990008168	76	52	0
1947	434.658913388732	-855.151849255897	64	64	1
1948	431.659624856606	-850.421799641103	66	53	0
1949	429.650847752171	-847.577504095621	67	57	0
1950	428.632577315555	-846.618964075111	71	51	0
1951	428.109559307399	-846.60330209136	74	54	0
1952	428.109559307399	-846.60330209136	68	58	1
1953	428.109559307399	-846.60330209136	58	64	0
1954	428.109559307399	-846.60330209136	67	55	0
1955	428.109559307399	-846.60330209136	80	52	0
1956	428.632577315555	-846.618964075111	70	49	0
1957	429.127829630452	-847.561842235737	66	55	0
1958	430.118334941159	-849.447598370723	60	56	0
1959	431.631859731395	-851.349015882239	62	51	0
1960	432.650131979084	-852.30755517073	71	51	0
1961	433.145385880547	-853.250432843342	55	51	0
1962	433.11762109847	-854.177649088204	54	53	0
1963	433.640640009136	-854.193310457282	47	54	0
1964	434.16365892085	-854.20897176303	69	60	0
1965	434.16365892085	-854.20897176303	58	59	1
1966	433.640640009136	-854.193310457282	56	49	0
1967	433.11762109847	-854.177649088204	72	46	0
1968	432.622367082571	-853.234771412797	50	56	0
1969	432.127113293565	-852.291893677786	65	53	1
1970	432.127113293565	-852.291893677786	82	48	0
1971	432.127113293565	-852.291893677786	63	71	0
1972	432.127113293565	-852.291893677786	77	46	0
1973	432.127113293565	-852.291893677786	75	51	1
1974	432.127113293565	-852.291893677786	69	53	0
1975	432.127113293565	-852.291893677786	71	62	0
1976	432.127113293565	-852.291893677786	67	55	0
1977	432.127113293565	-852.291893677786	65	45	1
1978	432.127113293565	-852.291893677786	57	59	0
1979	432.127113293565	-852.291893677786	58	56	0
1980	432.127113293565	-852.291893677786	70	68	0
1981	432.127113293565	-852.291893677786	66	59	0
1982	432.127113293565	-852.291893677786	79	51	1
1983	432.127113293565	-852.291893677786	74	61	0
1984	432.127113293565	-852.291893677786	77	36	0
1985	432.127113293565	-852.291893677786	66	48	0
1986	432.127113293565	-852.291893677786	64	45	0
1987	432.127113293565	-852.291893677786	47	54	0
1988	432.127113293565	-852.291893677786	68	54	0
1989	432.127113293565	-852.291893677786	69	69	0
1990	432.127113293565	-852.291893677786	60	58	0
1991	432.127113293565	-852.291893677786	64	44	0
1992	432.127113293565	-852.291893677786	65	51	1
1993	432.127113293565	-852.291893677786	62	58	1
1994	432.127113293565	-852.291893677786	69	63	1
1995	432.127113293565	-852.291893677786	70	56	0
1996	432.127113293565	-852.291893677786	57	68	0
1997	432.127113293565	-852.291893677786	64	51	1
1998	432.127113293565	-852.291893677786	56	51	0
1999	432.127113293565	-852.291893677786	70	50	0
[truncated: 47 more rows]
