# Supplementary material for: Bayesian algorithm to estimate position and activity of an orphan gamma source utilizing multiple detectors in a mobile gamma spectrometry system
Source: PLoS One. 2021 Jan 22;16(1):e0245440. doi: 10.1371/journal.pone.0245440 (PMC7822251; doi:10.1371/journal.pone.0245440)
Supplement: S1 Data — (GZ) [file pone.0245440.s001.gz › synth_data_Co-60_setup_6_real_5.csv]

	V1	V2	V3	V4	V5
1	434.909768884303	-520.118082243949	60	38	0
2	435.432796757726	-520.13372745458	57	44	0
3	435.432796757726	-520.13372745458	70	46	0
4	435.432796757726	-520.13372745458	62	36	0
5	435.432796757726	-520.13372745458	69	43	0
6	435.432796757726	-520.13372745458	51	53	0
7	435.432796757726	-520.13372745458	78	51	0
8	435.432796757726	-520.13372745458	63	49	0
9	435.432796757726	-520.13372745458	63	36	0
10	435.432796757726	-520.13372745458	57	53	0
11	435.955824632256	-520.149372602813	62	56	0
12	437.552643375471	-519.269091038033	71	49	0
13	440.223251340736	-517.492881597951	62	50	0
14	443.416884441918	-515.732314801775	75	38	0
15	446.610514913045	-513.971745694987	67	58	0
16	448.758088961942	-512.179887218401	68	43	2
17	449.831875327101	-511.283957590349	70	45	1
18	450.354902113322	-511.299601022154	57	48	0
19	450.354902113322	-511.299601022154	59	53	0
20	450.354902113322	-511.299601022154	64	55	1
21	450.354902113322	-511.299601022154	69	46	1
22	450.354902113322	-511.299601022154	62	53	0
23	450.354902113322	-511.299601022154	62	40	0
24	450.354902113322	-511.299601022154	69	47	0
25	450.354902113322	-511.299601022154	69	47	0
26	450.354902113322	-511.299601022154	60	41	0
27	450.354902113322	-511.299601022154	53	38	1
28	451.428687929525	-510.403671007603	69	41	0
29	453.576258243935	-508.611810198985	50	47	1
30	456.769879280473	-506.851233744994	80	51	0
31	460.486523711472	-505.106297202408	58	49	0
32	464.203165079467	-503.361357520334	75	44	0
33	468.415100278449	-502.559272726998	68	46	0
34	472.076280240435	-502.668759879656	61	51	2
35	474.663681457634	-503.674179878086	62	40	0
36	476.700330967549	-505.591174893081	68	48	3
37	478.186229444284	-508.419745684601	68	42	0
38	479.121376903495	-512.159892807715	76	50	0
39	480.056526196364	-515.900039692409	68	44	0
40	480.440923615766	-520.551763381809	72	65	1
41	479.779265407415	-525.172207450494	72	54	0
42	478.071548230364	-529.7613714654	84	54	0
43	475.317768756417	-534.31925423909	60	49	2
44	471.022621414857	-537.902996269986	71	54	0
45	465.681406265183	-541.45545125287	62	48	0
46	459.294120690203	-544.976615374908	72	36	0
47	452.383793339715	-548.482127183117	59	49	0
48	445.445721482218	-552.914844775572	71	52	2
49	437.984603018267	-557.331906693056	63	43	1
50	430.551205419004	-560.821739438921	64	32	1
51	422.07172915421	-564.280266335234	59	45	0
52	413.069205277483	-567.723129115067	63	47	2
53	404.122150093666	-569.311540529132	68	55	0
54	394.184507303406	-569.014200779609	67	47	0
55	384.274610884953	-567.789621918462	62	46	0
56	375.494029932423	-563.814676075242	55	49	0
57	367.815029226127	-558.016586203128	53	41	0
58	361.209863721277	-551.322574360296	73	52	1
59	355.706285390537	-542.805429102853	69	57	0
60	350.75351268542	-533.376715552993	59	52	0
61	345.800762671162	-523.947995960712	58	42	1
62	340.325007991167	-514.503613725305	65	45	0
63	334.326252025901	-505.043566828594	69	43	1
64	328.355281863071	-494.656294906512	51	55	0
65	321.889077973261	-483.326139126904	62	34	1
66	314.899887176114	-471.980313387699	64	56	0
67	307.387713530567	-460.618815112859	68	53	0
68	299.380326309765	-448.314425299875	60	45	0
69	290.877735376533	-435.067141043954	62	42	0
70	281.879951274139	-420.876959255897	65	49	0
71	272.909999616968	-405.75954161305	68	48	0
72	263.940113257791	-390.642104331404	65	62	0
73	254.475056882598	-374.581764099188	64	43	0
74	244.514842739445	-357.578517467715	66	36	0
75	235.07771684113	-340.590916202404	62	49	0
76	226.163673105999	-323.618963799439	71	57	1
77	217.277486930892	-305.719775709324	79	43	1
78	208.363592295791	-288.747784145176	71	47	0
79	199.394194872584	-273.630205151625	63	51	0
80	190.424862749234	-258.512606519274	61	40	0
81	181.978590941872	-243.410664404742	77	58	0
82	174.027580070833	-229.251597965136	67	46	0
83	166.076623635076	-215.092516027391	74	41	0
84	158.125721634598	-200.933418594301	77	58	0
85	150.642263651709	-188.644417677075	69	39	1
86	143.681836894481	-176.371083986014	72	55	0
87	136.721451414865	-164.097738428041	52	47	0
88	129.733303084678	-152.751596969552	68	57	0
89	122.772998562723	-140.478227666579	66	45	0
90	115.812735318788	-128.204846497625	70	48	0
91	108.824704432918	-116.858669392765	65	54	1
92	101.341543693212	-104.569578456692	55	44	1
93	93.8584271616419	-92.2804738748819	62	42	2
94	86.898330361757	-80.0070435116068	62	56	1
95	79.9382748400094	-67.7336012823507	82	52	0
96	72.455288002966	-55.4444576082751	69	58	0
97	64.9723453745246	-43.1553002875298	74	59	0
98	58.0124166178866	-30.8818207439035	74	61	0
99	51.0525291402591	-18.6083293342963	94	59	1
100	43.5697162074503	-6.31913292128593	109	66	2
101	36.0869474836509	5.97007713560015	163	119	9
102	29.1271867719479	18.2436058595777	160	147	10
103	22.1674673397793	30.5171464513987	150	124	13
104	15.2077891868539	42.7906989064068	115	80	2
105	8.27598427649355	55.9914789991453	81	73	4
106	0.793432447419036	68.2807535808533	83	62	1
107	-6.71691055520205	79.6428260626271	90	48	0
108	-13.6764206607477	91.916427699849	79	48	0
109	-20.6358894866426	104.190041200258	78	53	0
110	-28.1182691174326	116.479368529283	71	45	0
111	-35.6006045382237	128.768709502183	63	56	0
112	-42.5599465949927	141.042360315099	73	52	1
113	-49.4914021764416	154.243238668889	69	48	0
114	-56.4506600745954	166.516913200729	51	45	1
115	-63.4098766923998	178.790599599481	57	55	0
116	-69.8182589636417	191.975806339644	59	50	0
117	-76.2544512768509	204.233807635494	59	43	0
118	-82.6906052374397	216.491819146089	65	49	0
119	-88.5759279293125	229.661347001791	65	50	0
120	-94.4612124414998	242.8308835309	64	54	0
121	-99.8235233490705	255.984717845917	75	46	0
122	-105.185799223953	269.138559438288	81	44	0
123	-110.548040066147	282.292408308014	48	52	0
124	-115.387315168686	295.430551628582	80	56	0
125	-120.226558383671	308.568700955249	62	45	0
126	-125.037906834739	322.634071882814	73	35	0
127	-129.326295317209	336.683734241873	58	49	0
128	-133.642517934088	349.806185863912	73	47	0
129	-138.481634432334	362.944357996807	71	42	2
130	-143.320719042677	376.082536133938	68	49	0
131	-147.608983961924	390.132219006307	54	41	0
132	-151.897218046826	404.18190673925	63	50	0
133	-156.73620782746	417.320101675577	62	39	0
134	-163.471718949033	437.011686495505	70	47	0
135	-167.787718393607	450.134176455438	73	38	1
136	-169.68425163487	456.68756345287	64	54	0
137	-176.391755771707	477.306386536919	66	53	0
138	-183.622096095118	497.940942683257	88	36	0
139	-186.041485351161	504.510059205815	60	53	0
140	-190.357335839886	517.632574541494	42	40	0
141	-197.092508550617	537.32421815861	70	51	0
142	-201.380405092612	551.373961489648	76	44	0
143	-205.668270799681	565.423709680326	58	45	0
144	-208.087582322885	571.992840002291	63	40	1
145	-212.403285425797	585.115380173549	69	44	0
146	-216.718959782855	598.237925199792	69	43	0
147	-219.138233016827	604.807062423788	61	45	2
148	-223.976755567826	617.945341371931	62	48	0
149	-230.683701498667	638.564259356819	61	43	0
150	-237.390577149461	659.183189095929	64	32	0
151	-241.706087388622	672.305762199685	56	48	0
152	-243.602389326494	678.859186136164	54	46	1
153	-246.021568881639	685.428340160288	61	41	1
154	-252.728284355311	706.047296773642	70	45	0
155	-259.434929548646	726.666265138425	76	42	0
156	-264.273169906868	739.804594486952	65	48	0
157	-269.11137837515	752.942929837853	63	48	1
158	-273.426680588862	766.065538572147	71	48	0
159	-275.322884126042	772.618978339247	74	39	0
160	-280.133115716861	786.684543049894	64	47	0
161	-287.362349989824	807.319293587469	62	45	0
162	-291.677531987312	820.441922836006	60	46	0
163	-295.992685237899	833.564556943253	49	39	0
164	-300.802769177302	847.630147449672	58	36	0
165	-305.612818913884	861.695743955672	55	47	0
166	-309.9278806941	874.818393716589	68	43	0
167	-314.24291372695	887.941048335284	59	43	0
168	-318.585827576346	900.136492264457	69	41	1
169	-322.433768397023	911.388986746781	77	42	0
170	-326.281687327428	922.641485067084	71	51	0
171	-329.634642321791	932.951032020152	60	46	0
172	-332.520552441361	941.390410799533	63	34	0
173	-334.911511384707	948.886835872196	51	53	0
174	-336.779609616846	956.367521882057	49	47	0
175	-338.15276415355	962.905252568424	72	39	0
176	-338.536042735446	967.557071055286	69	34	0
177	-337.901535120851	971.250192555599	48	56	1
178	-337.294942600944	974.016098585911	51	48	0
179	-336.744179005036	974.9275735626	65	42	0
180	-336.193415628572	975.839048607275	65	61	0
181	-336.165501598385	976.766264176928	72	45	0
182	-336.165501598385	976.766264176928	65	45	0
183	-336.137587565347	977.693479748443	76	59	0
184	-336.081759491004	979.547910894267	68	46	0
185	-337.07162854058	981.433823132887	69	49	0
186	-339.107193363074	983.351217195392	76	49	0
187	-342.216367989487	984.372879012488	67	45	0
188	-345.381373362383	983.54011197947	74	47	1
189	-347.556516168057	980.821432308294	62	43	0
190	-348.658046917291	978.998485106044	59	49	0
191	-347.779848058301	973.403708057478	69	52	1
192	-345.93969399418	964.995801273733	52	54	1
193	-343.520849239663	958.426585125737	65	50	0
194	-340.634973849403	949.987198416144	50	55	0
195	-337.74908614601	941.547813862562	57	51	0
196	-334.368244982266	932.165475713089	72	48	0
197	-330.520356866065	920.912969696335	69	44	0
198	-326.672446859593	909.660467518494	70	50	1
199	-322.852425410994	897.480753648095	68	41	1
200	-318.509520116844	885.285305372439	81	44	0
201	-313.671634851256	872.146908783354	63	50	0
202	-309.384488145821	858.097039695829	68	51	0
203	-305.069404443726	844.974391001277	59	41	2
204	-300.231425495702	831.836011209525	66	34	0
205	-295.421318507986	817.77042188216	74	48	0
206	-290.611177317158	803.704838552512	65	60	0
207	-285.773100388527	790.56647676602	76	54	0
208	-281.485765071702	776.516638981178	62	44	0
209	-277.198398918728	762.466806054115	76	37	0
210	-272.36022715416	749.328461064957	75	45	0
211	-268.072798692272	735.278638393618	57	41	0
212	-263.785339394351	721.228820579126	67	44	0
213	-258.947072794661	708.090492386371	56	45	0
214	-254.108774304914	694.952170198783	77	40	0
215	-249.298336656764	680.886638461612	75	44	0
216	-245.010751059628	666.836841695011	64	49	0
217	-240.695243987604	653.71426534187	70	41	0
218	-235.884708258498	639.648750399239	71	42	0
219	-231.074138327327	625.58324145712	65	50	0
220	-226.235647025052	612.444954073057	57	47	1
221	-221.397123833653	599.306672694162	70	45	0
222	-217.109349631064	585.2569072349	75	52	0
223	-212.821544593375	571.207146633416	62	36	0
224	-207.982926569006	558.068882050924	73	53	2
225	-203.144276655396	544.9306234736	61	58	1
226	-198.856377839285	530.880878526717	75	49	0
227	-194.568448188133	516.831138436683	56	45	0
228	-189.729703442659	503.692896656692	65	37	0
229	-184.890926808468	490.554660881869	76	48	0
230	-180.079994341591	476.489215539768	69	46	0
231	-175.791938395414	462.43949650228	58	53	0
232	-171.475977650669	449.316997895017	68	41	0
233	-166.637074296828	436.178784923628	71	53	0
234	-161.798139054619	423.040577957407	74	31	0
235	-156.959171923983	409.902376995422	53	41	0
236	-152.670960941701	395.852683869191	51	45	0
237	-148.382719125133	381.802995599806	66	40	0
238	-144.066579110338	368.680527770892	54	48	0
239	-139.750410350563	355.558064800687	69	51	0
240	-134.939152924402	341.492675855756	77	57	1
241	-130.650788181112	327.44300756231	59	37	0
242	-126.334529529558	314.320559709333	86	44	0
243	-121.495312108367	301.182403149083	55	43	0
244	-116.133131201146	288.028539693914	65	43	1
245	-110.770915261062	274.874683515169	55	53	0
246	-105.408664288174	261.720834610984	68	50	0
247	-99.5234419639455	248.551282148808	74	40	0
248	-93.6381814601482	235.381738356315	73	42	0
249	-87.7528827766073	222.212203240022	80	45	0
250	-81.8675459132646	209.042676795274	62	48	0
251	-75.982170870644	195.873159023933	72	39	3
252	-69.5459637140739	183.615158439614	66	49	0
253	-63.1097182049998	171.357168069109	72	38	0
254	-56.701281114656	158.171972255222	69	51	0
255	-50.2928026960581	144.986786637455	63	56	0
256	-43.8564391569234	132.728826887906	64	45	0
257	-36.3741340239649	120.43947123643	71	53	2
258	-28.8917846808909	108.150129227899	61	29	0
259	-21.9323456803104	95.8765020510182	84	58	2
260	-14.9728653998463	83.602886736393	74	46	0
261	-8.0133438394987	71.3292832896113	77	44	1
262	-0.530822053551674	59.0399930952117	95	71	3
263	6.95174394216156	46.7507165465504	95	73	8
264	13.8835617097211	33.5499346442521	126	115	8
265	20.8432529153069	21.2763803647831	177	127	9
266	28.3259503178997	8.9871428925544	180	171	15
267	35.8086919297348	-3.30208093579859	103	121	13
268	42.76850990206	-15.5755978999659	93	67	4
269	49.7283691533958	-27.8491030009463	80	53	2
270	56.7160904319026	-39.1953804008663	65	39	1
271	64.1990027733846	-51.484552398324	62	42	0
272	71.6819593237014	-63.7737107509747	64	58	0
273	78.6419850209495	-76.0471666585654	72	44	0
274	86.1250285228016	-88.336298645474	89	48	0
275	93.6081162331393	-100.625416985713	77	59	0
276	100.540457981406	-113.826051484793	69	49	0
277	107.50065331941	-126.099458221346	74	47	0
278	114.460889935552	-138.372853091918	61	53	0
279	121.944151791744	-150.661919627339	64	46	0
280	129.427457856014	-162.950972515158	67	47	0
281	136.387821234995	-175.224330069497	77	38	0
282	143.87121424923	-187.51335658785	55	52	1
283	151.354651471367	-199.802369461395	61	48	0
284	158.31514161214	-212.075689699501	64	36	0
285	165.275673030643	-224.348998069763	59	38	1
286	172.236245726643	-236.622294573113	66	38	1
287	179.196859699907	-248.895579206757	78	37	0
288	186.6805120965	-261.184527534992	63	57	0
289	194.16420870024	-273.473462218419	70	54	2
290	201.124949433608	-285.746709533967	69	44	0
291	208.608732985682	-298.035617846064	66	37	0
292	216.092560744553	-310.324512509629	66	30	1
293	223.053428237326	-322.597722508013	61	39	0
294	230.042118062149	-333.943704525009	54	61	0
295	237.00306651037	-346.216890777461	69	49	0
296	244.487064988934	-358.505733606406	54	38	1
297	251.971107674064	-370.79456278868	58	43	0
298	258.932182880002	-383.067711721174	59	48	0
299	265.893299362331	-395.340848785825	68	46	0
300	272.854457120644	-407.613973982632	72	38	0
301	280.338672233163	-419.902751341462	78	54	0
302	287.822931551491	-432.191515052691	65	50	0
303	294.784216066357	-444.464602927677	66	40	0
304	302.268562330399	-456.753340266645	62	62	0
305	309.7529527999	-469.042063958012	60	53	0
306	316.714364070387	-481.315114512108	56	48	0
307	323.675816616334	-493.58815319743	68	50	0
308	330.637310437509	-505.861180014908	61	43	0
309	337.103574267705	-517.191321697086	47	46	2
310	342.551570677257	-527.562924297526	68	41	0
311	347.504318511288	-536.991647587158	58	32	1
312	351.438779901364	-545.46183817368	64	48	0
313	354.354946022795	-552.973498963751	73	43	0
314	356.252809409401	-559.526632133871	82	46	0
315	357.132363954559	-565.121239123866	54	42	0
316	358.562706834171	-569.804283934645	72	40	0
317	361.094624011195	-572.66420378536	74	38	0
318	364.177329465922	-574.612559480593	66	45	1
319	367.315536753449	-574.706480294466	63	34	0
320	369.986207524431	-572.930313231423	63	45	0
321	371.638556549849	-570.19562279433	59	41	0
322	371.749551285	-566.486757392064	56	41	0
323	370.291446742718	-562.730933429673	81	49	0
324	367.78727962065	-558.943802551366	62	45	0
325	364.760084827838	-555.141016565263	60	50	0
326	361.76064643712	-550.411012048833	64	59	2
327	358.265935535659	-544.738134625368	62	42	0
328	354.771234154643	-539.065254231915	54	38	1
329	351.304295656038	-532.465154543519	60	44	0
330	347.342093843385	-524.922179847956	76	45	1
331	342.856878857012	-517.363544995897	63	43	0
332	338.371680194745	-509.804905232973	63	47	1
333	333.914255214855	-501.319044271484	69	48	0
334	328.43855769455	-491.874646060169	57	32	1
335	322.467621573072	-481.487365445122	61	52	1
336	315.973693209933	-471.084416510537	75	48	0
337	309.507560206985	-459.754241067916	76	39	0
338	303.069227015367	-447.496839145198	65	44	0
339	295.584896381595	-435.208102852106	59	33	1
340	288.100609953399	-422.919352912344	55	47	0
341	280.616367730778	-410.630589326844	61	57	0
342	273.15994098864	-397.414595898241	63	47	1
343	266.198800808692	-385.141470820643	64	33	0
344	258.714691447793	-372.852667228319	73	48	0
345	251.258402587671	-359.636633828282	59	46	0
346	244.297390763299	-347.363471440971	70	29	0
347	236.813414265227	-335.074627841823	54	44	0
348	229.329481973662	-322.785770594142	49	52	1
349	222.368596907356	-310.512570889667	62	48	0
350	214.884751563368	-298.223687271588	61	53	0
351	207.400950426003	-285.93479000777	67	39	0
352	200.440192119218	-273.661552983336	72	48	0
353	193.479475089465	-261.388304090127	56	48	0
354	186.023594879662	-248.172151673585	65	39	0
355	178.53996934864	-235.88320168294	72	40	0
356	171.579380677431	-223.60991548188	83	43	2
357	164.618833283719	-211.336617415771	60	53	0
358	157.135337443673	-199.04762832541	64	51	0
359	149.651885811239	-186.758625592105	68	41	0
360	142.168478386477	-174.469609210268	52	57	0
361	134.68511516921	-162.180579185486	68	48	1
362	127.724780021643	-149.90721835196	85	54	0
363	120.241503754689	-137.61816195678	62	46	0
364	112.75827169593	-125.329091916792	58	37	0
365	105.798063311144	-113.055693766102	57	46	1
366	98.8378962047282	-100.782283749431	73	62	1
367	91.905583173444	-87.5816459627822	67	50	2
368	84.9455002221512	-75.3082122234628	75	42	0
369	77.462485052296	-63.0190776539966	60	53	2
370	69.9795140912174	-50.7299294387922	63	49	2
371	63.0195579045685	-38.4564583841711	77	65	3
372	55.5366738954326	-26.1672838004306	83	70	1
373	48.0538340954226	-13.8780955728143	106	96	4
374	41.094004674349	-1.60458720382303	113	101	13
375	34.134216532344	10.6689330302179	145	127	9
376	27.1744696696987	22.9424651302397	159	121	7
377	19.6918023097096	35.2317051757127	129	110	12
378	12.2091791589046	47.5209588631988	105	98	1
379	5.24955906334799	59.7945282775909	91	67	1
380	-2.20514277729671	73.0110240848735	76	40	1
381	-9.68763305497123	85.3003177717328	79	44	0
382	-16.6471247843001	97.5739244874567	62	50	0
383	-23.6065752338618	109.847543067299	71	47	0
384	-30.5659844034817	122.121173514985	71	41	0
385	-37.5253522931598	134.39481582772	57	51	0
386	-44.4846789024887	146.668470004573	67	45	1
387	-51.4439642316429	158.942136049271	63	46	0
388	-58.4032082806807	171.215813958086	60	39	0
389	-65.3345621945336	184.416719386354	63	56	1
390	-72.2658716287115	197.61763665732	43	36	1
391	-78.7020477041951	209.875641873106	73	48	0
392	-84.6152459543664	222.117948302999	76	40	1
393	-90.5005540825659	235.287479040213	54	41	0
394	-96.3858240309055	248.457018453628	58	49	1
395	-101.748121048266	261.610855410807	57	57	1
396	-106.58744985325	274.748987916857	65	51	1
397	-111.426746770623	287.887126426212	61	46	0
398	-116.266011800501	301.025270940736	72	57	0
399	-121.105244942592	314.163421459496	73	50	0
400	-125.916583080892	328.228793584742	65	40	0
401	-130.727887019049	342.294171706773	81	49	0
402	-135.567022188101	355.432340236381	58	41	0
403	-140.406125469366	368.570514768362	68	41	0
404	-144.722276481858	381.692978809588	53	40	0
405	-149.010530077154	395.742663304321	57	42	0
406	-153.821669853351	409.808070229366	75	58	0
407	-158.13773097354	422.930549388751	61	44	0
408	-162.453763348516	436.053033407778	69	53	1
409	-167.292679279228	449.191241546534	59	40	1
410	-171.608652592637	462.313735823147	55	47	0
411	-175.896722000325	476.363450546749	75	46	0
412	-180.70766793692	490.428891071118	73	37	0
413	-185.023551356862	503.551400465891	67	44	0
414	-189.339406031184	516.673914721236	61	43	0
415	-193.655231960001	529.796433833428	64	42	0
416	-197.448128064396	542.903234697878	73	47	0
417	-201.26887987525	555.082823817618	66	50	0
418	-205.145372414496	565.407985609956	63	44	0
419	-209.021844914067	575.733151245862	73	49	0
420	-212.375401459052	586.042595750652	69	40	0
421	-215.756825212506	595.424827617593	89	56	0
422	-219.110347429407	605.73427799996	63	33	0
423	-221.940959751606	616.02800514549	54	47	1
424	-225.29444806301	626.337460985407	64	48	1
425	-229.170808660332	636.662646783516	70	42	1
426	-233.047149218037	646.987836425193	68	33	0
427	-236.867689988518	659.167461051606	60	52	0
428	-240.660316208028	672.274305092171	66	59	0
429	-245.003692693252	684.469666397199	61	34	0
430	-249.842032185581	697.607977742329	65	41	0
431	-254.652445628308	711.673510657623	62	55	0
432	-259.49072018615	724.811834007502	69	38	0
433	-263.806085122167	737.934431944042	55	40	0
434	-268.093523907592	751.984250302427	62	36	0
435	-272.903806223534	766.049806013703	59	44	0
436	-277.246980866767	778.245203503408	74	43	0
437	-281.067257399554	790.424872273579	62	42	0
438	-285.382478601998	803.547494502738	57	40	0
439	-289.69767105754	816.670121587813	67	36	0
440	-293.517871580669	828.84980283305	67	47	0
441	-297.365952834429	840.102272355929	59	50	0
442	-301.186106796376	852.281961276196	67	29	0
443	-305.529099595558	864.477390618995	77	53	0
444	-309.377111980051	875.729872139171	73	53	0
445	-312.73015076929	886.039404398762	60	45	1
446	-316.606030752941	896.364677564241	64	37	0
447	-320.453980666294	907.617170123383	55	61	0
448	-323.806963462615	917.926712037995	64	42	1
449	-328.616845550248	931.992337334901	70	50	1
450	-331.997699065309	941.374670838937	61	47	1
451	-332.931753663172	945.115013006143	76	47	0
452	-334.827770867967	951.668482512236	64	44	1
453	-336.751695645391	957.294737428427	78	49	1
454	-338.124849827727	963.832468118519	52	59	0
455	-338.536042735446	967.557071055286	60	30	1
456	-338.508128284127	968.484286608174	48	52	0
457	-337.929449468968	970.322976997122	62	42	1
458	-337.37868532748	971.234451898374	67	43	0
459	-337.350771088095	972.161667459644	67	42	0
460	-337.322856845916	973.088883021846	71	44	0
461	-337.322856845916	973.088883021846	67	48	1
462	-337.322856845916	973.088883021846	64	42	0
463	-337.322856845916	973.088883021846	62	40	1
464	-337.294942600944	974.016098585911	54	47	0
465	-336.744179005036	974.9275735626	70	47	0
466	-336.193415628572	975.839048607275	76	42	0
467	-336.165501598385	976.766264176928	65	41	0
468	-336.165501598385	976.766264176928	74	45	0
469	-336.165501598385	976.766264176928	69	48	0
470	-336.165501598385	976.766264176928	60	36	0
471	-336.137587565347	977.693479748443	56	36	0
472	-336.081759491004	979.547910894267	68	50	0
473	-336.548779973527	981.41808255855	74	48	0
474	-340.152890039724	983.382699030451	68	44	0
475	-343.262064430804	984.404361598194	79	48	1
476	-344.858525034622	983.524370402098	57	40	0
477	-347.640265647846	978.039785705507	64	44	0
478	-347.863597471034	970.622061480768	64	46	0
479	-345.967609996384	964.068585750647	78	49	1
480	-345.033571742068	960.328240484931	67	54	0
481	-343.576680086378	956.572154077701	64	49	0
482	-340.690803306876	948.132767364383	64	38	0
483	-337.309974543576	938.750426691025	73	46	1
484	-331.510243479279	922.798880310729	68	34	2
485	-325.766288220184	904.992911512963	60	40	0
486	-321.451310104632	891.870244464837	55	43	0
487	-316.613442356465	878.731844269671	54	36	0
488	-311.803450501699	864.666234541684	66	44	1
489	-309.412395349471	857.169824160635	74	54	0
490	-305.097310603946	844.047175465152	60	44	0
491	-298.39110042376	823.428128145635	76	49	0
492	-293.580976281781	809.362541210838	68	43	0
493	-291.161949984962	802.793357762508	64	47	0
494	-288.74291571544	796.224175816402	65	43	1
495	-281.513665560866	775.589423436671	60	46	2
496	-274.284340185928	754.954684560187	61	35	0
497	-271.865248953749	748.385513114743	72	40	0
498	-267.577817763085	734.33569098264	66	45	0
499	-263.290355736564	720.285873707384	75	43	0
500	-258.479981336335	706.220330569893	61	40	0
501	-251.250409011904	685.585634883493	66	49	1
502	-246.934943230473	672.463051511906	60	50	0
503	-242.647339805146	658.41325744614	73	47	1
504	-240.25602773804	650.916890249588	72	38	0
505	-235.417597487802	637.778591457754	65	47	0
506	-228.18777995155	617.143938971683	74	43	0
507	-223.377155297494	603.078439629637	57	45	0
508	-220.957887197321	596.509299986996	55	46	0
509	-216.64222332288	583.38675062824	65	35	0
510	-209.935107543366	562.767857826315	63	55	0
511	-205.124351765378	548.702381280251	59	46	0
512	-200.808582837344	535.579849739559	62	33	0
513	-196.492785163748	522.457323053852	76	52	0
514	-191.681932464358	508.391863307916	67	44	0
515	-186.871045563719	494.32640956156	47	46	0
516	-182.5551564247	481.20389853511	71	45	0
517	-178.239238540293	468.081392370164	70	45	3
518	-173.400380292383	454.943170992658	88	57	1
519	-168.589363427949	440.877740047872	60	62	0
520	-163.778312362556	426.812315102667	61	42	0
521	-159.462272697361	413.689829994924	72	41	0
522	-155.146204287303	400.567349744961	52	66	0
523	-150.30718743219	387.429157176055	60	37	0
524	-146.018927788304	373.379471608438	59	44	0
525	-141.730637310247	359.329790898599	57	39	0
526	-137.414450262848	346.207330625504	56	39	1
527	-133.098234470817	333.084875212051	75	51	1
528	-128.259062154277	319.946710246615	77	38	0
529	-123.419857950124	306.808551286347	62	43	0
530	-118.608483085758	292.743182742968	72	47	1
531	-113.797074021481	278.677820201032	59	45	0
532	-108.434837552661	265.523967312649	56	44	1
533	-102.549630184716	252.354410493746	78	61	1
534	-97.187322077516	239.200572825037	67	40	0
535	-91.8249789374531	226.046742432751	58	41	0
536	-85.9396601787303	212.877210172825	58	45	0
537	-80.0264511028072	200.63490220625	65	47	1
538	-73.5902630877681	188.376895311289	71	44	1
539	-66.658940795809	175.175976229832	59	41	0
540	-60.2505206888891	161.990774896927	77	45	0
541	-53.814213179925	149.732799416408	71	49	1
542	-46.8549177265959	137.459129835479	59	48	0
543	-39.3726299358532	125.169768724591	68	45	1
544	-31.8902979348786	112.880421255715	71	37	0
545	-24.9587151702726	99.6795732816681	55	48	0
546	-17.9992500697263	87.4059528652579	63	43	2
547	-11.0119074277463	76.059560042806	78	58	0
548	-4.54748496931279	64.7288781460375	72	57	2
549	1.94480616698274	54.325422231108	84	74	5
550	8.43712971941568	43.9219765681773	86	79	5
551	14.9016553534893	32.5913253929466	113	105	5
552	21.366216368624	21.2606844492257	179	146	11
553	27.8308127644705	9.93005373794585	189	148	16
554	34.2954445411451	-1.40056673903018	98	135	8
555	40.7879360980005	-11.8039611745626	90	93	8
556	47.2804600705276	-22.2073453562334	93	65	3
557	53.74519502162	-33.537935115397	74	63	2
558	60.2377853067592	-43.9412988005206	74	56	2
559	66.2074355370132	-54.3289618957788	72	56	0
560	72.6722723099519	-65.659521731548	70	53	2
561	79.164960082504	-76.0628554588184	62	46	0
562	85.1347039685352	-86.4504909329116	68	62	0
563	91.1044777903589	-96.8381176861003	60	40	0
564	97.074281547626	-107.225735716522	69	51	0
565	103.044115240569	-117.613345026039	65	42	0
566	109.536960128346	-128.016630674712	59	37	1
567	116.002030251664	-139.34712200053	60	56	0
568	121.971957599279	-149.734703685157	72	45	0
569	127.941914881929	-160.12227664981	62	42	0
570	134.434888430231	-170.525522887707	65	47	0
571	140.927894393448	-180.928758868016	68	35	0
572	146.870143854234	-192.243520177901	69	56	0
573	153.335416264716	-203.573952451348	65	41	0
574	160.351512708236	-213.992837295868	67	43	0
575	166.844651292253	-224.396032280289	68	44	0
576	173.337822290894	-234.799217008986	62	57	1
577	179.803233119193	-246.129607520066	62	43	0
578	186.736094055988	-259.330095444806	67	50	0
579	194.219787240494	-271.619030101225	56	45	0
580	201.180524777854	-283.892277398147	62	37	0
581	208.636518946791	-297.108401764184	57	53	0
582	216.092560744553	-310.324512509629	58	52	0
583	223.576432709815	-322.613393529318	74	39	0
584	231.060348881816	-334.902260902338	74	48	0
585	237.993522625184	-348.102661576122	68	42	0
586	244.954518474697	-360.375834266655	65	56	0
587	251.943331635848	-371.721778940409	61	56	2
588	258.904408439877	-383.99492788408	61	46	1
589	265.865526520298	-396.268064958975	57	37	0
590	273.349700601888	-408.556855056435	65	43	0
591	280.833918889635	-420.845631505363	69	42	1
592	287.795163726609	-433.118731261231	56	47	0
593	294.756449839391	-445.391819146462	68	49	0
594	302.240797813109	-457.680556497537	65	57	1
595	309.72518999211	-469.969280201942	72	62	1
596	316.686602860689	-482.242330766283	69	46	1
597	323.648057004553	-494.515369462781	64	49	0
598	330.114284105483	-505.845522178337	88	50	0
599	336.085275657126	-516.232791268267	66	44	0
600	342.056297141826	-526.620051636361	74	50	0
601	347.504318511288	-536.991647587158	47	59	0
602	351.411026689864	-546.389054477215	64	44	0
603	354.299440985837	-554.82793157734	67	46	0
604	356.720338271349	-561.396719354205	44	56	0
605	358.645961248199	-567.022635017522	75	33	0
606	360.599340709974	-571.721333413385	67	41	0
607	363.13126037817	-574.58125203941	57	51	1
608	366.792502203141	-574.69082698226	50	57	0
609	369.986207524431	-572.930313231423	63	41	0
610	371.638556549849	-570.19562279433	70	55	0
611	371.749551285	-566.486757392064	64	39	0
612	370.291446742718	-562.730933429673	72	33	0
613	367.815029226127	-558.016586203128	71	51	0
614	364.292553423904	-553.270930233411	47	36	0
615	360.274805446505	-547.58240080066	61	36	0
616	356.312572788796	-540.039434822276	74	45	0
617	351.827325154038	-532.480809789151	53	57	0
618	346.846819637984	-523.979307739064	56	55	0
619	341.371062704769	-514.534926853143	64	43	1
620	335.400061499327	-504.147665136494	67	49	0
621	328.933823847503	-492.81752040796	61	46	0
622	321.944598158705	-481.471706584096	83	46	1
623	314.955410552095	-470.125880869105	73	42	0
624	307.99402431515	-457.852827011608	54	46	2
625	301.032679353782	-445.579761287197	64	42	0
626	294.071375668165	-433.306683694012	65	44	1
627	286.614865251002	-420.09071479924	74	32	0
628	279.130632553308	-407.801948489621	63	52	0
629	271.646444061655	-395.513168532401	77	56	1
630	264.162299775635	-383.22437492758	70	38	0
631	256.678199695831	-370.935567677021	67	37	0
632	249.221920568438	-357.719530624337	60	43	0
633	241.737910610449	-345.43069609534	67	35	0
634	234.25394485885	-333.141847916879	65	51	0
635	227.293027569889	-320.868656668812	70	49	0
636	220.332151557552	-308.595453553833	61	51	1
637	213.371316822129	-296.322238570079	77	52	1
638	205.887523500307	-284.033338569105	76	48	0
639	198.431562767248	-270.817208849825	62	45	0
640	191.470856389264	-258.543956559151	72	39	0
641	184.51019128866	-246.270692400634	67	48	0
642	177.026573573472	-233.98173967097	52	51	0
643	169.543000065431	-221.692773294635	58	40	3
644	162.582461725571	-209.419471818022	64	32	0
645	155.621964663267	-197.146158473566	66	39	1
646	148.138520846376	-184.857153004035	76	43	0
647	140.655121237447	-172.568133886904	62	36	0
648	133.72255415062	-159.367567255162	69	43	1
649	126.239243201213	-147.078521781601	53	43	0
650	118.75597645971	-134.789462662302	76	47	1
651	111.795734520303	-122.516074697487	53	48	0
652	104.835533859034	-110.242674863897	62	37	1
653	97.8753744760761	-97.9692631643265	62	44	0
654	90.392280170694	-85.6801522262394	89	50	1
655	82.9092300739139	-73.3910276442766	68	57	0
656	75.9491974551929	-61.1175786275417	50	48	2
657	69.0170241608284	-47.9169018799439	74	58	0
658	61.5341054684832	-35.6277382168919	79	49	1
659	54.0512309851474	-23.3385609099641	83	53	1
660	47.0913680085214	-11.0650627249852	102	75	3
661	40.131546310964	1.2084473259747	121	78	8
662	33.1717658927082	13.4819692438468	136	128	12
663	25.6890638489276	25.7711983667687	148	117	7
664	18.2064060146804	38.0604411354288	131	110	6
665	10.7237923897919	50.3496975461021	85	86	1
666	3.24122297437862	62.6389676015824	76	62	3
667	-3.7183451889432	74.9125522794202	80	52	0
668	-11.200827650493	87.2018487025052	79	47	2
669	-18.6832659022184	99.4911587703973	66	61	2
670	-25.642707297171	111.764780761674	57	41	0
671	-32.6021074124146	124.038414616138	52	46	0
672	-39.5336233337293	137.239276030101	81	34	1
673	-46.492939290416	149.512933605351	60	42	2
674	-53.4522139669862	161.786603046581	60	48	0
675	-60.4114473630325	174.060284353793	43	46	0
676	-66.8476957297535	186.318270723335	70	38	1
677	-73.2560550597264	199.50348294992	66	56	0
678	-79.6643730610958	212.688705371693	69	47	0
679	-85.5497107092524	225.858228871599	55	53	0
680	-91.4350101774326	239.027761044912	58	49	0
681	-96.7973355890135	252.181591376662	62	46	0
682	-102.159625967673	265.335428984836	75	56	0
683	-107.521881313762	278.489273869433	53	41	0
684	-112.361170467921	291.6274135774	69	63	0
685	-117.200427734409	304.765559288673	70	48	0
686	-122.039653113403	317.903711006045	57	38	0
687	-126.87884660461	331.041868729517	66	37	0
688	-131.690143702726	345.107248052023	58	45	0
689	-136.501406600524	359.172633375973	81	48	0
690	-140.817580614006	372.295093097724	68	36	0
691	-145.133725882566	385.417557677254	76	46	2
692	-149.972760768433	398.555744208395	57	49	0
693	-154.260977025901	412.605434640311	62	60	0
694	-158.549162449257	426.655129930936	77	55	1
695	-163.38810250489	439.793333261274	85	54	0
696	-168.22701067233	452.931542599574	66	44	0
697	-172.54297667084	466.054037954658	65	50	0
698	-176.858913923788	479.176538171247	64	48	0
699	-181.66985302011	493.241979897022	67	47	0
700	-186.48075791524	507.307427622378	49	51	0
701	-190.796603703464	520.429943496361	66	53	0
702	-195.112420745951	533.552464228123	69	62	2
703	-199.4282090427	546.674989820458	63	66	1
704	-203.743968593888	559.797520272434	59	53	0
705	-208.554713847814	573.86299559474	77	57	0
706	-212.842529209098	587.912751881406	70	43	0
707	-217.158198865247	601.035297448747	67	47	1
708	-223.893095332372	620.726988096721	70	53	0
709	-228.208692337968	633.849546080455	61	48	0
710	-230.627924764121	640.418690501712	74	41	0
711	-235.438476173033	654.484199420549	74	45	0
712	-240.248993379821	668.549714338966	81	41	0
713	-246.983660010039	688.241445304826	72	52	0
714	-251.299106484512	701.364029203542	62	43	0
715	-253.718259604124	707.933188026771	65	36	0
716	-258.005767201947	721.982995050959	62	53	2
717	-264.712357638171	742.601972657256	53	61	0
718	-269.550561069511	755.740308604203	51	44	1
719	-273.865858582372	768.862917876802	53	54	0
720	-280.572286370792	789.481923194602	67	58	0
721	-282.963436262973	796.978315878659	58	52	1
722	-285.382478601998	803.547494502738	66	58	0
723	-290.220539362286	816.685856251046	58	58	0
724	-296.954704761913	836.377674562857	74	39	0
725	-301.269822993141	849.500314606354	60	46	1
726	-303.660897150112	856.996720188297	58	56	0
727	-308.470925207017	871.062320291996	71	46	1
728	-312.785967126838	884.184973291121	62	51	0
729	-317.100980299292	897.307631148025	72	41	0
730	-321.938821804768	910.446032500826	75	58	0
731	-326.253775911347	923.568700613454	73	43	0
732	-330.045847332396	936.675633869134	60	43	0
733	-334.827770867967	951.668482512236	48	44	0
734	-338.124849827727	963.832468118519	55	49	0
735	-338.45229937305	970.338717718609	55	47	1
736	-338.312727046374	974.974795513786	67	48	0
737	-338.201069134753	978.683657769114	54	38	0
738	-338.14524016215	980.538088902831	52	46	0
739	-338.640174235741	981.48104523588	63	48	0
740	-340.675738376682	983.398440042511	68	49	0
741	-345.381373362383	983.54011197947	63	54	1
742	-349.125062136911	980.868658190593	63	38	0
743	-349.787495475146	976.248322647996	63	37	0
744	-348.881380548002	971.580760900863	54	46	0
745	-346.957478881348	965.954500212334	69	47	0
746	-346.023441992467	962.214154705405	65	34	0
747	-343.109659130219	954.701981713995	58	45	0
748	-338.244025361142	942.490770041943	60	42	0
749	-334.863186129252	933.108431471512	59	53	1
750	-331.510243479279	922.798880310729	57	31	0
751	-327.690249622101	910.619161644019	51	46	0
752	-323.347373491735	898.42370796483	54	49	0
753	-319.004470697779	886.228259149007	77	45	0
754	-314.689449718979	873.105599658564	67	55	0
755	-312.270497276913	866.536403011531	57	46	0
756	-307.4604752179	852.470798684284	61	42	0
757	-300.231425495702	831.836011209525	56	36	0
758	-295.393414657388	818.697637422942	68	46	1
759	-291.106144378718	804.647788844071	66	42	1
760	-286.818843263783	790.597945123911	56	40	2
761	-281.980737589067	777.459588131867	60	53	0
762	-277.170499472995	763.394021597691	78	48	0
763	-272.883103529981	749.344193529338	80	35	0
764	-268.567779394449	736.221585864201	72	56	0
765	-263.729546994087	723.083251672797	62	44	0
766	-258.919177750766	709.017707935534	61	52	0
767	-254.631657190504	694.967900376767	62	57	0
768	-250.316212840029	681.845313226804	61	52	0
769	-245.50574551482	667.779786285013	73	42	0
770	-240.695243987604	653.71426534187	53	54	0
771	-236.379708169377	640.591693846509	73	44	0
772	-234.483374570613	634.038273756392	69	52	0
773	-229.672792642494	619.972766609862	58	46	0
774	-222.44291250268	599.338124922477	81	40	1
775	-217.6043605663	586.199848337099	56	46	0
776	-212.793660668482	572.134362194687	62	56	0
777	-207.982926569006	558.068882050924	77	39	0
778	-203.144276655396	544.9306234736	72	48	0
779	-198.856377839285	530.880878526717	60	41	0
780	-196.987808602571	523.400261577219	63	44	1
781	-192.149079801398	510.262016795576	51	52	0
782	-184.890926808468	490.554660881869	69	46	0
783	-180.575027211977	477.432152018882	68	39	2
784	-176.286973994516	463.382432441227	68	47	0
785	-171.475977650669	449.316997895017	61	45	0
786	-166.637074296828	436.178784923628	48	38	1
787	-162.321054490632	423.056296576746	63	37	0
788	-158.005005939398	409.933813088574	70	43	0
789	-153.193879632454	395.868401345797	53	39	0
790	-148.905639498844	381.818712536246	55	40	0
791	-144.589501054958	368.696244165301	54	41	1
792	-139.750410350563	355.558064800687	73	49	0
793	-135.434212845983	342.435606689192	70	40	0
794	-131.145850831235	328.385937855579	65	42	0
795	-126.334529529558	314.320559709333	50	42	0
796	-121.495312108367	301.182403149083	60	48	0
797	-116.656062799389	288.044252594002	65	44	0
798	-111.293848432484	274.890395747498	52	39	0
799	-105.931599032658	261.736546176486	67	39	0
800	-100.56931460026	248.58270388376	60	50	0
801	-94.6840572445653	235.413158631884	69	60	1
802	-88.798761709244	222.243622054346	68	34	0
803	-82.9134279942373	209.074094151147	64	50	1
804	-76.5051134857349	195.888866940513	73	54	1
805	-70.0967576486291	182.703649925068	72	55	0
806	-63.6605121164466	170.445658750832	76	65	0
807	-56.701281114656	158.171972255222	71	48	1
808	-49.7698540026322	144.971081959084	76	43	0
809	-42.8105388422264	132.697419183329	57	50	0
810	-35.8511824017041	120.423768274486	62	49	0
811	-28.8917846808909	108.150129227899	62	51	1
812	-21.409391127876	95.8608008660376	81	41	0
813	-13.9547903180355	82.6442704219371	67	59	1
814	-6.99526423052885	70.3706686785445	68	44	2
815	-0.0356968632549979	58.0970788020641	96	51	2
816	7.44687230756972	45.8078031595796	96	83	4
817	14.9294856880442	33.5185411619022	124	108	5
818	21.8891798226396	21.2449885969982	170	131	9
819	28.8489152365364	8.97144789714366	156	162	14
820	35.8086919297348	-3.30208093579859	90	141	11
821	43.2914777508122	-15.5912911165506	96	70	1
822	50.7743077807245	-27.8804876552895	62	47	0
823	57.7342112398474	-40.1539791738614	73	49	0
824	64.6941559779225	-52.4274588255212	71	54	0
825	72.1771157033509	-64.716616271995	73	52	1
826	79.6601196374395	-77.0057600727305	74	37	1
827	86.6201911404496	-89.2792024100199	81	44	0
828	93.5524916129652	-102.479848775081	57	54	0
829	100.512647270865	-114.753267389722	72	52	0
830	107.995825351682	-127.042359385639	65	42	0
831	115.479047640576	-139.331437735818	78	66	1
832	122.439330061781	-151.604819035158	57	69	0
833	129.922639301163	-163.893871014938	65	43	0
834	137.405992748274	-176.182909351774	75	52	1
835	144.366401932086	-188.456253333949	58	43	1
836	151.326852393744	-200.72958544828	55	56	0
837	158.287344132666	-213.002905697562	62	26	1
838	165.275673030643	-224.348998069763	64	39	0
839	172.759239944047	-236.637971849181	70	41	0
840	180.242851064424	-248.926931980066	70	42	0
841	187.231300110579	-260.272986986674	78	42	0
842	194.191997968999	-272.546246159822	73	47	0
843	201.124949433608	-285.746709533967	70	47	1
844	208.085731444182	-298.019944984466	57	36	0
845	215.074339205923	-309.365952476859	62	44	0
846	222.55820653087	-321.654835323803	58	53	0
847	230.042118062149	-333.943704525009	91	42	0
848	237.00306651037	-346.216890777461	66	44	0
849	243.964056234923	-358.49006516207	63	62	0
850	250.925087235752	-370.763227676041	76	48	0
851	257.886159513029	-383.036378325894	64	46	0
852	265.370286213758	-395.325182976201	78	51	1
853	272.854457120644	-407.613973982632	60	38	0
854	279.815656154882	-419.887087309733	64	44	0
855	287.299914007832	-432.175851942971	59	39	0
856	294.784216066357	-444.464602927677	53	46	0
857	302.268562330399	-456.753340266645	60	49	0
858	309.7529527999	-469.042063958012	65	46	0
859	316.714364070387	-481.315114512108	64	41	0
860	323.675816616334	-493.58815319743	60	54	0
861	330.114284105483	-505.845522178337	64	47	0
862	336.552789942245	-518.10288093891	51	57	0
863	343.019089281559	-529.433013192378	49	50	0
864	348.467116900661	-539.80460782256	72	42	0
865	352.373830087541	-549.202013749629	53	36	1
866	354.766968365584	-556.698019034229	52	40	0
867	356.637082468544	-564.178368268535	82	42	0
868	359.085740810609	-569.819938243367	63	38	0
869	362.140692644636	-572.695511722937	78	46	0
870	365.774182997993	-573.732303845696	60	58	0
871	368.940138860664	-572.899007181637	82	51	0
872	370.5924885493	-570.164317133836	71	29	1
873	371.226517730334	-566.471104600467	73	51	0
874	370.291446742718	-562.730933429673	61	46	0
875	367.815029226127	-558.016586203128	77	61	0
876	364.320303827059	-552.343713891692	57	50	0
877	360.30255675863	-546.655184469186	65	56	0
878	356.312572788796	-540.039434822276	60	37	0
879	351.827325154038	-532.480809789151	65	40	0
880	346.846819637984	-523.979307739064	62	52	0
881	341.866334528546	-515.477799628861	65	44	0
882	336.390600156854	-506.033412077464	57	43	0
883	330.419623667607	-495.646143088117	70	42	0
884	323.925653247279	-485.243206761777	64	48	0
885	316.936453848553	-473.89738443587	60	45	1
886	310.498076409451	-461.639994302765	74	51	0
887	303.536717734067	-449.366932823323	61	57	0
888	296.024616189708	-438.005413657986	59	43	0
889	289.063339932007	-425.73232757207	62	56	0
890	282.129874172329	-412.532013409771	78	44	0
891	274.645668340265	-400.243238912895	69	36	0
892	266.638494455896	-387.938785101287	70	56	1
893	259.182152965921	-374.72276622057	70	46	0
894	251.72585910419	-361.506733717397	59	38	1
895	243.746605344582	-348.275019101799	64	49	2
896	235.76740236819	-335.043288963847	64	33	2
897	228.311254545115	-321.827213755809	56	43	0
898	220.855154350633	-308.611124925315	67	43	0
899	213.399101784686	-295.395022471435	75	39	0
900	205.943096847506	-282.178906396031	58	52	0
901	197.936352978228	-269.874318647198	61	36	0
902	190.452652955079	-257.585390457883	62	34	0
903	182.996789056808	-244.36923257634	72	40	1
904	175.513179157162	-232.08027711045	68	44	1
905	168.552605665056	-219.806985806674	53	40	0
906	161.069082714501	-207.518003968522	55	45	0
907	153.585603971558	-195.229008486494	71	46	0
908	146.62515724072	-182.955679867417	61	48	0
909	139.664751787612	-170.682339380495	63	60	0
910	132.732191054674	-157.481771054678	52	62	0
911	125.771869755525	-145.208406844176	79	49	0
912	118.28860789875	-132.919346829876	72	43	1
913	110.805390250345	-120.630273169838	69	46	0
914	103.845195714093	-108.356871644035	84	43	0
915	96.3620650164085	-96.0677716135979	54	41	0
916	88.8789785270346	-83.7786579402164	66	52	0
917	81.918910754961	-71.5052190981805	74	57	1
918	74.9588842614321	-59.2317683901638	61	52	3
919	67.4759274667595	-46.9426156226546	65	44	0
920	59.9930148805724	-34.6534492103383	58	58	3
921	53.0609368461883	-21.4527453463525	85	75	0
922	46.1010799950454	-9.17924546822906	94	77	6
923	38.6182988144574	3.10996002331376	125	105	12
924	31.1355618430534	15.3991791605949	179	134	9
925	24.1758317583008	27.6727163530886	137	136	9
926	16.6931817400036	39.9619618570432	124	98	7
927	9.21057593112346	52.2512210048735	99	53	4
928	2.25097261357587	64.5247955098748	93	67	1
929	-5.23154624167364	76.8140810262412	75	57	0
930	-12.7140208869823	89.1033801855519	55	53	0
931	-19.6734974365681	101.376992003061	76	44	0
932	-26.6329327060957	113.650615687482	68	45	0
933	-33.592326695798	125.924251236022	70	51	0
934	-40.523836263048	139.125114341266	58	49	0
935	-47.4831460942514	151.398773611523	60	62	0
936	-54.4424146450474	163.672444745898	67	42	0
937	-61.3737939759158	176.873343405314	56	44	0
938	-67.8100349557353	189.131331338547	67	46	2
939	-74.2462375829928	201.389329482801	66	45	1
940	-80.654549455212	214.574553474784	69	41	0
941	-86.5398811992491	227.744078421965	74	42	0
942	-92.4251747637754	240.913612043485	60	47	2
943	-98.3104301485582	254.083154338412	78	40	0
944	-103.6727132753	267.236993936822	47	43	0
945	-109.034961369296	280.390840813518	56	35	0
946	-114.397174430895	293.544694965705	64	36	1
947	-118.713493738789	306.667129848152	68	45	0
948	-123.029784302053	319.789569588378	60	41	1
949	-127.868972339318	332.927728513256	70	38	2
950	-132.680263755028	346.993109039962	60	62	0
951	-137.491520970361	361.058495565318	57	43	0
952	-142.330611034296	374.19667249918	80	50	1
953	-146.646749503154	387.319138701074	70	55	0
954	-150.934990091599	401.368825353682	57	48	0
955	-155.746116187656	415.434234680608	56	45	0
956	-160.062164764036	428.556716000661	71	38	0
957	-164.378184595262	441.679202175699	73	46	1
958	-168.694175681216	454.801693215035	59	46	0
959	-173.010138021898	467.924189112149	71	47	1
960	-177.821104478964	481.989626036957	77	35	0
961	-182.632036735245	496.055068962276	71	49	0
962	-186.947907611146	509.177580516785	63	55	0
963	-191.2637497416	522.300096930005	53	45	0
964	-196.1024651021	535.438341073692	60	40	0
965	-200.913267393538	549.503806798719	68	48	0
966	-205.201136875316	563.553554448299	67	43	0
967	-209.516858794435	576.676091378555	70	43	0
968	-213.832551967469	589.798633168451	66	45	1
969	-218.148216394824	602.921179815196	67	44	0
970	-222.986744399939	616.059457561001	72	50	0
971	-227.27446220722	630.109230041504	74	40	0
972	-231.562149179052	644.159007379785	62	47	0
973	-236.400582350499	657.297301924787	70	43	0
974	-241.238983632647	670.435602471232	56	48	0
975	-245.554468783317	683.558179894462	70	59	0
976	-249.869925187551	696.680762174539	65	62	1
977	-254.708233944955	709.819079523906	73	37	0
978	-259.51861550071	723.884618442506	77	43	0
979	-263.806085122167	737.934431944042	66	47	0
980	-268.121421311575	751.057034737431	69	42	1
981	-272.959603343974	764.195374890231	55	43	0
982	-277.274880468845	777.317987943999	67	38	0
983	-281.562228201423	791.367821414955	48	43	1
984	-285.849545097677	805.417659743689	63	59	0
985	-290.16473389545	818.540287369862	74	42	0
986	-295.002760455827	831.678655115888	69	48	0
987	-299.840755125624	844.817028867081	54	47	2
988	-304.650811702828	858.882624174468	53	54	0
989	-309.460834076745	872.948225480504	68	54	0
990	-314.298730765062	886.086617236957	59	48	0
991	-318.61373713729	899.209276714362	67	44	0
992	-322.405857907142	912.31620229315	59	48	1
993	-326.225864492415	924.495916162618	61	44	1
994	-330.101672025339	934.821202774532	68	38	1
995	-332.959666705749	944.187797457911	56	58	0
996	-335.322709387809	952.611438376829	72	37	0
997	-337.741570184822	959.180649701506	64	52	0
998	-338.619786072639	964.775424403138	46	53	0
999	-338.480213829956	969.411502162926	67	45	0
1000	-337.845706416119	973.104623675346	58	50	0
1001	-337.183285593172	977.72496084962	47	31	0
1002	-337.594477106584	981.449563770555	60	46	0
1003	-341.170671544038	984.34139667917	69	49	1
1004	-345.848389341205	985.410284711048	69	53	0
1005	-347.444850155618	984.530294460244	59	47	1
1006	-348.546380034648	982.707347232848	70	46	1
1007	-349.731661609956	978.102753696963	70	48	2
1008	-347.891513936338	969.694845958613	55	47	1
1009	-344.510720623017	960.312498986721	67	41	1
1010	-341.101996512152	951.857370480895	76	35	0
1011	-339.150159957411	947.158329159953	52	26	0
1012	-336.292180831544	937.791730161756	67	44	0
1013	-331.510243479279	922.798880310729	60	40	0
1014	-327.662338019174	911.546377172694	63	57	0
1015	-325.738377080241	905.920127042569	56	42	0
1016	-323.319462929328	899.350923496298	78	50	0
1017	-319.004470697779	886.228259149007	70	36	0
1018	-314.661541240523	874.032815191895	63	51	0
1019	-307.40466172836	854.325229758397	59	47	0
1020	-302.594607781852	840.259631433524	76	40	0
1021	-298.307386804954	826.209774759598	51	63	0
1022	-291.601111213386	805.590739197098	61	40	0
1023	-289.182079462218	799.021556952037	60	37	0
1024	-286.763039738697	792.452376207337	65	50	0
1025	-279.533772764204	771.817627433687	68	39	0
1026	-274.723519283172	757.752063902095	63	46	0
1027	-272.304430569522	751.18289216049	68	48	0
1028	-268.017004199792	737.133069487289	59	56	0
1029	-261.310418835375	716.51408683043	60	47	1
1030	-256.472138600308	703.375761643983	65	50	0
1031	-254.052986524068	696.806601304561	72	42	0
1032	-249.242551191186	682.741069569252	63	43	0
1033	-244.432081656298	668.675543834455	41	50	0
1034	-237.725256803678	648.056602326222	80	46	0
1035	-231.018361671013	627.437672574073	65	41	0
1036	-226.179872678418	614.299385193735	77	55	0
1037	-223.760616223852	607.730243754573	79	39	0
1038	-219.472859849455	593.68047559727	68	49	1
1039	-212.765776740678	573.061577755958	63	49	0
1040	-210.346472869511	566.492444718257	56	57	0
1041	-207.955043798895	558.996097614989	72	45	0
1042	-201.247841371223	538.37721992936	60	47	0
1043	-194.512689138995	518.685569568537	63	47	0
1044	-192.093321907101	512.116447933018	69	48	0
1045	-189.701825074269	504.620112225413	61	45	0
1046	-184.890926808468	490.554660881869	62	41	2
1047	-177.632702065865	470.84731847886	69	41	1
1048	-172.793845710112	457.709097715095	58	31	0
1049	-167.432044607995	444.555163623765	61	44	1
1050	-162.0702084722	431.401236806996	66	39	0
1051	-157.782040057646	417.351537739858	56	41	0
1052	-151.597254323657	396.748464692384	53	54	0
1053	-149.70066143747	390.195086811669	55	39	0
1054	-145.935324298101	376.161118349992	60	49	1
1055	-142.169959688792	362.127153731883	71	43	0
1056	-137.853777342127	349.004692920484	57	39	2
1057	-131.117986596655	329.31315343827	64	48	0
1058	-128.69839897065	322.744071407244	77	39	0
1059	-124.409991432971	308.694410131313	68	43	1
1060	-117.178994396643	288.059965557419	79	40	0
1061	-114.236426187039	281.475179567933	63	39	1
1062	-111.8167816028	274.906108043157	74	47	0
1063	-103.511928960739	255.167479760014	61	48	0
1064	-94.6840572445653	235.413158631884	73	53	0
1065	-88.798761709244	222.243622054346	66	53	0
1066	-85.8560996240121	215.658857017756	79	43	0
1067	-82.9134279942373	209.074094151147	73	42	2
1068	-73.534561777662	190.231326572597	64	42	1
1069	-64.1556092881365	171.388580786064	63	58	0
1070	-61.2128706481308	164.803833832964	76	50	0
1071	-54.2536227343953	152.53015155904	56	59	1
1072	-43.8285953619052	133.656042560935	62	43	0
1073	-36.8970856452361	120.455174263567	75	50	2
1074	-29.9376908537815	108.181533502415	70	40	0
1075	-22.4553002318135	95.8922032983974	70	56	1
1076	-14.9728653998463	83.602886736393	68	42	1
1077	-8.0133438394987	71.3292832896113	70	48	2
1078	-1.05378099955851	59.0556917078793	80	50	2
1079	6.42878353071865	46.76641423814	102	69	4
1080	13.9113922701217	34.4771504094824	114	118	8
1081	20.871081877558	22.2035961421207	142	147	13
1082	24.3370280790841	15.6032155649737	213	177	11
1083	31.8197459987132	3.31398446206003	120	150	9
1084	42.7963338466943	-14.6483820881695	87	74	3
1085	49.7561914999387	-26.92188717518	71	61	0
1086	56.7160904319026	-39.1953804008663	74	51	1
1087	64.1990027733846	-51.484552398324	64	56	0
1088	71.6819593237014	-63.7737107509747	53	57	0
1089	78.6419850209495	-76.0471666585654	69	43	0
1090	86.0972145016422	-89.263514528051	57	45	0
1091	93.5803039216553	-101.552632880397	83	50	1
1092	100.540457981406	-113.826051484793	71	46	1
1093	107.50065331941	-126.099458221346	72	52	1
1094	114.983872433077	-138.388537480496	67	49	0
1095	122.46713575488	-150.677603094839	68	48	0
1096	129.427457856014	-162.950972515158	75	51	0
1097	136.387821234995	-175.224330069497	63	47	0
1098	143.348225891707	-187.497675755061	74	48	0
1099	150.831661648175	-199.786689550616	66	39	0
1100	158.31514161214	-212.075689699501	76	49	0
1101	165.275673030643	-224.348998069763	65	43	0
1102	172.264040012727	-235.695078550838	65	50	0
1103	179.2246523879	-247.968363174237	60	46	0
1104	186.185306040104	-260.241635932587	66	40	1
1105	193.173790464352	-271.587680766359	78	52	0
1106	200.657524924842	-283.876603619196	53	58	0
1107	208.141303592129	-296.165512826294	69	40	1
1108	215.10212368326	-308.438736385666	78	43	0
1109	222.06298505119	-320.711948078126	56	38	0
1110	229.023887696036	-332.985147902742	63	45	0
1111	235.984831616981	-345.258335859515	72	38	0
1112	243.468825455289	-357.547180517577	64	41	2
1113	250.952863499755	-369.8360115299	57	32	1
1114	257.913934179	-382.109162166715	80	59	1
1115	264.875046134403	-394.382300934754	78	45	0
1116	272.359213866235	-406.671092848293	71	40	0
1117	279.843425803701	-418.959871116094	60	51	0
1118	286.804664515832	-431.232972565107	61	54	0
1119	293.765944504063	-443.506062144414	70	37	0
1120	301.250286127557	-455.794801312499	69	47	0
1121	308.734671956801	-468.083526830189	65	42	0
1122	315.696078700479	-480.3565790914	71	50	0
1123	322.134501965542	-492.613960660994	70	56	1
1124	328.105454518809	-503.001241388731	76	55	1
1125	334.076437005308	-513.3885133937	64	56	0
1126	340.04744942527	-523.775776675902	73	45	1
1127	345.000187057245	-533.204502995126	61	50	0
1128	348.934639717045	-541.67469599843	47	37	1
1129	352.373830087541	-549.202013749629	62	46	0
1130	354.766968365584	-556.698019034229	71	41	0
1131	356.141801209422	-563.23549735453	74	39	0
1132	357.572142270161	-567.918542525731	64	40	1
1133	360.076306507341	-571.705679289065	73	39	0
1134	363.13126037817	-574.58125203941	57	50	1
1135	366.26946765359	-574.675173607655	71	52	0
1136	369.463173191994	-572.914660238661	78	35	0
1137	371.638556549849	-570.19562279433	70	47	0
1138	372.217087690427	-568.356842829846	62	61	0
1139	370.235948678106	-564.585366130807	81	47	1
1140	366.768964142306	-557.98527958151	64	47	0
1141	363.246489469777	-553.239622749388	65	41	0
1142	359.751774146396	-547.566746597178	57	44	0
1143	356.312572788796	-540.039434822276	58	47	0
1144	351.827325154038	-532.480809789151	70	45	0
1145	346.819065246964	-524.906524051912	83	53	1
1146	341.838578996947	-516.405015932396	58	50	0
1147	336.36284337024	-506.960628373548	60	47	1
1148	330.391865511716	-496.573359374888	65	44	0
1149	323.925653247279	-485.243206761777	74	48	0
1150	316.936453848553	-473.89738443587	61	46	0
1151	309.975055361982	-461.624333969317	54	33	0
1152	303.013698150986	-449.351271631196	57	49	0
1153	296.052382215741	-437.078197427094	75	44	0
1154	288.568090902874	-424.789448382333	65	46	0
1155	281.083843795932	-412.500685691833	57	42	0
1156	273.627412051894	-399.284693160094	56	45	0
1157	266.171027935983	-386.068687004969	67	40	0
1158	259.209927433985	-373.79555004742	77	45	0
1159	251.72585910419	-361.506733717397	58	44	0
1160	244.241834980785	-349.21790373791	77	39	1
1161	237.280861236621	-336.944729462266	61	39	1
1162	230.347709854832	-323.744327189401	72	44	0
1163	222.863817129284	-311.455458126031	68	46	0
1164	215.37996861001	-299.166575417854	66	46	1
1165	208.419164499501	-286.893351963721	58	35	1
1166	200.935402928386	-274.604442884214	58	48	0
1167	193.451685564185	-262.315520156175	62	44	0
1168	186.491008213314	-250.042259385809	69	59	0
1169	179.53037213994	-237.7689867476	57	50	1
1170	172.046784466016	-225.480024925433	67	48	0
1171	164.563240999472	-213.191049455665	56	55	0
1172	157.602731686842	-200.91773949936	57	51	0
1173	150.642263651709	-188.644417677075	53	37	0
1174	143.158849876723	-176.355403113179	75	52	0
1175	135.675480309292	-164.066374902613	79	52	0
1176	128.715139036474	-151.793015763164	56	49	0
1177	121.231856419356	-139.503961184062	61	40	0
1178	113.748618010024	-127.214892959222	57	40	0
1179	106.816212871927	-114.01428057719	77	50	2
1180	99.8560412386432	-101.74087226484	76	47	0
1181	92.3729342325241	-89.451764959842	62	48	0
1182	84.8898714351817	-77.1626440091059	65	46	2
1183	77.9298265657853	-64.8891983814538	47	46	0
1184	70.4468507198035	-52.6000510612503	64	45	1
1185	62.9639190825983	-40.3108900971711	63	59	5
1186	56.0040009783697	-28.0374071551487	69	59	3
1187	48.5211562931654	-15.7482198225334	95	58	0
1188	41.0383558172034	-3.45901884511113	124	92	9
1189	34.0785644787829	8.81450140941888	132	120	5
1190	27.1188144198386	21.0880335345864	166	145	4
1191	20.1591056401376	33.3615775220096	133	120	6
1192	12.7043085358455	46.5780460909009	87	82	3
1193	5.22172641940415	58.8673125132918	79	64	4
1194	-1.73785399482585	71.1408938048407	68	64	1
1195	-8.69739312934689	83.4144869605079	81	53	1
1196	-16.1798455477692	95.7037924760953	72	50	0
1197	-23.6622537562507	107.993111633696	75	61	0
1198	-30.6216661222861	120.266742103733	69	46	0
1199	-37.5810372083215	132.540384436026	73	53	0
1200	-44.5403670141241	144.814038637094	60	33	0
1201	-51.4718098870362	158.01492037531	72	52	0
1202	-58.43105553434	170.28859829437	71	47	0
1203	-64.8673157017911	182.546581522562	78	41	0
1204	-71.2756872900063	195.731790608726	67	58	1
1205	-77.7118692660006	207.989794253372	75	51	1
1206	-84.1480128893745	220.247808109969	69	45	0
1207	-90.5562634703238	233.433047800325	74	51	0
1208	-95.9185996257002	246.586876824498	72	52	0
1209	-101.280900748563	259.740713125095	50	40	1
1210	-106.643166838912	272.894556700252	57	48	0
1211	-111.482466065849	286.032695216127	65	42	0
1212	-116.321733405231	299.170839735307	78	50	2
1213	-121.133106901194	313.236205860041	46	44	1
1214	-125.944446197012	327.301577984355	72	34	1
1215	-130.783615563647	340.439740513451	70	53	0
1216	-135.62275304232	353.577909046784	78	48	0
1217	-139.938936457271	366.700367688201	61	49	0
1218	-144.227223615278	380.750046783127	78	49	0
1219	-149.038398749661	394.815447711386	66	45	1
1220	-153.354492272367	407.937921470962	72	55	0
1221	-157.670557050034	421.060400091112	44	49	0
1222	-162.509507178736	434.198602229357	47	45	0
1223	-166.797639938071	448.248306696303	64	43	0
1224	-171.085741862946	462.298016021959	60	48	0
1225	-175.924597160949	475.436234960333	63	53	0
1226	-180.240512983873	488.558738956228	65	45	2
1227	-184.556400061352	501.681247811764	66	52	0
1228	-189.367284435895	515.746699136682	70	55	0
1229	-194.178134609247	529.812156463042	65	49	1
1230	-198.493930221361	542.934680975974	73	41	0
1231	-202.809697087621	556.057210347615	63	42	0
1232	-207.125435208378	569.179744578898	64	54	1
1233	-211.441144583339	582.302283667028	74	36	0
1234	-216.251835114905	596.367768590339	68	40	0
1235	-221.06249144458	610.433259511366	78	57	0
1236	-225.378109352954	623.555814259686	72	49	0
1237	-229.693698515242	636.678373863921	77	49	0
1238	-234.532147214224	649.816666013561	61	32	0
1239	-239.370564023615	662.954964166507	80	39	0
1240	-243.658172314987	677.00475499779	56	46	0
1241	-247.945749770734	691.054550687782	59	46	1
1242	-252.26118997304	704.177135665901	65	47	0
1243	-256.576601428795	717.299725504592	75	44	0
1244	-261.414862768666	730.438051254489	59	36	1
1245	-265.730215160409	743.560651349835	62	53	0
1246	-270.017640938284	757.610471867956	59	52	0
1247	-274.827909573156	771.676029979251	71	46	1
1248	-279.666044187732	784.814378530718	68	43	2
1249	-284.504146912019	797.952733084559	67	53	0
1250	-288.791446389165	812.002574650571	63	42	0
1251	-293.078715030046	826.052421073429	73	46	0
1252	-297.916722917987	839.190792425536	66	64	0
1253	-302.231834876933	852.313433548436	87	58	0
1254	-306.54691808857	865.436079530045	73	51	0
1255	-311.384833449381	878.574467683211	61	56	0
1256	-316.222716919496	891.712861838751	63	34	0
1257	-320.537710746925	904.835523476824	54	57	1
1258	-324.357730598538	917.015235425904	66	38	1
1259	-327.7106954013	927.324780699797	64	50	0
1260	-330.568701270386	936.691373587586	68	43	0
1261	-333.454606590967	945.130753085017	64	51	0
1262	-335.845561417693	952.62717875652	58	57	2
1263	-337.741570184822	959.180649701506	77	44	0
1264	-338.64770051284	963.848208854906	57	51	0
1265	-338.536042735446	967.557071055286	60	39	1
1266	-337.901535120851	971.250192555599	70	48	1
1267	-337.294942600944	974.016098585911	56	45	0
1268	-336.744179005036	974.9275735626	56	44	0
1269	-336.193415628572	975.839048607275	53	44	0
1270	-336.109673529572	978.620695321821	62	37	0
1271	-336.025931405369	981.40234204568	55	51	1
1272	-337.015799997491	983.288254280575	61	43	0
1273	-339.574212031788	985.221389214508	53	43	2
1274	-343.206233193167	986.258792709559	58	42	0
1275	-346.922001943632	984.514552633278	61	60	0
1276	-349.125062136911	980.868658190593	67	37	1
1277	-349.264646262978	976.232580554672	60	44	0
1278	-347.891513936338	969.694845957682	58	54	0
1279	-345.500591098506	962.198413087055	59	48	0
1280	-342.091870622826	953.743283737451	55	42	1
1281	-338.71105008194	944.360941806808	48	45	0
1282	-335.85306774202	934.994343168102	66	39	0
1283	-332.500129184569	924.684791167267	70	50	2
1284	-328.157283258392	912.489332089201	74	38	0
1285	-323.842321345524	899.366662342101	60	54	1
1286	-319.49942105182	887.171212986112	62	59	0
1287	-315.156494094699	874.975768486969	67	49	0
1288	-310.869355575938	860.925897780806	63	47	0
1289	-306.059321519628	846.860295251012	58	41	1
1290	-301.24925326003	832.794698721729	59	41	0
1291	-296.439150797669	818.729108190164	47	31	0
1292	-291.601111213386	805.590739197098	66	32	0
1293	-287.313812827168	791.540894935839	72	42	1
1294	-283.026483604743	777.49105553329	48	44	1
1295	-278.216248855984	763.425487794913	73	41	0
1296	-273.405979904695	749.359926057048	65	47	1
1297	-268.567779394449	736.221585864201	59	37	0
1298	-263.757443195675	722.156036125496	77	75	0
1299	-258.947072794661	708.090492386371	71	41	0
1300	-254.136668191117	694.024954647757	48	42	1
1301	-249.326229385391	679.959422907792	71	42	0
1302	-244.515756377485	665.893897168338	49	37	1
1303	-240.228137216007	651.844105801545	80	66	0
1304	-235.940487218904	637.794319291599	51	46	0
1305	-231.129914972349	623.728810347617	56	45	0
1306	-226.319308523962	609.66330740042	70	57	0
1307	-221.536553877057	594.670594898053	62	40	0
1308	-216.725877867662	580.605103950016	64	46	0
1309	-211.915167656494	566.539619002491	57	55	0
1310	-207.104423243902	552.474140055478	69	34	0
1311	-202.293644629826	538.408667107113	64	36	0
1312	-197.510712026618	523.415984596126	90	55	1
1313	-192.699863852293	509.350523647852	73	52	0
1314	-187.888981476659	495.285068697296	75	50	1
1315	-183.078064900008	481.219619749114	65	39	0
1316	-178.267114122049	467.15417679958	74	48	0
1317	-173.456129143364	453.088739852421	57	36	0
1318	-168.64510996372	439.023308902979	64	43	1
1319	-163.834056583233	424.957883954979	64	34	0
1320	-158.9950980508	411.819680580869	65	40	2
1321	-154.15610762994	398.681483212858	56	49	1
1322	-149.317085321003	385.543291850016	62	29	1
1323	-145.028820219566	371.493607359007	69	44	1
1324	-140.740524284192	357.443927728571	65	39	0
1325	-135.901407145604	344.305753164925	62	52	0
1326	-131.090122359281	330.240369021893	75	42	0
1327	-126.278803372697	316.174990879372	51	39	0
1328	-121.43958826107	303.036834323779	85	56	1
1329	-116.628202031949	288.971468184143	65	36	0
1330	-111.8167816028	274.906108043157	62	34	0
1331	-106.454533776152	261.752257805318	59	38	0
1332	-101.092250916816	248.598414844833	73	47	1
1333	-95.7577888359083	234.517363555729	59	43	0
1334	-89.9003495011129	220.420609903522	75	46	1
1335	-83.4642219766974	208.1625873046	64	50	0
1336	-77.0280560996616	195.904574919492	57	55	0
1337	-70.6197018375969	182.719357111491	80	47	1
1338	-63.68836048292	169.518443107605	58	58	0
1339	-56.7569746484514	156.317540945485	73	53	1
1340	-49.8255443344824	143.116650629789	66	40	2
1341	-42.343275595631	130.827284071594	46	54	0
1342	-34.8609626466059	118.537931157276	62	43	3
1343	-27.4064455197658	105.321376184002	53	44	0
1344	-19.9518807606655	92.1048348322511	80	58	3
1345	-12.9923882292351	79.8312229048461	76	52	1
1346	-5.50989648641553	67.5419236198068	78	51	2
1347	1.94480616698274	54.325422231108	68	48	4
1348	9.42738803883549	42.0361502207816	114	88	4
1349	16.9100141202798	29.7468918533996	141	110	6
1350	24.3648562437156	16.5304313469678	196	158	13
1351	31.8475724536111	4.24120025709271	133	176	11
1352	38.807365924702	-8.0323234833777	103	105	6
1353	45.767200674687	-20.3058353578672	87	66	4
1354	53.2500465807971	-32.5950273564085	67	45	1
1355	60.7329366959166	-44.8842057101429	55	52	0
1356	67.6928982114187	-57.1576802711934	68	45	0
1357	74.6529010059312	-69.4311429644004	67	53	0
1358	82.1359208159847	-81.7202822258696	73	41	0
1359	89.6189848345239	-94.0094078416005	72	50	0
1360	96.5791143933311	-106.282833220437	70	57	0
1361	103.539285230567	-118.556246734224	67	40	0
1362	110.499497346114	-130.829648378305	69	46	0
1363	117.982733800891	-143.118722177111	86	51	1
1364	125.493819476687	-154.480566381477	71	28	0
1365	132.454156756809	-166.753930700943	73	40	0
1366	139.414535315009	-179.027283150703	50	34	0
1367	146.374955150997	-191.300623735413	75	48	0
1368	153.8584065389	-203.589632056653	60	46	0
1369	161.341902134242	-215.878626732156	64	45	0
1370	168.302448731847	-228.15192999877	73	44	0
1371	175.263036606717	-240.425221399404	52	56	0
1372	182.223665758967	-252.698500931263	71	45	0
1373	189.707333786879	-264.987443787046	72	39	0
1374	197.191046021821	-277.276372994296	74	49	0
1375	204.179588924337	-288.62239913363	65	48	0
1376	211.140384515631	-300.895629471168	65	39	1
1377	218.101221383782	-313.168847939	61	46	0
1378	225.58510433964	-325.457725311629	72	47	0
1379	233.069031502004	-337.746589040384	52	38	0
1380	240.029995128978	-350.019770188257	53	41	0
1381	246.991000032111	-362.29293947015	58	40	0
1382	257.446472171985	-380.239063057117	57	45	0
1383	264.407579466875	-392.512202664278	72	48	0
1384	268.397275999247	-399.128041605465	70	43	0
1385	275.881462536752	-411.416827136651	68	38	3
1386	282.870445717999	-422.762719159946	67	46	0
1387	289.831699608651	-435.035815505311	75	38	0
1388	296.792994775169	-447.308899981901	67	52	1
1389	304.277352029516	-459.597633674741	60	42	0
1390	311.76175348938	-471.886353720911	60	53	0
1391	318.723175411462	-484.159400877543	55	40	1
1392	325.684638608829	-496.432436164469	70	44	0
1393	335.122491471528	-513.419828028418	74	39	0
1394	344.037392645085	-530.391541919671	70	50	1
1395	348.96239350026	-540.747479698621	69	53	0
1396	352.373830087541	-549.202013749629	72	52	0
1397	354.766968365584	-556.698019034229	70	51	0
1398	356.664834399999	-563.251151965931	61	52	0
1399	359.141243527352	-567.965505631641	52	31	1
1400	362.168443323986	-571.768295408227	68	59	1
1401	365.774182997993	-573.732303845696	56	42	0
1402	369.463173191994	-572.914660238661	57	60	0
1403	371.610807873018	-571.122839141637	67	33	0
1404	372.244836264057	-567.429626474157	72	38	0
1405	371.337512956234	-562.762239187956	61	46	0
1406	368.805595552025	-559.902325275354	56	56	0
1407	365.255366859084	-556.083886497654	65	36	0
1408	363.24648947001	-553.239622749388	55	40	0
1409	359.751774146396	-547.566746597178	72	51	0
1410	354.275956545607	-538.1223830292	75	54	0
1411	350.313743841369	-530.579411233775	67	47	0
1412	345.333243648871	-522.077907359228	70	44	0
1413	339.885248594743	-511.706308165565	66	65	0
1414	334.437280996237	-501.334701659158	68	48	1
1415	327.943291768548	-490.931771651842	63	51	0
1416	321.477095165057	-479.601615116	64	46	0
1417	315.010933939193	-468.271448343061	59	47	0
1418	308.021787605248	-456.925610761158	63	33	0
1419	300.537425221817	-444.636883549392	62	38	2
1420	296.547634419752	-438.021075709723	74	50	0
1421	289.063339932007	-425.73232757207	72	43	1
1422	281.579089650011	-413.44356578961	53	52	2
1423	274.617897408665	-401.170455111191	72	48	0
1424	267.656746443245	-388.897332563065	69	44	0
1425	260.72341088159	-375.696981971152	61	40	0
1426	249.772705858748	-356.807982281782	57	51	0
1427	242.288696145115	-344.519148684107	58	39	0
1428	234.804730637465	-332.230301440693	68	47	0
1429	227.320809336379	-319.941440549679	64	46	1
1430	220.359934922133	-307.668237444945	70	58	0
1431	212.848315494601	-296.30656627845	62	48	0
1432	205.364523638389	-284.01766535826	68	47	0
1433	198.403774385457	-271.744424923323	66	53	0
1434	191.44306640944	-259.471172622405	78	50	0
1435	184.51019128866	-246.270692400634	60	31	0
1436	177.549567465321	-233.997416375205	66	55	0
1437	170.588984919013	-221.724128481001	64	39	0
1438	163.105452687421	-209.435150301084	53	34	0
1439	155.621964663267	-197.146158473566	77	46	0
1440	148.661508878344	-184.87283326406	77	54	0
1441	141.701094371325	-172.59949618578	73	29	1
1442	134.21773603902	-160.310465265065	62	54	0
1443	126.734421914443	-148.021420698613	60	60	0
1444	119.774134169798	-135.748046305031	64	34	0
1445	112.290906995768	-123.458975370042	61	52	0
1446	104.807724029815	-111.169890788384	74	32	2
1447	97.8475630488247	-98.8964790776372	48	43	1
1448	90.915256371256	-85.6958395969123	70	51	1
1449	83.9551795449224	-73.4224041644484	73	38	1
1450	76.9951439973083	-61.1489568650723	82	58	2
1451	69.5121779211331	-48.8598077548668	59	51	1
1452	62.0292560536182	-36.5706449979916	57	51	2
1453	55.0693472709972	-24.2971603861079	81	69	3
1454	47.586512355716	-12.007971261628	98	75	4
1455	40.1037216495606	0.281231505796313	103	94	7
1456	33.1439396330388	12.554753433913	125	141	8
1457	25.6612358795246	24.8439825698733	166	140	10
1458	18.178576335602	37.1332253506407	127	92	8
1459	11.218921085936	49.4067845921963	102	79	6
1460	4.2593071157462	61.6803557006642	78	72	4
1461	-2.70026557490928	73.9539386732504	78	59	2
1462	-9.659796985914	86.2275335118175	82	53	0
1463	-17.1422413439723	98.516840829514	68	48	1
1464	-24.6246414921479	110.806161792018	68	49	1
1465	-31.5840461344924	123.079793943092	54	53	1
1466	-38.543409496604	135.353437961079	59	49	0
1467	-45.5027315790066	147.627093843184	73	37	3
1468	-52.4620123808854	159.900761590339	66	50	0
1469	-59.393404420116	173.101656865329	71	38	0
1470	-65.8296572006075	185.359641654417	76	48	0
1471	-72.2658716287115	197.61763665732	67	50	0
1472	-78.6741957591148	210.802857509814	65	44	0
1473	-84.559539311158	223.972379563376	60	42	0
1474	-90.4448446836323	237.141910288483	66	49	2
1475	-96.3301118762465	250.311449687928	52	48	0
1476	-101.692406360875	263.465286636725	77	43	0
1477	-106.531732856296	276.603419137187	59	44	0
1478	-111.893958848435	289.757269971073	71	42	0
1479	-117.256149807828	302.911128082313	72	41	0
1480	-121.572449257073	316.033566204831	66	40	0
1481	-125.888719962095	329.156009184197	56	48	0
1482	-130.727887019049	342.294171706773	65	52	0
1483	-135.567022188101	355.432340236381	62	45	0
1484	-140.406125469366	368.570514768362	56	48	0
1485	-144.694408852607	382.620194403455	52	56	0
1486	-148.982661401853	396.669878897257	68	55	0
1487	-153.821669853351	409.808070229366	56	49	0
1488	-158.13773097354	422.930549388751	67	45	0
1489	-162.453763348516	436.053033407778	66	55	0
1490	-167.292679279228	449.191241546534	63	41	0
1491	-171.580778475269	463.240951411426	75	39	0
1492	-175.868846836907	477.290666135028	70	32	1
1493	-180.70766793692	490.428891071118	69	41	0
1494	-185.546457148157	503.567122013308	51	39	0
1495	-189.862310251512	516.689636809751	73	52	0
1496	-194.178134609247	529.812156463042	64	48	0
1497	-198.493930221361	542.934680975974	75	48	0
1498	-202.809697087621	556.057210347615	67	38	0
1499	-207.620450339629	570.122684472241	57	52	0
1500	-211.908273250388	584.172439679503	72	40	0
1501	-216.223950221902	597.294984167442	59	45	0
1502	-221.06249144458	610.433259511366	59	37	1
1503	-225.901000777842	623.571540862322	62	43	0
1504	-230.216588369105	636.694101007655	58	44	0
1505	-234.532147214224	649.816666013561	68	36	2
1506	-239.342673576786	663.882179734297	72	47	0
1507	-243.63028082205	677.931970566511	68	47	0
1508	-247.945749770734	691.054550687782	53	55	0
1509	-252.784071745817	704.192865637131	66	46	0
1510	-257.099481630488	717.315456016921	67	44	0
1511	-261.414862768666	730.438051254489	65	51	0
1512	-265.702318336582	744.4878669139	59	44	0
1513	-269.989743068465	758.53768743109	64	42	0
1514	-274.827909573156	771.676029979251	68	47	1
1515	-279.666044187732	784.814378530718	54	31	0
1516	-284.504146912019	797.952733084559	59	36	0
1517	-288.819348769728	811.075359093025	62	35	0
1518	-293.106618456659	825.125205516815	67	49	0
1519	-297.916722917987	839.190792425536	55	48	2
1520	-302.754698915407	852.329169780016	75	35	1
1521	-307.069780556019	865.451816301793	85	35	0
1522	-311.384833449381	878.574467683211	51	37	0
1523	-315.699857595318	891.697123922408	61	45	1
1524	-319.519905038294	903.876831073314	57	51	0
1525	-323.339928735921	916.056542063132	62	38	1
1526	-327.187840341649	927.309041341767	66	39	1
1527	-330.568701270386	936.691373587586	67	49	0
1528	-333.454606590967	945.130753085017	76	44	0
1529	-335.845561417693	952.62717875652	70	47	0
1530	-337.218718939926	959.164909083396	67	44	0
1531	-338.096935499227	964.759683670476	60	49	1
1532	-338.45229937305	970.338717718609	50	48	0
1533	-337.78987770027	974.959054800682	68	48	1
1534	-337.155371334171	978.652176420204	74	53	1
1535	-337.07162854058	981.433823132887	56	52	0
1536	-338.033582183416	984.246951185167	71	40	0
1537	-340.591993198032	986.180086732842	71	51	0
1538	-343.72908118926	986.274534093216	72	45	0
1539	-346.922001943632	984.514552633278	70	46	0
1540	-349.125062136911	980.868658190593	75	44	0
1541	-349.264646262978	976.232580554672	65	54	0
1542	-347.891513936338	969.694845957682	67	44	0
1543	-345.500591098506	962.198413087055	64	35	0
1544	-342.091870622826	953.743283737451	67	40	1
1545	-338.71105008194	944.360941806808	65	47	0
1546	-335.35812704917	934.051387289539	84	54	0
1547	-331.538156008348	921.871664782055	60	44	0
1548	-327.195304041437	909.676206784323	71	51	0
1549	-322.852425410994	897.480753648095	65	42	0
1550	-318.537429521559	884.35808984004	69	39	0
1551	-313.727451348037	870.292477712035	52	41	0
1552	-308.917438971344	856.226871584542	53	34	1
1553	-304.079486459785	843.088486994617	71	50	1
1554	-299.792273669562	829.038628699258	60	41	1
1555	-295.505030042899	814.988775264472	64	37	0
1556	-290.666982694587	801.850407470018	60	42	0
1557	-285.82890345616	788.712045678869	86	39	0
1558	-281.541566047119	774.662207894959	52	36	0
1559	-277.254197802045	760.612374967895	62	45	0
1560	-272.416023727623	747.474029974081	77	47	0
1561	-267.577817763202	734.33569098264	71	39	0
1562	-262.76747588173	720.270142446272	66	46	0
1563	-258.479981336393	706.220330569893	66	55	0
1564	-254.164562074584	693.097739098594	68	36	0
1565	-249.354122111166	679.032207356766	63	62	0
1566	-244.543647945567	664.966681616381	68	36	0
1567	-240.228137216007	651.844105801545	73	43	1
1568	-235.940487218904	637.794319291599	83	31	0
1569	-231.129914972349	623.728810347617	73	47	0
1570	-226.291421360453	610.590522957034	68	46	0
1571	-221.452895859373	597.45224157162	63	40	0
1572	-216.64222332288	583.38675062824	77	45	0
1573	-211.831516584614	569.321265685372	55	52	1
1574	-206.992893106304	556.183002306148	54	63	0
1575	-202.67713880894	543.06046860572	72	49	0
1576	-198.361355765723	529.937939764	55	48	1
1577	-194.073423385737	515.888200215064	69	44	0
1578	-189.785460170999	501.838465523906	71	45	0
1579	-184.946681227186	488.700229743496	69	47	0
1580	-180.630779544241	475.577720878646	67	41	0
1581	-176.342724234739	461.528001300059	77	47	0
1582	-171.531725575682	447.462566751987	71	43	0
1583	-166.692819912219	434.32435377501	72	53	0
1584	-161.853882360389	421.186146805063	60	41	1
1585	-157.537830151326	408.063663856126	69	49	1
1586	-153.221749197517	394.941185766831	60	38	0
1587	-148.382719125133	381.802995599806	61	45	0
1588	-144.09444647457	367.753312190995	66	42	0
1589	-139.806142989837	353.703633639961	64	41	0
1590	-134.96701808786	340.565460273996	75	51	1
1591	-130.127861297922	327.427292912267	64	43	0
1592	-125.288672620314	314.289131557569	64	45	0
1593	-121.000243890099	300.239474058151	79	42	2
1594	-116.188852504594	286.174108516425	56	33	0
1595	-110.826634031837	273.020252327435	66	39	2
1596	-105.987315493869	259.882114985026	67	47	0
1597	-100.625028528913	246.728272682056	67	41	1
1598	-94.7119128323393	234.485943024978	65	48	0
1599	-88.798761709244	222.243622054346	67	57	0
1600	-82.8855751593946	210.001309770159	69	44	1
1601	-77.4674439987284	198.701929838397	60	50	0
1602	-73.0394690320827	189.288403390907	57	50	1
1603	-69.6016632000101	181.760727164336	73	44	1
1604	-66.6867898454657	174.248760589398	53	39	0
1605	-63.2211112191435	167.648305485956	57	35	2
1606	-59.7275740240584	161.975068992935	55	41	1
1607	-56.2618739582249	155.37461981643	74	37	0
1608	-52.301060267142	147.831252953969	71	44	2
1609	-47.3221781359171	139.329265483655	68	38	1
1610	-41.3252180574345	129.868661059998	63	47	1
1611	-34.8331209016033	119.465146847069	46	55	2
1612	-28.3966718541342	107.207211486995	66	45	1
1613	-21.9601844548015	94.9492863416672	86	48	0
1614	-14.4777464475483	82.6599706877023	79	41	0
1615	-6.99526423052885	70.3706686785445	77	65	3
1616	-0.0356968632549979	58.0970788020641	77	68	7
1617	6.92391178349499	45.8235007887706	87	86	2
1618	14.4065236983588	33.5342378709465	111	107	11
1619	21.8891798226396	21.2449885969982	188	150	9
1620	28.8767423775862	9.89866368938237	171	163	16
1621	35.8365174725768	-2.37486513145268	116	135	8
1622	42.7963338466943	-14.6483820881695	100	82	4
1623	50.2791607014951	-26.9375795330852	92	34	3
1624	57.7620317650726	-39.2267633359879	84	56	0
1625	64.7219749050564	-51.5002429774031	83	41	1
1626	71.6819593237014	-63.7737107509747	68	58	1
1627	79.164960082504	-76.0628554588184	67	46	0
1628	86.6480050500832	-88.351986524649	66	62	1
1629	93.6081162331393	-100.625416985713	73	52	0
1630	100.568268694682	-112.898835578002	65	45	0
1631	107.528462434595	-125.17224230431	86	43	0
1632	115.011679838644	-137.461321550421	72	52	0
1633	122.494941450714	-149.750387151726	63	29	1
1634	129.455261953815	-162.023756561801	73	53	0
1635	136.415623734589	-174.297114105895	62	46	0
1636	143.376026793267	-186.570459782146	65	47	1
1637	150.859460840118	-198.859473562799	58	46	0
1638	158.342939094349	-211.148473700508	51	35	0
1639	165.331264801789	-222.494566047564	60	51	1
1640	172.291834301548	-234.767862528563	75	50	0
1641	179.775440537313	-247.05682355538	60	59	0
1642	187.259090980107	-259.345770938322	69	43	3
1643	194.219787240494	-271.619030101225	61	43	0
1644	201.180524777854	-283.892277398147	51	50	0
1645	208.141303592129	-296.165512826294	71	44	0
1646	215.10212368326	-308.438736385666	72	35	0
1647	222.06298505119	-320.711948078126	76	49	0
1648	229.023887696036	-332.985147902742	55	40	0
1649	236.507838793274	-345.274005287327	79	52	0
1650	244.01961196179	-356.635632886551	49	33	0
1651	250.980639766552	-368.908795380965	71	47	0
1652	257.941708847706	-381.181946007535	73	45	0
1653	265.425832129316	-393.470750633627	71	46	0
1654	272.909999616968	-405.75954161305	66	46	0
1655	280.421980853193	-417.121102748439	88	44	0
1656	287.906235042843	-429.409866421483	52	53	1
1657	295.390533438011	-441.698616449721	71	51	0
1658	302.902640455635	-453.060136592016	62	40	0
1659	309.396508435253	-463.463106071576	71	51	0
1660	315.367386319092	-473.850405630656	79	45	0
1661	321.310533939104	-485.164912736043	74	47	0
1662	326.730689024727	-496.463752875105	79	43	3
1663	331.655605314067	-506.819711781107	63	49	0
1664	337.103574267705	-517.191321697086	77	43	0
1665	342.551570677257	-527.562924297526	69	49	0
1666	346.981288463343	-536.97599183023	69	31	0
1667	350.420471220044	-544.503311267123	60	46	0
1668	353.364387601381	-551.087756478228	59	45	0
1669	355.262248486746	-557.640890128911	77	43	0
1670	356.664834399999	-563.251151965931	63	40	0
1671	358.095176021627	-567.934196956456	69	43	1
1672	360.104057635646	-570.778462981805	69	42	0
1673	363.186761282152	-572.726819409989	56	30	1
1674	366.820251872879	-573.763610654511	59	47	0
1675	369.986207524431	-572.930313231423	68	45	0
1676	371.638556549849	-570.19562279433	58	46	0
1677	372.272584840422	-566.502410121262	58	49	0
1678	371.86054606468	-562.777891973965	53	41	0
1679	369.851661090099	-559.933631401509	64	34	2
1680	366.796713973687	-557.058063236065	70	41	0
1681	363.769521446375	-553.25527652353	70	56	1
1682	360.770085549855	-548.525271277875	50	41	0
1683	357.275377596437	-542.852393006906	74	41	0
1684	353.285402008041	-536.236640442163	61	40	0
1685	349.818468274549	-529.636539487168	83	58	0
1686	346.351545659476	-523.036435567774	65	38	1
1687	341.894090063055	-514.550583321601	66	35	0
1688	336.913626500987	-506.049069159664	70	35	0
1689	331.960941164172	-496.620332646184	59	45	0
1690	326.513013501652	-486.248715499416	50	54	1
1691	320.514330107486	-476.788648271002	78	44	0
1692	314.543435722997	-466.4013560405	75	36	0
1693	308.572571272263	-456.014055084437	66	50	1
1694	302.078717620287	-445.611084097065	66	36	0
1695	295.089644745574	-434.265224448405	67	48	0
1696	288.12837780884	-421.99213669356	77	66	0
1697	280.644137295894	-409.703373118304	44	53	0
1698	273.15994098864	-397.414595898241	80	45	0
1699	266.226573684136	-384.214254636317	66	44	0
1700	258.77024062071	-370.998234880157	68	50	0
1701	251.286178885086	-358.70941766724	74	33	0
1702	244.325168658863	-346.43625528831	60	43	0
1703	237.364199708798	-334.163081045263	65	48	0
1704	229.880267661123	-321.874224731699	50	43	0
1705	222.396379820013	-309.585354774259	61	47	1
1706	215.435537628829	-297.31214320939	59	50	0
1707	207.951736735646	-285.023246881552	71	58	1
1708	200.440192119218	-273.661552983336	70	47	0
1709	193.479475089465	-261.388304090127	65	54	0
1710	185.99580364197	-249.099367730319	60	33	0
1711	178.512176401273	-236.810417725705	66	51	0
1712	171.579380677431	-223.60991548188	63	42	0
1713	164.618833283719	-211.336617415771	64	47	0
1714	157.135337443673	-199.04762832541	59	46	0
1715	149.651885811239	-186.758625592105	63	40	1
1716	142.691465179087	-174.485290206969	64	37	0
1717	135.731085824547	-162.211942955852	74	40	0
1718	128.247763884254	-149.922901126556	47	44	0
1719	120.764486151922	-137.633845651522	65	45	1
1720	113.804233560164	-125.360461083241	57	39	0
1721	106.844022246543	-113.087064648978	59	46	0
1722	99.883852211351	-100.813656347804	66	33	0
1723	92.4007469149074	-88.5245490558445	68	52	0
1724	84.9176858272403	-76.235428115353	71	37	0
1725	77.9576425560517	-63.9619824998081	75	53	2
1726	70.9976405634661	-51.6885250173509	64	43	1
1727	64.0376798497164	-39.4150556670502	76	44	0
1728	57.0777604146861	-27.1415744498372	86	49	5
1729	49.5949145081686	-14.8523889724165	84	65	6
1730	42.112112810777	-2.56318984739482	115	91	6
1731	35.1523201417876	9.71032868046314	133	117	7
1732	27.6696053971536	21.9995541730896	144	145	8
1733	20.1869348618202	34.2887933095917	122	115	9
1734	13.2272689596284	46.5623491546139	91	80	1
1735	5.74468537757639	58.8516146568581	85	68	1
1736	-1.73785399482585	71.1408938048407	66	50	0
1737	-8.69739312934689	83.4144869605079	65	54	0
1738	-15.656890984159	95.6880919830874	65	63	2
1739	-23.1393006583094	107.977410220541	69	47	0
1740	-30.6216661222861	120.266742103733	70	48	0
1741	-37.5810372083215	132.540384436026	62	47	0
1742	-44.5403670141241	144.814038637094	57	52	0
1743	-51.4996555396356	157.087704701349	60	43	0
1744	-58.4589027851471	169.361382632516	61	42	0
1745	-64.8673157017911	182.546581522562	66	51	0
1746	-71.3035375169129	194.804574963637	70	50	0
1747	-77.739720979589	207.062578616664	63	57	0
1748	-83.6250731911277	220.232099235058	68	32	0
1749	-89.5103872233303	233.401628524996	62	44	0
1750	-95.3956630759058	246.571166488342	64	54	1
1751	-100.757965771772	259.72500212118	55	48	0
1752	-106.120233435184	272.878845030442	69	37	0
1753	-111.482466065849	286.032695216127	63	45	1
1754	-116.321733405231	299.170839735307	65	38	1
1755	-121.160968856944	312.308990259655	49	47	0
1756	-126.000172420929	325.447146788239	63	55	0
1757	-130.839344097127	338.585309321992	81	41	0
1758	-135.155559914303	351.707762566395	71	54	0
1759	-139.443880634964	365.757436262444	51	50	0
1760	-144.255091127357	379.822831192054	70	51	1
1761	-148.571217052639	392.945299552754	59	55	0
1762	-152.887314232765	406.067772772163	72	32	0
1763	-157.175512026064	420.11746644415	66	53	0
1764	-161.46367898531	434.167164972052	61	39	0
1765	-165.779687843868	447.289652769454	48	35	1
1766	-170.095667957037	460.412145426497	49	39	0
1767	-174.934528708982	473.550363161601	68	48	1
1768	-179.250449760468	486.672866078094	64	49	1
1769	-183.566342066799	499.795373851433	52	51	0
1770	-188.377232123865	513.860823974945	49	40	0
1771	-192.665185105521	527.910557592288	65	48	0
1772	-196.980987517512	541.033080483787	54	52	1
1773	-201.819660915877	554.171331823803	65	42	0
1774	-206.135404265369	567.293864973821	66	43	0
1775	-210.451118869125	580.416402982548	80	49	0
1776	-215.28969974455	593.554671126418	61	48	0
1777	-219.57746958069	607.604434968904	61	47	1
1778	-223.865208581614	621.654203672893	54	49	0
1779	-228.703694624128	634.792488614097	63	49	0
1780	-233.019260269124	647.915051998571	71	40	0
1781	-237.334797167976	661.037620240822	67	50	0
1782	-242.173190686211	674.17592198588	58	48	0
1783	-246.488668521226	687.298500487581	72	42	0
1784	-250.77622437384	701.348299415782	43	43	1
1785	-255.586629818601	715.413833529688	57	50	0
1786	-259.902017756889	728.536427144893	59	35	1
1787	-264.217376948451	741.659025618806	66	48	0
1788	-269.055583106994	754.797360965982	64	44	0
1789	-273.893757375481	767.9357023146	65	34	0
1790	-278.181127348333	781.985532008111	63	50	0
1791	-282.468466485036	796.035366559401	66	38	0
1792	-287.30654591776	809.173724705353	57	53	0
1793	-291.62172582862	822.296353951097	81	48	0
1794	-295.936876992579	835.418988056481	44	54	0
1795	-300.774863898347	848.557363003492	77	44	0
1796	-305.062049671891	862.607222921215	61	50	0
1797	-309.349204608821	876.657087697648	47	53	1
1798	-314.187096677604	889.79547944013	59	43	0
1799	-318.502098876517	902.918138916604	60	44	0
1800	-322.322126420448	915.097848946229	56	49	0
1801	-326.170041646168	926.350347262807	67	40	0
1802	-330.017934981617	937.602849419229	51	48	0
1803	-333.370867111953	947.912399728782	63	44	0
1804	-335.733906452428	956.336040948518	51	36	0
1805	-337.601999141742	963.816727446392	70	44	0
1806	-337.929449469026	970.32297699526	60	53	0
1807	-336.744179005036	974.9275735626	67	53	0
1808	-336.081759491004	979.547910894267	59	43	0
1809	-337.015799997491	983.288254280575	73	37	1
1810	-339.051363916311	985.205648331903	64	38	0
1811	-342.160537198128	986.227310130373	60	49	1
1812	-345.87630551646	984.48306916561	62	40	0
1813	-348.602213481558	980.852916166186	62	47	1
1814	-349.264646262978	976.232580554672	81	34	1
1815	-347.368663939065	969.679104100913	84	44	2
1816	-344.977740203496	962.182671531104	64	52	0
1817	-342.586807337531	954.68624045793	57	38	1
1818	-339.70092714834	946.246854465455	73	44	0
1819	-336.348008207977	935.937299107201	72	53	0
1820	-332.472216423834	925.612006696872	63	37	0
1821	-328.624316436355	914.359502597712	69	41	0
1822	-324.309358181199	901.236832310446	60	58	0
1823	-319.471511415613	888.098428516649	59	45	1
1824	-315.156494094699	874.975768486969	60	53	0
1825	-310.84144802636	861.853113316	54	49	0
1826	-306.031415127742	847.787510788068	64	46	1
1827	-301.221348025836	833.721914257854	53	48	0
1828	-296.383342641813	820.583539268002	66	46	0
1829	-291.573208291724	806.517954737879	76	55	1
1830	-286.763039738697	792.452376207337	75	41	0
1831	-281.924936373718	779.314019223675	82	40	0
1832	-277.637575041852	765.264185754582	63	42	0
1833	-273.350182873721	751.214357146062	49	40	0
1834	-268.511984673212	738.076016957872	63	57	0
1835	-263.673754582589	724.937682772987	73	50	1
1836	-259.386268633127	710.887869815342	69	50	0
1837	-255.098751847981	696.838061715476	64	53	0
1838	-250.260426922643	683.699744327925	65	39	0
1839	-245.44996191276	669.634217390791	94	35	0
1840	-241.162350301049	655.584424941801	62	61	0
1841	-236.846818140475	642.461852908134	67	46	0
1842	-232.036255049636	628.396342766471	75	60	0
1843	-227.225657756906	614.330838624388	56	44	0
1844	-222.387140019506	601.19255603943	70	53	0
1845	-217.548590392806	588.054279461503	71	44	0
1846	-212.737892810197	573.988793320954	68	49	0
1847	-207.927161026048	559.923313180916	67	34	0
1848	-203.611414043873	546.800778401084	68	52	1
1849	-196.904168292182	526.181908275001	69	40	0
1850	-192.093321907101	512.116447933018	62	38	1
1851	-190.196852262306	505.563049906865	68	34	0
1852	-185.880986639939	492.440535101108	84	39	0
1853	-181.042183570971	479.302304128185	73	55	0
1854	-176.754134128219	465.252584011294	77	44	0
1855	-170.046608886914	444.633760916069	42	47	0
1856	-165.207695042773	431.495549743995	53	46	0
1857	-162.788226162433	424.926446410827	44	46	0
1858	-156.0526892583	405.234863248654	95	51	0
1859	-151.736600461474	392.112386780791	57	34	1
1860	-149.344953962718	384.616076270118	65	36	1
1861	-144.533766095003	370.550675326027	72	43	0
1862	-139.694677700172	357.412495965138	64	44	0
1863	-135.378482281987	344.290037855506	50	40	0
1864	-131.062258119113	331.167584605515	64	40	0
1865	-124.326403582469	311.4760568887	66	61	0
1866	-117.095411751128	290.841612322256	72	56	0
1867	-114.180705804087	283.329610748217	58	46	0
1868	-111.76106237463	276.760539228097	65	47	0
1869	-106.398817080597	263.60668899864	72	47	1
1870	-98.066058616736	244.795287583955	59	42	1
1871	-92.6758710879367	232.568671493791	70	43	0
1872	-86.7905651223846	219.399137817323	63	56	2
1873	-80.9052209773799	206.229612814263	58	49	1
1874	-74.4968957001111	193.044388752431	69	48	1
1875	-68.0885290942388	179.859174885787	63	54	1
1876	-61.652273248008	167.601186861284	53	56	1
1877	-51.7502662876504	148.742763691582	77	47	0
1878	-44.8188074046047	135.54188185744	67	42	2
1879	-37.8594616169576	123.268227548338	71	38	1
1880	-30.9000745489029	110.994585106149	58	51	0
1881	-23.9406462009065	98.7209545290098	62	56	1
1882	-16.4582208948559	86.4316352447495	81	58	0
1883	-8.97575137898093	74.1423296034336	74	51	0
1884	-2.01619626255706	61.8687363388017	75	55	1
1885	1.4496800689376	55.2683362821117	86	62	3
1886	8.40929790376686	42.9947608103976	100	78	6
1887	19.3856797667686	25.0323315802962	160	116	8
1888	26.8683659337694	12.7430913979188	203	157	8
1889	33.828130376176	0.469559178687632	108	135	10
1890	40.7879360980005	-11.8039611745626	88	85	6
1891	47.7477830986609	-24.0774696636945	78	57	4
1892	51.2416330805281	-29.7506115436554	75	52	2
1893	58.7245122044696	-42.0397935425863	76	50	0
1894	69.6735182876582	-60.9293039245531	64	43	0
1895	76.6335333326133	-73.2027632314712	64	39	1
1896	83.5935896559386	-85.476210671477	71	54	0
1897	90.553687257925	-97.7496462445706	52	38	0
1898	98.0368052546401	-110.038756424561	69	43	0
1899	105.51996745955	-122.327852960676	69	50	0
1900	112.480191825423	-134.601251219399	69	45	0
1901	119.440457469085	-146.874637609348	59	49	0
1902	126.400764391059	-159.148012133315	74	40	0
1903	133.884099031682	-171.437056850642	66	41	1
1904	141.395279238815	-182.798871950246	59	34	0
1905	148.355711324955	-195.072209147736	82	41	0
1906	155.839175413304	-207.361213835888	69	68	0
1907	163.322683709092	-219.650204879232	67	47	0
1908	170.283242556849	-231.923504759558	55	44	1
1909	177.243842682044	-244.19679277204	62	44	0
1910	184.727480668633	-256.485744720325	67	35	0
1911	192.238952591375	-267.847466962412	65	54	0
1912	199.199677878525	-280.120717647485	78	39	0
1913	206.160444442939	-292.393956463784	61	45	0
1914	213.121252284211	-304.667183412239	63	46	1
1915	220.082101402106	-316.940398490988	63	46	0
1916	227.042991796799	-329.213601703756	55	53	0
1917	234.003923468175	-341.486793047749	59	43	0
1918	237.498294454475	-347.15977620706	68	40	0
1919	244.459287241276	-359.432949746028	62	42	1
1920	255.409977259871	-378.321962973103	62	48	0
1921	262.894088085624	-390.610772164539	64	46	0
1922	270.406014935812	-401.972351529635	61	44	0
1923	278.440997868951	-413.349581492133	57	53	0
1924	285.925239358621	-425.638348798268	39	39	0
1925	293.409525053808	-437.927102458663	67	49	1
1926	300.921619829023	-449.28862623591	66	41	0
1927	307.882971182291	-461.561692005023	77	43	1
1928	314.816602133098	-474.761962159537	91	49	0
1929	321.227253363759	-487.946561529301	83	57	0
1930	327.66570461751	-500.203934430145	62	39	0
1931	334.104194218758	-512.461297112517	65	43	0
1932	340.019693584007	-524.702992965467	63	41	0
1933	345.990737306594	-535.090247533284	60	55	1
1934	350.448224660184	-543.576094963588	66	60	0
1935	353.364387601381	-551.087756478228	77	32	2
1936	355.23449620395	-558.568106434308	67	50	0
1937	356.609330539883	-565.105584571138	63	50	0
1938	359.085740810609	-569.819938243367	71	52	0
1939	362.140692644636	-572.695511722937	62	43	1
1940	365.25114856218	-573.716650347225	63	52	0
1941	368.444853870838	-571.956137726083	44	55	0
1942	370.647986357566	-568.309884442016	67	48	0
1943	370.75898200745	-564.601019046269	61	51	0
1944	369.300879055401	-560.845194722526	61	50	0
1945	366.824463807803	-556.130846890621	58	44	0
1946	363.825022478355	-551.400843841955	56	41	0
1947	362.311428933579	-549.499449666589	66	52	0
1948	357.826160217577	-541.940831187181	67	54	0
1949	350.864526596211	-529.667850281112	67	52	0
1950	345.911781155562	-520.239130713977	61	51	0
1951	340.436031495512	-510.794748514891	64	57	0
1952	334.465038245777	-500.407485363074	68	41	0
1953	327.998809232144	-489.077339082956	71	42	0
1954	321.009592629853	-477.731523586437	76	59	0
1955	314.020414109866	-466.385696200654	60	49	1
1956	307.059037193772	-454.112640670501	79	40	1
1957	299.574682869657	-441.823911656626	72	36	0
1958	292.090372751059	-429.535168994218	73	37	0
1959	285.156891132356	-416.334859927185	66	61	0
1960	277.67266966938	-404.046090905555	59	42	0
1961	270.188492412213	-391.757308236323	72	40	0
1962	262.732133033918	-378.541295739822	60	42	0
1963	254.752811727463	-365.309602487832	70	42	0
1964	247.268771972973	-353.02077798266	64	44	0
1965	240.30778305023	-340.747608808801	54	54	0
1966	232.851610759797	-327.531541801058	67	51	0
1967	225.367703868367	-315.242677290924	50	41	0
1968	218.406843302422	-302.969470809214	76	40	0
1969	211.473809438408	-289.769036361948	55	39	0
1970	203.990033945651	-277.480132766068	70	36	0
1971	196.506302659865	-265.191215526313	60	40	0
1972	189.545611728216	-252.917959867977	82	58	0
1973	182.58496207383	-240.644692345522	65	45	1
1974	175.624353696534	-228.371412950568	57	54	0
1975	168.663786596677	-216.098121692427	60	46	0
1976	161.180270484765	-203.809139904566	61	44	0
1977	153.696798580408	-191.520144471899	66	42	0
1978	146.736358241993	-179.24681589473	67	43	0
1979	139.252973287133	-166.957794092596	54	43	0
1980	131.769632540294	-154.668758643791	74	52	0
1981	124.809318964195	-142.395392751321	56	46	0
1982	117.849046666175	-130.122014990076	77	42	1
1983	110.365835612058	-117.832940449007	60	43	0
1984	102.882668766251	-105.543852260336	82	53	1
1985	95.922523231653	-93.2704371837899	66	46	1
1986	88.4394433369162	-80.981322625652	64	60	0
1987	80.9564076503739	-68.6921944245696	66	45	2
1988	73.996388880536	-56.4187420327216	74	61	0
1989	67.03641138901	-44.1452777758241	72	46	0
1990	60.1042952802381	-30.9445857964456	80	63	2
1991	52.6214337418787	-18.655405790545	67	74	2
1992	45.1386164125288	-6.36621213983744	111	71	7
1993	38.1788085639128	5.9073012880981	120	118	11
1994	31.219041994249	18.1808265810832	140	128	9
1995	23.7363543614047	30.4700593249872	122	131	10
1996	16.2537109376863	42.759305709973	84	98	8
1997	9.29407113516936	55.0328683182597	76	93	2
1998	2.3344726121868	67.3064427915961	91	52	2
1999	-4.62508463131962	79.5800291290507	83	50	0
[truncated: 790 more rows]
