# Supplementary material for: Bayesian algorithm to estimate position and activity of an orphan gamma source utilizing multiple detectors in a mobile gamma spectrometry system
Source: PLoS One. 2021 Jan 22;16(1):e0245440. doi: 10.1371/journal.pone.0245440 (PMC7822251; doi:10.1371/journal.pone.0245440)
Supplement: S1 Data — (GZ) [file pone.0245440.s001.gz › synth_data_Co-60_setup_11_real_7.csv]

	V1	V2	V3	V4	V5
1	362.420991541818	-405.846195759252	78	45	0
2	362.420991541818	-405.846195759252	62	47	1
3	362.420991541818	-405.846195759252	65	47	0
4	362.420991541818	-405.846195759252	61	38	0
5	362.420991541818	-405.846195759252	78	49	0
6	362.420991541818	-405.846195759252	74	46	0
7	362.420991541818	-405.846195759252	68	31	0
8	362.420991541818	-405.846195759252	59	47	0
9	362.420991541818	-405.846195759252	80	51	0
10	362.420991541818	-405.846195759252	76	51	0
11	362.420991541818	-405.846195759252	58	58	0
12	362.420991541818	-405.846195759252	74	60	1
13	362.420991541818	-405.846195759252	73	42	0
14	362.420991541818	-405.846195759252	79	47	1
15	362.420991541818	-405.846195759252	73	48	0
16	362.420991541818	-405.846195759252	74	49	0
17	362.420991541818	-405.846195759252	71	42	0
18	362.420991541818	-405.846195759252	72	51	0
19	362.420991541818	-405.846195759252	60	41	0
20	362.420991541818	-405.846195759252	68	48	0
21	362.420991541818	-405.846195759252	60	51	0
22	362.420991541818	-405.846195759252	68	33	1
23	362.420991541818	-405.846195759252	68	45	0
24	362.420991541818	-405.846195759252	61	43	0
25	362.420991541818	-405.846195759252	61	47	0
26	362.420991541818	-405.846195759252	61	47	0
27	362.420991541818	-405.846195759252	54	57	0
28	362.420991541818	-405.846195759252	79	52	0
29	362.420991541818	-405.846195759252	71	48	1
30	362.420991541818	-405.846195759252	59	56	0
31	362.420991541818	-405.846195759252	65	47	1
32	362.420991541818	-405.846195759252	76	42	0
33	362.420991541818	-405.846195759252	69	57	0
34	362.420991541818	-405.846195759252	63	54	0
35	362.420991541818	-405.846195759252	59	55	0
36	362.420991541818	-405.846195759252	72	38	0
37	362.420991541818	-405.846195759252	87	42	0
38	362.420991541818	-405.846195759252	62	44	1
39	362.420991541818	-405.846195759252	67	37	0
40	362.420991541818	-405.846195759252	66	41	0
41	362.420991541818	-405.846195759252	61	54	0
42	362.420991541818	-405.846195759252	76	31	1
43	362.420991541818	-405.846195759252	61	31	0
44	362.420991541818	-405.846195759252	60	45	0
45	362.420991541818	-405.846195759252	70	46	0
46	362.420991541818	-405.846195759252	70	66	1
47	362.420991541818	-405.846195759252	70	47	0
48	362.420991541818	-405.846195759252	56	38	2
49	362.420991541818	-405.846195759252	64	47	0
50	362.420991541818	-405.846195759252	59	35	0
51	362.420991541818	-405.846195759252	59	40	1
52	362.420991541818	-405.846195759252	67	56	0
53	362.420991541818	-405.846195759252	51	34	0
54	362.420991541818	-405.846195759252	65	40	0
55	362.420991541818	-405.846195759252	67	31	0
56	362.420991541818	-405.846195759252	61	44	0
57	362.944010229374	-405.861857124604	69	45	1
58	363.467028917978	-405.877518427558	63	49	0
59	363.467028917978	-405.877518427558	70	49	1
60	363.467028917978	-405.877518427558	68	40	0
61	363.467028917978	-405.877518427558	65	49	0
62	363.467028917978	-405.877518427558	68	44	0
63	363.467028917978	-405.877518427558	60	49	0
64	363.467028917978	-405.877518427558	60	42	1
65	363.467028917978	-405.877518427558	59	49	0
66	363.467028917978	-405.877518427558	68	43	0
67	363.467028917978	-405.877518427558	57	40	0
68	363.467028917978	-405.877518427558	73	44	1
69	363.467028917978	-405.877518427558	59	53	0
70	363.467028917978	-405.877518427558	70	47	0
71	363.467028917978	-405.877518427558	71	60	0
72	363.467028917978	-405.877518427558	60	54	2
73	363.467028917978	-405.877518427558	61	55	0
74	363.467028917978	-405.877518427558	61	42	0
75	363.467028917978	-405.877518427558	73	40	0
76	363.467028917978	-405.877518427558	62	46	0
77	363.467028917978	-405.877518427558	76	48	0
78	363.467028917978	-405.877518427558	62	35	0
79	363.467028917978	-405.877518427558	49	49	0
80	363.467028917978	-405.877518427558	78	51	0
81	363.467028917978	-405.877518427558	61	58	0
82	363.467028917978	-405.877518427558	81	46	0
83	363.467028917978	-405.877518427558	59	49	0
84	363.467028917978	-405.877518427558	76	43	0
85	363.467028917978	-405.877518427558	62	40	1
86	363.467028917978	-405.877518427558	65	52	0
87	363.467028917978	-405.877518427558	70	37	0
88	363.467028917978	-405.877518427558	61	50	0
89	363.439264356159	-406.804734676145	68	45	1
90	363.439264356159	-406.804734676145	76	45	0
91	362.944010229374	-405.861857124604	56	45	1
92	361.925737754616	-404.903318084776	66	49	0
93	360.439977754431	-402.07468470186	69	48	1
94	358.431201897911	-399.230388918892	61	46	0
95	356.422428759921	-396.386092160828	65	45	0
96	353.918407840887	-392.598915787414	62	32	0
97	351.414391454135	-388.811737892218	72	47	0
98	348.910379599372	-385.02455848176	77	57	0
99	345.911125064595	-380.294497937895	63	52	0
100	342.416631591332	-374.621555172838	74	49	0
101	338.426903601503	-368.005728915334	61	54	0
102	333.969717478496	-359.519801514223	76	39	0
103	328.989537585934	-351.018203739077	65	51	0
104	323.486366966157	-342.500933749601	66	55	0
105	317.515758746886	-332.113557182252	57	45	0
106	311.54518046201	-321.726171888411	66	46	0
107	301.585023608874	-304.722915734164	55	46	1
108	291.129724875849	-286.776749070734	62	40	0
109	284.141054194188	-275.430767198093	53	39	0
110	277.180205877987	-263.157557328232	68	52	0
111	269.696398634522	-250.868662813678	51	51	0
112	262.212635598029	-238.579754655249	62	62	0
113	255.25191404135	-226.30650746543	68	50	0
114	248.291233761644	-214.033248411492	53	50	0
115	241.33059475926	-201.759977485985	64	38	0
116	234.342202940315	-190.413910733536	55	39	1
117	227.381644894544	-178.140616064891	62	43	0
118	220.421128125978	-165.867309528403	64	35	0
119	212.937664037221	-153.578311358579	63	55	0
120	205.454244156077	-141.28929954581	65	45	0
121	198.466051844996	-129.94317167066	61	47	0
122	191.505701518094	-117.669815939851	60	44	2
123	184.022409619647	-105.380765017122	70	41	0
124	177.034336105629	-94.0346006378531	66	49	1
125	170.597089511168	-81.7768934797496	53	38	1
126	163.63690269849	-69.5034902701154	74	43	0
127	156.15378006082	-57.2143884375691	84	53	0
128	148.670701631461	-44.9252729583532	71	45	0
129	141.682826275821	-33.5790483206511	74	51	0
130	134.722805907717	-21.3055959185585	63	56	1
131	127.762826818042	-9.03213164955378	82	57	0
132	120.775068908581	2.31412863172591	77	43	3
133	113.292202241078	14.6033086758107	83	50	2
134	105.809379782644	26.8925023637712	70	64	2
135	95.3557633410092	44.839169097133	78	67	4
136	84.9300656905398	63.7130783433095	76	66	0
137	81.46413068322	70.3134592836723	88	68	2
138	74.5044633165235	82.5870142709464	73	60	1
139	64.0511231120909	100.533761115745	103	49	2
140	60.5574185166624	106.206944081001	68	57	1
141	53.5978733904194	118.480534676462	77	49	1
142	43.1447141513927	136.427334951237	81	51	2
143	36.1852714255219	148.700955215842	62	49	1
144	29.2258699796512	160.974587346427	53	51	1
145	22.2386671233107	172.321015644819	68	51	0
146	15.279346639174	184.594671515748	59	38	1
147	8.32006743550301	196.868339252658	62	47	1
148	1.36082951212302	209.142018855549	85	42	0
149	-5.07542326836847	221.400003644638	62	44	0
150	-10.9886952965171	233.642291238531	73	49	1
151	-17.3970210021362	246.82751129847	78	42	0
152	-23.8331587018911	259.085525923409	59	39	0
153	-29.7463201503269	271.327841030434	73	48	0
154	-35.1086537730298	284.481670049019	78	36	0
155	-39.9480176096549	297.619795338251	83	40	0
156	-45.3102827403927	310.77363823913	68	44	0
157	-50.6725128383841	323.927488416433	51	55	0
158	-55.5117778682616	337.065632930957	77	50	0
159	-60.3510110103525	350.203783449717	62	48	0
160	-65.1902122647734	363.341939974576	64	51	0
161	-69.5064563113265	376.464387817308	55	39	1
162	-73.8226716131321	389.586840517819	71	35	0
163	-78.6617803482222	402.725013847463	50	52	2
164	-82.9779365892755	415.847476808354	67	57	0
165	-87.2940640855231	428.969944628887	62	45	0
166	-91.610162836907	442.092417307198	60	55	0
167	-95.9262328431942	455.214894847013	73	40	0
168	-100.242274104501	468.337377245538	65	41	1
169	-104.55828662042	481.459864502773	56	53	0
170	-109.39718157053	494.598076239228	59	51	0
171	-113.713135024998	507.720573755912	68	43	0
172	-118.029059734312	520.843076131307	68	47	0
173	-122.344955698121	533.965583367273	73	43	0
174	-126.660822916368	547.08809546195	56	43	1
175	-131.499564711819	560.226334802806	64	39	0
176	-135.815372867743	573.34885715507	67	49	0
177	-142.027581506583	593.024787917733	64	41	0
178	-146.343318584026	606.147322148085	71	52	2
179	-148.762624862196	612.716453368776	58	39	1
180	-155.497601182666	632.408130580559	65	53	1
181	-162.2325104677	652.099819551222	57	48	0
182	-166.548115831974	665.222376457416	62	33	1
183	-170.863692449988	678.344938222319	65	41	1
184	-175.674238176143	692.410448342562	74	49	2
185	-179.961863886449	706.460235937499	68	40	0
186	-184.277350608143	719.582812816836	57	46	0
187	-189.115691255312	732.72112416476	72	56	0
188	-193.431118913228	745.843711302616	73	42	1
189	-197.746517824708	758.966303300112	62	50	1
190	-202.061887989636	772.088900156319	57	44	0
191	-206.377229407954	785.211501870304	64	50	1
192	-211.215416894411	798.349840819836	53	61	0
193	-216.053572490753	811.48818577081	71	33	0
194	-222.787875207083	831.179980571382	65	39	0
195	-229.522110885708	850.871787128039	48	46	0
196	-233.837275109719	863.99441961851	66	53	0
197	-238.124505773652	878.044272516854	76	47	1
198	-242.93456919142	892.109866624698	66	45	1
199	-247.277550530387	904.305298672989	59	48	1
200	-251.097644534777	916.484998148866	64	44	0
201	-254.945623663079	927.737485912628	67	41	0
202	-258.821490693954	938.062761966139	74	37	0
203	-262.17448082997	948.372303042561	65	43	0
204	-265.032509076176	957.738892330788	77	43	0
205	-267.890523617156	967.105483777821	75	43	0
206	-270.748524452618	976.472077384591	48	47	0
207	-273.111572494614	984.895717403851	60	57	0
208	-275.007586265681	991.449187389575	73	49	1
209	-276.408656821994	997.059702171944	66	54	0
210	-276.764022550196	1002.63873609621	55	52	0
211	-276.101601600763	1007.25907329284	48	48	0
212	-275.467095723725	1010.95219502784	66	59	0
213	-275.878288500127	1014.67679782957	71	42	0
214	-277.363091739418	1017.50566646084	57	45	0
215	-279.42657104996	1018.49584545568	61	34	1
216	-282.040813281783	1018.57455115393	71	51	0
217	-286.30734996195	1015.91883692518	66	47	0
218	-289.061178471311	1011.36146911792	58	48	0
219	-289.117012319737	1009.50703807641	74	39	0
220	-286.670262705884	1003.86503504403	62	45	0
221	-284.223506271257	998.223033520393	75	51	0
222	-281.309721611673	990.710861255415	63	56	0
223	-276.966938175436	978.515391381457	68	43	0
224	-273.58609782072	969.133053232916	64	43	0
225	-269.710298324819	958.80776274763	63	47	1
226	-265.890301550389	946.628045041114	71	46	1
227	-261.547422500851	934.432592447847	68	43	0
228	-257.204516787664	922.237144718878	84	48	0
229	-252.889492666349	909.1144863097	55	37	0
230	-248.051576665137	895.976095724851	59	39	1
231	-243.241534715984	881.910495601594	64	47	0
232	-238.43145856366	867.844901478849	71	43	0
233	-233.593444580911	854.70652889926	79	60	0
234	-229.278268352675	841.583896945231	54	38	1
235	-224.990964918281	827.534054301679	62	45	0
236	-220.18075763731	813.468482973054	52	47	0
237	-215.342616928043	800.330133194104	57	46	0
238	-210.504444328893	787.191789417528	74	44	0
239	-206.189117566391	774.069183376618	78	43	0
240	-201.873762057454	760.946582194418	66	45	0
241	-197.06339176168	746.881039664149	61	40	0
242	-192.775869928184	732.831233182922	59	40	0
243	-188.460424522054	719.708647115156	62	38	0
244	-184.144950369373	706.5860659061	59	46	0
245	-179.829447470489	693.463489556685	58	46	0
246	-173.122583385673	672.844554764219	61	50	1
247	-166.415649020695	652.225631730631	62	49	0
248	-163.996395292925	645.656489690766	52	51	0
249	-159.680758593255	632.533936014399	66	37	1
250	-152.945801130438	612.842252058908	59	48	1
251	-148.107193179545	599.703986285254	55	27	2
252	-143.79145351256	586.58145042602	80	47	3
253	-139.475685100071	573.458919425495	64	43	1
254	-134.636984626239	560.320670455694	73	46	1
255	-130.349035873951	546.270934144966	75	50	0
256	-126.06105628662	532.221202689223	71	53	0
257	-121.222260981216	519.082970517687	65	42	0
258	-116.906343612121	505.960464895703	62	53	1
259	-112.590397497814	492.837964130566	56	41	1
260	-108.274422638176	479.715468224138	70	51	0
261	-103.958419033443	466.592977177352	61	39	0
262	-99.6423866835539	453.470490990207	62	39	0
263	-95.3541958480491	439.420794084668	73	42	0
264	-91.0659741782583	425.37110203784	69	42	1
265	-86.7498535068007	412.248630425893	66	47	0
266	-82.4337040905375	399.126163672656	69	45	2
267	-78.1175259291194	386.003701780923	70	54	0
268	-73.278393264045	372.865529613569	66	32	1
269	-68.9621560421656	359.743077981286	56	54	1
270	-64.6458900758298	346.620631206781	50	44	1
271	-59.80666489125	333.482475845143	74	36	0
272	-54.9674078190001	320.344326486811	53	39	0
273	-50.1281188591965	307.206183135509	57	48	0
274	-44.7658628210193	294.052334215492	69	46	0
275	-39.4035717501538	280.898492569104	69	36	1
276	-34.0412456467748	267.74465820007	59	41	0
277	-28.1280903983279	255.502337208018	53	46	0
278	-22.2148997233016	243.260024902411	82	39	0
279	-16.3295250729425	230.090505658649	65	63	0
280	-10.4162621697178	217.848210719414	74	44	0
281	-3.98001807794208	205.590217947029	67	52	0
282	2.97921159281395	193.316529725678	79	53	0
283	9.93848254391924	181.042853369378	63	43	1
284	20.391387868789	163.095968921669	56	55	3
285	30.8443836771185	145.149111188017	70	53	1
286	37.8038181503653	132.875482304953	60	56	1
287	44.7632939037867	120.60186528787	59	47	2
288	51.7228109368007	108.328260134906	71	59	0
289	58.710203458264	96.9818825880066	83	56	3
290	65.6698014523135	84.708301179111	69	63	5
291	72.6294407260139	72.4347316343337	78	62	1
292	80.1399136990076	61.072693570517	84	69	1
293	87.6225998660084	48.7834533881396	85	70	3
294	94.582364308415	36.5099211689085	71	85	1
295	101.56999443227	25.1636166246608	79	51	2
296	108.529839834897	12.8901081485674	82	59	1
297	115.489726516185	0.616611537523568	62	48	1
298	122.477474087034	-10.7296573603526	60	57	1
299	129.437441727961	-23.0031302282587	78	71	1
300	136.397450647724	-35.2765912292525	77	56	0
301	143.357500845857	-47.5500403624028	73	59	0
302	150.317592322594	-59.8234776286408	64	51	1
303	160.771712345944	-77.7700033280998	59	47	0
304	171.748904557666	-95.7321871882305	68	44	1
305	179.232144187787	-108.021260078996	61	35	1
306	186.192443386535	-120.294636285864	71	50	0
307	193.180587274604	-131.640784668736	60	42	2
308	200.140967430954	-143.914137130603	58	57	1
309	207.101388865034	-156.187477725558	65	52	0
310	214.089650196955	-167.533590461127	66	63	1
311	221.050152587937	-179.806907312945	65	41	0
312	228.533689459902	-192.095890183002	66	54	1
313	236.045064144535	-203.45764338132	77	33	0
314	243.005691698694	-215.730922902934	74	47	0
315	249.966360530001	-228.004190557636	60	52	0
316	256.927070638514	-240.277446343563	64	40	0
317	263.887822024059	-252.550690261647	70	43	0
318	270.87640030426	-263.896706230007	79	47	1
319	277.837232645426	-276.16992640309	64	46	0
320	284.798106263392	-288.44313470833	83	37	0
321	291.78680198465	-299.789115028456	59	45	0
322	298.747756557423	-312.062299585901	79	48	0
323	309.203154227289	-330.008446099237	51	53	2
324	319.658642372116	-347.954565893859	57	39	0
325	326.619760452537	-360.227702968754	75	40	0
326	333.608691052883	-371.573611992411	78	38	0
327	340.569890087121	-383.846725319512	80	47	1
328	347.531130397343	-396.119826779701	80	45	1
329	354.520178436302	-407.465700154193	62	45	0
330	362.004520059796	-419.754439322278	58	41	1
331	369.48890588904	-432.043164839968	63	54	0
332	376.450312632718	-444.316217101179	73	50	0
333	382.888735897781	-456.573598670773	68	43	0
334	389.354955975956	-467.903753754683	75	39	0
335	395.848968416278	-478.306682321243	55	44	0
336	401.324711829424	-487.751071299426	64	50	0
337	406.277450587135	-497.179797006771	73	46	0
338	410.211904258875	-505.649989523925	55	50	0
339	413.12806401978	-513.161651759408	61	51	0
340	415.025922403729	-519.714785889722	70	54	0
341	415.933225578745	-524.382177049294	73	48	0
342	416.868283098622	-528.12235166505	80	50	0
343	417.80334245204	-531.862526038662	65	50	0
344	419.812223388639	-534.706792557612	41	46	0
345	422.894926576875	-536.655149732716	70	44	0
346	426.005382494419	-537.676288357005	52	59	0
347	429.171338462445	-536.842992071062	74	43	1
348	431.346722481539	-534.123955143616	60	48	0
349	430.990182610229	-528.545004140586	61	48	0
350	428.569263158366	-521.976224212907	56	62	0
351	425.046787356143	-517.230568243191	64	46	2
352	421.029039378744	-511.542038810439	72	46	0
353	417.039054496912	-504.926289159805	68	50	0
354	412.553805835894	-497.36766412016	71	52	0
355	407.573299179203	-488.866162061691	59	54	0
356	402.592812929186	-480.364653942175	60	46	0
357	397.144834089093	-469.993050087243	55	54	0
358	390.678590766387	-458.662906932645	67	29	0
359	383.689359181386	-447.317094802856	57	36	1
360	376.700165678689	-435.971270782873	61	50	1
361	369.73877331696	-423.698218620382	65	55	0
362	362.777422230807	-411.425154589117	63	45	0
363	355.816112420231	-399.152078690007	71	43	1
364	348.331827457587	-386.863327829167	66	40	0
365	340.847586700344	-374.574563322589	68	37	0
366	333.363390149083	-362.285785169341	67	47	0
367	325.879237803514	-349.996993369423	72	45	0
368	318.945914924145	-336.796638527885	62	44	1
369	311.98486022529	-324.523487997241	77	58	0
370	304.500839276821	-312.234657111578	65	47	0
371	297.016862534569	-299.945812578313	65	42	0
372	290.055934594013	-287.672624730505	55	43	0
373	283.122830839595	-274.472208899446	60	43	1
374	275.638985495607	-262.183325281367	72	49	0
375	268.127398029144	-250.821644105949	66	33	2
376	261.16663812421	-238.54840707127	67	42	1
377	254.205919496424	-226.275158165954	65	57	0
378	247.217451025033	-214.92911345046	69	45	0
379	240.25681335351	-202.655840801075	81	37	0
380	229.306839597295	-183.766623815522	67	40	0
381	218.329167883028	-165.804593518376	57	62	1
382	211.34089891857	-154.458487682045	76	42	0
383	204.380468965042	-142.185153969564	74	52	0
384	197.420080289186	-129.91180839017	84	49	0
385	190.459732891235	-117.638450942934	64	51	1
386	183.49942677113	-105.365081630647	76	50	0
387	176.511354610091	-94.0189163917676	67	46	0
388	169.551129447937	-81.7455233344808	75	48	0
389	162.067966998613	-69.4564323844388	62	40	1
390	154.584848757368	-57.1673277905211	75	44	0
391	147.624750359333	-44.8938974160701	65	55	1
392	140.636877709418	-33.5476710591465	62	45	0
393	133.67686027009	-21.2742169415578	88	54	0
394	126.716884109541	-9.00075095705688	81	62	0
395	119.756949227711	3.27272689249367	76	61	1
396	112.797055624658	15.5462166089565	67	54	2
397	105.286412711896	26.9081953791901	78	66	2
398	97.8036359279649	39.197403633967	81	76	3
399	90.843867492862	51.4709306741133	89	62	3
400	83.8841403370025	63.7444695821032	93	70	2
401	76.9244544604444	76.018020356074	61	68	3
402	69.9369781343266	87.3643672261387	77	73	3
403	62.9773732185713	99.6379417423159	79	58	1
404	56.0178095822921	111.911528125405	85	50	1
405	49.0582872257801	124.185126371682	70	73	1
406	38.6051616313052	142.131938132457	67	46	2
407	31.6179011603817	153.47835034132	63	64	0
408	24.6585208860924	165.751990134828	78	66	1
409	17.6991818920942	178.025641795248	69	46	0
410	10.7398841781542	190.299305319786	70	56	0
411	0.287091155536473	208.246215026826	68	45	0
412	-6.14916018454824	220.504201414995	60	46	0
413	-12.5575224934728	233.689413655549	59	43	0
414	-18.993695641926	245.947420460172	73	58	0
415	-24.9068909669877	258.189728354104	77	58	0
416	-30.7921959467931	271.359260551631	65	45	1
417	-36.1545264235465	284.513090902008	70	42	0
418	-41.5168218675535	297.666928526945	63	46	0
419	-46.9069409964141	309.893557823263	59	52	0
420	-51.7740957937203	322.104481943883	61	43	0
421	-56.0904297314701	335.226914666593	62	44	1
422	-60.378872968955	349.276567850262	65	58	1
423	-65.1902122647734	363.341939974576	62	43	0
424	-69.5064563113265	376.464387817308	64	44	0
425	-76.2422299666214	396.155926431529	69	57	0
426	-82.9779365892755	415.847476808354	60	29	2
427	-87.2940640855231	428.969944628887	57	46	2
428	-91.610162836907	442.092417307198	72	39	0
429	-95.9262328431942	455.214894847013	74	51	0
430	-100.765188425838	468.353095782921	53	46	0
431	-105.081199370848	481.475583581254	65	58	0
432	-109.39718157053	494.598076239228	70	48	0
433	-113.713135024998	507.720573755912	62	47	0
434	-118.029059734312	520.843076131307	48	46	1
435	-122.344955698121	533.965583367273	61	52	0
436	-129.080197800184	553.657214381732	69	60	0
437	-133.918923651101	566.795456726104	70	45	0
438	-135.815372867743	573.34885715507	56	41	0
439	-142.550480901031	593.040511691011	70	47	0
440	-147.389114229474	606.178770838305	58	43	0
441	-151.704819418839	619.301311009564	70	51	1
442	-157.916876357398	638.97726750467	83	48	0
443	-162.204623954021	653.027035125531	76	48	1
444	-166.492340715253	667.076807607897	63	47	0
445	-170.807915246813	680.199369370006	60	48	0
446	-175.64634841826	693.337663915008	64	51	0
447	-179.961863886449	706.460235937499	63	47	0
448	-184.277350608143	719.582812816836	59	38	0
449	-189.115691255312	732.72112416476	54	55	1
450	-193.431118913228	745.843711302616	54	66	0
451	-200.165645871894	765.535466625355	77	42	0
452	-206.900105793844	785.227233706973	76	38	0
453	-211.215416894411	798.349840819836	59	44	0
454	-215.530699248193	811.472452791408	75	49	0
455	-219.84595285519	824.59506962169	51	42	1
456	-224.684047815739	837.733425374143	56	40	0
457	-228.999242357793	850.85605246108	66	43	0
458	-233.31440815283	863.978684409522	69	53	0
459	-240.020629966108	884.597724993713	54	47	1
460	-246.726781497011	905.216777335852	65	41	0
461	-251.564689093851	918.355166684836	64	46	0
462	-255.907615024946	930.55060845241	67	47	0
463	-260.250514292566	942.746055079624	69	48	0
464	-264.565475714859	955.868722117506	61	57	0
465	-267.890523617156	967.105483777821	67	51	0
466	-271.271377941244	976.48781728372	67	46	0
467	-274.129363949643	985.854413408786	48	60	0
468	-275.997461713152	993.335099418648	75	41	1
469	-277.398530221311	998.945614558645	67	43	0
470	-277.753894351888	1004.5246485984	57	40	0
471	-277.09147248388	1009.14498566557	64	52	1
472	-276.951900673215	1013.78106348496	72	49	0
473	-278.408788866596	1017.5371480519	75	47	0
474	-279.42657104996	1018.49584545568	62	43	0
475	-280.967201114865	1019.47028424498	62	45	1
476	-286.223600799858	1018.700483541	74	43	0
477	-290.518057367124	1015.11755786277	52	45	0
478	-291.096741003916	1013.2788691679	56	51	0
479	-289.639861865551	1009.52278023958	57	45	0
480	-287.221029383363	1002.95356138516	58	53	0
481	-284.774273048504	997.311559555121	64	47	0
482	-281.832573405292	990.726602448151	55	50	0
483	-278.918778717576	983.214431980625	59	49	0
484	-275.482119511755	975.686523209326	62	51	0
485	-272.073360472568	967.231401856989	62	55	1
486	-269.215354906453	957.8648075331	78	36	0
487	-265.862390170631	947.555260574445	71	49	0
488	-262.014460126287	936.302762237377	65	48	0
489	-257.671557953756	924.10731396731	60	52	0
490	-253.356537490385	910.984655019827	60	58	1
491	-249.041488279821	897.862000930123	62	50	0
492	-244.203545842029	884.723615147173	64	44	0
493	-239.393476530269	870.658019823022	73	38	0
494	-234.58337301563	856.592430499382	64	52	0
495	-230.268202016305	843.469797464088	59	55	0
496	-223.561856920831	822.850774499588	74	49	1
497	-218.751638800255	808.785204971209	64	46	2
498	-214.436362743611	795.662589749321	73	45	0
499	-207.701956008561	775.970810045488	56	45	0
500	-202.863728227676	762.832475866191	68	52	0
501	-198.053363615007	748.766932135448	59	55	0
502	-193.765847239119	734.717124573886	63	42	1
503	-189.450407061842	721.594537426718	74	49	1
504	-184.61205255636	708.45622604806	69	54	0
505	-180.296553315246	695.333649157546	59	56	0
506	-175.981025327812	682.211077125743	43	42	1
507	-171.693357275159	668.161294395104	63	44	0
508	-167.405658387113	654.11151651945	61	56	1
509	-162.567148413509	640.973232739605	69	53	1
510	-158.25150178402	627.850680681877	51	51	1
511	-153.963710799522	613.800917921588	62	40	1
512	-149.15299038071	599.735435377806	51	39	0
513	-144.837253856007	586.612898437306	54	48	0
514	-138.625046434405	566.936963772401	62	40	0
515	-131.889871808118	547.245316768996	57	41	0
516	-127.051113845198	534.107077389956	60	61	0
517	-122.735232021543	520.984565283172	79	46	0
518	-118.419321452267	507.862058038823	64	42	0
519	-113.58047096763	494.723835465498	72	53	0
520	-109.292374954675	480.67412290629	65	53	1
521	-105.004248107376	466.624415203929	68	46	1
522	-100.16530279204	453.486209430732	60	45	0
523	-95.8492432680214	440.363727561198	69	46	0
524	-91.5331549990806	427.241250550374	63	50	0
525	-87.2170379852178	414.118778399192	64	51	0
526	-83.4238146182615	401.012027448043	72	37	1
527	-79.1076416856959	387.889564474113	68	51	0
528	-74.2685144741554	374.75139110256	77	37	1
529	-69.9522824809537	361.628938389011	52	38	0
530	-65.6360217430629	348.506490535103	75	44	0
531	-60.796802012308	335.368333968334	65	42	1
532	-55.9575503937667	322.230183410458	61	42	0
533	-51.1182668876718	309.092038854025	57	39	0
534	-46.278951493965	295.95390030276	65	43	0
535	-40.9166676751338	282.800056666136	60	40	0
536	-35.0314107118757	269.630509943701	62	49	0
537	-26.175599938666	250.803421733901	66	46	0
538	-17.3197073924821	231.976353055798	64	49	0
539	-10.883506090031	219.718349293806	71	46	0
540	-4.44726643513422	207.460355744697	58	53	0
541	1.98901157215005	195.202372408472	70	62	0
542	8.94827639794676	182.928694358096	69	55	0
543	15.9075825038017	170.655028174631	63	53	0
544	22.8947723152814	159.308589538559	84	43	0
545	29.8541593833361	147.03494709637	74	35	0
546	36.8135877313325	134.761316519231	67	44	1
547	43.7730573590961	122.487697809003	75	59	0
548	50.7325682666851	110.214090962894	76	57	1
549	57.7199548914796	98.8677117200568	80	57	2
550	64.6795467601623	86.5941286170855	85	47	5
551	71.6391799085541	74.3205573800951	90	48	2
552	82.0926214528736	56.3738306611776	90	63	1
553	92.5461534789065	38.4271306591108	85	77	1
554	99.5337750002509	27.0808227006346	72	59	1
555	106.493611348444	14.8073108149692	74	73	2
556	113.976458964287	2.51811880432069	55	50	2
557	121.487170628156	-8.84384371992201	83	47	1
558	128.447132143658	-21.1173182809725	74	50	1
559	135.40713493817	-33.3907809741795	69	54	2
560	142.394994058646	-44.7370159253478	62	47	0
561	149.355077812041	-57.0104548763484	66	62	2
562	156.315202843805	-69.2838819595054	73	46	0
563	163.275369153882	-81.5572971766815	70	46	0
564	170.758558225702	-93.8463855274022	47	40	0
565	178.269598342071	-105.208244299516	79	46	2
566	185.229889817361	-117.481622189283	70	44	0
567	192.190222570731	-129.75498821307	61	44	0
568	199.150596602063	-142.02834236715	74	40	0
569	206.111011910776	-154.30168465618	69	46	0
570	216.565611294413	-172.248067840002	75	47	0
571	227.020301156095	-190.194424306974	75	43	0
572	234.008674034267	-201.540503093041	69	54	0
573	240.969292534632	-213.813786024228	76	41	0
574	248.452949571772	-226.102732524276	47	49	1
575	255.964439858857	-237.464449318126	60	41	0
576	262.925183521176	-249.737694920041	56	47	0
577	269.885968460527	-262.010928654112	58	40	0
578	276.874578928284	-273.356934427284	59	64	0
579	283.835444822907	-285.630144415423	54	45	0
580	290.273346170143	-297.887672311626	53	56	0
581	296.711285866098	-310.145189991221	66	52	0
582	303.672272661643	-322.418366093189	71	52	0
583	310.661077220924	-333.764314179309	58	33	0
584	317.622144971509	-346.037466532551	61	42	1
585	325.106267031748	-358.326273011975	59	45	2
586	332.618204770726	-369.687849665992	70	47	0
587	339.57939768018	-381.960964686237	59	38	0
588	346.540631865733	-394.234067840502	68	49	1
589	353.529674008314	-405.579942910001	90	43	0
590	360.49098914722	-417.853022314608	60	45	0
591	367.452345561935	-430.126089853235	60	52	0
592	374.936766315543	-442.414805383421	69	49	1
593	382.421231274609	-454.703507266939	44	45	1
594	391.859054901346	-471.690908352844	70	29	0
595	400.801683357509	-487.735414685681	69	40	0
596	406.24969600077	-498.107013304718	65	51	0
597	410.679427757626	-507.520077581517	57	44	0
598	413.59558980033	-515.031739459373	72	56	0
599	414.970417383534	-521.569218496792	60	56	0
600	416.373001952132	-527.179480688646	57	35	0
601	417.80334245204	-531.862526038662	71	43	0
602	421.353574642213	-535.680971423164	58	44	0
603	426.005382494419	-537.676288357005	70	45	0
604	428.648304133094	-536.827338890173	53	53	0
605	429.722122021951	-535.931428854354	74	45	2
606	430.356152739492	-532.238216545433	67	43	0
607	430.990182610229	-528.545004139654	64	44	0
608	429.009047228377	-524.773526475765	66	45	0
609	425.514318760077	-519.100654575042	73	46	0
610	424.000723402249	-517.199260759167	58	45	1
611	420.506008078635	-511.526384606957	68	60	0
612	415.002437801915	-503.009237362072	61	48	0
613	411.040224183002	-495.466265559196	57	50	0
614	406.582751220383	-486.980417659506	78	52	1
615	401.602269279712	-478.478908330202	60	45	0
616	396.126538416254	-469.034519440494	55	38	0
617	390.155565774825	-458.647248990834	58	42	0
618	383.689359181386	-447.317094802856	65	51	0
619	376.700165678689	-435.971270782873	60	47	0
620	369.711010258296	-424.625434872694	71	46	1
621	362.74965757411	-412.352370831184	71	46	0
622	355.788346165558	-400.079294919968	54	51	1
623	348.304059493239	-387.790544048883	61	47	0
624	340.819817026495	-375.501779528335	54	46	0
625	329.868928740965	-356.612831774168	66	51	0
626	322.412570804474	-343.396817428991	64	33	0
627	315.451494668378	-331.123672828078	62	40	0
628	304.473061275319	-313.16187325865	57	46	0
629	296.989082823507	-300.873028713278	72	39	2
630	290.028153284919	-288.599840853363	53	53	0
631	283.06726502243	-276.326641124673	60	41	0
632	275.583416259324	-264.03775748238	64	37	0
633	268.099611702724	-251.748860193416	64	51	1
634	261.138850199815	-239.4756231457	68	39	0
635	254.150340454129	-228.129590298049	68	40	0
636	247.189659907192	-215.856329506263	67	54	1
637	240.229020637635	-203.583056845702	65	35	0
638	233.240628333995	-192.236988348886	53	41	0
639	226.280070020759	-179.963691943325	62	57	1
640	219.31955298502	-167.690383668989	67	45	1
641	212.359077227011	-155.417063529603	69	44	2
642	201.932341735985	-136.543453076854	64	41	0
643	191.47789761849	-118.597031905316	67	39	0
644	184.489781476208	-107.25088025257	63	45	0
645	177.006528900878	-94.9618165800348	66	50	2
646	169.523320533568	-82.672739263624	60	50	0
647	162.563135051809	-70.3993343273178	64	60	0
648	155.60299084807	-58.1259175250307	71	41	1
649	148.615074216679	-46.7797047533095	67	52	2
650	141.655010971706	-34.506264206022	66	29	1
651	134.694989005453	-22.232811793685	74	54	1
652	127.707189820125	-10.8865633755922	70	44	1
653	120.22427869949	1.40260395687073	72	47	1
654	112.741411787923	13.6917849341407	78	49	1
655	105.781556267466	25.9652865380049	92	56	0
656	98.8217420262517	38.2388000106439	94	72	1
657	88.3681843081722	56.1854845639318	77	67	3
658	77.9147170721553	74.1321958350018	87	77	2
659	70.9550663497066	86.4057567799464	89	59	1
660	63.9954569066176	98.6793295918033	82	57	4
661	57.0358887432958	110.952914269641	71	56	1
662	50.0763618595665	123.226510812528	77	62	1
663	43.0890383624355	134.572903495282	70	63	0
664	36.1295924400911	146.846523782238	62	48	1
665	29.1701877977466	159.120155933313	90	42	0
666	22.210824435635	171.3937999513	74	47	1
667	15.2515023532324	183.667455833405	61	59	2
668	8.26437566999812	195.013907908462	65	47	0
669	1.30513455026085	207.287587531842	47	45	0
670	-5.13112120353617	219.545572340488	77	40	0
671	-14.5100364080863	238.388322607614	56	59	0
672	-23.8888653394533	257.231094666757	64	56	0
673	-29.8020295380848	269.473409790546	61	51	1
674	-35.1643656934611	282.627238814719	62	43	0
675	-40.526666816324	295.781075115316	66	63	1
676	-45.8889329066733	308.934918690473	68	53	0
677	-50.7282321336097	322.073057206348	40	40	0
678	-55.0445692135836	335.195488846861	58	45	2
679	-59.3608775489265	348.317925347015	65	43	1
680	-64.200084257056	361.456080669537	62	44	0
681	-69.0392590772826	374.594241994433	65	48	0
682	-73.3554780365666	387.716694157571	60	54	1
683	-77.6716682511615	400.839151178487	59	36	0
684	-82.5107505520573	413.977329308167	68	48	0
685	-86.8268817058997	427.099796588533	75	45	1
686	-93.5624829909648	446.791365446523	57	45	1
687	-100.29801724304	466.482946066186	60	43	0
688	-104.614031845354	479.605433325283	76	46	0
689	-108.930017702631	492.72792544309	67	39	0
690	-113.245974814752	505.85042242147	76	52	0
691	-118.084811441775	518.988644962199	50	47	0
692	-122.923616180022	532.126873509027	58	38	0
693	-127.239483913814	545.249386145733	64	34	0
694	-131.03241935611	558.356181249954	64	55	0
695	-135.320351144532	572.405918644741	60	42	0
696	-139.608252098085	586.455660897307	78	43	0
697	-143.924004333909	599.578192426823	58	52	0
698	-148.762624862196	612.716453368776	63	58	0
699	-153.07831803523	625.838995158672	61	42	0
700	-157.393982462585	638.961541805416	64	49	0
701	-162.2325104677	652.099819551222	64	50	0
702	-166.548115831974	665.222376457416	72	43	0
703	-172.760025781521	684.898357124068	71	53	0
704	-177.075560065918	698.020925905555	72	47	0
705	-179.494759447582	704.590076329187	69	50	1
706	-183.810249827162	717.712652671151	73	49	0
707	-190.544872552273	737.404391193762	65	51	1
708	-197.279428241134	757.096141476184	61	37	0
709	-199.175679261913	763.649573568255	78	46	0
710	-201.594802063773	770.218737791292	68	40	0
711	-208.329246810288	789.910507391207	69	53	0
712	-215.06362451968	809.60228875	64	42	0
713	-219.901753680198	822.740638502873	66	51	0
714	-224.189079172676	836.790475752205	60	36	0
715	-228.476373828657	850.840317857452	56	42	0
716	-233.31440815283	863.978684409522	74	36	0
717	-237.629545200907	877.101321213879	53	34	0
718	-239.525670644478	883.654773451388	52	47	0
719	-244.363628386986	896.793153802864	55	55	0
720	-251.097644534777	916.484998148866	67	46	0
721	-255.412665022945	929.60765492823	65	37	0
722	-259.727656763745	942.730316563509	51	49	0
723	-263.547674757428	954.910028513521	75	44	0
724	-267.395580890297	966.162528752349	61	47	0
725	-270.748524452618	976.472077384591	72	51	0
726	-273.111572494614	984.895717403851	71	46	0
727	-275.007586265681	991.449187389575	54	45	0
728	-276.436570916208	996.132486621849	63	47	0
729	-277.342701566988	1000.8000456607	62	51	1
730	-277.725979897717	1005.45186415315	70	44	1
731	-277.642236518499	1008.23351082392	58	46	0
732	-277.035643768031	1010.9994167909	54	38	1
733	-276.401137401932	1014.69253841043	57	47	1
734	-277.363091739418	1017.50566646084	70	38	0
735	-279.921504444443	1019.43880203273	67	46	0
736	-283.030678717769	1020.46046497673	72	44	0
737	-286.195684407081	1019.62769908085	65	45	0
738	-288.893676859036	1016.92476226669	61	40	1
739	-289.528193711303	1013.23164231889	64	49	1
740	-288.594162772817	1009.49129597377	64	45	0
741	-286.642346357752	1004.79225056712	71	53	0
742	-283.672739713395	999.134507553652	60	56	0
743	-279.302058316127	987.866250514053	71	40	2
744	-274.464325798734	974.727826931514	83	35	0
745	-271.111389253929	964.41827535443	67	46	0
746	-267.786346983921	953.181511181407	70	55	1
747	-263.415570251294	941.913271967322	68	47	0
748	-259.072678701079	929.717822078615	57	43	0
749	-254.757669211132	916.595161514357	75	53	0
750	-249.919768737862	903.456768535078	57	31	0
751	-245.604700182332	890.334118225612	77	44	1
752	-241.317508359381	876.284257233143	66	35	1
753	-236.507418525929	862.218665508553	58	44	2
754	-229.773235297878	842.526847174391	75	36	0
755	-223.03898503253	822.835040597245	63	50	0
756	-218.751638800255	808.785204971209	71	54	1
757	-214.464261732064	794.735374200158	66	52	0
758	-209.626079059031	781.5970316194	64	43	0
759	-204.787864496117	768.458695039153	84	47	1
760	-200.472498013754	755.336095473729	69	45	0
761	-196.184997374367	741.286285215057	66	45	0
762	-191.374582562945	727.220749879256	65	51	1
763	-187.059126183565	714.098165430129	59	49	0
764	-182.743641057867	700.975585840642	62	36	0
765	-177.90523913526	687.837282860652	67	43	0
766	-173.589694945898	674.714713528752	65	37	0
767	-169.274122010625	661.592149054632	82	55	0
768	-164.463514510076	647.526647316292	58	49	1
769	-160.175767367997	633.476877538487	62	54	0
770	-155.860104536754	620.354328181595	70	41	0
771	-151.5444129596	607.231783681549	56	38	0
772	-147.228692636767	594.109244041145	66	48	1
773	-142.390042723157	580.97098546382	61	45	0
774	-138.102143907046	566.921240516938	54	60	0
775	-131.917750865454	546.318101202138	66	54	1
776	-125.18250758393	526.626465955749	77	44	1
777	-120.34370220534	513.488234979101	52	47	0
778	-116.027775434661	500.365730430931	59	49	0
779	-111.71181991871	487.243230742402	60	51	0
780	-106.872922018636	474.105016569607	81	48	0
781	-102.556907441176	460.982527142391	57	44	0
782	-98.2408641185611	447.86004257109	63	45	1
783	-93.9526619589305	433.810347286984	57	55	0
784	-89.6644289651886	419.760656859726	61	46	1
785	-85.3482973211212	406.638186867349	58	36	0
786	-81.03213693219	393.515721732751	51	44	0
787	-76.1930229376885	380.37754596211	72	53	1
788	-71.876803488005	367.255091088824	67	62	1
789	-67.5605552938068	354.132641074248	73	53	1
790	-62.7213487800909	340.994482109323	66	50	0
791	-57.8821103784721	327.856329147704	65	42	0
792	-53.0428400892415	314.718182191253	61	48	0
793	-48.2035379125737	301.580041239038	78	52	0
794	-42.8412679841276	288.426194960251	57	38	1
795	-37.4511066402192	276.199571557343	60	52	0
796	-29.1182611385593	257.388187502511	73	45	0
797	-23.2329291938222	244.218658131547	69	49	0
798	-17.3197073924821	231.976353055798	71	35	1
799	-7.94078821170842	213.133596904576	68	44	1
800	-1.53237738413736	199.948392418213	69	48	0
801	4.90392129751854	187.690413776785	63	46	0
802	11.8910526261898	176.34395645	61	52	1
803	18.8503787069349	164.070295334794	68	51	0
804	25.8097460675635	151.79664608743	61	38	0
805	32.7691547082504	139.523008701392	59	47	1
806	39.7286046289373	127.249383184128	52	50	0
807	47.2388892366434	115.887285040691	81	60	2
808	54.7213795140851	103.597984835505	76	52	2
809	61.6809546047589	91.3243966400623	70	58	1
810	68.6684029021999	79.9780360665172	81	61	0
811	75.6280589539674	67.7044716151431	90	49	2
812	86.0815343969734	49.7577550765127	86	67	1
813	96.5351003219839	31.8110652565956	94	57	2
814	103.494919892401	19.5375482784584	68	73	4
815	110.482603085635	8.1912589892745	66	48	3
816	117.442503615748	-4.08223424386233	74	65	1
817	124.402445424814	-16.3557156110182	76	53	2
818	131.362428512541	-28.6291851121932	67	53	3
819	138.845428050088	-40.9183316752315	61	38	1
820	146.356285928865	-52.2802487127483	76	55	1
821	153.316394183203	-64.5536808865145	63	66	0
822	160.276543715911	-76.8271011952311	70	36	1
823	167.264543867728	-88.1732937227935	80	48	0
824	174.224774358794	-100.446690285578	64	50	1
825	181.185046127823	-112.720074982382	53	34	1
826	188.14535917493	-124.993447813205	66	38	0
827	195.10571349971	-137.266808777116	57	40	0
828	202.093910455995	-148.612941903062	65	38	0
829	212.548478337703	-166.559335286729	61	49	0
830	222.975340135745	-185.432917956263	71	40	0
831	229.935899250733	-197.706219573505	63	49	0
832	237.447288238269	-209.067970084958	60	46	0
833	244.930926469096	-221.356922964565	64	41	0
834	251.891610746563	-233.630187253468	65	42	0
835	258.880124652525	-244.976223612204	67	44	1
836	265.840889886138	-257.249464154243	71	45	0
837	272.801696396316	-269.522692828439	63	47	0
838	279.790327743336	-280.868693538941	72	60	0
839	286.751215209253	-293.141898466274	63	45	0
840	293.71214395162	-305.415091525763	54	60	0
841	300.700892739173	-316.761056590825	66	48	0
842	307.661902436463	-329.034225903451	63	38	0
843	314.622953410086	-341.307383349165	65	51	0
844	321.611819637008	-352.653312765062	62	55	1
845	328.572951565264	-364.92644646205	61	36	0
846	335.53412476927	-377.199568291195	76	56	1
847	343.046125075256	-388.561125845648	62	51	0
848	350.530398803065	-400.849885937758	61	37	1
849	360.958479341061	-419.723116347566	62	48	0
850	371.414417717606	-437.669103826396	90	46	0
851	378.375839906803	-449.942152719013	73	43	0
852	385.337303371693	-462.215189742856	74	49	0
853	392.298808111576	-474.488214897923	69	34	0
854	398.765082063619	-485.818355036899	73	53	0
855	404.213087238488	-496.189956329763	84	41	0
856	408.642812433012	-505.603022791445	61	46	1
857	412.082001004484	-513.130341394804	64	42	0
858	413.979857818573	-519.683476003818	66	55	0
859	415.354687956453	-526.22095485311	72	39	0
860	416.757274954289	-531.831216860563	60	53	0
861	418.766155213583	-534.675483872183	51	44	0
862	421.848857943434	-536.623841795139	62	46	1
863	424.959313625644	-537.644981171936	65	32	0
864	428.15301936859	-535.884469312616	72	49	0
865	429.888617454795	-530.36813081149	69	44	0
866	428.513763950206	-523.830656907521	56	48	1
867	424.991286558448	-519.085000924766	73	49	1
868	420.945785458724	-514.323687807657	76	38	0
869	416.95579784119	-507.70793813467	43	41	0
870	413.021329177311	-499.237751943991	73	45	0
871	408.563848045771	-490.751906221732	61	45	0
872	403.583357486234	-482.250399311073	67	34	0
873	398.107617096219	-472.806013082154	58	54	0
874	392.136634020717	-462.41874553822	79	33	1
875	385.642656677228	-452.015810773708	62	39	0
876	375.654121108353	-435.939951397479	86	46	0
877	366.21644682897	-418.952512457035	67	40	0
878	359.750367436733	-407.62232045643	58	53	1
879	352.761305869382	-396.276455677114	68	49	0
880	345.772282384685	-384.930579006672	73	50	0
881	338.811067108356	-372.657474244945	67	41	0
882	331.354651675792	-359.441476244479	56	46	0
883	323.870510320761	-347.152680799365	62	50	1
884	316.909423399367	-334.879538728856	77	48	0
885	313.442783390579	-328.279355163686	64	49	0
886	305.95875120745	-315.990526989102	73	41	1
887	295.008178791089	-297.101485926658	68	52	0
888	288.047261502128	-284.828294678591	64	45	0
889	281.086385489791	-272.555091563612	71	42	0
890	274.125550754368	-260.281876579858	75	51	0
891	267.136970737774	-248.935865815729	46	38	1
892	260.671427427675	-237.605517108925	61	40	0
893	254.17812997388	-227.202374232002	77	55	2
894	247.684864934534	-216.799221102148	80	37	0
895	241.742419585062	-205.484517950565	68	36	0
896	231.782827300369	-188.481092083268	69	49	0
897	221.300325912016	-171.46196324937	58	34	0
898	214.339837903797	-159.188646496274	95	42	0
899	207.407191419101	-145.988101884723	73	33	0
900	199.92380133539	-133.699080043472	67	49	0
901	192.412651793973	-122.337260524742	69	51	0
902	185.452331825509	-110.0638945885	60	45	0
903	178.492053135065	-97.7905167844146	59	55	1
904	171.531815722818	-85.5171271134168	62	50	0
905	164.571619588416	-73.243725576438	58	52	2
906	157.583653079171	-61.8975280830637	70	46	1
907	150.623537903535	-49.6241028010845	60	59	2
908	143.663464006153	-37.3506656540558	60	47	1
909	136.675614942622	-26.0044325161725	92	46	1
910	129.715622004354	-13.7309716241434	84	56	2
911	122.75567034469	-1.45749886520207	81	48	1
912	111.778940923978	16.5048168199137	70	63	3
913	100.802306267258	34.467161857523	72	64	1
914	93.8425210543792	46.7406838079914	78	59	2
915	86.8827771206852	59.0142176235095	105	48	5
916	79.895245018648	70.3605475211516	83	57	3
917	72.4126216238365	82.6498021427542	95	57	4
918	64.9300424383837	94.9390704063699	86	53	2
919	57.9704649532796	107.212653413415	82	58	2
920	51.0109287475934	119.486248284578	83	66	0
921	44.0235961630242	130.832639295608	68	44	1
922	37.0641409189557	143.106257908978	75	54	0
923	30.1047269547707	155.37988838926	71	47	0
924	23.1453542704694	167.653530732729	64	35	0
925	16.1860228665755	179.927184944041	70	57	0
926	6.25612661230844	197.858375401236	63	54	0
927	-3.64583481824957	216.716805708595	63	47	1
928	-10.0820610701339	228.974798372947	65	46	0
929	-15.9953074723599	241.217093225569	67	54	0
930	-21.8806655880762	254.386612397619	60	56	1
931	-27.7938397620455	266.62892461475	82	51	0
932	-33.7069785092608	278.871245521121	71	49	1
933	-39.5922248419374	292.040790720843	69	47	1
934	-44.9544991436414	305.194632980973	63	52	0
935	-49.7938061339082	318.332770298235	57	50	0
936	-55.1560119433561	331.48662644159	62	44	0
937	-59.9952535862685	344.624776371755	61	48	0
938	-64.3115357787465	357.747218276374	77	45	0
939	-69.150715218042	370.885379612446	66	42	0
940	-73.4669383502332	384.007831777446	65	56	0
941	-77.7831327377353	397.130288802087	63	53	0
942	-84.5188306683558	416.82184170559	64	50	0
943	-90.7315434309421	436.497689030133	65	48	1
944	-95.0476228388143	449.620165492408	61	55	1
945	-99.886588494468	462.75836523436	62	38	1
946	-104.202608841122	475.880851955153	71	50	0
947	-108.518600442505	489.00334353745	71	48	1
948	-113.329598890676	503.068775665946	64	51	1
949	-117.617654654954	517.11849308759	49	61	1
950	-121.410649449448	530.225278596394	65	50	0
951	-125.726523983001	543.347789612599	76	40	0
952	-130.042369771225	556.470305486582	62	48	0
953	-134.358186813712	569.592826218344	65	49	0
954	-138.673975110461	582.715351810679	72	63	0
955	-142.989734661649	595.837882262655	71	51	0
956	-147.828362953558	608.976142005995	81	35	0
957	-152.144063442131	622.098682716489	59	43	0
958	-156.459735184675	635.221228285693	55	46	0
959	-161.298270953353	648.359504832886	59	62	0
960	-168.033124400186	668.051203886978	58	58	0
961	-174.245022753777	687.72718689125	57	56	0
962	-178.560549194925	700.849757294171	69	61	0
963	-182.876046889811	713.972332556732	74	53	0
964	-187.191515838495	727.094912678003	73	56	0
965	-191.506956040801	740.217497656122	74	53	1
966	-195.822367496556	753.340087494813	52	58	0
967	-200.660628836427	766.478413244709	71	49	1
968	-205.470961351297	780.543960560113	53	45	2
969	-209.758384400513	794.593781616539	65	41	0
970	-214.073675640917	807.716391969472	55	37	0
971	-218.911810255493	820.854740520939	61	47	0
972	-223.22704243107	833.977361130528	59	41	0
973	-227.542245860037	847.099986597896	71	46	0
974	-232.380287948239	860.238351950422	69	35	1
975	-236.695432312088	873.360987676308	55	45	1
976	-241.010547928687	886.483628260903	57	38	3
977	-245.325634798151	899.606273703277	65	36	0
978	-252.059641369095	919.298119729385	69	55	1
979	-258.793580901402	938.989977515303	59	55	1
980	-262.613605528022	951.169688504189	68	42	1
981	-266.461518059892	962.422187784687	61	53	0
982	-269.814467338147	972.731735577807	80	40	0
983	-272.700372658728	981.171115075238	73	53	0
984	-275.091327485454	988.667540746741	72	46	0
985	-276.464485007687	995.205271073617	57	55	0
986	-277.342701566988	1000.8000456607	67	43	0
987	-277.203129882109	1005.4361234298	64	36	1
988	-276.596537155856	1008.20202944987	60	35	0
989	-276.540708668705	1010.05646057613	61	41	1
990	-275.989945072797	1010.96793555282	61	42	0
991	-275.439181696333	1011.8794105975	65	48	0
992	-275.411267666146	1012.80662616715	60	49	1
993	-275.411267666146	1012.80662616715	67	40	0
994	-275.411267666146	1012.80662616715	58	53	0
995	-275.411267666146	1012.80662616715	56	40	0
996	-275.411267666146	1012.80662616715	64	45	0
997	-275.411267666146	1012.80662616715	64	44	0
998	-275.411267666146	1012.80662616715	68	45	0
999	-275.411267666146	1012.80662616715	67	39	0
1000	-275.411267666146	1012.80662616715	66	41	0
1001	-275.411267666146	1012.80662616715	69	41	0
1002	-275.411267666146	1012.80662616715	76	44	0
1003	-275.411267666146	1012.80662616715	77	42	2
1004	-275.411267666146	1012.80662616715	53	49	0
1005	-275.411267666146	1012.80662616715	55	53	0
1006	-275.411267666146	1012.80662616715	56	53	0
1007	-275.439181696333	1011.8794105975	63	60	0
1008	-275.439181696333	1011.8794105975	78	47	0
1009	-275.355439597333	1014.66105731204	58	47	1
1010	-276.317394608341	1017.47418512311	59	34	0
1011	-278.903722600429	1018.48010450602	57	55	1
1012	-282.563661725086	1018.59029248171	64	53	0
1013	-286.279433577438	1016.84605246224	69	49	0
1014	-287.959646409552	1013.18441603705	66	51	0
1015	-287.57638026122	1008.5325964354	67	44	0
1016	-285.652478384203	1002.90633598808	73	51	0
1017	-283.233635570563	996.337119542994	68	51	0
1018	-280.842699748813	988.840689070523	67	48	0
1019	-277.956816149701	980.401303797029	59	53	1
1020	-274.575979658868	971.018964808434	74	51	1
1021	-270.672271942894	961.620888893493	84	55	0
1022	-266.824369261391	950.368385758251	63	50	0
1023	-263.004355374607	938.18867092859	67	38	2
1024	-259.156407986418	926.936175471172	67	42	1
1025	-254.813486650877	914.740730438381	66	40	0
1026	-250.498446327168	901.618074729107	64	42	0
1027	-243.792305584182	880.99901649449	63	47	1
1028	-236.56322716159	860.364234425128	64	53	1
1029	-231.725197651016	847.225864239968	65	32	0
1030	-226.887136250036	834.087500059046	50	54	0
1031	-222.599816033151	820.037660114467	60	48	0
1032	-218.312464979826	805.987825028598	48	58	1
1033	-213.474308742909	792.849477643147	73	39	0
1034	-209.158997667138	779.726868361235	63	45	0
1035	-204.843657844875	766.604263936169	59	44	0
1036	-200.556184902904	752.554448820651	68	44	0
1037	-196.268681125192	738.504638561048	81	43	0
1038	-191.430369417707	725.36631877441	60	39	1
1039	-187.114910951816	712.243734322488	77	61	0
1040	-182.799423739372	699.12115473114	61	41	0
1041	-177.988909688953	685.055636189878	65	40	0
1042	-173.701251505467	671.005851299502	59	38	1
1043	-169.385674397054	657.883286823519	82	49	0
1044	-165.07006854238	644.760727205314	56	52	0
1045	-160.754433941736	631.638172445819	63	44	0
1046	-155.915874241677	618.499897058122	66	46	0
1047	-149.180873611127	598.808219816536	57	42	1
1048	-142.473687552323	578.189338768832	85	53	0
1049	-138.185785598063	564.13959382195	62	37	0
1050	-133.869973293971	551.017069296911	77	40	0
1051	-129.03122623876	537.878827514127	63	51	0
1052	-124.715354872518	524.756313246675	63	58	0
1053	-120.399454760714	511.633803839795	65	49	1
1054	-115.560615183786	498.495578859933	68	42	0
1055	-111.244656010182	485.373079712503	71	55	2
1056	-106.928668091539	472.250585422851	69	47	0
1057	-102.612651427684	459.128095993772	67	47	0
1058	-98.296606018499	446.005611422472	64	43	0
1059	-93.4576132880757	432.867414049804	70	51	1
1060	-86.7219853365677	413.175846002996	67	54	0
1061	-82.4058369633276	400.053379253484	49	35	0
1062	-78.0896598451654	386.930917361751	62	45	2
1063	-71.3538770554587	367.239376195706	68	41	0
1064	-67.037627290003	354.116926720366	58	58	0
1065	-65.1409560228931	347.563560842536	67	40	0
1066	-60.3017335652839	334.425404878333	63	38	0
1067	-53.0428400892415	314.718182191253	59	58	0
1068	-47.6806036204216	301.56432930287	51	50	1
1069	-44.7380047089537	294.979549809359	53	40	0
1070	-39.3757149043959	281.82570816949	65	55	1
1071	-31.0707450052141	262.087104422972	68	44	0
1072	-25.1575727311429	249.844787777402	72	30	0
1073	-19.2443650302012	237.602479818277	57	46	1
1074	-13.3589726680657	224.432964917272	61	41	1
1075	-7.44569273927482	212.19067432452	83	46	0
1076	-1.00943094643299	199.932686265558	75	34	0
1077	5.94981710094726	187.659003123641	63	44	1
1078	12.9091064285021	175.385331848636	63	39	2
1079	19.868437036348	163.111672438681	59	50	1
1080	26.8278089243104	150.838024893776	66	43	2
1081	33.7872220923309	138.564389214851	75	49	1
1082	40.7745148545364	127.217981111258	78	55	0
1083	47.7340089841164	114.944369172677	75	63	1
1084	58.1872447383357	96.9975813860074	73	44	4
1085	68.6405709750252	79.0508203106001	89	77	3
1086	75.6002286250005	66.7772558489814	78	68	2
1087	83.1107199631515	55.4152232352644	86	82	0
1088	90.5934251818107	43.1259885001928	95	61	0
1089	97.5532080003759	30.8524613622576	87	61	2
1090	104.513032097893	18.578946089372	69	60	2
1091	111.472897474538	6.3054426824674	78	58	4
1092	118.460624649713	-5.04083301965147	90	49	0
1093	125.42057098588	-17.3143126834184	68	52	1
1094	132.380558600824	-29.5877804802731	81	40	0
1095	139.891378395376	-40.9497093427926	77	35	2
1096	147.374425072689	-53.2388404197991	58	44	0
1097	154.334537853894	-65.5122708901763	77	49	0
1098	161.294691913645	-77.7856894945726	60	49	0
1099	168.254887251649	-90.0590962311253	64	37	1
1100	175.242931384884	-101.405275173485	66	42	0
1101	182.203207680839	-113.678658165969	71	49	0
1102	189.163525255048	-125.952029292472	58	44	0
1103	196.123884106928	-138.2253885502	76	36	0
1104	203.084284236713	-150.498735942878	54	44	1
1105	213.53886119189	-168.445126784965	69	38	0
1106	220.499363716808	-180.718444502912	74	40	0
1107	227.487703054445	-192.064534342848	66	57	0
1108	237.942490326241	-210.010862838477	72	46	0
1109	245.426131732122	-222.299814811908	80	40	0
1110	252.909817345149	-234.588753138669	61	52	0
1111	259.870547426515	-246.862003854476	48	43	0
1112	266.859105312382	-258.208026627079	61	52	1
1113	273.819916349777	-270.481253596023	52	50	0
1114	284.275101566629	-288.42746374663	57	31	0
1115	294.730377259781	-306.373647180386	61	49	0
1116	301.691351805581	-318.646826665848	74	53	0
1117	308.680144572339	-329.992778142914	74	46	1
1118	315.64120007318	-342.265933884308	64	48	0
1119	322.602296849713	-354.539077755064	63	52	0
1120	329.591207055782	-365.884993585758	53	45	0
1121	336.552384786773	-378.158113709651	70	38	0
1122	343.51360379369	-390.431221967563	77	44	0
1123	353.969392977306	-408.377253992483	63	38	1
1124	364.948293782014	-426.338920386508	69	52	0
1125	372.432700370497	-438.627640469931	72	48	0
1126	379.394127086503	-450.900687659159	57	44	0
1127	385.860328800045	-462.230848258361	86	56	1
1128	391.803539110871	-473.545340903103	66	43	0
1129	397.77453861793	-483.932608560659	59	47	0
1130	405.203636583523	-498.075701234862	73	39	0
1131	411.091444848571	-511.244598180056	66	42	0
1132	413.512331228296	-517.813388367184	63	48	0
1133	414.914912374399	-523.423651097342	70	32	0
1134	415.822216497501	-528.091042250395	64	44	0
1135	417.280308702728	-531.846871482208	65	44	0
1136	419.812223388639	-534.706792557612	65	39	0
1137	423.445711462875	-535.743587291799	58	41	0
1138	426.611666625424	-534.910292878747	59	48	0
1139	428.787051421823	-532.191257213242	49	38	0
1140	429.421082628251	-528.498045019805	49	51	0
1141	427.99073118472	-523.815003624186	79	52	0
1142	425.514318760077	-519.100654575042	61	45	0
1143	422.01959981228	-513.42777970247	65	60	0
1144	417.53433289926	-505.869160118513	63	41	0
1145	412.526052588248	-498.294880438596	57	52	0
1146	404.546147879446	-485.063360746019	62	40	1
1147	396.098781403736	-469.961735732853	73	60	0
1148	390.155565774825	-458.647248990834	48	44	1
1149	383.689359181386	-447.317094802856	70	50	1
1150	376.700165678689	-435.971270782873	73	36	0
1151	373.205583208182	-430.298354315571	48	49	1
1152	365.721190540295	-418.009635263123	71	45	0
1153	354.770076636458	-399.120754159056	85	46	0
1154	347.808811030351	-386.847664675675	67	46	0
1155	340.32457173866	-374.558899248019	62	43	0
1156	332.840376652777	-362.270120172761	59	52	1
1157	325.879237803514	-349.996993369423	49	60	0
1158	318.395129663928	-337.708187921904	60	40	0
1159	310.911065730499	-325.419368829578	71	48	0
1160	303.95005363872	-313.14620470535	52	43	0
1161	296.466076652403	-300.8573592389	71	38	0
1162	289.009925404564	-287.64128400851	76	45	0
1163	282.04904166935	-275.368082574569	71	55	1
1164	271.593900696258	-257.421866220422	67	55	1
1165	261.138850199815	-239.4756231457	71	55	0
1166	254.17812997388	-227.202374232002	76	59	0
1167	247.217451025033	-214.92911345046	59	47	1
1168	239.733818899782	-202.640164338984	52	54	0
1169	232.250230981736	-190.351201583631	64	47	0
1170	225.26188265864	-179.005119504407	67	50	1
1171	218.301370149769	-166.731809525751	67	47	0
1172	211.34089891857	-154.458487682045	75	47	0
1173	204.380468965042	-142.185153969564	69	42	0
1174	197.420080289186	-129.91180839017	71	45	0
1175	190.459732891235	-117.638450942934	67	49	0
1176	183.49942677113	-105.365081630647	67	47	0
1177	176.511354610091	-94.0189163917676	57	42	1
1178	169.551129447937	-81.7455233344808	62	60	1
1179	159.096963445481	-63.7990194531158	66	51	1
1180	152.109027771687	-52.4528126250952	61	60	0
1181	145.148944686633	-40.1793780168518	60	48	0
1182	134.694989005453	-22.232811793685	55	47	0
1183	127.707189820125	-10.8865633755922	72	60	1
1184	120.719428719836	0.459696928970516	90	48	1
1185	113.759527393442	12.7331849616021	80	57	1
1186	106.799667346	25.0066848620772	71	57	4
1187	99.8120236929972	36.3529808120802	70	75	1
1188	93.3752090848866	48.6108099082485	83	63	2
1189	86.9384328279411	60.8686492182314	83	73	1
1190	79.9509039165569	72.2149790916592	73	67	1
1191	72.9634130911436	83.5613208534196	95	53	4
1192	62.5100817056373	101.508071543649	80	52	2
1193	52.0568408028921	119.454848950729	91	63	3
1194	45.5924601884908	130.785537810996	76	65	1
1195	39.1281149554416	142.116236903705	70	61	1
1196	32.1408531315974	153.462648253888	73	44	2
1197	25.648738128948	163.866152910516	80	44	1
1198	19.679605034471	174.253964200616	55	51	1
1199	13.7383465002058	185.568999887444	50	60	0
1200	4.79867328994442	201.614354070276	61	58	0
1201	-4.14093050709926	217.659727859311	60	42	0
1202	-10.0542109603994	229.902014018036	67	38	0
1203	-15.9674559875275	242.144308864139	70	45	1
1204	-21.8806655880762	254.386612397619	62	41	0
1205	-27.7938397620455	266.62892461475	58	57	0
1206	-33.2118970087613	277.928319748491	60	46	0
1207	-38.0791318675037	290.139227028005	65	41	0
1208	-42.9463371456368	302.350140316412	55	50	1
1209	-47.8413717945805	313.633844013326	70	53	0
1210	-52.1855876818881	325.829056809656	68	37	0
1211	-56.5297769080498	338.024274470285	63	42	0
1212	-60.9018015435431	349.292281393893	52	42	0
1213	-65.2459384886897	361.48750877846	69	43	0
1214	-69.5621846216964	374.609956621192	64	51	0
1215	-73.3833431191742	386.78947856091	70	37	1
1216	-79.6518915370689	404.610876758583	66	44	1
1217	-85.8925155709148	423.359500691295	68	54	0
1218	-89.713576179056	435.539038946852	76	39	0
1219	-94.0575298338663	447.734298733994	52	57	0
1220	-98.4014568272396	459.929563386366	71	52	0
1221	-102.222443288425	472.109114116058	65	45	0
1222	-106.043406005832	484.288668686524	73	55	0
1223	-109.864344979927	496.468227094039	55	40	0
1224	-114.208169705875	508.663509566337	59	53	1
1225	-118.579843736894	519.931581313722	54	48	0
1226	-122.400709492096	532.111152199097	58	38	0
1227	-126.221551503404	544.290726923384	62	46	0
1228	-130.565273542074	556.486027756706	76	44	1
1229	-134.908968918957	568.681333451532	60	48	1
1230	-138.729736781796	580.860920651816	55	42	0
1231	-142.550480901147	593.040511691011	60	43	0
1232	-146.399083965458	604.292890989222	61	53	0
1233	-150.219781525549	616.472489706241	65	54	0
1234	-154.040455341863	628.652092262171	60	52	0
1235	-158.383999084588	640.847424414009	66	48	0
1236	-162.727516165003	653.042761426419	69	54	0
1237	-168.472350770782	670.84857762605	75	43	3
1238	-174.712131767126	689.597345839255	56	38	1
1239	-177.131340276159	696.166494763456	62	54	0
1240	-180.951853456383	708.346124189906	60	47	0
1241	-186.696524918021	726.151967739686	60	42	0
1242	-191.039861199795	738.34733661171	74	49	0
1243	-195.383170818794	750.542710343376	72	36	0
1244	-199.726453775307	762.738088935614	61	51	0
1245	-204.069710069103	774.933472391218	61	49	1
1246	-207.890063540079	787.113128686324	74	36	0
1247	-212.205369411735	800.235736880451	69	45	0
1248	-216.548546135891	812.431134374812	52	53	0
1249	-220.368824526551	824.610803143121	79	49	0
1250	-224.711949384422	836.806209815666	65	61	0
1251	-229.055047579168	849.001621349715	68	48	1
1252	-232.875251818041	861.181302594021	71	49	0
1253	-236.695432312088	873.360987676308	60	45	0
1254	-241.038453436398	885.556412707083	57	42	2
1255	-245.409354442731	896.824627048336	64	52	0
1256	-249.229461713345	909.004324605688	60	53	0
1257	-253.049545238493	921.184026001021	59	45	1
1258	-256.897514348093	932.436515685171	65	42	0
1259	-260.745461567305	943.689009207301	74	56	0
1260	-265.116242964694	954.957245692611	54	52	0
1261	-270.91600057343	970.90878411755	76	43	1
1262	-275.697921043728	985.901634561829	51	46	0
1263	-277.538101808284	994.309536826797	80	58	0
1264	-277.8655521404	1000.81578639336	52	37	0
1265	-277.175215536787	1006.36333898548	60	48	0
1266	-275.989945072797	1010.96793555282	52	37	0
1267	-275.878288500127	1014.67679782957	71	41	1
1268	-277.335177246132	1018.43288203143	55	41	0
1269	-279.865674328059	1021.293233159	54	35	0
1270	-283.002762988792	1021.38768052962	71	38	0
1271	-286.195684407081	1019.62769908085	71	45	0
1272	-288.398745035462	1015.98180465028	67	54	0
1273	-288.043396525201	1010.40276946127	58	43	0
1274	-286.119496247848	1004.77650877181	47	37	0
1275	-283.700655375316	998.20729202684	72	63	0
1276	-280.786869817006	990.695120125078	61	51	0
1277	-278.423840412172	982.271475623362	73	31	0
1278	-274.631806572259	969.164533751085	78	46	1
1279	-270.288978768687	956.969071434811	59	43	0
1280	-267.375137606054	949.456909609959	57	44	0
1281	-264.489196545153	941.0175344171	69	50	0
1282	-261.603243170888	932.578161382116	57	40	0
1283	-258.717277483316	924.138790507801	70	51	0
1284	-255.859208424343	914.772206259891	78	56	1
1285	-252.478263652127	905.389886586927	73	41	0
1286	-249.097302929848	896.00756985601	76	39	0
1287	-246.239190511464	886.640992803499	64	50	0
1288	-243.38106438797	877.274417910725	75	42	0
1289	-240.000058062025	867.892109155655	68	73	0
1290	-236.591131475172	859.437018883415	57	49	0
1291	-234.227927592699	851.013401960023	54	48	0
1292	-231.864713416842	842.589786533266	70	45	0
1293	-228.978618409834	834.150437972508	52	59	1
1294	-226.092511089868	825.71109157335	66	50	0
1295	-223.178490393213	818.198962872848	71	48	0
1296	-220.78733211488	810.702569884248	75	49	1
1297	-218.396164706559	803.206178395078	60	32	1
1298	-216.004988167784	795.709788405336	69	36	0
1299	-213.585903753294	789.1406154586	85	39	0
1300	-209.709772542701	778.815384974703	65	44	0
1301	-205.889415087004	766.635727238841	60	39	0
1302	-202.508225720027	757.253451246768	76	43	0
1303	-200.556184903136	752.554448820651	66	44	0
1304	-198.659929861897	746.001016255468	58	48	1
1305	-191.95325297676	725.382048711181	64	54	2
1306	-184.751511582581	703.820148275234	63	39	1
1307	-182.360210703686	696.323779276572	68	47	1
1308	-177.54969149665	682.258261334151	61	56	1
1309	-170.319904395088	661.62360344734	58	44	1
1310	-166.032193136401	647.573827194981	69	53	0
1311	-161.744451042439	633.524055798538	76	52	0
1312	-156.905896796379	620.385779208504	65	57	0
1313	-152.590208361566	607.263233627193	69	37	0
1314	-148.274491180899	594.140692905523	65	42	2
1315	-143.435844411841	581.00243311841	64	53	0
1316	-139.1200681685	567.879902655259	75	56	0
1317	-134.804263179714	554.757377050817	62	51	0
1318	-129.96552388795	541.61913406942	78	35	1
1319	-125.649659837014	528.496618724428	67	51	0
1320	-121.333767040458	515.374108237214	60	58	0
1321	-116.494935226976	502.235882059671	75	45	1
1322	-112.178983368678	489.113381834701	73	41	1
1323	-107.890876031481	475.0636708932	65	39	1
1324	-103.079822650994	460.9982459452	68	41	1
1325	-98.7637808994623	447.875760833733	62	41	2
1326	-94.447710402892	434.753280582838	61	57	1
1327	-90.1316111613996	421.630805192515	60	50	0
1328	-85.8154831748107	408.50833465904	64	53	2
1329	-80.9764033780084	395.37015288882	65	45	0
1330	-74.2406493163435	375.678606682457	63	46	0
1331	-67.5048282220378	355.987072236836	59	50	1
1332	-63.1885533696041	342.864627084695	69	50	0
1333	-61.2918702323223	336.311263123527	61	44	0
1334	-56.4526213406352	323.173111961223	63	39	0
1335	-48.6707541467622	303.450184419751	61	37	0
1336	-43.3084883241681	290.296337482519	59	37	0
1337	-38.4691246819566	277.158208544366	76	46	0
1338	-33.1067903671646	264.004375491291	58	49	2
1339	-27.1936266932171	251.762055933475	64	50	0
1340	-21.2804275926319	239.519745063037	64	54	0
1341	-14.8721009971923	226.334519390948	56	47	2
1342	-8.43588345719036	214.076519546099	65	47	1
1343	-1.99962756468449	201.818529917859	67	48	1
1344	4.95961435709614	189.544845082797	73	50	0
1345	11.9467424949398	178.198387778364	69	49	0
1346	18.9060653792694	165.924726684578	69	48	0
1347	25.8654295435408	153.651077458635	61	47	0
1348	32.824834987754	141.37744009681	72	68	2
1349	39.7842817120836	129.103814600967	81	55	1
1350	46.7716066638241	117.757416689768	69	52	0
1351	57.2248309483984	99.8106263773516	85	65	0
1352	64.1844197545433	87.5370424287394	72	73	0
1353	71.6670111523708	75.2477731406689	86	43	1
1354	82.6434137548786	57.285350587219	95	67	1
1355	86.1371902715764	51.6121866470203	88	61	1
1356	93.0969455261366	39.3386518871412	85	67	2
1357	103.550567778933	21.3919799020514	88	78	2
1358	107.044403019536	15.7188337845728	90	55	3
1359	114.00428051292	3.44533463381231	62	66	2
1360	124.458083728096	-14.5012839194387	64	44	1
1361	131.941037103068	-26.7904431810603	58	49	2
1362	139.424034686817	-39.0795887978747	74	41	2
1363	146.411914202676	-50.4258169457316	69	51	0
1364	153.372019260656	-62.6992490999401	71	37	1
1365	160.332165597181	-74.9726693863049	59	34	1
1366	167.292353211669	-87.2460778066888	59	41	0
1367	174.252582104586	-99.5194743601605	54	50	0
1368	184.706905515573	-117.465938967653	66	49	0
1369	195.161319405481	-135.412376857363	61	49	1
1370	202.644699719269	-147.701407008804	72	53	1
1371	210.128124240669	-159.990423514508	72	59	0
1372	217.116400071187	-171.336531142704	59	56	2
1373	224.076917641331	-183.609842889011	62	50	0
1374	231.037476489088	-195.883142769337	78	55	0
1375	238.025869762525	-207.229214749299	53	44	0
1376	244.986509566545	-219.502490883693	69	60	0
1377	251.947190647945	-231.775755150244	57	35	1
1378	258.935701363254	-243.121791485697	59	43	0
1379	265.896463400743	-255.395032005385	70	50	0
1380	272.857266714796	-267.668260659091	59	44	0
1381	279.81811130594	-279.94147744216	60	41	0
1382	286.778997173707	-292.21468236018	74	26	0
1383	293.767704687314	-303.560659291223	68	52	0
1384	300.728671510413	-315.833840461448	69	43	0
1385	311.184087326168	-333.779981890693	55	51	0
1386	321.639593616943	-351.726096601225	61	49	0
1387	325.106267031748	-358.326273011975	61	44	0
1388	332.095190383145	-369.672184592113	72	44	0
1389	339.084151817195	-381.018084280193	65	44	0
1390	346.045382940094	-393.291188278235	61	51	0
1391	356.996443476761	-412.180092206225	59	49	0
1392	364.480800975347	-424.468826834112	51	46	1
1393	371.442180291051	-436.74188758526	67	49	0
1394	378.403600882273	-449.01493646577	74	49	0
1395	385.36506274913	-461.287973479368	63	48	0
1396	391.803539110871	-473.545340903103	79	32	0
1397	397.746782096219	-484.859824842773	78	43	0
1398	403.717812906136	-495.247083787806	65	45	0
1399	408.670566439279	-504.67580649443	65	30	0
1400	412.082001004484	-513.130341394804	62	44	0
1401	414.475137487752	-520.626347280107	58	36	0
1402	415.84996876365	-527.163825951517	49	52	0
1403	418.821658371016	-532.821051268838	67	50	1
1404	422.894926576875	-536.655149732716	72	41	0
1405	426.033132501645	-536.749072034843	66	44	0
1406	428.703803040262	-534.972906222567	73	39	0
1407	430.383901870984	-531.31100020092	77	54	0
1408	429.999614465516	-526.659265429713	70	44	1
1409	427.523198074545	-521.944917591289	46	44	0
1410	424.028474028222	-516.272044420242	70	54	0
1411	419.515448777995	-509.640643353574	59	37	0
1412	412.553805835894	-497.36766412016	72	41	0
1413	405.096930983709	-484.1518006064	49	57	0
1414	399.098157797707	-474.691759542562	62	32	0
1415	393.127169504936	-464.304493448697	68	42	0
1416	386.660945898562	-452.974343982525	59	51	1
1417	380.166997006629	-442.5714005474	77	66	0
1418	374.196102362301	-432.18410682492	71	51	0
1419	367.729980569449	-420.853927429765	71	51	0
1420	361.263894154341	-409.523737798445	73	43	0
1421	354.797843117092	-398.193537930958	48	68	0
1422	347.808811030351	-386.847664675675	62	52	0
1423	340.819817026495	-375.501779528335	66	53	0
1424	333.85863237438	-363.22866629716	70	58	2
1425	322.907808266464	-344.339699886739	72	34	0
1426	311.929307644314	-326.37792031467	70	38	0
1427	304.968291025958	-314.104757895693	61	48	0
1428	297.51208899566	-300.888698123395	78	50	1
1429	290.028153284919	-288.599840853363	58	51	0
1430	283.06726502243	-276.326641124673	54	52	0
1431	276.106418037089	-264.053429530002	65	58	0
1432	269.145612328488	-251.780206064694	59	42	0
1433	261.661849047756	-239.491296972148	79	35	0
1434	254.17812997388	-227.202374232002	60	58	1
1435	247.217451025033	-214.92911345046	78	39	0
1436	240.229020637635	-203.583056845702	67	55	0
1437	233.268422645167	-191.30977231916	77	48	0
1438	226.307865930023	-179.036475922912	71	27	1
1439	219.347350492317	-166.763167660683	65	43	1
1440	208.892754778732	-148.816791013815	72	45	0
1441	198.438249543309	-130.870387648232	58	53	1
1442	190.954913192894	-118.581349438056	74	57	1
1443	183.471621050208	-106.292297583073	64	43	0
1444	176.511354610091	-94.0189163917676	54	57	0
1445	169.523320533568	-82.672739263624	62	45	0
1446	162.563135051809	-70.3993343273178	65	56	0
1447	155.60299084807	-58.1259175250307	61	46	0
1448	148.615074216679	-46.7797047533095	65	49	1
1449	141.655010971706	-34.506264206022	72	58	1
1450	134.694989005453	-22.232811793685	74	59	1
1451	127.735008317686	-9.95934751443565	74	47	3
1452	120.252098906843	2.32981980592012	83	57	1
1453	112.769233704894	14.6190007710829	73	53	1
1454	105.809379782644	26.8925023637712	74	66	4
1455	95.3557633410092	44.839169097133	77	63	1
1456	84.9022373809712	62.7858625492081	77	69	3
1457	77.9425469771959	75.0594116179273	78	57	2
1458	70.9828978528967	87.3329725535586	68	62	2
1459	63.9954569066176	98.6793295918033	86	51	2
1460	57.0358887432958	110.952914269641	59	68	3
1461	50.0763618595665	123.226510812528	64	46	0
1462	39.100276150275	141.189021183178	77	47	3
1463	28.1242852072464	159.151560903527	66	50	2
1464	21.1649247740861	171.425206637941	68	44	0
1465	14.7285539865843	183.683160001412	80	58	0
1466	8.29222155135358	195.94112358056	62	37	0
1467	1.85592746839393	208.19909737166	74	53	0
1468	-4.58032826229464	220.457081376575	59	44	0
1469	-11.0165456405957	232.71507559251	74	45	0
1470	-17.4527246663347	244.973080025055	65	46	0
1471	-26.3085860665306	263.800149651244	61	42	1
1472	-34.6414291436668	282.611528478563	63	42	0
1473	-40.0037318395334	295.765364111401	66	37	1
1474	-45.3659995029448	308.919207020663	62	41	0
1475	-53.1478697892744	328.64212871436	64	45	0
1476	-60.4067349247052	348.349352249876	57	47	0
1477	-64.7230113734258	361.471794691868	67	42	2
1478	-69.0392590772826	374.594241994433	57	37	0
1479	-73.8784020098392	387.732409325428	74	51	1
1480	-78.7175130544347	400.870582659729	64	61	0
1481	-83.0336713820579	413.993045621552	53	48	1
1482	-89.246395740076	433.668890607543	66	35	0
1483	-95.981973895221	453.360463665798	51	47	1
1484	-100.820931787486	466.498664607294	49	51	0
1485	-105.136944819009	479.62115240749	78	51	0
1486	-109.452929105144	492.743645066395	62	35	0
1487	-113.768884646066	505.866142585874	69	43	0
1488	-118.056935589411	519.915860546753	63	36	1
1489	-122.344955698121	533.965583367273	69	65	1
1490	-126.660822916368	547.08809546195	68	50	0
1491	-131.499564711819	560.226334802806	60	44	0
1492	-138.234716648876	579.917981779203	51	57	0
1493	-142.550480901031	593.040511691011	78	45	2
1494	-146.866216407274	606.163046462461	55	43	0
1495	-153.601213501301	625.854720314965	56	45	0
1496	-157.916876357398	638.97726750467	69	38	0
1497	-162.2325104677	652.099819551222	81	55	1
1498	-166.548115831974	665.222376457416	63	43	1
1499	-170.863692449988	678.344938222319	76	47	0
1500	-175.702127931232	691.483232771978	74	50	0
1501	-180.017645485874	704.605804796331	70	43	0
1502	-184.333134294138	717.728381678462	69	55	1
1503	-189.171477250988	730.866693030111	74	34	0
1504	-193.486906995473	743.989280171692	71	45	0
1505	-197.802307993523	757.111872171052	81	42	0
1506	-202.117680245079	770.234469026327	57	36	0
1507	-206.405126580328	784.28428630624	64	43	0
1508	-211.215416894411	798.349840819836	64	47	0
1509	-215.530699248193	811.472452791408	53	45	1
1510	-219.84595285519	824.59506962169	78	41	0
1511	-224.161177715519	837.717691310681	66	49	1
1512	-228.476373828657	850.840317857452	81	37	0
1513	-233.31440815283	863.978684409522	44	41	0
1514	-240.048535245063	883.670509439893	60	38	0
1515	-246.782595299243	903.362346229143	74	49	0
1516	-251.620505205821	916.500735584646	67	55	0
1517	-255.963433218072	928.696177355014	61	47	1
1518	-259.811386835994	939.948669919744	69	40	0
1519	-263.136462046416	951.18542738352	75	48	0
1520	-265.966574423481	961.479232939892	79	36	1
1521	-268.852496161649	969.918609556742	66	46	0
1522	-271.73840558657	978.357988336124	72	49	0
1523	-274.129363949643	985.854413408786	57	42	0
1524	-276.025375684607	992.407883872278	53	39	0
1525	-277.398530221311	998.945614558645	58	55	0
1526	-277.231044224696	1004.50890787225	69	51	0
1527	-276.045773342368	1009.11350442097	52	39	0
1528	-274.888418539078	1012.79088570923	57	59	1
1529	-274.804676766507	1015.57253243215	74	48	1
1530	-276.289480338164	1018.40140069649	56	39	0
1531	-278.819978099549	1021.26175120473	64	55	0
1532	-282.479914881173	1021.3719391441	63	47	0
1533	-286.195684407081	1019.62769908085	85	49	0
1534	-288.454578688717	1014.12737359479	68	41	0
1535	-287.632213423436	1006.67816538922	69	45	1
1536	-284.690525393351	1000.09320612531	59	66	0
1537	-281.776743016089	992.58103349898	53	57	1
1538	-278.918778717576	983.214431980625	68	49	0
1539	-275.565860588918	972.904876624234	66	51	0
1540	-271.69006972824	962.579584213905	71	45	1
1541	-267.870082504116	950.399864587933	85	40	0
1542	-263.55512424896	937.277194300666	59	45	0
1543	-258.717277483374	924.13879050687	50	46	0
1544	-254.40226016246	911.01613047719	71	38	0
1545	-247.696155405953	890.397065524012	80	57	0
1546	-240.467114093597	869.762276248075	71	30	0
1547	-238.048115387966	863.193088002503	53	43	0
1548	-233.732962690177	850.070451186039	54	50	0
1549	-227.026646241487	829.451422339305	71	51	0
1550	-222.21644801076	815.385848607868	61	41	1
1551	-217.378315900103	802.24749641493	55	51	0
1552	-213.06302782672	789.124882812612	59	47	0
1553	-208.747711006901	776.002274067141	67	54	1
1554	-203.937382806267	761.936723130755	75	49	0
1555	-199.127020403335	747.87117819488	71	53	1
1556	-194.811612114718	734.748585104011	86	48	0
1557	-190.524068268482	720.698781323619	66	51	1
1558	-186.236493586563	706.648982400075	77	44	0
1559	-181.920996972418	693.526403887197	66	44	0
1560	-177.082582666888	680.388102093711	56	55	0
1561	-172.244136471709	667.249806305394	65	53	0
1562	-167.928550476674	654.127243448049	72	44	0
1563	-163.612935735495	641.004685448483	74	54	0
1564	-158.774397016736	627.866406464018	61	44	0
1565	-153.935826408677	614.728133484721	80	42	0
1566	-149.125107147614	600.662650940008	70	50	1
1567	-142.41792433575	580.043769896962	72	40	0
1568	-138.102143907046	566.921240516938	72	33	0
1569	-136.205694569624	560.367839131504	67	45	0
1570	-129.993402482243	540.691918502562	58	46	1
1571	-123.258140048361	521.000286616385	72	43	0
1572	-118.942231050169	507.877778829075	67	40	0
1573	-114.626293306821	494.755275901407	63	52	0
1574	-109.78741407796	481.617058123462	62	37	0
1575	-105.471417273046	468.494565456174	61	48	0
1576	-101.183263365878	454.444862072356	57	54	0
1577	-96.3721609467757	440.379445523955	55	42	0
1578	-92.0560742489179	427.256967971101	59	33	0
1579	-87.7399588060216	414.134495279752	77	46	0
1580	-83.4238146182615	401.012027448043	55	53	1
1581	-79.1076416856959	387.889564474113	79	56	2
1582	-74.7914400083246	374.767106359825	54	52	0
1583	-68.0556196506368	355.075571068563	59	37	2
1584	-60.796802012308	335.368333968334	65	51	0
1585	-58.3771801890107	328.79925793875	53	40	0
1586	-53.5379126266926	315.661110380664	53	52	0
1587	-46.278951493965	295.95390030276	60	37	0
1588	-40.9166676751338	282.800056666136	72	38	0
1589	-37.9740439657471	276.215282220393	50	35	0
1590	-32.0609127936186	263.972955440171	72	39	0
1591	-23.2050761386636	245.145873749629	70	43	0
1592	-17.2918557124212	232.903568679467	69	53	0
1593	-11.3785998594249	220.661272298545	77	47	0
1594	-4.94236315472517	208.403277964331	83	45	0
1595	2.01685879228171	196.129588058218	72	43	2
1596	8.45317366509698	183.87161494419	57	45	0
1597	14.8895268902997	171.613652044907	76	39	0
1598	25.3146357334917	152.739564615302	78	52	0
1599	36.290633518598	134.77701801341	77	60	0
1600	43.8008949927753	123.414913523942	85	62	0
1601	50.7604043022729	111.141306689009	77	61	1
1602	57.7199548914796	98.8677117200568	75	55	0
1603	64.7073796022451	87.521344368346	86	62	4
1604	71.6670111523708	75.2477731406689	68	79	2
1605	78.6266839818563	62.9742137808353	84	67	2
1606	85.6142261410132	51.6278820689768	101	70	1
1607	92.5739799309522	39.3543464522809	70	62	2
1608	99.5337750002509	27.0808227006346	82	66	3
1609	106.521434606926	15.7345266323537	84	57	1
1610	114.004280513036	3.44533463381231	79	47	0
1611	121.487170628156	-8.84384371992201	71	56	2
1612	128.447132143658	-21.1173182809725	78	47	1
1613	135.40713493817	-33.3907809741795	70	41	0
1614	146.384100064402	-51.35303282924	63	57	0
1615	157.361159953696	-69.3152553308755	80	48	0
1616	164.349139225611	-80.6614529183134	68	51	1
1617	171.309348144918	-92.9348545419052	60	57	1
1618	178.269598342071	-105.208244299516	49	44	1
1619	185.229889817361	-117.481622189283	68	38	0
1620	192.190222570731	-129.75498821307	58	56	0
1621	199.150596602063	-142.02834236715	66	39	0
1622	206.111011910776	-154.30168465618	62	53	0
1623	213.099267346202	-165.647799087688	74	52	0
1624	220.0597636124	-177.921117631719	52	55	0
1625	227.020301156095	-190.194424306974	45	52	1
1626	234.008674034267	-201.540503093041	59	41	0
1627	240.969292534632	-213.813786024228	69	41	2
1628	248.452949571772	-226.102732524276	62	46	0
1629	255.964439858857	-237.464449318126	63	42	0
1630	266.419464155158	-255.410705232061	84	57	0
1631	276.874578928284	-273.356934427284	73	39	0
1632	283.835444822907	-285.630144415423	62	59	0
1633	290.796351994388	-297.903342534788	68	45	0
1634	297.757300442609	-310.17652878724	78	47	0
1635	304.718290167162	-322.449703171849	84	47	0
1636	311.707097431994	-333.795649539679	56	40	0
1637	318.695942779945	-345.141584017314	64	45	0
1638	325.657053137373	-357.414722775109	60	42	0
1639	332.618204770726	-369.687849665992	65	50	1
1640	339.57939768018	-381.960964686237	66	51	1
1641	346.540631865733	-394.234067840502	69	43	0
1642	353.529674008314	-405.579942910001	63	36	1
1643	361.014009282109	-417.868683893234	58	52	0
1644	368.498388761189	-430.157411230728	78	49	0
1645	375.45978938014	-442.430465183221	53	36	0
1646	382.421231274609	-454.703507266939	61	43	0
1647	389.41047291545	-466.049321209081	63	55	1
1648	395.876725403767	-477.379466038197	64	49	0
1649	401.819984684116	-488.6939441422	62	39	2
1650	408.726074460195	-502.821373894811	54	50	0
1651	413.59558980033	-515.031739459373	67	32	0
1652	415.465697506268	-522.512089652009	67	50	1
1653	416.840531058377	-529.049567965791	56	45	0
1654	418.270872816211	-533.732613136061	52	40	0
1655	420.80278931401	-536.592533606105	59	41	0
1656	424.436279192916	-537.629327483475	69	41	0
1657	428.125269804848	-536.811685645021	71	43	0
1658	430.300654485065	-534.092649230734	62	43	0
1659	430.934684556676	-530.399436836131	52	37	1
1660	430.027363725239	-525.732049079612	61	51	0
1661	427.550947905926	-521.017701245844	75	40	1
1662	424.028474028222	-516.272044420242	65	59	0
1663	417.53433289926	-505.869160118513	75	45	0
1664	410.572702206788	-493.596177496947	67	48	0
1665	405.619959017378	-484.167456706986	70	48	0
1666	400.144211610779	-474.723073159344	53	39	0
1667	393.650195171824	-464.320151025429	81	49	0
1668	387.183970213635	-452.990002353676	65	51	1
1669	380.717780633015	-441.659843447618	57	47	0
1670	373.728604818403	-430.314014343545	66	37	0
1671	366.767230831145	-418.040957097895	73	40	0
1672	359.282879438018	-405.752226242796	49	36	1
1673	351.798572250234	-393.463481737301	54	46	0
1674	344.837325018714	-381.190387172624	66	40	0
1675	337.876119063178	-368.917280739173	54	49	1
1676	330.391941561829	-356.628497137688	80	46	0
1677	322.907808266464	-344.339699886739	61	45	0
1678	315.94672906812	-332.066556134261	55	60	0
1679	308.985691145761	-319.793400510214	69	53	0
1680	298.035095168743	-300.904367472045	83	45	0
1681	287.056816972326	-282.942521229386	74	39	0
1682	283.562485473056	-277.269528365694	61	32	0
1683	276.078633534606	-264.980645630509	71	44	0
1684	265.128331865766	-246.091524592601	61	35	0
1685	258.16758873791	-233.818282463588	72	47	0
1686	251.206886887318	-221.545028467663	58	43	0
1687	244.246226313408	-209.271762604825	70	65	1
1688	237.285607016878	-196.998484873213	55	55	0
1689	230.325028997788	-184.725195276551	56	48	1
1690	223.364492255903	-172.451893810183	55	38	0
1691	216.403996791691	-160.178580477834	59	44	0
1692	209.415742810583	-148.832471273839	67	51	0
1693	202.455328303564	-136.559134195559	74	43	1
1694	195.4949550741	-124.285785251297	47	37	1
1695	188.011639484204	-111.996741604991	63	37	0
1696	180.528368102037	-99.7076843148097	67	44	2
1697	173.568121635646	-87.4342980524525	72	60	1
1698	166.607916447159	-75.1608999250457	59	46	0
1699	159.647752536926	-62.8874899288639	79	41	0
1700	152.687629905296	-50.6140680685639	59	42	0
1701	145.69973415439	-39.2678502332419	66	51	0
1702	135.245778727811	-21.3212853139266	82	62	1
1703	124.791913781955	-3.37469367682934	84	62	0
1704	117.309025132214	8.91447907872498	74	66	2
1705	109.826180691132	21.2036654772237	102	71	0
1706	102.838522538892	32.549956317991	76	68	2
1707	95.8787282717531	44.8234748579562	79	49	3
1708	88.918975283741	57.0970052666962	91	74	2
1709	81.9592635749141	69.3705475404859	92	59	5
1710	74.9995931454469	81.6441016793251	70	64	1
1711	68.0399639954558	93.9176676841453	89	60	0
1712	61.0803761250572	106.191245554015	73	61	4
1713	54.0929941456416	117.537619544193	83	59	1
1714	43.6398303698516	135.484418548644	78	41	0
1715	36.6803845811519	147.758037965745	62	45	0
1716	29.1980288872728	160.047371638007	71	54	0
1717	21.715717403451	172.336718956009	72	44	0
1718	14.7563983839937	184.610375682823	63	39	0
1719	4.82651997177163	202.541569736786	77	34	1
1720	-1.60975346004125	214.799549027346	54	38	0
1721	-8.04598853935022	227.057538530789	57	40	0
1722	-13.9592435418162	239.299830472097	61	44	0
1723	-19.844610709697	252.469346734695	66	38	1
1724	-25.7577934838482	264.711656040512	66	58	0
1725	-31.6709408315364	276.953974033706	78	41	1
1726	-37.5561962163192	290.123516328633	56	42	0
1727	-42.9184793430613	303.277355927043	54	41	0
1728	-50.1774407672347	322.984560538083	66	35	0
1729	-57.4363304445287	342.691778659821	64	34	0
1730	-62.2755503698136	355.829931578599	69	46	0
1731	-67.1147384070791	368.968090503477	61	55	0
1732	-71.4309699099977	382.090540505946	70	50	0
1733	-75.7471726682852	395.212995366193	74	39	0
1734	-80.5862681861618	408.351171096787	62	38	3
1735	-85.4253318159608	421.48935283348	58	40	0
1736	-89.741445197491	434.611823352985	60	40	0
1737	-94.0575298338663	447.734298733994	74	36	0
1738	-98.3735857252032	460.856778975576	79	54	0
1739	-102.689612871502	473.979264074937	68	47	0
1740	-107.005611272878	487.101754032075	58	47	1
1741	-113.741009836958	506.793358170427	54	42	1
1742	-120.476341367059	526.484974067658	59	46	0
1743	-124.792223215918	539.607484003529	82	41	0
1744	-129.108076319273	552.729998799972	71	38	0
1745	-133.423900677008	565.852518453263	69	56	0
1746	-137.739696289122	578.975042966194	66	41	0
1747	-142.055463155382	592.097572337836	73	40	0
1748	-146.371201276139	605.220106569119	62	47	1
1749	-150.6869106511	618.342645657249	76	45	0
1750	-154.974706501642	632.392405183986	63	54	0
1751	-159.262471516966	646.442169568501	56	48	1
1752	-165.997337634093	666.133865253069	55	41	0
1753	-172.732136715495	685.825572697446	72	42	0
1754	-177.57055666903	698.963869642466	67	40	0
1755	-181.886059593002	712.086443822831	56	41	0
1756	-186.20153377048	725.209022863768	63	47	0
1757	-191.039861199795	738.34733661171	63	49	2
1758	-195.355276313261	751.469925909303	84	53	1
1759	-199.670662680408	764.592520065606	68	40	1
1760	-204.508897584397	777.73085061647	61	41	1
1761	-211.243315221567	797.422625257634	69	42	0
1762	-217.977665821789	817.114411656745	61	42	1
1763	-222.292905313137	830.237031189725	59	45	1
1764	-226.608116057585	843.359655577689	73	46	1
1765	-230.923298055073	856.482284826227	61	48	1
1766	-235.23845130566	869.604918933474	68	51	0
1767	-240.048535245063	883.670509439893	68	50	1
1768	-244.335722064774	897.720369356684	60	54	0
1769	-248.65078541619	910.843018575571	53	45	0
1770	-253.488679794711	923.981410325505	80	43	0
1771	-257.803684080194	937.104069804773	57	39	0
1772	-262.146570225654	949.299518590793	73	34	0
1773	-266.517341352417	960.567756690085	61	56	0
1774	-269.842379797599	971.804520030506	51	54	0
1775	-272.672459501831	982.098330622539	68	48	0
1776	-275.997461713094	993.335099419579	60	57	1
1777	-277.837637697463	1001.74300194345	62	41	1
1778	-277.203129882109	1005.4361234298	68	42	1
1779	-276.568622913677	1009.129245013	79	40	1
1780	-276.456965917081	1012.83810727298	68	44	0
1781	-277.41892071761	1015.65123532526	68	44	0
1782	-279.482400926354	1016.64141433313	76	48	0
1783	-282.096644273959	1016.72012004722	75	51	0
1784	-285.261652418994	1015.88735344075	67	53	0
1785	-287.436797306873	1013.16867406946	63	48	0
1786	-288.071313224907	1009.47555393539	59	43	0
1787	-287.688046574418	1004.82373434678	57	47	0
1788	-284.279337809829	996.368602475151	74	35	0
1789	-281.309721611673	990.710861255415	55	53	0
1790	-278.423840412172	982.271475623362	61	44	0
1791	-273.58609782072	969.133053232916	55	45	1
1792	-271.634244192974	964.434015276842	67	42	0
1793	-268.309203269193	953.197250685655	60	48	0
1794	-263.060176736559	936.334239863791	67	48	0
1795	-259.212227496027	925.081744403578	51	47	0
1796	-254.869304079388	912.886299367994	59	40	0
1797	-250.554261669051	899.763643655926	60	45	0
1798	-246.2670971349	885.713777267374	62	61	1
1799	-241.457035716041	871.648179536685	62	60	0
1800	-234.200023862068	851.94061749801	72	45	0
1801	-226.9708422533	831.305853424594	56	55	0
1802	-222.683518898091	817.256013480946	69	39	0
1803	-218.368264800461	804.133393938653	86	39	0
1804	-214.052981956047	791.01077925507	60	35	0
1805	-209.737670365022	777.888169429265	62	48	0
1806	-205.450226803427	763.8383489158	56	41	0
1807	-201.162752405973	749.788533261046	66	62	0
1808	-196.324470278516	736.650207463652	69	52	0
1809	-191.486156261235	723.511887671426	64	36	0
1810	-187.170695708774	710.389303218573	60	55	0
1811	-182.855206409935	697.266723624431	68	38	2
1812	-176.148363631684	676.647783790715	69	53	1
1813	-169.441450573504	656.028855714016	54	33	0
1814	-164.602949197986	642.890569522046	62	42	0
1815	-160.28731093969	629.768015302718	75	45	1
1816	-155.971643935423	616.645465940237	66	45	1
1817	-151.133050036384	603.507196553051	61	38	0
1818	-148.713741128449	596.938064110465	58	37	0
1819	-144.397999902838	583.815527707338	69	48	0
1820	-137.662882734905	564.123870622367	63	46	0
1821	-133.374948262819	550.07413107343	63	41	0
1822	-129.086982955923	536.024396384135	55	54	0
1823	-124.248201702489	522.88616060093	66	41	0
1824	-119.93229793309	509.763651731424	61	50	0
1825	-113.19693251705	490.072037481703	67	29	0
1826	-106.461500067147	470.380434992723	57	43	0
1827	-102.145479745581	457.257946101949	58	46	1
1828	-97.3065134496428	444.119743927382	56	39	0
1829	-92.9904340669164	430.997265296988	76	44	1
1830	-88.674325939035	417.874791525304	72	45	1
1831	-81.9386484862771	398.183231878094	65	40	0
1832	-75.7258290864411	378.507399367169	63	42	1
1833	-71.4096059792791	365.384945032187	59	40	0
1834	-66.5704258995247	352.246781266294	68	48	0
1835	-62.2541437320178	339.124337192625	62	56	0
1836	-57.4149014488794	325.986184830777	65	48	0
1837	-52.0526943338336	312.832325991243	74	42	0
1838	-47.2133867033408	299.694186242297	56	41	0
1839	-41.8511110959225	286.540341289714	58	46	1
1840	-35.9658627924509	273.37079313118	70	47	0
1841	-30.6035155468853	260.216963396408	65	33	1
1842	-25.2132797591621	247.990356549621	57	44	0
1843	-19.3000693080248	235.748048576526	58	53	1
1844	-12.8638798063621	223.490041673183	70	41	1
1845	-6.42765195219545	211.232044980861	57	50	0
1846	3.474311943457	192.373608473688	64	50	0
1847	13.9271606840193	174.426707493141	67	46	2
1848	20.9143387020449	163.080265467055	64	37	0
1849	27.8737135189585	150.806619637646	69	48	1
1850	34.8331296161632	138.532985674217	67	41	1
1851	41.7925869930768	126.259363575839	64	42	1
1852	48.7520856497576	113.985753342509	81	53	1
1853	55.7394604811561	102.63937071152	75	61	4
1854	62.6990400992217	90.3657842213288	83	55	0
1855	69.6586609966471	78.0922095961869	104	57	3
1856	76.6461532766698	66.7458626069129	96	61	1
1857	83.6058551347815	54.4723117249086	85	66	2
1858	90.5655982723692	42.1987727098167	82	77	0
1859	97.5532080003759	30.8524613622576	103	59	4
1860	105.036000171734	18.5632529947907	80	92	3
1861	112.518836552219	6.27405827399343	91	69	2
1862	122.972626156872	-11.6725640920922	68	41	2
1863	133.426506242191	-29.6191597413272	95	56	2
1864	140.414353569678	-40.9653980825096	64	53	0
1865	147.897401712253	-53.2545282393694	65	43	0
1866	155.380494063371	-65.5436447514221	72	66	0
1867	162.340651052073	-77.8170616384596	73	57	1
1868	169.300849318854	-90.0904666604474	68	50	0
1869	176.288896157988	-101.436643884517	60	53	0
1870	183.249175382953	-113.710025161505	61	48	1
1871	190.209495886054	-125.98339457158	56	48	0
1872	197.197660169273	-137.329536149278	74	42	1
1873	204.158061629976	-149.602881815284	61	48	0
1874	211.118504368176	-161.876215614378	66	46	0
1875	218.078988384106	-174.149537544698	51	40	0
1876	225.03951367765	-186.422847609967	66	41	0
1877	232.550868643797	-197.784607181326	68	56	3
1878	240.034471704508	-210.073569118045	96	57	1
1879	246.995122160588	-222.346841854043	67	39	0
1880	253.432815618988	-234.604427961633	67	36	0
1881	259.870547426515	-246.862003854476	62	56	0
1882	270.325612807064	-264.808249635622	54	49	0
1883	280.780768663739	-282.754468698986	73	61	0
1884	287.76944399043	-294.100455825217	66	54	0
1885	294.730377259781	-306.373647180386	57	37	0
1886	302.214360107551	-318.662495481782	51	41	0
1887	309.726163882879	-330.024113992229	64	38	0
1888	316.687222312205	-342.297268018126	54	40	0
1889	323.648322017863	-354.570410174318	68	48	1
1890	330.637234929716	-365.916324284859	67	47	1
1891	337.598415589426	-378.189442694187	63	42	0
1892	344.559637525177	-390.462549235672	74	46	0
1893	351.548667875584	-401.808427697048	69	41	0
1894	358.509970764862	-414.081510490738	67	40	0
1895	365.994336078642	-426.370242379606	69	47	0
1896	372.955722983694	-438.643300577067	79	37	0
1897	379.394127086503	-450.900687659159	62	47	1
1898	386.355595077912	-463.17372297775	59	50	2
1899	392.821835004375	-474.503872555681	56	37	1
1900	398.792838359484	-484.891138751991	73	51	0
1901	404.26859731751	-494.335523744114	75	36	0
1902	408.726074460195	-502.821373894811	55	49	0
1903	411.614476130577	-511.260253516026	68	53	0
1904	413.512331228296	-517.813388367184	65	49	0
1905	415.437945114681	-523.439305953681	72	37	0
1906	416.840531058377	-529.049567965791	84	53	1
1907	419.839974742848	-533.779576253146	67	48	0
1908	423.968745670572	-535.759241100401	63	34	0
1909	427.134700727649	-534.9259463083	59	42	0
1910	429.805369725858	-533.14977983851	70	39	0
1911	430.439400142117	-529.456567510031	68	42	0
1912	429.009047228319	-524.773526475765	67	35	0
1913	426.504883049289	-520.986394376494	68	65	0
1914	422.982410301396	-516.240736687556	70	45	0
1915	418.99241770379	-509.624988964759	56	43	0
1916	414.507160305337	-502.06636609789	66	43	0
1917	409.526643889083	-493.564866451547	65	48	1
1918	404.573902951146	-484.13614443969	65	48	0
1919	399.098157797707	-474.691759542562	61	45	1
1920	392.604143839271	-464.288835811429	50	45	0
1921	386.137921584712	-452.958685547113	67	42	0
1922	379.699495485111	-440.701308781281	74	50	0
1923	369.271278844448	-421.828125599772	64	41	1
1924	358.292373441276	-403.866470099427	64	40	0
1925	350.808072603366	-391.57772378251	69	48	0
1926	343.846831496921	-379.304627521895	49	48	0
1927	336.362617605017	-367.015854829922	51	51	1
1928	328.878447919269	-354.727068490349	71	44	1
1929	321.917333569319	-342.453934909776	71	57	0
1930	314.956260495819	-330.180789462291	70	56	0
1931	307.472220497264	-317.891964024864	66	50	0
1932	299.98822470475	-305.603124938905	63	58	0
1933	293.027278389083	-293.329942172393	66	44	0
1934	286.094155573985	-280.129531419836	61	45	0
1935	275.1437686758	-261.240437074564	48	56	0
1936	267.659970713488	-248.951538903639	65	49	0
1937	260.671427427733	-237.605517108925	55	52	0
1938	250.216474340239	-219.659246063791	69	47	1
1939	243.255819891696	-207.385978505015	64	40	1
1940	236.295206720126	-195.112699082121	60	49	0
1941	232.828812829219	-188.512446901761	70	48	1
1942	225.317474931711	-177.150687465444	61	50	0
1943	214.339837903797	-159.188646496274	67	50	0
1944	207.379391172959	-146.915317877196	62	39	0
1945	200.39118387847	-135.569193368778	77	52	0
1946	193.430818105	-123.295841002837	60	36	1
1947	186.470493609668	-111.022476771846	62	51	2
1948	178.987228333484	-98.733416730538	70	57	1
1949	171.504007265787	-86.4443430462852	60	50	1
1950	164.515999481024	-75.0981574198231	66	51	1
1951	158.078819204296	-62.8404305716977	56	48	0
1952	151.641677278036	-50.5826935097575	75	42	0
1953	140.664693239494	-32.6204551784322	64	52	0
1954	129.715622004354	-13.7309716241434	74	48	2
1955	126.249550435285	-7.13062879815698	66	57	0
1956	119.26179977553	4.21563403867185	78	54	2
1957	108.808068027662	22.1622664174065	78	56	3
1958	101.848238606588	34.4357747863978	62	58	3
1959	94.3376596192829	45.7977735744789	81	58	2
1960	86.8549492713064	58.0870018275455	72	59	0
1961	79.895245018648	70.3605475211516	79	74	2
1962	72.9077510024654	81.7068893061951	85	82	3
1963	65.9481277104933	93.9804587420076	66	63	2
1964	58.9885456981137	106.254040041938	69	58	0
1965	52.0290049653267	118.527633209713	69	45	0
1966	45.0695055124233	130.801238243468	57	51	0
1967	38.1100473391125	143.074855141342	53	61	0
1968	31.1506304459181	155.348483907059	78	52	2
1969	24.1634126052377	166.69490883965	74	48	1
1970	17.2040766738355	178.96856134478	69	62	0
1971	10.2447820226662	191.242225717753	71	50	0
1972	0.314938861003611	209.173430684954	74	53	0
1973	-6.12131099245744	221.431417062879	64	46	0
1974	-12.5575224934728	233.689413655549	77	45	0
1975	-21.9363713052007	252.53218113631	71	44	0
1976	-27.8216939970735	265.701708992012	58	40	0
1977	-33.7069785092608	278.871245521121	69	51	0
1978	-39.0971462932648	291.097864224575	52	50	0
1979	-43.9643474982586	303.308778723702	58	52	0
1980	-49.3265924463049	316.462626934052	57	43	0
1981	-54.6888023614301	329.616482419893	52	50	0
1982	-59.5280478859786	342.754631751217	75	48	0
1983	-63.8443337361095	355.877073115669	61	46	0
1984	-68.1605908415513	368.999519340694	71	39	0
1985	-72.9997438468854	382.137685478665	53	43	1
1986	-77.3159418918658	395.260141963139	74	50	0
1987	-81.1091896895086	408.366887170821	54	53	1
1988	-87.2940640855231	428.969944628887	68	55	0
1989	-94.0017897078069	449.588729917072	59	57	0
1990	-98.3178435127484	462.711210154928	58	34	1
1991	-102.633868572651	475.833695251495	75	32	1
1992	-106.949864887458	488.956185210496	84	51	0
1993	-111.265832456993	502.078680025414	67	32	0
1994	-116.104679991549	515.216900161467	75	49	0
1995	-120.420588499226	528.339405237697	75	45	0
1996	-124.736468261457	541.461915171705	65	41	1
1997	-129.575223274296	554.600152112544	78	33	0
1998	-136.310394364409	574.291795728728	73	49	0
1999	-143.045498419611	593.98345110286	65	56	0
[truncated: 412 more rows]
