# Supplementary material for: Bayesian algorithm to estimate position and activity of an orphan gamma source utilizing multiple detectors in a mobile gamma spectrometry system
Source: PLoS One. 2021 Jan 22;16(1):e0245440. doi: 10.1371/journal.pone.0245440 (PMC7822251; doi:10.1371/journal.pone.0245440)
Supplement: S1 Data — (GZ) [file pone.0245440.s001.gz › synth_data_Co-60_setup_13_real_2.csv]

	V1	V2	V3	V4	V5
1	333.657044215477	-422.430080149323	66	52	0
2	333.657044215477	-422.430080149323	63	48	1
3	333.657044215477	-422.430080149323	76	43	0
4	333.657044215477	-422.430080149323	62	43	1
5	333.657044215477	-422.430080149323	47	54	0
6	333.657044215477	-422.430080149323	62	38	0
7	333.657044215477	-422.430080149323	74	36	1
8	333.684809667	-421.5028639175	62	46	0
9	333.712575121317	-420.575647683814	77	57	0
10	333.712575121317	-420.575647683814	63	37	0
11	333.712575121317	-420.575647683814	58	44	0
12	333.712575121317	-420.575647683814	65	43	0
13	333.712575121317	-420.575647683814	52	31	0
14	333.712575121317	-420.575647683814	60	46	0
15	333.712575121317	-420.575647683814	55	48	0
16	333.712575121317	-420.575647683814	57	40	0
17	333.712575121317	-420.575647683814	71	55	1
18	333.712575121317	-420.575647683814	57	47	0
19	333.712575121317	-420.575647683814	71	58	0
20	333.712575121317	-420.575647683814	60	53	1
21	333.712575121317	-420.575647683814	58	48	0
22	333.712575121317	-420.575647683814	81	41	0
23	333.712575121317	-420.575647683814	63	55	0
24	333.712575121317	-420.575647683814	69	39	0
25	333.712575121317	-420.575647683814	77	39	0
26	334.235593802761	-420.591309427284	63	40	0
27	334.758612485195	-420.606971107423	69	39	0
28	334.786377719138	-419.67975486815	67	39	0
29	334.786377719138	-419.67975486815	71	39	0
30	334.786377719138	-419.67975486815	68	43	0
31	334.786377719138	-419.67975486815	59	39	0
32	334.786377719138	-419.67975486815	83	38	0
33	334.814142955933	-418.752538626082	73	37	0
34	334.814142955933	-418.752538626082	61	43	0
35	334.814142955933	-418.752538626082	69	48	0
36	334.814142955933	-418.752538626082	60	45	0
37	334.814142955933	-418.752538626082	68	46	0
38	334.814142955933	-418.752538626082	49	41	1
39	334.814142955933	-418.752538626082	65	48	0
40	334.814142955933	-418.752538626082	71	39	0
41	334.291124496609	-418.736876949668	61	45	0
42	333.74034057837	-419.648431446403	67	51	0
43	333.712575121317	-420.575647683814	63	49	1
44	333.712575121317	-420.575647683814	55	43	0
45	333.712575121317	-420.575647683814	80	33	1
46	333.712575121317	-420.575647683814	54	41	1
47	334.235593802761	-420.591309427284	64	48	0
48	334.758612485195	-420.606971107423	80	47	1
49	334.758612485195	-420.606971107423	62	53	1
50	334.758612485195	-420.606971107423	64	48	1
51	334.758612485195	-420.606971107423	63	57	1
52	334.730847253988	-421.534187344834	81	43	0
53	334.703082025575	-422.461403580382	58	51	1
54	334.675316799956	-423.388619816862	72	54	0
55	335.170570706774	-424.331497678533	80	37	0
56	335.69358983764	-424.347159239464	73	51	0
57	335.69358983764	-424.347159239464	66	48	1
58	335.69358983764	-424.347159239464	48	49	2
59	335.69358983764	-424.347159239464	58	44	0
60	335.721354837355	-423.41994300019	68	51	0
61	335.749119839864	-422.492726759985	54	40	1
62	335.721354837355	-423.41994300019	65	44	0
63	335.69358983764	-424.347159239464	47	42	0
64	335.69358983764	-424.347159239464	52	39	0
65	335.69358983764	-424.347159239464	58	39	0
66	335.69358983764	-424.347159239464	77	57	1
67	335.69358983764	-424.347159239464	61	49	0
68	335.69358983764	-424.347159239464	64	47	1
69	335.721354837355	-423.41994300019	61	47	0
70	335.749119839864	-422.492726759985	56	43	0
71	335.749119839864	-422.492726759985	66	51	0
72	335.749119839864	-422.492726759985	68	44	0
73	335.749119839864	-422.492726759985	56	57	0
74	335.749119839864	-422.492726759985	61	53	1
75	335.749119839864	-422.492726759985	74	41	1
76	335.749119839864	-422.492726759985	76	47	1
77	335.749119839864	-422.492726759985	80	45	1
78	335.749119839864	-422.492726759985	64	52	0
79	335.749119839864	-422.492726759985	65	40	0
80	335.749119839864	-422.492726759985	62	35	1
81	335.749119839864	-422.492726759985	58	54	1
82	335.749119839864	-422.492726759985	53	47	0
83	335.749119839864	-422.492726759985	50	44	0
84	335.749119839864	-422.492726759985	68	45	0
85	335.749119839864	-422.492726759985	74	45	0
86	335.749119839864	-422.492726759985	59	51	0
87	336.272138748493	-422.508388255723	60	43	1
88	336.795157658053	-422.524049689062	60	48	0
89	336.795157658053	-422.524049689062	72	34	0
90	336.795157658053	-422.524049689062	73	41	0
91	336.795157658053	-422.524049689062	74	41	1
92	336.795157658053	-422.524049689062	65	44	0
93	336.795157658053	-422.524049689062	60	50	0
94	336.795157658053	-422.524049689062	55	40	0
95	336.795157658053	-422.524049689062	72	49	0
96	336.795157658053	-422.524049689062	62	49	0
97	336.795157658053	-422.524049689062	59	46	1
98	336.795157658053	-422.524049689062	48	38	0
99	336.795157658053	-422.524049689062	54	41	0
100	336.795157658053	-422.524049689062	74	54	0
101	336.795157658053	-422.524049689062	51	42	0
102	336.795157658053	-422.524049689062	67	50	0
103	336.795157658053	-422.524049689062	70	54	0
104	336.795157658053	-422.524049689062	74	46	0
105	336.795157658053	-422.524049689062	67	47	0
106	336.795157658053	-422.524049689062	61	53	0
107	336.795157658053	-422.524049689062	66	43	1
108	336.795157658053	-422.524049689062	54	52	0
109	336.795157658053	-422.524049689062	61	43	2
110	336.795157658053	-422.524049689062	62	53	0
111	336.795157658053	-422.524049689062	62	43	0
112	336.795157658053	-422.524049689062	52	41	0
113	336.795157658053	-422.524049689062	79	53	0
114	336.795157658053	-422.524049689062	75	49	1
115	336.795157658053	-422.524049689062	60	42	2
116	336.795157658053	-422.524049689062	68	33	0
117	336.795157658053	-422.524049689062	70	46	0
118	336.795157658053	-422.524049689062	57	38	0
119	336.795157658053	-422.524049689062	52	41	0
120	336.795157658053	-422.524049689062	71	33	0
121	336.795157658053	-422.524049689062	56	55	0
122	336.795157658053	-422.524049689062	61	43	1
123	336.795157658053	-422.524049689062	54	43	0
124	336.795157658053	-422.524049689062	71	32	1
125	336.795157658053	-422.524049689062	70	47	0
126	336.795157658053	-422.524049689062	62	35	1
127	336.795157658053	-422.524049689062	61	47	0
128	336.795157658053	-422.524049689062	58	49	1
129	336.795157658053	-422.524049689062	62	38	0
130	336.795157658053	-422.524049689062	82	51	0
131	336.795157658053	-422.524049689062	73	50	0
132	336.795157658053	-422.524049689062	62	37	0
133	336.795157658053	-422.524049689062	59	39	0
134	336.795157658053	-422.524049689062	64	38	1
135	336.795157658053	-422.524049689062	49	45	0
136	336.795157658053	-422.524049689062	72	35	0
137	336.795157658053	-422.524049689062	63	46	0
138	336.795157658053	-422.524049689062	64	53	1
139	336.795157658053	-422.524049689062	68	47	0
140	336.795157658053	-422.524049689062	70	39	0
141	336.795157658053	-422.524049689062	71	44	0
142	336.795157658053	-422.524049689062	62	36	0
143	336.795157658053	-422.524049689062	75	48	0
144	336.795157658053	-422.524049689062	65	51	0
145	336.795157658053	-422.524049689062	72	62	0
146	336.795157658053	-422.524049689062	60	49	0
147	336.795157658053	-422.524049689062	72	42	0
148	336.795157658053	-422.524049689062	52	51	2
149	336.795157658053	-422.524049689062	50	52	1
150	336.795157658053	-422.524049689062	68	45	0
151	336.795157658053	-422.524049689062	80	39	0
152	336.795157658053	-422.524049689062	58	39	0
153	336.795157658053	-422.524049689062	72	45	0
154	336.795157658053	-422.524049689062	74	44	0
155	336.795157658053	-422.524049689062	65	53	0
156	336.795157658053	-422.524049689062	72	49	0
157	336.795157658053	-422.524049689062	64	44	0
158	336.795157658053	-422.524049689062	58	44	1
159	336.795157658053	-422.524049689062	68	42	0
160	336.795157658053	-422.524049689062	55	49	0
161	336.795157658053	-422.524049689062	58	53	0
162	336.795157658053	-422.524049689062	56	33	1
163	336.795157658053	-422.524049689062	75	45	0
164	336.795157658053	-422.524049689062	59	31	0
165	336.795157658053	-422.524049689062	59	35	0
166	336.795157658053	-422.524049689062	63	56	1
167	336.795157658053	-422.524049689062	58	38	0
168	336.795157658053	-422.524049689062	53	48	0
169	336.795157658053	-422.524049689062	79	45	0
170	336.795157658053	-422.524049689062	73	40	0
171	336.795157658053	-422.524049689062	43	46	0
172	336.795157658053	-422.524049689062	62	50	0
173	336.795157658053	-422.524049689062	63	47	0
174	336.795157658053	-422.524049689062	63	46	0
175	336.795157658053	-422.524049689062	56	50	0
176	336.795157658053	-422.524049689062	58	40	0
177	336.795157658053	-422.524049689062	72	43	0
178	336.795157658053	-422.524049689062	59	39	0
179	336.795157658053	-422.524049689062	69	48	0
180	336.795157658053	-422.524049689062	78	39	0
181	336.795157658053	-422.524049689062	66	51	0
182	336.795157658053	-422.524049689062	61	35	0
183	336.795157658053	-422.524049689062	65	55	0
184	336.795157658053	-422.524049689062	69	61	1
185	336.795157658053	-422.524049689062	67	53	0
186	336.795157658053	-422.524049689062	69	33	0
187	336.795157658053	-422.524049689062	63	41	1
188	336.795157658053	-422.524049689062	57	32	0
189	336.795157658053	-422.524049689062	61	51	1
190	336.795157658053	-422.524049689062	62	40	0
191	336.795157658053	-422.524049689062	69	48	0
192	336.795157658053	-422.524049689062	54	40	0
193	336.795157658053	-422.524049689062	71	38	1
194	336.795157658053	-422.524049689062	69	35	1
195	336.795157658053	-422.524049689062	65	45	2
196	336.795157658053	-422.524049689062	59	46	1
197	336.795157658053	-422.524049689062	51	52	0
198	336.795157658053	-422.524049689062	78	36	0
199	336.795157658053	-422.524049689062	64	56	0
200	336.795157658053	-422.524049689062	70	34	0
201	336.795157658053	-422.524049689062	64	55	0
202	336.795157658053	-422.524049689062	71	38	0
203	336.795157658053	-422.524049689062	70	41	1
204	336.795157658053	-422.524049689062	57	58	0
205	336.795157658053	-422.524049689062	66	48	0
206	336.795157658053	-422.524049689062	57	54	0
207	336.795157658053	-422.524049689062	62	35	0
208	336.795157658053	-422.524049689062	56	37	1
209	336.795157658053	-422.524049689062	53	51	0
210	336.795157658053	-422.524049689062	76	47	0
211	336.795157658053	-422.524049689062	76	54	0
212	336.795157658053	-422.524049689062	69	49	1
213	336.795157658053	-422.524049689062	53	45	0
214	336.795157658053	-422.524049689062	58	49	0
215	336.795157658053	-422.524049689062	71	50	0
216	336.795157658053	-422.524049689062	69	40	0
217	336.795157658053	-422.524049689062	61	40	0
218	336.795157658053	-422.524049689062	63	53	0
219	336.795157658053	-422.524049689062	72	45	0
220	336.795157658053	-422.524049689062	67	39	0
221	336.795157658053	-422.524049689062	64	32	1
222	336.795157658053	-422.524049689062	64	48	1
223	336.795157658053	-422.524049689062	69	44	0
224	336.795157658053	-422.524049689062	61	46	0
225	336.795157658053	-422.524049689062	58	47	1
226	336.795157658053	-422.524049689062	71	40	0
227	336.795157658053	-422.524049689062	70	42	0
228	336.795157658053	-422.524049689062	52	60	0
229	336.795157658053	-422.524049689062	68	41	1
230	336.795157658053	-422.524049689062	76	44	1
231	336.795157658053	-422.524049689062	56	37	0
232	336.795157658053	-422.524049689062	58	63	0
233	336.795157658053	-422.524049689062	51	43	0
234	336.795157658053	-422.524049689062	71	45	0
235	336.795157658053	-422.524049689062	72	56	0
236	336.795157658053	-422.524049689062	66	49	1
237	336.795157658053	-422.524049689062	54	28	0
238	336.795157658053	-422.524049689062	67	44	0
239	336.795157658053	-422.524049689062	69	43	0
240	336.795157658053	-422.524049689062	70	45	1
241	336.795157658053	-422.524049689062	62	49	0
242	336.795157658053	-422.524049689062	69	54	0
243	336.795157658053	-422.524049689062	69	52	0
244	336.795157658053	-422.524049689062	57	37	0
245	336.795157658053	-422.524049689062	60	45	2
246	336.795157658053	-422.524049689062	69	39	0
247	336.795157658053	-422.524049689062	56	51	0
248	336.795157658053	-422.524049689062	65	50	0
249	336.795157658053	-422.524049689062	62	46	1
250	336.795157658053	-422.524049689062	72	55	1
251	336.795157658053	-422.524049689062	71	50	0
252	336.795157658053	-422.524049689062	65	53	0
253	336.795157658053	-422.524049689062	67	43	0
254	336.795157658053	-422.524049689062	71	35	0
255	336.795157658053	-422.524049689062	69	48	2
256	336.795157658053	-422.524049689062	62	46	0
257	336.795157658053	-422.524049689062	68	47	1
258	336.795157658053	-422.524049689062	85	45	0
259	336.795157658053	-422.524049689062	78	36	0
260	336.795157658053	-422.524049689062	72	49	0
261	336.795157658053	-422.524049689062	72	61	0
262	336.795157658053	-422.524049689062	64	49	0
263	336.795157658053	-422.524049689062	67	46	0
264	336.795157658053	-422.524049689062	72	44	0
265	336.795157658053	-422.524049689062	74	47	0
266	336.795157658053	-422.524049689062	66	61	0
267	336.795157658053	-422.524049689062	74	47	0
268	336.795157658053	-422.524049689062	68	35	0
269	336.795157658053	-422.524049689062	59	44	0
270	336.795157658053	-422.524049689062	65	43	1
271	336.795157658053	-422.524049689062	74	46	0
272	336.795157658053	-422.524049689062	58	39	1
273	336.795157658053	-422.524049689062	62	37	0
274	336.795157658053	-422.524049689062	76	51	0
275	336.795157658053	-422.524049689062	75	45	0
276	336.795157658053	-422.524049689062	62	52	0
277	336.795157658053	-422.524049689062	51	40	0
278	336.795157658053	-422.524049689062	50	43	0
279	336.795157658053	-422.524049689062	80	40	0
280	336.795157658053	-422.524049689062	66	40	0
281	336.795157658053	-422.524049689062	60	39	0
282	336.795157658053	-422.524049689062	66	51	0
283	336.795157658053	-422.524049689062	83	51	0
284	336.795157658053	-422.524049689062	74	46	0
285	336.795157658053	-422.524049689062	68	41	0
286	336.795157658053	-422.524049689062	72	41	0
287	336.795157658053	-422.524049689062	74	46	0
288	336.795157658053	-422.524049689062	59	57	0
289	336.795157658053	-422.524049689062	63	45	0
290	336.795157658053	-422.524049689062	72	44	0
291	336.795157658053	-422.524049689062	65	41	0
292	336.795157658053	-422.524049689062	76	39	0
293	336.795157658053	-422.524049689062	58	55	0
294	336.795157658053	-422.524049689062	73	30	0
295	336.795157658053	-422.524049689062	62	55	1
296	336.795157658053	-422.524049689062	75	42	2
297	336.795157658053	-422.524049689062	61	60	0
298	336.795157658053	-422.524049689062	66	46	0
299	336.795157658053	-422.524049689062	71	53	0
300	336.795157658053	-422.524049689062	60	45	0
301	336.795157658053	-422.524049689062	62	38	2
302	336.795157658053	-422.524049689062	60	50	0
303	336.795157658053	-422.524049689062	61	40	0
304	336.795157658053	-422.524049689062	56	34	0
305	336.795157658053	-422.524049689062	69	44	0
306	336.795157658053	-422.524049689062	61	48	0
307	336.795157658053	-422.524049689062	61	36	1
308	336.795157658053	-422.524049689062	71	43	0
309	336.795157658053	-422.524049689062	64	46	0
310	336.795157658053	-422.524049689062	64	50	0
311	336.795157658053	-422.524049689062	73	50	1
312	336.795157658053	-422.524049689062	70	33	0
313	336.795157658053	-422.524049689062	78	42	0
314	336.795157658053	-422.524049689062	56	47	0
315	336.795157658053	-422.524049689062	46	40	1
316	336.795157658053	-422.524049689062	61	56	0
317	336.795157658053	-422.524049689062	81	46	0
318	336.795157658053	-422.524049689062	74	54	1
319	336.795157658053	-422.524049689062	56	56	0
320	336.795157658053	-422.524049689062	66	41	0
321	336.795157658053	-422.524049689062	64	38	0
322	336.795157658053	-422.524049689062	73	39	0
323	336.795157658053	-422.524049689062	66	36	2
324	336.795157658053	-422.524049689062	56	49	1
325	336.795157658053	-422.524049689062	56	55	0
326	336.795157658053	-422.524049689062	93	38	1
327	336.795157658053	-422.524049689062	66	44	0
328	336.795157658053	-422.524049689062	72	49	1
329	336.795157658053	-422.524049689062	68	50	1
330	336.795157658053	-422.524049689062	64	41	1
331	336.795157658053	-422.524049689062	59	47	0
332	336.795157658053	-422.524049689062	68	41	0
333	336.795157658053	-422.524049689062	63	51	1
334	336.795157658053	-422.524049689062	69	46	0
335	336.795157658053	-422.524049689062	56	48	0
336	336.795157658053	-422.524049689062	59	45	0
337	336.272138748493	-422.508388255723	73	56	0
338	335.253866048937	-421.549848964438	68	36	1
339	334.291124496551	-418.736876951531	77	45	0
340	332.80536619015	-415.908242836595	60	48	0
341	330.796592143073	-413.063946069218	59	44	0
342	328.815587417805	-409.292432103306	79	40	0
343	326.834586323239	-405.520917166024	77	50	1
344	324.358340060397	-400.806522135623	57	44	1
345	321.386852033203	-395.149246105924	59	37	0
346	317.892357207136	-389.476304198615	72	44	1
347	311.398639132036	-379.073292230256	49	57	0
348	304.437485371251	-366.800172267482	75	41	1
349	298.962084919156	-357.35568743851	69	40	0
350	292.991474221228	-346.968312338926	74	42	0
351	287.020893457637	-336.580928516574	58	47	0
352	280.555112883099	-325.250651519746	66	43	0
353	273.594141004083	-312.977478992194	64	40	0
354	266.110206025711	-300.688624520786	58	35	0
355	258.654097946244	-287.472540285438	65	44	0
356	251.198037495313	-274.256442425773	58	45	0
357	243.191238800297	-261.951874146238	72	57	0
358	235.707485533145	-249.662964195013	69	62	0
359	228.251566120889	-236.446824527346	68	53	0
360	220.767902977299	-224.157887296751	75	55	1
361	213.284284040798	-211.868936420418	62	48	3
362	202.306536528049	-193.906931521371	66	61	0
363	191.851873274485	-175.960576541722	58	48	0
364	184.891414560727	-163.687253046781	70	54	0
365	177.903195958235	-152.341133671813	59	59	0
366	170.942818201846	-140.06778643094	50	50	1
367	163.982481723418	-127.794427323155	75	48	2
368	156.99438056472	-116.448272302747	61	50	1
369	149.51114410942	-104.159205023199	79	59	0
370	142.027951862081	-91.8701240997761	69	45	2
371	135.039970854181	-80.5239317156374	78	47	0
372	124.585884116765	-62.5774049479514	61	52	2
373	114.131887859723	-44.6308514634147	102	65	2
374	107.171879742004	-32.3573956731707	105	68	3
375	100.211912902887	-20.0839280169457	107	77	5
376	92.7290179026313	-7.79475707840174	109	73	7
377	85.2461671113269	4.49442750588059	119	73	6
378	78.2585030624759	15.8407166497782	111	103	9
379	71.2987026698538	28.1142334975302	151	122	4
380	64.3389435564168	40.3877622112632	159	117	9
381	57.3792257222813	52.6613027900457	140	135	3
382	50.4195491676219	64.9348552357405	124	130	11
383	39.9661953527248	82.8815982714295	95	76	6
384	29.5129320203559	100.828368020244	98	61	3
385	22.5255822305335	112.174752203748	92	74	3
386	15.5661088772467	124.448363999836	73	71	3
387	8.60667680407641	136.721987662837	68	43	0
388	1.64728601078968	148.995623189025	70	58	0
389	-5.31206350238062	161.269270583056	63	54	0
390	-12.2992164787138	172.615714160725	74	43	0
391	-19.2584850295098	184.889385295101	72	37	0
392	-26.2177123001311	197.163068295456	76	54	2
393	-32.6539547665743	209.421056237072	63	41	0
394	-41.482057326124	229.175318702124	66	50	0
395	-50.3379275391926	248.002385050058	68	41	0
396	-56.2510805618949	260.244701594114	56	37	0
397	-62.1363418507972	273.414242439903	68	49	0
398	-67.4986306563369	286.568080714904	63	43	1
399	-72.3379516982241	299.706214418635	74	46	0
400	-77.177240852383	312.844354126602	78	45	2
401	-82.0164981188718	325.982499837875	71	49	0
402	-86.8835856907535	338.193435954861	71	47	1
403	-91.7506436816184	350.404378079809	61	43	0
404	-96.5898075944278	363.542541811243	70	41	0
405	-100.878150553792	377.592211729847	67	52	0
406	-107.58600120683	398.210976022296	53	43	0
407	-114.321650372643	417.902536478825	56	50	0
408	-118.637740237813	431.025010778569	69	40	0
409	-123.476716801175	444.163208115846	70	41	0
410	-127.792747605126	457.285692675039	67	46	0
411	-134.005284156185	476.961568852887	67	48	0
412	-140.740667545411	496.653175509535	68	50	0
413	-145.056583368336	509.77567950543	64	34	0
414	-149.372470445815	522.898188360967	66	47	0
415	-154.211233222217	536.036424103193	75	49	0
416	-158.527061237604	549.15894321911	75	47	0
417	-162.842860507313	562.281467192806	58	49	1
418	-167.681530761358	575.419719739817	77	42	1
419	-174.416578978999	595.111385197379	55	34	0
420	-180.600780372741	615.714552589692	68	56	0
421	-184.888547480223	629.764316974208	74	43	1
422	-189.727062267542	642.9025971191	52	39	0
423	-194.042655087484	656.025156185031	63	47	0
424	-198.358219161397	669.147720109671	49	45	0
425	-203.196641424787	682.286017059349	50	50	0
426	-207.512146435212	695.408591242507	72	47	0
427	-211.827622699318	708.531170283444	69	46	1
428	-218.562223914021	728.222913010046	74	54	0
429	-225.296758092009	747.914667494595	72	48	0
430	-230.134995305852	761.052998051047	54	50	0
431	-234.450324695208	774.175602467731	69	42	0
432	-238.765625337837	787.298211742193	69	44	0
433	-243.603770026064	800.436559101567	54	58	0
434	-250.310155267071	821.055572818965	67	48	0
435	-257.016470226343	841.674598292448	63	48	2
436	-261.331621905556	854.797232939862	73	58	1
437	-265.646744837868	867.919872445054	59	47	0
438	-270.484702163143	881.05825340189	68	45	0
439	-274.827673501568	893.253687615506	63	40	0
440	-278.64775795571	905.433389010839	70	64	0
441	-282.467818664794	917.613094244152	69	46	0
442	-286.315765884006	928.865587766282	73	41	0
443	-291.620613331674	943.874164857902	70	45	0
444	-296.4304795278	957.939793759957	62	41	0
445	-299.316382827761	966.379173981026	62	43	0
446	-301.707335859304	973.875600253232	52	47	1
447	-303.080491813133	980.413330931216	56	57	2
448	-303.958707029582	986.008105748333	75	36	0
449	-304.34198424255	990.659924350679	62	52	0
450	-303.707475938136	994.35304572247	75	47	1
451	-303.072968480701	998.046167187393	58	39	0
452	-302.989225034311	1000.82781388424	60	34	0
453	-304.474026917131	1003.656683065	57	49	0
454	-307.555286595132	1005.60556082334	81	60	0
455	-310.7202920735	1004.77279417031	70	48	0
456	-313.913215687673	1003.01281427126	53	42	1
457	-315.565512809437	1000.27839414217	70	44	0
458	-315.182249147911	995.626574317925	63	43	0
459	-312.296399710467	987.187182562426	57	49	0
460	-308.392750470841	977.789094626904	63	62	0
461	-305.506873691338	969.349707913585	76	41	0
462	-302.126044928038	959.967367240228	59	53	0
463	-300.174197433516	955.268327838741	62	40	0
464	-296.326313863741	944.015820859931	65	36	0
465	-290.55444746482	927.137067591771	74	36	0
466	-286.734419382876	914.957354680635	71	37	0
467	-282.419416177901	901.834691951983	60	50	0
468	-277.581521993328	888.696296556853	63	53	0
469	-270.847485512204	869.00445133727	59	49	1
470	-264.113381992735	849.312617876567	46	46	0
471	-259.303267006762	835.24702974502	75	41	1
472	-255.01598813216	821.197182245553	62	34	0
473	-250.70077689708	808.074555144645	70	52	0
474	-245.862663458567	794.936199351214	67	52	0
475	-241.547393158602	781.813582507893	53	48	0
476	-237.232094112085	768.690970523283	64	44	0
477	-230.525548825623	748.071980303153	77	48	0
478	-223.818933258473	727.453001841903	67	40	0
479	-218.980632459046	714.314679647796	62	50	1
480	-214.693077288219	700.264877485111	61	44	1
481	-210.40549128165	686.215080182068	65	48	0
482	-205.567095647741	673.076774786226	60	45	0
483	-200.728668124531	659.938475394621	71	48	1
484	-193.993859023671	640.246764552779	77	63	0
485	-187.286869124568	619.627849913202	70	41	1
486	-182.476201113081	605.562357767485	72	52	0
487	-178.160512678267	592.439812186174	78	47	0
488	-173.8447954976	579.317271464504	67	56	0
489	-169.006148728542	566.179011677392	56	47	1
490	-162.271021984052	546.487356272526	63	55	0
491	-155.535828204651	526.795712628402	71	31	0
492	-151.219964153715	513.67319728341	67	51	2
493	-146.904071357159	500.550686796196	72	48	0
494	-142.065239543677	487.412460618652	62	44	0
495	-137.226375841768	474.27424044814	69	41	0
496	-132.938266822137	460.224530045874	76	43	0
497	-128.650126967696	446.174824504182	66	48	0
498	-123.811168435263	433.036621130072	52	56	1
499	-117.075589985179	413.345044686459	77	50	0
500	-110.862865997246	393.669196578674	64	48	1
501	-106.54670769471	380.546731447801	74	50	1
502	-101.707596009946	367.408555680886	61	53	0
503	-97.3913786466001	354.286100809462	71	32	1
504	-93.0751325387391	341.163650795817	62	49	1
505	-88.2359283345868	328.025491835549	77	54	0
506	-83.3966922425316	314.887338879518	56	49	3
507	-78.5574242628645	301.749191928655	73	48	0
508	-73.7181243956438	288.611050983891	48	55	1
509	-68.3558569998131	275.457204711623	61	47	1
510	-60.0509212191682	255.718593807891	62	42	0
511	-51.7459042553673	235.980000292882	79	44	0
512	-48.8032335105236	229.395236690529	58	44	0
513	-45.3097590297111	223.721982406452	67	39	0
514	-35.4079222545843	204.863513294607	69	49	1
515	-26.0289410324767	186.020774382167	55	44	1
516	-23.0583457418252	180.363245246001	73	37	2
517	-16.0990794517566	168.089568054304	72	49	2
518	-5.12323045061203	150.126978839748	65	58	0
519	2.35909178014845	137.837629581802	74	65	0
520	9.31850468093762	125.563995640725	72	45	2
521	16.277958861494	113.290373563766	97	51	2
522	23.2374543218175	101.016763351858	79	69	4
523	30.2248259623884	89.6703807441518	83	75	3
524	40.6781223272556	71.723613367416	116	98	4
525	51.103679065709	52.8496569357812	145	126	7
526	58.0633793257875	40.5761060640216	164	138	2
527	65.0509477774613	29.2297828523442	167	123	12
528	72.0107289978187	16.9562557255849	130	124	7
529	79.49351945956	4.66704737115651	92	124	6
530	87.0041760277236	-6.69493150990456	103	114	6
531	93.9640824159142	-18.9684213129804	91	63	2
532	101.447002329165	-31.2575896410272	82	71	3
533	108.929966451135	-43.5467443261296	92	64	1
534	115.889999604318	-55.8201968148351	73	59	3
535	122.877887722687	-67.1664215475321	72	58	1
536	133.331980016083	-85.1129522621632	68	47	1
537	143.786162789096	-103.059456259012	71	40	1
538	150.746399138006	-115.332849392667	61	36	0
539	157.706676764879	-127.60623065941	54	37	0
540	164.666995669832	-139.879600059241	80	44	0
541	172.15034252248	-152.168639277108	82	62	0
542	179.661534266896	-163.530448870733	50	46	0
543	190.116114994278	-181.476834529079	63	45	0
544	200.542990307091	-200.3504094854	76	37	3
545	207.503558208758	-212.623705957085	58	42	0
546	214.491960084182	-223.96977452375	75	50	0
547	221.452608942229	-236.243047246709	59	31	0
548	228.41329907754	-248.516308105551	69	55	0
549	235.374030489998	-260.789557093754	64	49	0
550	242.334803179256	-273.062794215977	69	60	0
551	249.323401854315	-284.408803380094	60	34	0
552	256.284255499195	-296.682016757317	58	38	0
553	266.739503718214	-314.628206507303	64	41	0
554	277.194842413301	-332.574369540438	63	49	0
555	284.155859566177	-344.847535433248	72	58	0
556	291.144693121663	-356.193473301828	68	63	1
557	298.105791229289	-368.466615446843	74	50	0
558	309.084415964782	-386.428363147192	66	38	0
559	320.063135457691	-404.390081487596	54	46	0
560	327.024399999937	-416.663174435496	65	51	1
561	334.013471138722	-428.009039284661	61	59	1
562	340.974816634378	-440.282108484767	79	56	1
563	347.413180903066	-452.539505771361	83	34	0
564	353.879344271787	-463.869676587172	62	68	0
565	360.373302289576	-474.27262089774	55	50	1
566	368.820611372415	-489.374266592786	66	52	0
567	377.267982146877	-504.475894792937	69	42	2
568	382.248480817187	-512.977402379736	66	37	0
569	385.659907718655	-521.431938109919	60	41	0
570	388.548317216919	-529.870815929025	78	44	0
571	391.408986970782	-539.23690789286	66	38	0
572	393.774387918238	-547.660127080977	71	44	0
573	395.755519311526	-551.431609173305	66	44	0
574	398.342940444301	-552.437095175497	78	47	0
575	401.48114705045	-552.531016732566	67	43	0
576	404.124068476202	-551.682066632435	53	47	0
577	405.804167067632	-548.02016023919	62	51	0
578	405.942911622988	-543.384078497067	55	48	0
579	403.961775790725	-539.612601076253	59	36	1
580	399.448732639255	-532.981206024997	71	48	0
581	394.468175536254	-524.479719120078	56	49	2
582	391.001224343199	-517.879623252898	71	33	2
583	387.50653112994	-512.206740743481	59	52	0
584	384.039601373428	-505.606638948433	53	40	0
585	380.572682735336	-499.006534188986	47	38	0
586	377.078019678593	-493.333642772399	64	48	0
587	371.602286561741	-483.889255231246	72	55	0
588	365.603553283145	-474.429202538915	74	43	0
589	361.613665896934	-467.813423795626	64	46	1
590	357.128527774243	-460.254766034894	57	49	0
591	352.148144698876	-451.75322762318	70	40	0
592	344.196232061775	-437.594423809089	56	46	0
593	335.749119839864	-422.492726759985	55	39	0
594	329.283071769867	-411.162526915781	72	59	0
595	322.294042873662	-399.81665368285	72	52	0
596	315.305052060285	-388.470768558793	68	48	0
597	304.326396608143	-370.509037028067	61	50	0
598	293.375610607443	-351.620059968904	47	38	0
599	286.414555908588	-339.34690943826	63	55	2
600	279.453542486182	-327.073747039773	65	53	0
601	268.502984616556	-308.184703350998	74	42	0
602	257.552526522893	-289.295630340464	72	39	0
603	250.59168273356	-277.022418765351	77	58	0
604	243.080093913246	-265.660738512874	55	38	0
605	235.596333807509	-253.371828512289	65	41	0
606	228.635615179723	-241.098579606973	66	46	0
607	221.674937828851	-228.825318836607	62	45	0
608	211.247895957495	-209.951797408983	64	48	1
609	200.793153440114	-192.005465318449	68	52	0
610	193.804843685764	-180.659373090602	55	44	0
611	186.844371123938	-168.386052970774	60	56	1
612	179.883939839376	-156.112720986828	88	44	0
613	172.400564165961	-143.823695523664	69	43	0
614	164.917232700216	-131.53465642035	76	45	0
615	157.929122454429	-120.188503071666	60	33	0
616	150.968857612461	-107.915121890604	70	52	0
617	144.008634048456	-95.6417288435623	72	59	1
618	137.048451762879	-83.3683239314705	65	42	2
619	130.088310755324	-71.0949071496725	67	63	1
620	123.128211026255	-58.8214785028249	84	52	3
621	115.645178515231	-46.5323493927717	80	54	3
622	104.668289605237	-28.5700830742717	85	58	3
623	97.7083364811842	-16.2966111730784	88	76	2
624	90.748424635909	-4.02312740590423	104	77	7
625	80.294722504681	13.9235125808045	113	111	5
626	69.8411108547007	31.8701792806387	150	104	2
627	59.3875896863174	49.8168726963922	133	109	6
628	51.9049413776374	62.1061181882396	138	126	6
629	44.4223372785491	74.3953773248941	109	100	7
630	37.4349022291135	85.7417360590771	92	94	8
631	30.4753401911003	98.0153224309906	91	71	2
632	20.0499931959203	116.889332102612	82	54	3
633	9.59690175566357	134.83615273796	76	63	2
634	2.60966351861134	146.182570869103	68	58	0
635	-4.3496937181917	158.456216579303	71	66	0
636	-7.81543499912368	165.056651728228	82	52	0
637	-14.7747295167064	177.330315231346	68	49	0
638	-24.7045725340722	195.261518958025	63	42	1
639	-31.1408223643666	207.519504534081	51	42	1
640	-37.5770338422153	219.77750032302	63	63	0
641	-46.432942692074	238.604558001272	85	56	0
642	-55.2609150680946	258.358850837685	62	56	0
643	-61.1740383394645	270.601174618118	70	49	0
644	-66.564191432728	282.827795960009	71	50	0
645	-71.4035202377127	295.965928466059	67	42	0
646	-76.2428171550855	309.104066975415	62	35	1
647	-81.0820821849629	322.242211489938	55	43	0
648	-85.9213153270539	335.380362008698	53	46	0
649	-90.7605165814748	348.518518533558	68	47	0
650	-95.5996859481093	361.656681062654	68	42	0
651	-102.307591354824	382.27543611452	69	48	1
652	-109.015426484868	402.894202925265	57	39	0
653	-113.331550323637	416.016671286896	59	55	0
654	-117.647645417252	429.139144505374	69	47	1
655	-121.963711765944	442.261622583494	50	45	0
656	-126.279749369773	455.384105521254	65	42	0
657	-131.118670754426	468.522312455811	67	46	1
658	-135.434649296629	481.644805653021	66	35	0
659	-141.647108913457	501.320694306865	63	49	1
660	-148.382412451261	521.012314400636	63	47	0
661	-153.22118068143	534.150548941456	75	47	0
662	-157.537013925612	547.273066975176	67	53	1
663	-161.852818424115	560.395589868538	66	46	0
664	-166.168594176939	573.518117619678	80	51	0
665	-170.484341184143	586.640650229529	67	43	0
666	-175.322956258431	599.77891237475	75	44	0
667	-179.610759658564	613.828670821153	67	41	1
668	-183.898532223422	627.878434125334	54	43	1
669	-190.633409537666	647.570128131658	71	57	1
670	-194.948993999045	660.692688277923	66	30	0
671	-199.787437661318	673.830981021747	61	54	0
672	-204.625849434058	686.969279770739	75	39	0
673	-206.522157773084	693.522702748887	68	57	0
674	-212.733927616151	713.198706805706	72	53	0
675	-219.46851601277	732.890451206826	73	54	1
676	-224.306790570612	746.028774556704	61	52	0
677	-228.622155506629	759.151372493245	69	47	0
678	-232.937491696037	772.273975286633	76	50	0
679	-237.775673728436	785.412315439433	52	47	0
680	-242.090950853308	798.534928493202	75	49	1
681	-246.378298585885	812.584761964157	57	48	0
682	-253.607516773627	833.219515199773	51	42	0
683	-260.341697348864	852.911330991425	58	39	1
684	-264.656825510086	866.033969416283	84	35	1
685	-269.494788289536	879.172349172644	57	42	2
686	-273.809857385349	892.294997854158	68	49	0
687	-278.124897733913	905.417651394382	67	32	0
688	-282.467818664794	917.613094244152	59	40	0
689	-286.287855628412	929.792803314514	60	45	0
690	-290.135780031618	941.045300675556	58	39	0
691	-295.440596571018	956.05388304498	69	50	0
692	-300.250434246496	970.119516744278	62	43	1
693	-302.669297353481	976.688728071749	67	43	0
694	-303.519599769206	983.210718308575	59	41	0
695	-303.352113119909	988.774011604488	64	41	0
696	-303.240455297753	992.482873825356	79	38	0
697	-303.128797430836	996.191736062989	60	43	0
698	-304.585686212406	999.947820814326	71	52	1
699	-307.144099923025	1001.88095733803	56	33	0
700	-309.786259188666	1001.03244876675	65	46	0
701	-312.456336032308	999.256726254709	62	50	0
702	-314.108633464202	996.522305577993	65	42	0
703	-313.230434317025	990.927528426982	82	40	0
704	-311.77354926581	987.171440761536	77	38	0
705	-310.811596380314	984.358310776763	55	57	0
706	-306.907941007288	974.960224286653	62	45	0
707	-302.537242492137	963.691969940439	83	46	0
708	-299.679256513715	954.325372020714	59	35	0
709	-296.326313863741	944.015820859931	63	41	0
710	-292.478408403636	932.763317721896	63	46	0
711	-288.63048105326	921.510818422772	76	47	0
712	-284.810441563313	909.331107429229	74	45	0
713	-280.495425813482	896.208446859382	78	39	0
714	-275.657518410822	883.070053865202	78	36	0
715	-271.342443595291	869.947403551079	68	52	0
716	-264.636248939496	849.328353713267	61	40	0
717	-259.82613563718	835.262764979154	67	48	0
718	-255.510955763573	822.140132478438	60	49	1
719	-248.776695773704	802.448325890116	73	44	0
720	-243.938569117163	789.309972497635	70	50	0
721	-239.623286272748	776.187357814051	68	50	1
722	-235.335872501135	762.137532443739	53	35	1
723	-230.525548825623	748.071980303153	55	44	0
724	-226.210176083609	734.949380734935	71	52	2
725	-219.475621572754	715.257625376806	56	52	0
726	-212.246006933739	694.622936887667	65	52	1
727	-207.95840623707	680.573142282665	88	54	1
728	-203.642884534202	667.45056808833	57	37	0
729	-198.804443793255	654.312271098606	59	36	1
730	-193.965971162776	641.173980109394	65	28	0
731	-189.650360079249	628.051421571523	55	50	0
732	-185.33472024987	614.928867893293	65	44	0
733	-178.627642078616	594.309968370013	76	50	0
734	-171.920493628364	573.69108060468	68	50	0
735	-169.501167621114	567.121951160952	81	50	0
736	-165.185393992288	553.999420156702	74	44	1
737	-158.450227321591	534.307771469466	65	53	0
738	-153.611474812496	521.169530889951	69	47	0
739	-149.295598217344	508.047017704695	51	45	0
740	-142.560274347838	488.355396738276	59	48	0
741	-135.329844662279	467.72085225489	72	44	1
742	-130.518807277258	453.655424910598	64	50	0
743	-126.202780156163	440.532937643118	69	49	0
744	-119.46722645656	420.841356999241	57	57	0
745	-112.731605724082	401.149788116105	76	45	0
746	-108.415462051635	388.027320823632	76	46	0
747	-104.099289634265	374.904858394526	82	45	0
748	-102.202654909284	368.351486755535	76	44	0
749	-97.3635140632396	355.213316392154	53	45	1
750	-90.6276714599808	335.521786150523	73	58	2
751	-86.3113824928296	322.399343698286	77	39	0
752	-81.4721331838518	309.261193143204	72	54	0
753	-73.6902654746664	289.538266575895	60	51	0
754	-65.9083213012782	269.815355394036	62	47	0
755	-60.5460034094867	256.661519707181	74	53	1
756	-54.6607110222103	243.491981669329	77	44	0
757	-48.7475273974123	231.249667922966	57	41	0
758	-39.3686678576632	212.406898038462	65	47	2
759	-29.9897220450221	193.564149945974	65	45	1
760	-23.5534455244197	181.3061666172	56	56	1
761	-16.5941822968889	169.032488577999	75	54	2
762	-9.6348777890671	156.758822406642	70	48	0
763	-2.67553200141992	144.485168097541	77	48	1
764	4.28385506663471	132.211525655352	75	38	2
765	11.2432834146312	119.937895078212	85	55	1
766	18.7257087206817	107.648575793952	82	70	8
767	26.2081782365567	95.3592701526359	91	77	4
768	36.661443098099	77.4124925788492	124	83	5
769	47.114798442286	59.4657417191193	129	121	11
770	54.102305221546	48.1193998390809	160	127	10
771	61.0620222595753	35.8458540579304	162	138	7
772	68.0217805766733	23.5723201464862	128	126	10
773	74.9815801729565	11.2987980991602	111	120	5
774	81.9414210481918	-0.974712080322206	102	132	11
775	92.918140855385	-18.9370386246592	93	78	11
776	103.894955426396	-36.8993358146399	87	66	1
777	110.882779167674	-48.2455809358507	65	41	1
778	118.365801908658	-60.5347183560953	74	53	2
779	129.315023841278	-79.4241633946076	97	65	1
780	139.769175112131	-97.3706775913015	73	50	0
781	146.757198365231	-108.7168615954	69	62	1
782	153.717453089659	-120.990249647759	63	56	0
783	157.183693024912	-127.590547194704	79	58	0
784	164.171814680216	-138.936701497994	65	37	1
785	174.62626674975	-156.883126633242	71	49	0
786	181.586684987589	-169.156467205845	70	21	0
787	189.070134665817	-181.445475514047	72	47	0
788	200.047793893958	-199.407515282743	69	45	0
789	210.502553436265	-217.353848792613	85	38	0
790	217.463179392333	-229.627128303982	58	47	0
791	224.451637040533	-240.973179894499	62	48	0
792	231.412343952863	-253.246435660869	61	48	1
793	241.867374926689	-271.19268901553	71	43	0
794	252.32249637699	-289.138915655203	58	46	0
795	259.283366798889	-301.41212393716	62	48	0
796	266.767284436093	-313.700990389101	71	50	0
797	274.251246279862	-325.989843194373	62	41	0
798	281.240020873083	-337.335798014887	76	60	0
799	288.201057731872	-349.608957099728	46	48	0
800	298.656577122631	-367.555065389723	63	39	0
801	309.112186988408	-385.501146960072	51	39	0
802	316.073387353797	-397.774258560501	72	43	0
803	323.062396825058	-409.120142084546	66	53	0
804	330.023678143916	-421.393229939044	60	57	1
805	336.985000738525	-433.666305923834	66	39	1
806	344.469386323355	-445.955030512065	58	48	0
807	351.953816113761	-458.243741451763	62	50	0
808	358.9152654637	-470.516780114733	64	46	1
809	365.876756088925	-482.789806910791	76	48	1
810	375.314646581421	-499.777187253349	62	49	0
811	383.211278175586	-515.790362731554	73	49	1
812	387.145740577951	-524.260552830063	71	42	0
813	390.061907597643	-531.772213258781	55	45	1
814	391.436739024939	-538.309691584669	65	47	0
815	392.344045387232	-542.977082269266	64	42	0
816	393.802139389561	-546.732910776511	76	56	0
817	395.783270325512	-550.504392864183	57	36	0
818	398.342940444301	-552.437095175497	48	47	0
819	402.582715051889	-550.707890753634	63	37	0
820	405.831915973104	-547.092943892814	59	51	0
821	405.942911622988	-543.384078497067	71	47	0
822	403.989525167563	-538.685384726152	58	47	0
823	400.990078849893	-533.955383131281	59	45	1
824	397.467607691535	-529.209725456312	57	38	0
825	393.477616917924	-522.593977746554	60	60	0
826	389.515391521389	-515.051009830087	68	45	0
827	385.030151597806	-507.492382621393	65	53	1
828	377.573291615001	-494.276515488513	69	51	0
829	369.621210611775	-480.117761109956	79	49	0
830	363.650245926226	-469.730489226058	57	40	0
831	357.70707116212	-458.415992345661	61	53	0
832	347.74632795254	-441.412910721265	62	44	2
833	337.290411900904	-423.466927303001	69	34	1
834	329.806089326623	-411.178189206868	55	43	4
835	322.321810957801	-398.889437463135	58	38	1
836	315.360591421893	-386.616336145438	60	53	0
837	307.876399999368	-374.32755802758	60	52	0
838	300.392252782476	-362.038766264915	67	41	0
839	293.431160003471	-349.765627624467	53	45	1
840	282.480478797923	-330.876621278934	52	40	0
841	271.502117648313	-312.914801749401	57	40	0
842	264.541192903882	-300.641613920219	65	65	0
843	257.580309435551	-288.368414225057	45	46	0
844	250.619467244367	-276.095202660188	76	50	0
845	243.135666351183	-263.80630633235	64	42	0
846	235.651909664797	-251.517396355048	73	41	0
847	228.691194233019	-239.244147473946	73	50	0
848	221.702728952223	-227.898102779873	75	40	0
849	210.724902403424	-209.93612052314	70	41	0
850	199.774966755765	-191.046892887913	50	44	0
851	192.81445904111	-178.773582940921	59	50	0
852	185.826193267247	-167.427477127872	67	53	0
853	178.865766510018	-155.154143436812	79	47	2
854	171.382395477151	-142.865116147324	70	48	1
855	163.899068652012	-130.576075213961	63	52	1
856	156.938768657041	-118.302704207599	62	58	1
857	149.950702392496	-106.956537273712	68	45	0
858	142.99048335565	-94.6831425214186	74	51	0
859	132.564137968177	-75.8094201879576	80	46	1
860	122.110073914751	-57.8628870677203	67	48	0
861	115.150019991153	-45.5894448487088	68	50	4
862	107.667034863785	-33.3003011867404	84	66	4
863	100.156274990062	-21.9383597383276	83	80	7
864	93.1963462334243	-9.66488019470125	121	84	6
865	86.2364587557968	2.60861121490598	101	89	9
866	75.7827926639584	20.5552626689896	118	113	13
867	65.3292170537752	38.5019408399239	139	108	5
868	58.3694930941565	50.7754797246307	141	119	6
869	51.4098104139557	63.0490304781124	145	115	4
870	44.4501690132893	75.3225930957124	102	80	5
871	37.4905688920408	87.5961675783619	108	77	6
872	27.0373282439541	105.542943680659	84	76	3
873	16.5841780788614	123.489746497013	71	71	1
874	9.62474147841567	135.763368454762	79	53	1
875	2.66534615779528	148.037002277561	76	49	3
876	-4.29400788259227	160.310647967272	66	54	2
877	-11.2533206428052	172.584305521101	52	50	1
878	-18.2404382386012	183.930759268813	62	42	0
879	-25.1996700364398	196.204440563917	61	57	0
880	-35.1015724278986	215.062885349616	72	41	0
881	-44.4804434455582	233.905645920895	59	50	0
882	-50.3657810937148	247.075169420801	67	53	2
883	-56.2510805618949	260.244701594114	61	53	0
884	-61.6412621693453	272.471316307783	71	36	0
885	-67.031411273696	284.69793830812	46	46	0
886	-72.3936691525159	297.851783201098	83	41	2
887	-79.652594390267	317.558995020576	58	33	0
888	-86.9114478807896	337.266220353544	47	42	1
889	-89.33104976709	343.835298466496	71	41	1
890	-93.6473037429387	356.957744688727	64	50	0
891	-100.383092572563	376.649280785583	61	44	0
892	-105.222195853828	389.787455317564	70	53	0
893	-109.510479237069	403.837134952657	64	41	0
894	-113.798731786315	417.886819446459	67	44	0
895	-118.637740237813	431.025010778569	66	46	0
896	-122.953801358002	444.147489937954	59	59	0
897	-129.166382597468	463.823358315043	62	43	0
898	-135.901812247408	483.514956571162	68	55	0
899	-140.740667545411	496.653175509535	57	43	0
900	-145.056583368336	509.77567950543	69	53	0
901	-149.372470445815	522.898188360967	57	50	0
902	-154.211233222217	536.036424103193	55	41	0
903	-158.527061237604	549.15894321911	68	45	0
904	-162.842860507313	562.281467192806	61	37	0
905	-167.15863103146	575.403996024281	59	52	0
906	-173.370784232276	595.079936143942	66	50	0
907	-180.105770129012	614.77161167562	67	50	0
908	-184.944319115486	627.909885822795	76	43	1
909	-189.259944339166	641.032439489849	67	46	0
910	-193.547652914072	655.082213589922	72	46	0
911	-198.358219161397	669.147720109671	55	45	0
912	-202.673754489224	682.270288893022	66	66	1
913	-208.88556129171	701.946286713704	66	50	0
914	-215.620187994675	721.6380243944	65	43	2
915	-219.935608337109	734.760612613522	64	41	0
916	-224.250999933109	747.883205687627	56	43	0
917	-229.08924029133	761.021535036154	73	34	0
918	-233.927448759612	774.159870387055	53	38	0
919	-238.242750973324	787.28247912135	53	42	0
920	-242.55802444031	800.405092715286	60	57	0
921	-247.396140382858	813.543444867246	59	55	0
922	-252.234224435058	826.681803024374	74	52	0
923	-256.521505446872	840.731647828594	67	50	0
924	-263.227754216525	861.350684217177	68	50	1
925	-269.961839023163	881.042516808026	60	55	0
926	-274.276904461207	894.165166029707	75	48	0
927	-279.114801149524	907.303557786159	68	38	0
928	-283.429807521752	920.426217263564	62	45	0
929	-287.249838781485	932.605927295983	67	42	0
930	-291.09775771189	943.858425616287	79	47	0
931	-294.973567091511	954.183712230995	79	44	0
932	-299.288469447754	967.30638952367	69	51	0
933	-302.062703413016	979.454634082504	62	40	0
934	-302.94092021219	985.049408667721	62	57	0
935	-303.352113119909	988.774011604488	55	50	0
936	-303.240455297753	992.482873825356	74	46	0
937	-303.128797430836	996.191736062989	62	44	0
938	-303.045054001384	998.973382752389	65	44	0
939	-304.034922607825	1000.85929548182	64	58	0
940	-306.621251254575	1001.86521613225	64	45	0
941	-309.235494586988	1001.9439227907	68	50	1
942	-311.877654278651	1001.09541548416	61	48	0
943	-314.052799827768	998.376736627892	58	48	0
944	-314.192383897956	993.740659011528	71	41	0
945	-312.763417243026	989.057355464436	76	45	1
946	-310.811596380314	984.358310776763	62	43	0
947	-308.392750470841	977.789094626904	72	49	0
948	-305.478958963999	970.276923438534	61	51	0
949	-302.593070565898	961.837538885884	65	42	0
950	-299.735083192703	952.470940965228	60	59	1
951	-296.382138919085	942.161389805377	56	46	0
952	-292.534231606754	930.908886662684	46	38	0
953	-288.163443876198	919.640648514032	72	41	0
954	-281.401603799488	900.876000350341	77	44	0
955	-275.190470377449	881.199885575101	50	52	1
956	-270.903298293182	867.150020266883	68	34	0
957	-266.093228876009	853.084423732944	54	33	1
958	-261.255221182131	839.946048739366	73	46	0
959	-256.940051238518	826.823414620012	56	43	0
960	-252.6527545352	812.773569819517	67	48	0
961	-247.842553989205	798.707996082492	54	53	1
962	-241.108215764223	779.016202930361	67	36	1
963	-234.373810502235	759.324421534315	67	46	0
964	-229.563479986391	745.258870595135	62	42	0
965	-224.753115268133	731.193325654604	74	45	1
966	-220.437704892887	718.070732565597	55	40	0
967	-216.122265771264	704.948144333437	71	49	0
968	-211.283912100596	691.809831741266	81	49	0
969	-204.577100370312	671.190886869095	66	32	0
970	-197.870218359632	650.571953753941	63	42	0
971	-193.031737965357	637.433663964272	58	46	0
972	-188.716119566467	624.311106505804	66	59	0
973	-184.400472421839	611.188553906046	68	32	0
974	-179.561899504217	598.050280919299	67	34	0
975	-175.246193296567	584.927738578059	66	54	1
976	-170.958340641635	570.87798553519	64	33	0
977	-164.251112104394	550.259111204185	70	41	0
978	-157.515934236755	530.567464197055	59	60	0
979	-152.677173964214	517.429224812426	57	47	0
980	-150.257781869674	510.860107373446	69	57	0
981	-145.941882801126	497.737597966567	62	49	0
982	-139.206524604	478.045982880518	64	44	0
983	-134.367639921431	464.907766305842	52	32	0
984	-129.528723350144	451.769555736333	74	46	0
985	-125.212691000255	438.647069549188	55	43	0
986	-120.896629905095	425.524588220753	63	45	0
987	-114.18889298616	404.905801239423	66	52	2
988	-108.004008407239	384.302742231637	67	49	0
989	-103.687830245821	371.180280339904	58	35	0
990	-99.37162333983	358.05782330595	72	49	0
991	-95.0553876892081	344.935371133499	75	48	0
992	-90.2161943925312	331.797209765762	60	41	0
993	-85.3769692079513	318.659054404125	65	43	0
994	-77.5951388090616	298.936120140366	75	34	0
995	-69.8132319457945	279.213201263919	69	33	1
996	-64.9738760668552	266.075071128085	73	48	0
997	-59.6115499634761	252.921236759052	70	44	0
998	-53.7262489165878	239.751700158231	69	45	0
999	-47.8130568664055	227.509387844242	59	49	1
1000	-38.40633	209.5938	67	50	1
1001	-28.50443	190.7354	65	58	2
1002	-21.57305	177.5345	62	56	0
1003	-14.61377	165.2608	74	53	1
1004	-7.654453	152.9871	58	54	7
1005	-0.6950948	140.7135	72	59	0
1006	6.292145	129.3671	79	55	6
1007	13.25158	117.0934	66	62	1
1008	23.6769	98.21942	85	74	1
1009	34.13015	80.27263	125	87	6
1010	41.64055	68.91057	142	99	12
1011	49.12315	56.62131	150	115	8
1012	56.08284	44.34775	140	131	8
1013	63.0704	33.00143	164	134	8
1014	70.03017	20.7279	129	130	7
1015	76.98998	8.454377	98	133	10
1016	83.94983	-3.81913	107	109	6
1017	94.92656	-21.78145	105	74	5
1018	105.9034	-39.74374	76	61	1
1019	112.8634	-52.0172	73	50	0
1020	116.3573	-57.69032	80	44	1
1021	123.3174	-69.96376	73	39	1
1022	133.7715	-87.91029	55	57	2
1023	141.2825	-99.27217	75	45	0
1024	148.7657	-111.5612	66	49	0
1025	159.1922	-130.4349	54	60	0
1026	169.6466	-148.3814	56	58	0
1027	176.607	-160.6547	64	49	2
1028	180.0733	-167.255	72	53	0
1029	187.0616	-178.6011	58	49	1
1030	198.0392	-196.5632	68	48	0
1031	205.5228	-208.8521	61	41	0
1032	215.9776	-226.7985	62	58	0
1033	226.4325	-244.7447	63	45	0
1034	233.3932	-257.018	59	49	0
1035	240.3539	-269.2912	64	60	1
1036	247.3425	-280.6372	72	47	0
1037	254.3034	-292.9105	73	60	0
1038	264.7586	-310.8567	61	41	0
1039	275.2139	-328.8028	74	43	0
1040	282.1749	-341.076	63	41	0
1041	289.136	-353.3492	52	45	0
1042	296.0971	-365.6223	67	46	0
1043	303.086	-376.9682	63	47	0
1044	310.5701	-389.257	66	58	1
1045	318.0544	-401.5458	58	50	0
1046	325.0434	-412.8917	60	33	0
1047	332.0047	-425.1647	72	63	1
1048	338.966	-437.4378	78	44	0
1049	349.945	-455.3995	62	49	0
1050	360.4011	-473.3454	68	45	0
1051	366.3443	-484.6599	65	52	0
1052	371.7922	-495.0315	70	40	1
1053	376.7727	-503.533	68	45	0
1054	381.7532	-512.0345	71	50	1
1055	385.6877	-520.5047	85	39	1
1056	388.6038	-528.0164	58	50	0
1057	391.4367	-538.3097	59	46	0
1058	393.8021	-546.7329	54	44	0
1059	396.3341	-549.5928	52	43	0
1060	399.4445	-550.614	66	46	0
1061	402.5827	-550.7079	68	50	0
1062	405.2534	-548.9317	59	43	0
1063	406.4104	-545.2542	59	36	1
1064	405.4754	-541.514	63	41	0
1065	402.999	-536.7996	77	41	2
1066	399.5042	-531.1268	64	45	0
1067	395.4865	-525.4382	73	45	0
1068	388.9924	-515.0354	67	45	1
1069	382.5538	-502.778	60	58	0
1070	380.6004	-498.0793	70	46	0
1071	375.1247	-488.6349	60	52	0
1072	366.1543	-473.5176	75	45	1
1073	359.6604	-463.1147	69	40	0
1074	353.1942	-451.7845	72	37	0
1075	346.2328	-439.5115	64	47	0
1076	339.2437	-428.1657	76	55	0
1077	332.2823	-415.8926	73	44	0
1078	325.3211	-403.6195	64	42	0
1079	317.8368	-391.3307	64	38	0
1080	310.3804	-378.1147	76	46	0
1081	303.4192	-365.8416	56	50	1
1082	292.4407	-347.8799	70	60	0
1083	280.967	-328.9752	42	40	0
1084	273.483	-316.6863	76	57	0
1085	266.4943	-305.3404	63	53	0
1086	259.0104	-293.0515	55	49	1
1087	248.06	-274.1624	65	60	0
1088	241.0992	-261.8892	58	38	1
1089	234.1107	-250.5432	52	54	0
1090	223.1328	-232.5812	64	42	1
1091	215.6491	-220.2923	65	39	0
1092	208.1377	-208.9305	56	55	2
1093	200.6542	-196.6415	62	42	2
1094	194.2166	-184.3839	75	36	0
1095	187.7792	-172.1263	73	44	1
1096	180.8187	-159.8529	62	38	2
1097	170.3642	-141.9065	54	54	0
1098	159.9376	-123.0329	63	44	0
1099	152.9774	-110.7595	68	49	0
1100	146.0171	-98.48612	63	48	1
1101	139.0569	-86.21272	77	53	3
1102	128.6028	-68.2662	58	56	0
1103	118.1488	-50.31966	66	63	1
1104	111.1888	-38.04621	79	68	1
1105	104.2288	-25.77275	84	72	0
1106	97.26882	-13.49927	98	99	8
1107	89.78595	-1.210096	110	91	4
1108	82.2753	10.15188	107	102	4
1109	75.31548	22.42539	127	120	5
1110	68.3557	34.69891	155	122	11
1111	57.37923	52.6613	145	126	8
1112	46.40285	70.62373	142	103	8
1113	39.44324	82.8973	127	91	7
1114	32.48366	95.17088	97	73	5
1115	25.52413	107.4445	101	62	3
1116	18.56464	119.7181	75	54	4
1117	11.57735	131.0645	75	66	3
1118	4.617945	143.3381	72	45	1
1119	-2.341423	155.6118	61	54	0
1120	-12.79432	173.5586	59	49	0
1121	-23.21928	192.4328	55	44	0
1122	-29.65554	204.6907	66	44	0
1123	-36.09176	216.9487	70	46	0
1124	-42.50009	230.134	75	54	0
1125	-48.41329	242.3763	68	42	0
1126	-54.32646	254.6186	57	38	0
1127	-59.6888	267.7724	61	39	0
1128	-67.47077	287.4953	68	60	1
1129	-75.25267	307.2182	65	45	0
1130	-80.09194	320.3564	72	39	0
1131	-82.51157	326.9254	68	43	0
1132	-87.35079	340.0636	67	42	1
1133	-94.60956	359.7708	55	45	0
1134	-99.44871	372.909	65	44	0
1135	-103.7649	386.0314	61	49	0
1136	-108.0811	399.1539	89	47	1
1137	-112.3972	412.2764	71	42	0
1138	-119.1328	431.9679	73	45	0
1139	-125.8683	451.6595	72	52	0
1140	-130.1565	465.7092	57	45	1
1141	-134.9675	479.7747	69	55	0
1142	-139.2834	492.8972	67	47	1
1143	-143.5994	506.0197	56	55	0
1144	-148.4382	519.1579	58	44	0
1145	-152.754	532.2804	74	59	0
1146	-159.4892	551.972	63	40	0
1147	-166.2244	571.6637	64	51	0
1148	-170.5401	584.7862	57	60	1
1149	-174.8558	597.9088	72	50	0
1150	-179.1715	611.0313	86	54	0
1151	-184.0101	624.1696	62	49	0
1152	-188.3257	637.2921	68	41	0
1153	-192.6413	650.4147	68	45	0
1154	-197.4798	663.553	78	39	0
1155	-204.2145	683.2447	64	43	0
1156	-210.4263	702.9207	50	52	0
1157	-214.7139	716.9705	55	48	1
1158	-219.0014	731.0203	70	42	0
1159	-223.3168	744.1429	73	46	0
1160	-228.1551	757.2812	66	37	0
1161	-232.9933	770.4195	61	52	0
1162	-237.3086	783.5422	63	38	1
1163	-241.6239	796.6648	58	42	1
1164	-248.8811	816.3723	67	32	0
1165	-255.6153	836.0641	80	56	0
1166	-259.9304	849.1867	52	49	0
1167	-264.2177	863.2366	63	52	0
1168	-270.9238	883.8556	59	53	0
1169	-277.6579	903.5475	52	43	0
1170	-281.9729	916.6701	48	29	1
1171	-286.2879	929.7928	60	51	0
1172	-290.6307	941.9883	77	35	4
1173	-295.0015	953.2565	66	55	0
1174	-298.3265	964.4933	70	43	0
1175	-301.1566	974.7871	67	47	0
1176	-303.5475	982.2835	66	49	0
1177	-303.8191	990.6442	66	43	1
1178	-303.1009	997.119	81	39	0
1179	-303.5679	998.9891	66	35	0
1180	-304.5578	1000.875	65	55	0
1181	-305.0527	1001.818	70	38	0
1182	-307.639	1002.824	79	56	1
1183	-311.8497	1002.023	66	53	0
1184	-314.0528	998.3767	67	54	1
1185	-314.1645	994.6679	62	39	1
1186	-313.2584	990.0003	62	50	0
1187	-310.3725	981.5609	73	50	0
1188	-306.4688	972.1628	73	35	1
1189	-303.5829	963.7235	72	44	0
1190	-300.6971	955.2841	62	44	0
1191	-297.3162	945.9017	72	37	0
1192	-293.9632	935.5922	78	42	0
1193	-288.6863	919.6564	57	38	1
1194	-282.9144	902.7776	71	42	1
1195	-278.5714	890.5822	70	45	0
1196	-274.2564	877.4595	50	50	0
1197	-269.9413	864.3369	63	52	1
1198	-265.1033	851.1985	67	51	0
1199	-260.2932	837.1329	60	39	0
1200	-253.5869	816.5139	56	45	0
1201	-246.8526	796.8221	56	40	0
1202	-242.0424	782.7565	71	43	1
1203	-237.755	768.7067	65	52	0
1204	-233.4396	755.5841	71	39	2
1205	-228.6014	742.4458	49	57	2
1206	-223.7631	729.3074	70	43	0
1207	-219.4477	716.1848	60	46	0
1208	-212.741	695.5659	78	54	0
1209	-206.0342	674.9469	70	48	0
1210	-201.7187	661.8244	77	57	0
1211	-197.4031	648.7018	61	63	0
1212	-193.0875	635.5792	58	47	0
1213	-188.2769	621.5137	56	46	0
1214	-181.5698	600.8948	63	44	0
1215	-174.8348	581.2032	84	47	1
1216	-169.9962	568.0649	65	51	0
1217	-165.6804	554.9424	59	45	0
1218	-161.3646	541.8198	65	39	0
1219	-156.5259	528.6816	62	44	0
1220	-151.6871	515.5434	59	46	1
1221	-146.8483	502.4051	62	42	0
1222	-140.113	482.7135	64	51	0
1223	-133.4054	462.0947	48	61	1
1224	-129.1173	448.045	64	36	0
1225	-124.8013	434.9225	54	52	0
1226	-119.9623	421.7843	68	32	0
1227	-115.6462	408.6618	77	38	0
1228	-111.3301	395.5393	63	46	0
1229	-104.5943	375.8478	59	48	0
1230	-97.85858	356.1562	68	51	0
1231	-93.54233	343.0338	67	49	0
1232	-89.22606	329.9114	71	43	0
1233	-84.38683	316.7732	67	36	0
1234	-79.54757	303.635	78	42	0
1235	-71.76568	283.9121	64	63	1
1236	-63.98372	264.1892	82	44	0
1237	-58.62138	251.0354	68	47	0
1238	-52.73608	237.8659	58	41	2
1239	-46.82288	225.6235	50	39	0
1240	-36.8932	207.6923	67	52	1
1241	-26.46834	188.8181	61	35	1
1242	-19.5091	176.5444	68	49	1
1243	-12.54982	164.2708	64	40	0
1244	-5.590495	151.9971	78	52	2
1245	1.368871	139.7235	58	50	1
1246	8.328277	127.4498	72	72	2
1247	15.28773	115.1762	77	73	1
1248	22.24721	102.9026	81	70	9
1249	32.70044	84.95581	96	73	4
1250	43.15376	67.00905	144	107	6
1251	50.63638	54.71979	125	102	8
1252	58.11904	42.43054	157	141	14
1253	65.1066	31.08421	151	143	10
1254	72.06638	18.81069	125	122	16
1255	79.0262	6.537172	103	139	9
1256	85.98606	-5.736331	89	102	4
1257	93.46893	-18.02551	90	97	6
1258	104.4457	-35.98781	92	56	0
1259	114.8997	-53.93439	79	52	0
1260	121.8597	-66.20783	84	42	1
1261	128.8199	-78.48126	67	51	1
1262	135.8078	-89.82746	73	57	0
1263	146.262	-107.774	71	49	0
1264	156.6885	-126.6476	57	53	1
1265	164.1718	-138.9367	62	50	0
1266	171.6552	-151.2257	73	53	0
1267	178.6156	-163.4991	57	39	0
1268	185.6038	-174.8452	62	49	0
1269	192.5643	-187.1185	52	43	0
1270	202.9912	-205.9921	66	36	1
1271	213.446	-223.9384	66	53	0
1272	220.4344	-235.2845	62	54	1
1273	227.3951	-247.5577	69	54	0
1274	234.3558	-259.831	68	53	0
1275	245.3339	-277.7929	73	50	0
1276	256.312	-295.7548	70	38	0
1277	263.2729	-308.028	68	40	0
1278	270.2339	-320.3012	73	49	1
1279	277.2226	-331.6472	74	50	1
1280	284.1836	-343.9203	52	45	1
1281	291.6677	-356.2091	67	49	0
1282	299.1796	-367.5707	57	53	0
1283	306.1685	-378.9166	61	46	0
1284	313.1297	-391.1898	65	39	0
1285	320.0909	-403.4629	49	31	2
1286	326.5847	-413.8659	77	49	0
1287	335.5548	-428.9832	71	62	0
1288	344.0019	-444.0849	73	42	0
1289	348.9822	-452.5865	67	57	0
1290	353.9626	-461.088	63	53	1
1291	358.9153	-470.5168	62	42	1
1292	363.8957	-479.0183	78	52	0
1293	370.8572	-491.2913	69	55	1
1294	377.8188	-503.5643	66	54	0
1295	382.2762	-512.0502	71	46	0
1296	386.2107	-520.5204	79	49	0
1297	389.6221	-528.9749	72	49	1
1298	391.4922	-536.4553	61	38	0
1299	393.8854	-543.9513	73	50	0
1300	397.3801	-549.6241	70	41	1
1301	400.4906	-550.6453	68	35	0
1302	403.6565	-549.812	58	51	0
1303	405.8042	-548.0202	75	44	0
1304	406.4659	-543.3997	70	41	2
1305	406.5769	-539.6909	78	44	0
1306	404.0728	-535.9037	66	47	0
1307	400.055	-530.2152	71	46	0
1308	397.0278	-526.4124	64	52	0
1309	393.5331	-520.7395	72	46	0
1310	389.5431	-514.1238	87	50	1
1311	385.5532	-507.508	62	47	0
1312	381.068	-499.9494	62	51	0
1313	373.6111	-486.7335	65	34	0
1314	365.6591	-472.5748	68	43	0
1315	359.6881	-462.1875	50	45	0
1316	353.745	-450.873	48	56	0
1317	347.2788	-439.5428	54	45	0
1318	340.2897	-428.197	66	58	0
1319	333.3284	-415.9239	61	36	0
1320	325.8441	-403.6352	67	51	0
1321	318.3598	-391.3464	55	48	0
1322	307.4089	-372.4575	61	35	1
1323	295.9073	-354.48	82	53	0
1324	288.4233	-342.1912	65	47	0
1325	281.4622	-329.9181	63	55	0
1326	273.9783	-317.6292	78	35	1
1327	266.4943	-305.3404	55	55	0
1328	259.5334	-293.0672	74	39	0
1329	252.5726	-280.794	67	59	1
1330	242.1175	-262.8477	49	43	0
1331	231.6624	-244.9015	71	55	0
1332	224.7018	-232.6282	70	49	0
1333	217.7411	-220.355	64	36	0
1334	210.2575	-208.066	68	56	1
1335	202.7739	-195.777	72	50	0
1336	195.7856	-184.431	73	43	1
1337	185.331	-166.4846	63	47	1
1338	174.9043	-147.611	58	45	0
1339	167.9439	-135.3376	49	47	0
1340	160.9558	-123.9915	64	49	0
1341	153.9955	-111.7181	68	54	0
1342	146.5123	-99.42902	65	51	0
1343	139.0291	-87.13993	84	49	2
1344	132.069	-74.86652	80	55	0
1345	125.081	-63.52031	74	53	1
1346	114.627	-45.57376	73	56	5
1347	104.201	-26.69996	102	82	3
1348	97.24101	-14.42649	78	75	3
1349	90.25328	-3.08022	127	72	2
1350	82.77044	9.208969	112	94	4
1351	75.28765	21.49817	118	118	9
1352	64.83408	39.44485	136	122	4
1353	54.3806	57.39156	148	112	12
1354	47.42094	69.66512	127	111	6
1355	40.46132	81.93868	128	88	7
1356	33.50174	94.21227	81	97	3
1357	26.54221	106.4859	89	79	2
1358	19.55488	117.8322	65	63	2
1359	12.07247	130.1216	67	67	1
1360	4.590104	142.4109	78	73	1
1361	-2.369265	154.6845	65	55	1
1362	-9.328593	166.9582	66	54	1
1363	-19.78143	184.9051	63	44	0
1364	-29.68339	203.7635	54	51	0
1365	-35.59667	216.0058	64	55	1
1366	-42.03285	228.2638	60	47	0
1367	-48.44114	241.449	40	45	0
1368	-53.83137	253.6756	67	45	0
1369	-62.1642	272.487	65	45	0
1370	-70.46909	292.2256	74	41	1
1371	-75.83132	305.3795	66	38	0
1372	-80.67059	318.5176	60	48	0
1373	-84.98691	331.6401	74	49	0
1374	-89.82611	344.7782	58	48	0
1375	-94.63743	358.8436	54	54	1
1376	-98.92578	372.8933	70	43	0
1377	-105.1386	392.5691	59	51	0
1378	-111.8743	412.2607	71	44	0
1379	-116.7133	425.3988	62	41	0
1380	-121.0294	438.5213	59	50	0
1381	-125.3454	451.6438	69	50	0
1382	-130.1843	464.782	58	48	0
1383	-135.0232	477.9202	73	53	0
1384	-141.7586	497.6118	64	54	0
1385	-147.9431	518.2149	61	48	1
1386	-152.2311	532.2647	76	54	0
1387	-156.547	545.3872	63	42	0
1388	-160.8628	558.5097	59	57	0
1389	-165.1786	571.6322	67	32	0
1390	-169.4943	584.7548	66	49	1
1391	-176.2293	604.4464	69	44	2
1392	-182.9643	624.1381	51	38	0
1393	-187.8028	637.2764	70	39	0
1394	-192.1184	650.399	59	34	0
1395	-196.434	663.5215	62	49	0
1396	-201.2724	676.6598	64	58	0
1397	-205.5879	689.7824	58	36	0
1398	-212.3226	709.4741	72	43	0
1399	-219.0572	729.1659	73	48	0
1400	-223.3726	742.2885	62	57	1
1401	-227.6601	756.3383	78	45	0
1402	-231.9475	770.3881	74	44	0
1403	-236.7857	783.5264	51	47	1
1404	-241.6239	796.6648	62	36	0
1405	-245.9391	809.7874	75	44	0
1406	-250.2544	822.91	72	51	0
1407	-255.0924	836.0484	74	37	0
1408	-259.4076	849.171	63	56	0
1409	-263.7227	862.2936	60	46	0
1410	-270.4568	881.9855	68	54	0
1411	-277.1908	901.6773	64	44	0
1412	-281.5058	914.8	71	46	0
1413	-285.8208	927.9226	66	36	0
1414	-290.1637	940.1181	58	38	0
1415	-294.0116	951.3706	67	37	0
1416	-298.7935	966.3634	64	44	0
1417	-302.6135	978.5432	71	55	0
1418	-304.0145	984.1537	58	37	0
1419	-304.3978	988.8055	69	48	0
1420	-303.7633	992.4986	56	53	0
1421	-303.1288	996.1917	95	41	0
1422	-303.5679	998.9891	61	39	1
1423	-304.5578	1000.875	70	39	0
1424	-306.0984	1001.849	53	41	1
1425	-308.1898	1001.912	61	58	0
1426	-311.3548	1001.08	65	25	1
1427	-314.0528	998.3767	67	47	0
1428	-314.1924	993.7407	87	44	0
1429	-312.7634	989.0574	65	48	0
1430	-310.8395	983.4311	75	44	1
1431	-308.4486	975.9347	77	56	0
1432	-305.5348	968.4225	83	39	0
1433	-302.154	959.0402	55	43	1
1434	-298.2782	948.7149	62	50	0
1435	-294.4303	937.4624	71	44	0
1436	-290.6103	925.2826	71	51	0
1437	-284.8384	908.4039	62	46	0
1438	-279.5613	892.4681	57	46	1
1439	-276.6753	884.0287	90	41	1
1440	-274.2564	877.4595	77	49	0
1441	-272.3324	871.8333	67	52	0
1442	-269.9413	864.3369	70	48	0
1443	-267.5223	857.7677	51	52	0
1444	-265.5704	853.0687	63	50	0
1445	-264.1413	848.3854	61	40	0
1446	-262.7122	843.7021	67	35	0
1447	-260.7882	838.0759	61	42	0
1448	-257.4071	828.6936	59	44	0
1449	-253.5311	818.3683	52	52	0
1450	-252.0741	814.6123	78	40	0
1451	-249.2159	805.2457	57	52	0
1452	-244.4056	791.1801	58	46	0
1453	-240.5574	779.9277	64	41	1
1454	-236.7371	767.748	76	55	1
1455	-232.3939	755.5526	65	43	0
1456	-228.0785	742.43	58	37	0
1457	-223.7631	729.3074	76	45	1
1458	-218.9527	715.2419	78	54	0
1459	-214.1423	701.1764	58	43	0
1460	-207.4076	681.4846	73	49	0
1461	-200.6729	661.7929	54	41	0
1462	-195.8623	647.7274	68	49	0
1463	-193.471	640.231	69	32	0
1464	-189.1554	627.1085	79	48	0
1465	-182.4204	607.4168	68	49	0
1466	-178.1047	594.2942	79	44	1
1467	-173.789	581.1717	52	46	0
1468	-169.4733	568.0492	58	54	0
1469	-162.7382	548.3575	73	44	1
1470	-156.003	528.6659	58	50	0
1471	-151.715	514.6161	61	42	0
1472	-146.9041	500.5507	70	42	0
1473	-142.0652	487.4125	60	44	1
1474	-137.7493	474.29	61	47	0
1475	-131.0138	454.5984	50	53	0
1476	-123.7554	434.8911	67	50	0
1477	-119.4394	421.7686	76	29	0
1478	-115.1233	408.6461	72	34	0
1479	-110.8071	395.5236	61	45	0
1480	-106.491	382.4012	72	59	0
1481	-102.1748	369.2787	69	66	1
1482	-97.88644	355.229	75	47	0
1483	-90.65553	334.5946	72	35	0
1484	-83.39669	314.8873	68	43	0
1485	-78.55742	301.7492	67	56	1
1486	-76.13778	295.1801	73	43	0
1487	-70.77553	282.0263	54	39	0
1488	-62.9657	263.2306	61	55	0
1489	-57.57551	251.004	57	46	0
1490	-51.6902	237.8344	68	47	0
1491	-42.31137	218.9917	65	65	0
1492	-32.4095	200.1332	63	55	1
1493	-26.00109	186.948	60	50	0
1494	-19.56479	174.69	63	40	1
1495	-12.60551	162.4163	80	49	1
1496	-5.646181	150.1427	64	44	1
1497	1.341029	138.7963	75	45	2
1498	8.300438	126.5226	72	65	2
1499	19.24866	107.6329	96	62	2
1500	30.22483	89.67038	103	79	5
1501	37.21224	78.32401	116	97	7
1502	44.17185	66.05044	135	106	5
1503	51.13151	53.77687	146	100	7
1504	58.09121	41.50332	147	146	6
1505	65.05095	29.22978	151	138	8
1506	76.02751	11.26741	111	118	14
1507	87.00418	-6.694932	95	103	2
1508	93.96408	-18.96842	85	77	7
1509	100.924	-31.2419	68	60	3
1510	107.9118	-42.58815	67	52	0
1511	114.8719	-54.8616	81	57	3
1512	122.3549	-67.15073	59	62	1
1513	129.8658	-78.51263	93	48	0
1514	136.826	-90.78605	63	49	1
1515	143.7862	-103.0595	70	43	0
1516	150.7464	-115.3328	65	53	1
1517	161.2007	-133.2793	68	48	1
1518	171.6552	-151.2257	62	53	1
1519	179.1385	-163.5148	61	46	1
1520	186.622	-175.8038	74	44	0
1521	193.5825	-188.0771	60	54	1
1522	200.5708	-199.4232	83	39	1
1523	207.5314	-211.6965	46	38	2
1524	214.492	-223.9698	52	38	0
1525	221.4804	-235.3158	60	50	0
1526	232.4583	-253.2778	70	54	0
1527	243.4086	-272.1669	69	43	0
1528	250.3694	-284.4401	67	48	0
1529	257.358	-295.7861	68	46	0
1530	264.3467	-307.1321	56	51	0
1531	271.3077	-319.4053	65	51	0
1532	278.2686	-331.6785	66	48	1
1533	285.2297	-343.9517	50	55	0
1534	292.1907	-356.2248	50	45	0
1535	299.1796	-367.5707	54	37	0
1536	306.1407	-379.8439	66	62	0
1537	313.1019	-392.117	56	47	0
1538	320.0631	-404.3901	63	39	0
1539	327.0244	-416.6632	62	51	1
1540	338.0033	-434.6248	49	50	1
1541	348.9822	-452.5865	68	53	0
1542	355.9437	-464.8595	57	36	0
1543	362.9052	-477.1326	72	52	0
1544	369.8944	-488.4784	54	44	0
1545	376.3607	-499.8085	67	49	1
1546	381.8087	-510.1801	58	47	0
1547	386.2662	-518.6659	63	53	0
1548	389.1824	-526.1776	56	44	0
1549	391.0525	-533.658	72	45	0
1550	392.4273	-540.1954	73	40	0
1551	393.3346	-544.8628	67	55	0
1552	396.3618	-548.6656	71	58	1
1553	400.4906	-550.6453	66	42	0
1554	403.6565	-549.812	79	50	0
1555	405.8319	-547.0929	59	46	0
1556	405.9707	-542.4569	62	35	1
1557	402.5314	-534.9296	69	46	0
1558	397.5231	-527.3553	65	44	0
1559	394.0284	-521.6824	68	43	0
1560	390.5615	-515.0823	71	50	1
1561	386.0762	-507.5237	75	63	0
1562	381.6187	-499.0378	73	47	0
1563	373.6666	-484.8791	61	42	0
1564	364.6685	-470.689	59	37	1
1565	358.6976	-460.3017	71	48	0
1566	352.2314	-448.9716	74	57	0
1567	345.27	-436.6985	67	50	0
1568	338.3087	-424.4255	69	49	0
1569	327.3298	-406.4638	73	52	0
1570	319.8456	-394.175	62	39	0
1571	312.3614	-381.8863	59	44	0
1572	301.4105	-362.9973	66	40	0
1573	293.9264	-350.7085	73	47	0
1574	286.4423	-338.4197	74	43	0
1575	279.4813	-326.1465	66	50	0
1576	272.5203	-313.8734	68	51	0
1577	265.0364	-301.5845	68	46	0
1578	254.0582	-283.6226	58	45	1
1579	243.6031	-265.6764	63	43	1
1580	236.6423	-253.4032	72	56	0
1581	229.6816	-241.1299	57	45	0
1582	222.7209	-228.8567	53	35	2
1583	215.7603	-216.5834	66	38	0
1584	208.7997	-204.3101	66	52	0
1585	201.8391	-192.0368	70	44	2
1586	190.8615	-174.0748	64	54	0
1587	179.8839	-156.1127	77	46	2
1588	172.9235	-143.8394	51	53	0
1589	165.9632	-131.566	79	47	1
1590	158.9751	-120.2199	83	47	3
1591	152.0148	-107.9465	63	43	1
1592	145.0546	-95.6731	74	48	0
1593	138.0944	-83.3997	65	60	0
1594	127.1451	-64.51027	68	52	4
1595	116.1682	-46.54804	70	51	1
1596	109.1803	-35.2018	86	61	3
1597	102.2203	-22.92834	84	81	2
1598	91.76654	-4.981727	116	73	1
1599	81.31283	12.96491	139	113	10
1600	74.35302	25.23842	123	125	14
1601	66.87028	37.52764	143	136	9
1602	59.38759	49.81687	136	103	10
1603	52.4279	62.09042	115	95	7
1604	45.46826	74.36398	110	100	8
1605	38.48082	85.71034	100	82	5
1606	30.9983	97.99962	97	76	3
1607	20.02216	115.9621	97	70	3
1608	9.569062	133.9089	74	62	1
1609	2.609664	146.1826	71	58	1
1610	-4.349694	158.4562	61	41	4
1611	-11.30901	170.7299	78	45	1
1612	-18.26828	183.0035	74	60	0
1613	-28.17025	201.862	70	51	1
1614	-37.57703	219.7775	64	59	0
1615	-43.49027	232.0198	73	55	0
1616	-49.37561	245.1893	68	47	0
1617	-55.26092	258.3589	71	45	1
1618	-61.17404	270.6012	59	45	0
1619	-66.56419	282.8278	67	47	0
1620	-71.40352	295.9659	69	54	0
1621	-76.24282	309.1041	63	50	1
1622	-81.08208	322.2422	61	46	0
1623	-88.34092	341.9494	57	45	0
1624	-93.18011	355.0876	58	39	0
1625	-97.49633	368.21	64	33	1
1626	-104.2042	388.8288	62	45	0
1627	-109.0154	402.8942	62	52	0
1628	-113.3316	416.0167	77	54	0
1629	-117.6476	429.1391	77	41	1
1630	-122.4866	442.2773	67	53	0
1631	-129.2221	461.9689	55	61	0
1632	-135.9576	481.6605	60	43	0
1633	-138.377	488.2296	65	52	0
1634	-142.6929	501.3521	66	44	0
1635	-147.0088	514.4746	58	65	0
1636	-151.3247	527.5972	69	42	0
1637	-158.0599	547.2888	73	46	2
1638	-162.3757	560.4113	54	37	0
1639	-166.6915	573.5338	67	36	0
1640	-171.5301	586.6721	48	58	1
1641	-175.818	600.7219	81	53	0
1642	-180.1058	614.7716	69	45	0
1643	-184.9443	627.9099	68	53	0
1644	-189.2599	641.0324	71	40	0
1645	-193.5755	654.155	84	48	1
1646	-198.414	667.2933	60	46	1
1647	-202.7295	680.4159	51	49	0
1648	-208.9413	700.0919	65	55	0
1649	-215.676	719.7836	63	44	0
1650	-219.9914	732.9062	79	50	0
1651	-224.3068	746.0288	57	38	0
1652	-229.145	759.1671	75	48	0
1653	-233.4604	772.2897	62	40	0
1654	-237.7478	786.3395	69	57	0
1655	-242.558	800.4051	58	52	0
1656	-247.3961	813.5434	69	44	0
1657	-252.2342	826.6818	69	36	2
1658	-256.5494	839.8044	64	46	0
1659	-263.2836	859.4963	66	39	0
1660	-270.0177	879.1881	60	49	0
1661	-274.3327	892.3107	75	42	0
1662	-279.1706	905.4491	73	48	1
1663	-283.5135	917.6446	56	41	0
1664	-287.3615	928.8971	66	44	0
1665	-290.6865	940.1338	52	50	1
1666	-294.0116	951.3706	66	41	0
1667	-297.3645	961.6801	77	45	0
1668	-300.2225	971.0467	76	44	1
1669	-303.0247	982.2678	68	40	1
1670	-303.8191	990.6442	66	53	0
1671	-303.1846	994.3373	57	43	0
1672	-303.073	998.0462	59	46	0
1673	-304.0349	1000.859	56	47	0
1674	-306.0705	1002.777	63	64	0
1675	-308.6568	1003.783	72	44	1
1676	-312.4284	1000.184	63	43	0
1677	-314.1645	994.6679	59	36	0
1678	-312.7355	989.9846	63	40	0
1679	-310.8116	984.3583	61	45	0
1680	-308.3928	977.7891	58	47	0
1681	-305.479	970.2769	77	41	0
1682	-302.5931	961.8375	63	47	0
1683	-299.7351	952.4709	69	36	0
1684	-296.3821	942.1614	80	46	0
1685	-290.1153	924.3397	70	44	1
1686	-283.8764	905.5908	62	50	0
1687	-279.5613	892.4681	66	57	0
1688	-274.7513	878.4025	66	44	0
1689	-269.9413	864.3369	68	49	0
1690	-265.1033	851.1985	66	49	2
1691	-260.8161	837.1487	82	50	1
1692	-256.5288	823.0988	66	41	0
1693	-251.6907	809.9605	68	43	0
1694	-246.8526	796.8221	79	44	0
1695	-240.1183	777.1303	61	44	0
1696	-233.4117	756.5113	54	39	0
1697	-228.6014	742.4458	63	53	0
1698	-224.286	729.3232	62	39	0
1699	-219.9706	716.2006	77	55	0
1700	-215.1323	703.0623	73	33	0
1701	-210.8447	689.0125	60	56	0
1702	-204.1379	668.3935	60	40	0
1703	-196.8802	648.6861	82	44	0
1704	-192.5646	635.5635	48	47	0
1705	-188.249	622.4409	67	46	0
1706	-183.4105	609.3027	73	41	0
1707	-178.5719	596.1644	62	42	0
1708	-171.8647	575.5455	62	48	0
1709	-165.1575	554.9266	80	50	0
1710	-160.8417	541.8041	60	44	1
1711	-156.5259	528.6816	71	51	0
1712	-151.6871	515.5434	77	46	0
1713	-147.3712	502.4208	60	43	2
1714	-143.0553	489.2983	66	48	0
1715	-136.3199	469.6067	81	42	0
1716	-129.5845	449.9151	63	44	1
1717	-124.7455	436.7769	65	44	1
1718	-120.4573	422.7272	67	42	0
1719	-116.1691	408.6775	57	45	0
1720	-111.3301	395.5393	66	49	0
1721	-107.0139	382.4169	70	48	1
1722	-102.6977	369.2944	65	44	0
1723	-98.3815	356.172	77	43	0
1724	-94.06526	343.0495	72	51	0
1725	-89.22606	329.9114	65	62	0
1726	-84.38683	316.7732	68	43	0
1727	-79.54757	303.635	57	43	1
1728	-74.70827	290.4969	69	45	1
1729	-66.92634	270.774	61	39	1
1730	-58.62138	251.0354	72	42	0
1731	-52.70822	238.7931	63	60	0
1732	-49.7377	233.1355	72	49	1
1733	-43.3294	219.9503	81	56	0
1734	-33.95049	201.1075	60	41	1
1735	-27.51424	188.8495	59	53	1
1736	-20.555	176.5759	59	32	3
1737	-13.59572	164.3022	77	51	0
1738	-6.636396	152.0285	73	57	1
1739	0.322967	139.7549	79	58	1
1740	7.282371	127.4812	83	61	3
1741	14.26965	116.1348	88	60	3
1742	21.7521	103.8455	92	78	2
1743	29.23458	91.55621	82	86	4
1744	36.19415	79.28262	121	85	4
1745	43.15376	67.00905	127	109	5
1746	50.14125	55.6627	177	126	10
1747	57.10094	43.38914	158	140	9
1748	67.55447	25.44245	118	137	12
1749	78.53106	7.480081	107	122	8
1750	86.01388	-4.809115	71	98	12
1751	93.0016	-16.15539	81	78	6
1752	99.96154	-28.42887	86	53	2
1753	106.9215	-40.70234	80	43	2
1754	114.4045	-52.99148	82	51	1
1755	121.8876	-65.28061	85	67	0
1756	128.8477	-77.55404	69	53	0
1757	139.3018	-95.50056	64	49	0
1758	149.756	-113.447	73	51	0
1759	153.2223	-120.0473	74	47	0
1760	156.7163	-125.7204	65	41	0
1761	167.1707	-143.6669	69	51	0
1762	178.1482	-161.629	74	44	1
1763	185.6316	-173.918	64	41	0
1764	192.5921	-186.1913	70	48	0
1765	199.5804	-197.5374	58	46	1
1766	206.541	-209.8107	64	35	0
1767	213.5016	-222.084	68	51	0
1768	220.4622	-234.3573	61	43	0
1769	227.9459	-246.6462	65	42	0
1770	235.4574	-258.0079	83	49	0
1771	242.4182	-270.2811	74	50	0
1772	249.379	-282.5544	56	42	0
1773	256.3676	-293.9004	62	47	0
1774	263.3285	-306.1736	67	48	0
1775	270.2894	-318.4468	57	38	0
1776	277.2504	-330.7199	55	50	0
1777	284.2114	-342.9931	62	65	0
1778	291.2002	-354.339	50	50	1
1779	298.1613	-366.6122	66	48	0
1780	305.1225	-378.8853	71	45	0
1781	312.1114	-390.2312	60	40	0
1782	323.0902	-408.1929	71	39	0
1783	334.069	-426.1546	67	41	0
1784	341.5534	-438.4433	78	56	1
1785	349.0378	-450.7321	68	40	0
1786	355.9992	-463.0051	64	49	0
1787	362.9607	-475.2781	71	44	0
1788	369.4269	-486.6083	59	52	0
1789	374.8749	-496.9799	62	58	0
1790	379.7999	-507.3358	71	50	0
1791	384.2296	-516.7489	67	43	0
1792	388.164	-525.2191	67	43	0
1793	391.0525	-533.658	69	52	0
1794	392.4273	-540.1954	73	40	0
1795	393.8576	-544.8785	63	52	2
1796	396.3618	-548.6656	63	63	0
1797	399.4445	-550.614	60	49	0
1798	402.5827	-550.7079	62	48	0
1799	405.2534	-548.9317	70	45	0
1800	406.4659	-543.3997	62	57	1
1801	405.5864	-537.8051	57	40	0
1802	402.5592	-534.0023	74	39	1
1803	398.5137	-529.241	70	40	0
1804	394.4959	-523.5525	76	51	0
1805	390.5059	-516.9368	79	46	0
1806	386.5715	-508.4666	70	52	0
1807	382.114	-499.9807	72	32	0
1808	377.1335	-491.4792	72	42	0
1809	371.6578	-482.0348	71	28	0
1810	365.6868	-471.6476	71	42	0
1811	359.7436	-460.3331	85	59	0
1812	353.2497	-449.9301	62	43	0
1813	346.2606	-438.5843	61	54	1
1814	339.2992	-426.3112	57	41	0
1815	331.8149	-414.0225	62	57	0
1816	320.8638	-395.1336	56	39	0
1817	309.8851	-377.1719	69	60	0
1818	302.401	-364.8831	67	45	0
1819	295.4399	-352.6099	70	46	0
1820	288.4788	-340.3368	80	44	1
1821	280.9948	-328.048	70	48	0
1822	273.5108	-315.7591	60	47	0
1823	266.5499	-303.4859	68	53	0
1824	259.589	-291.2127	68	42	1
1825	252.6281	-278.9395	60	41	1
1826	245.1443	-266.6506	63	38	0
1827	237.6605	-254.3617	66	42	0
1828	230.672	-243.0157	80	48	0
1829	223.7113	-230.7425	56	38	2
1830	213.2843	-211.8689	74	43	0
1831	206.3237	-199.5956	52	42	0
1832	202.8295	-193.9226	61	49	0
1833	195.8412	-182.5765	63	41	1
1834	184.8636	-164.6145	70	49	0
1835	173.9139	-145.7252	62	59	0
1836	166.9536	-133.4518	57	46	1
1837	159.9654	-122.1057	78	55	2
1838	153.0052	-109.8323	69	40	0
1839	146.0449	-97.5589	72	59	0
1840	139.0847	-85.2855	64	51	1
1841	132.1246	-73.01209	63	48	1
1842	125.1367	-61.66588	76	46	1
1843	121.6427	-55.99277	76	51	3
1844	114.6827	-43.71932	67	61	2
1845	104.2566	-24.84553	94	59	1
1846	96.77367	-12.55637	83	93	5
1847	89.2908	-0.2671887	112	82	2
1848	82.33094	12.00631	103	112	6
1849	75.3433	23.3526	130	94	4
1850	68.38352	35.62613	142	126	5
1851	57.95785	54.50004	147	107	8
1852	50.99817	66.77359	144	111	7
1853	44.01071	78.11994	113	98	3
1854	33.55741	96.0667	81	65	2
1855	26.59788	108.3403	103	85	1
1856	19.11543	120.6296	86	70	0
1857	11.63303	132.9189	92	70	3
1858	4.645786	144.2653	82	54	0
1859	-2.31358	156.539	89	49	1
1860	-9.272905	168.8126	82	43	2
1861	-16.23219	181.0863	77	47	0
1862	-26.13417	199.9447	81	44	0
1863	-36.06391	217.8759	70	43	0
1864	-42.50009	230.134	75	42	0
1865	-45.44277	236.7187	63	42	1
1866	-51.87889	248.9767	55	47	0
1867	-60.73467	267.8038	58	50	0
1868	-66.09697	280.9577	74	47	0
1869	-71.45924	294.1115	86	48	0
1870	-76.29854	307.2496	74	43	0
1871	-81.1378	320.3878	67	55	0
1872	-85.97704	333.5259	57	43	0
1873	-92.71291	353.2175	56	30	0
1874	-97.02914	366.3399	57	48	0
1875	-99.44871	372.909	64	41	0
1876	-106.1844	392.6005	54	50	0
1877	-112.9201	412.2921	71	47	0
1878	-117.2083	426.3418	79	49	0
1879	-121.4965	440.3915	57	51	0
1880	-126.3355	453.5297	70	49	0
1881	-130.6515	466.6522	68	46	0
1882	-134.9675	479.7747	58	44	0
1883	-139.8063	492.9129	67	41	2
1884	-144.1223	506.0354	68	59	0
1885	-150.3347	525.7113	66	57	0
1886	-157.0699	545.4029	70	52	1
1887	-161.3857	558.5254	61	48	0
1888	-165.7015	571.648	57	54	0
1889	-168.1208	578.2171	64	45	2
1890	-172.9594	591.3553	54	48	1
1891	-179.6665	611.9742	78	46	0
1892	-183.9543	626.024	70	48	0
1893	-188.7928	639.1623	61	49	0
1894	-193.1084	652.2848	60	46	1
1895	-197.424	665.4074	61	50	0
1896	-201.7395	678.53	62	46	1
1897	-206.0551	691.6525	71	52	1
1898	-210.3705	704.7751	61	53	0
1899	-214.686	717.8977	82	49	1
1900	-219.5243	731.036	54	42	0
1901	-223.8397	744.1586	55	44	0
1902	-228.1551	757.2812	68	40	0
1903	-232.9933	770.4195	56	32	1
1904	-239.6998	791.0385	56	59	0
1905	-243.9871	805.0884	68	41	0
1906	-248.8252	818.2267	71	53	1
1907	-255.5595	837.9185	62	41	0
1908	-259.8746	851.0412	58	58	0
1909	-264.7126	864.1795	62	51	0
1910	-269.0277	877.3022	65	44	1
1911	-273.3428	890.4248	46	45	0
1912	-277.6579	903.5475	45	46	0
1913	-282.0008	915.7429	71	40	0
1914	-286.3716	927.0112	59	44	0
1915	-289.6967	938.2479	63	45	0
1916	-293.0496	948.5575	58	49	0
1917	-296.4584	957.0126	82	46	0
1918	-298.8494	964.509	56	50	0
1919	-300.7454	971.0625	62	40	1
1920	-302.1464	976.673	41	42	1
1921	-303.0247	982.2678	70	47	0
1922	-303.4359	985.9924	65	39	0
1923	-303.3521	988.774	67	52	0
1924	-302.7455	991.5399	54	45	0
1925	-302.1668	993.3786	79	37	0
1926	-302.1389	994.3058	60	43	0
1927	-302.111	995.233	67	50	0
1928	-301.5323	997.0717	59	55	0
1929	-300.9816	997.9832	56	44	1
1930	-301.4765	998.9262	75	36	0
1931	-302.9892	1000.828	57	43	1
1932	-305.5756	1001.834	60	38	0
1933	-308.7126	1001.928	76	53	0
1934	-311.3827	1000.152	63	46	0
1935	-313.0629	996.4908	64	51	0
1936	-312.6797	991.839	79	43	1
1937	-310.7837	985.2855	60	44	0
1938	-308.3928	977.7891	71	43	0
1939	-304.984	969.334	64	51	0
1940	-301.6032	959.9516	55	39	0
1941	-298.2503	949.6421	73	53	0
1942	-292.5063	931.8361	67	46	1
1943	-288.6863	919.6564	62	46	1
1944	-286.7623	914.0301	60	39	0
1945	-280.5233	895.2812	56	45	0
1946	-276.2083	882.1586	42	46	1
1947	-271.8932	869.0359	60	35	0
1948	-265.1591	849.3441	63	42	1
1949	-260.3211	836.2057	65	44	0
1950	-255.4831	823.0673	53	39	0
1951	-251.1957	809.0175	74	54	0
1952	-246.9084	794.9677	81	47	0
1953	-242.0703	781.8293	75	38	1
1954	-237.755	768.7067	67	53	0
1955	-233.4396	755.5841	50	40	0
1956	-228.6014	742.4458	72	37	0
1957	-223.791	728.3802	76	48	0
1958	-219.5035	714.3304	72	56	0
1959	-215.1881	701.2078	53	40	0
1960	-210.3497	688.0695	66	38	0
1961	-205.5113	674.9312	75	53	1
1962	-201.1958	661.8086	68	45	0
1963	-196.9081	647.7589	66	35	0
1964	-192.6204	633.7091	69	52	0
1965	-188.3048	620.5865	67	55	0
1966	-181.0469	600.8791	72	54	3
1967	-174.3119	581.1874	62	49	0
1968	-169.9962	568.0649	56	47	1
1969	-165.1854	553.9994	72	41	0
1970	-160.8975	539.9497	59	42	1
1971	-156.5816	526.8272	70	46	0
1972	-151.7429	513.6889	55	40	1
1973	-146.9041	500.5507	53	44	0
1974	-142.0652	487.4125	69	43	0
1975	-137.7493	474.29	63	40	0
1976	-133.4333	461.1675	64	31	1
1977	-129.1173	448.045	67	44	0
1978	-124.8013	434.9225	73	42	0
1979	-119.9623	421.7843	57	47	1
1980	-115.6462	408.6618	79	44	0
1981	-111.3301	395.5393	77	34	2
1982	-107.0139	382.4169	56	43	1
1983	-102.6977	369.2944	66	43	2
1984	-97.88644	355.229	67	39	0
1985	-93.59806	341.1794	51	50	0
1986	-89.28179	328.0569	59	43	0
1987	-84.44255	314.9188	63	39	0
1988	-77.18364	295.2115	61	38	0
1989	-69.40173	275.4886	58	41	0
1990	-63.48864	263.2463	60	57	1
1991	-57.57551	251.004	65	26	1
1992	-51.6902	237.8344	68	51	0
1993	-45.80485	224.6649	65	50	1
1994	-39.36867	212.4069	64	49	0
1995	-32.93245	200.1489	76	48	0
1996	-26.49619	187.8909	58	45	0
1997	-20.0599	175.6329	79	54	1
1998	-13.65141	162.4478	70	47	1
1999	-6.692082	150.1741	65	62	0
[truncated: 78 more rows]
