# Supplementary material for: Bayesian algorithm to estimate position and activity of an orphan gamma source utilizing multiple detectors in a mobile gamma spectrometry system
Source: PLoS One. 2021 Jan 22;16(1):e0245440. doi: 10.1371/journal.pone.0245440 (PMC7822251; doi:10.1371/journal.pone.0245440)
Supplement: S1 Data — (GZ) [file pone.0245440.s001.gz › synth_data_Co-60_setup_12_real_3.csv]

	V1	V2	V3	V4	V5
1	392.107077316381	-400.426753362641	61	43	0
2	392.107077316381	-400.426753362641	71	50	0
3	392.107077316381	-400.426753362641	53	43	0
4	392.107077316381	-400.426753362641	82	50	1
5	392.107077316381	-400.426753362641	70	50	2
6	392.107077316381	-400.426753362641	68	51	0
7	392.107077316381	-400.426753362641	62	46	0
8	392.107077316381	-400.426753362641	77	35	0
9	392.107077316381	-400.426753362641	55	53	0
10	392.107077316381	-400.426753362641	64	43	0
11	392.107077316381	-400.426753362641	63	50	0
12	392.134841406951	-399.499537115917	67	50	1
13	392.162605500314	-398.572320868261	65	45	0
14	392.162605500314	-398.572320868261	73	48	0
15	392.162605500314	-398.572320868261	78	47	1
16	392.162605500314	-398.572320868261	76	41	0
17	392.162605500314	-398.572320868261	60	46	0
18	392.162605500314	-398.572320868261	54	50	0
19	392.162605500314	-398.572320868261	70	39	0
20	392.162605500314	-398.572320868261	78	36	0
21	392.162605500314	-398.572320868261	60	43	0
22	392.162605500314	-398.572320868261	70	40	2
23	392.162605500314	-398.572320868261	57	52	0
24	392.162605500314	-398.572320868261	58	44	0
25	392.162605500314	-398.572320868261	66	49	0
26	392.162605500314	-398.572320868261	74	37	0
27	392.162605500314	-398.572320868261	69	55	0
28	392.162605500314	-398.572320868261	70	35	0
29	392.162605500314	-398.572320868261	70	46	0
30	392.162605500314	-398.572320868261	52	38	0
31	392.162605500314	-398.572320868261	60	40	0
32	392.162605500314	-398.572320868261	60	50	0
33	392.162605500314	-398.572320868261	75	42	0
34	392.162605500314	-398.572320868261	59	39	0
35	392.162605500314	-398.572320868261	57	51	0
36	392.162605500314	-398.572320868261	51	57	0
37	392.162605500314	-398.572320868261	66	56	0
38	392.162605500314	-398.572320868261	65	45	0
39	392.162605500314	-398.572320868261	60	63	0
40	392.162605500314	-398.572320868261	87	43	0
41	392.162605500314	-398.572320868261	63	52	0
42	392.162605500314	-398.572320868261	66	38	0
43	392.162605500314	-398.572320868261	72	59	1
44	392.162605500314	-398.572320868261	67	51	0
45	392.162605500314	-398.572320868261	58	40	0
46	392.162605500314	-398.572320868261	68	35	0
47	392.162605500314	-398.572320868261	76	31	0
48	392.162605500314	-398.572320868261	71	41	0
49	392.162605500314	-398.572320868261	66	49	0
50	392.162605500314	-398.572320868261	63	49	2
51	392.162605500314	-398.572320868261	66	53	0
52	392.162605500314	-398.572320868261	68	54	1
53	392.162605500314	-398.572320868261	58	38	0
54	392.162605500314	-398.572320868261	69	50	1
55	392.685625086306	-398.587981871329	65	39	0
56	393.208644673403	-398.603642810136	77	35	1
57	393.208644673403	-398.603642810136	78	52	0
58	393.208644673403	-398.603642810136	57	57	1
59	393.208644673403	-398.603642810136	77	41	0
60	393.208644673403	-398.603642810136	62	52	1
61	393.208644673403	-398.603642810136	73	54	0
62	393.208644673403	-398.603642810136	70	45	0
63	393.208644673403	-398.603642810136	59	39	0
64	393.208644673403	-398.603642810136	52	55	0
65	393.208644673403	-398.603642810136	63	44	1
66	393.208644673403	-398.603642810136	74	44	1
67	393.208644673403	-398.603642810136	69	57	0
68	393.208644673403	-398.603642810136	49	54	0
69	393.208644673403	-398.603642810136	71	40	0
70	393.208644673403	-398.603642810136	71	44	0
71	393.208644673403	-398.603642810136	69	49	0
72	393.208644673403	-398.603642810136	77	31	0
73	393.208644673403	-398.603642810136	60	54	0
74	393.208644673403	-398.603642810136	59	40	0
75	393.208644673403	-398.603642810136	59	40	0
76	393.208644673403	-398.603642810136	67	51	0
77	393.208644673403	-398.603642810136	56	42	0
78	393.208644673403	-398.603642810136	79	41	0
79	393.208644673403	-398.603642810136	65	49	0
80	393.208644673403	-398.603642810136	56	43	0
81	393.208644673403	-398.603642810136	72	51	0
82	393.208644673403	-398.603642810136	60	48	0
83	393.208644673403	-398.603642810136	68	47	0
84	393.208644673403	-398.603642810136	75	42	0
85	393.208644673403	-398.603642810136	69	32	0
86	393.208644673403	-398.603642810136	85	33	1
87	393.208644673403	-398.603642810136	64	42	0
88	393.208644673403	-398.603642810136	61	49	0
89	393.208644673403	-398.603642810136	71	37	0
90	393.208644673403	-398.603642810136	68	44	0
91	393.208644673403	-398.603642810136	66	42	0
92	393.208644673403	-398.603642810136	62	49	0
93	393.208644673403	-398.603642810136	59	46	0
94	393.208644673403	-398.603642810136	60	44	0
95	393.208644673403	-398.603642810136	65	38	0
96	393.208644673403	-398.603642810136	84	40	0
97	393.208644673403	-398.603642810136	68	44	0
98	393.208644673403	-398.603642810136	57	51	0
99	393.208644673403	-398.603642810136	77	52	0
100	393.208644673403	-398.603642810136	70	48	0
101	393.208644673403	-398.603642810136	64	45	0
102	393.208644673403	-398.603642810136	66	44	2
103	393.208644673403	-398.603642810136	62	33	1
104	393.208644673403	-398.603642810136	71	53	0
105	393.208644673403	-398.603642810136	79	39	0
106	393.208644673403	-398.603642810136	64	47	0
107	393.208644673403	-398.603642810136	66	49	0
108	393.208644673403	-398.603642810136	68	41	0
109	393.208644673403	-398.603642810136	74	42	1
110	393.208644673403	-398.603642810136	61	43	0
111	393.208644673403	-398.603642810136	68	43	0
112	393.208644673403	-398.603642810136	65	52	0
113	393.208644673403	-398.603642810136	60	58	0
114	393.208644673403	-398.603642810136	64	53	0
115	393.208644673403	-398.603642810136	59	42	0
116	393.208644673403	-398.603642810136	83	43	0
117	393.208644673403	-398.603642810136	67	55	0
118	393.208644673403	-398.603642810136	67	32	1
119	393.208644673403	-398.603642810136	57	47	1
120	393.208644673403	-398.603642810136	76	36	0
121	393.208644673403	-398.603642810136	74	52	0
122	393.208644673403	-398.603642810136	60	45	0
123	393.208644673403	-398.603642810136	62	43	0
124	393.208644673403	-398.603642810136	55	44	0
125	393.208644673403	-398.603642810136	64	44	0
126	393.208644673403	-398.603642810136	60	45	1
127	393.208644673403	-398.603642810136	66	45	0
128	393.208644673403	-398.603642810136	59	49	0
129	393.208644673403	-398.603642810136	55	45	0
130	393.208644673403	-398.603642810136	68	44	0
131	393.208644673403	-398.603642810136	50	51	0
132	393.208644673403	-398.603642810136	50	52	0
133	393.208644673403	-398.603642810136	79	49	0
134	393.208644673403	-398.603642810136	71	45	0
135	393.208644673403	-398.603642810136	64	43	0
136	393.236408546392	-397.676426559687	59	56	1
137	392.245897796995	-395.790672120638	67	51	0
138	390.732368929952	-393.889256257564	68	45	1
139	389.246606206754	-391.060623601079	59	40	0
140	386.742574183038	-387.273450870998	63	35	0
141	382.725025865948	-381.584857837297	53	35	1
142	378.735255598556	-374.969044680707	73	39	1
143	375.268514007505	-368.368890792131	53	33	1
144	371.278768342047	-361.753070365638	64	39	0
145	366.766020969662	-355.121581928805	76	42	0
146	361.785816360265	-346.619991424493	79	50	0
147	356.833404352888	-337.19117866829	71	51	0
148	351.358003900794	-327.746693839319	66	61	0
149	345.387393202865	-317.359318739735	77	47	0
150	338.921580085414	-306.029051192105	66	44	0
151	332.455802346463	-294.698773411103	73	39	0
152	325.990059985721	-283.368485393003	75	47	0
153	319.001348515158	-272.022517127916	65	52	1
154	312.040457591298	-259.749320853502	56	41	1
155	305.079607944062	-247.476112710312	71	54	0
156	297.568013708398	-236.114436145872	54	48	0
157	290.084247740742	-223.825529828668	75	47	0
158	283.123523255228	-211.552284354344	65	36	0
159	276.162840046629	-199.279027014971	70	42	0
160	269.229990390479	-186.078541754745	57	36	0
161	258.280012640578	-167.189330197871	63	43	0
162	247.302337373316	-149.227305338718	75	44	0
163	240.31406618777	-137.88120296225	54	44	1
164	232.83064655104	-125.592192080803	66	53	0
165	225.347271121573	-113.303167552687	71	36	0
166	218.386923990911	-101.029811845161	75	45	1
167	211.426618138095	-88.7564442679286	78	48	0
168	204.466353563359	-76.4830648247153	54	44	0
169	197.506130266585	-64.2096735145897	61	53	1
170	187.051967169624	-46.2631722595543	69	53	1
171	176.10273274238	-27.3737407745793	75	51	0
172	168.619702185038	-15.0846126107499	79	49	2
173	161.659688209416	-2.8111602505669	75	45	0
174	154.176744603843	9.47799428272992	77	48	1
175	146.693845207104	21.7671624589711	68	50	2
176	139.733957996708	34.0406521325931	76	55	2
177	132.774112065206	46.314153672196	75	56	1
178	125.814307412773	58.5876670777798	82	56	1
179	118.854544039466	70.8611923512071	81	48	1
180	111.371859826031	83.1504250671715	64	55	1
181	103.861389676924	94.5124556431547	68	47	1
182	96.9017514726147	106.786018240266	60	46	1
183	89.9421545477817	119.059592702426	84	51	0
184	82.9825989024248	131.333179029636	90	49	1
185	75.5001296305563	143.622477218509	62	53	0
186	68.0177045683376	155.911789051257	78	53	0
187	61.0582756915828	168.185412690975	80	46	1
188	50.6052886001416	186.132262551226	70	44	0
189	40.1802367413766	205.006354806013	64	44	0
190	33.2209729850874	217.280025907792	55	48	2
191	26.2617505090311	229.553708875552	67	53	0
192	22.7960791245569	236.154162636958	66	63	0
193	16.8828041715315	248.396448766813	55	55	0
194	7.50394410674926	267.23921045009	56	47	0
195	1.09567496704403	280.424443827942	67	51	0
196	-4.26667883829214	293.578267535195	66	60	0
197	-9.62899761134759	306.732098516077	74	42	1
198	-15.542072905344	318.974432395771	78	41	1
199	-20.9321802662453	331.201062991284	63	52	0
200	-25.7714639666956	344.33920390252	79	61	0
201	-30.5828545099939	358.404566421174	56	45	2
202	-35.3942108533229	372.469934941269	65	44	0
203	-40.2333965810249	385.60809386149	72	54	0
204	-45.0725504211732	398.746258785017	83	38	1
205	-49.3887495218078	411.868714185432	62	44	0
206	-53.7049198776949	424.991174446419	67	49	0
207	-58.5439811979304	438.129356175661	65	49	0
208	-63.3830106299138	451.267543911003	65	40	0
209	-70.0907084527425	471.886334239505	86	55	0
210	-76.7983359980863	492.505136324093	58	37	0
211	-81.6372387117008	505.64334686473	66	51	0
212	-86.4761095365393	518.781563409604	68	51	0
213	-91.3149484731839	531.919785954989	81	49	0
214	-95.6308486099588	545.042293192819	68	47	0
215	-99.423814660171	558.149083499797	56	48	0
216	-103.216755106288	571.255877644755	67	50	0
217	-107.504692352086	585.305613960139	71	44	0
218	-111.792598763015	599.355355133303	69	41	0
219	-116.108356227749	612.477885582484	82	44	0
220	-120.94698220992	625.616145322099	63	44	1
221	-125.785576302966	638.754411066882	52	46	1
222	-130.101244387915	651.876957171597	65	27	0
223	-134.416883726954	664.99950814154	75	55	1
224	-138.732494319906	678.122063966468	71	52	0
225	-145.439411671832	698.740986146964	72	53	0
226	-152.146258743713	719.359920084476	52	40	0
227	-156.461750694318	732.482495884411	53	42	0
228	-161.300096795429	745.620806029066	71	48	0
229	-165.615529682196	758.743392085657	82	31	1
230	-169.930933822587	771.86598300375	61	46	0
231	-174.769187398837	785.004309949465	62	49	0
232	-179.579511915392	799.069858464412	63	39	1
233	-183.86692741455	813.119680601172	57	53	0
234	-188.182211339532	826.242292031646	69	50	0
235	-193.020338190254	839.380641779862	59	57	0
236	-197.858433150803	852.518997532316	77	31	0
237	-202.173627692857	865.641624619253	64	46	1
238	-206.460889829788	879.691472123377	71	55	1
239	-211.27098629286	893.75706023071	74	47	0
240	-215.586090935976	906.879702433944	62	51	0
241	-219.901166832075	920.002349494025	61	45	1
242	-226.63515660644	939.694198035635	71	40	2
243	-232.874132069119	958.443104271777	68	46	0
244	-236.722060092492	969.695600671694	56	51	0
245	-240.569966225361	980.948100910522	57	42	0
246	-243.922909787681	991.257649542764	47	44	0
247	-246.808810309158	999.697029761039	62	48	2
248	-249.19976101967	1007.19345603045	89	43	0
249	-250.050064758863	1013.71544604376	52	45	0
250	-249.910493659845	1018.351523811	65	30	1
251	-249.798836730304	1022.06038604677	62	44	0
252	-249.192244544043	1024.82629214507	58	46	0
253	-248.613567031396	1026.66498275567	63	33	0
254	-248.58565300121	1027.59219832532	64	42	0
255	-248.58565300121	1027.59219832532	72	43	0
256	-248.58565300121	1027.59219832532	57	49	1
257	-248.58565300121	1027.59219832532	72	43	0
258	-248.062803874142	1027.5764578674	60	47	0
259	-247.512040936388	1028.48793304712	61	33	0
260	-247.979062101571	1030.35810459033	57	50	0
261	-249.491779943404	1032.25975728128	53	40	0
262	-250.509562581195	1033.2184541896	75	61	0
263	-253.646653280826	1033.31289970502	61	44	0
264	-258.408121592714	1031.6001411397	67	41	1
265	-260.639099238382	1027.02703069896	60	40	0
266	-260.283748873859	1021.44799562916	57	48	0
267	-258.387761399208	1014.89451989904	65	45	0
268	-255.996831489203	1007.39808822609	72	56	1
269	-252.588102131034	998.942960558459	74	47	0
270	-249.207272244617	989.560620308854	71	56	0
271	-245.854339403217	979.251067468897	65	40	1
272	-242.006444888364	967.998562409543	66	30	0
273	-237.635670851858	956.730322107673	69	45	0
274	-233.292782220698	944.534871133044	78	47	0
275	-228.977775873325	931.412209486589	52	47	2
276	-224.662740778585	918.289552696049	83	44	0
277	-220.375583794317	904.239685227163	72	41	0
278	-215.565530373715	890.174086298794	75	37	0
279	-210.727538207837	877.03570890706	70	41	0
280	-205.889514151379	863.897337520495	50	65	0
281	-201.079360437114	849.831756592728	75	49	2
282	-196.792044631729	835.781915569678	62	42	1
283	-192.476797849871	822.659294947051	59	51	0
284	-185.770334276545	802.040291294456	59	47	1
285	-179.063800422067	781.421299397014	73	39	0
286	-176.644681599224	774.852132751606	78	44	0
287	-172.357196286495	760.802319253795	64	49	0
288	-165.650521869888	740.183350869454	64	54	0
289	-160.812181417074	727.045035877265	58	41	0
290	-156.496695775888	713.922455743887	60	43	0
291	-152.209071793477	699.872664915398	66	43	0
292	-147.398526908597	685.807151171379	81	44	0
293	-143.055063167121	673.611801708117	66	56	2
294	-139.234465749352	661.432183794677	65	40	0
295	-135.385958238505	650.179785280488	57	41	0
296	-131.509543412831	639.854606159031	58	47	0
297	-127.688877549605	627.674999764189	57	42	0
298	-123.373172912979	614.552456881851	60	51	0
299	-118.562421659997	600.486979134381	83	43	0
300	-113.75163620559	586.421507387422	64	47	0
301	-108.940816549992	572.356041638181	71	43	0
302	-104.129962692969	558.290581891313	63	51	0
303	-99.3190746347536	544.225128143094	61	39	2
304	-94.5081523755216	530.159680395387	55	48	0
305	-90.1922308335779	517.037174766883	69	42	0
306	-85.8762805461884	503.914674000815	51	55	0
307	-81.037388100056	490.776458622888	60	37	0
308	-76.7492509745061	476.726752542891	64	59	0
309	-72.4610830146703	462.677051317878	71	45	0
310	-65.2025901416782	442.969755706377	62	43	0
311	-58.4669470156077	423.278190177865	49	57	0
312	-54.150788713072	410.155725046992	63	51	0
313	-49.8346016656724	397.033264773898	67	33	0
314	-45.5183858736418	383.910809360445	68	48	0
315	-40.7070770943537	369.845428813249	61	49	0
316	-35.8957341151545	355.780054267496	65	61	0
317	-31.0564957135357	342.641901305877	66	48	0
318	-26.2172254243051	329.503754349425	47	48	0
319	-20.8549889554852	316.349901461042	83	51	0
320	-15.4927174537443	303.196055848151	53	56	0
321	-10.1304109196062	290.042217513546	62	48	0
322	-4.21727544703754	277.79989218805	68	36	0
323	1.69589545205235	265.557575550862	55	32	0
324	11.0468837688677	245.787585460581	60	49	0
325	20.397962712741	226.017617139034	74	37	0
326	26.8342289192369	213.759630659595	56	53	2
327	33.7934814938344	201.48594922293	64	52	0
328	40.7527753489558	189.212279651314	70	60	0
329	47.7121104840189	176.938621946611	61	45	0
330	54.6714868991403	164.664976106025	75	45	0
331	61.6587442810996	153.31855783239	80	51	0
332	69.1411568858894	141.02923491504	69	45	0
333	76.6236137006781	128.739925641567	82	52	0
334	83.5831565661356	116.466328991577	78	59	2
335	90.5427407113602	104.192744205706	78	55	0
336	97.5023661361774	91.9191712858155	72	61	3
337	104.462032840354	79.6456102300435	88	44	0
338	111.944704840891	67.3563654953614	74	49	1
339	119.427421050787	55.0671344054863	93	58	0
340	126.41503938142	43.7208264721557	71	51	0
341	136.86871582095	25.7741710385308	56	61	0
342	147.817633903818	6.88463534787297	62	71	2
343	155.300565052428	-5.40453026629984	73	44	0
344	162.260566248617	-17.6779929520562	66	51	0
345	169.220608723583	-29.9514437671751	63	41	0
346	176.208505929157	-41.297666830942	67	39	0
347	183.691607805667	-53.5867806179449	43	42	1
348	191.174753890547	-65.8758807601407	62	48	0
349	198.134962809854	-78.1492823837325	70	54	0
350	205.095213007007	-90.4226721413434	56	46	0
351	212.055504482298	-102.696050031111	64	49	0
352	219.015837235667	-114.969416054897	76	53	0
353	226.499198498554	-127.258451652713	63	58	1
354	233.982603969227	-139.547473606654	61	42	1
355	240.970862110611	-150.89358631894	72	38	1
356	248.454352820991	-163.182581890374	78	57	0
357	255.937887739099	-175.471563815139	65	48	0
358	262.898472417903	-187.744855193421	65	30	1
359	269.85909837397	-200.018134704791	58	55	0
360	276.819765607186	-212.291402346455	73	44	1
361	284.303472957574	-224.580332450569	70	38	0
362	291.815011510276	-235.942032831721	61	34	0
363	302.270107882214	-253.888265808113	58	44	1
364	312.697512525949	-272.761688173749	60	45	0
365	319.65842875134	-285.03488288261	69	40	0
366	326.61938625318	-297.308065726422	53	52	0
367	333.580385031528	-309.581236700527	78	48	0
368	340.569200898404	-320.927179655991	54	44	0
369	347.530280631385	-333.200326883234	70	45	1
370	355.014414903417	-345.489127865061	71	57	0
371	365.993076465966	-363.450863539241	67	43	0
372	372.954302794999	-375.723967508413	62	45	0
373	379.915570399724	-387.997059606947	72	51	0
374	390.343666996225	-406.870283618569	74	46	0
375	397.828060640779	-419.159006403759	59	36	1
376	405.312498490443	-431.447715539485	59	44	2
377	412.273955563258	-443.720752520487	71	34	0
378	418.740185367875	-455.05090364255	73	46	1
379	424.711179397767	-465.43817126099	69	64	1
380	430.159174549568	-475.809773854911	74	52	1
381	434.588891303865	-485.222841381095	71	49	2
382	439.48615336261	-496.505991842598	69	56	0
383	443.365129603073	-506.830610707402	78	35	1
384	444.767716188799	-512.440872365609	54	41	1
385	446.748843487178	-516.212355173193	74	44	0
386	449.831543975801	-518.160712313838	69	43	0
387	452.941997204791	-519.181850900874	70	44	0
388	456.107950506615	-518.348554568365	55	48	0
389	458.255583863065	-516.556733944453	70	56	0
390	458.861863934901	-513.790737749077	62	43	1
391	457.926793415798	-510.050566576421	40	54	0
392	455.945659863355	-506.279088919982	76	51	0
393	452.946216159267	-501.549086973071	82	43	0
394	447.44262845529	-493.031947113574	76	49	0
395	441.471538949467	-482.644712318666	64	49	0
396	436.518782181083	-473.215996393934	58	46	1
397	431.043020741141	-463.771618205123	71	43	0
398	425.044258009526	-454.311575731263	69	32	0
399	419.073280411307	-443.924308222719	71	42	0
400	412.607068410493	-432.594157221727	58	48	0
401	405.617869496404	-421.248336641118	58	48	0
402	398.656471277121	-408.97528790962	70	48	0
403	391.172094972455	-396.686566185206	66	52	0
404	383.687762873305	-384.397830812261	59	48	0
405	372.764508273918	-364.58170956187	61	39	0
406	361.290574138402	-345.677110421471	56	35	0
407	353.806422281312	-333.388320487924	63	32	0
408	346.873099451535	-320.187967374921	64	48	0
409	339.38903625065	-307.899151082151	62	38	1
410	331.905017256038	-295.610321139917	62	46	0
411	324.944048305973	-283.337146896869	54	37	1
412	317.460116258299	-271.048290583305	61	45	0
413	309.976228417188	-258.759420625865	75	36	2
414	303.015386226005	-246.486209060997	69	47	0
415	296.054585311562	-234.212985631078	62	36	0
416	285.076569242869	-216.251062084921	71	43	0
417	274.126439060085	-197.361893124878	84	53	0
418	267.165806182777	-185.08862050809	54	46	0
419	260.205214582616	-172.815336023457	62	40	0
420	252.721673069696	-160.526361500844	60	48	2
421	245.238175764447	-148.237373332493	73	34	0
422	238.277710925497	-135.964051529765	80	46	1
423	231.317287364393	-123.690717860125	58	41	1
424	220.367646544822	-104.80140496511	71	38	0
425	209.390299546358	-86.8392787035555	72	49	0
426	202.430044025823	-74.5658958507702	66	48	1
427	195.469829783193	-62.292501132004	63	42	0
428	188.509656818933	-50.0190945453942	76	39	1
429	181.026548591792	-37.7299890937284	63	45	1
430	173.51567040378	-26.368085892871	74	30	2
431	163.061705903965	-8.4215235132724	58	44	4
432	152.112680052174	10.4679720019922	70	46	1
433	144.629788227146	22.7571438485757	56	66	2
434	137.669908473035	35.0306369420141	67	50	2
435	130.710069997644	47.3041419014335	85	70	0
436	123.227307868423	59.593352840282	81	63	1
437	119.238374583074	66.209418640472	72	39	1
438	112.2786430337	78.4829549752176	84	53	1
439	101.825207810383	96.4296738374978	68	56	1
440	94.8655786603922	108.703239842318	66	54	2
441	87.9059907899937	120.976817712188	67	50	0
442	80.9464441990131	133.250407449901	83	45	0
443	73.4639842087054	145.539709294215	61	59	0
444	65.9815684283967	157.829024784267	77	49	0
445	59.0221486061346	170.102651834488	60	53	1
446	52.0349280593218	181.449075047858	59	42	0
447	45.0755891989102	193.722725839354	60	58	0
448	34.6505813084077	212.596832109615	72	51	0
449	24.7486131228507	231.455258751288	59	45	0
450	18.3123824803042	243.713249032386	68	35	0
451	11.8761901902617	255.971249524504	66	30	1
452	5.46788900112733	269.156475865282	81	41	0
453	-0.940370859287214	282.341712396592	51	48	0
454	-6.82565261569107	295.511248913594	75	41	0
455	-12.1879609905882	308.665083223023	59	33	0
456	-17.0273007028154	321.803213319741	62	44	0
457	-21.8666085278383	334.941349422559	46	45	0
458	-26.7058844651328	348.079491532408	69	45	0
459	-33.9647385815042	367.786715953611	58	43	0
460	-38.8039347996237	380.924873074517	64	46	0
461	-43.6430991297821	394.063036199659	42	48	0
462	-50.3788632091018	413.754576493986	78	51	0
463	-54.6671612815117	427.804253431037	54	46	1
464	-59.4783477809979	441.869651955552	65	49	0
465	-63.794451760943	454.992123555392	66	54	0
466	-68.110526995908	468.11460001301	59	38	1
467	-72.94948803226	481.252799745649	52	36	0
468	-77.788417180418	494.391005483456	60	37	1
469	-82.1044030376943	507.513497601263	59	52	1
470	-86.4203601498157	520.635994579643	59	33	1
471	-91.2313209244749	534.701432704926	82	52	0
472	-95.5193410331849	548.751155525446	72	47	0
473	-99.8352082514321	561.873667620122	79	47	0
474	-104.673950046883	575.011906960979	53	44	0
475	-108.989758202806	588.134429313242	71	57	0
476	-113.305537613342	601.25695652701	65	43	0
477	-120.040601742337	620.948618620634	80	47	1
478	-126.252703370294	640.624567316845	63	45	0
479	-130.101244387915	651.876957171597	65	46	0
480	-133.454756796767	662.186409236863	70	53	1
481	-136.808251635637	672.49586423859	74	41	1
482	-140.189616578573	681.878106605262	65	41	1
483	-143.075964535587	690.317409075797	69	43	0
484	-146.485188686522	698.772441335022	69	46	0
485	-149.894398503529	707.227476537228	87	36	0
486	-152.285711577628	714.723842231557	57	59	0
487	-154.67701552168	722.220209429041	65	44	0
488	-157.563303304021	730.659522701986	79	46	0
489	-160.449578773696	739.098838133737	54	52	1
490	-162.812959261006	747.522425994277	63	45	1
491	-165.148435758136	756.873230922036	67	35	0
492	-168.529661648325	766.255498067476	63	51	0
493	-174.302101014415	783.134147645906	66	61	0
494	-180.569470115588	800.955753324553	53	41	0
495	-184.912677043234	813.151145418175	69	49	0
496	-188.705084583256	826.25802494958	66	48	0
497	-192.525366820162	838.43769276049	56	40	0
498	-196.868495637667	850.633098348044	77	49	0
499	-201.211597791989	862.828508798964	67	48	1
500	-205.059709186549	874.080973526463	65	36	0
501	-208.907798691012	885.333442093804	62	38	0
502	-212.727961144294	897.513130054809	74	54	0
503	-216.548099851992	909.692821854725	68	43	1
504	-220.396121834463	920.945301936939	71	51	0
505	-224.244121926778	932.197785858996	63	27	0
506	-228.092100128997	943.450273620896	67	37	1
507	-231.967966236465	953.775549673475	67	35	2
508	-235.320955560717	964.085090748966	67	48	0
509	-238.673927314172	974.394634761848	62	43	0
510	-241.559851451952	982.834011022002	65	35	0
511	-243.950822481478	990.330433994532	80	35	1
512	-246.341784380551	997.826858466491	75	55	0
513	-248.209885343444	1005.30754399952	71	59	2
514	-250.545001230552	1014.65840226691	73	49	1
515	-251.367386107566	1022.1076082075	63	52	0
516	-250.732878449198	1025.80072966218	69	48	0
517	-251.144069436414	1029.52533268742	78	52	0
518	-252.628871324647	1032.35420205165	65	43	1
519	-255.215198616846	1033.3601233121	72	52	0
520	-258.380205428577	1032.52735668141	71	32	0
521	-261.07819832	1029.82441925444	65	55	0
522	-262.235563806375	1026.1470412761	52	45	0
523	-261.329448642093	1021.47947952803	66	50	0
524	-259.405546512397	1015.85321884044	59	45	0
525	-256.958787679323	1010.2112176111	63	39	0
526	-254.017085083877	1003.6262612287	76	41	0
527	-251.131201484764	995.186875955202	74	38	0
528	-248.273219144845	985.820277316496	59	53	0
529	-244.920280587394	975.51072531566	64	43	0
530	-241.072379673598	964.2582212165	66	56	1
531	-236.729509584024	952.062766458839	50	46	0
532	-232.414522581676	938.94010102842	61	42	1
533	-225.680557116866	919.248243210837	56	36	0
534	-218.423660135828	899.540660472587	62	50	0
535	-214.108555002022	886.418015559204	67	39	1
536	-209.82132542925	872.368159962818	69	43	1
537	-205.01119560434	858.302574231289	69	53	0
538	-200.696000571712	845.179944432341	66	48	0
539	-196.408677853004	831.130103948526	59	45	0
540	-191.598449944926	817.064535011537	64	56	1
541	-186.760289088415	803.926187615842	60	58	0
542	-180.053763418458	783.307194039226	59	52	0
543	-173.34716746764	762.688212216832	72	45	0
544	-168.508879886125	749.549887621775	66	43	0
545	-163.698453603545	735.484353481792	62	42	1
546	-158.887993118959	721.418825340457	69	44	0
547	-154.049607558583	708.280518754385	64	50	0
548	-149.734079055779	695.15794617869	67	57	2
549	-145.44641059381	681.108162906021	65	41	0
550	-140.635818983719	667.042657563463	77	55	0
551	-135.797306700319	653.90437377803	64	35	0
552	-131.481657984317	640.781821719371	66	40	0
553	-127.165980522579	627.65927451849	52	41	1
554	-122.327375715773	614.521007535979	64	49	0
555	-118.039521378174	600.471255031414	66	55	0
556	-113.75163620559	586.421507387422	69	44	0
557	-107.016479111451	566.729857019149	65	45	0
558	-100.281254982576	547.038218411617	78	56	1
559	-95.4424628213746	533.899985033087	72	34	0
560	-90.6315143585671	519.834542088211	51	44	0
561	-86.3434433136135	505.784825208597	70	46	0
562	-82.0274679387221	492.66232876014	70	59	0
563	-77.1885490578134	479.524118186906	75	40	0
564	-72.8725146214711	466.401631996036	60	36	1
565	-68.5564514399157	453.279150665738	57	55	0
566	-63.7174400383374	440.140956897289	70	49	0
567	-58.8783967489144	427.002769131213	65	36	0
568	-54.5901110915001	412.953087880276	81	47	1
569	-50.3017946002074	398.90341148898	71	48	0
570	-45.4626564811333	385.765240524895	52	46	0
571	-40.6234864741564	372.627075564116	66	53	0
572	-35.7842845795094	359.488916607574	62	52	0
573	-28.5254219479975	339.781689433381	73	42	0
574	-21.2664875693154	320.074475769885	71	44	0
575	-16.4271581240464	306.936340832151	46	44	1
576	-11.0648598013213	293.782501181588	55	47	0
577	-5.17958788183751	280.612958813086	52	46	1
578	0.70572221733164	267.443425117992	53	43	0
579	6.59107049595332	254.273900095373	66	58	0
580	12.9994002415915	241.088676009327	66	36	0
581	19.4356207087403	228.830677754246	69	49	0
582	25.8718795282184	216.57268971391	67	46	0
583	32.8311243792414	204.299006595276	75	43	0
584	39.7904105103808	192.025335340761	78	45	1
585	46.749737921753	179.751675953157	74	50	1
586	54.2320586871356	167.462325773202	79	56	0
587	61.7144236625754	155.172989239916	64	57	1
588	68.6738778431318	142.899367162958	71	44	0
589	75.6333733034553	130.625756951049	59	56	3
590	82.5929100436624	118.352158605121	58	55	0
591	90.0754474617424	106.062873884104	79	53	3
592	101.051771024126	88.1004286920652	78	47	1
593	108.01145437255	75.8268735967577	73	50	2
594	114.971179000218	63.5533303692937	70	47	0
595	125.947722496232	45.5909518534318	81	57	0
596	133.430519064364	33.3017462482676	70	66	0
597	140.390390298911	21.0282462723553	48	61	0
598	147.350302812236	8.75475816242397	55	55	0
599	154.833229076117	-3.53440835047513	72	54	0
600	165.810121955117	-21.496680162847	56	40	0
601	176.23631938413	-40.3704509409145	74	39	2
602	183.196441219596	-52.6438780017197	81	51	0
603	190.70739427919	-64.0057631395757	69	40	0
604	198.190579687594	-76.2948505338281	50	45	1
605	205.150826688565	-88.5682402681559	60	40	0
606	212.111114967614	-100.841618136503	60	54	0
607	219.071444524743	-113.114984136075	71	48	0
608	229.525916881801	-131.061402902007	63	39	2
609	239.9526808628	-149.935010938905	62	48	1
610	247.436166933039	-162.224008338526	58	49	0
611	254.919697210367	-174.512992092408	61	46	0
612	261.880277362186	-186.786285175011	58	42	0
613	268.84089879127	-199.059566390701	55	36	0
614	272.307329265866	-205.659810571	59	46	0
615	279.81880118855	-217.021532814018	77	59	0
616	290.796798345575	-234.983469884843	76	58	0
617	297.757586213644	-247.256701903418	75	50	0
618	304.718415358628	-259.529922056012	56	51	0
619	311.679285780527	-271.803130337968	51	44	0
620	319.190984138346	-283.164780668914	71	44	0
621	326.674944272614	-295.453633461148	77	35	0
622	333.635939854721	-307.726804415695	68	55	0
623	340.59697671351	-319.999963500537	60	48	0
624	351.024722684931	-338.873287960887	60	42	0
625	361.48033494642	-356.819369548	59	42	0
626	364.974815880531	-362.492318740115	74	40	0
627	372.459054439329	-374.781087888405	72	60	1
628	383.437868689303	-392.742776871659	68	47	0
629	390.399195810547	-405.015851153061	49	52	0
630	397.3605642076	-417.288913563825	76	52	0
631	404.321973880113	-429.561964108609	64	42	0
632	411.283424827969	-441.835002783686	69	39	2
633	418.272675070562	-453.180813311599	53	48	2
634	424.766692471923	-463.583738682792	70	41	0
635	430.242440391739	-473.028124963865	80	40	0
636	434.672154050495	-482.441192475148	60	45	0
637	438.578857424553	-491.838599838316	58	38	0
638	442.430074171047	-503.090435967781	69	41	1
639	444.767716188799	-512.440872365609	66	39	0
640	445.675024618802	-517.108262808062	67	42	0
641	447.656155104516	-520.879745140672	71	49	0
642	450.738859425939	-522.828101576306	64	50	1
643	454.427850142529	-522.010460178368	66	51	0
644	457.649303147686	-519.322730058804	57	63	0
645	458.80636632751	-515.645170452073	56	47	0
646	457.899044376565	-510.977782927454	62	41	0
647	454.899595000781	-506.247782427818	70	39	2
648	448.872965560702	-497.714991210029	53	42	2
649	442.406587883306	-486.38488743268	78	47	0
650	437.453824290016	-476.956172702834	76	37	0
651	431.978055576968	-467.511795827188	70	47	0
652	426.007041458739	-457.124538484961	50	61	0
653	420.036057273916	-446.737272419967	61	61	0
654	414.065103022673	-436.349997634068	58	43	0
655	407.598916409304	-425.0198387485	66	35	0
656	401.132765173446	-413.689669627696	66	37	0
657	394.666649315273	-402.359490270726	71	51	1
658	387.677550150198	-391.013639125042	63	39	1
659	380.193238566339	-378.724897383712	69	39	1
660	369.242246256268	-359.835983014666	61	54	0
661	358.29135372059	-340.947039323859	66	46	0
662	350.807219203911	-328.658243928105	85	58	0
663	344.836608376121	-318.270868085325	56	50	0
664	339.856492874154	-309.769250910729	68	43	0
665	335.343851565849	-303.137728047557	68	49	1
666	331.84946146782	-297.464753440581	63	42	0
667	328.878087740857	-291.807444720529	66	46	2
668	326.374170060968	-288.020235262811	66	44	1
669	324.393262862286	-284.248693693429	65	44	0
670	323.430590458272	-281.435706409626	68	38	0
671	321.917133969604	-279.534265371971	62	44	0
672	319.908454308461	-276.689937757328	59	39	0
673	318.422782075766	-273.86127931159	69	38	1
674	316.414107513323	-271.016949996352	78	47	0
675	314.405435669469	-268.172619706951	68	45	0
676	311.901545300614	-264.385401446372	81	50	1
677	306.921561750001	-255.883744261228	84	44	0
678	301.474166747881	-245.511976650916	63	51	0
679	296.989441745915	-237.953195620328	66	52	0
680	291.486521145678	-229.435846873559	60	57	0
681	286.039199748891	-219.064058627002	67	46	0
682	280.068908874178	-208.676588265225	59	40	0
683	273.575652239146	-198.273433581926	56	44	0
684	267.110220737115	-186.943052599207	58	41	0
685	260.12183162407	-175.596984127536	54	40	0
686	253.161276506959	-163.323687742464	65	49	1
687	246.228560180287	-150.123163478449	57	51	2
688	239.268089216494	-137.849843370728	62	47	1
689	232.307659530139	-125.576511395164	61	43	0
690	224.824285566341	-113.287485948764	68	39	1
691	213.846896724484	-95.3253716733307	59	43	1
692	203.420391240623	-76.4516964061186	65	56	0
693	199.954179959896	-69.8513934072107	67	52	0
694	192.471002122911	-57.5623088628054	65	32	0
695	181.493900440284	-39.6001079119742	70	42	1
696	174.53380683664	-27.3266775701195	58	55	0
697	171.06768288475	-20.7263500038534	75	47	2
698	163.58467895037	-8.43721272237599	80	51	2
699	152.607831884525	9.52506558224559	74	49	0
700	145.647906324128	21.7985451035202	65	46	0
701	138.688022042799	34.0720364935696	87	55	2
702	131.205212529399	46.3612328795716	56	45	0
703	127.216253850609	52.9772909209132	81	45	0
704	120.228650120844	64.3235978735611	71	64	1
705	109.775144703919	82.270296389237	74	53	1
706	102.81546814926	94.5438488349319	64	67	2
707	95.332873575855	106.833110694773	78	54	0
708	87.8503232122166	119.122386198491	83	47	1
709	80.8907734248787	131.395975955762	53	49	0
710	73.9312649174826	143.669577580877	77	55	1
711	66.9717976897955	155.94319107011	68	45	0
712	60.0123717419337	168.216816426255	73	50	0
713	52.530036565382	180.506156466901	61	40	1
714	41.5820130489301	199.395947840996	68	53	0
715	31.1570353188436	218.270063016564	56	35	0
716	24.7207648372278	230.52804309316	60	52	1
717	18.2845327079413	242.786033381708	58	49	0
718	11.8761901902617	255.971249524504	57	53	1
719	5.96297628956381	268.213551600464	77	41	1
720	0.0497978153871372	280.4558623638	57	56	1
721	-5.83548984501977	293.625397432595	64	45	1
722	-11.1978038987145	306.779230413958	75	35	0
723	-16.5600829196628	319.933070672676	67	52	1
724	-21.9223269080976	333.086918207817	68	46	0
725	-29.1812323204358	352.79413362965	62	45	1
726	-36.4400659855455	372.50136256218	63	38	0
727	-41.2513847613009	386.566738287918	80	43	0
728	-46.0626693369122	400.632120012306	51	59	0
729	-50.3788632091018	413.754576493986	58	31	0
730	-54.6950283361948	426.877037835307	57	41	0
731	-59.5340842027217	440.01522076875	60	51	0
732	-63.8501902690623	453.137692368589	66	43	1
733	-68.1383972945623	467.187384419143	75	43	1
734	-75.368956592516	487.821901863441	56	44	0
735	-82.6273144402076	507.529217224568	65	45	0
736	-86.9432699811296	520.651714744046	68	44	1
737	-91.2591967768385	533.774217120372	78	49	0
738	-96.0980015150853	546.9124456672	71	42	0
739	-100.413869248878	560.034958303906	63	52	1
740	-104.701829143334	574.084691380151	69	42	0
741	-108.989758202806	588.134429313242	66	44	0
742	-115.724866236094	607.826083849184	68	47	0
743	-122.459907234414	627.517750143073	71	50	1
744	-126.775598836364	640.640292473137	55	42	1
745	-131.063376222097	654.690055238083	75	45	1
746	-135.35112277267	668.739822861739	54	43	0
747	-140.189616578573	681.878106605262	65	39	0
748	-144.50518953905	695.000668909401	64	61	0
749	-148.820733753324	708.123236073181	63	44	0
750	-153.659135035472	721.261536619626	70	37	1
751	-157.974620186142	734.384114042856	66	32	0
752	-162.290076590376	747.506696322933	59	34	0
753	-166.577610202949	761.556499030441	68	44	0
754	-173.284239872126	782.175469915383	63	45	0
755	-180.018696552608	801.867236991413	79	43	0
756	-184.334005566488	814.989844104275	67	45	1
757	-189.144259362598	829.055404614657	58	51	0
758	-193.95447895606	843.120971123688	64	59	0
759	-198.792566152639	856.259328073822	59	51	0
760	-203.107753379038	869.381956240162	60	42	1
761	-207.422911858652	882.504589264281	59	47	0
762	-214.157027753245	902.196415973827	53	47	1
763	-220.368214814807	921.872517490759	55	48	0
764	-224.711166368739	934.067954396829	61	52	0
765	-229.082000360009	945.336180610582	55	47	0
766	-232.435004396946	955.645719166845	68	56	2
767	-235.293044953607	965.012306298129	51	42	0
768	-238.178983109421	973.451680036262	72	44	0
769	-241.615675670619	980.979579930194	66	53	1
770	-245.052355506341	988.507482775487	76	53	0
771	-247.443316770834	996.003907847218	56	57	0
772	-249.339330835093	1002.55737831071	61	44	1
773	-250.712487143348	1009.09510898497	66	60	1
774	-251.039937475463	1015.60135855153	59	42	0
775	-250.900365232781	1020.23743631132	50	46	0
776	-250.237943462387	1024.85777338687	68	46	0
777	-249.575522736995	1029.4781105686	80	37	1
778	-251.527344765898	1034.17715134379	73	42	0
779	-255.626384595991	1037.08472685795	59	46	1
780	-259.314236948034	1036.26770232245	62	40	0
781	-262.012228300853	1033.564765485	62	47	0
782	-263.169593827799	1029.88738774136	68	45	2
783	-262.758413129079	1026.16278343555	65	50	1
784	-261.329448642093	1021.47947952803	70	44	1
785	-258.882695955224	1015.83747709915	68	29	0
786	-256.463851986744	1009.26826065034	60	44	0
787	-254.07291500445	1001.77183017693	68	62	0
788	-249.235186048667	988.633404781111	50	52	0
789	-244.425337848254	974.567769858055	74	41	0
790	-240.549522941117	964.242481768131	84	52	1
791	-236.206651391985	952.047027554363	60	41	0
792	-232.414522581676	938.94010102842	62	48	0
793	-228.099506831844	925.817440458573	62	41	0
794	-220.8426337688	906.109853219241	55	58	1
795	-214.136460353329	885.490800019354	73	45	0
796	-209.849229734449	871.440944426693	67	42	0
797	-205.01119560434	858.302574231289	64	39	0
798	-200.173129583884	845.164210040122	54	54	0
799	-195.885805182508	831.114370096475	56	43	0
800	-191.598449944926	817.064535011537	67	48	0
801	-186.760289088415	803.926187615842	71	49	0
802	-181.949993932678	789.860630679876	78	47	0
803	-175.243419221719	769.241645499133	69	51	0
804	-168.508879886125	749.549887621775	65	53	1
805	-163.698453603545	735.484353481792	52	44	3
806	-158.887993118959	721.418825340457	62	49	1
807	-154.572494933498	708.296247367747	68	50	0
808	-150.28485794377	694.246458698995	61	35	1
809	-145.474299377995	680.180947353132	64	40	0
810	-140.635818983719	667.042657563463	57	38	0
811	-136.320200584829	653.920100104995	46	46	0
812	-129.613155930187	633.301194703206	62	42	0
813	-122.383142173756	612.666576411575	74	52	0
814	-117.544503168203	599.528315428644	56	54	0
815	-113.228734240169	586.405783887953	61	43	0
816	-108.912936566572	573.283257202245	63	41	0
817	-104.074205038545	560.145013023168	62	44	1
818	-99.7862260880065	546.095281030983	72	47	1
819	-93.0788071090356	525.476439457387	64	42	0
820	-88.2399648052524	512.338215078227	80	45	0
821	-83.9240030173678	499.215716470964	77	35	1
822	-77.1885490578134	479.524118186906	63	58	0
823	-72.3495982886525	466.385913616046	67	40	1
824	-68.0335335361888	453.263432824984	62	51	0
825	-63.7453091375646	439.213741319254	56	63	0
826	-58.9341326349531	425.14833797235	64	43	0
827	-54.6179779899539	412.02587230131	63	51	0
828	-50.3017946002074	398.90341148898	69	45	0
829	-45.4626564811333	385.765240524895	78	50	0
830	-40.6234864741564	372.627075564116	70	38	0
831	-35.7842845795094	359.488916607574	72	53	0
832	-30.945050797076	346.35076365713	71	35	1
833	-26.1057851269143	333.212616710924	55	45	0
834	-21.2664875693154	320.074475769885	69	48	0
835	-15.9042227061	306.920629507862	80	43	1
836	-10.0189858181402	293.75107992813	58	54	0
837	-1.71399825264234	274.012481318787	56	45	1
838	3.64839158422546	260.858661522157	53	47	2
839	10.0567014530534	247.673432734795	60	55	0
840	19.9585654607508	228.814970874228	68	40	0
841	26.3948257438606	216.556983629242	84	53	1
842	32.8311243792414	204.299006595276	61	41	1
843	39.7904105103808	192.025335340761	70	40	0
844	46.749737921753	179.751675953157	67	53	1
845	54.2320586871356	167.462325773202	71	38	0
846	61.7144236625754	155.172989239916	70	56	1
847	72.1675390617456	137.226168434136	60	43	0
848	83.1158679774962	118.336459506303	79	53	0
849	90.5984068610705	106.047175705433	80	46	1
850	97.5580290895305	93.773602806963	69	50	4
851	104.51769259735	81.5000417754054	58	48	1
852	111.505225669185	70.1537083918229	84	68	1
853	118.987935284269	57.8644764181226	74	46	1
854	129.936686893343	38.9748927783221	67	51	1
855	140.390390298911	21.0282462723553	61	63	1
856	147.350302812236	8.75475816242397	70	56	0
857	154.833229076117	-3.53440835047513	73	45	1
858	162.344016202376	-14.89634534996	65	56	3
859	169.304053882894	-27.1697961324826	65	46	0
860	176.78710959712	-39.4589226199314	57	50	1
861	184.270209519775	-51.7480354625732	54	49	3
862	191.230373964529	-64.0214489307255	61	47	0
863	198.190579687594	-76.2948505338281	61	44	0
864	208.617062646546	-95.1685386560857	85	51	0
865	219.071444524743	-113.114984136075	60	48	0
866	226.031815359893	-125.388338271528	71	44	1
867	232.992227472423	-137.661680539139	72	36	0
868	240.47567080037	-149.950690662488	65	45	0
869	247.959158335812	-162.239687141962	56	40	1
870	254.919697210367	-174.512992092408	70	44	0
871	261.880277362186	-186.786285175011	54	39	0
872	268.84089879127	-199.059566390701	60	48	0
873	275.801561497501	-211.332835738547	75	45	0
874	283.313053138438	-222.694551608525	49	48	0
875	290.796798345575	-234.983469884843	57	52	1
876	297.757586213644	-247.256701903418	75	36	0
877	304.718415358628	-259.529922056012	86	49	0
878	311.679285780527	-271.803130337968	53	34	0
879	318.640197478991	-284.076326753944	63	35	0
880	325.601150453731	-296.349511301145	73	43	0
881	332.589922341402	-307.69546784088	52	51	0
882	340.073966491735	-319.984296102077	68	33	2
883	347.558054848283	-332.273110718466	58	51	0
884	354.519174259331	-344.546246066689	58	47	0
885	365.497831172834	-362.507983072661	72	40	0
886	376.476582843577	-380.469690722413	69	61	0
887	383.437868689303	-392.742776871659	69	56	1
888	390.399195810547	-405.015851153061	68	46	0
889	397.3605642076	-417.288913563825	66	48	0
890	404.321973880113	-429.561964108609	62	49	0
891	414.750286372087	-448.435125806369	67	54	1
892	424.711179397767	-465.43817126099	68	44	0
893	430.709958527586	-474.89821386151	67	54	1
894	435.662705200375	-484.326936526224	73	46	1
895	439.074134929862	-492.781471410766	64	45	1
896	441.467267932836	-500.277477296069	61	45	1
897	443.365129603073	-506.830610707402	69	42	0
898	444.767716188799	-512.440872365609	65	41	0
899	446.198058371199	-517.12391717732	69	49	0
900	448.206940323871	-519.968182955869	77	41	1
901	451.317394544312	-520.989322689362	68	40	1
902	455.557167162886	-519.260117729194	75	51	0
903	458.283332774125	-515.629517595284	59	30	0
904	458.394328446244	-511.920652192086	76	36	0
905	456.936226185819	-508.164827868342	74	46	0
906	454.432062241889	-504.37769639492	79	50	0
907	451.404871075531	-500.574909693561	55	38	1
908	447.882405355806	-495.829250320792	70	46	0
909	443.892421385972	-489.213500673883	65	52	2
910	439.930203250493	-481.670530823059	76	49	1
911	435.472725206113	-473.184685118496	79	52	1
912	429.996966019389	-463.74030558113	63	51	0
913	421.026592979906	-448.623020087369	61	39	0
914	412.05628523702	-433.505714951083	64	47	0
915	406.08536998427	-423.118428527378	62	39	0
916	399.619225771225	-411.788257037289	65	47	1
917	392.134841406951	-399.499537115917	93	43	0
918	384.650501248194	-387.210803547874	68	48	0
919	377.689222061832	-374.937719178386	71	62	0
920	370.232737959363	-361.721743025817	65	58	0
921	362.748530661745	-349.432969449088	51	48	0
922	355.787379830144	-337.159847771749	76	56	0
923	348.303259478766	-324.871047822759	61	48	2
924	340.819183333602	-312.582234228961	59	43	0
925	333.858159259195	-300.309075227939	58	54	0
926	326.374170060968	-288.020235262811	58	46	0
927	314.900657933555	-269.115506401286	56	39	1
928	303.950251981558	-250.226417381316	66	28	0
929	296.989441745856	-237.95319562126	59	41	0
930	290.02867278707	-225.679961995222	60	46	0
931	283.067945105431	-213.40671650134	54	44	0
932	275.584262667166	-201.117783785798	67	51	0
933	268.100624435872	-188.828837423585	64	40	1
934	261.140023514396	-176.555554613471	63	33	0
935	254.179463870532	-164.28225993365	73	51	0
936	243.201813260443	-146.320224325173	78	61	1
937	232.252058114682	-127.430943376385	78	51	0
938	225.291666509933	-115.157599512488	64	53	0
939	218.33131618303	-102.884243781678	73	50	0
940	210.848024284584	-90.5951928589493	78	33	2
941	203.364776594099	-78.3061282914132	72	51	0
942	196.404553030094	-66.032735244371	77	52	0
943	189.444370744517	-53.7593303322792	81	50	1
944	182.484229736961	-41.4859135504812	66	33	1
945	175.00115448283	-29.1967971650884	68	57	1
946	167.518123437185	-16.9076671339571	52	45	1
947	160.558109194099	-4.63421303872019	86	48	0
948	149.609104650794	14.2552891504019	73	48	0
949	138.632377737435	32.2176048140973	76	68	3
950	131.672531538585	44.4911080915481	68	51	1
951	124.712726618978	56.7646232340485	73	43	0
952	117.752962978382	69.0381502434611	74	67	0
953	110.793240616913	81.3116891179234	69	51	0
954	103.310598658863	93.6009364239872	82	51	2
955	95.8280009102891	105.890197377652	84	45	2
956	88.8684053163161	118.163773565553	81	60	2
957	81.9088510019938	130.437361619435	78	63	1
958	74.9493379673222	142.710961539298	76	46	0
959	67.4669126609224	155.000274304301	72	52	2
960	56.4909127843566	172.962809993885	62	53	3
961	46.0658003127901	191.836887042969	58	44	0
962	39.1064966068952	204.110548006371	77	52	1
963	32.1472341815243	216.38422083389	58	42	1
964	25.1880130364443	228.657905527391	63	50	0
965	18.7517764704535	240.915895041078	75	43	1
966	12.3434293987229	254.101110405289	69	54	0
967	5.90727102430537	266.35912033543	55	34	0
968	-0.00591020006686449	278.601431112736	70	45	1
969	-5.89120061625727	291.770966193639	42	46	0
970	-11.2535172025673	304.924799186178	56	38	1
971	-16.0928646781249	318.062928085215	64	49	0
972	-21.4551127721206	331.216774961911	63	48	0
973	-26.8173258337192	344.370629114099	62	48	0
974	-31.6565745024127	357.508777237497	59	37	0
975	-35.9728634946514	370.631217520684	76	45	0
976	-40.2612601629808	384.680878261104	63	45	0
977	-45.0725504211732	398.746258785017	62	53	0
978	-49.9116723731859	411.884429713711	66	34	1
979	-54.2278411579318	425.006890514866	58	49	0
980	-58.5439811979304	438.129356175661	54	45	1
981	-63.3830106299138	451.267543911003	67	43	0
982	-67.6712214302388	465.317235421389	67	42	0
983	-71.9594013961032	479.366931792349	76	46	1
984	-76.7983359980863	492.505136324093	77	60	0
985	-81.1143270840403	505.627627363428	65	54	0
986	-85.430289424723	518.750123260543	71	57	0
987	-90.2691315055126	531.888344599865	74	35	0
988	-94.5850347845117	545.010850754566	58	46	0
989	-98.8730316080037	559.060577353463	57	58	0
990	-103.683901144424	573.126031078398	54	51	1
991	-107.999714529375	586.24855235219	59	41	0
992	-114.734830518137	605.940205205232	78	42	0
993	-121.469879471988	625.631869817153	70	42	0
994	-125.785576302966	638.754411066882	77	42	0
995	-130.596253153752	652.819898386486	66	51	0
996	-135.406895802764	666.885391709395	54	50	1
997	-139.722501167038	680.007948615588	58	44	0
998	-144.038077785051	693.130510380492	51	35	0
999	-148.876513266296	706.268804930151	65	47	1
1000	-153.192030820937	719.391376954503	56	47	0
1001	-157.507519629202	732.513953836635	63	41	0
1002	-162.345862586051	745.652265188284	75	55	0
1003	-166.63339829084	759.70206789393	59	43	1
1004	-170.920903159771	773.751875458285	71	55	1
1005	-175.759151281673	786.8902036082	66	50	0
1006	-180.597367513867	800.028537762351	60	51	0
1007	-184.912677043234	813.151145418175	45	52	1
1008	-189.227957825817	826.273757928982	77	34	1
1009	-194.038180892239	840.339324444532	71	48	0
1010	-198.325499880768	854.389162773266	66	43	1
1011	-205.059709186549	874.080973526463	54	54	0
1012	-209.897722111375	887.21934428066	61	35	0
1013	-214.184933263692	901.269200419076	61	54	0
1014	-220.891076609842	921.88825444039	73	39	1
1015	-225.728978752275	935.026644993573	79	54	0
1016	-230.043990353704	948.149303390644	69	45	0
1017	-234.386883580475	960.344751099125	65	43	1
1018	-238.757661554147	971.612988124602	64	54	0
1019	-242.082705949724	982.849750623107	74	38	1
1020	-244.940703844186	992.216344947927	61	51	0
1021	-248.78856484947	1003.468853347	52	50	0
1022	-251.179509648297	1010.96528081782	66	43	0
1023	-251.562788047944	1015.61709934752	68	53	0
1024	-251.367386107566	1022.1076082075	44	38	0
1025	-250.760792920133	1024.87351410277	61	48	1
1026	-250.18211474095	1026.71220451314	72	33	0
1027	-249.603436995996	1028.55089499801	59	44	0
1028	-250.098371637752	1029.49385121185	68	58	0
1029	-250.593306052673	1030.43680748343	63	55	0
1030	-251.088240240584	1031.37976381741	71	42	1
1031	-252.133937588718	1031.41124553699	71	51	0
1032	-253.674568443559	1032.38568414561	48	40	0
1033	-256.288811223116	1032.46439048182	54	43	0
1034	-258.408121592714	1031.60014114063	64	42	0
1035	-260.032500560163	1029.79293538816	66	42	0
1036	-261.161948452645	1027.04277266841	56	38	0
1037	-261.245698559971	1024.26112609357	73	39	0
1038	-260.339581801731	1019.59356458392	68	37	0
1039	-258.415677398676	1013.96730437595	64	46	0
1040	-256.491767523054	1008.34104512632	68	38	0
1041	-254.07291500445	1001.77183017693	68	40	0
1042	-251.187030016037	993.332444904372	76	43	1
1043	-246.405107443221	978.339592054486	82	45	0
1044	-243.052157453378	968.030041731894	66	39	0
1045	-238.681386113167	956.761800338514	65	42	1
1046	-232.414522581676	938.94010102842	58	49	0
1047	-228.099506831844	925.817440458573	61	46	0
1048	-223.784462334821	912.694784746505	62	53	0
1049	-219.469389090606	899.572133891284	72	39	0
1050	-214.631421051105	886.433751694858	69	36	2
1051	-209.79342112114	873.295375502668	71	50	0
1052	-204.983292453922	859.229789772071	57	48	0
1053	-200.696000571712	845.179944432341	64	53	1
1054	-196.380776792066	832.057319489308	66	37	0
1055	-191.570550041622	817.99175055325	78	39	1
1056	-186.760289088415	803.926187615842	71	57	1
1057	-180.025866293581	784.234409583732	63	45	0
1058	-173.319271966349	763.61542776227	47	52	0
1059	-168.508879886125	749.549887621775	53	44	0
1060	-164.193444422213	736.427298851311	79	37	1
1061	-159.877980211983	723.304714937694	58	49	0
1062	-155.06749120797	709.239191594534	67	49	0
1063	-150.256968001951	695.173674251884	84	53	0
1064	-145.941412324144	682.051105994731	68	47	0
1065	-141.625827900134	668.928542597219	50	55	0
1066	-136.787321070558	655.790257606655	75	40	0
1067	-131.976667897427	641.724763061851	77	41	0
1068	-127.688877549605	627.674999764189	67	45	1
1069	-120.953860123293	607.983325038105	66	57	0
1070	-116.115210627206	594.845065853558	66	36	0
1071	-111.799431769468	581.722535930574	63	38	0
1072	-105.092136200517	561.10367336031	55	46	0
1073	-100.281254982576	547.038218411617	78	45	0
1074	-95.9653710723505	533.915706305765	43	44	0
1075	-91.6494584166794	520.793199058622	70	47	1
1076	-86.8106056223623	507.654976479709	70	41	0
1077	-81.9717209397932	494.516759905033	57	33	0
1078	-77.6557189059677	481.394268317148	88	46	0
1079	-73.3675595414825	467.344566013664	66	35	0
1080	-68.5564514399157	453.279150665738	56	50	1
1081	-64.2403595133219	440.156674196012	49	49	2
1082	-59.9242388418643	427.034202584065	60	40	0
1083	-55.0851668083342	413.896019614302	74	46	0
1084	-48.3494239433203	394.204471730627	63	56	1
1085	-41.6414778174367	373.585720025003	45	41	1
1086	-36.8301428357954	359.520344279706	75	40	1
1087	-31.9909121975652	346.382190120406	59	44	0
1088	-27.1516496716067	333.244041966274	58	39	0
1089	-22.3123552579782	320.105899816379	51	38	0
1090	-17.4730289568543	306.967763671651	54	49	0
1091	-12.1107337803114	293.813922686502	63	48	1
1092	-6.2254650091636	280.644378856756	75	40	0
1093	-0.340158058272209	267.47484370321	51	67	0
1094	9.03866824763827	248.632064625621	63	48	0
1095	18.9405254650046	229.773600334302	70	55	0
1096	25.3489333136822	216.58839586284	78	49	0
1097	31.7852290220326	204.33041724097	56	44	0
1098	39.2674613667768	192.041039775126	55	34	1
1099	46.749737921753	179.751675953157	77	41	2
1100	53.7091066134162	167.478028429672	54	54	0
1101	60.6685165850213	155.204392772168	68	50	0
1102	67.6279678365099	142.930768980645	64	39	0
1103	74.5874603679404	130.65715705324	72	45	0
1104	85.5636523346184	112.694670487195	81	37	2
1105	96.5399390667444	94.7322132717818	76	50	0
1106	103.499598047347	82.4586505349725	71	55	0
1107	110.459298307425	70.1850996632129	61	63	0
1108	117.419039846747	57.9115606583655	81	56	4
1109	124.901789274591	45.6223395681009	59	67	0
1110	132.384582911502	33.333132121712	56	53	5
1111	139.344451217155	21.0596304321662	64	46	1
1112	146.332181098231	9.71335644647479	73	48	0
1113	152.796976819402	-1.61721519567072	70	61	1
1114	157.748522471171	-11.0462755393237	60	56	1
1115	161.737592088641	-17.6623035976663	73	55	0
1116	164.652908439341	-25.1741657303646	82	49	1
1117	165.55977937323	-29.8416229803115	64	61	0
1118	166.55009940319	-31.7274323953316	69	50	0
1119	167.540420341073	-33.6132415682077	82	55	0
1120	168.063396409678	-33.6289301970974	78	54	0
1121	168.586372479389	-33.644618762657	66	42	3
1122	168.586372479389	-33.644618762657	77	50	0
1123	168.586372479389	-33.644618762657	59	48	2
1124	168.586372479389	-33.644618762657	75	32	1
