# Supplementary material for: Bayesian algorithm to estimate position and activity of an orphan gamma source utilizing multiple detectors in a mobile gamma spectrometry system
Source: PLoS One. 2021 Jan 22;16(1):e0245440. doi: 10.1371/journal.pone.0245440 (PMC7822251; doi:10.1371/journal.pone.0245440)
Supplement: S1 Data — (GZ) [file pone.0245440.s001.gz › synth_data_Cs-137_setup_13_real_5.csv]

	V1	V2	V3	V4	V5
1	382.942810349341	-872.716304649599	74	65	1
2	382.942810349341	-872.716304649599	69	44	2
3	382.942810349341	-872.716304649599	59	55	0
4	382.942810349341	-872.716304649599	65	52	0
5	382.942810349341	-872.716304649599	77	62	1
6	382.942810349341	-872.716304649599	57	56	0
7	382.942810349341	-872.716304649599	56	49	1
8	382.970575800864	-871.789088417776	51	58	1
9	382.998341255181	-870.86187218409	78	50	2
10	382.998341255181	-870.86187218409	65	55	0
11	382.998341255181	-870.86187218409	70	51	0
12	382.998341255181	-870.86187218409	70	49	1
13	382.998341255181	-870.86187218409	66	46	0
14	382.998341255181	-870.86187218409	58	54	1
15	382.998341255181	-870.86187218409	67	53	0
16	382.998341255181	-870.86187218409	72	52	0
17	382.998341255181	-870.86187218409	57	61	0
18	382.998341255181	-870.86187218409	64	55	0
19	382.998341255181	-870.86187218409	73	59	1
20	382.998341255181	-870.86187218409	52	55	1
21	382.998341255181	-870.86187218409	66	49	0
22	382.998341255181	-870.86187218409	61	68	0
23	382.998341255181	-870.86187218409	63	48	0
24	382.998341255181	-870.86187218409	69	45	0
25	382.998341255181	-870.86187218409	73	57	0
26	383.521359936625	-870.87753392756	62	36	0
27	384.044378619059	-870.893195607699	55	55	1
28	384.072143853002	-869.965979368426	54	55	1
29	384.072143853002	-869.965979368426	61	55	0
30	384.072143853002	-869.965979368426	48	52	1
31	384.072143853002	-869.965979368426	55	56	1
32	384.072143853002	-869.965979368426	66	49	1
33	384.099909089797	-869.038763126358	71	65	0
34	384.099909089797	-869.038763126358	58	49	0
35	384.099909089797	-869.038763126358	55	54	0
36	384.099909089797	-869.038763126358	58	54	1
37	384.099909089797	-869.038763126358	72	71	0
38	384.099909089797	-869.038763126358	50	48	1
39	384.099909089797	-869.038763126358	61	52	0
40	384.099909089797	-869.038763126358	82	61	0
41	383.576890630473	-869.023101449944	66	58	0
42	383.026106712234	-869.934655946679	64	55	0
43	382.998341255181	-870.86187218409	68	59	1
44	382.998341255181	-870.86187218409	75	61	1
45	382.998341255181	-870.86187218409	60	60	1
46	382.998341255181	-870.86187218409	70	59	0
47	383.521359936625	-870.87753392756	68	59	1
48	384.044378619059	-870.893195607699	66	57	0
49	384.044378619059	-870.893195607699	79	40	0
50	384.044378619059	-870.893195607699	70	48	0
51	384.044378619059	-870.893195607699	57	50	1
52	384.016613387852	-871.82041184511	52	48	0
53	383.988848159439	-872.747628080659	52	54	1
54	383.96108293382	-873.674844317138	74	64	3
55	384.456336840638	-874.617722178809	58	53	0
56	384.979355971504	-874.63338373974	73	59	0
57	384.979355971504	-874.63338373974	64	57	0
58	384.979355971504	-874.63338373974	51	55	0
59	384.979355971504	-874.63338373974	64	47	1
60	385.007120971219	-873.706167500466	70	63	0
61	385.034885973728	-872.778951260261	50	49	0
62	385.007120971219	-873.706167500466	70	55	0
63	384.979355971504	-874.63338373974	55	62	0
64	384.979355971504	-874.63338373974	81	42	2
65	384.979355971504	-874.63338373974	61	55	0
66	384.979355971504	-874.63338373974	54	65	1
67	384.979355971504	-874.63338373974	82	53	0
68	384.979355971504	-874.63338373974	68	48	0
69	385.007120971219	-873.706167500466	58	46	0
70	385.034885973728	-872.778951260261	72	61	0
71	385.034885973728	-872.778951260261	63	47	1
72	385.034885973728	-872.778951260261	66	53	0
73	385.034885973728	-872.778951260261	64	62	0
74	385.034885973728	-872.778951260261	70	62	0
75	385.034885973728	-872.778951260261	69	59	2
76	385.034885973728	-872.778951260261	61	58	0
77	385.034885973728	-872.778951260261	53	52	0
78	385.034885973728	-872.778951260261	72	50	1
79	385.034885973728	-872.778951260261	59	70	0
80	385.034885973728	-872.778951260261	76	57	0
81	385.034885973728	-872.778951260261	59	63	0
82	385.034885973728	-872.778951260261	65	52	0
83	385.034885973728	-872.778951260261	57	60	0
84	385.034885973728	-872.778951260261	70	58	1
85	385.034885973728	-872.778951260261	57	60	0
86	385.034885973728	-872.778951260261	51	70	0
87	385.557904882357	-872.794612755999	63	55	0
88	386.080923791917	-872.810274189338	62	47	0
89	386.080923791917	-872.810274189338	58	51	0
90	386.080923791917	-872.810274189338	75	62	0
91	386.080923791917	-872.810274189338	61	54	0
92	386.080923791917	-872.810274189338	66	53	1
93	386.080923791917	-872.810274189338	64	53	1
94	386.080923791917	-872.810274189338	59	48	0
95	386.080923791917	-872.810274189338	71	57	2
96	386.080923791917	-872.810274189338	61	42	0
97	386.080923791917	-872.810274189338	80	45	1
98	386.080923791917	-872.810274189338	75	56	0
99	386.080923791917	-872.810274189338	60	48	0
100	386.080923791917	-872.810274189338	59	54	0
101	386.080923791917	-872.810274189338	49	71	0
102	386.080923791917	-872.810274189338	70	48	0
103	386.080923791917	-872.810274189338	76	51	0
104	386.080923791917	-872.810274189338	51	67	0
105	386.080923791917	-872.810274189338	53	47	0
106	386.080923791917	-872.810274189338	61	61	0
107	386.080923791917	-872.810274189338	63	50	0
108	386.080923791917	-872.810274189338	66	44	0
109	386.080923791917	-872.810274189338	63	60	0
110	386.080923791917	-872.810274189338	65	53	0
111	386.080923791917	-872.810274189338	66	40	1
112	386.080923791917	-872.810274189338	75	60	0
113	386.080923791917	-872.810274189338	57	46	1
114	386.080923791917	-872.810274189338	67	55	2
115	386.080923791917	-872.810274189338	61	49	0
116	386.080923791917	-872.810274189338	73	58	0
117	386.080923791917	-872.810274189338	76	44	0
118	386.080923791917	-872.810274189338	63	53	0
119	386.080923791917	-872.810274189338	53	50	0
120	386.080923791917	-872.810274189338	80	56	1
121	386.080923791917	-872.810274189338	67	50	0
122	386.080923791917	-872.810274189338	62	45	0
123	386.080923791917	-872.810274189338	60	52	0
124	386.080923791917	-872.810274189338	72	58	0
125	386.080923791917	-872.810274189338	82	60	0
126	386.080923791917	-872.810274189338	65	63	0
127	386.080923791917	-872.810274189338	55	62	0
128	386.080923791917	-872.810274189338	61	45	0
129	386.080923791917	-872.810274189338	49	60	0
130	386.080923791917	-872.810274189338	70	60	2
131	386.080923791917	-872.810274189338	60	56	0
132	386.080923791917	-872.810274189338	70	49	0
133	386.080923791917	-872.810274189338	55	47	0
134	386.080923791917	-872.810274189338	64	54	0
135	386.080923791917	-872.810274189338	67	52	1
136	386.080923791917	-872.810274189338	67	50	0
137	386.080923791917	-872.810274189338	65	48	0
138	386.080923791917	-872.810274189338	71	50	0
139	386.080923791917	-872.810274189338	61	50	0
140	386.080923791917	-872.810274189338	62	64	0
141	386.080923791917	-872.810274189338	67	68	0
142	386.080923791917	-872.810274189338	74	59	1
143	386.080923791917	-872.810274189338	65	49	0
144	386.080923791917	-872.810274189338	53	53	1
145	386.080923791917	-872.810274189338	65	47	1
146	386.080923791917	-872.810274189338	60	61	0
147	386.080923791917	-872.810274189338	63	60	0
148	386.080923791917	-872.810274189338	71	51	1
149	386.080923791917	-872.810274189338	56	49	0
150	386.080923791917	-872.810274189338	82	50	0
151	386.080923791917	-872.810274189338	54	48	0
152	386.080923791917	-872.810274189338	51	59	0
153	386.080923791917	-872.810274189338	60	55	1
154	386.080923791917	-872.810274189338	74	46	0
155	386.080923791917	-872.810274189338	67	43	0
156	386.080923791917	-872.810274189338	64	54	1
157	386.080923791917	-872.810274189338	55	53	1
158	386.080923791917	-872.810274189338	78	63	0
159	386.080923791917	-872.810274189338	63	58	0
160	386.080923791917	-872.810274189338	64	50	0
161	386.080923791917	-872.810274189338	74	61	0
162	386.080923791917	-872.810274189338	64	61	0
163	386.080923791917	-872.810274189338	63	55	0
164	386.080923791917	-872.810274189338	70	41	2
165	386.080923791917	-872.810274189338	67	56	0
166	386.080923791917	-872.810274189338	64	58	0
167	386.080923791917	-872.810274189338	55	57	1
168	386.080923791917	-872.810274189338	65	48	0
169	386.080923791917	-872.810274189338	59	50	0
170	386.080923791917	-872.810274189338	67	68	2
171	386.080923791917	-872.810274189338	76	72	0
172	386.080923791917	-872.810274189338	54	61	0
173	386.080923791917	-872.810274189338	57	55	0
174	386.080923791917	-872.810274189338	84	49	0
175	386.080923791917	-872.810274189338	64	61	0
176	386.080923791917	-872.810274189338	53	49	1
177	386.080923791917	-872.810274189338	61	52	1
178	386.080923791917	-872.810274189338	63	41	0
179	386.080923791917	-872.810274189338	67	43	0
180	386.080923791917	-872.810274189338	59	59	1
181	386.080923791917	-872.810274189338	63	63	0
182	386.080923791917	-872.810274189338	56	51	1
183	386.080923791917	-872.810274189338	62	67	0
184	386.080923791917	-872.810274189338	73	49	1
185	386.080923791917	-872.810274189338	63	54	0
186	386.080923791917	-872.810274189338	74	53	1
187	386.080923791917	-872.810274189338	72	61	1
188	386.080923791917	-872.810274189338	62	57	1
189	386.080923791917	-872.810274189338	57	72	0
190	386.080923791917	-872.810274189338	75	53	0
191	386.080923791917	-872.810274189338	66	49	0
192	386.080923791917	-872.810274189338	74	66	1
193	386.080923791917	-872.810274189338	58	54	1
194	386.080923791917	-872.810274189338	83	49	0
195	386.080923791917	-872.810274189338	74	42	0
196	386.080923791917	-872.810274189338	78	57	0
197	386.080923791917	-872.810274189338	68	51	0
198	386.080923791917	-872.810274189338	66	46	0
199	386.080923791917	-872.810274189338	61	64	0
200	386.080923791917	-872.810274189338	50	62	0
201	386.080923791917	-872.810274189338	53	48	0
202	386.080923791917	-872.810274189338	61	48	1
203	386.080923791917	-872.810274189338	70	49	0
204	386.080923791917	-872.810274189338	67	63	1
205	386.080923791917	-872.810274189338	76	53	0
206	386.080923791917	-872.810274189338	69	63	1
207	386.080923791917	-872.810274189338	73	52	0
208	386.080923791917	-872.810274189338	76	53	0
209	386.080923791917	-872.810274189338	66	56	0
210	386.080923791917	-872.810274189338	56	56	0
211	386.080923791917	-872.810274189338	61	56	0
212	386.080923791917	-872.810274189338	80	53	0
213	386.080923791917	-872.810274189338	64	53	0
214	386.080923791917	-872.810274189338	70	60	1
215	386.080923791917	-872.810274189338	67	66	0
216	386.080923791917	-872.810274189338	59	55	0
217	386.080923791917	-872.810274189338	68	41	0
218	386.080923791917	-872.810274189338	63	51	0
219	386.080923791917	-872.810274189338	68	47	2
220	386.080923791917	-872.810274189338	75	47	0
221	386.080923791917	-872.810274189338	59	48	0
222	386.080923791917	-872.810274189338	75	48	0
223	386.080923791917	-872.810274189338	64	49	0
224	386.080923791917	-872.810274189338	68	42	0
225	386.080923791917	-872.810274189338	73	63	2
226	386.080923791917	-872.810274189338	63	51	0
227	386.080923791917	-872.810274189338	63	51	0
228	386.080923791917	-872.810274189338	56	72	2
229	386.080923791917	-872.810274189338	63	48	0
230	386.080923791917	-872.810274189338	66	43	0
231	386.080923791917	-872.810274189338	59	51	0
232	386.080923791917	-872.810274189338	67	60	0
233	386.080923791917	-872.810274189338	63	57	0
234	386.080923791917	-872.810274189338	66	56	0
235	386.080923791917	-872.810274189338	59	47	0
236	386.080923791917	-872.810274189338	60	63	0
237	386.080923791917	-872.810274189338	71	55	0
238	386.080923791917	-872.810274189338	60	55	2
239	386.080923791917	-872.810274189338	66	65	0
240	386.080923791917	-872.810274189338	62	68	0
241	386.080923791917	-872.810274189338	71	69	0
242	386.080923791917	-872.810274189338	54	56	0
243	386.080923791917	-872.810274189338	70	52	0
244	386.080923791917	-872.810274189338	66	59	0
245	386.080923791917	-872.810274189338	66	50	0
246	386.080923791917	-872.810274189338	64	71	0
247	386.080923791917	-872.810274189338	66	55	0
248	386.080923791917	-872.810274189338	64	60	0
249	386.080923791917	-872.810274189338	69	61	0
250	386.080923791917	-872.810274189338	66	47	0
251	386.080923791917	-872.810274189338	69	54	0
252	386.080923791917	-872.810274189338	60	63	0
253	386.080923791917	-872.810274189338	63	61	1
254	386.080923791917	-872.810274189338	75	46	1
255	386.080923791917	-872.810274189338	76	41	0
256	386.080923791917	-872.810274189338	50	56	0
257	386.080923791917	-872.810274189338	70	39	0
258	386.080923791917	-872.810274189338	62	62	1
259	386.080923791917	-872.810274189338	60	45	0
260	386.080923791917	-872.810274189338	70	48	0
261	386.080923791917	-872.810274189338	66	68	0
262	386.080923791917	-872.810274189338	72	45	0
263	386.080923791917	-872.810274189338	70	70	1
264	386.080923791917	-872.810274189338	66	47	0
265	386.080923791917	-872.810274189338	53	63	1
266	386.080923791917	-872.810274189338	71	48	0
267	386.080923791917	-872.810274189338	80	62	0
268	386.080923791917	-872.810274189338	54	37	0
269	386.080923791917	-872.810274189338	64	52	0
270	386.080923791917	-872.810274189338	62	56	0
271	386.080923791917	-872.810274189338	71	60	1
272	386.080923791917	-872.810274189338	60	52	1
273	386.080923791917	-872.810274189338	62	54	1
274	386.080923791917	-872.810274189338	60	51	0
275	386.080923791917	-872.810274189338	54	55	0
276	386.080923791917	-872.810274189338	57	66	0
277	386.080923791917	-872.810274189338	70	49	0
278	386.080923791917	-872.810274189338	64	56	0
279	386.080923791917	-872.810274189338	68	45	0
280	386.080923791917	-872.810274189338	75	46	0
281	386.080923791917	-872.810274189338	76	59	1
282	386.080923791917	-872.810274189338	68	72	1
283	386.080923791917	-872.810274189338	64	58	2
284	386.080923791917	-872.810274189338	64	61	0
285	386.080923791917	-872.810274189338	67	61	1
286	386.080923791917	-872.810274189338	62	52	0
287	386.080923791917	-872.810274189338	68	56	0
288	386.080923791917	-872.810274189338	68	40	0
289	386.080923791917	-872.810274189338	68	64	0
290	386.080923791917	-872.810274189338	57	49	0
291	386.080923791917	-872.810274189338	69	48	1
292	386.080923791917	-872.810274189338	64	49	0
293	386.080923791917	-872.810274189338	62	52	0
294	386.080923791917	-872.810274189338	66	69	1
295	386.080923791917	-872.810274189338	64	50	0
296	386.080923791917	-872.810274189338	71	58	0
297	386.080923791917	-872.810274189338	54	56	2
298	386.080923791917	-872.810274189338	69	35	0
299	386.080923791917	-872.810274189338	62	65	0
300	386.080923791917	-872.810274189338	60	64	0
301	386.080923791917	-872.810274189338	71	55	1
302	386.080923791917	-872.810274189338	69	50	0
303	386.080923791917	-872.810274189338	74	50	0
304	386.080923791917	-872.810274189338	67	54	0
305	386.080923791917	-872.810274189338	70	46	0
306	386.080923791917	-872.810274189338	82	63	1
307	386.080923791917	-872.810274189338	50	65	0
308	386.080923791917	-872.810274189338	64	46	0
309	386.080923791917	-872.810274189338	55	64	0
310	386.080923791917	-872.810274189338	72	45	0
311	386.080923791917	-872.810274189338	58	64	0
312	386.080923791917	-872.810274189338	61	50	0
313	386.080923791917	-872.810274189338	64	43	0
314	386.080923791917	-872.810274189338	58	49	1
315	386.080923791917	-872.810274189338	61	67	2
316	386.080923791917	-872.810274189338	77	38	0
317	386.080923791917	-872.810274189338	53	53	1
318	386.080923791917	-872.810274189338	53	59	1
319	386.080923791917	-872.810274189338	79	50	0
320	386.080923791917	-872.810274189338	55	55	1
321	386.080923791917	-872.810274189338	42	55	1
322	386.080923791917	-872.810274189338	64	43	0
323	386.080923791917	-872.810274189338	62	49	0
324	386.080923791917	-872.810274189338	72	58	0
325	386.080923791917	-872.810274189338	63	58	1
326	386.080923791917	-872.810274189338	56	58	0
327	386.080923791917	-872.810274189338	66	54	2
328	386.080923791917	-872.810274189338	69	53	0
329	386.080923791917	-872.810274189338	83	43	0
330	386.080923791917	-872.810274189338	60	56	1
331	386.080923791917	-872.810274189338	73	44	1
332	386.080923791917	-872.810274189338	63	69	1
333	386.080923791917	-872.810274189338	62	59	0
334	386.080923791917	-872.810274189338	72	48	1
335	386.080923791917	-872.810274189338	76	54	0
336	386.080923791917	-872.810274189338	67	57	0
337	385.557904882357	-872.794612755999	68	51	0
338	384.539632182801	-871.836073464714	73	50	1
339	383.576890630415	-869.023101451807	51	65	0
340	382.091132324014	-866.194467336871	60	41	1
341	380.082358276937	-863.350170569494	66	60	0
342	378.101353551669	-859.578656603582	54	57	0
343	376.120352457103	-855.807141666301	75	65	0
344	373.644106194261	-851.092746635899	75	59	1
345	370.672618167067	-845.4354706062	59	55	0
346	367.178123341	-839.762528698891	81	58	2
347	360.6844052659	-829.359516730532	58	53	0
348	353.723251505115	-817.086396767758	59	45	1
349	348.24785105302	-807.641911938787	54	48	1
350	342.277240355092	-797.254536839202	64	60	0
351	336.306659591501	-786.86715301685	78	62	0
352	329.840879016963	-775.536876020022	70	62	0
353	322.879907137947	-763.26370349247	54	47	1
354	315.395972159575	-750.974849021062	56	46	0
355	307.939864080108	-737.758764785714	77	62	0
356	300.483803629177	-724.542666926049	64	60	2
357	292.477004934161	-712.238098646514	64	49	0
358	284.993251667009	-699.949188695289	65	54	0
359	277.537332254753	-686.733049027622	61	57	1
360	270.053669111163	-674.444111797027	67	47	1
361	262.570050174661	-662.155160920694	65	50	2
362	251.592302661913	-644.193156021647	70	45	0
363	241.137639408349	-626.246801041998	74	52	0
364	234.177180694591	-613.973477547057	61	54	0
365	227.188962092099	-602.627358172089	55	57	0
366	220.228584335709	-590.354010931216	76	56	0
367	213.268247857282	-578.080651823431	60	50	0
368	206.280146698584	-566.734496803023	52	49	1
369	198.796910243283	-554.445429523475	51	46	0
370	191.313717995945	-542.156348600052	70	54	0
371	184.325736988045	-530.810156215914	62	52	0
372	173.871650250629	-512.863629448228	66	56	0
373	163.417653993587	-494.917075963691	61	49	0
374	156.457645875867	-482.643620173447	71	63	0
375	149.497679036751	-470.370152517222	59	59	1
376	142.014784036495	-458.080981578678	60	51	0
377	134.531933245191	-445.791796994396	72	60	0
378	127.54426919634	-434.445507850498	85	51	1
379	120.584468803718	-422.171991002746	62	49	0
380	113.624709690281	-409.898462289013	80	51	0
381	106.664991856145	-397.62492171023	61	47	0
382	99.7053153014858	-385.351369264536	63	68	0
383	89.2519614865887	-367.404626228847	62	60	0
384	78.7986981542199	-349.457856480032	70	54	1
385	71.8113483643974	-338.111472296529	79	45	2
386	64.8518750111107	-325.83786050044	82	50	0
387	57.8924429379404	-313.564236837439	59	45	0
388	50.9330521446536	-301.290601311252	76	52	0
389	43.9737026314833	-289.01695391722	65	64	0
390	36.9865496551502	-277.670510339551	72	53	1
391	30.0272811043542	-265.396839205176	65	47	0
392	23.0680538337328	-253.12315620482	64	47	1
393	16.6318113672896	-240.865168263204	70	61	0
394	7.80370880773989	-221.110905798152	73	66	0
395	-1.05216140532866	-202.283839450218	64	51	3
396	-6.96531442803098	-190.041522906162	67	57	0
397	-12.8505757169332	-176.871982060373	77	63	2
398	-18.212864522473	-163.718143785372	73	51	1
399	-23.0521855643601	-150.580010081641	65	72	4
400	-27.891474718519	-137.441870373674	78	60	2
401	-32.7307319850079	-124.303724662401	86	59	3
402	-37.5978195568896	-112.092788545415	88	67	4
403	-42.4648775477544	-99.8818464204669	86	80	3
404	-47.3040414605639	-86.7436826890334	101	94	5
405	-51.5923844199278	-72.6940127704293	130	101	3
406	-58.3002350729657	-52.0752484779805	166	122	7
407	-65.0358842387795	-32.3836880214512	170	161	9
408	-69.351974103949	-19.2612137217075	204	194	10
409	-74.190950667311	-6.12301638443023	159	157	14
410	-78.5069814712624	6.99946817476302	122	151	15
411	-84.7195180223207	26.6753443526104	87	119	8
412	-91.4549014115473	46.3669510092586	87	88	8
413	-95.7708172344719	59.489455005154	94	75	1
414	-100.086704311951	72.6119638606906	71	66	1
415	-104.925467088353	85.7501996029168	74	48	1
416	-109.24129510374	98.8727187188342	50	49	1
417	-113.557094373449	111.99524269253	80	60	1
418	-118.395764627494	125.133495239541	69	54	0
419	-125.130812845135	144.825160697103	70	62	0
420	-131.315014238877	165.428328089416	55	43	0
421	-135.602781346359	179.478092473932	72	64	1
422	-140.441296133678	192.616372618824	74	58	1
423	-144.75688895362	205.738931684755	61	64	0
424	-149.072453027533	218.861495609395	59	67	0
425	-153.910875290923	231.999792559072	71	56	0
426	-158.226380301348	245.122366742231	61	68	1
427	-162.541856565455	258.244945783168	58	59	0
428	-169.276457780157	277.93668850977	71	50	0
429	-176.010991958145	297.628442994319	59	57	0
430	-180.849229171989	310.766773550771	74	50	0
431	-185.164558561344	323.889377967454	50	44	0
432	-189.479859203973	337.011987241916	57	41	0
433	-194.3180038922	350.150334601291	75	55	0
434	-201.024389133207	370.769348318689	64	46	1
435	-207.730704092479	391.388373792171	71	58	0
436	-212.045855771692	404.511008439586	78	64	0
437	-216.360978704004	417.633647944778	54	42	0
438	-221.198936029279	430.772028901614	62	46	0
439	-225.541907367704	442.96746311523	68	66	1
440	-229.361991821846	455.147164510563	63	51	0
441	-233.18205253093	467.326869743876	62	51	1
442	-237.029999750142	478.579363266006	80	57	1
443	-242.33484719781	493.587940357625	60	57	0
444	-247.144713393936	507.653569259681	61	56	0
445	-250.030616693897	516.09294948075	69	51	1
446	-252.42156972544	523.589375752956	71	62	1
447	-253.794725679269	530.12710643094	78	49	1
448	-254.672940895718	535.721881248057	64	65	0
449	-255.056218108686	540.373699850403	60	50	1
450	-254.421709804272	544.066821222194	61	56	0
451	-253.787202346837	547.759942687117	63	53	0
452	-253.703458900447	550.541589383967	62	51	0
453	-255.188260783267	553.370458564721	59	63	0
454	-258.269520461268	555.319336323068	56	45	0
455	-261.434525939636	554.486569670029	60	58	0
456	-264.627449553809	552.726589770988	69	52	0
457	-266.279746675573	549.99216964189	72	51	0
458	-265.896483014047	545.340349817649	59	49	0
459	-263.010633576603	536.90095806215	63	39	0
460	-259.106984336977	527.502870126627	66	68	1
461	-256.221107557474	519.063483413309	60	59	0
462	-252.840278794174	509.681142739952	59	51	0
463	-250.888431299652	504.982103338465	72	55	1
464	-247.040547729877	493.729596359655	79	56	1
465	-241.268681330956	476.850843091495	65	48	1
466	-237.448653249012	464.671130180359	68	51	0
467	-233.133650044037	451.548467451707	70	59	1
468	-228.295755859464	438.410072056577	58	62	1
469	-221.56171937834	418.718226836994	75	56	1
470	-214.827615858871	399.026393376291	55	71	0
471	-210.017500872898	384.960805244744	78	42	0
472	-205.730221998296	370.910957745276	72	40	1
473	-201.415010763216	357.788330644369	68	54	0
474	-196.576897324703	344.649974850938	66	46	0
475	-192.261627024738	331.527358007617	62	53	1
476	-187.946327978221	318.404746023007	66	40	0
477	-181.239782691759	297.785755802877	60	60	0
478	-174.533167124609	277.166777341627	63	59	0
479	-169.694866325182	264.02845514752	67	56	0
480	-165.407311154355	249.978652984835	63	55	0
481	-161.119725147786	235.928855681792	65	56	0
482	-156.281329513877	222.79055028595	66	53	0
483	-151.442901990667	209.652250894345	54	44	0
484	-144.708092889807	189.960540052503	66	55	0
485	-138.001102990704	169.341625412926	59	35	0
486	-133.190434979217	155.276133267209	69	52	0
487	-128.874746544403	142.153587685898	65	44	1
488	-124.559029363736	129.031046964228	60	54	1
489	-119.720382594678	115.892787177116	74	50	0
490	-112.985255850188	96.2011317722499	76	53	1
491	-106.250062070787	76.5094881281257	72	69	2
492	-101.934198019851	63.3869727831334	83	69	3
493	-97.6183052232955	50.2644622959197	83	76	2
494	-92.7794734098134	37.1262361183763	100	92	0
495	-87.9406097079045	23.9880159478635	126	84	6
496	-83.652500688273	9.93830554559827	127	128	9
497	-79.3643608338316	-4.11139999609441	165	140	18
498	-74.5254023013986	-17.2496033702046	168	169	11
499	-67.7898238513153	-36.9411798138171	160	153	6
500	-61.5770998633816	-56.6170279216021	147	133	7
501	-57.2609415608458	-69.7394930524752	111	126	10
502	-52.4218298760825	-82.8776688193902	104	102	6
503	-48.1056125127361	-96.0001236908138	84	89	6
504	-43.7893664048752	-109.122573704459	70	81	3
505	-38.9501622007228	-122.260732664727	77	76	3
506	-34.1109261086676	-135.398885620758	65	56	2
507	-29.2716581290006	-148.537032571621	56	61	0
508	-24.4323582617799	-161.675173516385	67	55	0
509	-19.0700908659492	-174.829019788653	67	49	0
510	-10.7651550853043	-194.567630692385	70	49	0
511	-2.46013812150341	-214.306224207394	64	65	1
512	0.482532623340376	-220.890987809747	80	54	0
513	3.97600710415281	-226.564242093824	59	51	1
514	13.8778438792797	-245.422711205669	62	59	0
515	23.2568251013872	-264.26545011811	57	55	0
516	26.2274203920388	-269.922979254276	63	55	0
517	33.1866866821074	-282.196656445973	58	48	0
518	44.1625356832519	-300.159245660529	55	51	1
519	51.6448579140124	-312.448594918475	72	66	1
520	58.6042708148016	-324.722228859551	65	52	2
521	65.5637249953579	-336.99585093651	72	58	1
522	72.5232204556814	-349.269461148418	62	62	3
523	79.5105920962524	-360.615843756124	57	51	0
524	89.9638884611195	-378.56261113286	71	51	0
525	100.389445199573	-397.436567564495	68	46	0
526	107.349145459651	-409.710118436255	80	68	0
527	114.336713911325	-421.056441647932	61	60	1
528	121.296495131683	-433.329968774691	62	57	0
529	128.779285593424	-445.61917712912	61	52	1
530	136.289942161588	-456.981156010181	65	47	0
531	143.249848549778	-469.254645813257	65	53	0
532	150.732768463029	-481.543814141303	68	42	0
533	158.215732584998	-493.832968826406	67	66	1
534	165.175765738182	-506.106421315111	77	56	0
535	172.163653856551	-517.452646047808	81	48	0
536	182.617746149946	-535.399176762439	59	54	0
537	193.07192892296	-553.345680759288	73	46	0
538	200.03216527187	-565.619073892944	68	56	0
539	206.992442898743	-577.892455159687	76	57	1
540	213.952761803695	-590.165824559517	70	63	0
541	221.436108656344	-602.454863777384	65	51	0
542	228.94730040076	-613.81667337101	68	64	1
543	239.401881128142	-631.763059029356	51	64	1
544	249.828756440955	-650.636633985676	67	50	0
545	256.789324342622	-662.909930457361	71	50	0
546	263.777726218046	-674.255999024026	62	51	0
547	270.738375076093	-686.529271746986	73	58	0
548	277.699065211404	-698.802532605827	84	63	0
549	284.659796623862	-711.075781594031	52	53	0
550	291.62056931312	-723.349018716253	68	67	0
551	298.609167988179	-734.695027880371	77	47	0
552	305.570021633059	-746.968241257593	70	49	0
553	316.025269852078	-764.914431007579	64	47	1
554	326.480608547165	-782.860594040714	46	63	0
555	333.441625700041	-795.133759933524	52	46	0
556	340.430459255527	-806.479697802104	70	63	0
557	347.391557363153	-818.752839947119	62	48	0
558	358.370182098646	-836.714587647468	64	61	0
559	369.348901591555	-854.676305987872	54	58	0
560	376.310166133801	-866.949398935772	52	53	1
561	383.299237272586	-878.295263784938	67	38	0
562	390.260582768242	-890.568332985044	62	43	0
563	396.69894703693	-902.825730271637	68	53	0
564	403.165110405651	-914.155901087448	71	49	0
565	409.65906842344	-924.558845398016	58	56	1
566	418.106377506279	-939.660491093062	68	51	0
567	426.553748280741	-954.762119293213	47	47	1
568	431.534246951051	-963.263626880012	61	51	0
569	434.945673852519	-971.718162610196	67	48	0
570	437.834083350783	-980.157040429302	79	45	2
571	440.694753104646	-989.523132393137	62	47	2
572	443.060154052102	-997.946351581253	55	47	0
573	445.04128544539	-1001.71783367358	56	54	0
574	447.628706578165	-1002.72331967577	65	53	0
575	450.766913184314	-1002.81724123284	65	60	0
576	453.409834610065	-1001.96829113271	68	56	0
577	455.089933201496	-998.306384739466	66	46	0
578	455.228677756852	-993.670302997343	66	55	0
579	453.247541924589	-989.898825576529	47	48	0
580	448.734498773119	-983.267430525273	60	56	0
581	443.753941670118	-974.765943620354	54	47	1
582	440.286990477063	-968.165847753175	61	37	0
583	436.792297263804	-962.492965243757	64	65	0
584	433.325367507292	-955.892863448709	56	58	0
585	429.858448869199	-949.292758689262	77	58	1
586	426.363785812457	-943.619867272675	62	50	0
587	420.888052695605	-934.175479731523	68	58	1
588	414.889319417009	-924.715427039191	67	55	0
589	410.899432030797	-918.099648295902	58	57	1
590	406.414293908107	-910.54099053517	65	69	0
591	401.43391083274	-902.039452123456	67	60	0
592	393.481998195639	-887.880648309365	80	48	0
593	385.034885973728	-872.778951260261	60	66	0
594	378.568837903731	-861.448751416057	54	46	0
595	371.579809007526	-850.102878183126	63	57	0
596	364.590818194149	-838.756993059069	76	58	0
597	353.612162742007	-820.795261528343	71	58	0
598	342.661376741307	-801.90628446918	71	45	0
599	335.700322042452	-789.633133938536	62	51	0
600	328.739308620046	-777.359971540049	68	38	0
601	317.78875075042	-758.470927851275	71	59	0
602	306.838292656757	-739.581854840741	85	49	0
603	299.877448867424	-727.308643265627	63	64	0
604	292.36586004711	-715.94696301315	63	63	3
605	284.882099941373	-703.658053012565	81	50	1
606	277.921381313587	-691.384804107249	57	35	0
607	270.960703962715	-679.111543336883	61	45	1
608	260.533662091359	-660.238021909259	66	57	0
609	250.078919573978	-642.291689818725	59	54	1
610	243.090609819628	-630.945597590879	57	52	0
611	236.130137257802	-618.672277471051	59	46	0
612	229.16970597324	-606.398945487104	60	48	0
613	221.686330299824	-594.109920023941	77	65	0
614	214.20299883408	-581.820880920626	69	57	0
615	207.214888588293	-570.474727571942	44	54	0
616	200.254623746325	-558.201346390881	68	45	1
617	193.29440018232	-545.927953343838	59	56	0
618	186.334217896743	-533.654548431747	60	53	0
619	179.374076889188	-521.381131649949	69	75	0
620	172.413977160119	-509.107703003101	67	56	0
621	164.930944649095	-496.818573893048	74	45	0
622	153.954055739101	-478.856307574548	62	48	0
623	146.994102615048	-466.582835673355	70	49	0
624	140.034190769773	-454.30935190618	70	53	0
625	129.580488638545	-436.362711919472	72	63	1
626	119.126876988565	-418.416045219637	58	56	1
627	108.673355820181	-400.469351803884	67	56	0
628	101.190707511501	-388.180106312037	71	66	0
629	93.708103412413	-375.890847175382	56	51	1
630	86.7206683629774	-364.544488441199	66	58	1
631	79.7611063249642	-352.270902069286	54	52	1
632	69.3357593297842	-333.396892397664	73	62	0
633	58.8826678895275	-315.450071762316	68	61	0
634	51.8954296524753	-304.103653631173	70	40	0
635	44.9360724156722	-291.830007920973	81	54	1
636	41.4703311347403	-285.229572772048	70	51	0
637	34.5110366171575	-272.955909268931	79	71	1
638	24.5811935997917	-255.024705542251	81	45	0
639	18.1449437694973	-242.766719966196	63	57	0
640	11.7087322916486	-230.508724177256	58	57	2
641	2.85282344178995	-211.681666499004	78	59	0
642	-5.97514893423067	-191.927373662591	61	59	0
643	-11.8882722056005	-179.685049882159	81	48	0
644	-17.278425298864	-167.458428540267	62	62	0
645	-22.1177541038487	-154.320296034217	65	59	1
646	-26.9570510212216	-141.182157524861	75	65	0
647	-31.796316051099	-128.044013010338	66	62	2
648	-36.6355491931899	-114.905862491578	95	65	5
649	-41.4747504476109	-101.767705966718	87	75	4
650	-46.3139198142453	-88.6295434376225	99	80	5
651	-53.0218252209597	-68.0107883857563	131	111	7
652	-59.729660351004	-47.3920215750113	166	154	10
653	-64.0457841897733	-34.2695532133803	227	157	10
654	-68.3618792833877	-21.147079994902	216	191	13
655	-72.6779456320801	-8.02460191678256	158	170	8
656	-76.9939832359087	5.09788102097809	119	162	16
657	-81.8329046205617	18.2360879555345	100	131	12
658	-86.1488831627648	31.3585811527446	67	126	8
659	-92.3613427795935	51.0344698065892	91	71	5
660	-99.0966463173972	70.7260899003595	82	65	2
661	-103.935414547566	83.8643244411796	83	55	2
662	-108.251247791748	96.9868424749002	84	65	0
663	-112.567052290251	110.109365368262	80	62	1
664	-116.882828043075	123.231893119402	71	61	0
665	-121.198575050279	136.354425729252	63	49	0
666	-126.037190124567	149.492687874474	75	47	0
667	-130.3249935247	163.542446320876	61	52	0
668	-134.612766089558	177.592209625058	74	66	0
669	-141.347643403802	197.283903631382	49	59	1
670	-145.663227865181	210.406463777646	60	70	0
671	-150.501671527454	223.544756521471	79	38	1
672	-155.340083300194	236.683055270463	77	47	0
673	-157.236391639221	243.236478248611	67	62	2
674	-163.448161482287	262.91248230543	72	38	2
675	-170.182749878906	282.60422670655	51	49	0
676	-175.021024436748	295.742550056428	67	55	0
677	-179.336389372766	308.865147992969	71	63	1
678	-183.651725562173	321.987750786357	72	60	0
679	-188.489907594572	335.126090939157	64	54	0
680	-192.805184719444	348.248703992926	58	47	0
681	-197.092532452021	362.298537463881	65	60	0
682	-204.321750639763	382.933290699497	65	52	1
683	-211.055931215	402.625106491148	57	68	0
684	-215.371059376223	415.747744916007	64	59	0
685	-220.209022155672	428.886124672368	65	54	1
686	-224.524091251486	442.008773353882	64	55	0
687	-228.839131600049	455.131426894106	62	56	0
688	-233.18205253093	467.326869743876	75	68	0
689	-237.002089494548	479.506578814238	54	55	0
690	-240.850013897754	490.75907617528	66	49	0
691	-246.154830437154	505.767658544704	80	55	0
692	-250.964668112632	519.833292244002	61	55	0
693	-253.383531219617	526.402503571473	59	60	0
694	-254.233833635342	532.924493808299	62	59	1
695	-254.066346986045	538.487787104212	60	52	0
696	-253.954689163889	542.19664932508	67	52	0
697	-253.843031296972	545.905511562712	69	55	0
698	-255.299920078542	549.66159631405	63	46	0
699	-257.858333789161	551.594732837752	62	51	0
700	-260.500493054802	550.746224266477	59	57	0
701	-263.170569898444	548.970501754433	62	62	0
702	-264.822867330338	546.236081077717	71	48	0
703	-263.944668183161	540.641303926706	63	65	1
704	-262.487783131946	536.88521626126	60	57	1
705	-261.52583024645	534.072086276487	63	60	0
706	-257.622174873424	524.673999786377	58	63	1
707	-253.251476358273	513.405745440163	71	56	0
708	-250.393490379851	504.039147520438	63	59	0
709	-247.040547729877	493.729596359655	64	58	0
710	-243.192642269772	482.47709322162	73	65	0
711	-239.344714919396	471.224593922496	55	44	0
712	-235.524675429449	459.044882928953	71	56	2
713	-231.209659679618	445.922222359106	73	57	0
714	-226.371752276958	432.783829364926	61	62	0
715	-222.056677461427	419.661179050803	65	57	1
716	-215.350482805632	399.04212921299	67	58	0
717	-210.540369503316	384.976540478878	69	62	0
718	-206.225189629709	371.853907978162	58	43	1
719	-199.49092963984	352.16210138984	60	43	0
720	-194.652802983299	339.023747997358	63	43	0
721	-190.337520138884	325.901133313775	64	42	0
722	-186.050106367271	311.851307943463	79	49	0
723	-181.239782691759	297.785755802877	67	62	0
724	-176.924409949745	284.663156234659	57	46	1
725	-170.18985543889	264.97140087653	67	63	0
726	-162.960240799875	244.33671238739	66	55	1
727	-158.672640103207	230.286917782389	66	62	0
728	-154.357118400338	217.164343588054	68	62	1
729	-149.518677659391	204.02604659833	57	40	1
730	-144.680205028912	190.887755609117	67	68	0
731	-140.364593945385	177.765197071247	71	44	1
732	-136.048954116006	164.642643393017	64	52	1
733	-129.341875944752	144.023743869737	66	63	1
734	-122.6347274945	123.404856104404	52	42	0
735	-120.21540148725	116.835726660676	79	66	1
736	-115.899627858424	103.713195656426	72	46	0
737	-109.164461187727	84.0215469691902	62	75	1
738	-104.325708678633	70.8833063896745	83	61	3
739	-100.00983208348	57.7607932044193	115	83	3
740	-93.2745082139736	38.0691722379997	114	95	6
741	-86.0440785284154	17.4346277546138	122	101	5
742	-81.2330411433941	3.36920041032135	149	131	7
743	-76.9170140222996	-9.75328685715795	178	159	9
744	-70.1814603226958	-29.4448675010353	192	160	4
745	-63.4458395902184	-49.1364363841712	164	134	12
746	-59.1296959177707	-62.258903676644	130	143	8
747	-54.8135235004011	-75.3813661057502	92	116	10
748	-52.9168887754204	-81.9347377447411	110	108	7
749	-48.0777479293756	-95.0729081081226	83	98	5
750	-41.3419053261168	-114.764438349754	85	80	2
751	-37.0256163589656	-127.886880801991	65	82	1
752	-32.1863670499879	-141.025031357072	52	56	1
753	-24.4044993408024	-160.747957924381	61	63	0
754	-16.6225551674142	-180.470869106241	84	73	1
755	-11.2602372756228	-193.624704793096	67	57	0
756	-5.37494488834636	-206.794242830947	69	60	0
757	0.538238736451603	-219.03655657731	70	60	1
758	9.9170982762007	-237.879326461814	72	70	1
759	19.2960440888419	-256.722074554302	57	58	0
760	25.7323206094443	-268.980057883076	79	56	0
761	32.691583836975	-281.253735922277	71	46	2
762	39.6508883447968	-293.527402093634	51	54	1
763	46.610234132444	-305.801056402735	63	48	0
764	53.5696212004987	-318.074698844925	78	54	0
765	60.5290495484951	-330.348329422064	65	51	0
766	68.0114748545457	-342.637648706324	65	59	0
767	75.4939443704206	-354.92695434764	64	64	0
768	85.9472092319629	-372.873731921427	58	49	1
769	96.4005645761499	-390.820482781157	48	59	1
770	103.38807135541	-402.166824661195	59	58	2
771	110.347788393439	-414.440370442346	57	56	0
772	117.307546710537	-426.71390435379	59	50	0
773	124.26734630682	-438.987426401116	61	53	0
774	131.227187182056	-451.260936580598	55	57	0
775	142.203906989249	-469.223263124935	60	65	0
776	153.18072156026	-487.185560314916	73	64	0
777	160.168545301538	-498.531805436127	74	52	0
778	167.651568042522	-510.820942856371	70	57	0
779	178.600789975142	-529.710387894884	50	49	0
780	189.054941245995	-547.656902091578	53	56	0
781	196.042964499095	-559.003086095676	67	51	0
782	203.003219223523	-571.276474148035	67	48	0
783	206.469459158776	-577.876771694981	57	57	0
784	213.45758081408	-589.222925998271	56	55	0
785	223.912032883614	-607.169351133518	56	40	0
786	230.872451121453	-619.442691706121	73	54	0
787	238.355900799681	-631.731700014323	67	55	1
788	249.333560027822	-649.693739783019	70	50	0
789	259.788319570129	-667.640073292889	62	49	2
790	266.748945526197	-679.913352804258	65	42	0
791	273.737403174397	-691.259404394776	77	54	0
792	280.698110086727	-703.532660161145	89	62	0
793	291.153141060553	-721.478913515806	67	56	0
794	301.608262510854	-739.425140155479	69	48	0
795	308.569132932753	-751.698348437436	61	47	1
796	316.053050569957	-763.987214889377	65	57	1
797	323.537012413726	-776.276067694649	63	42	1
798	330.525787006947	-787.622022515163	66	61	0
799	337.486823865736	-799.895181600004	66	45	2
800	347.942343256494	-817.841289889999	46	47	0
801	358.397953122272	-835.787371460348	68	39	1
802	365.359153487661	-848.060483060777	69	58	0
803	372.348162958922	-859.406366584823	66	61	1
804	379.30944427778	-871.67945443932	64	58	2
805	386.270766872389	-883.952530424111	60	66	0
806	393.755152457219	-896.241255012341	58	54	1
807	401.239582247625	-908.529965952039	59	52	1
808	408.201031597564	-920.803004615009	54	60	0
809	415.162522222789	-933.076031411067	71	52	0
810	424.600412715285	-950.063411753625	68	67	0
811	432.49704430945	-966.07658723183	73	46	0
812	436.431506711815	-974.546777330339	68	54	1
813	439.347673731507	-982.058437759057	73	54	1
814	440.722505158803	-988.595916084945	64	52	2
815	441.629811521096	-993.263306769542	72	63	0
816	443.087905523425	-997.019135276787	58	56	0
817	445.069036459376	-1000.79061736446	49	52	0
818	447.628706578165	-1002.72331967577	61	59	1
819	451.868481185753	-1000.99411525391	86	55	0
820	455.117682106968	-997.37916839309	62	48	1
821	455.228677756852	-993.670302997343	62	50	0
822	453.275291301426	-988.971609226428	65	61	0
823	450.275844983757	-984.241607631557	74	55	0
824	446.753373825399	-979.495949956588	50	48	0
825	442.763383051788	-972.88020224683	54	61	0
826	438.801157655253	-965.337234330364	66	40	0
827	434.31591773167	-957.778607121669	64	48	0
828	426.859057748865	-944.562739988789	68	55	1
829	418.906976745639	-930.403985610232	73	58	1
830	412.93601206009	-920.016713726334	72	51	0
831	406.992837295984	-908.702216845937	71	49	0
832	397.032094086404	-891.699135221541	71	69	0
833	386.576178034768	-873.753151803277	61	61	0
834	379.091855460487	-861.464413707145	69	44	0
835	371.607577091665	-849.175661963411	72	53	1
836	364.646357555757	-836.902560645714	65	50	0
837	357.162166133232	-824.613782527857	67	54	0
838	349.67801891634	-812.324990765192	65	63	0
839	342.716926137335	-800.051852124743	72	49	0
840	331.766244931787	-781.16284577921	69	58	0
841	320.787883782177	-763.201026249677	59	58	0
842	313.826959037746	-750.927838420495	55	63	0
843	306.866075569415	-738.654638725333	58	59	0
844	299.905233378231	-726.381427160464	63	68	0
845	292.421432485047	-714.092530832626	52	53	0
846	284.937675798661	-701.803620855324	62	48	0
847	277.976960366883	-689.530371974222	69	63	1
848	270.988495086087	-678.184327280149	61	61	0
849	260.010668537288	-660.222345023416	63	59	0
850	249.060732889629	-641.333117388189	84	49	1
851	242.100225174974	-629.059807441197	82	40	0
852	235.111959401111	-617.713701628149	77	69	0
853	228.151532643882	-605.440367937088	60	49	0
854	220.668161611015	-593.151340647601	64	51	0
855	213.184834785876	-580.862299714237	70	54	1
856	206.224534790905	-568.588928707875	70	59	0
857	199.23646852636	-557.242761773989	74	59	0
858	192.276249489514	-544.969367021695	66	52	0
859	181.84990410204	-526.095644688234	66	50	0
860	171.395840048615	-508.149111567996	73	50	0
861	164.435786125017	-495.875669348985	58	57	1
862	156.952800997649	-483.586525687017	75	48	0
863	149.442041123926	-472.224584238604	57	58	1
864	142.482112367288	-459.951104694977	67	52	0
865	135.522224889661	-447.67761328537	60	50	0
866	125.068558797822	-429.730961831287	57	52	0
867	114.614983187639	-411.784283660352	68	58	0
868	107.65525922802	-399.510744775645	62	46	0
869	100.69557654782	-387.237194022164	82	62	0
870	93.7359351471532	-374.963631404564	66	44	1
871	86.7763350259047	-362.690056921914	81	47	0
872	76.3230943778181	-344.743280819617	62	43	0
873	65.8699442127254	-326.796478003263	66	53	0
874	58.9105076122796	-314.522856045514	70	46	1
875	51.9511122916592	-302.249222222716	62	50	0
876	44.9917582512717	-289.975576533005	71	42	0
877	38.0324454910588	-277.701918979175	44	58	2
878	31.0453278952627	-266.355465231463	80	54	1
879	24.0860960974242	-254.081783936359	81	52	1
880	14.1841937059653	-235.22333915066	54	63	1
881	4.80532268830575	-216.380578579381	65	47	0
882	-1.08001495985081	-203.211055079475	70	63	0
883	-6.96531442803098	-190.041522906162	76	60	0
884	-12.3554960354813	-177.814908192493	63	49	2
885	-17.745645139832	-165.588286192156	74	55	2
886	-23.107903018652	-152.434441299178	80	49	1
887	-30.3668282564031	-132.7272294797	80	63	4
888	-37.6256817469257	-113.020004146732	77	69	2
889	-40.0452836332261	-106.45092603378	80	74	4
890	-44.3615376090747	-93.3284798115492	87	82	5
891	-51.0973264386994	-73.6369437146932	98	128	12
892	-55.9364297199645	-60.4987691827118	121	136	6
893	-60.2247131032054	-46.4490895476192	183	132	10
894	-64.5129656524514	-32.3994050538167	205	172	9
895	-69.351974103949	-19.2612137217075	188	176	11
896	-73.6680352241383	-6.1387345623225	147	166	11
897	-79.8806164636044	13.537133814767	104	149	10
898	-86.6160461135441	33.2287320708856	78	87	8
899	-91.4549014115473	46.3669510092586	85	103	5
900	-95.7708172344719	59.489455005154	83	73	2
901	-100.086704311951	72.6119638606906	81	60	1
902	-104.925467088353	85.7501996029168	65	57	1
903	-109.24129510374	98.8727187188342	73	48	0
904	-113.557094373449	111.99524269253	64	72	2
905	-117.872864897596	125.117771524005	61	48	0
906	-124.085018098413	144.793711643666	70	49	0
907	-130.820003995148	164.485387175344	68	55	1
908	-135.658552981622	177.623661322519	65	55	0
909	-139.974178205302	190.746214989573	61	61	0
910	-144.261886780208	204.795989089645	80	52	0
911	-149.072453027533	218.861495609395	72	54	0
912	-153.38798835536	231.984064392745	66	57	1
913	-159.599795157847	251.660062213428	55	60	0
914	-166.334421860811	271.351799894124	59	52	0
915	-170.649842203245	284.474388113245	82	65	0
916	-174.965233799245	297.596981187351	81	59	0
917	-179.803474157467	310.735310535878	49	43	0
918	-184.641682625748	323.873645886779	67	51	0
919	-188.95698483946	336.996254621074	62	49	0
920	-193.272258306446	350.11886821501	72	54	0
921	-198.110374248994	363.25722036697	67	54	0
922	-202.948458301194	376.395578524098	63	50	0
923	-207.235739313008	390.445423328318	63	52	1
924	-213.941988082661	411.064459716901	66	68	0
925	-220.676072889299	430.756292307749	57	63	0
926	-224.991138327343	443.87894152943	60	53	0
927	-229.82903501566	457.017333285883	52	68	1
928	-234.144041387888	470.139992763288	72	52	1
929	-237.964072647621	482.319702795707	69	57	1
930	-241.811991578026	493.572201116011	72	49	0
931	-245.687800957647	503.897487730719	72	59	0
932	-250.00270331389	517.020165023394	67	53	0
933	-252.776937279152	529.168409582227	66	51	0
934	-253.655154078326	534.763184167445	58	56	1
935	-254.066346986045	538.487787104212	54	49	0
936	-253.954689163889	542.19664932508	76	54	1
937	-253.843031296972	545.905511562712	62	56	1
938	-253.75928786752	548.687158252113	57	57	0
939	-254.749156473961	550.57307098154	68	49	0
940	-257.335485120711	551.578991631977	74	52	0
941	-259.949728453124	551.657698290423	59	49	0
942	-262.591888144787	550.809190983884	58	62	0
943	-264.767033693905	548.090512127616	64	64	0
944	-264.906617764093	543.454434511252	55	47	0
945	-263.477651109162	538.77113096416	76	51	0
946	-261.52583024645	534.072086276487	65	41	0
947	-259.106984336977	527.502870126627	66	50	0
948	-256.193192830135	519.990698938258	69	46	1
949	-253.307304432034	511.551314385608	80	57	1
950	-250.449317058839	502.184716464952	67	54	1
951	-247.096372785221	491.8751653051	66	49	0
952	-243.248465472891	480.622662162408	67	58	0
953	-238.877677742334	469.354424013756	73	54	1
954	-232.115837665624	450.589775850065	65	48	0
955	-225.904704243585	430.913661074825	72	54	1
956	-221.617532159318	416.863795766607	63	48	0
957	-216.807462742145	402.798199232668	77	67	0
958	-211.969455048267	389.65982423909	71	52	1
959	-207.654285104654	376.537190119736	55	59	1
960	-203.366988401336	362.487345319241	61	53	2
961	-198.556787855341	348.421771582216	57	63	1
962	-191.822449630359	328.729978430085	68	53	1
963	-185.088044368371	309.038197034039	63	65	1
964	-180.277713852527	294.972646094859	66	50	1
965	-175.467349134269	280.907101154327	61	57	2
966	-171.151938759023	267.784508065321	61	54	1
967	-166.8364996374	254.661919833161	70	48	0
968	-161.998145966732	241.52360724099	57	59	1
969	-155.291334236448	220.904662368819	64	50	1
970	-148.584452225768	200.285729253665	71	52	1
971	-143.745971831493	187.147439463995	68	61	0
972	-139.430353432603	174.024882005528	61	44	0
973	-135.114706287975	160.90232940577	64	42	0
974	-130.276133370353	147.764056419022	53	60	1
975	-125.960427162703	134.641514077783	65	60	1
976	-121.672574507771	120.591761034913	61	49	1
977	-114.96534597053	99.9728867039084	67	49	2
978	-108.230168102891	80.2812396967784	66	58	0
979	-103.39140783035	67.1430003121495	71	63	3
980	-100.97201573581	60.5738828731701	94	65	0
981	-96.6561166672618	47.4513734662905	92	88	5
982	-89.9207584701362	27.7597583802417	115	87	9
983	-85.081873787567	14.6215418055654	104	114	6
984	-80.24295721628	1.48333123605698	146	122	13
985	-75.9269248663913	-11.6391549510881	169	153	7
986	-71.6108637712314	-24.7616362795234	192	190	10
987	-64.9031268522958	-45.3804232608527	176	187	11
988	-58.7182422733749	-65.9834822686389	125	120	8
989	-54.4020641119569	-79.105944160372	115	103	10
990	-50.085857205966	-92.2284011943266	93	102	6
991	-45.7696215553442	-105.350853366777	87	73	2
992	-40.9304282586672	-118.489014734514	63	63	1
993	-36.0912030740874	-131.627170096152	87	74	1
994	-28.3093726751977	-151.35010435991	56	67	1
995	-20.5274658119306	-171.073023236357	65	62	0
996	-15.6881099329912	-184.211153372191	79	59	0
997	-10.3257838296122	-197.364987741224	57	58	3
998	-4.44048278272385	-210.534524342045	65	52	0
999	1.47270926745841	-222.776836656034	76	55	0
1000	10.8794326616335	-240.692388639785	69	52	0
1001	20.7813352664816	-259.550840843469	71	47	0
1002	27.7127211009501	-272.751743005589	64	54	0
1003	34.6719965794473	-285.025417657569	64	57	0
1004	41.6313133380609	-297.299080442637	52	53	0
1005	48.5906713768491	-309.572731363587	53	59	0
1006	55.5779110685107	-320.919154723175	57	59	0
1007	62.5373500690912	-333.192781900056	58	47	1
1008	72.9626677807537	-352.06680828426	60	57	1
1009	83.4159147498431	-370.013592243195	56	41	0
1010	90.9263115529902	-381.375653959811	75	38	0
1011	98.4089185828343	-393.664917774498	69	52	0
1012	105.368606592063	-405.938472033478	64	48	0
1013	112.356163250515	-417.284798633307	67	62	1
1014	119.315932220081	-429.558329150081	60	51	0
1015	126.27574246889	-441.831847798079	81	57	0
1016	133.235593996651	-454.105354581028	61	52	1
1017	144.212329893897	-472.067675778642	62	40	0
1018	155.189160554844	-490.029967622831	61	62	0
1019	162.149178528751	-502.303425213322	61	54	1
1020	165.643110577774	-507.976541621611	61	55	0
1021	172.603189670423	-520.249981408007	47	58	1
1022	183.057291292062	-538.196510883979	55	42	0
1023	190.568262716813	-549.558390568011	66	71	0
1024	198.051467175887	-561.847472514026	51	59	1
1025	208.477978041221	-580.721153017133	66	42	0
1026	218.932387139532	-598.667590874247	71	45	1
1027	225.892776349967	-610.940939928405	60	58	0
1028	229.359086152806	-617.541217993014	59	57	1
1029	236.347337044543	-628.88733326178	70	58	0
1030	247.324980183155	-646.849378375337	61	54	0
1031	254.808527801593	-659.138356669806	58	63	0
1032	265.263334850955	-677.084676184691	61	34	0
1033	275.71823237749	-695.030968984589	65	55	0
1034	282.678951539972	-707.304221361876	61	65	0
1035	289.639711979369	-719.577461871319	68	53	0
1036	296.628298861615	-730.923474424519	71	60	0
1037	303.589140256576	-743.196691188961	54	40	0
1038	314.044370329415	-761.1428860249	53	54	1
1039	324.49969087838	-779.089054139331	74	52	0
1040	331.460695781512	-791.362223421223	65	54	0
1041	338.421741961094	-803.635380834341	63	49	0
1042	345.382829416834	-815.908526378684	53	53	0
1043	352.371730536513	-827.254443878308	75	44	0
1044	359.855913898966	-839.543230317533	66	45	0
1045	367.340141467401	-851.83200311102	60	47	1
1046	374.329162731126	-863.177883242257	75	55	0
1047	381.290456299612	-875.450967708603	60	51	0
1048	388.251791143848	-887.724040306173	68	49	0
1049	399.230774534342	-905.68567861896	66	49	0
1050	409.686827697733	-923.631629128009	56	56	0
1051	415.630032520101	-934.946121742018	69	51	0
1052	421.077998977795	-945.317732321098	63	58	0
1053	426.05847508664	-953.819246572442	76	55	0
1054	431.038971602276	-962.320754761808	72	37	0
1055	434.973427298246	-970.790946303867	70	57	0
1056	437.889588856196	-978.302607814781	62	46	0
1057	440.722505158803	-988.595916084945	61	57	0
1058	443.087905523425	-997.019135276787	68	51	0
1059	445.619821568253	-999.879055115394	71	62	1
1060	448.730275906215	-1000.90019447356	65	53	1
1061	451.868481185753	-1000.99411525391	61	59	0
1062	454.539150299912	-999.217948158272	73	58	1
1063	455.696213479736	-995.540388551541	67	55	0
1064	454.76114249212	-991.800217380747	70	58	1
1065	452.284724975529	-987.085870154202	74	52	0
1066	448.78999957646	-981.412997842766	58	54	0
1067	444.772252508032	-975.72446842026	84	55	1
1068	438.278127705737	-965.321579392999	82	50	0
1069	431.839543872222	-953.06424748525	67	52	0
1070	429.886203608825	-948.365542377345	67	57	0
1071	424.410456330515	-938.921159509569	65	38	0
1072	415.44010256906	-923.803868568502	61	43	1
1073	408.946132389246	-913.400933050551	56	48	0
1074	402.479955634102	-902.070771010593	71	50	1
1075	395.518555816903	-889.797722267918	63	65	2
1076	388.529433067539	-878.451877902262	64	55	0
1077	381.568114203343	-866.178805412725	57	55	1
1078	374.606836614956	-853.905721053481	79	60	2
1079	367.122585111589	-841.616961125284	80	49	0
1080	359.666148636839	-828.40097135026	58	61	0
1081	352.704999403213	-816.127849681303	67	56	0
1082	341.726455528347	-798.166086184792	61	30	0
1083	330.2527760964	-779.26140893437	65	59	0
1084	322.768790073169	-766.972568060271	63	57	1
1085	315.780072221474	-755.626599747688	67	43	0
1086	308.296171436028	-743.337732488289	62	52	0
1087	297.345796318201	-724.448634132743	75	61	1
1088	290.385005921999	-712.175406434573	56	68	0
1089	283.396468532505	-700.829382944852	76	55	1
1090	272.418528261478	-682.867434000596	67	44	0
1091	264.934886611009	-670.578487613238	75	55	0
1092	257.423494973627	-659.216743612662	55	52	0
1093	249.939940027776	-646.927769922651	62	63	0
1094	243.502410303394	-634.670140606351	60	59	0
1095	237.064918928489	-622.412501075305	57	57	1
1096	230.104478322843	-610.139170762151	62	53	0
1097	219.649993375293	-592.192761025392	62	54	0
1098	209.223404172517	-573.319108618423	79	42	1
1099	202.263128678314	-561.045730834827	64	56	1
1100	195.302894462249	-548.772341186181	63	53	1
1101	188.342701524147	-536.498939671554	58	45	0
1102	177.888583284745	-518.55242310185	66	56	0
1103	167.434555525135	-500.605879814364	61	53	0
1104	160.474526102596	-488.332430821843	46	52	0
1105	153.514537958778	-476.058969962411	74	55	0
1106	146.554591093562	-463.785497236066	64	37	0
1107	139.071716854523	-451.496320861392	58	63	1
1108	131.561063757923	-440.134346676059	75	53	0
1109	124.601242060366	-427.860836625099	53	43	0
1110	117.64146164211	-415.587314707227	54	60	0
1111	106.664991856145	-397.62492171023	76	47	1
1112	95.6886168353376	-379.662499358878	84	42	0
1113	88.7290028651478	-367.38892825041	68	66	0
1114	81.7694301744923	-355.115345277824	72	53	0
1115	74.8098987634876	-342.841750439256	69	63	0
1116	67.8504086323082	-330.568143734708	77	63	0
1117	60.8631205155398	-319.221740883775	65	64	2
1118	53.9037113459199	-306.948110436089	58	43	0
1119	46.9443434562418	-294.674468123354	68	46	0
1120	36.4914465937181	-276.727590247057	75	48	0
1121	26.0664874687209	-257.853469992988	70	50	1
1122	19.6302287878352	-245.595486774109	63	54	1
1123	13.1940084593953	-233.337493342347	74	61	1
1124	6.78567819978343	-220.152274060063	68	63	0
1125	0.872475649754051	-207.909969086759	67	52	1
1126	-5.04069147392875	-195.667655426078	72	56	0
1127	-10.4030307756038	-182.513827736489	68	68	1
1128	-18.1850069458596	-162.790928171948	65	48	0
1129	-25.966906652262	-143.068013221025	78	57	3
1130	-30.8061771357898	-129.929869910702	78	72	0
1131	-33.2258004197502	-123.36079600174	101	58	0
1132	-38.0650230717729	-110.222643683665	74	60	3
1133	-45.32379726012	-90.5154039468616	104	98	7
1134	-50.1629401926766	-77.3772366158664	107	102	10
1135	-54.4791288361303	-64.254779053852	129	100	4
1136	-58.7952887348947	-51.1323166331276	153	164	14
1137	-63.1114198887371	-38.0098493527621	171	149	13
1138	-69.8470211738022	-18.3182804947719	185	166	6
1139	-76.5825554258772	1.3733001248911	120	168	12
1140	-80.8706974171218	15.4230029713362	91	131	8
1141	-85.6817197533674	29.4884302979335	93	105	5
1142	-89.9976732078358	42.6109278146178	81	93	8
1143	-94.3135979171493	55.7334301900119	75	69	3
1144	-99.1524003457162	68.8716587321833	78	72	1
1145	-103.468265992939	81.9941713679582	74	71	3
1146	-110.203461833938	101.685810784809	62	75	0
1147	-116.938590640493	121.377461961471	79	57	1
1148	-121.254339734267	134.499994572252	54	62	0
1149	-125.570060082187	147.622532043606	78	58	1
1150	-129.885751684138	160.74507437367	74	58	0
1151	-134.724308434117	173.883347324096	60	61	2
1152	-139.039940973045	187.005899911746	47	49	0
1153	-143.35554476612	200.12845735997	66	50	0
1154	-148.194008992577	213.266747113317	49	60	0
1155	-154.928758718364	232.958464647643	63	55	1
1156	-161.140556943021	252.634464807808	57	69	0
1157	-165.428122437384	266.684262655675	54	53	0
1158	-169.715657096065	280.734065361321	47	54	0
1159	-174.031056007545	293.856657358818	74	60	0
1160	-178.869304129446	306.994985508732	68	72	1
1161	-183.70752036164	320.133319662884	87	48	0
1162	-188.022829891008	333.255927318707	74	60	1
1163	-192.338110673591	346.378539829515	59	54	0
1164	-199.595284274139	366.086068516597	77	56	2
1165	-206.329517595703	385.777875916101	74	59	1
1166	-210.644680248457	398.90050894767	69	68	0
1167	-214.931909229665	412.950362385251	58	48	0
1168	-221.638079532015	433.569412210025	56	55	2
1169	-228.37208772375	453.261258237995	62	54	0
1170	-232.687102982891	466.383916097693	64	58	0
1171	-237.002089494548	479.506578814238	54	57	0
1172	-241.344958557922	491.702030843124	68	47	0
1173	-245.715713294456	502.970272187144	73	57	0
1174	-249.040737146919	514.207038043067	68	54	0
1175	-251.870803848607	524.500850792974	72	61	1
1176	-254.261748067103	531.99727826193	67	63	3
1177	-254.533368095115	540.357959000394	45	49	0
1178	-253.815116823302	546.832727124915	67	60	0
1179	-254.282136877882	548.702899022959	66	73	1
1180	-255.272005258943	550.58881187439	76	49	1
1181	-255.766939109191	551.53176839184	67	57	0
1182	-258.353266962164	552.537689659745	65	66	0
1183	-262.563971760275	551.73640652094	74	50	2
1184	-264.767033693905	548.090512127616	66	56	1
1185	-264.878700955654	544.381650032476	58	54	1
1186	-263.972584757255	539.714088405482	58	55	0
1187	-261.086727110844	531.274698093534	56	56	0
1188	-257.183067852224	521.876612077467	60	43	0
1189	-254.297182863811	513.437226804905	72	50	1
1190	-251.411285562266	504.997843690217	48	58	0
1191	-248.030433435168	495.615507216193	66	59	1
1192	-244.677477306977	485.305958156474	69	48	0
1193	-239.40053627023	469.37016286049	60	48	0
1194	-233.628601422068	452.491421108134	70	55	0
1195	-229.285663842806	440.29597822763	68	55	0
1196	-224.970606800984	427.173324674368	64	68	1
1197	-220.655521012086	414.050675979815	65	57	1
1198	-215.81753975444	400.912296183407	56	41	0
1199	-211.007430451282	386.846706852317	66	51	1
1200	-204.301122187404	366.227676325478	83	53	0
1201	-197.566843043896	346.535873095505	54	56	1
1202	-192.756602612382	332.470306559466	59	55	0
1203	-188.46920457721	318.420478491113	75	51	0
1204	-184.153878355166	305.297870822251	80	42	0
1205	-179.31564364495	292.159536628053	81	65	1
1206	-174.477377045259	279.021208435297	59	58	1
1207	-170.161961441103	265.898616425693	77	43	0
1208	-163.455233891611	245.279657277279	70	53	1
1209	-156.748436061549	224.66070988588	75	54	1
1210	-152.432901814522	211.53813784942	66	54	1
1211	-148.117338821234	198.415570673533	71	56	0
1212	-143.80174708186	185.293008353561	65	68	1
1213	-138.991118954902	171.227509005927	62	62	1
1214	-132.284066960856	150.608604444191	75	56	0
1215	-125.549061468279	130.916927195154	70	78	1
1216	-120.710420153046	117.778666204773	84	55	0
1217	-116.394649138616	104.656134659424	64	52	2
1218	-112.078849378449	91.5336079746485	79	48	2
1219	-107.240115540742	78.3953637918457	99	50	1
1220	-102.401349814318	65.2571256104857	70	71	2
1221	-97.5625521992915	52.1188934342936	74	77	6
1222	-90.8272068196675	32.4272766727954	101	100	3
1223	-84.1196676785476	11.8084560967982	134	113	7
1224	-79.8315315989894	-2.24124998599291	179	133	9
1225	-75.5154935050523	-15.3637356348336	164	162	9
1226	-70.6765085379011	-28.5019342061132	200	202	8
1227	-66.3604113829206	-41.6244095964357	175	178	8
1228	-62.044285482727	-54.746880127117	162	134	9
1229	-55.3085809221957	-74.4384347321466	128	122	5
1230	-48.5728093289072	-94.129977574572	107	107	3
1231	-44.2565668785828	-107.252428127453	87	95	3
1232	-39.9402956835693	-120.374873819761	79	69	5
1233	-35.1010650453391	-133.513027979061	80	64	0
1234	-30.2618025193806	-146.651176133193	90	57	1
1235	-22.4799143112614	-166.374098857865	61	52	0
1236	-14.6979496391141	-186.097006197087	63	69	0
1237	-9.33561785693746	-199.250839242712	71	60	1
1238	-3.45031090604607	-212.420374396257	57	55	1
1239	2.46288681949954	-224.662685261108	49	54	1
1240	12.3925625760457	-242.593942378648	70	68	0
1241	22.8174225013936	-261.468097088858	69	59	0
1242	29.7766641559429	-273.741780187003	60	54	0
1243	36.7359470907249	-286.015451419167	65	58	0
1244	43.6952713056817	-298.28911078535	82	63	0
1245	50.6546368009294	-310.562758287415	62	57	0
1246	57.614043576119	-322.836393923499	73	48	0
1247	64.5734916312504	-335.110017693602	64	67	1
1248	71.5329809663235	-347.383629598655	64	58	0
1249	81.9862095328863	-365.330417336896	69	59	0
1250	92.4395285819774	-383.277178359218	63	47	0
1251	99.9221434280043	-395.566439436749	58	48	0
1252	107.404802483332	-407.855686870404	64	58	0
1253	114.392367744294	-419.202010058798	93	51	1
1254	121.352145768295	-431.475537164137	64	58	0
1255	128.311965071305	-443.749052406289	68	46	1
1256	135.271825653559	-456.022555778734	81	53	0
1257	142.754698182864	-468.311738660559	57	63	0
1258	153.731512388273	-486.274034481496	73	51	0
1259	164.185446405027	-504.220612275414	77	50	0
1260	171.145514711796	-516.494054591283	71	45	1
1261	178.105624296761	-528.767485039309	58	51	1
1262	185.093585879134	-540.113687712699	69	57	0
1263	195.54779133579	-558.060185357928	63	48	0
1264	205.974281344388	-576.933872227557	63	64	1
1265	213.45758081408	-589.222925998271	60	68	1
1266	220.940924491675	-601.511966125108	61	50	0
1267	227.90132435417	-613.785311779939	74	66	0
1268	234.889564806188	-625.131429578178	63	62	2
1269	241.850045625994	-637.404751487076	74	55	0
1270	252.276946592203	-656.278320110403	71	49	1
1271	262.73173574981	-674.224646014161	68	53	0
1272	269.720173003443	-685.570704410784	75	41	0
1273	276.68085861177	-697.843966971152	70	58	0
1274	283.641585497127	-710.11721766647	69	49	1
1275	294.619647742249	-728.079136087559	65	44	1
1276	305.597804746649	-746.041025154293	54	59	1
1277	312.558698070177	-758.314226650633	64	66	0
1278	319.519632670272	-770.58741627913	59	52	2
1279	326.508386869391	-781.933377904817	57	48	0
1280	333.469402424176	-794.206543787383	51	69	0
1281	340.953470265202	-806.495364773087	61	55	0
1282	348.465355619963	-817.856955938041	70	61	1
1283	355.454268047062	-829.202868305147	75	46	0
1284	362.415448439599	-841.47598497849	50	64	0
1285	369.37667010806	-853.749089782126	64	57	0
1286	375.870449011272	-864.15208766982	60	68	1
1287	384.840531014663	-879.269464913756	55	50	0
1288	393.287656823755	-894.371162053198	68	48	1
1289	398.268014548172	-902.87271020934	80	65	0
1290	403.248392679554	-911.37425230816	66	58	0
1291	408.201031597564	-920.803004615009	60	51	1
1292	413.181451683224	-929.304534601048	63	52	1
1293	420.142971334222	-941.577552914619	68	46	0
1294	427.104532260448	-953.850559361279	55	51	0
1295	431.562001202721	-962.336410574615	58	58	1
1296	435.496457910922	-970.806601629592	69	56	0
1297	438.907899348531	-979.261133988388	71	50	0
1298	440.778009275498	-986.741483471356	64	53	0
1299	443.17115995416	-994.237486353144	59	39	0
1300	446.665889755532	-999.910363045521	76	55	1
1301	449.776344328711	-1000.93150165211	68	54	0
1302	452.942298963666	-1000.09820534289	60	48	0
1303	455.089933201496	-998.306384739466	61	63	0
1304	455.751711087127	-993.685955848545	66	50	0
1305	455.862706335261	-989.977090427652	65	57	0
1306	453.358539448469	-986.189960171469	67	46	1
1307	449.340781737643	-980.501435144804	69	52	0
1308	446.31359510246	-976.698646985926	68	44	0
1309	442.818886593683	-971.025769582018	61	68	0
1310	438.828910339507	-964.410018005408	66	54	0
1311	434.838946780364	-957.794262547977	65	60	0
1312	430.353722279717	-950.235630977899	66	57	2
1313	422.896888610965	-937.019756584428	69	53	0
1314	414.944835737231	-922.860994463786	65	59	0
1315	408.973891920119	-912.47371677123	78	42	1
1316	403.030738939473	-901.159214086831	71	59	0
1317	396.564597693738	-889.829042617232	71	57	0
1318	389.575472238532	-878.483199970797	58	51	0
1319	382.614150445617	-866.210129196756	62	62	0
1320	375.129853271239	-853.921383834444	53	59	1
1321	367.645600302436	-841.632624827325	70	41	1
1322	356.694695986516	-822.743685146794	62	49	0
1323	345.193106630992	-804.766265922226	57	44	0
1324	337.709030485828	-792.477452328429	68	44	0
1325	330.748006411421	-780.204293327406	54	55	1
1326	323.264017213194	-767.915453362279	64	49	1
1327	315.780072221474	-755.626599747688	55	52	1
1328	308.819174905482	-743.353403429501	60	60	1
1329	301.858318866056	-731.080195242539	73	54	0
1330	291.403218976979	-713.133968755603	52	48	0
1331	280.948209564493	-695.187715550885	50	65	1
1332	273.987517034693	-682.914459882304	59	51	0
1333	267.026865782274	-670.641192346811	59	53	0
1334	259.543262477091	-658.352235997096	68	49	0
1335	252.059703379113	-646.063266001642	77	50	0
1336	245.071381831891	-634.71717716381	77	57	2
1337	234.616770367487	-616.770805615	76	66	1
1338	224.190051228274	-597.897191368043	69	56	0
1339	217.229690249136	-585.623839036562	76	51	0
1340	210.241565504926	-574.27769079525	64	51	0
1341	203.281285483448	-562.004314717837	74	54	0
1342	195.798066369432	-549.715241977945	58	71	0
1343	188.314891463495	-537.426155595109	62	45	0
1344	181.354738205671	-525.152742201462	79	51	0
1345	174.366812971944	-513.806532843038	59	55	1
1346	163.912812177907	-495.859980628826	62	49	0
1347	153.48671991023	-476.986185831018	62	53	0
1348	146.526771446865	-464.712713093497	77	54	2
1349	139.539043020399	-453.366444337182	66	59	0
1350	132.056208105118	-441.077255212702	75	54	0
1351	124.573417398962	-428.788052445278	73	62	0
1352	114.119846325542	-410.841373004951	72	55	0
1353	103.666365733719	-392.894666849636	70	47	0
1354	96.7067059568944	-380.6211093124	62	61	0
1355	89.7470874594292	-368.347539909184	54	43	0
1356	82.7875102416147	-356.073958639987	75	48	0
1357	75.8279743033927	-343.80036550574	61	52	1
1358	68.8406422036933	-332.453976238146	64	60	0
1359	61.3582342393347	-320.164658011869	65	60	1
1360	53.8758704851498	-307.875326142646	62	69	0
1361	46.9165009973221	-295.601683819667	65	61	0
1362	39.9571727896691	-283.328029630706	69	47	2
1363	29.5043346522725	-265.381133933552	55	45	0
1364	19.6023800476105	-246.522702428512	44	49	0
1365	13.6891009692918	-234.280416277237	78	47	1
1366	7.25291604315862	-222.022413417697	64	43	0
1367	0.844622558273841	-208.837184716016	70	50	0
1368	-4.54560770402895	-196.610580594279	77	55	0
1369	-12.8784320243285	-177.79919767566	74	53	0
1370	-21.1833208093303	-158.060581746511	63	60	1
1371	-26.5455575459055	-144.906732220203	73	69	2
1372	-31.3848287668661	-131.768588298932	70	75	4
1373	-35.7011391886626	-118.646151797846	74	76	3
1374	-40.5403482063557	-105.507996470667	91	74	3
1375	-45.35166129953	-91.4426195444539	95	89	7
1376	-49.6400162194041	-77.3929517837241	108	119	7
1377	-55.8528299533646	-57.7171223983169	167	138	3
1378	-62.5885006287717	-38.0255661439151	179	165	12
1379	-67.4275222974247	-24.8873772118241	194	182	18
1380	-71.7435959613067	-11.7649002121761	177	195	18
1381	-76.0596408800338	1.35758164618164	130	157	9
1382	-80.8985700281919	14.4957873839885	105	126	10
1383	-85.7374672879814	27.6339991251007	79	106	6
1384	-92.4728443424683	47.3256074665114	82	87	11
1385	-98.6573707792559	67.9287218404934	77	66	2
1386	-102.945361099206	81.978449520655	71	57	2
1387	-107.261199571949	95.1009664721787	88	55	1
1388	-111.577009299304	108.223488285206	63	62	0
1389	-115.892790280923	121.346014956012	59	57	2
1390	-120.208542516746	134.468546485528	70	64	4
1391	-126.943565098627	154.16021529492	65	54	0
1392	-133.678520645422	173.851895864122	71	64	0
1393	-138.517048650538	186.990173609927	49	56	0
1394	-142.832654014812	200.112730516121	70	62	0
1395	-147.148230632825	213.235292281024	56	53	0
1396	-151.98666611407	226.373586830683	51	54	0
1397	-156.302183668711	239.496158855036	55	52	0
1398	-163.036847941636	259.18789066188	71	57	0
1399	-169.77144517831	278.879634230398	59	54	0
1400	-174.08684617636	292.002226229757	49	61	0
1401	-178.374322301534	306.05203865096	64	47	0
1402	-182.661767590791	320.10185592901	77	48	0
1403	-187.499955077248	333.240194878541	72	46	1
1404	-192.338110673591	346.378539829515	65	54	0
1405	-196.653362709389	359.501157201827	66	56	0
1406	-200.968585998577	372.623779432848	57	52	0
1407	-205.806649068545	385.762141186744	61	59	0
1408	-210.121813292557	398.884773677215	69	53	0
1409	-214.436948769551	412.007411020808	70	45	0
1410	-221.171029598278	431.69924445264	76	46	2
1411	-227.905043388659	451.391089643352	81	41	2
1412	-232.220062305743	464.513746961951	71	59	0
1413	-236.535052475403	477.636409138329	68	59	2
1414	-240.877925079549	489.83186062891	70	71	0
1415	-244.725828518393	501.084361830726	73	43	0
1416	-249.507763768022	516.077209275216	66	42	1
1417	-253.327702833165	528.256934657693	47	58	0
1418	-254.728769996378	533.867450154386	73	53	0
1419	-255.112047460512	538.519268749282	62	60	1
1420	-254.47753895534	542.212390108034	71	57	1
1421	-253.843031296972	545.905511562712	62	52	0
1422	-254.282136877882	548.702899022959	69	34	1
1423	-255.272005258943	550.58881187439	64	52	0
1424	-256.812636451214	551.563250488602	70	61	0
1425	-258.904031123209	551.62621543929	63	47	0
1426	-262.069039373717	550.793449210934	62	52	0
1427	-264.767033693905	548.090512127616	64	67	0
1428	-264.906617764093	543.454434511252	71	57	0
1429	-263.477651109162	538.77113096416	57	55	0
1430	-261.553746243066	533.144870755263	58	55	0
1431	-259.162815172516	525.648439082317	60	47	0
1432	-256.24902228202	518.136267889291	64	47	0
1433	-252.868192709691	508.753927215934	67	51	0
1434	-248.99240524316	498.428633841686	57	67	1
1435	-245.144509802049	487.176128782332	79	63	1
1436	-241.324503607873	474.996412032284	73	58	1
1437	-235.55258517724	458.117667400278	65	48	0
1438	-230.275570918282	442.181884640828	57	43	0
1439	-227.38957031176	433.742519523948	75	64	0
1440	-224.970606800984	427.173324674368	70	51	0
1441	-223.046592946921	421.547083663754	54	61	0
1442	-220.655521012086	414.050675979815	61	52	0
1443	-218.236534369644	407.481485331431	61	66	1
1444	-216.284596244746	402.78246321436	75	64	0
1445	-214.855520630023	398.099177836441	63	63	0
1446	-213.426441589254	393.415892998688	75	70	1
1447	-211.502394900133	387.78965774551	59	78	1
1448	-208.121348452114	378.407356131822	74	57	0
1449	-204.245317741821	368.08210740611	66	44	0
1450	-202.788313323923	364.326042068191	80	71	1
1451	-199.930098663259	354.959481926635	64	61	0
1452	-195.119877069606	340.8939123936	48	56	1
1453	-191.271675168886	329.641461083665	75	51	0
1454	-187.451349549112	317.461798071861	74	73	0
1455	-183.1081220138	305.266407031566	61	53	0
1456	-178.792763902864	292.143805305474	74	56	1
1457	-174.477377045259	279.021208435297	63	43	0
1458	-169.666972441715	264.955670696683	64	44	0
1459	-164.85653363599	250.890138956718	50	56	2
1460	-158.121861848165	231.198404600844	58	65	1
1461	-151.387123024731	211.50668200478	74	50	1
1462	-146.576554251136	197.44117306266	60	55	1
1463	-144.185200912994	189.944813063368	65	50	2
1464	-139.869587215071	176.822255066596	73	59	0
1465	-133.134664816898	157.130564386025	64	52	2
1466	-128.818978468538	144.008018806577	70	60	0
1467	-124.503263374383	130.885478085838	57	42	0
1468	-120.187519534491	117.762942224741	74	56	2
1469	-113.452398388472	98.071285978891	65	58	2
1470	-106.717210207891	78.379641495645	70	57	2
1471	-102.429227482527	64.329910043627	83	72	0
1472	-97.6183052232955	50.2644622959197	94	65	4
1473	-92.7794734098134	37.1262361183763	113	79	5
1474	-88.4635215515154	24.003735893406	110	94	8
1475	-81.7280827665818	4.31213508732617	161	153	12
1476	-74.4696603902266	-15.3951722150669	194	184	8
1477	-70.1535904089687	-28.5176519248635	175	178	9
1478	-65.8374916827888	-41.6401267750189	170	181	7
1479	-61.5213642116287	-54.7625967627391	172	131	15
1480	-57.2052079954883	-67.8850618936121	138	122	5
1481	-52.8890230346005	-81.0075221639127	96	89	9
1482	-48.6006740265875	-95.0571931563318	99	86	1
1483	-41.3697682888014	-115.691653934307	84	56	1
1484	-34.1109261086676	-135.398885620758	80	80	3
1485	-29.2716581290006	-148.537032571621	67	68	0
1486	-26.8520121812471	-155.106103796512	74	61	2
1487	-21.4897615152295	-168.259953369386	64	58	1
1488	-13.6799320491846	-187.055643179454	73	59	2
1489	-8.28974072961137	-199.282259286381	87	62	1
1490	-2.40443063044222	-212.451792981476	73	59	0
1491	6.97440017660847	-231.294569740072	63	51	0
1492	16.8762618971523	-250.153031584807	80	59	0
1493	23.2846728960867	-263.338234470226	68	63	0
1494	29.7209715314675	-275.596211504191	59	54	2
1495	36.6802576626069	-287.869882758707	70	50	0
1496	43.6395850739791	-300.14354214631	79	41	0
1497	50.6267952818307	-311.489973980002	72	58	0
1498	57.5862036552862	-323.76360962633	68	50	0
1499	68.5344305338222	-342.653349217027	69	51	1
1500	79.5105920962524	-360.615843756124	78	45	0
1501	86.4980018228525	-371.962214475498	69	48	0
1502	93.4576179258293	-384.235789067112	61	54	0
1503	100.417275308224	-396.509351793677	64	52	0
1504	107.376973970153	-408.782902653329	64	51	0
1505	114.336713911325	-421.056441647932	60	53	0
1506	125.313280654256	-439.018813504837	54	51	0
1507	136.289942161588	-456.981156010181	73	56	0
1508	143.249848549778	-469.254645813257	70	49	1
1509	150.209796216746	-481.528123748489	72	63	0
1510	157.19760226825	-492.874373955652	69	47	0
1511	164.157630894624	-505.147828148678	72	49	0
1512	171.640677327407	-517.436958294362	70	44	0
1513	179.151580059959	-528.798858893104	72	62	0
1514	186.11173385242	-541.07227575779	61	55	0
1515	193.07192892296	-553.345680759288	53	50	0
1516	200.03216527187	-565.619073892944	57	56	0
1517	210.486499642371	-583.565533366986	72	58	0
1518	220.940924491675	-601.511966125108	73	34	0
1519	228.424312376941	-613.800992607139	68	60	0
1520	235.907744470111	-626.0900054425	63	50	0
1521	242.86822981661	-638.36332564801	69	48	1
1522	249.856552333455	-649.709417971782	64	53	0
1523	256.817118637147	-661.982714430429	71	42	0
1524	263.777726218046	-674.255999024026	57	58	0
1525	270.766166177113	-685.602055701427	54	52	0
1526	281.744107544306	-703.564008751884	66	48	1
1527	292.694357584522	-722.453148528934	58	59	0
1528	299.655172881496	-734.726372058503	73	60	0
1529	306.64381234569	-746.072367612273	68	52	0
1530	313.632489893469	-757.418351276778	67	52	1
1531	320.593425824249	-769.691539178602	70	62	1
1532	327.554403031652	-781.964715214446	71	58	1
1533	334.515421515564	-794.237879381515	61	53	0
1534	341.476481275924	-806.51103168074	58	60	0
1535	348.465355619963	-817.856955938041	64	52	0
1536	355.426496334432	-830.130084490404	61	58	1
1537	362.38767832506	-842.403201172128	67	48	0
1538	369.348901591555	-854.676305987872	68	49	0
1539	376.310166133801	-866.949398935772	64	45	1
1540	387.289042962773	-884.911069252528	65	72	1
1541	398.268014548172	-902.87271020934	49	50	0
1542	405.229445523757	-915.145753957331	71	51	2
1543	412.19091777486	-927.418785833754	66	42	0
1544	419.180188411323	-938.764589556493	74	49	1
1545	425.646468990715	-950.094724905677	67	38	0
1546	431.094480337051	-960.466322156601	53	50	3
1547	435.551964587532	-968.95216901321	68	57	1
1548	438.468125660904	-976.46383015532	64	55	0
1549	440.338233285816	-983.944179880433	55	50	0
1550	441.713066989265	-990.481657849625	72	50	0
1551	442.620374945225	-995.149048296735	65	67	0
1552	445.647572476242	-998.951838804409	61	48	0
1553	449.776344328711	-1000.93150165211	57	67	0
1554	452.942298963666	-1000.09820534289	54	54	0
1555	455.117682106968	-997.37916839309	75	58	0
1556	455.256426676235	-992.74308664538	68	55	1
1557	451.817191875598	-985.215784179047	66	57	0
1558	446.808875543473	-977.641517278738	62	51	2
1559	443.31416556082	-971.968640298583	70	61	0
1560	439.847217556788	-965.368544016965	72	51	0
1561	435.361975830223	-957.809917912818	64	58	0
1562	430.90450494166	-949.324070578441	73	50	0
1563	422.95240128896	-935.165323982015	67	53	0
1564	413.954302754195	-920.975246073678	61	64	2
1565	407.983364154294	-910.58796692919	59	43	1
1566	401.517194553802	-899.25780332461	65	55	0
1567	394.555802459246	-886.984752899036	44	48	1
1568	387.594451640209	-874.711690604687	67	54	1
1569	376.615602390433	-856.750020490959	57	54	0
1570	369.131339896645	-844.461264206097	64	50	0
1571	361.647121608548	-832.172494276427	63	59	0
1572	350.696269433538	-813.283538587391	67	46	0
1573	343.212161782256	-800.994735006243	74	47	0
1574	335.728098337073	-788.705917779356	68	52	2
1575	328.7670865127	-776.432755392045	56	49	0
1576	321.806115964719	-764.15958113689	61	54	0
1577	314.322182207427	-751.870724810287	65	48	0
1578	303.343973747629	-733.908858591691	67	45	0
1579	292.888860248902	-715.962635914795	66	63	0
1580	285.928097415192	-703.689400596544	47	39	0
1581	278.967375858512	-691.416153406724	59	57	0
1582	272.006695578806	-679.142894352786	66	55	0
1583	265.046056576422	-666.869623427279	60	65	0
1584	258.085458851128	-654.596340637654	62	54	0
1585	251.12490240339	-642.323045980185	74	59	1
1586	240.147256807832	-624.361010410823	68	52	0
1587	229.16970597324	-606.398945487104	61	65	0
1588	222.20931596664	-594.125601631589	66	58	2
1589	215.248967237829	-581.852245912887	75	60	1
1590	208.260854286258	-570.506094283424	77	62	1
1591	201.300586515397	-558.232714817859	69	60	0
1592	194.340360022441	-545.959323486313	79	45	0
1593	187.380174807797	-533.685920287855	60	60	0
1594	176.430904524692	-514.796498103067	61	55	0
1595	165.453918709536	-496.83426248841	68	54	0
1596	158.466084629938	-485.488025983796	66	66	2
1597	151.506107138412	-473.214561726898	59	50	0
1598	141.052307848295	-455.267951015383	73	52	1
1599	130.598599039193	-437.321313587949	74	54	1
1600	123.63878506521	-425.047801854089	70	57	0
1601	116.156048338045	-412.758583650924	65	59	0
1602	108.673355820181	-400.469351803884	69	50	1
1603	101.713668612705	-388.195802755654	64	61	0
1604	94.7540226848214	-375.922241840512	57	57	0
1605	87.7665849292534	-364.57588482555	61	50	1
1606	80.28406314319	-352.286601150408	63	55	0
1607	69.3079220056534	-334.324108130299	54	62	1
1608	58.854828169453	-316.377287476324	82	50	1
1609	51.8954296524753	-304.103653631173	78	56	0
1610	44.9360724156722	-291.830007920973	62	49	0
1611	37.9767564589856	-279.556350345723	70	67	1
1612	31.0174817824154	-267.282680904493	59	59	1
1613	21.1155158486217	-248.424253039062	74	57	0
1614	11.7087322916486	-230.508724177256	63	58	0
1615	5.79549999028677	-218.26642644126	56	64	1
1616	-0.0898435617564246	-205.096904387698	73	58	0
1617	-5.97514893423067	-191.927373662591	63	70	1
1618	-11.8882722056005	-179.685049882159	61	55	1
1619	-17.278425298864	-167.458428540267	55	64	0
1620	-22.1177541038487	-154.320296034217	68	86	0
1621	-26.9570510212216	-141.182157524861	76	64	1
1622	-31.796316051099	-128.044013010338	63	78	2
1623	-39.0551538062864	-108.33678498026	77	75	2
1624	-43.8943391168723	-95.1986254518852	91	86	6
1625	-48.2105680055101	-82.0761749111116	100	113	4
1626	-54.9184521737043	-61.4574164990336	151	142	8
1627	-59.729660351004	-47.3920215750113	164	130	6
1628	-64.0457841897733	-34.2695532133803	186	141	20
1629	-68.3618792833877	-21.147079994902	199	177	11
1630	-73.2008613006328	-8.00888385996222	174	161	8
1631	-79.9363612254965	11.6827026382089	106	172	7
1632	-86.6717941167299	31.3743008952588	91	115	13
1633	-89.0912269066903	37.9434096170589	88	97	6
1634	-93.4071599741001	51.0659109139815	70	75	9
1635	-97.723064296355	64.1884170724079	86	64	6
1636	-102.038939873164	77.3109280895442	83	62	0
1637	-108.77415088925	97.0025649862364	66	67	0
1638	-113.08995381667	110.125088418834	70	62	1
1639	-117.405727998295	123.247616712004	77	53	0
1640	-122.244371817389	136.385874061845	67	61	1
1641	-126.532203323673	150.435628189705	62	50	2
1642	-130.820003995148	164.485387175344	69	51	0
1643	-135.658552981622	177.623661322519	74	55	0
1644	-139.974178205302	190.746214989573	61	55	0
1645	-144.289774683013	203.86877351813	61	52	0
1646	-149.128231145674	217.007064466365	72	51	0
1647	-153.443768560013	230.129633251578	64	42	0
1648	-159.655578380742	249.80563107226	62	54	0
1649	-166.390208325058	269.497368758544	65	62	1
1650	-170.705630754179	282.619956978597	66	65	0
1651	-175.021024436748	295.742550056428	67	48	0
1652	-179.859267104708	308.880879409611	57	60	0
1653	-184.174601722916	322.003482745029	79	37	1
1654	-188.462009035691	336.053306501359	48	44	0
1655	-193.272258306446	350.11886821501	67	57	0
1656	-198.110374248994	363.25722036697	60	56	0
1657	-202.948458301194	376.395578524098	77	39	0
1658	-207.263642385369	389.518207774498	62	53	1
1659	-213.997797471646	409.210028610192	65	45	0
1660	-220.731885519752	428.901861205697	59	41	1
1661	-225.046953044483	442.024510429241	54	58	1
1662	-229.884852042596	455.162902189419	68	53	0
1663	-234.227770054131	467.358346125111	66	38	0
1664	-238.075714579551	478.610840610228	50	61	0
1665	-241.400781147531	489.847599751316	60	47	0
1666	-244.725828518393	501.084361830726	75	47	0
1667	-248.078769611719	511.393911304884	72	49	0
1668	-250.936754498223	520.76050778944	63	44	0
1669	-253.738897047355	531.981537521817	64	55	0
1670	-254.533368095115	540.357959000394	55	46	0
1671	-253.898860236048	544.051080442034	52	50	0
1672	-253.787202346837	547.759942687117	56	45	0
1673	-254.749156473961	550.57307098154	71	49	0
1674	-256.784721291333	552.490466046147	64	34	0
1675	-259.371048350295	553.49638793245	62	52	0
1676	-263.142653407936	549.897717288695	71	46	0
1677	-264.878700955654	544.381650032476	56	50	0
1678	-263.449734649505	539.698346484452	56	61	0
1679	-261.52583024645	534.072086276487	69	48	0
1680	-259.106984336977	527.502870126627	67	61	1
1681	-256.193192830135	519.990698938258	57	62	0
1682	-253.307304432034	511.551314385608	75	55	0
1683	-250.449317058839	502.184716464952	61	64	0
1684	-247.096372785221	491.8751653051	66	65	0
1685	-240.829556776094	474.0534574138	77	48	1
1686	-234.59059398371	455.304544134066	71	58	0
1687	-230.275570918282	442.181884641759	62	57	2
1688	-225.465563066828	428.116277311929	66	57	1
1689	-220.655521012086	414.050675979815	69	57	0
1690	-215.81753975444	400.912296183407	75	64	0
1691	-211.530298856669	386.862442208454	78	43	1
1692	-207.243027122517	372.812593091279	77	50	0
1693	-202.404951028351	359.674230092205	65	57	0
1694	-197.566843043896	346.535873095505	89	50	0
1695	-190.832496862975	326.844081624411	68	55	1
1696	-184.125981001474	306.225086367689	54	46	2
1697	-179.31564364495	292.159536628053	64	60	1
1698	-175.000258358486	279.036939216778	74	68	0
1699	-170.684844325762	265.914346667007	78	73	1
1700	-165.846517090627	252.77602927573	62	62	0
1701	-161.558935905166	238.726231431589	64	51	0
1702	-154.852116835304	218.107287396677	75	51	0
1703	-147.594447855721	198.399843259715	69	52	1
1704	-143.278854545322	185.277281482704	72	60	0
1705	-138.963232488779	172.154724560678	61	60	0
1706	-134.12468600634	159.016446775757	59	49	0
1707	-129.286107634602	145.878174992278	69	54	0
1708	-122.578962431406	125.259287226945	65	61	3
1709	-115.87174694892	104.640411220491	70	55	2
1710	-111.555945617729	91.5178850758821	62	45	1
1711	-107.240115540742	78.3953637918457	82	64	1
1712	-102.401349814318	65.2571256104857	74	60	2
1713	-98.0854606752982	52.1346145840362	85	65	4
1714	-93.7695427908911	39.0121084190905	90	88	5
1715	-87.0341558651417	19.3204983714968	138	127	10
1716	-80.2987019055872	-0.371099912561476	156	119	2
1717	-75.4597511364263	-13.5093044834211	153	164	9
1718	-71.1715565263876	-27.5590008497238	169	177	8
1719	-66.88333108183	-41.6086923573166	158	150	11
1720	-62.044285482727	-54.746880127117	160	146	10
1721	-57.7281308377278	-67.8693457981572	151	134	7
1722	-53.4119474479812	-80.9918066104874	123	100	7
1723	-49.0957353133708	-94.1142625622451	101	87	1
1724	-44.7794944340712	-107.236713655293	101	85	5
1725	-39.9402956835693	-120.374873819761	85	68	2
1726	-35.1010650453391	-133.513027979061	98	60	0
1727	-30.2618025193806	-146.651176133193	65	53	0
1728	-25.4225081057521	-159.789318283089	72	61	3
1729	-17.6405704944627	-179.512231396511	58	64	0
1730	-9.33561785693746	-199.250839242712	53	46	0
1731	-3.42245693324367	-211.493158784695	76	57	0
1732	-0.45193654258037	-217.150707490742	64	44	1
1733	5.95636719709728	-230.335937849246	68	56	1
1734	15.3352776004467	-249.178695122711	66	59	1
1735	21.7715305196471	-261.436684736051	61	53	0
1736	28.7307692450122	-273.71036954876	77	46	0
1737	35.6900492507266	-285.98404249642	64	55	0
1738	42.6493705368484	-298.257703577168	75	45	0
1739	49.6087331027957	-310.531352793798	61	55	0
1740	56.5681369489175	-322.804990145378	64	52	0
1741	63.5554206236266	-334.151399919763	64	41	0
1742	71.0378615619265	-346.440713732503	63	52	0
1743	78.5203467101092	-358.730013901368	69	48	0
1744	85.4799170062761	-371.003602063283	70	60	0
1745	92.4395285819774	-383.277178359218	56	51	1
1746	99.4270117747365	-394.623527021147	60	55	0
1747	106.386704311182	-406.897079573944	80	63	0
1748	116.840233686555	-424.843778257258	66	51	0
1749	127.816821169225	-442.806143437512	76	49	0
1750	135.299647779728	-455.095339950174	70	49	0
1751	142.287368573365	-466.441615607589	54	51	2
1752	149.247308516991	-478.715095228516	50	61	1
1753	156.207289739395	-490.988562980667	73	48	0
1754	163.690287078789	-503.277707664296	61	52	1
1755	171.173328626959	-515.566838703118	65	55	0
1756	178.133436613774	-527.840269140899	60	61	0
1757	188.587580952386	-545.786784591153	72	45	0
1758	199.041815770091	-563.733273324557	60	50	1
1759	202.508042997564	-570.333574255928	76	61	1
1760	206.002087271714	-576.006656284444	65	53	1
1761	216.456473686907	-593.953100494109	59	50	0
1762	227.433938378119	-611.91519893799	56	49	0
1763	234.917364120833	-624.20421358943	67	52	0
1764	241.877843342489	-636.477535488084	70	51	0
1765	248.866159963072	-647.823629505932	66	55	0
1766	255.826720141398	-660.096927658655	75	42	1
1767	262.787321597163	-672.370213944465	74	45	0
1768	269.747964330483	-684.643488365225	69	50	0
1769	277.231646279921	-696.932425731793	61	64	2
1770	284.743160346989	-708.294133384712	67	62	1
1771	291.703928242205	-720.567370473407	60	56	0
1772	298.664737414161	-732.840595697053	60	47	0
1773	305.653370982152	-744.186592945829	56	66	1
1774	312.614261109557	-756.459794420749	45	58	2
1775	319.575192513526	-768.732984028757	70	51	1
1776	326.536165194353	-781.006161768921	72	61	0
1777	333.497179151222	-793.27932764031	63	56	1
1778	340.486009516171	-804.625265483744	61	58	0
1779	347.447104427672	-816.898407609202	77	67	0
1780	354.408240615448	-829.171537864953	63	53	1
1781	361.397188419476	-840.517440061085	64	60	0
1782	372.375930792245	-858.479150372557	59	62	0
1783	383.354767921846	-876.440831327811	66	48	1
1784	390.839131037763	-888.729561338201	76	54	0
1785	398.323538359255	-901.018277701922	62	52	0
1786	405.284966138832	-913.29132142663	82	54	0
1787	412.246435193869	-925.564353282563	59	48	0
1788	418.712676076742	-936.894499642774	72	60	1
1789	424.160652479448	-947.266106205061	70	48	0
1790	429.085627299093	-957.622049395926	73	63	0
1791	433.515350615839	-967.03511473909	61	41	0
1792	437.449815959728	-975.505303867161	57	53	0
1793	440.338233285816	-983.944179880433	66	60	0
1794	441.713066989265	-990.481657849625	64	58	1
1795	443.143408474454	-995.164702662267	56	48	0
1796	445.647572476242	-998.951838804409	72	52	2
1797	448.730275906215	-1000.90019447356	55	50	0
1798	451.868481185753	-1000.99411525391	55	54	0
1799	454.539150299912	-999.217948158272	86	48	0
1800	455.751711087127	-993.685955848545	60	52	1
1801	454.872138655046	-988.091351964511	80	51	0
1802	451.844941600866	-984.28856783174	59	47	0
1803	447.799437106005	-979.527257682756	60	61	0
1804	443.781693211	-973.838727287948	59	45	0
1805	439.791712642822	-967.222976672463	57	48	0
1806	435.857251508103	-958.752789534628	76	60	0
1807	431.399778577208	-950.266942746937	59	50	2
1808	426.419296889682	-941.765434658155	62	49	0
1809	420.943566282862	-932.321047133766	69	53	0
1810	414.972593901563	-921.933778174222	61	54	0
1811	409.029410990013	-910.619284210727	46	51	0
1812	402.535477665835	-900.216338470578	60	57	0
1813	395.546318429348	-888.870506009087	63	50	0
1814	388.584961485642	-876.597445408814	67	48	0
1815	381.10062792094	-864.308710956946	64	60	0
1816	370.14960252383	-845.419807272963	63	58	0
1817	359.170905961248	-827.458090466447	52	63	0
1818	351.686747753934	-815.169302348047	60	45	0
1819	344.725644323276	-802.896167106926	77	52	0
1820	337.764582168718	-790.623019998893	71	48	0
1821	330.28055364883	-778.334192781709	62	54	0
1822	322.796569335216	-766.045351919718	63	49	0
1823	315.835633938841	-753.772167490795	57	65	0
1824	308.874739818915	-741.498971192166	67	52	1
1825	301.913886975613	-729.225763028488	74	55	1
1826	294.430075092008	-716.936870342121	64	58	0
1827	286.946307414793	-704.647964010015	67	55	0
1828	279.957792257657	-693.301934600808	63	53	1
1829	272.997105852934	-681.028677238151	65	61	1
1830	262.570050174661	-662.155160920694	66	62	0
1831	255.609467762231	-649.881873896345	76	67	0
1832	252.115294302348	-644.208833947778	64	67	0
1833	245.126975945663	-632.862745132297	60	61	0
1834	234.149381126277	-614.900693545118	59	48	0
1835	223.199683143699	-596.011396621354	68	54	0
1836	216.239328289696	-583.738042594865	64	59	0
1837	209.251209441631	-572.391892660409	50	52	0
1838	202.290935545519	-560.118514889851	78	49	1
1839	195.330702927662	-547.84512525145	64	61	0
1840	188.370511587651	-535.571723746136	62	43	0
1841	181.41036152601	-523.298310374841	57	48	0
1842	174.422439483053	-511.9521010397	68	44	0
1843	170.928492743406	-506.278991913423	79	68	0
1844	163.968443480611	-494.005548859015	54	41	1
1845	153.542356010061	-475.131754091941	70	42	0
1846	146.059440737183	-462.842590454035	87	54	1
1847	138.576569673314	-450.553413171321	63	56	0
1848	131.616709892929	-438.279915009625	60	53	2
1849	124.629066724738	-426.933620800264	68	62	0
1850	117.669287904515	-414.660098897293	68	60	0
1851	107.24361140345	-395.786185887642	58	63	1
1852	100.283936580527	-383.512634322047	72	60	1
1853	93.2964711795794	-372.166286664084	70	55	0
1854	82.8431787397712	-354.219527130015	71	60	0
1855	75.8836459979066	-341.94593401812	72	45	1
1856	68.4012004185352	-329.656628552824	66	49	0
1857	60.9187990491046	-317.367309444584	57	40	0
1858	53.9315522094839	-306.02089472767	61	71	1
1859	46.9721859180718	-293.74725242611	69	35	1
1860	40.0128609068925	-281.473598259501	56	60	0
1861	33.053577175946	-269.199932226911	47	53	0
1862	23.1515976612573	-250.341509223916	63	68	1
1863	13.2218586890958	-232.410277697258	55	61	2
1864	6.78567819978343	-220.152274060063	65	55	0
1865	3.84299869940151	-213.567514843307	73	55	0
1866	-2.59312424936797	-201.30949629005	60	55	0
1867	-11.4489038762986	-182.482407126576	68	66	0
1868	-16.8112049991614	-169.328570825979	74	60	0
1869	-22.1734710895107	-156.174727250822	65	42	2
1870	-27.0127703164471	-143.036588734947	79	59	4
1871	-31.8520376558299	-129.898444215767	69	73	2
1872	-36.6912731075427	-116.760293691419	85	73	3
1873	-43.4271401661099	-97.0687710344791	108	92	8
1874	-47.7433727123425	-83.94632103201	109	91	8
1875	-50.1629401926766	-77.3772366158664	92	103	12
1876	-56.8986731865443	-57.6856904374436	164	149	15
1877	-63.6343391474802	-37.9941324964166	171	154	10
1878	-67.9225705039571	-23.9444442251697	209	179	10
1879	-72.2107710260316	-9.89475109428167	148	179	11
1880	-77.049726608675	3.24344984162599	142	161	12
1881	-81.3657375536859	16.3659376399592	104	127	7
1882	-85.6817197533674	29.4884302979335	97	123	5
1883	-90.5205828149919	42.626648039557	77	96	4
1884	-94.8365059530479	55.7491509541869	79	74	2
1885	-101.048883922922	75.4250536449254	76	42	1
1886	-107.784102894657	95.1166888615116	67	64	0
1887	-112.09991105058	108.239211213775	75	56	0
1888	-116.415690461115	121.361738427542	68	55	0
1889	-118.835019083868	127.930865749717	68	59	1
1890	-123.673652412312	141.069124897011	82	60	2
1891	-130.380762610526	161.688015167601	63	53	1
1892	-134.668537267426	175.737778472714	70	64	0
1893	-139.507059818425	188.876057420857	56	56	1
1894	-143.822659953905	201.998615408316	59	44	1
1895	-148.138231343066	215.121178253554	64	44	0
1896	-152.453773986199	228.243745959364	54	43	0
1897	-156.769287883246	241.366318520159	56	58	0
1898	-161.084773033916	254.488895943388	66	44	0
1899	-165.40022943815	267.611478223465	68	58	1
1900	-170.238538195554	280.749795572832	64	63	2
1901	-174.55393553566	293.872388112359	79	47	0
1902	-178.869304129446	306.994985508732	70	69	2
1903	-183.70752036164	320.133319662884	61	60	0
1904	-190.41401187022	340.752314906567	62	58	1
1905	-194.701376385463	354.802145677619	60	54	0
1906	-199.539481836779	367.940499628894	51	45	2
1907	-206.273711916816	387.632307026535	62	52	0
1908	-210.588872483058	400.754940054379	66	46	0
1909	-215.426869462652	413.893313810229	63	50	1
1910	-219.741970963543	427.015957093798	68	62	0
1911	-224.057043717301	440.138605237007	57	56	0
1912	-228.37208772375	453.261258237995	53	60	0
1913	-232.715012195171	465.45670054853	62	59	0
1914	-237.085820253007	476.724932174198	54	50	0
1915	-240.410891142266	487.961690475233	67	56	0
1916	-243.763854710793	498.271236170083	52	50	0
1917	-247.172626076499	506.726353717037	53	51	0
1918	-249.563590296602	514.222778188996	56	48	0
1919	-251.459606862918	520.776248172857	61	59	1
1920	-252.860679528327	526.386762946844	62	75	0
1921	-253.738897047297	531.981537522748	72	65	0
1922	-254.150090323237	535.706140452065	72	52	0
1923	-254.066346986045	538.487787104212	69	43	1
1924	-253.459753719566	541.253693046048	69	56	0
1925	-252.881075338693	543.09238350857	71	48	0
1926	-252.853161096515	544.019599070773	62	49	0
1927	-252.825246851542	544.946814634837	68	56	0
1928	-252.246569116716	546.785505178384	75	51	1
1929	-251.695805848984	547.696980225854	56	55	0
1930	-252.190740830323	548.639936316758	48	66	0
1931	-253.703458900447	550.541589383967	57	66	0
1932	-256.289787780785	551.547509408556	66	58	1
1933	-259.426879788691	551.641956833191	57	62	0
1934	-262.096955643792	549.866233673878	47	52	0
1935	-263.777168679866	546.204597072676	66	51	0
1936	-263.393901721633	541.552777529694	67	57	2
1937	-261.497914246982	534.999301799573	75	43	1
1938	-259.106984336977	527.502870126627	71	54	0
1939	-255.698254978808	519.047742458992	93	60	0
1940	-252.317425092391	509.665402209386	75	50	0
1941	-248.964492250991	499.355849369429	53	61	0
1942	-243.220553872699	481.549877692945	67	56	1
1943	-239.40053627023	469.37016286049	77	62	1
1944	-237.476563459903	463.743914650753	53	52	0
1945	-231.237568384095	444.995006827638	64	55	1
1946	-226.922522843815	431.872351114638	64	59	0
1947	-222.607448556228	418.749700259417	68	59	0
1948	-215.873349751288	399.057865112089	76	61	0
1949	-211.035334293498	385.919491313398	68	50	1
1950	-206.197286945186	372.781123518944	67	61	0
1951	-201.909981009085	358.731280338019	63	44	0
1952	-197.622644236893	344.681442014873	47	51	0
1953	-192.784502052644	331.543091016822	65	45	2
1954	-188.46920457721	318.420478491113	62	49	1
1955	-184.153878355166	305.297870822251	80	63	0
1956	-179.31564364495	292.159536628053	67	54	0
1957	-174.50527208636	278.093992887996	63	49	1
1958	-170.217749433883	264.044185329229	62	49	1
1959	-165.902302996954	250.921598175541	72	48	0
1960	-161.063941562374	237.783286780119	67	50	0
1961	-156.225548238202	224.644981390797	62	45	0
1962	-151.910012419976	211.522409895435	76	64	1
1963	-147.622336408414	197.4726277031	74	62	2
1964	-143.334629561345	183.422850370407	67	59	1
1965	-139.019005418231	170.300293451175	63	56	1
1966	-131.761170271609	150.59287901409	75	52	1
1967	-125.026162421738	130.901202608831	75	61	2
1968	-120.710420153046	117.778666204773	62	54	1
1969	-115.899627858482	103.713195656426	67	50	2
1970	-111.611705347546	89.663453948684	74	57	1
1971	-107.295873184106	76.5409326627851	79	63	1
1972	-102.457105147943	63.4026944767684	90	74	4
1973	-97.6183052232955	50.2644622959197	88	84	0
1974	-92.7794734098134	37.1262361183763	113	86	5
1975	-88.4635215515154	24.003735893406	109	87	8
1976	-84.1475409478298	10.8812405234203	133	121	11
1977	-79.8315315989894	-2.24124998599291	171	154	8
1978	-75.5154935050523	-15.3637356348336	185	161	7
1979	-70.6765085379011	-28.5019342061132	185	173	11
1980	-66.3604113829206	-41.6244095964357	180	187	6
1981	-62.044285482727	-54.746880127117	136	141	9
1982	-57.7281308377278	-67.8693457981572	126	117	5
1983	-53.4119474479812	-80.9918066104874	115	109	8
1984	-48.6006740265875	-95.0571931563318	89	84	0
1985	-44.3122941846377	-109.106859291904	88	76	3
1986	-39.9960209031706	-122.229304986075	70	76	1
1987	-35.1567879553768	-135.367459150963	74	55	0
1988	-27.897878744232	-155.074679136276	65	64	1
1989	-20.1159621470724	-174.797597068362	70	53	1
1990	-14.2028691517771	-187.03993252106	62	36	1
1991	-8.28974072961137	-199.282259286381	75	58	0
1992	-2.40443063044222	-212.451792981476	69	59	1
1993	3.48091764817946	-225.621318004094	70	58	1
1994	9.9170982762007	-237.879326461814	86	48	0
1995	16.3533172566094	-250.137324707583	53	51	1
1996	22.7895745895221	-262.395312738605	59	41	0
1997	29.2258702746476	-274.653290556744	69	51	0
1998	35.6343593763304	-287.838473828509	63	52	1
1999	42.5936838588677	-300.112134930678	61	61	2
[truncated: 78 more rows]
