# Supplementary material for: Bayesian algorithm to estimate position and activity of an orphan gamma source utilizing multiple detectors in a mobile gamma spectrometry system
Source: PLoS One. 2021 Jan 22;16(1):e0245440. doi: 10.1371/journal.pone.0245440 (PMC7822251; doi:10.1371/journal.pone.0245440)
Supplement: S1 Data — (GZ) [file pone.0245440.s001.gz › synth_data_Cs-137_setup_9_real_3.csv]

	V1	V2	V3	V4	V5
1	87.6780970966211	-329.122091819532	81	53	0
2	76.7020482177031	-311.159569427371	70	49	1
3	69.2196983859758	-298.87023207359	54	52	0
4	62.2603424799745	-286.596584635787	65	51	0
5	55.301027854206	-274.322925334796	75	67	0
6	48.369600841892	-261.122038499452	68	50	0
7	41.4103703747969	-248.848355479538	56	53	2
8	34.4511811882257	-236.574660592712	68	55	0
9	28.0428265835508	-223.38944598753	73	55	1
10	18.6918420722359	-203.619459426031	66	61	0
11	9.31309281243011	-184.776666712947	64	60	2
12	3.39997969125398	-172.534338548779	61	45	0
13	-1.96230535465293	-159.380497597158	56	55	2
14	-7.32455536798807	-146.226649369113	80	59	1
15	-12.6867703484604	-133.072793865576	73	56	2
16	-17.4981587874936	-119.007428932004	91	55	1
17	-21.7865850163507	-104.957771972753	89	74	2
18	-28.5224258516682	-85.2662434242666	110	103	4
19	-35.7532568438328	-64.6317718690261	115	112	9
20	-40.0415584639413	-50.5820943946019	172	162	14
21	-44.3576974481111	-37.4596276497468	204	174	20
22	-49.1967260455713	-24.3214387027547	220	206	18
23	-55.9044221776421	-3.70264668855816	179	203	13
24	-62.089134611655	16.9004380553961	107	158	12
25	-66.4051262130379	30.0229296376929	115	106	4
26	-71.2439993476146	43.1611461834982	85	93	4
27	-75.5599318875466	56.2836480243132	83	63	1
28	-79.8479589089402	70.3333703037351	80	46	2
29	-84.6588604367571	84.3988192332909	83	54	1
30	-88.9747030825238	97.5213361894712	73	52	1
31	-93.2905169827864	110.643858005293	77	58	0
32	-99.9977522152476	131.262727280147	60	57	0
33	-106.704917168885	151.881608315744	60	56	1
34	-111.543508117669	165.019875266589	68	52	0
35	-116.382067177328	178.158148219809	69	58	1
36	-120.697701802768	191.280700812116	62	53	1
37	-124.985420019482	205.330473830923	63	54	0
38	-129.795996580273	219.395979154855	67	55	0
39	-134.111541309976	232.518546858802	73	65	0
40	-138.427057293477	245.641119425185	75	62	0
41	-143.237536930887	259.706641548313	56	54	1
42	-148.047982365941	273.772169669159	77	48	0
43	-152.886287979083	286.910488228314	64	77	0
44	-157.201682177023	300.033081849106	70	57	1
45	-161.517047628411	313.155680328608	54	49	0
46	-166.355260716169	326.294015689753	65	49	0
47	-171.165543137526	340.359572609887	65	67	1
48	-175.452918340801	354.409402302466	66	56	0
49	-179.768163576664	367.532021294348	66	50	1
50	-184.606249938603	380.670379457995	57	64	0
51	-191.835415931302	401.305143507197	81	60	0
52	-198.541641770047	421.92418493703	51	59	0
53	-200.437760639586	428.477638612501	69	53	0
54	-205.247797326301	442.54323812481	69	55	0
55	-212.476742595434	463.17804086674	68	37	1
56	-216.79174582538	476.300701427273	59	54	2
57	-220.611774167744	488.480412418023	64	44	1
58	-224.431778765051	500.660127245821	59	62	1
59	-228.279672184901	511.912630369887	56	44	0
60	-231.632604281593	522.222181523219	67	47	2
61	-234.490581193473	531.588779445738	54	56	1
62	-236.881523036398	539.085207515396	51	57	0
63	-237.731820620829	545.607198231854	70	44	0
64	-237.069396525272	550.227535013109	55	55	0
65	-236.434888177318	553.920656337403	61	60	2
66	-236.846078024246	557.645259478129	54	69	0
67	-238.853726885398	560.48987034522	57	51	1
68	-241.962900923507	561.511534041725	78	54	0
69	-245.127906823822	560.678768903948	61	56	1
70	-247.825899935095	557.9758327296	67	55	0
71	-247.498470601742	551.469581859186	66	47	0
72	-246.069505766151	546.786277952604	59	60	0
73	-243.650668615475	540.217059998773	56	56	0
74	-239.774929553911	529.891757500358	63	54	0
75	-236.889047975536	521.452371505089	70	58	0
76	-233.508213730296	512.070031671785	65	61	0
77	-229.632421022863	501.744739257731	62	61	1
78	-225.784520109068	490.49223515857	68	45	1
79	-221.964508210775	478.312519368716	73	57	0
80	-217.649522779451	465.189853398129	62	55	0
81	-212.811647267314	452.051454400644	58	56	0
82	-208.49660277029	438.928798688576	80	44	0
83	-204.181529526075	425.806147833355	53	47	0
84	-196.952470393328	405.171361254528	53	55	0
85	-192.142357091012	391.105772520415	74	52	0
86	-187.855079899076	377.055924482644	68	55	2
87	-181.148719346616	356.436902352609	58	55	2
88	-176.310590380395	343.298548953608	54	65	0
89	-171.500328269438	329.232986015268	71	69	1
90	-167.212909676833	315.183161185123	52	62	0
91	-162.925460248254	301.133341212757	57	51	1
92	-157.592217810277	287.052064101212	71	57	0
93	-152.753926346719	273.913740106858	64	56	0
94	-148.466380408325	259.863936325535	68	55	1
95	-143.65591760847	245.798408182338	68	40	0
96	-138.845420606376	231.732886035927	70	68	0
97	-134.034889402217	217.667369890958	58	61	2
98	-129.196435443417	204.529075301252	90	60	1
99	-124.3579495952	191.390786714852	79	66	1
100	-119.547318100813	177.325288570486	64	47	2
101	-115.259548309608	163.275522031821	62	59	0
102	-110.943863532448	150.152975911275	54	42	2
103	-103.71381513722	129.518363922834	66	67	3
104	-96.4836915241904	108.883765436709	61	55	2
105	-91.6449809772894	95.7455176590011	80	57	2
106	-87.3570225833682	81.695782427676	66	69	6
107	-83.0690333544626	67.6460520559922	76	78	0
108	-78.2302279758733	54.5078210793436	94	78	5
109	-73.391390708508	41.3695961032063	120	74	4
110	-69.0754336214159	28.2470969548449	123	104	11
111	-64.7873208270757	14.1973870964721	163	143	11
112	-59.9762617640081	0.131963349878788	175	192	9
113	-55.1372977776919	-13.0062388209626	208	198	17
114	-50.2983019029489	-26.1444349857047	220	203	24
115	-46.0100628153305	-40.1941237943247	160	186	17
116	-41.7217928932514	-54.2438077442348	182	135	9
117	-36.8827021888574	-67.381987108849	119	117	5
118	-32.0435795965022	-80.5201604710892	107	101	5
119	-27.7552158991457	-94.5698287636042	71	76	0
120	-23.4668213678524	-108.619492200203	82	75	1
121	-18.6276039466611	-121.757648760453	76	75	0
122	-13.7883546376834	-134.895799315535	74	53	3
123	-8.94907344109379	-148.03394386638	64	60	1
124	-3.58682561444584	-161.187794104218	54	58	1
125	1.74760016764048	-175.268852664158	64	62	0
126	7.10991932579782	-188.422688353807	70	46	1
127	16.4886682856595	-207.265485754237	64	51	0
128	25.8396520620445	-227.035476990044	70	59	0
129	32.2480063241092	-240.220694798045	57	49	0
130	39.2071960452595	-252.494393158704	78	65	0
131	45.6434799298295	-264.752374120057	65	52	0
132	52.0519567733863	-277.937560530379	73	49	0
133	59.5342191617237	-290.226928905584	63	60	0
134	67.016525760002	-302.51628363505	59	53	0
135	73.9480831081164	-315.71713837795	65	57	0
136	81.4304783708649	-328.006466753781	65	52	1
137	88.9129178436706	-340.295781487599	66	56	1
138	95.8724439311773	-352.569383230992	74	40	0
139	103.354970358021	-364.858671596274	69	61	0
140	110.837540994282	-377.14794631768	71	61	0
141	117.79719384975	-389.421510747634	72	65	0
142	125.279851439467	-401.710759102367	58	60	0
143	136.256350948883	-419.673150954768	75	58	1
144	143.216150411521	-431.94667213317	63	52	0
145	146.682153762085	-438.547036180273	56	66	0
146	157.631021954236	-457.436586529016	82	41	0
147	168.607808629051	-475.398891706951	76	52	0
148	175.56779757468	-487.672357778996	64	40	0
149	183.050802974496	-499.961500659585	53	60	0
150	190.533852582448	-512.250629895367	60	49	0
151	197.493968292838	-524.524058651179	62	45	1
152	204.977104852092	-536.813161516562	65	57	0
153	212.4602856196	-549.102250738069	61	58	0
154	219.42052809376	-561.375642177649	64	45	1
155	229.847066865303	-580.249315062538	67	55	0
156	240.796687916678	-599.138642827049	68	56	0
157	248.280087036954	-611.427666597068	74	46	0
158	255.24054042733	-623.700996996835	69	63	1
159	262.72402649757	-635.989994396456	77	59	0
160	270.207556774898	-648.278978150338	51	51	0
161	277.168136926717	-660.55227123294	69	55	0
162	284.128758355801	-672.82555244863	72	48	1
163	291.61241832393	-685.114497105591	57	59	0
164	302.590385444113	-703.076443516649	63	52	1
165	313.017660154554	-721.949904046021	53	40	1
166	319.978490897629	-734.223124206997	70	53	0
167	327.462367503613	-746.5120033985	64	65	0
168	334.94628831587	-758.80086894054	67	53	0
169	341.907245817711	-771.074051784351	68	50	0
170	348.868244596059	-783.347222758457	53	64	1
171	355.829284650797	-795.620381866582	70	47	2
172	363.313377891784	-807.909195587039	48	46	1
173	374.291979382164	-825.870949945413	72	60	1
174	384.719890238834	-844.744227365591	65	39	0
175	391.681139602792	-857.017325413413	48	41	0
176	399.165449476626	-869.306073662825	70	41	0
177	406.649803556153	-881.594808264636	75	60	0
178	413.11592020531	-892.924992461689	67	51	0
179	419.582072232093	-904.255166421644	77	47	0
180	426.048259636504	-915.585330147296	61	46	0
181	432.019214668078	-925.972609403543	62	59	0
182	440.494310114358	-940.147030584514	74	49	0
183	448.446433997597	-954.30577830784	63	63	1
184	452.380885834282	-962.775970815681	67	50	1
185	453.838963657676	-966.531802201644	65	51	0
186	455.736816892691	-973.084937054664	75	54	0
187	458.597484827798	-982.451029376127	54	64	0
188	460.0278239334	-987.134074728005	67	55	0
189	461.48591793573	-990.889903235249	65	46	0
190	464.017833980557	-993.749823073857	47	46	0
191	467.128288318519	-994.770962432027	63	47	1
192	470.266493598057	-994.864883212373	67	69	0
193	473.460196711007	-993.104369043373	65	69	0
194	475.140293002129	-989.442462030798	68	63	0
195	474.232969931385	-984.775074740872	64	59	1
196	469.71992180642	-978.14368245285	51	63	0
197	464.188576211571	-970.553760929964	74	52	0
198	460.226341752801	-963.010795928538	70	40	0
199	455.741092315002	-955.45217199903	81	34	1
200	453.236959192902	-951.66503050644	64	59	0
201	447.761188098055	-942.22065429762	65	54	0
202	439.286065107968	-928.046247689985	59	48	0
203	433.287331829313	-918.586194997653	54	55	1
204	427.81164972554	-909.141792119481	58	53	0
205	420.850207034848	-896.868755236268	73	51	0
206	415.374581962591	-887.424335699528	64	49	0
207	413.39354729245	-883.652829956263	48	47	0
208	411.412516252603	-879.881323247217	55	46	0
209	409.89898183383	-877.979908831418	87	55	1
210	409.403725207492	-877.037031820044	71	58	0
211	408.936232558393	-875.166938500479	63	55	0
212	407.917956690013	-874.208400426432	78	50	3
213	406.899681274954	-873.249862106517	63	63	0
214	405.909170743427	-871.364107297733	63	56	3
215	403.872622630093	-869.447029435076	68	57	1
216	400.817803857964	-866.571410797536	70	43	0
217	397.790755404043	-862.76857372839	58	48	0
218	393.828744996455	-855.22554429993	71	62	0
219	389.427037023997	-844.88519914262	80	42	0
220	384.969813111995	-836.399281527847	65	49	0
221	379.989593292645	-827.89769463893	59	53	1
222	374.514152223361	-818.453220441937	54	57	0
223	368.543497049017	-808.065856941044	55	62	0
224	362.077635595691	-796.735601956956	62	59	1
225	355.116576369968	-784.462453132495	62	57	0
226	348.155558420462	-772.18929243926	56	47	0
227	340.671575572458	-759.900450656191	85	54	0
228	333.215418016538	-746.684379098937	72	51	1
229	326.254528423655	-734.41118109785	67	50	0
230	318.770678439061	-722.12229930982	59	59	1
231	307.820379536948	-703.233179654926	68	61	0
232	296.870180411555	-684.344030679204	57	49	0
233	289.386507498391	-672.055095238611	68	69	0
234	282.42587302305	-659.781822611578	51	64	0
235	274.942287058686	-647.492860801518	70	52	1
236	267.458745301934	-635.203885346651	41	59	1
237	260.498237587279	-622.93057539966	42	60	0
238	253.014782779792	-610.641573573463	74	48	0
239	245.036186548183	-597.409661119804	73	43	0
240	237.580626315787	-584.193415123969	64	52	0
241	226.631061200751	-565.304078198038	78	54	0
242	215.681595865113	-546.414711952209	58	47	0
243	208.721390676626	-534.141313824803	62	62	1
244	201.238248987938	-521.852217439562	63	47	0
245	193.782964532962	-508.635891506448	71	59	0
246	182.833798537322	-489.746437307447	66	46	0
247	171.856914276723	-471.784169657156	54	59	1
248	164.373993874702	-459.495005981065	62	58	0
249	156.891117681691	-447.205828661099	59	46	0
250	149.931253106857	-434.932330464944	65	49	0
251	142.476288639358	-421.715910959058	71	55	0
252	134.99354531744	-409.426693638787	66	62	0
253	128.033809107321	-397.153158139437	75	67	0
254	121.074114176387	-384.879610774107	74	52	0
255	113.591500551498	-372.590354363434	75	47	0
256	106.108931136085	-360.301084307954	64	50	0
257	99.1493629727629	-348.027499630116	63	39	1
258	92.1898360890336	-335.753903087229	55	48	0
259	85.2303504850133	-323.480294677429	73	46	0
260	78.298745654989	-310.279458683915	64	40	0
261	71.3393442091183	-298.00582655333	54	43	2
262	63.8570344350301	-285.71647925023	70	53	0
263	56.3747688712901	-273.427118304186	80	60	0
264	45.949795792345	-254.553001858294	71	58	1
265	35.5249179923558	-235.678858733736	76	51	0
266	29.0887109281612	-223.420861365274	58	59	0
267	23.2033351006103	-210.251346537843	59	59	0
268	16.7950584279606	-197.066113919951	65	48	1
269	10.9097605337738	-183.896581017412	51	66	0
270	5.54743669537129	-170.742750018835	56	53	0
271	-0.337786413670983	-157.573200499639	63	44	1
272	-5.70003861346049	-144.419354280457	69	54	0
273	-11.06225578062	-131.265500786714	70	65	1
274	-16.424437914975	-118.11164001748	84	56	4
275	-20.7407289936091	-104.989199734293	88	62	6
276	-25.0291277539218	-90.9395389929414	93	70	4
277	-29.8404203272075	-76.8741584653035	113	97	9
278	-34.6795445889002	-63.7359875319526	126	111	5
279	-39.5186369623989	-50.5978105934337	155	140	14
280	-43.8069094308885	-36.548128798604	190	190	12
281	-48.0951510653831	-22.4984421469271	264	242	10
282	-52.9341486093472	-9.36024840734899	234	229	21
283	-59.669670927804	10.3313347343355	127	171	19
284	-66.3772526815301	30.950145220384	112	99	4
285	-71.1882499720086	45.0155773516744	97	76	4
286	-75.504180425487	58.1380791878328	82	45	4
287	-79.8200821332284	71.2605858864263	84	48	1
288	-84.6309825034696	85.326034813188	71	46	0
289	-88.9189451266429	99.3757673501968	83	51	3
290	-93.2347569403937	112.498289164156	68	44	0
291	-98.0734404120012	125.636539310217	59	69	0
292	-104.780624981504	146.25541698467	80	59	0
293	-111.487739271834	166.874306415208	72	48	0
294	-115.803402127931	179.996853604913	75	56	0
295	-120.119036238233	193.119405651465	85	55	1
296	-124.957532353816	206.257689401507	68	53	1
297	-129.768107756914	220.323194724508	61	58	0
298	-134.055761573894	234.372978000902	57	56	0
299	-138.399166383606	246.568334993906	81	71	0
300	-144.666727945558	264.389907137491	63	47	0
301	-150.411351550661	282.195759327151	72	29	0
302	-154.259668203129	293.448188541457	76	54	0
303	-158.107962965965	304.700621596538	56	57	0
304	-161.461254692404	315.010111451149	51	56	0
305	-166.738648404717	330.945825570263	62	46	0
306	-172.510974239674	347.824495308101	59	56	0
307	-176.359164100722	359.07694660034	62	48	1
308	-180.207332072197	370.32940173056	51	51	0
309	-184.055478153634	381.581860701554	78	60	1
310	-187.903602345323	392.834323513322	64	44	0
311	-193.675747589383	409.713024928235	65	56	0
312	-198.924979206931	426.575998807326	58	52	0
313	-202.250154157518	437.812739903107	80	48	0
314	-206.098171593447	449.065220947377	84	49	1
315	-209.946167139686	460.317705829628	56	43	1
316	-213.822049893439	470.642979003489	45	55	0
317	-218.631987337838	484.708595307544	59	62	1
318	-222.946946145617	497.831262884662	56	50	0
319	-225.860785368423	505.343423239887	67	53	0
320	-228.279672184901	511.912630369887	67	50	0
321	-230.203610686003	517.538883370347	60	54	0
322	-232.099630220269	524.092352873646	59	41	1
323	-233.500705285056	529.702867289074	55	59	1
324	-234.434753035719	533.443210532889	49	44	0
325	-235.340884634992	538.110769564286	66	50	0
326	-236.219099371578	543.705544386059	58	65	0
327	-236.05161196884	549.268837706186	70	66	0
328	-235.361275455216	554.81639029365	54	49	0
329	-236.762333540129	560.426906171255	61	35	1
330	-238.247133037308	563.255775893107	61	53	3
331	-241.384221022425	563.350223629735	72	60	0
332	-246.145686623873	561.637468412519	69	55	1
333	-248.376665863383	557.064359482378	52	44	0
334	-248.021320035041	551.485324083827	49	46	0
335	-244.640537504049	542.102974584326	73	55	0
336	-240.736887343868	532.704886645079	76	41	0
337	-238.318032884097	526.135671996512	76	59	0
338	-235.927084712952	518.639243322425	68	48	0
339	-233.013273149962	511.127075731754	70	59	0
340	-230.127363535052	502.687694778666	65	68	0
341	-227.241441606893	494.248315981589	74	63	1
342	-223.832650072058	485.79320007842	58	44	0
343	-220.479665330029	475.483656055294	65	59	1
344	-217.154572764935	464.246899441816	67	38	0
345	-210.887651430501	446.425210269168	62	54	0
346	-204.125716281997	427.660578903742	64	60	0
347	-199.31565602083	413.594981173985	56	64	0
348	-194.505561556609	399.529389444739	64	65	0
349	-189.695432889392	385.463803714141	70	48	0
350	-184.91317201202	370.471008439548	63	55	2
351	-180.102973781293	356.405434708111	65	63	0
352	-175.787716025952	343.282815703191	62	55	3
353	-171.500328269438	329.232986015268	63	46	0
354	-166.690031956066	315.167429075576	64	55	0
355	-161.851805009879	302.029093683697	62	55	0
356	-154.622299495037	281.394386300817	63	49	1
357	-147.915602993628	260.775422114879	68	59	0
358	-143.600133554428	247.652839282528	76	61	0
359	-138.78963886766	233.587317140773	81	47	1
360	-133.979109978769	219.521800998598	69	58	0
361	-129.140658329707	206.383506411687	79	59	0
362	-124.852954620845	192.333729078062	53	56	3
363	-120.565220076474	178.283956602216	62	54	1
364	-115.726673594036	165.145678817295	63	61	0
365	-110.915979378799	151.080191471614	79	69	0
366	-106.105250962079	137.014710127376	62	62	0
367	-99.3701737202355	117.323046324775	63	66	0
368	-95.0543859761674	104.200518020429	67	58	0
369	-90.2435441159178	90.1350564761087	65	62	1
370	-83.0132784782327	69.5004831915721	87	42	2
371	-78.1744754092651	56.3622522186488	86	72	5
372	-73.8585507250391	43.2397476742044	104	91	4
373	-69.5704714938765	29.190032415092	124	95	4
374	-64.7594477891689	15.12460266985	127	135	13
375	-59.9205180007266	1.98639450129122	197	172	4
376	-53.2128513589269	-18.6324042379856	245	204	11
377	-46.5051144399913	-39.2511912193149	193	197	14
378	-42.1889796535834	-52.373660129495	144	136	7
379	-37.8728161224863	-65.4961241809651	130	129	8
380	-33.0615643787896	-79.5615143273026	112	108	6
381	-26.353618252906	-100.180266032927	81	63	0
382	-22.0373496721731	-113.302712265402	79	78	0
383	-17.1981217608554	-126.440867027268	84	59	2
384	-9.93922010436654	-146.148087908514	80	64	1
385	-4.57697795657441	-159.301939470693	66	56	1
386	0.785299223847687	-172.45578375645	66	41	0
387	6.14761143701617	-185.609620768577	74	52	0
388	15.0034094547736	-204.436711129732	75	41	0
389	24.3822314094286	-223.279490183108	59	49	1
390	31.3135187281296	-236.480417706072	86	60	1
391	37.7219052106957	-249.6656268714	50	47	1
392	44.1581802446744	-261.923610188998	56	57	0
393	54.5831657556118	-280.797730616294	55	56	0
394	65.0082465447485	-299.671824361198	64	57	0
395	72.4905863619642	-311.961169091985	74	47	0
396	76.479329687776	-318.577295082621	68	63	1
397	83.4387824039441	-330.850918018259	68	45	0
398	94.3870782293961	-349.740637629293	72	50	0
399	101.86959513044	-362.029928717762	52	57	2
400	108.829196053557	-374.303508412093	81	58	0
401	115.788838256325	-386.577076240443	58	62	1
402	123.271484854806	-398.866328239441	79	56	0
403	130.75417566282	-411.155566591769	63	44	0
404	137.713944632385	-423.429097108543	66	57	0
405	144.673754881194	-435.702615756541	61	42	0
406	155.650428194553	-453.664955615997	55	60	0
407	166.599377113336	-472.554481972009	69	43	1
408	174.082328778692	-484.843641221523	71	45	0
409	181.565324652649	-497.132786826231	57	54	0
410	189.04836473515	-509.4219187852	58	60	0
411	196.531449026079	-521.711037099361	60	46	0
412	206.957783443388	-540.584768464789	60	47	0
413	217.384213134239	-559.458473144099	69	47	0
414	224.86747157108	-571.747539653443	72	51	1
415	232.350774216	-584.036592517979	68	57	1
416	239.31113439874	-596.309950049035	65	61	0
417	246.271535859443	-608.583295715041	80	44	0
418	253.754968196503	-620.872309483588	73	59	0
419	261.238444741059	-633.161309607327	70	49	0
420	271.693150098901	-651.107659671456	59	41	0
421	281.652743395767	-668.11109050829	68	55	0
422	288.118185415748	-679.441472369246	62	49	0
423	294.58366281481	-690.771843992174	58	63	1
424	300.55396477459	-701.159315176308	52	65	0
425	306.524296669231	-711.54677763395	69	53	0
426	312.494658498559	-721.934231371619	65	62	0
427	320.473710108025	-735.166012058035	64	61	0
428	328.452812501346	-748.397777220234	60	52	0
429	333.928057043522	-757.842312811874	71	39	0
430	339.403326529253	-767.286841072142	69	65	2
431	345.40162915166	-776.747030686587	67	60	0
432	350.876949652098	-786.191543611698	56	53	0
433	355.829284650797	-795.620381866582	78	42	0
434	361.304653912201	-805.064880804159	74	62	0
435	366.780048117274	-814.509372412227	49	56	0
436	372.255467266135	-823.953856688924	72	52	1
437	378.25392631127	-833.413998275995	69	47	0
438	384.224643243069	-843.801347321831	73	51	1
439	393.166891139117	-859.845962640829	91	63	0
440	402.136973641405	-874.963342123665	62	53	1
441	408.107810308284	-885.350656279363	59	54	0
442	414.078676908626	-895.737961712293	74	50	1
443	419.582072232093	-904.255166421644	73	58	1
444	425.552994721802	-914.642455128022	64	49	2
445	430.505654079258	-924.071202612482	70	45	2
446	432.981992267189	-928.785574087873	68	60	0
447	435.458336127922	-933.499944049865	78	58	0
448	438.429956248496	-939.157186010852	49	37	2
449	441.924612783594	-944.83008259628	72	53	0
450	445.914552601287	-951.445848809555	58	44	0
451	451.362578962522	-961.817443429492	67	45	0
452	455.764569758321	-972.157720748335	71	45	0
453	457.11164412176	-979.622416092083	62	61	1
454	457.991195262061	-985.217023551464	56	54	0
455	459.449286775663	-988.972852780484	56	53	0
456	461.953448972316	-992.759990152903	58	59	0
457	465.559185692342	-994.724001191556	76	44	1
458	469.248174957116	-993.906360208057	63	44	0
459	471.506807494909	-988.405675262213	64	56	0
460	471.178020437306	-981.899507679045	65	63	0
461	468.178575366735	-977.169505720958	55	59	0
462	464.188576211571	-970.553760929964	77	48	0
463	460.226341752801	-963.010795928538	67	66	0
464	455.741092315002	-955.45217199903	65	65	0
465	450.760584770644	-946.950671176426	58	54	0
466	445.28482558392	-937.50629163906	65	66	0
467	436.314452544437	-922.389006145298	73	33	0
468	427.371904332424	-906.344484729692	66	50	0
469	420.905729060934	-895.014322699048	59	48	1
470	413.944330841652	-882.741273967549	49	56	0
471	406.459954536986	-870.452552243136	69	47	0
472	398.975622437836	-858.16381687019	58	57	0
473	388.024599294062	-839.274911836721	69	57	1
474	376.550662536989	-820.370312676765	64	51	0
475	369.066508970398	-808.081522730179	72	60	0
476	362.105410066259	-795.808385783806	69	55	1
477	354.649119629292	-782.592353302985	64	56	1
478	347.192876820569	-769.376307197846	62	58	1
479	339.70890203194	-757.087463612668	73	52	0
480	328.758415614138	-738.198399954475	68	56	1
481	317.808028972533	-719.309306976385	55	48	0
482	310.324231254461	-707.020409738645	72	53	0
483	302.840477743011	-694.731498854235	68	55	0
484	295.356768438709	-682.442574323155	76	58	0
485	288.423890165868	-669.242095813155	63	64	1
486	280.940269519691	-656.953144924715	74	50	1
487	269.962519499648	-638.99114000611	58	69	0
488	259.01266232226	-620.101889723912	52	66	0
489	251.557016834384	-606.885669177398	60	58	0
490	244.073617469519	-594.596650993451	68	54	1
491	236.590262312326	-582.307619164698	60	64	0
492	225.640706724371	-563.418279577047	62	58	0
493	214.691250915872	-544.528910669498	72	58	1
494	207.208072834765	-532.23982519377	65	57	0
495	199.724938961794	-519.950726072304	59	56	0
496	192.764825384249	-507.677300801501	68	56	0
497	185.281778462697	-495.388175311498	73	59	2
498	177.826592423138	-482.1718202997	56	50	0
499	166.877568824915	-463.282323436812	60	45	0
500	155.900823314092	-445.320013095625	59	46	0
501	148.940964864742	-433.046513207257	60	53	0
502	141.98114769446	-420.773001450114	69	44	0
503	134.498407547711	-408.483783224598	76	66	0
504	127.015711610438	-396.194551350549	66	59	0
505	120.056021206663	-383.92100228183	62	48	2
506	113.124203588348	-370.720225574449	73	55	0
507	106.164597341558	-358.446652784012	66	50	0
508	98.6820755554945	-346.157369108871	64	52	1
509	91.1995979789062	-333.868071790785	73	43	1
510	80.7464747803169	-315.921260047704	59	38	0
511	70.3212833829457	-297.047205884941	66	50	0
512	63.3897706635762	-283.846344491467	53	64	0
513	56.4304579033633	-271.572686937638	72	44	0
514	49.4711864232086	-259.299017517827	70	46	1
515	42.5119562236359	-247.025336232036	62	48	0
516	35.5527673044126	-234.751643083058	61	49	0
517	25.6787800574675	-214.96596573852	65	49	0
518	16.327826962457	-195.195973487571	71	43	0
519	10.4146782396128	-182.953655486926	62	52	0
520	4.50156494352268	-170.711328800768	61	50	2
521	-0.832862916169688	-156.630273583345	67	59	1
522	-6.16725320758997	-142.549211096019	64	41	3
523	-11.5294662691886	-129.395356943831	77	50	0
524	-16.368714937882	-116.257208820432	61	54	3
525	-23.0767380353063	-95.6384739251807	79	78	3
526	-29.7846908566426	-75.0197272729129	91	117	6
527	-34.6238128086552	-61.8815563442186	132	121	6
528	-38.9399815934012	-48.7590955430642	144	146	12
529	-43.2282536526909	-34.7094142874703	239	186	10
530	-48.0394127916079	-20.6440109638497	255	232	15
531	-54.7749781291932	-0.952436227351427	189	222	6
532	-61.4826040511834	19.6663658563048	99	164	13
533	-66.2936320700101	33.7317919824272	106	95	5
534	-71.132500585285	46.8700085217133	83	71	2
535	-75.4484289522516	59.9925103569403	77	67	1
536	-79.7643285735394	73.1150170527399	76	72	0
537	-84.0523216222646	87.164744191803	73	76	2
538	-88.3402838361217	101.214476188645	64	65	0
539	-93.1789968869998	114.352720326744	61	56	0
540	-98.0176780488109	127.49097046908	54	37	1
541	-104.724859371374	148.109848140739	61	42	0
542	-109.012681236258	162.159603349864	68	50	0
543	-111.43197041488	168.728737568483	53	51	0
544	-118.166897232237	188.420423178934	40	68	2
545	-124.873869339935	209.039336121641	69	49	0
546	-129.684441270132	223.104841439053	67	53	0
547	-133.999981826812	236.22740914207	57	73	0
548	-140.734681164788	255.919134226628	48	59	0
549	-147.441420347372	276.538086638786	55	49	0
550	-151.728949138836	290.587889886461	67	54	0
551	-156.56722138694	303.726213228889	48	51	0
552	-161.405461745162	316.864542577416	67	44	0
553	-166.243670213444	330.002877928317	58	40	0
554	-170.531073751161	344.052702224813	73	67	0
555	-174.818446452904	358.102531378157	63	45	0
556	-179.656560085597	371.240883527324	69	55	2
557	-186.885768128326	391.875638562255	51	66	1
558	-193.592034890899	412.494671591558	68	52	2
559	-197.907155736641	425.617311093956	78	54	0
560	-202.745110752177	438.755692046136	69	51	0
561	-207.032265052374	452.805557359941	64	69	0
562	-211.319388515898	466.855427530594	77	43	0
563	-216.157248693926	479.993825280108	56	69	1
564	-220.500131298555	492.189274604432	74	68	0
565	-224.348043830425	503.44177388493	61	69	0
566	-229.624931357102	519.377574436367	64	55	0
567	-233.91190145514	533.427469972521	58	61	0
568	-235.779992351134	540.90815694537	53	44	1
569	-236.630291016307	547.430147442035	68	56	0
570	-236.462802877009	552.993440777995	67	55	0
571	-236.323229350732	557.629518587142	58	50	1
572	-237.257266932924	561.369862685911	69	65	0
573	-239.815677034436	563.302999478765	51	57	0
574	-243.475612992188	563.413190045394	57	56	0
575	-246.668534831959	561.653210490942	59	57	0
576	-248.348748586199	557.991575006396	54	49	1
577	-247.965485734807	553.339755119756	71	59	0
578	-246.041589077562	547.713493470103	78	57	0
579	-242.165863580361	537.388188575394	60	45	0
580	-237.79518041783	526.119930979796	69	54	0
581	-234.909292019729	517.680546427146	60	67	0
582	-231.556363270793	507.370992748067	49	50	1
583	-227.708473302308	496.118486727588	65	49	0
584	-223.860561443493	484.865984547883	67	52	0
585	-219.517679272278	472.670531950891	80	77	0
586	-215.202679725015	459.54786868114	65	49	1
587	-210.887651430501	446.425210269168	58	53	2
588	-203.630758540123	426.717626627535	60	48	0
589	-196.401698672678	406.082840955816	69	75	0
590	-191.591584844398	392.017252825201	75	62	0
591	-186.753534351708	378.878886240534	57	53	0
592	-181.392580304411	365.724791693501	73	53	0
593	-173.640419905016	345.074314435013	61	59	0
594	-166.411055950739	324.439584576525	72	53	0
595	-161.600737011526	310.374033652246	70	46	0
596	-157.313263842487	296.324219613336	71	44	0
597	-152.99786547129	283.201625990681	50	57	1
598	-148.710331676528	269.151821665466	47	61	0
599	-144.945651954098	255.117751530372	68	51	2
600	-138.761747994053	234.514532696456	82	48	0
601	-132.577778690495	213.911323994398	44	42	1
602	-128.29009512905	199.861542882398	66	53	0
603	-123.479487522971	185.796039936133	71	56	0
604	-116.249569274078	165.161404543556	65	59	0
605	-109.542473955778	144.542507538572	70	62	1
606	-105.226749459864	131.419967895374	68	46	2
607	-100.415976528311	117.354493745603	54	51	0
608	-96.1280724818935	103.304748800583	60	55	1
609	-91.8122580913478	90.1822242727503	59	50	0
610	-86.9735087264562	77.0439824843779	73	52	3
611	-82.1626046726014	62.9785311333835	68	60	4
612	-77.3516664176714	48.9130857829005	103	83	2
613	-72.5128190773539	35.77486200165	122	81	8
614	-65.2823614280205	15.1403220156208	165	120	8
615	-58.0518285625731	-5.49420446902514	171	187	19
616	-53.240721618582	-19.5596198150888	196	201	20
617	-48.9524999487912	-33.6093118619174	211	183	14
618	-42.2447148367646	-54.2280912864953	155	144	14
619	-35.0139350356767	-74.8625745689496	104	88	6
620	-30.1747969166026	-88.0007455330342	98	89	3
621	-25.3634904525243	-102.066126078367	60	72	4
622	-20.5521497884183	-116.131500623189	68	71	0
623	-13.2932836925611	-135.838727804832	79	60	1
624	-6.03434584947536	-155.545941474847	69	63	1
625	-0.672078453644644	-168.699787747115	76	55	0
626	5.21316119004041	-181.869337339886	78	53	0
627	11.0984390135854	-195.03887826018	74	56	0
628	16.983755016583	-208.208410507068	83	51	3
629	22.8691091992659	-221.37793408148	53	55	0
630	29.277445073938	-234.563156598248	73	51	0
631	39.7022934440756	-253.4373151334	79	66	0
632	50.127237093111	-272.311446988024	69	48	0
633	57.0865338770673	-284.585114844143	59	55	0
634	64.045871941431	-296.858770835213	67	54	1
635	71.0052512857364	-309.132414959371	65	65	1
636	78.4876257869182	-321.421748771332	57	46	1
637	85.9422068587737	-334.638284658082	54	48	1
638	92.9017145700636	-346.911891480908	54	49	0
639	99.8612635611207	-359.185486439615	63	56	0
640	110.809709061752	-378.075162076391	63	42	0
641	121.786083767714	-396.037592619658	62	45	0
642	128.745800805744	-408.311138400808	58	59	0
643	135.705559122842	-420.584672312252	61	48	1
644	146.654330043413	-439.474251995794	62	69	1
645	157.603200745652	-458.363802362233	69	47	0
646	164.590948316501	-469.71007126011	65	61	1
647	172.073888990737	-481.99923415482	74	58	0
648	179.556873873633	-494.288383403793	60	47	0
649	187.039902965014	-506.577519007958	62	50	0
650	194.52297626494	-518.866640966386	62	70	0
651	202.006093773176	-531.155749281868	71	59	0
652	209.489255489665	-543.444843950681	54	54	0
653	219.915703639039	-562.318542251363	63	57	0
654	230.865231928183	-581.207896655425	53	48	1
655	238.348569255322	-593.496938598342	72	48	2
656	245.308962992858	-605.770285947248	67	53	0
657	252.269398007833	-618.043621428311	60	48	0
658	259.752865027112	-630.332624275237	43	52	0
659	267.236376254121	-642.621613478288	67	41	0
660	277.663337536855	-661.495164287277	64	47	1
661	288.641182002146	-679.457148046233	74	48	0
662	296.124867126695	-691.746084505692	72	55	1
663	303.057809036167	-704.946549552493	59	56	0
664	313.485090795904	-723.820008828305	68	53	0
665	323.940250934626	-741.766225316562	60	59	0
666	331.424152940861	-754.055097241886	65	36	0
667	338.908099153487	-766.343955521472	62	59	0
668	345.869081155048	-778.617131587118	68	57	0
669	352.830104433	-790.890295787714	63	52	1
670	363.808615814662	-808.852078170516	69	47	0
671	374.759450475744	-827.741047381423	52	49	0
672	382.243657528656	-840.029826544225	64	45	0
673	389.727908787492	-852.318592059426	84	45	0
674	396.689185579598	-864.591681618243	54	46	1
675	403.650503647339	-876.864759308286	61	40	0
676	410.611862990656	-889.137825130485	75	45	2
677	417.573263609607	-901.410879082978	54	53	0
678	428.524587613356	-920.299704343081	60	47	0
679	439.503768037248	-938.261283994652	51	46	0
680	445.970062925713	-949.591416217387	73	40	0
681	450.895056721754	-959.947355190292	65	50	0
682	454.801766024204	-969.344761596061	54	64	1
683	458.129956648336	-980.580942038447	65	58	1
684	459.972320301982	-988.988507335074	67	59	0
685	461.430414995877	-992.744335844181	82	50	1
686	463.990083075361	-994.677039383911	75	52	0
687	468.725140854891	-993.890706778504	66	57	1
688	472.469626968959	-991.21863044519	58	53	0
689	472.580623511283	-987.509765063412	60	41	0
690	471.150270946149	-982.826724027283	60	48	1
691	468.701607458876	-977.185159245506	70	44	0
692	465.206887955777	-971.512285237201	56	57	1
693	461.189147233614	-965.823753873818	60	58	1
694	454.695033315744	-955.420861698687	66	41	1
695	447.210405213176	-943.132214506157	63	61	1
696	441.211632027174	-933.672173442319	82	53	0
697	435.735911817057	-924.227781214751	62	70	0
698	426.793361408985	-908.183258669451	71	46	1
699	417.355620263435	-891.195840472355	60	65	0
700	410.889495766954	-879.865662670694	73	55	1
701	403.928152403678	-867.592596955597	61	53	0
702	396.966850316036	-855.31951937452	59	64	0
703	386.01584371581	-836.430608998984	64	54	0
704	374.569695461541	-816.598788055591	60	57	1
705	366.562543123728	-804.294328441843	61	48	0
706	359.078447928361	-792.005520297214	58	52	1
707	351.622173802869	-778.789482346736	65	56	2
708	340.176348886162	-758.95756523218	71	59	0
709	328.730633499043	-739.125616075471	68	60	1
710	321.246767639299	-726.83673882857	67	54	0
711	313.76294598612	-714.547847933136	63	57	0
712	306.306955783628	-701.331727309152	60	52	1
713	298.851013209845	-688.115593064576	66	55	1
714	291.395118265238	-674.899445196614	68	45	0
715	283.911478568567	-662.610499755479	65	57	0
716	272.438503227255	-643.705609176308	72	64	1
717	261.516419744818	-623.889149536379	58	63	0
718	254.032960296725	-611.600149539299	68	52	0
719	246.549545056187	-599.31113589555	64	57	0
720	239.066174023319	-587.022108606063	47	48	0
721	231.58284719818	-574.7330676727	60	56	0
722	224.650353155681	-561.532480713911	62	59	0
723	217.167114990763	-549.243413422257	67	53	0
724	209.683921033633	-536.954332486726	66	45	0
725	198.734607621154	-518.064920915291	59	51	1
726	187.785393988946	-499.175480024889	77	51	2
727	180.302377109416	-486.886345442384	73	60	0
728	172.819404438662	-474.597197216004	61	50	0
729	165.859446653922	-462.323726151139	64	59	0
730	158.376560935052	-450.034551553428	60	41	0
731	150.89371942525	-437.745363313705	67	66	0
732	140.440075762686	-419.798704203218	79	53	1
733	129.49138685246	-400.909107355401	75	52	1
734	122.036548695643	-387.692650594749	64	53	1
735	115.076887320611	-375.419093046337	55	42	1
736	107.594308379455	-363.129825714976	70	63	0
737	100.11177364795	-350.840544738807	60	61	1
738	93.1522390405298	-338.566949876957	59	47	1
739	86.192745712935	-326.293343150988	73	57	0
740	79.233293665282	-314.01972455997	64	64	0
741	72.3017237582244	-300.818878394552	70	59	1
742	61.3536598773208	-281.92909901496	57	58	0
743	50.3778498994652	-263.966505991295	65	58	1
744	43.4186087797279	-251.692826367915	65	62	1
745	36.4872580179363	-238.491919226944	68	57	1
746	30.0510435667238	-226.233923422173	62	61	4
747	24.1378085152246	-213.991625669412	80	65	0
748	18.2524622073397	-200.822103606537	55	49	1
749	12.3671540791402	-187.652572869323	67	64	0
750	6.48188413080061	-174.483033455908	64	61	1
751	0.596652361913584	-161.313485372812	65	65	2
752	-4.76560804952169	-148.159640471451	61	50	1
753	-12.0245367515599	-128.45242864266	69	70	3
754	-19.2555315218633	-107.817987703718	69	63	4
755	-24.0668651354499	-93.7526143789291	70	86	1
756	-28.9060290482594	-80.6144506474957	83	95	3
757	-33.2222375504207	-67.4919963227585	130	88	5
758	-37.5105507216649	-53.4423215473071	147	139	8
759	-42.3217532164999	-39.3769254200161	195	146	12
760	-49.5802970515797	-19.6696433639154	223	197	17
761	-56.2879825977725	0.949149486608803	134	210	16
762	-60.5761386420345	14.9988501751795	99	164	8
763	-65.415049119154	28.1370595153421	91	117	15
764	-69.7310172040015	41.2595548741519	71	93	5
765	-74.0469565435196	54.382055092603	72	65	3
766	-80.7543879334116	75.000890773721	63	53	2
767	-87.461749044829	95.6197382127866	61	64	0
768	-92.3004721690668	108.757981158793	52	72	0
769	-96.5883817180293	122.807722331025	69	47	0
770	-103.295578564343	143.426597484387	69	57	0
771	-110.553485126758	163.133993854746	71	50	0
772	-115.392049640417	176.272265607491	52	68	1
773	-119.707689494942	189.39481711667	68	58	2
774	-123.995413169148	203.444589057006	73	61	0
775	-128.283106007904	217.494365854189	76	57	0
776	-132.598657537659	230.616931939498	69	65	1
777	-139.305482524331	251.235870076343	51	48	0
778	-146.012237230898	271.854819971137	51	64	0
779	-150.850551442418	284.993136117235	76	51	0
780	-155.688833764056	298.131458271295	66	55	1
781	-159.976309889229	312.181270692497	72	48	0
782	-164.263755178486	326.231087970547	61	49	1
783	-171.521024449379	345.93859864492	63	59	0
784	-178.227449768805	366.557604804635	86	64	0
785	-182.514770440292	380.607442593202	59	62	0
786	-187.35283120058	393.74580434151	52	60	1
787	-192.190860070754	406.884172095917	65	50	0
788	-197.028857050347	420.022545851767	62	52	0
789	-203.735023260524	440.641596515663	72	61	0
790	-210.441119187744	461.260658935644	60	62	0
791	-215.278989439714	474.39905549027	58	56	1
792	-219.593970722519	487.521719288081	82	51	1
793	-223.413979165722	499.701433157548	65	52	0
794	-226.766934160085	510.010980110615	69	48	1
795	-231.081838087295	523.133656862192	59	53	0
796	-234.901776223385	535.313382244669	55	49	0
797	-236.302843035141	540.923897742294	59	63	0
798	-237.236885283666	544.664241707884	66	68	1
799	-237.125226122618	548.373103905469	71	49	0
800	-235.995782812242	551.123268822208	58	52	1
801	-234.866340811481	553.873434019275	50	56	0
802	-233.681071811821	558.478030648082	73	52	0
803	-234.09226328152	562.202633523382	65	55	1
804	-236.127826296492	564.120027565397	56	39	0
805	-239.236998233828	565.141689344309	72	56	0
806	-242.952765001333	563.397448349744	68	60	0
807	-245.678671872942	559.767295323312	68	56	0
808	-246.34110445925	555.146959695034	72	39	0
809	-245.490822614229	548.624967012554	69	45	0
810	-243.622752504481	541.144275519066	66	53	1
811	-240.1861203562	533.616360851564	73	44	0
812	-236.777389986732	525.161233608611	75	46	0
813	-233.424472669838	514.85167825222	68	50	0
814	-227.652648704301	497.972917786799	62	54	0
815	-221.880775485886	481.094165959395	62	48	0
816	-218.060742628877	468.914454008453	60	55	0
817	-213.717825253203	456.719007891603	63	48	0
818	-206.983828700322	437.027155955322	56	56	0
819	-200.277670809184	416.408100240864	62	64	0
820	-195.96254581504	403.285458563827	69	51	0
821	-191.675295684661	389.235606208444	72	70	0
822	-186.865144180367	375.170024074614	77	57	1
823	-182.027057177911	362.031663481146	57	57	0
824	-177.21683842584	347.966093344614	60	54	1
825	-172.929460947984	333.916262038052	67	51	0
826	-168.61415458587	320.793651132844	68	47	0
827	-163.803837750922	306.728097794577	69	36	2
828	-158.993486713502	292.662550453097	61	43	0
829	-154.155206895724	279.524224661291	73	49	0
830	-149.344788611401	265.458689321764	63	54	0
831	-145.057221479306	251.408889318816	70	52	0
832	-138.322532895661	231.717157480307	75	55	0
833	-131.092776228557	211.082494192757	66	47	0
834	-126.805084480788	197.032714700326	64	45	2
835	-122.489474968519	183.910155622289	68	63	1
836	-117.650941703701	170.771875434555	71	65	0
837	-113.335273128236	157.649326614104	76	49	0
838	-109.019575806917	144.526782653295	65	60	0
839	-102.256643603439	125.762329370715	57	58	1
840	-96.016550244065	107.013611049391	76	53	3
841	-92.1957646016381	94.8340248102322	69	60	2
842	-87.8520496584824	82.6387201696634	59	60	4
843	-83.5083080536569	70.4434203933924	69	74	2
844	-79.6874482629937	58.2638466255739	94	55	4
845	-73.4471409543185	39.5151649601758	105	96	7
846	-66.6838613752625	20.7507738471031	146	118	7
847	-62.3399868810666	8.55549783445895	187	147	12
848	-57.9960857253755	-3.63977331761271	202	193	9
849	-53.6800282878685	-16.762255186215	237	220	21
850	-49.8589916841593	-28.9417991992086	209	208	16
851	-46.0379313371377	-41.1213393732905	207	181	12
852	-41.6939254147001	-53.316592165269	143	142	6
853	-37.349892831	-65.5118400938809	119	124	3
854	-31.6042496631853	-83.3175224084407	94	83	1
855	-25.8585544662783	-101.123196085915	81	60	0
856	-21.5144206571858	-113.318426193669	62	65	0
857	-17.1702601872385	-125.513651438989	68	65	1
858	-12.8260730563197	-137.708871822804	76	70	0
859	-8.42614027077798	-148.049656162038	60	51	2
860	-5.04419509775471	-157.431796469726	60	58	2
861	-1.66223397641443	-166.813933836296	65	67	1
862	1.25252092932351	-174.325926039368	63	66	0
863	3.17712578421924	-179.952063371427	60	52	0
864	6.61483724805294	-187.47976239305	61	50	0
865	10.0804165579029	-194.080242853612	59	54	2
866	12.0607525847154	-197.851944643073	79	58	0
867	14.0132380354917	-202.550861081108	67	73	0
868	15.9657280349638	-207.249776554294	66	70	1
869	18.4411633956479	-211.964400022291	67	58	1
870	23.364199108968	-222.320858051069	67	49	0
871	29.277445073938	-234.563156598248	73	55	1
872	34.723480273271	-244.935308303684	78	47	1
873	41.1597390927491	-257.193296344019	61	54	0
874	52.1076475625741	-276.083129205741	60	49	0
875	63.0834987057606	-294.045717068948	73	56	0
876	70.0428703263169	-306.319362876937	65	43	1
877	77.0022832271061	-318.592996818013	48	49	2
878	84.4846924123704	-330.882319709286	72	53	0
879	91.9393095350824	-344.098844687454	63	40	0
880	102.915512577281	-362.061325872317	58	49	0
881	113.89181038487	-380.023777706549	78	48	0
882	120.823647164914	-393.224552798085	57	43	1
883	128.306320386822	-405.513795677572	67	59	0
884	135.789037818089	-417.803024915047	70	52	0
885	146.214833581529	-436.676911395974	59	64	0
886	156.66854606074	-454.623555361293	58	54	1
887	164.151435931388	-466.912732781842	63	47	0
888	171.606551990437	-480.129112415947	57	45	0
889	178.566557713842	-492.402573394589	69	74	0
890	186.077395167667	-503.764494932257	53	52	1
891	193.56046040752	-516.053618696518	55	59	1
892	200.520591297362	-528.327042348683	74	62	0
893	211.469941335323	-547.216448717751	78	45	0
894	222.419391153147	-566.105825768784	51	60	0
895	229.37969168264	-578.379200248979	64	66	1
896	236.340033490036	-590.652562863193	75	69	1
897	247.289711447898	-609.541873289272	60	57	1
898	258.23948918446	-628.431154394522	49	63	0
899	265.200000629527	-640.704467835836	65	52	0
900	272.160553352209	-652.977769409306	60	58	0
901	279.64414224698	-665.266735898331	66	41	0
902	287.127775348956	-677.555688741617	67	42	1
903	294.088454832206	-689.828952997923	65	64	0
904	305.038657750643	-708.718108819798	48	44	0
905	316.016745383386	-726.680019232444	64	43	1
906	322.977592903248	-738.953234300949	59	50	0
907	329.938481699966	-751.226437503472	67	53	0
908	336.899411773309	-763.499628836289	57	53	2
909	343.83260457759	-776.700024435297	83	51	0
910	350.793618801807	-788.973192042671	79	64	0
911	358.305460659263	-800.334798727185	64	35	0
912	365.789569775457	-812.623607905582	58	44	1
913	372.750709159183	-824.896738184616	53	47	1
914	383.72939647414	-842.858467217535	63	44	3
915	394.680411630485	-861.747383108363	73	52	0
916	401.146464678692	-873.077586212195	62	59	1
917	410.639626255783	-888.210608889349	65	49	1
918	419.609833444643	-903.327950166538	81	44	1
919	425.08548999147	-912.77236378286	55	52	1
920	430.561171481735	-922.216770065948	71	62	1
921	438.017956623517	-935.432663653046	68	55	0
922	444.979516085354	-947.705670957454	73	49	0
923	448.913954415126	-956.175866845064	57	56	0
924	452.325378488342	-964.630403423682	67	52	0
925	455.681311169639	-974.939369662665	66	53	0
926	458.018947533797	-984.289807250723	76	57	0
927	459.449286775663	-988.972852780484	69	59	0
928	461.430414995877	-992.744335844181	63	44	0
929	463.46704887168	-994.661385322921	56	50	0
930	466.082219900039	-994.739655000158	82	55	1
931	469.826708424895	-992.067580912262	66	56	0
932	471.562306223437	-986.551242575049	61	69	0
933	470.159704845457	-980.940984834917	59	40	0
934	467.188011988765	-975.283765801229	66	55	0
935	462.647233731812	-969.579582176171	66	57	0
936	457.088159358245	-962.91686758399	66	58	0
937	450.538551505306	-954.368401670828	63	48	0
938	440.549822959816	-938.292598007247	56	53	0
939	431.139714218269	-920.377995654941	62	43	0
940	425.224289821112	-908.136282444932	62	48	0
941	419.281139499391	-896.82177680824	55	38	0
942	409.843454798916	-879.834341329522	70	56	2
943	400.405847670743	-862.846883999184	62	54	0
944	393.939813646371	-851.516679414548	62	45	0
945	386.950799248181	-840.170801072381	65	46	0
946	379.989593292645	-827.89769463893	62	52	0
947	373.056200573919	-814.697360145859	65	55	0
948	362.105410066259	-795.808385783806	79	59	0
949	350.631711130438	-776.903714104556	92	70	0
950	343.175491211936	-763.687660718337	68	47	0
951	335.719318921503	-750.471593710594	63	59	1
952	328.235412030073	-738.18272920046	68	57	0
953	320.751549345325	-725.893851044588	65	48	0
954	313.295516515849	-712.677743147127	67	56	0
955	302.868265790283	-693.804282774217	69	50	0
956	291.890323742758	-675.842336548492	62	57	0
957	284.406680870976	-663.553392016329	64	50	0
958	277.473869287525	-650.352894870564	56	56	0
959	266.52394818695	-631.463664607145	63	45	0
960	255.546327979362	-613.50162102934	66	51	0
961	248.062904923223	-601.212610123679	64	50	0
962	240.579526074464	-588.923585570417	71	70	2
963	233.096191433608	-576.634547372349	69	55	0
964	225.612901000597	-564.345495530404	77	57	1
965	218.652636158629	-552.072114349343	68	64	0
966	211.720221514581	-538.871505368501	55	53	0
967	204.237062484608	-526.582414446399	73	52	0
968	193.2599883324	-508.620204135776	67	57	1
969	182.310824590211	-489.730748587288	64	64	0
970	174.855658288172	-476.514388131909	56	57	0
971	167.895691449055	-464.240920475684	76	55	0
972	160.4127964488	-451.95174953714	69	60	0
973	152.929945657495	-439.662564952858	73	49	0
974	145.970105584012	-427.389059982263	53	54	1
975	138.487341745116	-415.099849031307	76	50	0
976	127.510846204881	-397.137462672777	63	47	1
977	117.085236780928	-378.263528001495	67	55	0
978	110.153438224923	-365.062746215612	76	54	0
979	102.67089274613	-352.773469818756	52	53	0
980	95.1883914771606	-340.484179775231	70	60	0
981	88.2288890950149	-328.210576456971	73	60	0
982	80.7464747802587	-315.921260047704	68	44	0
983	69.7983324239613	-297.031503310427	74	60	2
984	59.3453947289381	-279.084636867978	60	51	2
985	52.3861016759765	-266.810972508043	53	55	0
986	45.4546969283838	-253.610080616549	79	54	0
987	38.4954880343284	-241.336392536759	69	61	0
988	28.5936196655966	-222.477938067168	61	58	1
989	19.2426349705784	-202.707952674478	69	52	0
990	13.3573209383758	-189.53842338454	76	55	0
991	7.47204508580035	-176.368885421194	73	55	0
992	2.10974238993367	-163.215049788356	83	69	0
993	-5.67217965901364	-143.492138674483	53	66	0
994	-13.4540252435254	-123.769212174229	74	57	1
995	-18.2932606952381	-110.631061649881	65	54	6
996	-23.1324642592226	-97.4929051212966	77	70	3
997	-27.9437716700486	-83.4275269918144	113	89	4
998	-32.7550448806142	-69.3621428627521	95	94	7
999	-37.0712282955647	-56.2396842213348	138	117	11
1000	-43.7790413415059	-35.620913207531	198	186	14
1001	-51.0097013490158	-14.9864128595218	280	221	21
1002	-55.3257645556005	-1.86393370106816	180	232	14
1003	-59.6417990170303	11.2585503198206	98	172	9
1004	-64.4528441888979	25.3239740496501	110	146	11
1005	-68.7409444309305	39.3736839136109	90	93	7
1006	-73.0568889992428	52.4961830507964	103	90	3
1007	-79.7922053547227	72.1878014681861	68	55	0
1008	-86.4995762741892	92.8066472271457	72	69	1
1009	-91.3104264475405	106.872104553506	74	62	0
1010	-95.6262220596545	119.994629066437	59	47	0
1011	-99.9419889259152	133.117158438079	56	53	3
1012	-104.78062498162	146.25541698467	62	50	0
1013	-111.48773927195	166.874306415208	77	49	0
1014	-118.194783282874	187.49320760183	60	52	1
1015	-122.510401191248	200.615762350149	68	55	0
1016	-126.798102216446	214.665537528694	71	53	0
1017	-131.608660465688	228.731045247056	72	45	1
1018	-138.343384555483	248.42276613228	70	57	0
1019	-145.078041609027	268.114498778246	64	55	0
1020	-149.365588229091	282.164299325086	71	47	1
1021	-153.653104013181	296.214104731567	68	56	1
1022	-158.491363043431	309.352430475876	60	59	0
1023	-163.329590183741	322.490762224421	60	54	0
1024	-168.13988733833	336.556315537542	66	59	2
1025	-172.950150290213	350.621874850243	62	64	0
1026	-179.68446096254	370.313667966984	61	46	1
1027	-186.390802099661	390.932688401081	67	53	0
1028	-191.200933923363	404.998270509765	62	50	0
1029	-195.51607097144	418.120907314122	65	57	2
1030	-202.222247835307	438.739955456927	53	66	0
1031	-209.451214864384	459.374752785079	66	46	1
1032	-214.289090570586	472.513148139231	67	55	0
1033	-218.604077082244	485.635810855776	62	53	0
1034	-222.946946145617	497.831262884662	67	50	0
1035	-226.794846385194	509.083764565177	71	53	0
1036	-231.05392481602	524.060872408561	74	49	0
1037	-234.845947820111	537.167813338339	69	54	0
1038	-236.219099371578	543.705544386059	59	49	0
1039	-236.574461647659	549.284578550607	72	58	0
1040	-235.91203905642	553.904915501364	66	51	0
1041	-234.754683323787	557.582296290435	60	62	1
1042	-234.670940178621	560.363943005912	49	57	1
1043	-238.247133037308	563.255775894038	71	46	3
1044	-242.924848820432	564.324663897045	73	61	0
1045	-246.145686623873	561.637468412519	47	64	0
1046	-247.825899935095	557.9758327296	73	44	0
1047	-247.44263652456	553.324012897909	76	56	1
1048	-245.546655770857	546.770535968244	70	52	0
1049	-242.632882936799	539.258361177519	61	56	2
1050	-239.719099175825	531.746188548394	63	61	0
1051	-234.937206052535	516.753330900334	74	63	1
1052	-229.688246535719	499.890308205038	64	48	0
1053	-225.317486813932	488.62206465099	59	55	0
1054	-220.974613183818	476.426610432565	72	52	0
1055	-214.26859507995	455.807530364022	68	49	0
1056	-207.039643339231	435.172724886797	62	51	1
1057	-202.20169628202	422.034339091741	66	73	0
1058	-197.91448894958	407.984479719773	67	65	0
1059	-193.627250780584	393.934625205584	58	53	0
1060	-188.789208886563	380.796256208792	62	43	1
1061	-183.979036860401	366.730677673593	63	53	0
1062	-179.691703863034	352.68083881028	66	49	0
1063	-175.376440363179	339.558220345527	64	65	0
1064	-168.669950679468	318.939220046625	68	57	0
1065	-161.963390714373	298.320231504738	55	63	0
1066	-157.125127258827	285.181902103126	58	56	1
1067	-152.314726022829	271.116363161243	64	52	2
1068	-148.027175263618	257.066559919156	63	47	1
1069	-141.320401987468	236.447607486509	70	50	1
1070	-134.090668814431	215.812938788906	65	67	1
1071	-129.252212545951	202.674644191749	75	78	1
1072	-124.441611780378	188.609140045941	83	61	0
1073	-119.630976812972	174.543641898781	66	45	0
1074	-114.792422566912	161.405365308747	61	54	0
1075	-110.476734132098	148.282819727436	53	52	1
1076	-106.188899941917	134.233063445427	70	47	1
1077	-99.4816992050619	113.614184075035	64	59	0
1078	-92.7465484456625	93.9225320257246	56	55	1
1079	-87.9078068443341	80.7842890368775	71	55	1
1080	-83.5919407068286	67.6617736909539	72	73	3
1081	-79.276045823819	54.5392632037401	110	85	3
1082	-72.0456574511481	33.9047106113285	106	98	10
1083	-65.338107724092	13.2858908725902	157	127	11
1084	-61.0220926310867	0.163400900550187	177	185	12
1085	-56.1831317890319	-12.9748024772853	206	204	15
1086	-48.9246307353023	-32.6820962857455	201	204	13
1087	-42.1889796535834	-52.373660129495	150	138	18
1088	-37.8728161224863	-65.4961241809651	128	128	7
1089	-33.5566238466999	-78.6185833737254	97	98	3
1090	-29.2404028259916	-91.7410377040505	93	76	2
1091	-22.5045530037023	-111.432567108423	69	66	0
1092	-15.768636149005	-131.124084752053	62	62	1
1093	-10.9293658597744	-144.262231708504	83	69	0
1094	-6.09006368310656	-157.400372660719	55	68	1
1095	-0.699936105520464	-169.627003343776	80	66	0
1096	5.21316119004041	-181.869337339886	78	48	0
1097	10.5755002243095	-195.023168391548	80	59	0
1098	16.4608146531391	-208.192701368593	62	70	0
1099	22.8969613423105	-220.450718459673	52	51	0
1100	29.3331463840441	-232.708725336939	75	45	1
1101	39.2350444145268	-251.567177513614	56	57	1
1102	49.1370332198567	-270.425605517812	69	64	0
1103	56.0684793945984	-283.626490737312	73	56	0
1104	63.027812931512	-295.900148432702	60	58	0
1105	70.5101400474086	-308.189496795647	67	48	0
1106	77.9925113732461	-320.478831515647	61	49	1
1107	84.9519716793438	-332.752451897599	67	61	1
1108	95.9002792861429	-351.642167497426	79	60	0
1109	106.848686676414	-370.531853782013	62	59	0
1110	114.331277830002	-382.821122133173	65	50	0
1111	121.813913192949	-395.110376845114	72	62	0
1112	132.239588318043	-413.984298944473	49	64	0
1113	142.693183349911	-431.930978551507	50	56	1
1114	150.175991153228	-444.220181443729	81	69	1
1115	157.658843165613	-456.509370694868	61	54	0
1116	165.141739386891	-468.79854630027	76	46	1
1117	172.624679816829	-481.087708259933	69	58	1
1118	183.050802974496	-499.961500659585	64	59	1
1119	193.999998835148	-518.850953700952	71	54	0
1120	201.51092605415	-530.212847031653	64	56	0
1121	208.471104347496	-542.486257123761	59	57	0
1122	215.403515938902	-555.686871276237	71	43	1
1123	222.36377838644	-567.960257644765	63	54	0
1124	229.847066865303	-580.249315062538	78	47	0
1125	240.796687916678	-599.138642827049	63	64	1
1126	251.774208398943	-617.10072528664	65	66	2
1127	259.257672243053	-629.389729043469	64	46	1
1128	266.218188215164	-641.663040779531	69	53	0
1129	273.206540213898	-653.009124628268	52	53	0
1130	283.66134726326	-670.955444143154	74	53	0
1131	294.639242503967	-688.91741188243	76	43	1
1132	301.599963130895	-701.190663401969	73	60	0
1133	308.037724391674	-713.448229829781	64	53	2
1134	315.026311273919	-724.794242382981	57	49	0
1135	321.98715266888	-737.067459147424	60	63	0
1136	328.94803534064	-749.340664043091	66	37	0
1137	335.93673966371	-760.68664094992	68	43	0
1138	342.897703290684	-772.959822097793	72	63	0
1139	349.858708193817	-785.232991379686	73	50	1
1140	356.847529956896	-796.578932637349	67	62	0
1141	367.303060816426	-814.525038401596	68	58	1
1142	377.758682150976	-832.471117446199	70	66	0
1143	384.747659435845	-843.817011165433	59	50	0
1144	391.70890720177	-856.090109204873	62	36	1
1145	398.670196243445	-868.363195376471	56	60	1
1146	405.659290966578	-879.709053444676	68	55	0
1147	416.115242442931	-897.655034502968	77	59	2
1148	426.543524778041	-916.528205106966	69	55	0
1149	433.505018599215	-928.801231924444	62	47	0
1150	439.971282429411	-940.131373606622	62	50	0
1151	445.914552601287	-951.445848809555	57	56	0
1152	450.839548689662	-961.801787794568	57	54	0
1153	454.250981642981	-970.256322689354	76	57	0
1154	456.67186959472	-976.825112272054	83	44	0
1155	459.037261416903	-985.248332960531	68	53	0
1156	461.458166464407	-991.817119539715	64	45	0
1157	464.540868073702	-993.765477070585	55	50	1
1158	468.174356741016	-994.802269610576	69	58	0
1159	470.817277269729	-993.953320122324	55	45	1
1160	472.525125234621	-989.364197756164	72	50	0
1161	472.691620098194	-983.80089966394	44	51	0
1162	470.710486996046	-980.029421763495	54	55	1
1163	467.683293564129	-976.226635792293	74	60	1
1164	462.179705623304	-967.70949524641	77	53	1
1165	456.208615987329	-957.322259706445	65	64	0
1166	451.751133858808	-948.836415089667	69	56	0
1167	446.770642411837	-940.334909414873	66	50	0
1168	438.790795780136	-927.103374249302	71	40	0
1169	430.838758660597	-912.944607277401	55	62	0
1170	425.363089720136	-903.500201079063	59	54	0
1171	419.364423546765	-894.040128017776	68	53	1
1172	413.393547292391	-883.652829957195	79	49	0
1173	406.927445479843	-872.322645860724	58	55	1
1174	399.938360812725	-860.976789605804	57	56	1
1175	389.482573412708	-843.030766708776	71	43	1
1176	379.026876486954	-825.084717093967	70	58	0
1177	371.542707045272	-812.795931686647	65	52	1
1178	364.058581809339	-800.507132634521	67	51	1
1179	353.603101870627	-782.56101810839	65	65	0
1180	342.652484586346	-763.671991740353	61	55	0
1181	335.196313872992	-750.455923815258	62	64	2
1182	328.235412030073	-738.18272920046	54	51	0
1183	321.274551464128	-725.90952271875	57	41	1
1184	313.790731520334	-713.620631837286	70	49	0
1185	302.812689698767	-695.658714930527	66	59	0
1186	292.385529446998	-676.785227840766	70	55	0
1187	284.901883400162	-664.496284215711	63	53	0
1188	277.390487701108	-653.134542983025	59	57	0
1189	270.42992033402	-640.861249987036	63	59	0
1190	263.469394244195	-628.587945122272	71	51	0
1191	253.014782779792	-610.641573573463	67	46	1
1192	242.560261793551	-592.695175308734	67	60	0
1193	235.59989921638	-580.421822964214	59	47	1
1194	228.639577917231	-568.148458753712	60	35	0
1195	221.156316060456	-555.859398739412	49	52	0
1196	213.673098412051	-543.570325079374	51	46	0
1197	203.218916658196	-525.623826297931	73	56	1
1198	192.764825384249	-507.677300801501	56	50	0
1199	185.804753085074	-495.403863663785	57	58	0
1200	175.350813410012	-477.457293643616	59	55	0
1201	164.869144574157	-460.437912764959	66	56	0
1202	157.386265205976	-448.148736353032	70	47	0
1203	149.903430046339	-435.859546295367	66	58	0
1204	139.449795457534	-417.912884643301	62	40	0
1205	132.490031683352	-405.639356765896	68	45	0
1206	128.996251350152	-399.966196276248	60	57	1
1207	118.542797724484	-382.019481194206	55	51	0
1208	108.08943458111	-364.072739396244	48	67	1
1209	101.12985416688	-351.799158104695	68	59	1
1210	94.1703150323592	-339.525564949028	77	48	0
1211	87.7059344179579	-328.194876088761	53	53	0
1212	81.2694279929274	-315.936961273663	81	63	0
1213	70.8163931365125	-297.990124103613	53	47	0
1214	60.3356051637093	-280.970475907438	65	70	0
1215	53.3763059852645	-268.696813240647	62	43	1
1216	46.4170480871107	-256.423138708808	68	64	1
1217	39.9807761188713	-244.165158621967	75	36	1
1218	33.5445425030193	-231.907168325037	50	56	0
1219	24.165660457511	-213.06441003643	68	53	0
1220	15.309803370852	-194.237339319661	61	48	2
1221	9.3966589482734	-181.995019864291	59	61	0
1222	3.51140671182657	-168.825476109982	51	51	0
1223	-4.29839207977057	-150.029783476144	68	52	0
1224	-11.5851869367179	-131.249788146466	80	54	0
1225	-15.901508331066	-118.127353263088	53	57	1
1226	-20.2178009806667	-105.004913520068	79	73	1
1227	-25.0569913274958	-91.8667545896024	70	68	4
1228	-29.3732249168679	-78.7443045862019	90	82	10
1229	-33.6894297616091	-65.6218497240916	139	115	12
1230	-38.5285275890492	-52.4836739879102	164	132	7
1231	-42.8446733729797	-39.3612088663504	207	177	15
1232	-49.0573792523355	-19.6853607613593	274	227	19
1233	-55.7929382550064	0.00621565710753202	171	206	13
1234	-60.1089690589579	13.1287002163008	110	196	16
1235	-64.4249711175216	26.2511896369979	104	161	11
1236	-71.1603752801311	45.9427929352969	91	59	1
1237	-77.8957124088192	65.6344079943374	70	63	5
1238	-82.211597915215	78.7569173909724	86	66	0
1239	-86.5274546760484	91.8794316444546	75	56	1
1240	-93.2626369629288	111.571073584259	58	52	2
1241	-99.4748524852912	131.247003565542	55	62	1
1242	-103.790594263643	144.369537256658	59	47	1
1243	-108.106307296082	157.492075806484	82	63	0
1244	-112.421991582843	170.614619216882	54	56	0
1245	-117.260540569318	183.752893364057	77	54	0
1246	-121.576165792998	196.875447031111	70	60	0
1247	-125.891762270709	209.998005559668	67	76	1
1248	-130.207330002391	223.12056894321	66	52	0
1249	-136.94207088789	242.812287312001	64	48	1
1250	-143.676744737313	262.504017439671	57	54	1
1251	-147.992195912753	275.626600800082	63	41	0
1252	-152.307618341874	288.749189020135	85	44	0
1253	-156.623012024444	301.871782097965	74	55	1
1254	-161.461254692404	315.010111451149	66	60	1
1255	-168.195683526981	334.701884415001	77	59	0
1256	-174.407172307139	354.377936034463	58	49	0
1257	-178.722420685226	367.500553945079	61	61	0
1258	-183.560510191484	380.638910898939	68	64	2
1259	-187.875699504511	393.761539068073	68	52	0
1260	-194.609862546902	413.45335822273	70	51	0
1261	-201.343958551239	433.145189135335	71	48	0
1262	-205.659031304996	446.267837278545	56	50	0
1263	-210.496935757226	459.406227836385	72	53	1
1264	-214.811949445284	472.528886237182	63	60	0
1265	-218.604077082244	485.635810855776	84	48	0
1266	-224.348043830425	503.44177388493	54	51	0
1267	-230.147784620523	519.393314457498	55	55	1
1268	-233.005766990304	528.759911302477	73	51	0
1269	-234.845947820111	537.167813338339	68	48	2
1270	-236.219099371578	543.705544386059	57	45	0
1271	-236.574461647659	549.284578550607	74	50	0
1272	-235.856209871883	555.759346629493	75	54	0
1273	-236.239485201368	560.411165285856	76	50	1
1274	-238.797896322794	562.344301464036	58	59	0
1275	-241.907069016423	563.365965140052	56	68	0
1276	-245.072073583375	562.533199979924	57	59	0
1277	-247.247217166412	559.814521573484	64	47	0
1278	-247.881734263268	556.121401683427	68	61	1
1279	-246.013672386296	548.640708991326	69	59	1
1280	-242.632882936799	539.258361177519	80	53	1
1281	-239.719099175825	531.746188548394	56	55	0
1282	-236.833218986634	523.306802555919	57	44	1
1283	-233.452386359451	513.924462724477	71	52	1
1284	-227.652648704301	497.972917786799	66	51	0
1285	-221.908686396957	480.166950428858	76	62	0
1286	-217.593703052262	467.044284460135	57	60	0
1287	-213.278690960258	453.921623351052	89	55	0
1288	-208.963650121121	440.798967098817	68	43	0
1289	-204.125716281997	427.660578903742	67	48	0
1290	-199.31565602083	413.594981173985	70	57	0
1291	-192.609418038977	392.975938893855	61	48	1
1292	-185.875207553734	373.284123906866	75	49	0
1293	-181.559987431858	360.161498425528	62	51	0
1294	-177.244738563313	347.038877803832	55	58	0
1295	-172.929460947984	333.916262038052	60	48	0
1296	-166.222949178773	313.297265940346	78	62	0
1297	-158.993486713502	292.662550453097	84	54	0
1298	-154.678088882647	279.53995520249	74	47	1
1299	-150.362662305357	266.417364811525	66	54	1
1300	-143.65591760847	245.798408182338	56	56	1
1301	-136.949102631072	225.179463307373	64	62	0
1302	-132.110667344066	212.041165113449	50	65	0
1303	-127.272200167587	198.902872923762	56	52	0
1304	-122.956594312913	185.780313305557	66	54	0
1305	-118.640959712269	172.657758546062	55	51	0
1306	-113.80240001221	159.519483158365	74	53	2
1307	-107.06739938166	139.827805916779	55	57	1
1308	-100.332331715967	120.13614043314	65	53	3
1309	-96.016550244065	107.013611049391	66	44	2
1310	-91.7007400264265	93.8910865271464	73	49	2
1311	-84.965517518227	74.1994479214773	79	64	3
1312	-78.2302279758733	54.5078210793436	88	54	7
1313	-73.391390708508	41.3695961032063	106	88	6
1314	-69.0754336214159	28.2470969548449	124	98	5
1315	-62.8629013057798	8.57121687754989	171	146	9
1316	-56.127389889094	-11.1203713286668	229	221	19
1317	-51.8113178213243	-24.2428510375321	213	231	15
1318	-47.4952170086908	-37.3653258876875	189	201	18
1319	-42.6561659557046	-50.5035124560818	142	157	5
1320	-35.9204534394667	-70.1950653772801	121	90	6
1321	-29.1846738910535	-89.8866065405309	78	90	5
1322	-24.8684262119932	-103.009056012146	84	78	1
1323	-20.5521497884183	-116.131500623189	68	57	0
1324	-13.2932836925611	-135.838727804832	67	61	1
1325	-6.03434584947536	-155.545941474847	57	51	2
1326	-0.672078453644644	-168.699787747115	76	65	1
1327	4.69022397487424	-181.853626741096	65	48	0
1328	10.0804165579029	-194.080242853612	62	62	0
1329	18.9362511487561	-212.907324535772	64	57	0
1330	28.3151106885052	-231.750094420277	64	45	0
1331	34.751329668914	-244.008092666045	67	40	1
1332	41.1875870018266	-256.266080697067	75	61	0
1333	48.1468302545836	-268.539763805456	65	50	1
1334	54.5831657556118	-280.797730616294	67	43	1
1335	61.0195396087365	-293.055687215179	68	42	0
1336	71.4725218062522	-311.002548758872	57	41	0
1337	82.4485492649837	-328.965084652416	67	56	0
1338	89.930993378628	-341.254397557117	47	65	0
1339	96.8905239932938	-353.527997595258	46	56	1
1340	103.850095887668	-365.801585768349	57	51	0
1341	110.837540994282	-377.14794631768	80	44	1
1342	121.290950525901	-395.094680626877	54	50	1
1343	131.744450539292	-413.041388220154	61	50	0
1344	138.732051179861	-424.387701238506	72	59	0
1345	145.691865955945	-436.661218182184	72	61	0
1346	152.651722010924	-448.934723261744	76	48	0
1347	163.62846469949	-466.897041777149	62	46	0
1348	174.6053021517	-484.859330939129	69	53	0
1349	181.565324652649	-497.132786826231	68	60	0
1350	188.525388432143	-509.406230845489	69	66	1
1351	195.513306033099	-520.752447104082	56	48	1
1352	205.967443693778	-538.698965111747	65	34	0
1353	215.898689897207	-556.629771834239	56	59	0
1354	222.335972007248	-568.887473583221	57	50	0
1355	229.819262195728	-581.17653101217	67	48	2
1356	237.330399551836	-592.538358832709	61	49	0
1357	247.784899129125	-610.484769972041	55	65	0
1358	258.23948918446	-628.431154394522	56	32	0
1359	265.200000629527	-640.704467835836	73	64	1
1360	272.160553352209	-652.977769409306	66	50	0
1361	279.148940729036	-664.323843085207	65	33	0
1362	289.603802217811	-682.270147354342	56	43	0
1363	300.058754183527	-700.216424903832	83	45	1
1364	307.047297086043	-711.562451043166	64	51	0
1365	314.008092677337	-723.835681380704	65	49	0
1366	320.968929545488	-736.108899848536	58	46	1
1367	331.424152940745	-754.055097241886	74	59	1
1368	341.879466812243	-772.001267915592	71	41	0
1369	348.868244596059	-783.347222758457	61	54	0
1370	355.829284650797	-795.620381866582	77	44	0
1371	366.284808832919	-813.566490188241	65	37	1
1372	376.768194510951	-830.58535560593	61	62	1
1373	383.729396474257	-842.858467217535	71	53	1
1374	390.690639713197	-855.131566962227	52	57	1
1375	397.679690457648	-866.477438616566	62	59	0
1376	404.641014650231	-878.750514614396	60	46	0
1377	415.592219827464	-897.639374521561	60	56	0
1378	426.571284392499	-915.600988841616	72	43	0
1379	433.037508526177	-926.931141535752	57	48	1
1380	439.008497339208	-937.318410607986	71	51	3
1381	444.456487498945	-947.690014530905	61	68	0
1382	450.86730270437	-960.874571492895	56	68	0
1383	456.287601268501	-972.173375773244	54	54	0
1384	458.185461222485	-978.72650942672	59	38	0
1385	459.065013465588	-984.321116655134	94	71	0
1386	459.972320301982	-988.988507335074	50	50	0
1387	461.430414995877	-992.744335844181	59	54	0
1388	463.990083075361	-994.677039383911	66	63	0
1389	467.128288318519	-994.770962432027	54	61	1
1390	470.872776187956	-992.098887451924	85	52	0
1391	473.103656839696	-987.525418040343	52	54	0
1392	472.168587217107	-983.785246632062	69	61	0
1393	469.664422135393	-979.998115145601	67	60	0
1394	466.141948257689	-975.252458319999	68	53	0
1395	462.151954082423	-968.636711578816	84	54	0
1396	458.189725055126	-961.093744630925	68	52	0
1397	454.227510550059	-953.550773815252	67	62	0
1398	449.742282193503	-945.992143334821	68	54	1
1399	441.239388356451	-932.74495714251	63	55	0
1400	432.269040004292	-917.627662890591	58	52	0
1401	425.775073545403	-907.224724977277	62	49	0
1402	418.758116989629	-896.806117204949	64	45	0
1403	412.264216596959	-886.403157981113	67	47	0
1404	402.771053935867	-871.270138838328	60	47	1
1405	393.305727446685	-855.209881568328	63	42	0
1406	387.362740415381	-843.895329440013	70	48	1
1407	381.419786059181	-832.580768606625	63	50	1
1408	375.476864378375	-821.266199069098	76	57	0
1409	369.038736097689	-809.008738914505	65	54	0
1410	362.105410066259	-795.808385783806	69	43	1
1411	354.649119629292	-782.592353302985	56	51	0
1412	343.175491211936	-763.687660718337	58	55	0
1413	332.22497145005	-744.798606378958	66	62	0
1414	325.264087981719	-732.525406683795	54	43	0
1415	318.303245790536	-720.252195118926	64	58	0
1416	310.819444897352	-707.963298791088	64	64	0
1417	303.335688210966	-695.674388813786	65	73	0
1418	292.880735378305	-677.728119072504	83	51	0
1419	282.42587302305	-659.781822611578	76	40	0
1420	275.465279824799	-647.508538117632	71	51	0
1421	268.476931986283	-636.162457777187	60	64	0
1422	261.516419744818	-623.889149536379	78	48	0
1423	250.538841014844	-605.927092604339	72	52	0
1424	239.561357046245	-587.965006313287	62	54	0
1425	232.601011246385	-575.691648879088	60	52	0
1426	225.640706724429	-563.418279576115	72	59	1
1427	218.680443480494	-551.144898407161	48	61	0
1428	211.692412594624	-539.798721302301	66	63	0
1429	204.732230309048	-527.525316390209	54	68	0
1430	194.305940734688	-508.651578815654	65	47	0
1431	183.851931121841	-490.705030446872	76	38	1
1432	176.864097042242	-479.358793942258	57	47	0
1433	169.904119550716	-467.08532968536	60	57	0
1434	162.944183337793	-454.811853559688	76	66	0
1435	151.96747752931	-436.849532586522	74	53	0
1436	140.990866484994	-418.88718225807	60	48	0
1437	134.00327000476	-407.540872748941	64	41	0
1438	127.043539920007	-395.267335556448	59	57	0
1439	116.590106837684	-377.320615408011	77	56	0
1440	106.136764237424	-359.373868546449	76	67	1
1441	99.1771976722521	-347.100283877924	59	56	0
1442	92.1898360890336	-335.753903087229	58	54	0
1443	85.2303504850133	-323.480294677429	75	53	0
1444	78.2709061608766	-311.206674401648	72	43	0
1445	71.2836620272137	-299.860257966444	67	54	1
1446	64.3242986651021	-287.586613948457	69	56	1
1447	53.8992535638972	-268.712517837994	60	73	1
1448	43.969401697861	-250.781316528097	75	64	0
1449	37.5331459671725	-238.523332523182	70	51	0
1450	31.0969285888714	-226.265338307247	63	68	1
1451	25.183690612088	-214.023042018525	60	62	0
1452	19.2704880620586	-201.780737045221	49	53	1
1453	10.4146782396128	-182.953655486926	57	47	0
1454	1.58680741314311	-163.199338784441	58	64	0
1455	-3.80331716587534	-150.972710815258	59	61	1
1456	-8.67047718825052	-138.761787900701	78	61	1
1457	-13.5097468371387	-125.623643375002	78	56	3
1458	-20.2456633965485	-105.932129116729	55	60	4
1459	-26.9815129238414	-86.2406030986458	104	80	4
1460	-31.297733969579	-73.1181509355083	95	76	7
1461	-35.6139262706274	-59.9956939127296	132	118	15
1462	-39.9300898269285	-46.8732320293784	154	156	19
1463	-46.1428219154477	-27.1973886052147	228	211	16
1464	-52.8784080259502	-7.50581722892821	190	232	20
1465	-57.7173713719822	5.63238250929862	134	187	10
1466	-62.556302829762	18.7705882498994	96	137	11
1467	-66.8722907734918	31.8930803705007	94	131	6
1468	-71.1882499720086	45.0155773516744	94	81	5
1469	-75.504180425487	58.1380791878328	87	66	4
1470	-81.7165691440459	77.8139803195372	82	51	0
1471	-88.4517993126065	97.5056138569489	72	47	0
1472	-92.7676147840684	110.628135130741	74	58	0
1473	-97.0834015097935	123.750661264174	65	63	1
1474	-101.399159489665	136.873192257248	57	55	1
1475	-108.134190911544	156.564860231243	59	57	1
1476	-114.86915529822	176.256539965048	58	59	1
1477	-119.184796723886	189.379090933129	66	54	1
1478	-121.604052649811	195.948231458664	72	35	0
1479	-125.919650170719	209.070789987221	72	35	0
1480	-132.13154852431	228.746772991493	58	58	0
1481	-136.447074965457	241.869343394414	73	57	0
1482	-141.285457575636	255.007647546008	72	59	0
1483	-145.600924952945	268.130228207447	72	50	0
1484	-151.81263162609	287.80624318216	70	63	0
1485	-158.54715460696	307.497999344952	62	57	0
1486	-163.385384057125	320.636331098154	69	56	0
1487	-167.700706130941	333.758936592378	68	57	1
1488	-172.015999458032	346.881546948105	51	64	1
1489	-176.331264038337	360.004162158817	59	45	1
1490	-180.646499871917	373.12678222917	68	53	0
1491	-187.380733929807	392.818588785827	59	50	0
1492	-194.114900950226	412.510407098569	68	69	1
1493	-198.43002022471	425.633047142997	61	49	0
1494	-202.745110752177	438.755692046136	57	60	2
1495	-207.583033876959	451.894079000689	66	44	0
1496	-211.898065338726	465.016734161414	76	51	1
1497	-218.109129921882	484.692856729031	54	50	1
1498	-224.348043830425	503.44177388493	77	52	0
1499	-228.223847045563	513.767061457969	63	51	0
1500	-231.604690901586	523.149397064932	65	60	1
1501	-233.967729389668	531.573038881645	64	60	0
1502	-235.340884634992	538.110769564286	69	55	0
1503	-235.640420122421	545.544234698638	69	49	0
1504	-234.922169538564	552.019002891146	76	46	2
1505	-234.287663172465	555.712124510668	53	44	1
1506	-234.176006108697	559.420986796729	56	56	1
1507	-235.110045015521	563.161330422387	57	45	0
1508	-238.191302680993	565.11020702403	65	52	0
1509	-243.475612992188	563.413190047257	69	49	1
1510	-247.275134225958	558.88730604481	73	64	0
1511	-247.44263652456	553.324012897909	63	50	1
1512	-245.546655770857	546.770535968244	57	72	0
1513	-242.660798819037	538.331145655364	73	49	0
1514	-239.279992610391	528.94880078081	76	55	0
1515	-233.452386359568	513.924462724477	58	45	0
1516	-227.680561004672	497.045702257194	83	37	0
1517	-223.365615294431	483.923029809259	68	58	0
1518	-219.050640836707	470.800362221897	64	43	0
1519	-214.735637631733	457.677699493244	83	52	1
1520	-210.420605679508	444.555041621439	66	53	1
1521	-206.105544979859	431.432388606481	72	46	1
1522	-199.399372409622	410.813334566541	61	51	0
1523	-192.693129557185	390.194292282686	64	54	0
1524	-188.377950211347	377.07165923994	53	52	1
1525	-184.062742118724	363.949031055905	65	55	1
1526	-177.328438959201	344.257231180556	63	63	0
1527	-170.594068762788	324.565443063155	59	54	0
1528	-166.278744111885	311.442834854126	77	54	0
1529	-161.963390714373	298.320231504738	73	68	0
1530	-157.125127258827	285.181902103126	76	45	2
1531	-150.418449595221	264.562933716923	60	52	0
1532	-143.711701651337	243.943977084011	59	46	0
1533	-139.396199292736	230.821399107575	68	55	0
1534	-137.499881636701	224.267976139672	73	61	0
1535	-132.661446767044	211.129677338526	79	61	0
1536	-125.403734669555	191.422240395099	67	52	0
1537	-120.565220076474	178.283956602216	52	57	1
1538	-116.249569273961	165.161404543556	72	53	2
1539	-110.037488189642	145.485448043793	65	62	0
1540	-103.302444391476	125.79377751518	67	55	0
1541	-98.98667860555	112.671244892292	73	66	1
1542	-94.670884074294	99.5487171262503	81	60	2
1543	-89.8321556905867	86.4104717383161	81	67	1
1544	-85.5163020970067	73.2879542298615	84	70	5
1545	-78.7810132910381	53.5963265411556	101	75	6
1546	-72.0456574510899	33.9047106113285	104	100	4
1547	-67.7296873048763	20.7822130816057	118	94	4
1548	-62.8907738779089	7.64400130417198	150	176	14
1549	-58.6026161962654	-6.40570153854787	208	185	14
1550	-51.8949275373016	-27.0244977604598	197	191	15
1551	-45.1593003224116	-46.7160666529089	189	156	7
1552	-40.8431524770567	-59.838533946313	135	140	4
1553	-36.0040516996523	-72.9767121188343	93	101	8
1554	-31.6878447936615	-86.0991691527888	110	93	0
1555	-24.9520164806163	-105.790702758357	98	71	1
1556	-17.6931906617829	-125.497938054614	67	63	3
1557	-12.853933589533	-138.636087412946	75	67	1
1558	-7.49171101098182	-151.78994294256	66	72	0
1559	-2.12945339962607	-164.943791194819	75	59	0
1560	5.65252992737805	-184.666694685817	68	57	0
1561	13.9575296295807	-204.405292300507	64	66	2
1562	19.8707216797629	-216.647604614496	61	41	1
1563	26.3068919935613	-228.905616222881	65	46	0
1564	32.7152508096187	-242.09083325509	69	47	0
1565	42.617187472817	-260.949277011678	52	45	0
1566	53.0700089917518	-278.896185616031	63	64	0
1567	60.0571693194797	-290.242632726207	67	47	0
1568	67.016525760002	-302.51628363505	62	44	1
1569	73.9759234808153	-314.789922681637	56	64	1
1570	80.9353624813957	-327.063549858518	67	64	0
1571	87.8948427618598	-339.337165173143	76	45	0
1572	98.3480579728493	-357.283958028071	61	74	0
1573	108.801363666251	-375.230724165216	61	52	1
1574	115.788838256325	-386.577076240443	56	69	2
1575	122.776350932312	-397.923416426405	73	54	2
1576	133.22986455611	-415.870120209642	57	44	0
1577	143.655644259707	-434.744013084099	50	48	1
1578	151.138460123097	-447.033214176074	54	46	0
1579	158.64914117835	-458.395185787231	73	44	0
1580	169.102962285513	-476.341797953472	60	53	0
1581	179.556873873633	-494.288383403793	70	57	2
1582	186.544741596386	-505.634614941664	70	57	0
1583	193.504834403982	-517.908050482161	64	43	2
1584	203.958956313552	-535.854573588818	60	52	0
1585	214.413168702624	-553.801069978625	67	62	2
1586	221.373425025144	-566.074458044022	72	57	0
1587	228.361527638393	-577.420618291013	72	52	0
1588	235.321864918515	-589.693982610479	74	58	0
1589	242.282243476715	-601.967335060239	56	52	0
1590	252.736788420472	-619.913733493537	63	50	0
1591	263.191423842218	-637.860105209053	72	57	1
1592	270.179761342588	-649.206194166094	62	48	0
1593	277.140343092382	-661.479487258941	63	54	0
1594	284.100966119557	-673.752768484876	58	61	2
1595	291.089421062032	-685.098821796477	59	51	0
1596	301.544386637746	-703.045095534995	57	54	0
1597	311.999442689994	-720.991342553869	55	48	1
1598	318.960268906259	-733.264564419165	68	47	1
1599	325.921136399033	-745.537774417549	64	45	0
1600	336.40418541769	-762.55674298387	69	46	0
1601	346.859542258724	-780.502900933847	74	53	1
1602	353.820571661461	-792.776063439436	78	49	0
1603	360.809417009412	-804.121997917071	70	52	0
1604	367.77052736684	-816.395136674866	77	54	0
1605	374.731679000193	-828.668263565749	62	60	0
1606	381.720641787106	-840.014162392356	59	67	1
1607	388.681874374684	-852.287265534513	63	49	0
1608	395.643148237781	-864.560356809758	65	46	0
1609	402.632228462899	-875.906219989061	58	65	0
1610	413.088157511898	-893.852208705619	69	62	0
1611	423.516416739323	-912.725386960432	75	58	1
1612	430.477895382326	-924.998418881558	60	56	0
1613	437.467172399687	-936.344222651795	52	55	0
1614	443.933458913583	-947.674358041957	67	57	0
1615	450.839548689662	-961.801787794568	66	58	0
1616	456.259848514397	-973.100592082366	76	61	1
1617	458.185461222485	-978.72650942672	57	53	1
1618	459.065013465588	-984.321116655134	73	53	0
1619	459.972320301982	-988.988507335074	55	48	0
1620	461.430414995877	-992.744335844181	55	62	0
1621	463.962332172901	-995.604255694896	71	52	1
1622	468.669641055283	-995.745139431208	67	44	0
1623	472.937162712216	-993.088716116734	68	55	0
1624	473.571192338655	-989.395503653213	62	54	0
1625	472.140837954707	-984.712462979369	84	47	1
1626	469.664422135393	-979.998115145601	68	51	0
1627	466.664980122703	-975.26811209321	58	56	0
1628	463.170264920336	-969.595236378722	82	59	1
1629	459.675559238531	-963.922357690521	78	44	1
1630	456.208615987329	-957.322259706445	67	48	1
1631	450.237556284643	-946.935015443712	88	54	1
1632	443.771255032625	-935.604889622889	74	45	1
1633	439.31382190017	-927.119031392038	69	52	1
1634	434.828649325878	-919.56038455572	73	56	0
1635	429.848227718088	-911.058858279139	57	49	0
1636	425.390849708288	-902.572984804399	58	69	0
1637	418.924685778795	-891.242819624022	60	51	0
1638	412.430794271291	-880.83986046724	67	52	0
1639	408.936232558335	-875.16693850141	75	48	0
1640	406.459954536986	-870.452552243136	79	48	0
