# Supplementary material for: Bayesian algorithm to estimate position and activity of an orphan gamma source utilizing multiple detectors in a mobile gamma spectrometry system
Source: PLoS One. 2021 Jan 22;16(1):e0245440. doi: 10.1371/journal.pone.0245440 (PMC7822251; doi:10.1371/journal.pone.0245440)
Supplement: S1 Data — (GZ) [file pone.0245440.s001.gz › synth_data_Cs-137_setup_10_real_4.csv]

	V1	V2	V3	V4	V5
1	388.284056801058	-869.164054276422	68	50	1
2	387.761038333585	-869.148393102922	67	47	0
3	387.238019867218	-869.132731867023	50	61	1
4	387.238019867218	-869.132731867023	52	52	1
5	386.715001401724	-869.117070566863	78	52	0
6	385.66896447388	-869.085747778416	67	51	0
7	384.127674329269	-868.111546885222	65	63	0
8	382.586384865805	-867.137345435098	65	36	0
9	381.017330169154	-867.090359660797	62	34	0
10	379.476041730784	-866.11615708936	69	49	0
11	377.467269377317	-863.271859091707	66	52	0
12	374.935482304252	-860.411897392012	53	53	0
13	372.403698628186	-857.551934161223	48	54	3
14	369.927455162106	-852.837536983192	55	48	0
15	368.002002211811	-847.211585738696	53	49	0
16	365.553539545275	-841.569969641976	72	55	0
17	362.609839319135	-834.985471581109	71	51	2
18	359.170905961364	-827.458090466447	67	44	1
19	355.208972724678	-819.915041229688	69	75	1
20	350.751815192751	-811.429106212221	72	44	1
21	342.800250252185	-797.2702036025	67	69	0
22	337.324900942447	-787.825704121962	62	65	1
23	331.326568933146	-778.365529195406	53	59	0
24	325.328264121839	-768.905345530249	58	59	0
25	318.862541478185	-757.575051200576	74	59	0
26	308.902522279823	-740.571755073033	66	65	0
27	301.913886975613	-729.225763028488	68	48	1
28	294.925289755047	-717.879759092815	76	55	0
29	287.9645178676	-705.606527180411	73	73	0
30	281.003787256835	-693.333283402026	67	46	0
31	274.043097923277	-681.060027755797	53	65	0
32	267.082449866924	-668.786760241725	59	59	0
33	259.598849980976	-656.497803918086	73	50	1
34	252.115294302348	-644.208833947778	67	58	0
35	245.15477300674	-631.935529116541	75	53	1
36	237.671304277435	-619.646532775834	63	62	0
37	230.187879755686	-607.357522788458	71	44	0
38	223.227485222218	-595.084180640988	56	60	0
39	216.239328289696	-583.738042594865	58	52	0
40	209.279014713597	-571.464676702395	63	50	0
41	202.318742415577	-559.19129894115	68	59	0
42	195.358511395694	-546.917909315787	58	55	0
43	188.398321653949	-534.644507819787	69	56	0
44	181.41036152601	-523.298310374841	64	56	0
45	173.927276990493	-511.009197645821	64	44	1
46	166.444236663461	-498.720071271993	69	53	2
47	159.484213366231	-486.446620585397	69	52	0
48	152.524231347546	-474.173158031888	67	52	0
49	142.070425379905	-456.226549877785	74	58	0
50	131.093742818222	-438.264222245663	78	53	0
51	123.610960172315	-425.975017674267	72	50	0
52	120.144980711455	-419.374649444595	71	65	0
53	113.18522785703	-407.10111990571	73	49	0
54	102.731761130621	-389.154411243275	69	39	0
55	95.7721106754616	-376.880852034315	62	46	0
56	88.8125014997786	-364.607280958444	67	47	0
57	81.8250991246314	-353.260913772509	55	45	0
58	74.8655709098675	-340.987318955362	68	67	1
59	67.9060839749873	-328.713712272234	51	54	3
60	60.9466383200488	-316.440093724057	72	51	0
61	53.4642828703509	-304.150760984048	63	50	1
62	45.981971630943	-291.861414600164	68	43	1
63	39.0226527450141	-279.58775874041	68	54	0
64	32.0355292526656	-268.241306688637	73	63	0
65	22.1057083571213	-250.310096913949	71	40	0
66	12.2038241206901	-231.451647293754	59	55	0
67	5.79549999028677	-218.26642644126	61	57	1
68	0.433095688989852	-205.112613321282	65	37	0
69	-4.95712805748917	-192.886008551344	70	46	1
70	-10.870255629241	-180.643686224706	66	55	0
71	-16.2325557924923	-167.489850603044	60	62	0
72	-21.5948209232301	-154.336007702164	66	60	0
73	-26.9570510212216	-141.182157524861	65	67	1
74	-31.796316051099	-128.044013010338	64	62	1
75	-36.1126207289635	-114.921575969085	84	77	0
76	-40.4288966622553	-101.799134070054	78	81	1
77	-45.2680691729183	-88.6609727479517	88	79	1
78	-52.0038451855653	-68.9694349765778	98	115	8
79	-58.7395541652222	-49.2778854425997	131	113	5
80	-61.1590822028229	-42.7087941290811	149	119	7
81	-65.4751961120637	-29.5863241488114	148	140	7
82	-72.2107710260316	-9.89475109428167	130	129	4
83	-76.5268122873385	3.22773130424321	121	126	6
84	-80.8428248032578	16.350218561478	84	117	6
85	-85.1309349141084	30.3999262675643	72	92	4
86	-89.4190141906147	44.4496388332918	78	84	4
87	-93.7349383845576	57.5721406666562	80	64	2
88	-97.5279275890789	70.6789261810482	78	64	0
89	-104.263171164435	90.3705555051565	58	64	0
90	-109.101897850109	103.508796636015	64	47	0
91	-113.417691903538	116.631320604123	65	55	0
92	-120.152778279094	136.322977649979	75	52	1
93	-124.991396497644	149.461238588206	56	54	0
94	-129.30708758434	162.583780374378	79	44	0
95	-133.622749925067	175.706327020191	76	60	1
96	-138.461275620444	188.844604762271	68	54	1
97	-142.77687889809	201.967161666602	56	53	0
98	-147.09245342965	215.089723428711	72	44	0
99	-151.407999214891	228.212290053256	64	51	0
100	-155.72351625422	241.334861532785	69	45	0
101	-160.56188879098	254.473166875541	94	56	0
102	-164.877346766472	267.595748615451	61	65	0
103	-169.192775995645	280.71833521314	66	51	1
104	-174.031056007545	293.856657358818	52	53	1
105	-178.346426172473	306.979254215024	55	52	0
106	-182.661767590791	320.10185592901	64	60	1
107	-187.472056747181	334.167410439812	61	44	0
108	-193.655631917703	354.770679183304	63	50	0
109	-197.447999186057	367.87756447494	63	60	0
110	-201.763209943019	381.000187780708	76	54	1
111	-208.497405546077	400.691999363713	48	48	0
112	-210.916411166661	407.261184282601	73	52	1
113	-215.754398489837	420.399558623321	76	67	1
114	-223.011319679848	440.107131394558	81	53	0
115	-227.326366828813	453.229783312418	70	65	0
116	-231.641385230294	466.352440088987	75	57	1
117	-235.956374884408	479.475101724267	53	51	0
118	-239.748480055947	492.582029226236	68	59	0
119	-243.596383410331	503.834529461339	61	48	0
120	-246.97723723948	513.216862541623	71	51	0
121	-249.863136371772	521.656242755242	64	54	2
122	-252.254085921741	529.152669025585	57	45	0
123	-253.627239749825	535.690399719402	70	56	0
124	-254.010518080555	540.342218211852	65	65	0
125	-253.348096310161	544.962555287406	69	46	0
126	-252.218654974888	547.712720746174	63	56	0
127	-251.667891815945	548.624195797369	58	48	0
128	-251.612063741602	550.478626943193	77	56	0
129	-252.079084224126	552.348798607476	55	38	1
130	-253.591800932889	554.250451662578	66	58	1
131	-256.178127570485	555.25637165457	72	61	0
132	-259.838065118704	555.366560486145	70	59	0
133	-263.030987418082	553.606579431333	76	51	0
134	-263.749252086156	547.131812599488	63	53	0
135	-262.404034430685	539.66686283052	89	57	0
136	-260.452212904347	534.967818630859	62	66	0
137	-257.97753559408	530.253034145571	52	45	0
138	-255.558681872033	523.683820103295	64	63	0
139	-253.662672984123	517.130348205566	67	54	1
140	-251.766657694592	510.576877268031	58	49	0
141	-249.347781626566	504.007667124271	57	58	0
142	-246.928897585487	497.438458484598	75	56	1
143	-244.537917534821	489.942035808228	68	45	0
144	-242.146928353468	482.44561463315	66	55	1
145	-239.783840841206	474.02197942324	55	52	0
146	-236.897884057311	465.5826071091	65	64	0
147	-232.554971262754	453.387160455808	74	55	0
148	-227.717077815847	440.248765670694	63	52	0
149	-224.364021945628	429.939234245569	56	44	0
150	-221.010948504729	419.629705758765	64	56	1
151	-217.657857493265	409.320180210285	61	62	1
152	-214.332653570629	398.083442061208	56	44	0
153	-210.456658311537	387.758187097497	57	62	2
154	-206.580643011956	377.432935978286	61	43	0
155	-200.836336044478	359.627027640119	66	47	0
156	-195.119877069606	340.8939123936	61	37	0
157	-190.776698900328	328.698512714356	71	50	0
158	-186.461392010387	315.575902350247	62	57	0
159	-182.173953269841	301.526081297547	62	57	0
160	-177.335707651626	288.387749508023	79	68	0
161	-173.020311907399	275.265154258348	69	59	0
162	-168.704887416621	262.142563869245	77	64	0
163	-163.866549273487	249.004248881713	63	48	0
164	-159.056070582883	234.938724341802	74	59	0
165	-154.76844596368	220.888934054412	65	59	0
166	-150.452901259006	207.766364179552	65	54	0
167	-146.137327808014	194.643799164332	70	53	0
168	-141.821725611051	181.521239005961	54	44	1
169	-136.983200109971	168.382957620546	74	62	1
170	-132.667538849928	155.260407721624	65	70	3
171	-128.351848843973	142.137862682343	79	62	2
172	-123.513230819604	128.99959809985	66	51	0
173	-116.778145621822	109.307935978286	62	57	1
174	-110.593777013943	88.7047927686945	61	62	2
175	-106.305819256639	74.6550569953397	72	54	3
176	-101.467045766767	61.5168200144544	100	61	2
177	-97.1511493124999	48.3943100674078	81	79	2
178	-92.8352241130779	35.271804979071	111	76	2
179	-87.9963581015472	22.1335848011076	105	83	4
180	-83.680373840325	9.01108997408301	110	113	3
181	-79.3643608338316	-4.11139999609441	113	109	9
182	-74.5254023013986	-17.2496033702046	148	116	6
183	-69.6864118805388	-30.3878007382154	161	123	5
184	-64.8473895716015	-43.5259921010584	116	112	12
185	-60.531256871589	-56.6484610103071	136	131	5
186	-56.2150954268873	-69.7709250599146	99	102	4
187	-51.8989052374964	-82.8933842498809	84	90	4
188	-47.5826863033581	-96.0158385820687	76	84	5
189	-42.7435108426143	-109.154002339579	86	72	1
190	-35.4846878619283	-128.861236715689	86	70	0
191	-28.2257931341301	-148.568457582034	67	49	0
192	-23.3864901227644	-161.706597320735	63	63	1
193	-18.5471552237286	-174.844731054269	64	59	1
194	-13.1848512222641	-187.998569381423	60	66	1
195	-7.82251218799502	-201.152400433086	69	50	0
196	-2.46013812150341	-214.306224207394	64	48	0
197	3.97600710415281	-226.564242093824	56	59	0
198	10.4121906823129	-238.822249764577	64	50	0
199	20.3140864612651	-257.68070316501	72	44	0
200	30.766866892518	-275.627621897496	60	48	1
201	34.2604289067094	-281.300850318745	68	52	1
202	41.2197378080455	-293.574513917789	55	55	2
203	51.6448579140124	-312.448594918475	55	59	0
204	58.6042708148016	-324.722228859551	70	47	1
205	65.591563092079	-336.068635221571	73	53	1
206	72.5510569541366	-348.342245422304	59	49	0
207	79.5105920962524	-360.615843756124	53	49	0
208	86.4701685179025	-372.889430225827	70	52	0
209	93.4297862189705	-385.163004827686	54	51	0
210	100.417275308224	-396.509351793677	52	44	0
211	107.376973970153	-408.782902653329	72	48	0
212	114.336713911325	-421.056441647932	68	50	1
213	121.296495131683	-433.329968774691	68	60	0
214	128.256317631109	-445.603484037332	69	49	0
215	135.244003530126	-456.949771606363	72	56	0
216	142.203906989249	-469.223263124935	49	55	0
217	149.163851727324	-481.496742776595	53	48	0
218	156.151655073103	-492.842994702049	60	62	1
219	163.634655831906	-505.132139409892	68	45	1
220	171.117700799485	-517.421270475723	61	53	1
221	178.077811982541	-529.694700936787	68	55	0
222	185.037964444084	-541.968119529076	57	49	0
223	192.025967302034	-553.314310337417	71	46	0
224	198.986200721934	-565.587705185637	74	66	2
225	205.946475419798	-577.861088168807	65	50	0
226	212.906791395857	-590.134459283203	54	56	0
227	219.867148649704	-602.407818530686	60	53	0
228	230.844650900399	-620.369907686487	86	52	0
229	241.822247912234	-638.331967488863	62	56	0
230	248.810567723354	-649.678061530925	72	50	0
231	255.771131097921	-661.951359705068	53	64	0
232	262.73173574981	-674.224646014161	73	60	0
233	269.692381679255	-686.497920452617	65	56	0
234	276.653068885673	-698.771183026023	64	48	1
235	283.641585497127	-710.11721766647	56	56	1
236	290.602353659575	-722.39045649115	69	54	1
237	297.563163098821	-734.663683450781	55	54	1
238	304.551797151507	-746.009682442062	60	48	1
239	311.512687546201	-758.282885654829	54	55	0
240	318.473619217577	-770.556076998822	70	46	0
241	325.46237071068	-781.902040344663	75	59	0
242	332.423383336805	-794.175207942724	51	51	1
243	338.889201696322	-805.505480359308	73	49	0
244	344.887591379695	-814.965643792413	67	63	0
245	350.362995111733	-824.410132736899	56	54	0
246	354.82016705093	-832.896067840979	62	63	0
247	358.286869044241	-839.496236203238	57	50	0
248	361.258336745203	-845.153521014377	52	52	0
249	365.24807580153	-851.769347847439	66	55	0
250	368.247330608254	-856.499411377124	65	58	0
251	369.237827553356	-858.38517079968	73	54	0
252	370.751342835196	-860.286593281664	74	44	0
253	372.787877132185	-862.203678260557	63	43	0
254	374.796645982715	-865.047978470102	69	62	0
255	377.272902509721	-869.762372636236	50	48	0
256	380.244417830196	-875.419643637724	44	57	0
257	383.711196028453	-882.019790391438	68	46	1
258	388.196262792568	-889.578472773544	66	61	0
259	393.671863691008	-899.022903741337	61	50	1
260	399.642751160136	-909.410203364678	63	62	1
261	406.136693091772	-919.813153208233	61	50	0
262	412.602908850822	-931.143309068866	66	63	0
263	418.546132754709	-942.457797344774	68	47	1
264	424.489389333408	-953.772276916541	73	50	1
265	429.937403234362	-964.143875542097	59	44	2
266	434.367136023182	-973.556939824484	64	54	1
267	437.255545900029	-981.995818006806	74	64	0
268	438.630374191562	-988.533297038637	77	63	1
269	439.537678314664	-993.20068819169	75	60	0
270	441.518804269203	-996.972171979956	81	61	1
271	446.749141818436	-997.128714096732	67	49	0
272	451.044411149982	-993.545077919029	69	55	1
273	451.183160237211	-988.908996219747	60	58	1
274	448.734498773119	-983.267430525273	78	43	0
275	444.7167498864	-977.578901086003	61	57	2
276	440.231485802855	-970.020280404948	58	49	1
277	435.278715384717	-960.591566869989	59	43	0
278	429.83069413231	-950.219974998385	80	53	0
279	423.364402738516	-938.889846024103	71	63	0
280	416.375121279445	-927.544049176387	66	50	0
281	409.385877902503	-916.198240440339	62	53	2
282	402.424433613603	-903.925203543156	69	53	1
283	395.463030600338	-891.652154781856	68	45	1
284	388.501668862649	-879.379094148055	61	61	1
285	381.017330169154	-867.090359660797	60	64	0
286	370.038528820616	-849.128672135994	58	58	0
287	359.610606993956	-830.255403749645	66	53	0
288	352.126442192646	-817.966616514139	47	56	0
289	344.642321597203	-805.677815631963	81	59	1
290	337.681254648603	-793.404668490402	65	48	0
291	330.692451543582	-782.058725630865	67	56	0
292	324.74969999498	-770.74410890229	71	59	2
293	319.274426386866	-761.299585391767	61	48	1
294	314.266619809554	-753.725157062523	74	56	0
295	310.277056864987	-747.109280356206	67	57	0
296	306.782726839709	-741.436287065968	59	61	0
297	304.306627991202	-736.721849964	62	46	1
298	302.297969063278	-733.877515298314	67	66	0
299	301.307532698906	-731.991739547811	56	49	0
300	301.335316861107	-731.06452344358	65	48	1
301	301.335316861107	-731.06452344358	79	56	0
302	301.335316861107	-731.06452344358	61	51	1
303	301.335316861107	-731.06452344358	63	43	0
304	301.335316861107	-731.06452344358	64	59	0
305	301.335316861107	-731.06452344358	64	52	0
306	301.335316861107	-731.06452344358	66	54	0
307	301.335316861107	-731.06452344358	58	44	2
308	301.335316861107	-731.06452344358	53	62	0
309	301.335316861107	-731.06452344358	72	57	0
310	301.335316861107	-731.06452344358	63	49	1
311	300.812314857321	-731.048851582222	60	47	0
312	299.821879854251	-729.163075471297	54	64	0
313	297.841012571531	-725.391522521153	75	60	0
314	294.841932809039	-720.661407378502	76	56	0
315	290.852432554937	-714.045511757024	73	55	0
316	285.872522015299	-705.543832753785	62	46	0
317	276.435759092157	-688.556131500751	63	55	0
318	265.485673777817	-669.66694784537	79	44	0
319	258.002076578676	-657.377988745458	78	50	0
320	251.041515336663	-645.104694055393	68	59	0
321	244.108792656218	-631.904171485454	86	61	0
322	237.148315567058	-619.630853070877	67	54	0
323	230.160079275316	-608.284738779999	59	36	0
324	223.199683143699	-596.011396621354	61	51	0
325	216.239328289696	-583.738042594865	57	49	2
326	209.279014713597	-571.464676702395	55	63	0
327	201.795760916953	-559.175614884123	53	43	0
328	190.818548016774	-541.213447263464	56	46	0
329	180.364407093613	-523.266937047243	43	68	0
330	173.404301239352	-510.993510092609	58	53	0
331	166.444236663461	-498.720071271993	64	60	1
332	159.484213366231	-486.446620585397	83	63	0
333	152.524231347546	-474.173158031888	56	50	0
334	145.013500728528	-462.811208420433	60	58	0
335	137.53063259559	-450.522029297426	90	52	0
336	130.570775744447	-438.248529419303	62	49	2
337	123.610960172315	-425.975017674267	65	52	0
338	116.651185879018	-413.701494062319	72	62	0
339	109.663624778797	-402.35517438408	61	54	0
340	99.2101850184845	-384.408456793055	62	63	1
341	88.7846686187549	-365.534496724606	60	59	0
342	81.8250991246314	-353.260913772509	74	48	0
343	74.8377348351642	-341.914534700103	65	50	0
344	67.3552921870141	-329.625227392651	60	50	0
345	59.8728937485721	-317.335906443186	71	65	1
346	52.8856496149092	-305.989490007982	62	55	0
347	45.9262862527976	-293.715845989995	70	52	1
348	38.9669641703949	-281.442190107889	55	59	1
349	32.0076833685162	-269.168522360735	65	63	0
350	25.5713892855565	-256.910548569635	71	54	0
351	16.1645669222344	-238.995030041784	62	45	0
352	9.72836724511581	-226.737031111494	55	45	0
353	3.84299869940151	-213.567514843307	63	56	0
354	-4.98498253250727	-193.813224178739	75	63	0
355	-10.8981114792987	-181.570901844651	65	50	1
356	-16.2882700223709	-169.344281829894	73	45	0
357	-21.6505376857822	-156.190438920632	72	62	2
358	-27.0127703164471	-143.036588734947	77	65	1
359	-31.329107396421	-129.914157094434	82	67	0
360	-35.6454157317639	-116.791720594279	75	56	0
361	-40.4846224398934	-103.653565271758	84	89	2
362	-45.32379726012	-90.5154039468616	101	86	1
363	-49.6400162194041	-77.3929517837241	89	105	2
364	-53.9562064339989	-64.2704947628081	129	102	6
365	-60.691897882265	-44.5789418686181	129	100	4
366	-65.0080154492171	-31.4564724285156	128	114	7
367	-69.3241042711306	-18.3339981297031	157	152	5
368	-76.0596408800338	1.35758164618164	121	125	4
369	-78.4791094402899	7.92668376397341	89	111	4
370	-82.7951104558306	21.0491731818765	92	85	4
371	-89.5305129975895	40.7407764801756	67	92	5
372	-93.8464413645561	53.8632783154026	81	55	1
373	-98.1623409858439	66.9857850112021	69	56	1
374	-103.001116979751	80.1240183534101	73	42	1
375	-107.839861084765	93.262257700786	78	51	0
376	-114.575016263174	112.953904680908	76	54	1
377	-120.759323352191	133.557054918259	59	55	1
378	-125.047163045034	147.606807427481	69	61	0
379	-129.362856218067	160.729349217378	66	50	0
380	-133.155626749562	173.836170229129	61	54	0
381	-137.471264002204	186.958721194416	58	65	0
382	-142.309763262223	200.097003736533	56	53	0
383	-146.625341451378	213.219564960338	50	57	0
384	-150.940890894562	226.342131041922	69	63	3
385	-155.779297630419	239.480430387892	54	56	0
386	-160.617672476976	252.618735737167	78	50	0
387	-167.352292844967	272.310475103557	66	52	0
388	-173.563966423972	291.986495534889	57	66	0
389	-175.46021744475	298.53992762696	62	48	2
390	-177.879340246611	305.109091849998	62	53	0
391	-184.613784993126	324.800861449912	62	58	0
392	-191.348162702518	344.492642808706	65	48	1
393	-196.186291863036	357.630992561579	64	59	0
394	-200.473617355514	371.68082981091	61	48	0
395	-204.760912011494	385.730671916157	85	61	1
396	-209.598946335667	398.869038468227	69	54	0
397	-213.914083383745	411.991675272584	73	54	0
398	-218.229191684804	425.114316935651	64	55	1
399	-223.06713348208	438.252700287849	84	55	1
400	-229.801126497856	457.944548835047	59	68	0
401	-236.040104973421	476.693455073982	56	54	0
402	-239.860123896098	488.873167023063	64	50	2
403	-243.680119073135	501.052882811055	64	53	0
404	-247.033062635455	511.362431443296	67	66	2
405	-249.918963156932	519.801811661571	54	51	0
406	-252.309913867444	527.298237930983	64	57	0
407	-253.627239749825	535.690399719402	61	57	0
408	-253.431839371449	542.180908604525	62	56	0
409	-252.825246851542	544.946814634837	62	65	0
410	-252.246569116716	546.785505178384	72	62	0
411	-251.145042800519	548.608455341309	58	47	1
412	-250.594279971381	549.519930524752	63	56	1
413	-250.566366156039	550.447146099992	67	58	0
414	-250.538452337787	551.374361680821	62	47	0
415	-251.005473151396	553.244533224031	55	60	1
416	-253.041038203635	555.161926538683	70	51	0
417	-256.700975794636	555.272112728097	62	59	0
418	-260.388829285221	554.455086451024	66	46	0
419	-263.114736914693	550.824932821095	68	52	0
420	-262.843135479372	542.4642512016	56	39	0
421	-260.508044454094	533.11338758003	64	53	0
422	-258.11711158813	525.616956506856	50	65	0
423	-254.708378595009	517.161829682067	61	53	1
424	-250.832604380848	506.836534395814	54	56	1
425	-246.984722663299	495.584027418867	68	57	0
426	-243.136819055537	484.331524284557	62	60	1
427	-238.79394604679	472.136070611887	63	53	1
428	-232.060019773955	452.444206922315	75	46	0
429	-225.353933789011	431.825139451772	58	61	1
430	-220.543896365154	417.759538126178	76	60	0
431	-215.705919726985	404.621158341877	67	54	0
432	-211.390779045934	391.498519905843	62	61	0
433	-207.075609617925	378.375886328518	67	65	3
434	-202.237540452916	365.237523346208	73	53	0
435	-197.950212686032	351.187684481032	68	52	1
436	-193.662854082941	337.137850473635	67	54	0
437	-188.824690082227	323.999504287727	77	60	0
438	-183.986494191398	310.861164104193	64	50	0
439	-177.252020419401	291.169396159239	75	70	0
440	-170.545373736939	270.550424419343	65	59	0
441	-165.73494524468	256.484891485423	63	54	2
442	-161.419476320967	243.362309196033	80	60	1
443	-157.103978650935	230.239731762558	67	55	0
444	-152.265563510649	217.101431184448	64	51	0
445	-147.950006777013	203.978864012286	70	62	0
446	-143.662308935018	189.929086137563	75	57	0
447	-139.37458025763	175.879313120618	53	56	0
448	-135.058935199573	162.756760522723	55	51	0
449	-130.220364591514	149.618487543426	51	53	1
450	-125.904660470376	136.495945203118	77	47	0
451	-121.588927603385	123.373407722451	53	54	0
452	-116.750264472386	110.235151545145	79	55	0
453	-112.43447254278	97.1126243239269	67	50	0
454	-108.118651867844	83.990101961419	71	70	1
455	-101.38341344829	64.2984667206183	74	52	2
456	-94.6481079946388	44.6068432405591	95	70	7
457	-89.8371344864718	30.5414050975814	89	81	6
458	-85.5490395195084	16.4916925365105	102	86	6
459	-81.2330411433941	3.36920041032135	120	104	4
460	-76.39409813768	-9.76900535915047	139	105	4
461	-71.5551232437138	-22.9072051234543	153	132	6
462	-67.2390354900272	-36.0296815903857	126	124	4
463	-62.9229189914768	-49.1521531986073	140	123	5
464	-58.0838515770738	-62.2903361590579	121	87	6
465	-53.7676760177128	-75.4127975041047	113	104	7
466	-49.451471713488	-88.5352539941669	87	86	2
467	-45.1352386644576	-101.657705624588	81	82	1
468	-40.8189768709126	-114.780152393505	91	68	0
469	-34.0830648781848	-134.47167003341	73	55	1
470	-29.7667304376373	-147.594104383141	65	56	0
471	-24.4044993408024	-160.747957924381	64	63	0
472	-16.099618850858	-180.486580067314	54	48	0
473	-10.2143614951638	-193.65612531919	65	54	0
474	-4.85200542461826	-206.809952394105	71	57	0
475	1.0611796627054	-219.052265411243	57	55	0
476	7.49734256643569	-231.310277777724	57	49	1
477	13.3827498847386	-244.479788323864	66	64	0
478	19.8189895164687	-256.737781069241	71	45	0
479	26.7782143925433	-269.011469257995	65	53	0
480	33.2145321925054	-281.269440783188	68	56	0
481	39.6787323711324	-292.600186420605	88	65	0
482	46.6380765608046	-304.873840719461	70	52	1
483	53.5974620305933	-317.147483151406	57	47	0
484	60.556888780382	-329.421113716438	60	62	0
485	68.0393123765825	-341.710432989523	70	65	0
486	75.5496159979957	-353.072522884235	57	58	2
487	82.5091679180623	-365.346116128378	79	59	0
488	89.4687611176632	-377.619697505608	69	60	0
489	96.4562266202993	-388.966051250696	77	68	0
490	106.90966765472	-406.91277536191	50	65	1
491	117.335372939473	-425.786688556895	79	54	0
492	124.295170937607	-438.060210593045	53	56	0
493	131.282833250181	-449.406504942104	69	60	0
494	138.242712208361	-461.680003235117	66	54	0
495	145.202632445318	-473.953489661217	68	58	0
496	152.713384901232	-485.315438514575	69	55	0
497	160.196361723996	-497.60458956752	61	64	0
498	170.650352322962	-515.551150826737	61	48	1
499	181.104433401779	-533.497685369104	60	49	0
500	188.064601042774	-545.771098859608	51	39	0
501	195.02480996208	-558.0445004832	59	63	0
502	201.985060159233	-570.317890240811	64	51	2
503	208.973156875814	-581.664052181877	60	65	0
504	215.933488031093	-593.937418194488	67	56	0
505	222.893860464217	-606.210772341117	75	56	0
506	230.377262759663	-618.499795202166	72	54	0
507	237.860709262837	-630.788804418407	75	53	0
508	244.849005488039	-642.13490524143	59	51	0
509	251.809544362593	-654.408210191876	55	56	0
510	258.770124514413	-666.681503274478	79	58	2
511	265.758538182417	-678.02756845206	62	58	1
512	276.213440245716	-695.973859979771	63	50	0
513	286.640645338339	-714.847340861335	52	49	0
514	293.601430277689	-727.120574595407	74	67	0
515	300.562256493955	-739.393796460703	62	54	1
516	307.523123986728	-751.667006459087	71	57	0
517	314.51181381155	-763.012988476083	62	55	0
518	321.472762259771	-775.286174728535	66	44	0
519	328.433751984325	-787.559349113144	71	52	0
520	335.422559249157	-798.905295480974	67	55	0
521	342.383629928401	-811.178446117789	49	37	1
522	349.344741883804	-823.451584885828	59	50	0
523	356.305895115191	-835.724711787887	57	46	1
524	363.267089622677	-847.997826820239	64	61	0
525	370.256093682896	-859.343713781796	59	68	1
526	377.740387925936	-871.632467503659	51	58	0
527	388.719283716229	-889.594133861363	62	55	0
528	399.175251197303	-907.540111124516	57	68	1
529	405.613668562786	-919.797494267114	73	45	2
530	411.556857090211	-931.111992714927	84	60	2
531	417.527835729124	-941.49926618021	75	40	0
532	423.031328309735	-950.016441551968	51	44	1
533	427.488785030961	-958.502297143452	61	59	0
534	431.423229972192	-966.972492079251	81	53	1
535	435.385444590996	-974.515466854908	71	52	0
536	438.329362448072	-981.099911701865	68	63	2
537	439.208911717928	-986.694519290701	63	56	0
538	439.593182849756	-991.346255593002	71	47	0
539	440.528240838088	-995.086430205964	65	64	0
540	442.014086325129	-997.915042776614	71	57	0
541	446.665889755532	-999.910363045521	70	58	1
542	451.373196648143	-1000.05124561768	63	49	0
543	453.025547010649	-997.316556328908	70	52	0
544	453.65957777173	-993.623344065621	62	42	2
545	452.752258533845	-988.955956068821	55	52	0
546	450.275844983757	-984.241607631557	78	53	0
547	447.276405465207	-979.511603850871	78	55	0
548	443.809444754675	-972.91151095368	68	48	0
549	439.847217556788	-965.368544016965	62	45	0
550	435.389729317802	-956.882701587863	67	63	1
551	429.913958351186	-947.438326062635	70	43	0
552	423.915185643069	-937.978286495432	64	52	0
553	417.421172165778	-927.575364382938	69	42	0
554	406.965077307832	-909.629433120601	64	49	0
555	400.003651527106	-897.356392010115	60	51	2
556	392.5192466476	-885.067678460851	64	73	0
557	381.54034840042	-867.106021647342	63	41	0
558	374.579069214058	-854.832937277853	64	59	1
559	367.122585111589	-841.616961125284	79	52	0
560	359.638377813972	-829.328187548555	55	44	1
561	352.154214722279	-817.039400327019	70	54	0
562	344.670095836453	-804.750599457882	81	57	0
563	337.709030485828	-792.477452328429	64	56	0
564	330.775783849531	-779.277077175677	59	66	1
565	323.291796360922	-766.988237220794	58	55	3
566	312.313509231666	-749.026395011693	66	50	0
567	301.858318866056	-731.080195242539	66	38	0
568	294.897504103545	-718.806975188665	67	49	0
569	287.936730618065	-706.533743266948	63	48	1
570	284.442465330707	-700.860730895773	54	57	1
571	276.958756026404	-688.571806364693	80	56	1
572	265.980876194604	-670.609840105288	71	49	1
573	259.020269148168	-658.336558988318	48	62	0
574	252.059703379113	-646.063266001642	62	49	3
575	245.071381831891	-634.71717716381	59	69	1
576	238.110897019855	-622.443860432133	56	53	0
577	231.150453485199	-610.170531833544	55	56	0
578	224.190051228274	-597.897191368043	59	53	0
579	217.229690249136	-585.623839036562	68	52	0
580	209.718582205009	-574.262007716112	68	71	0
581	198.741294916312	-556.299861403182	58	53	1
582	188.314891463495	-537.426155595109	53	50	0
583	181.354738205671	-525.152742201462	79	53	0
584	177.860770828323	-519.479639008641	73	42	1
585	170.900678688951	-507.206207809038	66	58	0
586	160.446709652198	-489.259646702558	61	69	1
587	153.48671991023	-476.986185831018	64	49	0
588	146.003801217885	-464.697022167966	72	61	0
589	138.493105269386	-453.335060702637	61	54	1
590	131.533240694553	-441.061562506482	64	64	0
591	124.573417398962	-428.788052445278	67	58	0
592	117.585809125623	-417.441746326163	60	67	0
593	107.132296775875	-399.495049064048	79	52	1
594	96.7067059568944	-380.6211093124	59	49	2
595	89.7470874594292	-368.347539909184	61	47	0
596	82.7596759967273	-357.001174395904	85	49	0
597	75.2771825437085	-344.711881616153	55	52	0
598	68.3176877516089	-332.438275747001	62	43	1
599	61.8811872267979	-320.180359360762	72	55	1
600	51.4281614442007	-302.233519649133	47	62	0
601	40.9752261451795	-284.286653224379	57	46	1
602	34.0159346903674	-272.012988873757	72	60	0
603	27.0566845160793	-259.739312658086	77	49	2
604	20.0974756220239	-247.465624578297	58	56	2
605	13.6612508567632	-235.207631923258	55	51	0
606	7.7758573172614	-222.038121439517	66	50	1
607	1.86264909181045	-209.795817912556	71	56	0
608	-6.99316935759271	-190.968738527969	64	63	1
609	-15.298113838362	-171.230134876445	84	60	2
610	-20.660387180571	-158.076293294318	71	63	0
611	-26.0226254901499	-144.922444434837	65	61	0
612	-30.8618982831249	-131.784301117994	72	72	0
613	-35.1782102760044	-118.661865157075	72	78	1
614	-39.4944935243693	-105.539424335584	70	62	4
615	-44.3336737984791	-92.4012642139569	84	91	2
616	-51.0694610074861	-72.7097281198949	98	103	4
617	-57.8051811839687	-53.01818026416	118	101	8
618	-62.6442370504956	-39.8799973307177	143	103	10
619	-66.9603431168362	-26.7575257308781	138	152	9
620	-71.2764204382547	-13.635049270466	135	135	5
621	-75.5924690146348	-0.512567950412631	118	127	5
622	-79.9084888458601	12.6099182246253	93	111	5
623	-84.1966065061861	26.6596248522401	94	98	7
624	-88.4846933321678	40.7093363385648	83	88	3
625	-92.8006248411839	53.8318370915949	64	70	2
626	-97.1165276048705	66.9543427051976	71	67	0
627	-104.374684353708	86.6616931594908	88	57	0
628	-111.109867377148	106.353334252723	73	49	0
629	-115.42565201642	119.47586038243	66	63	0
630	-120.264306743338	132.614115325734	84	50	0
631	-125.10292958119	145.752376274206	56	69	2
632	-129.418624840851	158.874918063171	57	39	0
633	-133.211397235689	171.981739072129	87	56	1
634	-137.527036574727	185.104290042073	74	50	0
635	-142.365538144484	198.242572587915	66	52	0
636	-146.681118420209	211.365133812651	53	56	0
637	-150.996669949964	224.48769989796	67	50	0
638	-155.835078995617	237.625999246724	58	46	0
639	-160.150571461651	250.74857558962	65	50	0
640	-164.466035181482	263.871156792156	54	46	0
641	-171.200617242779	283.562902878039	74	48	1
642	-177.93513226771	303.254660721868	52	63	0
643	-182.250479430251	316.377261899412	68	50	0
644	-186.537899750634	330.427083496004	70	38	0
645	-190.825289234926	344.476909950376	62	52	0
646	-195.140548070834	357.599525700323	58	61	0
647	-199.978648485441	370.737880248576	60	45	0
648	-204.293848256406	383.860506257042	66	53	2
649	-208.609019280644	396.983137122355	63	51	0
650	-213.447027168586	410.121508474462	60	61	0
651	-217.762139127532	423.244149597362	66	59	0
652	-222.105129007308	435.439580026083	47	51	0
653	-226.448092223785	447.635015317239	68	52	0
654	-230.268169116171	459.814717669971	70	64	2
655	-234.116131826944	471.067208313383	65	49	0
656	-237.441215679806	482.303964097984	60	43	0
657	-242.718144592247	498.239757390693	58	41	0
658	-248.022943769407	513.248342394829	74	48	0
659	-250.880927261082	522.614938878454	59	61	0
660	-253.271874435421	530.111365750432	63	54	1
661	-254.150090323237	535.706140452065	63	65	0
662	-253.982603623648	541.269433767535	64	41	0
663	-253.320181950869	545.889770849608	63	61	1
664	-252.162826682965	549.567151888274	67	51	1
665	-252.051170065475	553.276014181785	63	46	0
666	-253.013123813551	556.089142112061	60	53	1
667	-255.048686601163	558.006536403671	73	61	0
668	-258.157858421037	559.028198556975	70	58	0
669	-261.322861232737	558.195431855507	63	57	1
670	-264.020850827219	555.492494354956	68	61	0
671	-264.216267881449	549.001985625364	66	70	0
672	-262.376118191285	540.5940783564	54	63	0
673	-259.985193558154	533.097646085545	61	51	0
674	-257.099322967173	524.658258654177	63	54	0
675	-253.71850130352	515.275917145424	68	63	1
676	-249.842722771456	504.950622823089	70	44	1
677	-245.994836507656	493.698116806336	64	66	1
678	-240.222966067551	476.81936498452	63	55	1
679	-233.956096136593	458.997668026015	74	52	1
680	-229.641075673222	445.875009078532	63	56	0
681	-225.326026462659	432.752354988828	47	54	0
682	-220.51599019632	418.686753666028	57	44	0
683	-215.705919726985	404.621158341877	63	63	0
684	-211.390779045934	391.498519905843	63	50	0
685	-207.075609617925	378.375886328518	64	60	0
686	-202.788313323923	364.326042068191	71	49	0
687	-198.500986193598	350.276202666573	64	57	2
688	-191.243776068848	330.568676630035	64	54	0
689	-184.509371691034	310.876896083355	58	57	0
690	-180.19402455329	297.754292738624	64	52	0
691	-175.383663307992	283.688747802749	63	53	0
692	-170.57326786028	269.623208865523	75	44	0
693	-165.73494524468	256.484891485423	78	51	1
694	-161.419476320967	243.362309196033	58	55	0
695	-157.103978650935	230.239731762558	69	45	0
696	-152.265563510649	217.101431184448	68	44	0
697	-147.977895457996	203.051648453809	65	49	0
698	-143.690196569951	189.001870578155	63	65	0
699	-138.851686596347	175.86358679831	62	56	1
700	-134.01314473321	162.72530902084	62	50	0
701	-129.697467786667	149.602762364782	58	46	1
702	-125.381762094446	136.480220565572	71	60	0
703	-121.066027656256	123.357683625072	62	62	0
704	-114.330920948647	103.666025707498	67	71	4
705	-107.6236261577	83.0471639819443	74	79	0
706	-103.335652028036	68.9974314486608	70	66	1
707	-99.0197702043806	55.8749193418771	77	71	4
708	-94.7038596351049	42.7524120975286	73	76	1
709	-89.8650091504678	29.6141895242035	90	83	5
710	-85.5490395195084	16.4916925365105	112	99	5
711	-81.2330411433941	3.36920041032135	99	107	8
712	-76.39409813768	-9.76900535915047	149	117	7
713	-69.1356238385779	-29.4763027522713	130	125	9
714	-61.8770777910249	-49.1835866365582	134	120	5
715	-57.0380072325352	-62.3217683881521	120	94	4
716	-52.1989047859679	-75.4599441336468	99	81	6
717	-47.8826957683195	-88.5823989994824	88	77	3
718	-44.0893848934211	-101.689134608954	88	78	4
719	-40.2960484147188	-114.79586637672	76	62	2
720	-35.9797563055181	-127.918307747692	79	60	0
721	-31.1405038522789	-141.056457093917	72	66	1
722	-23.8815653834026	-160.763669855893	74	45	0
723	-19.0422332112794	-173.90180419106	48	62	0
724	-13.1569949454279	-187.071353777312	71	63	3
725	-4.32906595984241	-206.825661896728	67	65	0
726	1.0611796627054	-219.052265411243	68	36	0
727	5.95636719709728	-230.335937849246	77	62	0
728	10.3843399143079	-239.749465393834	62	63	0
729	14.3450882476754	-247.292849660851	59	53	1
730	17.8107549538254	-253.893307721242	61	73	0
731	20.7813352664816	-259.550840843469	58	59	0
732	23.7519237490487	-265.20837179292	63	65	0
733	29.1980238523684	-275.580506212078	68	56	0
734	35.6622043122188	-286.911258161999	57	64	0
735	41.1640504327952	-295.42894527223	58	61	0
736	47.6561367028626	-305.832462633029	68	44	0
737	54.6155266998685	-318.106103360653	67	57	0
738	61.574957976758	-330.379732221365	58	43	0
739	68.5344305338222	-342.653349217027	66	57	0
740	75.4939443704206	-354.92695434764	56	53	0
741	82.4813337009982	-366.273331871256	49	47	0
742	89.4409284988069	-378.546913260594	74	52	0
743	96.4005645761499	-390.820482781157	63	60	0
744	106.854010402283	-408.767206924967	60	59	0
745	117.307546710537	-426.71390435379	61	58	0
746	124.295170937607	-438.060210593045	68	62	1
747	131.255010214751	-450.333720761351	58	50	1
748	138.214890771022	-462.607219066471	58	58	0
749	145.725603788742	-473.969180667773	62	66	1
750	153.208539578132	-486.258344457485	53	54	0
751	160.168545301538	-498.531805436127	63	51	0
752	170.622538296215	-516.478366711177	75	53	0
753	177.582646416849	-528.751798018813	69	43	0
754	185.06577516027	-541.040903622285	68	57	0
755	196.042964499095	-559.003086095676	66	45	0
756	203.003219223523	-571.276474148035	66	61	0
757	209.963515226089	-583.549850332551	66	56	0
758	216.951655923447	-594.89599869214	60	51	0
759	223.912032883614	-607.169351133518	60	56	1
760	230.872451121453	-619.442691706121	79	57	0
761	237.860709262837	-630.788804418407	70	56	0
762	244.821208457637	-643.062121246941	72	63	0
763	252.304741910251	-655.351104091853	81	53	0
764	259.816113181238	-666.712857262231	66	58	0
765	266.776737539214	-678.986136763357	73	46	0
766	273.737403174397	-691.259404394776	61	43	0
767	280.698110086727	-703.532660161145	73	47	0
768	287.658858276205	-715.805904057808	58	54	2
769	298.113950366213	-733.752139606513	54	54	0
770	308.569132932753	-751.698348437436	59	53	0
771	316.080831290572	-763.059998768382	73	63	1
772	320.098199018452	-768.748653572053	68	59	0
773	327.609959238267	-780.110282931477	58	54	1
774	338.588395503873	-798.072083891369	61	71	0
775	345.026461906673	-810.329562959261	70	67	0
776	350.941553730459	-822.571366132237	55	61	0
777	357.351924116781	-835.756041750312	56	57	0
778	364.313121553103	-848.029155067168	66	56	1
779	374.768878726696	-865.975194682367	50	54	0
780	385.224726374669	-883.921207578853	58	55	1
781	392.709109028801	-896.209934007376	61	47	0
782	400.193535888277	-908.49864678923	74	58	0
783	407.154982309497	-920.771687169559	70	54	0
784	414.116470006062	-933.044715679251	61	47	1
785	420.58272816526	-944.374858935364	74	47	1
786	426.525992891227	-955.689335587434	60	51	1
787	433.40433546633	-970.743979949504	70	56	0
788	438.246104553808	-983.881560617127	73	55	0
789	440.143968086864	-990.434694025666	74	52	0
790	441.574307889678	-995.117739376612	71	65	0
791	443.583187917015	-997.962005888112	55	53	0
792	446.665889755532	-999.910363045521	57	53	0
793	449.804094341525	-1000.00428532716	55	68	2
794	452.502513238986	-997.300903154537	75	60	0
795	453.65957777173	-993.623344065621	63	45	0
796	452.752258533845	-988.955956068821	56	59	0
797	449.780562954431	-983.298737762496	52	71	1
798	442.791134821309	-971.952985915355	66	62	0
799	435.334222345613	-958.737134232186	66	46	0
800	429.36317568575	-948.349886339158	85	47	0
801	422.896888610965	-937.019756584428	52	52	0
802	416.458394734829	-924.762400304899	82	55	0
803	409.496915562719	-912.489375321195	79	73	0
804	402.012455487682	-900.200679062866	60	55	0
805	394.528039618104	-887.911969156004	80	53	1
806	387.566687201092	-875.63890685048	56	46	0
807	380.082358276937	-863.350170569494	76	51	0
808	372.598073558242	-851.061420644633	73	54	0
809	365.636847897491	-838.788321017288	58	63	0
810	358.675663512375	-826.515209523961	71	55	0
811	351.191508480289	-814.226420497522	60	54	0
812	343.707397653954	-801.937617825344	66	66	0
813	336.223331033892	-789.648801505566	67	66	0
814	328.739308620046	-777.359971540049	68	57	0
815	317.78875075042	-758.470927851275	82	41	0
816	306.810509746778	-740.509070953354	73	41	0
817	299.326662693289	-728.220187323168	73	54	0
818	291.842859846307	-715.931290047243	70	48	0
819	284.882099941373	-703.658053012565	70	45	0
820	277.921381313587	-691.384804107249	69	59	0
821	270.932912842196	-680.038759391755	70	65	0
822	263.972275170672	-667.76548674237	48	47	0
823	257.011678776296	-655.492202227004	66	54	0
824	249.528132134525	-643.203227666207	72	51	0
825	242.044629700191	-630.914239459671	67	60	1
826	235.084160067083	-618.640917625278	74	51	0
827	228.123731711647	-606.367583924904	65	44	1
828	221.135542106349	-595.021454331465	56	59	0
829	214.175194708398	-582.748096884228	68	55	0
830	203.74865426874	-563.874430490658	54	71	1
831	193.29440018232	-545.927953343838	73	39	0
832	186.334217896743	-533.654548431747	69	49	0
833	179.374076889188	-521.381131649949	63	50	0
834	172.386163448624	-510.034918899648	64	51	0
835	165.426103399775	-497.761478375643	58	54	0
836	158.466084629938	-485.488025983796	61	39	0
837	150.983135895163	-473.198871415108	67	56	1
838	143.50023136934	-460.909703197889	71	56	1
839	136.512517441821	-449.563429332338	54	58	2
840	129.552665117721	-437.289927748963	55	68	0
841	122.592854072689	-425.016414299607	79	59	0
842	111.616337792773	-407.054034618661	64	55	0
843	100.639916277607	-389.091625585221	74	60	0
844	93.680271680525	-376.8180629462	60	50	0
845	86.7206683629774	-364.544488441199	65	55	1
846	79.7611063249642	-352.270902069286	62	61	0
847	72.8015855666017	-339.997303832322	80	56	2
848	65.814267966256	-328.650909456424	55	50	0
849	58.854828169453	-316.377287476324	72	54	1
850	51.8954296524753	-304.103653631173	63	64	1
851	44.9082295020344	-292.75722361356	54	64	2
852	37.94891194714	-280.483566026203	56	50	0
853	28.0468824710115	-261.625155082904	53	48	0
854	18.1170946861384	-243.693935618736	68	55	1
855	11.6808817216079	-231.435939821415	68	76	1
856	5.79549999028677	-218.26642644126	78	56	0
857	-0.117696884728502	-206.024120017886	66	54	0
858	-6.03085833316436	-193.781804910861	78	50	0
859	-11.9161282815039	-180.612265497446	69	40	0
860	-17.278425298864	-167.458428540267	79	55	1
861	-22.1177541038487	-154.320296034217	77	63	0
862	-29.3766875221045	-134.613086018711	70	59	1
863	-36.6355491931899	-114.905862491578	74	71	3
864	-41.4747504476109	-101.767705966718	68	76	2
865	-46.3139198142453	-88.6295434376225	78	77	3
866	-50.6301335450262	-75.5070901950821	101	85	6
867	-54.9463185310597	-62.3846320938319	111	113	5
868	-59.2624747721129	-49.2621691329405	142	113	6
869	-63.5786022683606	-36.1397013124079	118	108	8
870	-68.4176184833632	-23.0015111789107	163	123	7
871	-72.7336869183928	-9.87903309799731	129	135	6
872	-77.0218549236306	4.17066543269902	113	135	12
873	-81.8329046205617	18.2360879555345	73	99	5
874	-86.1488831627648	31.3585811527446	68	98	2
875	-90.4648329595802	44.4810792105272	96	70	2
876	-97.2001572707086	64.1726959459484	78	49	3
877	-103.412509878166	83.8486025342718	72	57	0
878	-107.728344693314	96.9711200287566	81	64	0
879	-112.044150762784	110.093642379157	67	50	0
880	-116.359928086807	123.216169589199	70	51	0
881	-121.198575050279	136.354425729252	58	54	0
882	-127.933589676395	156.046096222475	80	63	3
883	-134.14564359677	175.722052714787	66	52	0
884	-138.461275620444	188.844604762271	69	52	1
885	-142.77687889809	201.967161666602	54	51	1
886	-147.09245342965	215.089723428711	85	59	1
887	-151.930886601098	228.228017973714	59	51	0
888	-156.246402069286	241.350589996204	63	61	1
889	-160.56188879098	254.473166875541	48	52	0
890	-165.40022943815	267.611478223465	65	51	2
891	-170.238538195554	280.749795572832	61	60	0
892	-174.55393553566	293.872388112359	75	53	0
893	-178.869304129446	306.994985508732	65	45	0
894	-183.679622963362	321.060535225086	64	60	0
895	-187.967033004912	335.110358440317	59	61	1
896	-192.282311700983	348.232970952988	69	49	0
897	-199.016611175786	367.924765746109	70	42	0
898	-203.331817219034	381.047390676104	76	53	0
899	-207.646994515322	394.170020462014	55	50	1
900	-214.381139140634	413.861842131242	67	48	0
901	-219.219107374258	427.000220683403	62	63	0
902	-223.534181699099	440.122868283652	62	51	0
903	-227.849227276689	453.245520743541	54	55	0
904	-232.687102982891	466.383916097693	59	57	1
905	-237.002089494548	479.506578814238	87	54	0
906	-243.213087887096	499.182712296955	61	59	0
907	-247.528003315907	512.305386887863	65	45	1
908	-250.385988626978	521.67198301293	52	63	0
909	-254.178004763438	534.778924903832	66	55	0
910	-255.028303428611	541.300915400498	53	55	1
911	-254.365880642144	545.921252339147	86	59	0
912	-253.208524485526	549.598633112386	72	67	1
913	-252.601932791178	552.364539181814	61	54	0
914	-253.591800932889	554.250451662578	75	40	0
915	-256.150212510896	556.183587217703	72	54	0
916	-259.259385439858	557.205250142142	64	50	0
917	-262.452306194231	555.445268682204	78	60	0
918	-264.655366387509	551.799374239519	68	48	0
919	-264.794950513577	547.163296603598	68	55	1
920	-263.393901721633	541.552777529694	53	53	0
921	-259.546089295356	530.300258075818	64	55	0
922	-254.708378595009	517.161829682067	62	54	0
923	-250.832604380848	506.836534395814	70	58	1
924	-246.461867275881	495.568287615664	58	53	0
925	-242.119016970915	483.372830166481	59	58	1
926	-238.326908762741	470.265900760889	63	57	0
927	-234.011914959934	457.143236956559	78	52	0
928	-229.174030849186	444.004840368405	69	59	0
929	-224.336114847974	430.866449783556	84	65	1
930	-220.021031661017	417.743801632896	67	54	1
931	-215.73382473801	403.693942799233	69	69	1
932	-210.923718907987	389.628353471868	57	50	1
933	-206.085676179209	376.489985687658	55	58	0
934	-201.247601560317	363.351623906754	64	50	1
935	-196.932367838104	350.229001670144	76	65	0
936	-192.617105369398	337.10638428852	70	58	1
937	-187.806836523523	323.040823759511	56	69	0
938	-180.57742084394	302.406101990491	74	52	0
939	-173.320035115408	282.698609279469	68	56	0
940	-168.481738100701	269.56028830912	62	69	0
941	-164.166293209826	256.437702784315	61	43	0
942	-159.850819572865	243.31512211822	55	59	0
943	-155.563207733911	229.265330748633	60	50	0
944	-151.798454008123	215.231272122823	72	36	2
945	-147.482893617067	202.108705488965	62	59	0
946	-142.644412388268	188.970416911878	65	49	2
947	-138.328792933782	175.847860536538	57	57	0
948	-134.041030055669	161.798093456775	53	53	1
949	-129.230339313275	147.732606117614	60	46	0
950	-122.495314815606	128.040933921002	60	52	0
951	-115.760223282909	108.3492734842	61	52	0
952	-111.444426124624	95.226747344248	71	58	1
953	-107.12860022072	82.1042260620743	82	67	0
954	-102.28983911348	68.9659878918901	67	53	0
955	-97.4510461177561	55.8277557259426	89	65	2
956	-93.135130835115	42.705250103958	94	63	2
957	-88.8191868072608	29.5827493406832	90	75	6
958	-84.0081745732459	15.5173184005544	100	91	2
959	-77.3005716480548	-5.10149041377008	112	108	2
960	-72.9845225688186	-18.223973360844	121	119	9
961	-68.6684447445441	-31.3464514473453	132	137	5
962	-62.4557345231879	-51.0223011141643	125	141	4
963	-58.1395856221206	-64.1447673216462	134	107	6
964	-53.8234079764807	-77.2672286722809	98	98	5
965	-49.507201585744	-90.3896851642057	64	82	1
966	-45.1909664503764	-103.512136796489	73	87	0
967	-40.8747025703778	-116.634583566338	80	76	1
968	-36.0354796954198	-129.77273892425	66	68	2
969	-31.196224932617	-142.910888275132	66	61	0
970	-26.3569382824353	-156.049031623639	63	58	3
971	-20.9946847769315	-169.202880535275	55	71	0
972	-15.6323962387396	-182.35672217235	60	51	2
973	-7.3274282948114	-202.095325911418	85	52	1
974	-1.44211091374746	-215.264858163893	75	55	0
975	4.99403872556286	-227.522874469869	64	54	2
976	14.8958822909626	-246.381341148168	70	45	0
977	21.3321292866603	-258.639331528917	64	51	0
978	27.7684146347456	-270.897311695851	54	60	0
979	34.7276869167108	-283.170986326411	63	44	0
980	41.7148440536694	-294.517433412373	75	61	1
981	48.6741972978343	-306.791084300727	70	61	0
982	59.0993847743957	-325.665146238171	60	47	0
983	69.5525047105039	-343.611965772696	65	48	0
984	76.5398586609517	-354.958353465423	90	54	0
985	80.0335499185603	-360.631542854011	58	44	0
986	86.9931278045988	-372.905128465034	66	44	1
987	97.4464874307741	-390.851876748726	65	45	0
988	104.406167716545	-403.125432690606	63	47	0
989	111.365889281558	-415.398976764642	77	67	0
990	118.325652125815	-427.67250897456	54	40	1
991	125.808423536306	-439.961722775362	78	54	0
992	136.785089692858	-457.924063948914	58	49	1
993	147.238879042736	-475.870685009286	71	51	0
994	150.732768463029	-481.543814141303	49	49	0
995	157.69275887328	-493.817279354669	58	49	0
996	168.146729184082	-511.763846983202	66	57	0
997	175.106821991678	-524.037282523699	69	56	0
998	182.066956077761	-536.310706199147	58	52	0
999	189.577921380522	-547.672587701119	84	59	0
1000	197.061119489605	-559.961671462283	84	54	0
1001	204.021378740843	-572.235057810321	66	45	1
1002	210.981679270335	-584.508432290517	62	62	0
1003	221.436108656344	-602.454863777384	71	42	1
1004	231.890628520923	-620.401268547401	61	48	0
1005	238.851092563651	-632.674595548771	70	60	1
1006	245.839394685405	-644.020694676787	65	50	1
1007	253.32293277845	-656.309675695375	53	45	1
1008	260.806515078875	-668.59864306543	65	61	0
1009	267.794937349099	-679.944704827853	65	47	1
1010	274.755607511441	-692.217970754951	53	53	1
1011	281.716318950581	-704.491224816069	65	69	0
1012	288.677071666752	-716.764467009343	72	55	1
1013	295.637865660014	-729.037697334774	60	50	0
1014	306.093025543611	-746.983912519179	57	55	0
1015	316.548275903566	-764.930100982077	58	49	0
1016	323.509233405406	-777.203283825889	67	59	0
1017	330.470232183754	-789.476454799995	78	49	0
1018	337.45904805063	-800.822397755459	71	47	1
1019	344.420127783611	-813.095544982702	66	60	1
1020	351.381248792575	-825.368680342101	72	49	0
1021	358.893196714635	-836.730252409354	52	46	1
1022	369.871918349178	-854.691969400272	79	48	0
1023	380.327715841529	-872.637994971126	72	46	0
1024	387.289042962773	-884.911069252528	77	51	0
1025	394.250411359826	-897.184131663293	54	46	0
1026	401.211821032339	-909.457182208076	50	55	0
1027	408.173271980195	-921.730220883153	72	58	1
1028	415.162522222789	-933.076031411067	60	59	1
1029	421.628783085675	-944.406173073687	44	54	1
1030	427.572050513409	-955.720648258924	64	62	0
1031	432.49704430945	-966.07658723183	76	51	0
1032	436.431506711815	-974.546777330339	62	56	1
1033	438.824641772197	-982.042782914825	56	62	0
1034	439.676439673232	-988.564606687985	58	38	1
1035	440.555992875539	-994.159213907085	55	50	1
1036	442.509368608065	-998.857913513668	69	68	0
1037	445.592070663057	-1000.80627142545	41	39	0
1038	450.354878346552	-999.092722492293	49	53	0
1039	454.127112822316	-995.493429797702	70	58	0
1040	454.238109386875	-991.784564406611	72	51	1
1041	452.284724975529	-987.085870154202	56	68	0
1042	449.313031443395	-981.428651488386	61	46	0
1043	445.81831488834	-975.755776635371	59	57	0
1044	441.828329340497	-969.140027970076	51	41	0
1045	437.370832932822	-960.654187716544	59	59	1
1046	432.390326529101	-952.152686899528	75	53	0
1047	423.915185643069	-937.978286495432	72	55	0
1048	414.944835737231	-922.860994463786	70	65	1
1049	408.47862792376	-911.530841879547	66	51	0
1050	401.517194553802	-899.25780332461	61	54	1
1051	394.528039618104	-887.911969156004	61	52	0
1052	387.566687201092	-875.63890685048	59	54	0
1053	380.60537605983	-863.36583267618	61	48	0
1054	373.644106194261	-851.092746635899	71	57	0
1055	366.159862750501	-838.803984902799	64	53	0
1056	358.675663512375	-826.515209523961	71	59	2
1057	351.714520403533	-814.242086160928	57	42	0
1058	340.763760986389	-795.353103829548	80	46	0
1059	329.290093928052	-776.44842381496	66	54	0
1060	321.806115964719	-764.15958113689	55	45	1
1061	314.322182207427	-751.870724810287	77	60	2
1062	306.810509746778	-740.509070953354	69	45	0
1063	299.849664359412	-728.235859368928	68	61	0
1064	292.888860248902	-715.962635914795	69	53	0
1065	285.900309713848	-704.61661667563	82	59	0
1066	278.939586559136	-692.343369475566	52	57	0
1067	271.455908761302	-680.054434932768	59	53	0
1068	263.972275170672	-667.76548674237	52	42	0
1069	257.011678776296	-655.492202227004	71	49	0
1070	250.051123659185	-643.218905841932	55	59	0
1071	243.090609819628	-630.945597590879	60	49	0
1072	236.102338149503	-619.599493472837	58	52	1
1073	229.141905266908	-607.326161475852	70	60	0
1074	218.192249900021	-588.436851206236	55	60	0
1075	207.214888588293	-570.474727571942	65	66	0
1076	200.226816427254	-559.128562333062	75	46	0
1077	193.266591265099	-546.855169275776	71	45	0
1078	186.306407381431	-534.581764349714	53	50	0
1079	179.346264775842	-522.308347558603	58	53	1
1080	172.386163448624	-510.034918899648	79	53	2
1081	165.398288092983	-498.688694261946	55	54	0
1082	158.43826772488	-486.415241859853	61	52	0
1083	151.478288635204	-474.141777590849	66	47	0
1084	144.490530725743	-462.795517309569	78	46	1
1085	137.007664058241	-450.506337265484	68	46	0
1086	126.058842276572	-431.616780417971	69	62	0
1087	115.605257592455	-413.670104790479	60	55	2
1088	108.617699198134	-402.323783392087	63	52	0
1089	105.123934282921	-396.650618236512	61	55	0
1090	98.1642637198674	-384.377063227817	66	56	0
1091	87.7387518251198	-365.503100587986	62	38	1
1092	80.7791852599476	-353.229515919462	76	64	1
1093	73.8196599744842	-340.95591938775	67	57	1
1094	66.8601759685553	-328.682310990058	69	53	0
1095	59.8728937485721	-317.335906443186	52	61	0
1096	52.9134907044354	-305.062274303287	69	60	1
1097	45.9541289404733	-292.788630296476	75	54	1
1098	38.9669641703949	-281.442190107889	58	61	1
1099	32.0076833685162	-269.168522360735	63	37	0
1100	22.1057083571213	-250.310096913949	53	54	0
1101	12.2038241206901	-231.451647293754	73	65	2
1102	5.76764804520644	-219.193642077968	56	52	0
1103	-0.14555020496482	-206.951335648075	46	61	1
1104	-5.50792043324327	-193.797514574602	60	53	1
1105	-10.870255629241	-180.643686224706	73	50	1
1106	-16.2325557924923	-167.489850603044	59	69	1
1107	-21.5948209232301	-154.336007702164	77	62	0
1108	-26.9570510212216	-141.182157524861	65	62	1
1109	-31.796316051099	-128.044013010338	81	71	0
1110	-36.1126207289635	-114.921575969085	79	64	0
1111	-40.4288966622553	-101.799134070054	80	61	2
1112	-47.6876434704755	-82.0918898368254	73	94	5
1113	-54.4233963529696	-62.4003478651866	115	105	9
1114	-58.7395541652222	-49.2778854425997	128	113	5
1115	-63.5786022683606	-36.1397013124079	179	104	6
1116	-67.8947010197444	-23.0172286340967	156	130	5
1117	-72.2107710260316	-9.89475109428167	138	129	8
1118	-76.5268122873385	3.22773130424321	98	119	16
1119	-80.8428248032578	16.350218561478	85	97	4
1120	-85.1588085740223	29.4727106783539	81	97	6
1121	-89.47476359969	42.5952076539397	74	75	3
1122	-94.3135979171493	55.7334301900119	86	50	1
1123	-101.048883922922	75.4250536449254	75	55	1
1124	-107.233320584346	96.0281820567325	78	70	1
1125	-111.521249234618	110.07791945152	69	51	0
1126	-116.359928086807	123.216169589199	57	61	0
1127	-120.675676665094	136.338701658882	59	55	1
1128	-124.991396497644	149.461238588206	70	58	2
1129	-129.829982827185	162.599505526945	57	53	1
1130	-134.14564359677	175.722052714787	67	47	0
1131	-138.461275620444	188.844604762271	67	64	0
1132	-142.77687889809	201.967161666602	53	54	0
1133	-147.09245342965	215.089723428711	57	55	0
1134	-151.930886601098	228.228017973714	67	48	0
1135	-156.246402069286	241.350589996204	72	56	0
1136	-162.981063100859	261.042321798392	58	61	1
1137	-169.715657096065	280.734065361321	70	49	0
1138	-174.031056007545	293.856657358818	56	57	0
1139	-178.869304129446	306.994985508732	62	58	0
1140	-183.184643976681	320.117587765679	68	60	0
1141	-187.499955077248	333.240194878541	69	56	0
1142	-192.310211188684	347.305755391717	71	48	2
1143	-196.597561650153	361.355588322505	68	69	0
1144	-200.912782852596	374.478210551664	72	53	0
1145	-205.750843612885	387.616572299972	66	44	0
1146	-210.066005750268	400.739204785787	60	49	0
1147	-214.381139140634	413.861842131242	81	64	0
1148	-219.219107374258	427.000220683403	73	50	2
1149	-225.953138697718	446.692062510177	70	60	0
1150	-232.687102982891	466.383916097693	58	46	0
1151	-237.002089494548	479.506578814238	57	52	0
1152	-240.822102713108	491.686291723512	62	42	1
1153	-244.670004299667	502.938792922534	54	48	1
1154	-248.022943769407	513.248342394829	59	66	0
1155	-250.908840881137	521.687723332085	52	53	0
1156	-252.776937279152	529.168409582227	59	61	0
1157	-253.627239749825	535.690399719402	55	50	0
1158	-253.403925020481	543.108124163933	73	51	1
1159	-252.741504099919	547.728461331688	66	45	0
1160	-252.190740830323	548.639936316758	62	52	1
1161	-251.639977780171	549.551411370747	68	42	0
1162	-251.639977780171	549.551411370747	77	41	0
1163	-251.639977780171	549.551411370747	57	49	0
1164	-251.639977780171	549.551411370747	74	46	0
1165	-251.639977780171	549.551411370747	77	53	0
1166	-251.639977780171	549.551411370747	61	48	0
1167	-251.639977780171	549.551411370747	76	60	2
1168	-251.639977780171	549.551411370747	86	54	0
1169	-251.639977780171	549.551411370747	72	55	0
1170	-251.639977780171	549.551411370747	51	51	0
1171	-251.639977780171	549.551411370747	63	56	0
1172	-251.612063741602	550.478626943193	52	48	0
1173	-252.051170065475	553.276014181785	65	44	0
1174	-254.058820050152	556.120623561554	80	61	0
1175	-258.792368681403	555.33507764712	73	63	0
1176	-263.086820418655	551.75214835722	73	47	1
1177	-264.18835116789	549.92920115497	76	59	0
1178	-263.310152308899	544.334424106404	61	41	0
1179	-261.469998244778	535.926517322659	78	51	0
1180	-259.051153490262	529.357301174663	67	50	0
1181	-256.165278100001	520.91791446507	67	42	0
1182	-252.812364875863	510.608358266763	65	56	1
1183	-248.936579256027	500.283064898103	71	51	0
1184	-245.088685667317	489.030559840612	62	46	0
1185	-240.745823699632	476.835104008205	63	68	1
1186	-236.402935068472	464.639653033577	64	60	1
1187	-232.087928721099	451.516991387121	58	54	0
1188	-227.250031392148	438.378597198986	60	50	1
1189	-222.440008807229	424.312993475236	67	48	0
1190	-218.152817620896	410.263131943531	62	56	0
1191	-211.418683013646	390.57130436413	77	50	0
1192	-204.161611052288	370.863754036836	55	64	1
1193	-201.74257112015	364.294573595747	71	55	0
1194	-197.455240624433	350.244735272601	67	53	0
1195	-190.748799914902	329.625728258863	69	57	1
1196	-185.910617241869	316.487385678105	67	41	1
1197	-181.595281077432	303.364780713804	58	41	0
1198	-177.27991616627	290.242180607282	71	50	0
1199	-172.469535557204	276.176639273763	72	56	1
1200	-165.76283821027	255.557675930671	66	65	1
1201	-159.028179240704	235.865939899348	72	52	1
1202	-154.189777318097	222.727636919357	57	36	1
1203	-149.902122272819	208.677852027118	77	60	3
1204	-145.614436392265	194.628071995452	62	72	0
1205	-140.775939636107	181.489785812795	58	42	1
1206	-136.460305550834	168.367231597193	71	50	0
1207	-132.144642719592	155.2446822403	55	59	3
1208	-127.30605343997	142.106412862428	54	58	1
1209	-120.571009789128	122.414744025096	61	54	0
1210	-113.83589910384	102.723086948507	73	55	2
1211	-109.520089401514	89.60056296736	62	75	2
1212	-105.204250953684	76.4780438449234	71	49	0
1213	-100.393353845517	62.4125925032422	87	73	1
1214	-96.1053314625751	48.3628680678084	87	90	3
1215	-91.7894031208125	35.2403640616685	110	84	8
1216	-86.9505339651369	22.1021450916305	102	80	6
1217	-82.6345465616323	8.97965134680271	111	87	5
1218	-76.4219695577049	-10.6962209362537	133	124	5
1219	-69.6864118805388	-30.3878007382154	146	120	8
1220	-64.8473895716015	-43.5259921010584	109	131	8
1221	-60.531256871589	-56.6484610103071	106	114	4
1222	-56.2150954268873	-69.7709250599146	104	105	4
1223	-51.3759805978625	-82.909099617973	92	66	4
1224	-47.059760092583	-96.031553408131	79	78	3
1225	-42.7435108426143	-109.154002339579	93	72	2
1226	-37.9043034940842	-122.292160091922	62	63	0
1227	-33.587995183887	-135.414598761126	85	68	1
1228	-26.3290788983577	-155.121816030703	77	70	0
1229	-20.9668266592198	-168.275664937682	68	60	1
1230	-15.6045393873355	-181.429506571032	59	54	0
1231	-7.29957339871908	-201.168110301718	66	53	0
1232	-1.41425739572151	-214.337642548606	68	41	0
1233	4.49894893000601	-226.579950501211	59	61	0
1234	10.4121906823129	-238.822249764577	70	52	0
1235	16.8205633316538	-252.00746286381	56	45	0
1236	23.2568251013872	-264.26545011811	46	61	0
1237	29.7209715314675	-275.596211504191	74	57	3
1238	40.1738381647738	-293.543106097728	56	66	0
1239	50.5989537656424	-312.417189669795	63	58	0
1240	57.5583637372474	-324.6908253273	82	62	0
1241	65.0686081998865	-336.052934345789	61	40	0
1242	72.5510569541366	-348.342245422304	63	44	0
1243	79.5105920962524	-360.615843756124	66	66	1
1244	86.4701685179025	-372.889430225827	64	44	0
1245	96.9235260028508	-390.836179797538	67	62	0
1246	107.376973970153	-408.782902653329	65	44	0
1247	114.336713911325	-421.056441647932	61	52	0
1248	121.324320448563	-432.402752971277	74	54	0
1249	128.284141349781	-444.67626822181	69	31	1
1250	139.260830753308	-462.638602736406	63	47	1
1251	146.771546479082	-474.000562493689	55	49	0
1252	153.731512388273	-486.274034481496	44	63	0
1253	164.157630894624	-505.147828148678	57	35	1
1254	171.117700799485	-517.421270475723	71	48	0
1255	178.105624296761	-528.767485039309	69	63	0
1256	185.06577516027	-541.040903622285	49	76	0
1257	196.015156290319	-559.930302020162	61	52	1
1258	206.992442898743	-577.892455159687	82	59	0
1259	213.980565907026	-589.238608603366	71	45	0
1260	220.940924491675	-601.511966125108	55	62	1
1261	227.90132435417	-613.785311779939	66	65	0
1262	234.861765494396	-626.058645567857	81	59	0
1263	241.822247912234	-638.331967488863	66	56	0
1264	248.810567723354	-649.678061530925	53	38	0
1265	255.771131097921	-661.951359705068	67	56	1
1266	262.73173574981	-674.224646014161	71	64	0
1267	273.709612759354	-692.186620447785	49	45	0
1268	284.687584528758	-710.14856552612	62	75	0
1269	291.676141929696	-721.494586555287	59	44	0
1270	298.636952699744	-733.767811788246	69	63	0
1271	305.597804746649	-746.041025154293	60	61	1
1272	312.586479588412	-757.387010536157	56	52	0
1273	319.024405975244	-769.644530547783	60	45	1
1274	325.46237071068	-781.902040344663	57	58	0
1275	332.946392880054	-794.190875896253	59	36	0
1276	340.430459255527	-806.479697802104	58	67	0
1277	347.419330894016	-817.825623779558	55	55	1
1278	354.380468679767	-830.098754046485	81	57	0
1279	361.341647741443	-842.371872444637	81	51	0
1280	368.302868079161	-854.644978974946	74	47	0
1281	375.264129692747	-866.918073638342	62	52	0
1282	382.253198125574	-878.263940206729	57	46	0
1283	389.214540692512	-890.5370111214	58	55	2
1284	396.175924535259	-902.810070166364	64	46	1
1285	403.137349653232	-915.083117344417	54	51	0
1286	410.098816046666	-927.3561526509	71	56	0
1287	417.08808127197	-938.701959813945	54	67	1
1288	423.554356444045	-950.032098349184	65	75	0
1289	429.002362837433	-960.403698289767	63	54	0
1290	433.432089249662	-969.816763649695	77	57	0
1291	436.843525836943	-978.271297700703	70	63	2
1292	438.741384220892	-984.824431831017	68	49	1
1293	439.620935121493	-990.419039292261	68	56	0
1294	441.051274363359	-995.102084822021	59	40	1
1295	443.032402583573	-998.873567885719	62	49	0
1296	445.592070663057	-1000.80627142545	68	62	0
1297	450.327128442586	-1000.01993882004	68	53	1
1298	454.071614556655	-997.347862486728	67	49	0
1299	454.21036024153	-992.711780757643	59	52	0
1300	452.780008025002	-988.028739720583	66	54	0
1301	450.303595046571	-983.314391287044	69	38	0
1302	446.836626406643	-976.714300937951	71	44	0
1303	442.351359743101	-969.155682474375	62	50	0
1304	437.866109403723	-961.597059097141	70	52	0
1305	430.409231533064	-948.381198351271	64	62	0
1306	421.934105161752	-934.20679383073	58	49	0
1307	415.44010256906	-923.803868568502	74	55	1
1308	408.973891920119	-912.47371677123	60	53	0
1309	402.535477665835	-900.216338470578	81	54	0
1310	395.574081044586	-887.943289749324	75	56	0
1311	388.061942124681	-876.581784284674	83	52	0
1312	380.577610025532	-864.293048911728	60	56	0
1313	373.121089875698	-851.077083671466	75	58	1
1314	365.636847897491	-838.788321017288	60	70	2
1315	358.675663512375	-826.515209523961	69	67	0
1316	347.724839917675	-807.626245846041	55	53	0
1317	336.74634002638	-789.664469010197	55	50	0
1318	329.785323675023	-777.391308328137	61	35	0
1319	322.301342536637	-765.102466557175	69	45	1
1320	314.789624518191	-753.74082726799	59	58	0
1321	307.828733327275	-741.467629255727	74	55	0
1322	300.867883413099	-729.194419375621	71	65	0
1323	290.412792596908	-711.248190347105	71	50	0
1324	279.985581331188	-692.37471852731	57	48	1
1325	272.50190060254	-680.085785824805	74	47	1
1326	264.990471588098	-668.724055523053	64	54	0
1327	258.029870666622	-656.450772712938	72	60	0
1328	251.069311022758	-644.177478033118	53	56	0
1329	244.108792656218	-631.904171485454	54	48	1
1330	237.148315567058	-619.630853070877	67	50	0
1331	230.160079275316	-608.284738779999	62	59	0
1332	223.199683143699	-596.011396621354	60	46	1
1333	216.239328289696	-583.738042594865	80	55	0
1334	209.251209441631	-572.391892660409	70	50	0
1335	202.290935545519	-560.118514889851	64	61	0
1336	191.341527373297	-541.229132670909	69	42	0
1337	180.364407093613	-523.266937047243	73	55	2
1338	173.404301239352	-510.993510092609	68	59	1
1339	166.444236663461	-498.720071271993	68	48	0
1340	159.456396687077	-487.373836463317	69	57	0
1341	152.496413070301	-475.100373899564	66	54	0
1342	145.536470732535	-462.826899468899	50	53	0
1343	138.548748202564	-451.480629015714	81	70	0
1344	131.06591963768	-439.191438077018	76	46	0
1345	123.583135282155	-426.902233491652	76	54	2
1346	116.623359390767	-414.628709871322	70	53	0
1347	106.169858510722	-396.682010086253	63	45	0
1348	95.7164481126238	-378.735283586197	67	68	0
1349	88.7568357405253	-366.461712488905	61	53	0
1350	81.7972646481358	-354.188129526563	69	59	0
1351	74.8377348351642	-341.914534700103	70	49	1
1352	67.8504086323082	-330.568143734708	68	45	0
1353	60.3680070186383	-318.278823693283	70	53	2
1354	52.8856496149092	-305.989490007982	41	49	0
1355	46.4492360849399	-293.731549239717	72	48	1
1356	40.0128609068925	-281.473598259501	66	54	1
1357	33.0257315177587	-270.127147901803	57	61	0
1358	26.0664874687209	-257.853469992988	62	55	1
1359	16.1645669222344	-238.995030041784	75	60	0
1360	6.78567819978343	-220.152274060063	73	62	2
1361	0.900328743970022	-206.98275345657	59	52	0
1362	-5.01283700455679	-194.74043980334	61	69	0
1363	-10.4030307756038	-182.513827736489	66	53	2
1364	-15.7653350447072	-169.359992770478	53	58	0
1365	-21.1276042811223	-156.206150528044	63	65	1
1366	-28.3865458800574	-136.498942317441	75	62	0
1367	-33.2258004197502	-123.36079600174	62	56	0
1368	-38.0650230717729	-110.222643683665	69	61	0
1369	-44.8008717150078	-90.5311185121536	76	70	5
1370	-49.117092245433	-77.4086668901145	93	86	2
1371	-53.9562064339989	-64.2704947628081	131	86	6
1372	-58.2723679039627	-51.1480328850448	146	100	3
1373	-62.5885006287717	-38.0255661439151	141	128	7
1374	-66.9046046087169	-24.9030945440754	161	165	7
1375	-71.2206798436819	-11.7806180864573	124	126	8
1376	-76.0596408800338	1.35758164618164	122	123	14
1377	-82.7951104558306	21.0491731818765	76	109	6
1378	-89.5305129975895	40.7407764801756	77	80	2
1379	-93.8185656237765	54.7904939008877	71	49	7
1380	-98.1065874150372	68.8402161831036	78	54	0
1381	-102.422456204426	81.9627277357504	63	66	2
1382	-108.634754221304	101.638642902486	49	52	1
1383	-115.369890099508	121.330291548744	69	52	0
1384	-120.208542516746	134.468546485528	55	48	0
1385	-122.627856766863	141.03767620679	77	64	0
1386	-126.943565098627	154.16021529492	71	49	1
1387	-133.678520645422	173.851895864122	61	53	0
1388	-137.994156326924	186.974447370507	60	39	0
1389	-142.309763262223	200.097003736533	67	50	0
1390	-146.625341451378	213.219564960338	53	62	0
1391	-150.940890894562	226.342131041922	57	57	0
1392	-155.779297630419	239.480430387892	75	49	1
1393	-160.094788009999	252.603006729856	63	54	2
1394	-164.410249643202	265.725587929599	73	67	0
1395	-169.248563854722	278.863904075697	54	43	1
1396	-173.563966423972	291.986495534889	65	47	0
1397	-177.879340246611	305.109091849998	62	46	0
1398	-184.613784993126	324.800861449912	82	48	0
1399	-191.320263446309	345.419858371839	56	55	0
1400	-195.607619365561	359.469690223224	60	48	1
1401	-199.922845796973	372.592311370187	74	45	2
1402	-204.760912011494	385.730671916157	60	47	0
1403	-209.076079377788	398.8533033235	57	54	0
1404	-213.391217997123	411.975939586759	68	54	0
1405	-218.229191684804	425.114316935651	71	53	1
1406	-222.544271238672	438.236963456497	72	42	0
1407	-226.859322045464	451.359614836052	58	35	1
1408	-231.697203205782	464.498008986935	72	51	0
1409	-236.012194946583	477.620670622215	55	67	0
1410	-239.832212940266	489.800382572226	57	62	1
1411	-245.137034344487	504.808963615447	60	55	0
1412	-249.946876545378	518.874596112408	53	58	1
1413	-251.375865668408	523.557894805446	64	47	0
1414	-252.22617194464	530.079884576611	51	54	0
1415	-252.99273227941	539.383521268144	67	58	0
1416	-252.330311525206	544.003858479671	65	67	0
1417	-251.72371987917	546.769764656201	60	49	0
1418	-251.172956721915	547.681239767931	61	51	0
1419	-250.650107593974	547.665499372408	81	59	0
1420	-250.650107593974	547.665499372408	48	50	2
1421	-250.650107593974	547.665499372408	60	50	1
1422	-250.622193784162	548.592714947648	60	50	0
1423	-250.566366156039	550.447146099992	72	49	0
1424	-251.556235655968	552.333058094606	65	48	1
1425	-254.114649273863	554.266192421317	60	42	0
1426	-257.746672240086	555.303595061414	73	51	0
1427	-261.462442109361	553.559354124591	65	52	1
1428	-263.254319353029	546.188855162822	57	54	0
1429	-262.459866901045	537.812431782484	64	60	1
1430	-260.041024873615	531.243215035647	60	41	2
1431	-257.127237931651	523.731043129228	66	51	0
1432	-253.71850130352	515.275917145424	64	62	0
1433	-250.337663689686	505.893578579649	60	57	2
1434	-246.984722663299	495.584027418867	71	44	2
1435	-241.240770188218	477.778058622964	56	53	1
1436	-235.496765678865	459.972098462284	65	46	0
1437	-231.153842262225	447.776653426699	65	51	0
1438	-226.31593716942	434.638260436244	58	49	0
1439	-222.000864440517	421.515610123985	69	55	0
1440	-217.685762964597	408.392964670435	61	64	0
1441	-212.875669658009	394.32737294212	61	42	0
1442	-208.588411340897	380.277522204444	71	53	1
1443	-204.273219966039	367.154891865328	53	46	0
1444	-197.043969811464	346.520139485598	62	42	0
1445	-190.337520138884	325.901133313775	51	50	0
1446	-186.02220854786	312.77852348797	70	55	0
1447	-181.183989365352	299.640186896548	54	65	1
1448	-176.345738293196	286.501856310293	67	54	0
1449	-171.535349685932	272.436316174455	72	65	0
1450	-167.247810660687	258.386511852033	68	65	1
1451	-162.932348537084	245.263927941211	60	49	1
1452	-156.197657596145	225.572196945548	69	64	0
1453	-149.462899619481	205.880477708764	61	57	0
1454	-144.624429298798	192.742186726071	70	57	0
1455	-140.308820301725	179.619628190994	70	54	2
1456	-136.021068338829	165.569858951494	77	67	0
1457	-131.210388961772	151.504369208589	64	55	1
1458	-124.475380375574	131.81269364804	71	52	3
1459	-117.74030475429	112.121029848233	70	58	0
1460	-113.424518053595	98.9985015448183	73	50	0
1461	-109.108702607162	85.8759781010449	79	83	0
1462	-104.269952407689	72.7377375261858	90	75	1
1463	-99.954077899165	59.6152243418619	90	97	0
1464	-95.6660506956978	45.5655004475266	82	72	1
1465	-91.3779926575371	31.5157814081758	91	88	6
1466	-87.0620298262802	18.3932828009129	106	81	2
1467	-80.3265742461663	-1.29831548593938	107	99	3
1468	-73.5910516324802	-20.9899020139128	130	121	8
1469	-68.7520534481155	-34.1280981842428	115	149	8
1470	-64.4359437494422	-47.2505714148283	132	137	8
1471	-60.1198053055559	-60.3730397857726	128	130	6
1472	-55.803638116864	-73.4955032961443	122	104	8
1473	-51.4874421833665	-86.6179619496688	92	101	2
1474	-44.7516306652105	-106.309498074464	78	60	2
1475	-38.0157521148212	-126.001022437587	65	58	2
1476	-33.1765082594356	-139.139174195938	74	68	2
1477	-28.3372325166711	-152.277319950052	78	60	2
1478	-22.9749903688789	-165.431171512231	76	60	1
1479	-17.6127131884568	-178.585015797988	76	43	0
1480	-12.2504009752884	-191.738852810115	61	76	0
1481	-6.3651144921896	-204.908392295241	71	58	1
1482	-0.45193654258037	-217.150707490742	63	65	0
1483	8.92691414483124	-235.993479670957	58	47	0
1484	18.3058511051931	-254.836230060086	75	68	0
1485	24.2191750605125	-267.078509054147	63	50	0
1486	30.6554825694766	-279.336484534666	70	43	0
1487	37.6147780228057	-291.610154115595	61	60	2
1488	44.5741147561348	-303.883811831474	60	60	0
1489	51.5613340513664	-315.230241993442	72	54	0
1490	58.5207517467788	-327.503875968978	73	62	0
1491	66.0031660613022	-339.793198897503	70	52	2
1492	73.5134608529042	-351.155292457901	58	56	1
1493	80.4730037183617	-363.42888910789	69	68	0
1494	87.4325878635864	-375.702473893762	66	48	0
1495	94.3922132884036	-387.976046813652	52	60	0
1496	101.351879992581	-400.249607869424	61	52	0
1497	108.339416255185	-411.595941273496	67	55	0
1498	115.299163919699	-423.869478585199	58	60	0
1499	122.258952863573	-436.143004029989	48	56	0
1500	129.246606573695	-447.489301794209	61	47	0
1501	136.72944612935	-459.778495607898	68	53	0
1502	147.706212064717	-477.740807465278	70	62	0
1503	158.160098827968	-495.687400557101	71	52	0
1504	165.120135177334	-507.960853067227	61	58	0
1505	172.080212805537	-520.234293711372	73	43	1
1506	179.040331712167	-532.507722486742	76	56	0
1507	186.028302381805	-543.853923488408	74	59	0
1508	193.511483393435	-556.143013643101	64	49	0
1509	200.994708613318	-568.432090152986	64	58	1
1510	207.954993963474	-580.705469735898	72	48	0
1511	214.91532059171	-592.978837451898	56	69	1
1512	221.903490771365	-604.324977336451	67	63	0
1513	228.863898357144	-616.598321307451	69	44	0
1514	235.824347220769	-628.871653412469	67	60	2
1515	242.812634843751	-640.217757651582	70	45	0
1516	249.773164664279	-652.491066009738	64	53	0
1517	256.733735762129	-664.764362501912	70	48	0
1518	267.188565749268	-682.71067696996	69	52	0
1519	277.643486213754	-700.656964717433	67	49	1
1520	284.604220822279	-712.93021372892	62	48	1
1521	292.08799802413	-725.219123857096	70	50	0
1522	299.599603912851	-736.580804245546	74	51	0
1523	306.56046368269	-748.854015927762	55	51	0
1524	313.521364729444	-761.127215742134	63	62	0
1525	320.510086741182	-772.47318756301	53	49	0
1526	327.471068742743	-784.746363628656	68	54	0
1527	337.926506986318	-802.692497400567	77	65	0
1528	348.38203570497	-820.638604452834	62	61	0
1529	355.343181213539	-832.91173303593	70	64	0
1530	362.332138104422	-844.257633559406	62	58	1
1531	369.293364566867	-856.530738397501	58	60	0
1532	376.254632305237	-868.803831364959	70	55	0
1533	383.215941319475	-881.076912464574	65	50	0
1534	390.17729160923	-893.349981696345	86	59	0
1535	397.166445293464	-904.695822811686	79	45	0
1536	404.127876536397	-916.968868294731	70	63	0
1537	410.566323400009	-929.226243577898	69	53	0
1538	416.537296821538	-939.613518496975	61	51	0
1539	422.536056475306	-949.073568407446	76	50	0
1540	428.011814178375	-958.517953390256	67	39	0
1541	433.8996124072	-971.686851766892	71	49	2
1542	438.273857182416	-982.954344313592	60	47	0
1543	439.676439673232	-988.564606687985	69	55	0
1544	440.583744915784	-993.231997606345	49	53	1
1545	442.564871771028	-997.00348090753	62	58	1
1546	445.619821568253	-999.879055115394	77	49	0
1547	449.253310117056	-1000.91584809311	72	63	1
1548	452.419264857424	-1000.08255216386	56	62	1
1549	454.099363688147	-996.420646142215	71	50	1
1550	454.238109386875	-991.784564406611	50	48	1
1551	452.284724975529	-987.085870154202	49	45	0
1552	447.276405465207	-979.51160384994	55	49	0
1553	441.772825341381	-970.994460629299	57	54	0
1554	437.810603575024	-963.451491747983	72	45	1
1555	433.353121446504	-954.965647131205	74	61	0
1556	427.84960230242	-946.448485233821	65	49	1
1557	422.346105594246	-937.931315987371	61	56	0
1558	416.898146722058	-927.559706810862	66	49	0
1559	410.431926082936	-916.229557365179	66	53	1
1560	400.471150425554	-899.226484198123	77	53	0
1561	390.510456395801	-882.223386791535	77	57	1
1562	383.026106712234	-869.934655946679	58	51	0
1563	375.541801234067	-857.645911456086	66	50	0
1564	368.58055560058	-845.372816901654	61	49	1
1565	361.096337068477	-833.084046037868	74	55	0
1566	353.612162742007	-820.795261528343	80	59	0
1567	346.65104386548	-808.52212965209	71	57	1
1568	335.672545750567	-790.560350097716	67	53	1
1569	324.721921193064	-771.671325044706	58	57	1
1570	317.760970350471	-759.398143983446	58	56	1
1571	310.800060784619	-747.124951052479	66	67	0
1572	303.83919249539	-734.851746252738	68	57	1
1573	296.85058029159	-723.505745683797	70	43	0
1574	289.8897929581	-711.232517138124	73	57	0
1575	282.406048727629	-698.943602598272	61	59	0
1576	274.92234870448	-686.654674408957	59	57	0
1577	267.96168813057	-674.38140854612	68	63	1
1578	261.001068834041	-662.108130814508	48	49	0
1579	254.04049081495	-649.834841217846	67	54	0
1580	243.585802482266	-631.888492574915	72	42	0
1581	233.131204627745	-613.942117215134	66	42	0
1582	226.170790120726	-601.668780136853	77	72	1
1583	219.210416891263	-589.395431192592	62	56	0
1584	212.222280354064	-578.049286342226	69	64	0
1585	205.261988082377	-565.775913652033	75	60	0
1586	198.301737088826	-553.502529094927	73	53	0
1587	191.341527373297	-541.229132670909	66	53	0
1588	184.381358936254	-528.955724381842	61	52	1
1589	177.393419203581	-517.609520130791	71	52	1
1590	169.910356650304	-505.320400112309	72	48	1
1591	158.961240544973	-486.430931255221	75	58	0
1592	148.507375599118	-468.484339618124	61	59	0
1593	141.519635379373	-457.138074250892	79	53	0
1594	134.559755625261	-444.864581157453	72	44	0
1595	127.59991714987	-432.591076198034	61	49	0
1596	120.612294377235	-421.244775189087	60	68	0
1597	113.129573282204	-408.955551511608	50	50	0
1598	105.64689639624	-396.666314192116	54	71	0
1599	98.687224368623	-384.392760043032	55	62	2
1600	91.7275936205406	-372.119194026105	54	52	0
1601	81.2743076036568	-354.172430630773	70	65	0
1602	70.8211120697088	-336.225640518591	75	56	1
1603	63.8616448420216	-323.952027029358	69	49	1
1604	56.9022188941599	-311.678401673213	52	44	2
1605	49.9428342264146	-299.404764452018	68	68	0
1606	42.9834908388439	-287.131115365773	58	46	0
1607	35.9963437591214	-275.784670093097	57	49	0
1608	29.0370813337504	-263.510997265577	65	65	0
1609	22.0778601886705	-251.237312572077	61	49	0
1610	15.6416236226796	-238.979323058389	67	53	0
1611	9.75621827534633	-225.809815469198	67	61	0
1612	3.32005843747174	-213.551806335337	63	61	1
1613	-2.59312424936797	-201.30949629005	85	49	1
1614	-10.3751750399242	-181.586612116545	61	67	0
1615	-18.6800834467867	-161.84800131619	57	61	1
1616	-24.0423331140191	-148.694155108184	67	56	4
1617	-28.8816168144695	-135.556014196947	66	52	0
1618	-33.7208686273661	-122.417867281474	79	68	0
1619	-38.560088552651	-109.279714362696	78	56	4
1620	-42.8763503712253	-96.1572697609663	79	76	1
1621	-47.1925834453432	-83.0348203005269	88	71	5
1622	-52.0317108511226	-69.8966505751014	99	107	4
1623	-56.8708063689992	-56.7584748445079	137	115	3
1624	-63.6064707093174	-37.0669169053435	109	112	11
1625	-69.8191512266058	-17.3910649046302	156	131	9
1626	-74.135208689142	-4.26858520321548	123	132	7
1627	-78.974151054339	8.86961813364178	93	139	7
1628	-83.2901494557154	21.9921080907807	93	101	9
1629	-87.6061191115878	35.1146029084921	76	72	5
1630	-91.9220600221888	48.2371025858447	77	74	5
1631	-96.2379721875186	61.3596071200445	96	63	1
1632	-100.553855607461	74.4821165148169	60	59	0
1633	-104.841831874277	88.5318463537842	80	48	2
1634	-109.652679732477	102.597303676419	74	68	2
1635	-113.968473258021	115.719828188419	67	53	0
1636	-118.284238037886	128.84235755913	73	64	0
1637	-125.542176698335	148.549747619778	53	59	1
1638	-132.277149040776	168.241425673477	63	58	0
1639	-136.592795695178	181.363975560293	59	57	1
1640	-140.908413603553	194.486530308612	55	61	0
1641	-145.224002765841	207.609089912847	65	60	1
1642	-150.062451464823	220.747382062487	49	51	1
1643	-154.377981563564	233.869951928034	56	42	0
1644	-158.693482916278	246.992526648566	55	41	0
1645	-163.008955522673	260.11510622967	68	59	1
1646	-167.324399382633	273.237690670416	76	63	0
1647	-172.162694922066	286.376010420732	69	72	1
1648	-176.478079717839	299.498605119064	57	53	1
1649	-180.793435767235	312.621204675175	67	60	1
1650	-185.631638781459	325.759541230276	67	60	1
1651	-189.946935766435	338.882151043974	75	55	0
1652	-194.234304056561	352.931981276721	71	43	0
1653	-198.521641510481	366.981816366315	60	45	0
1654	-205.255877925782	386.673622078262	60	61	0
1655	-212.512913362531	406.381175057031	76	49	0
1656	-216.828032637015	419.50381510146	57	49	0
1657	-221.143123164482	432.626460004598	63	56	1
1658	-225.458184944699	445.749109765515	53	53	0
1659	-229.801126497972	457.944548835047	68	53	1
1660	-235.573067154444	474.823285519145	69	50	0
1661	-240.822102713108	491.686291723512	69	56	0
1662	-244.202973796346	501.068622290157	67	54	1
1663	-247.088888020313	509.508000349626	72	54	0
1664	-249.974789931031	517.947380567901	58	60	0
1665	-252.365741801972	525.443806840107	53	53	1
1666	-253.738897047297	531.981537522748	70	54	0
1667	-254.1221758803	536.633356002159	61	55	0
1668	-253.982603623648	541.269433767535	52	57	1
1669	-253.320181950869	545.889770849608	59	49	0
1670	-252.685675584769	549.58289246913	74	58	0
1671	-255.188260783267	553.370458564721	80	50	0
1672	-259.315216900606	555.350819035433	49	57	0
1673	-262.480222589918	554.51805313956	63	67	2
1674	-264.683283218299	550.872158708982	63	59	0
1675	-265.373633579758	545.324607654475	58	53	0
1676	-263.972584757255	539.714088405482	57	67	0
1677	-261.030895349104	533.129129135981	67	50	1
1678	-258.11711158813	525.616956506856	61	49	2
1679	-255.231231398939	517.177570514381	66	58	1
1680	-250.449317058723	502.184716464952	57	53	0
1681	-245.17242186534	486.248913254589	60	58	1
1682	-240.829556776094	474.0534574138	48	57	1
1683	-238.410640106653	467.484254165553	76	61	1
1684	-234.067733772157	455.288805888966	56	44	1
1685	-227.305846968375	436.524166125804	51	63	0
1686	-223.018686209107	422.474299197085	64	63	0
1687	-218.731494613283	408.424437126145	76	72	1
1688	-213.89350013755	395.286059730686	77	53	1
1689	-207.159318382794	375.594239706174	60	50	0
1690	-200.425069590216	355.902431439608	70	49	0
1691	-195.614850838145	341.836861303076	61	52	0
1692	-190.804597883136	327.771297168918	59	55	1
1693	-186.489289949823	314.648686803877	68	50	0
1694	-182.173953269841	301.526081297547	67	52	0
1695	-177.335707651626	288.387749508023	57	54	0
1696	-172.525324727234	274.322208169848	50	59	0
1697	-168.237791159598	260.272402769886	57	56	0
1698	-163.922334264847	247.149817777798	60	54	0
1699	-159.08396192221	234.011508789845	73	63	1
1700	-152.3492326751	214.319784512743	75	53	0
1701	-145.642324487446	193.700856436975	69	54	0
1702	-143.250967033149	186.204497037455	75	54	1
1703	-138.935346019862	173.081940118223	67	49	1
1704	-132.200412424514	153.390251116827	73	38	2
1705	-127.361820835213	140.251981734298	68	55	1
1706	-123.04609685461	127.129442634061	60	67	1
1707	-118.730344128271	114.006908391602	74	64	0
1708	-113.891660016321	100.868655812927	73	61	0
1709	-109.575848227541	87.7461318308488	70	51	1
1710	-105.260007693258	74.6236127056181	56	63	0
1711	-98.524738924054	54.9319825032726	83	64	1
1712	-91.8172782451147	34.3131484901533	89	68	3
1713	-87.0062819012674	20.2477139439434	124	87	6
1714	-82.6902924113674	7.12522019539028	139	100	4
1715	-78.3742741763126	-5.99726869165897	127	117	7
1716	-73.5353101899964	-19.1354708625004	135	138	11
1717	-68.6963143152534	-32.2736670272425	140	133	9
1718	-61.9606816494488	-51.9652333874255	112	124	7
1719	-55.7479052433046	-71.6410721354187	102	80	3
1720	-51.4317113962024	-84.7635307861492	106	101	3
1721	-47.1154888044694	-97.8859845772386	88	73	1
1722	-42.7992374681053	-111.008433509618	76	62	1
1723	-37.9600278100115	-124.146591266617	77	65	1
1724	-33.1207862642477	-137.284743020311	61	60	2
1725	-28.2815128309303	-150.422888767906	70	46	1
1726	-20.4996078116237	-170.145807639696	78	65	0
1727	-12.1946888875682	-189.884421602823	60	62	1
1728	-6.83234417467611	-203.038251328282	80	48	0
1729	-1.44211091398029	-215.264858163893	69	47	1
1730	4.99403872538824	-227.522874469869	62	49	0
1731	11.4023761752178	-240.70809619315	58	52	1
1732	17.3156590291765	-252.950385322794	69	61	0
1733	23.7519237490487	-265.208371791989	76	61	1
1734	30.7111747254385	-277.482053218409	81	53	1
1735	41.1640504327952	-295.42894527223	61	59	0
1736	51.5891753361211	-314.303026303649	62	47	0
1737	58.5485914333258	-326.576660267077	61	59	0
1738	65.5358869013726	-337.923066651449	65	48	1
1739	72.4953839599038	-350.196676873602	66	67	0
1740	79.4549222983187	-362.470275229774	73	46	1
1741	86.4423352156882	-373.816645972431	69	63	0
1742	93.4019545150222	-386.090220588259	67	57	0
1743	100.884577421239	-398.379479860887	62	65	0
1744	108.395072821411	-409.741509707645	62	39	0
1745	115.354817289626	-422.015046997927	61	60	0
1746	125.808423536306	-439.961722775362	83	60	0
1747	136.262120264058	-457.908371839672	63	46	0
1748	143.222028250457	-470.181861652993	63	63	1
1749	150.181977515575	-482.455339601263	57	45	0
1750	157.664941881667	-494.74449521862	65	42	0
1751	165.175765738182	-506.106421315111	62	54	2
1752	172.135840170144	-518.379861936904	75	50	0
1753	179.095955880533	-530.653290692717	64	52	1
1754	186.056112869235	-542.926707579754	66	63	0
1755	193.016311136016	-555.200112601742	70	60	0
1756	200.004357975151	-566.546289825812	62	54	2
1757	206.964637200115	-578.819671102799	66	65	0
1758	213.924957703217	-591.093040512875	59	58	0
1759	220.913121986436	-602.439182090573	63	54	0
1760	231.367639710254	-620.385588148609	57	58	0
1761	242.317441264691	-639.274862599559	57	51	1
1762	249.800960551191	-651.563849998638	63	49	0
1763	256.789324342622	-662.909930457361	71	59	0
1764	263.749933521671	-675.18321505934	61	42	0
1765	270.710583977751	-687.456487795338	55	46	0
1766	277.699065211404	-698.802532605827	69	63	0
1767	284.659796623862	-711.075781594031	57	53	1
1768	292.143570406421	-723.364691697061	65	60	0
1769	299.655172881496	-734.726372058503	69	36	1
1770	309.587359678175	-752.656906273216	62	63	1
1771	319.491852752748	-771.514632403851	72	54	1
1772	326.452830227732	-783.787810174748	72	51	0
1773	333.441625700041	-795.133759933524	70	53	0
1774	340.402684129367	-807.406913959421	63	48	0
1775	347.363783835026	-819.680056115612	60	58	0
1776	354.324924816785	-831.95318640396	63	51	1
1777	361.286107074528	-844.226304824464	77	44	0
1778	368.27509934234	-855.572195176966	54	54	0
1779	375.759380885575	-867.860952530988	65	52	0
1780	386.7382580798	-885.822624217719	55	56	1
1781	397.194207415159	-903.768606563099	74	45	0
1782	404.155637060117	-916.041652035899	62	47	0
1783	411.117107980303	-928.314685639925	64	57	0
1784	417.583350610395	-939.644833624363	60	50	1
1785	423.031328309735	-950.016441551968	67	52	0
1786	427.956304093765	-960.372385978699	63	57	1
1787	432.413782265445	-968.858236136846	66	59	0
1788	435.852969230677	-976.385554730892	52	55	2
1789	438.685879200697	-986.678864438087	77	51	1
1790	440.528240838088	-995.086430205964	59	48	0
1791	441.986334633373	-998.842259077355	60	57	0
1792	444.546002256742	-1000.77496324014	60	62	1
1793	448.207241696538	-1000.88454078883	68	48	0
1794	451.373196648143	-1000.05124561768	57	55	1
1795	453.025547010649	-997.316556328908	65	53	0
1796	453.164293811133	-992.680474616587	72	50	2
1797	451.210910063179	-987.981779877096	73	45	0
1798	448.21146668389	-983.251776812598	59	50	0
1799	445.212030104187	-978.521771562286	58	63	0
1800	439.736207740032	-969.077409325168	81	56	0
1801	433.792888683907	-957.76295163203	62	61	0
1802	429.335420834541	-949.277102648281	73	59	1
1803	424.354944344144	-940.775592116639	74	53	0
1804	419.374488260422	-932.27407552395	62	48	1
1805	410.927191101422	-917.172432013787	55	60	0
1806	402.479955634335	-902.070771009661	76	76	3
1807	397.004331816977	-892.626351480372	57	51	0
1808	392.023989681911	-884.124801572412	59	51	0
1809	388.529433067539	-878.451877902262	78	50	1
1810	386.025394235912	-874.664706674404	69	49	0
1811	385.034885973728	-872.778951260261	63	61	0
1812	385.034885973728	-872.778951260261	77	63	1
1813	385.034885973728	-872.778951260261	77	53	0
1814	385.034885973728	-872.778951260261	65	48	2
1815	385.034885973728	-872.778951260261	76	54	0
1816	385.034885973728	-872.778951260261	83	51	0
1817	385.034885973728	-872.778951260261	69	46	0
1818	385.034885973728	-872.778951260261	62	62	0
1819	385.034885973728	-872.778951260261	59	53	1
1820	385.034885973728	-872.778951260261	60	53	0
1821	385.034885973728	-872.778951260261	83	60	0
1822	385.034885973728	-872.778951260261	53	53	0
1823	385.034885973728	-872.778951260261	70	62	0
1824	385.034885973728	-872.778951260261	62	53	0
1825	385.034885973728	-872.778951260261	63	47	0
1826	385.034885973728	-872.778951260261	73	55	1
1827	385.034885973728	-872.778951260261	50	41	1
1828	385.034885973728	-872.778951260261	71	36	1
1829	385.034885973728	-872.778951260261	58	48	1
1830	385.034885973728	-872.778951260261	61	57	0
1831	385.034885973728	-872.778951260261	71	51	0
1832	385.034885973728	-872.778951260261	62	51	0
