# Supplementary material for: Bayesian algorithm to estimate position and activity of an orphan gamma source utilizing multiple detectors in a mobile gamma spectrometry system
Source: PLoS One. 2021 Jan 22;16(1):e0245440. doi: 10.1371/journal.pone.0245440 (PMC7822251; doi:10.1371/journal.pone.0245440)
Supplement: S1 Data — (GZ) [file pone.0245440.s001.gz › synth_data_Cs-137_setup_16_real_4.csv]

	V1	V2	V3	V4	V5
1	301.080709035625	-907.75092101004	44	51	0
2	301.080709035625	-907.75092101004	62	48	0
3	301.080709035625	-907.75092101004	69	50	0
4	301.080709035625	-907.75092101004	64	53	0
5	301.080709035625	-907.75092101004	59	55	0
6	301.080709035625	-907.75092101004	57	57	0
7	301.080709035625	-907.75092101004	60	47	0
8	301.080709035625	-907.75092101004	72	49	0
9	301.080709035625	-907.75092101004	70	61	1
10	300.557689904759	-907.735259449109	67	49	0
11	299.539416980813	-906.776719901711	77	68	0
12	298.025891281897	-904.875302009284	72	53	0
13	296.017114507151	-902.031005220488	55	55	0
14	293.017837849329	-897.300950100645	77	52	0
15	289.028068790736	-890.685134472325	89	59	0
16	285.038312427991	-884.06931496039	71	57	1
17	281.048568760627	-877.453491570428	58	55	0
18	274.610390309012	-865.196043969132	79	52	0
19	270.153212307021	-856.710112723522	68	53	2
20	264.650028624164	-848.192844683304	58	60	0
21	256.698463134933	-834.033938106149	71	50	0
22	254.25006571121	-828.392305410467	63	50	0
23	247.261258062907	-817.046363388188	78	66	0
24	236.805897704791	-799.100211924873	53	56	1
25	229.32196345937	-786.811353734694	68	55	0
26	221.342853421986	-773.579594472423	74	55	0
27	213.391579236777	-759.420603594743	60	61	1
28	205.412572590634	-746.188813304529	79	46	0
29	197.433616728638	-732.95700749103	62	60	0
30	193.444157841383	-726.341098762117	70	58	0
31	185.988274071307	-713.124945392832	70	74	0
32	175.03824064252	-694.23574436456	67	56	0
33	167.554677881184	-681.946773409843	61	65	0
34	160.071159327112	-669.657788811252	68	51	1
35	153.110674247495	-657.384470342658	76	66	0
36	146.178030914976	-644.183924020268	62	67	0
37	138.694643762312	-631.894900338724	66	52	0
38	131.21130081726	-619.605863011442	81	51	2
39	123.72800208017	-607.316812038422	61	53	0
40	116.244747550983	-595.027747421525	60	42	0
41	109.284517594497	-582.75435432978	62	59	0
42	101.80135001603	-570.465263342485	57	53	0
43	94.318226645817	-558.176158711314	71	51	0
44	87.358123453334	-545.902728305198	64	54	0
45	79.8750870342483	-533.61359730456	59	53	0
46	75.8581902450533	-527.924790003337	66	50	0
47	68.8981923786923	-515.65132821165	72	53	1
48	58.4721832467476	-496.777505349368	72	54	0
49	51.0171429833863	-483.561105779372	60	48	0
50	43.534326386929	-471.271908408962	72	65	1
51	36.5745196017087	-458.998391518369	58	46	0
52	29.6147540956154	-446.724862761796	61	63	0
53	22.6550298688235	-434.451322139241	70	56	0
54	15.1723857126781	-422.162072951905	61	63	0
55	7.68978576600784	-409.872810122557	53	64	0
56	0.758022082794923	-396.672016434371	70	57	0
57	-6.20153249904979	-384.398426644504	71	40	0
58	-13.1610458010691	-372.124824986793	58	51	0
59	-20.6434715958312	-359.835510354489	64	50	0
60	-28.1258531804779	-347.546182079241	68	55	0
61	-35.0573977207532	-334.345327416435	68	52	1
62	-42.0167413756717	-322.071676591411	60	59	1
63	-48.9760437504738	-309.798013902269	63	59	1
64	-55.935304845043	-297.524339348078	68	55	0
65	-62.894524659263	-285.250652929768	72	52	1
66	-69.3029099093983	-272.065446172841	68	60	0
67	-75.7112538309884	-258.880229222588	64	64	0
68	-82.1195564239169	-245.695002075285	69	57	0
69	-88.0048791157897	-232.525474219583	80	57	0
70	-93.890163627977	-219.355937690474	73	63	0
71	-99.2524745355477	-206.202103375457	57	53	2
72	-104.61475041043	-193.048261783086	56	49	0
73	-109.976991252624	-179.89441291336	63	72	2
74	-114.816266355163	-166.756269592792	69	56	1
75	-119.655509570148	-153.618120266125	84	69	1
76	-124.494720897463	-140.479964935221	79	69	3
77	-129.333900336758	-127.341803599149	61	72	1
78	-134.14518270269	-113.276420666836	74	67	2
79	-138.433508244052	-99.2267475109547	67	62	0
80	-142.749670229154	-86.1042850874364	64	70	1
81	-147.588722951361	-72.9661009460688	75	68	1
82	-152.399874198076	-58.9006952149794	64	54	1
83	-156.688075129525	-44.8510015448555	77	65	1
84	-161.004116906202	-31.7285186043009	76	60	0
85	-165.815170075803	-17.6630960730836	66	67	0
86	-170.103277867485	-3.61338728945702	76	67	0
87	-174.419229750871	9.50911076925695	70	56	0
88	-179.258060923894	22.6473345132545	66	66	1
89	-183.573953745246	35.7698428314179	77	60	1
90	-187.861939653812	49.8195715881884	65	63	2
91	-192.672797825129	63.8850277159363	58	70	0
92	-197.511502277805	77.0232742642984	62	57	2
93	-204.246599997743	96.7149313250557	63	52	1
94	-210.953746959043	117.333815719001	67	59	0
95	-215.241545947734	131.383575243875	55	65	1
96	-217.137929410441	137.93698622752	73	56	2
97	-221.976462452207	151.075263377279	62	49	0
98	-229.206314096344	171.709905928001	50	43	0
99	-231.59765545791	179.206266826019	69	53	0
100	-233.493988470174	185.759685965255	67	44	0
101	-240.228721400024	205.451406016015	78	40	0
102	-246.963387293741	225.143137825653	54	55	1
103	-248.859672357037	231.696564639919	71	58	2
104	-253.202998638502	243.891935675405	73	61	0
105	-259.442550675769	262.640743661672	68	48	1
106	-263.785810510046	274.836126577109	81	55	1
107	-268.129043681431	287.031514353119	69	63	0
108	-271.921476826887	300.138390048407	66	44	0
109	-276.26465709164	312.333787002601	71	66	0
110	-280.635711213283	323.601973259822	63	55	1
111	-284.483870092197	334.854430313222	60	49	0
112	-288.332007081015	346.106891207397	67	61	0
113	-292.180122180143	357.359355940484	63	48	0
114	-295.505348771345	368.596089057624	75	51	1
115	-298.830556165543	379.832825114951	70	49	0
116	-302.678608288814	391.085300402716	56	58	1
117	-306.55454529915	401.410563979298	65	46	0
118	-310.430462268996	411.735831398517	71	60	0
119	-313.755590466433	422.972580465488	67	56	0
120	-317.108608793467	433.282116924413	65	50	1
121	-320.984467188886	443.607394903898	64	60	0
122	-324.309538078145	454.844153204933	62	54	0
123	-327.662501646671	465.153698899783	59	41	1
124	-331.043360329815	474.536031989381	50	57	1
125	-333.929263629776	482.97541221045	68	61	0
126	-336.320216661319	490.471838482656	57	53	0
127	-337.693372615147	497.00956916064	61	64	1
128	-338.048737259116	502.588603181764	71	55	1
129	-337.909165016434	507.224680941552	74	51	0
130	-337.825421637215	510.006327612326	49	57	0
131	-338.292442160426	511.87649951037	67	57	1
132	-339.80516068713	513.778153330088	69	43	0
133	-341.868642229529	514.768333360553	57	60	0
134	-344.482887788501	514.847040371038	68	61	2
135	-347.125049806898	513.998533421196	69	54	0
136	-348.777347891533	511.264112762176	55	63	0
137	-349.38394819008	508.498208309524	65	54	1
138	-348.944848700194	505.700819651596	67	52	0
139	-347.487963855965	501.944731622003	64	58	0
140	-345.508225163852	498.172902445309	93	56	0
141	-343.556398371002	493.473858713172	76	59	1
142	-340.20349865855	483.164299574681	58	61	0
143	-336.355641020113	471.911787312478	68	58	0
144	-334.898732039845	468.155703965575	66	56	0
145	-331.517875553924	458.773367908783	64	50	0
146	-326.707989676797	444.70773897972	61	56	1
147	-323.849952515506	435.341148974374	59	55	0
148	-320.469041888835	425.958822578192	51	52	1
149	-317.088115312217	416.576499119401	61	66	1
150	-314.23003479169	407.209916310385	52	64	2
151	-311.371940565819	397.843335660174	63	48	0
152	-307.990968385304	388.461020180956	54	42	0
153	-304.115020918776	378.135755605996	63	38	0
154	-300.266958523425	366.883279338479	65	44	0
155	-295.923910128768	354.687855893746	72	60	1
156	-291.580835070927	342.492437309586	75	62	0
157	-287.237733350135	330.297023586929	68	61	0
158	-282.92250591272	317.174399187788	67	58	0
159	-278.63514962903	303.124564100988	57	59	1
160	-273.824886360497	289.059001161717	97	57	1
161	-268.98669130425	275.920659763739	57	43	0
162	-264.176360788406	261.855108824559	69	61	0
163	-259.365996070148	247.789563884027	62	53	0
164	-255.050585694902	234.66697079502	79	52	0
165	-250.763039756508	220.617167013697	69	57	0
166	-245.952576956654	206.5516388705	65	55	0
167	-241.664967664168	192.501845343038	76	50	0
168	-234.958106115228	171.882908026688	55	50	0
169	-227.700394017738	152.175471083261	75	42	0
170	-225.281140707433	145.606328435242	61	52	3
171	-220.470496058348	131.540832091123	67	56	2
172	-215.659817207488	117.47534174379	66	59	0
173	-213.763420355972	110.921931725927	64	61	0
174	-209.447708404157	97.799389924854	61	58	0
175	-204.636949153326	83.7339133741334	74	51	0
176	-197.40680598584	63.0993175813928	71	58	3
177	-192.568082638667	49.9610715983436	51	51	0
178	-188.280111874221	35.9113379875198	65	65	2
179	-181.572705172002	15.2924938919023	79	59	1
180	-176.733871048957	2.15426770877093	77	70	2
181	-171.922879230056	-11.9111680397764	76	72	1
182	-167.111853210256	-25.9765977887437	77	77	2
183	-162.272921112191	-39.1148059619591	62	60	2
184	-157.956874132098	-52.2372899921611	73	50	1
185	-153.640798406792	-65.3597691617906	85	59	1
186	-151.221290083486	-71.9288655975834	87	71	1
187	-146.933038625633	-85.978552785702	74	63	1
188	-140.225208567397	-106.597324649803	77	66	2
189	-135.386089119245	-119.735499219969	71	46	2
190	-131.097728787223	-133.785168591887	65	77	1
191	-126.80933762138	-147.834833106957	79	43	2
192	-121.970123344276	-160.972990876064	63	46	0
193	-117.130877179326	-174.111142639071	62	64	2
194	-112.291599126998	-187.249288397841	86	59	0
195	-106.929354446591	-200.403139970265	71	70	3
196	-101.04413841886	-213.572695351206	58	51	0
197	-95.1588842115016	-226.742242063396	71	50	0
198	-89.2735918242252	-239.911780101247	79	53	1
199	-83.3882612573798	-253.081309461966	70	51	4
200	-76.979949899076	-266.266538261436	79	54	1
201	-70.0486530240742	-279.467464109883	64	53	1
202	-63.6124089555233	-291.725456078537	63	68	1
203	-57.1761265344685	-303.983437834308	74	50	0
204	-50.244702574797	-317.184329842217	60	61	0
205	-43.2853903434006	-329.457994333468	71	50	0
206	-35.8030852104421	-341.747349984944	69	48	0
207	-28.3207358673681	-354.036691993475	52	60	2
208	-20.8383423143532	-366.326020355336	62	60	1
209	-13.3559045513393	-378.615335077047	62	47	0
210	-6.39638006204041	-390.888936809264	74	54	0
211	0.535351950267795	-404.08974241931	62	55	1
212	8.01792112109251	-416.379018061794	70	60	0
213	15.500534501567	-428.668280059472	63	70	0
214	22.9831920912839	-440.957528414205	74	56	1
215	33.9596916006994	-458.919920266606	58	52	2
216	44.3854944139021	-477.793805492111	75	57	0
217	51.8683259093668	-490.083001109771	55	52	0
218	59.3512016138993	-502.372183083557	72	58	0
219	62.8172605370637	-508.972531457432	58	63	1
220	66.3111492808675	-514.645661018789	59	51	1
221	77.2880307192681	-532.607936846092	66	66	0
222	84.7710581009742	-544.897072438151	57	54	0
223	91.7033394871396	-558.09772301279	54	49	0
224	102.652635128063	-576.987146738917	70	56	0
225	110.135817605304	-589.276235973462	68	49	0
226	117.096061677439	-601.549627423286	65	54	1
227	120.590102326998	-607.222710728645	64	49	0
228	127.550407517119	-619.496084374376	68	45	0
229	138.500028568495	-638.385412138887	72	55	0
230	145.98342768877	-650.674435908906	67	60	0
231	152.943881079147	-662.947766308673	67	57	0
232	160.427367149387	-675.236763708293	65	45	0
233	167.910897426715	-687.525747462176	58	58	0
234	174.871477578534	-699.799040544778	74	61	0
235	181.832099007617	-712.072321760468	75	50	0
236	188.792761713848	-724.345591108315	64	58	0
237	195.781254740141	-735.691632529721	79	65	0
238	202.769785850018	-747.03766206	56	56	0
239	209.235353724041	-758.36800690461	68	55	1
240	215.205738901219	-768.75545336213	60	61	0
241	221.176154012734	-779.142891100608	58	61	1
242	227.146599058644	-789.530320114456	78	43	2
243	232.621848364128	-798.974854372442	58	54	0
244	237.574115323834	-808.403711998835	63	49	0
245	242.031174988719	-816.889678693376	63	45	0
246	246.516030435625	-824.448424353264	74	60	0
247	251.000902207452	-832.007165102288	63	58	1
248	254.962779296795	-839.550233782269	71	71	1
249	259.942920401518	-848.051848032512	57	62	0
250	265.446094947925	-856.569122156128	63	45	1
251	270.949291930825	-865.08638893161	67	52	1
252	276.947755964531	-874.54652906768	77	49	0
253	282.42323089065	-883.990996677428	63	71	1
254	287.870962821413	-894.362673164345	60	45	0
255	293.841740990058	-904.75000477396	67	67	0
256	299.840314293222	-914.210111435503	50	49	0
257	305.8111509601	-924.597425591201	54	47	0
258	311.782017560443	-934.984731024131	54	42	0
259	318.275937722938	-945.387687166221	67	59	0
260	327.713727774331	-962.375097446144	56	67	2
261	336.656324470649	-978.419612489641	66	58	0
262	342.627345955349	-988.806872857735	57	69	1
263	347.552337276866	-999.162813051604	67	50	0
264	349.505688530451	-1003.8615172198	63	44	1
265	351.459044332034	-1008.56022042781	60	69	0
266	354.814984773577	-1018.86918540392	71	55	1
267	356.65734593966	-1027.27675117739	64	59	0
268	358.087687697494	-1031.95979634766	62	60	0
269	361.142638509511	-1034.83537094388	65	61	0
270	365.299162940937	-1035.88781800773	63	56	1
271	368.988153343729	-1035.07017528266	65	46	0
272	371.686571362487	-1032.36679121666	52	52	0
273	372.320600098523	-1028.67357861344	72	71	1
274	370.862495556241	-1024.91775465105	54	58	2
275	367.835295780271	-1021.11497049127	60	45	0
276	363.789787659887	-1016.35366030689	67	51	0
277	360.295071538887	-1010.68078415096	67	53	0
278	356.800364938332	-1005.00790502224	54	68	0
279	352.810390928062	-998.392151474021	56	71	0
280	348.352908767527	-989.906305743381	61	51	1
281	343.400172367517	-980.477582522668	65	54	0
282	338.447458658367	-971.048853257671	71	61	0
283	332.971742084774	-961.60446037259	50	50	1
284	327.000785094919	-951.21718556527	52	62	1
285	321.029858038295	-940.829902036116	60	60	0
286	314.535939078953	-930.426949942484	68	50	0
287	308.069815934228	-919.09677134268	62	61	0
288	301.603728167305	-907.766582508571	63	50	0
289	294.614657998376	-896.420721142553	73	59	0
290	288.120874374697	-886.017727259547	69	56	0
291	282.645384544565	-876.573267048225	64	41	0
292	277.692933944461	-867.144463950768	66	46	1
293	272.71273453231	-858.642871002667	62	36	1
294	267.181770516618	-851.052822506055	62	54	0
295	261.678600437939	-842.535550468601	48	60	0
296	256.698463134933	-834.033938106149	63	53	0
297	251.718346239359	-825.532319683582	75	59	0
298	246.766027177975	-816.103479051962	70	52	1
299	241.318502419163	-805.731747376733	78	48	0
300	234.852773840714	-794.401453007944	61	66	1
301	227.864076383412	-783.055477890186	59	63	0
302	220.875417009345	-771.709490884095	63	54	0
303	213.391579236777	-759.420603594743	52	49	1
304	205.935572451912	-746.204486579634	63	53	1
305	198.451824802207	-733.915572011843	53	48	0
306	190.968121359765	-721.626643800177	63	46	0
307	180.018042805837	-702.737456100062	77	55	0
308	169.068064029445	-683.848239079118	87	52	0
309	161.584537659655	-671.55925721582	66	61	0
310	154.10105549742	-659.270261707716	56	50	0
311	147.140605570399	-646.996933065355	64	49	1
312	140.18019692105	-634.723592558876	67	54	0
313	133.219829549547	-622.45024018269	51	45	1
314	125.736519821512	-610.161192853935	74	52	1
315	118.281061157468	-596.944915938191	64	58	0
316	111.32082214707	-584.67152625788	60	47	1
317	104.360624414636	-572.398124708794	58	53	0
318	96.877490297542	-560.109024655074	60	43	0
319	89.3944003888173	-547.819910955615	70	60	0
320	82.462144493009	-534.619256206788	67	61	0
321	74.9791432453785	-522.330116151832	62	51	0
322	67.4961862065829	-510.040962450206	68	50	1
323	60.5362436011201	-497.767486282624	67	47	0
324	53.5763422747259	-485.493998249993	61	58	1
325	46.0935149313882	-473.204805456102	66	56	0
326	38.6107317968854	-460.915599018335	62	44	2
327	31.6509572364157	-448.642073670402	77	59	1
328	24.691223955364	-436.368536456488	59	52	0
329	17.2364005341078	-423.152075146325	69	53	1
330	9.75379301561043	-410.862815985456	53	51	0
331	2.79418809985509	-398.589241469279	49	63	1
332	-4.16537553642411	-386.31565508619	52	66	0
333	-11.1248978929361	-374.042056839913	61	56	0
334	-18.607332969259	-361.752745865844	70	50	0
335	-26.0897238357575	-349.463421246037	63	55	2
336	-33.0491194236092	-337.189785684459	72	49	0
337	-40.5314233353711	-324.900434699841	62	58	1
338	-48.0136830371339	-312.611070071347	57	67	0
339	-54.9729518552776	-300.337397199124	57	57	1
340	-61.9043312358554	-287.13649680838	69	64	1
341	-68.3127226150245	-273.951291624457	65	54	0
342	-74.721072665765	-260.766076242551	62	67	1
343	-81.1572340134298	-248.508066294715	63	52	1
344	-87.0704179879976	-236.265755503438	71	39	0
345	-92.9557111599715	-223.096220410429	72	71	0
346	-98.3180302790133	-209.94238741044	71	53	0
347	-103.680314365251	-196.788547134958	56	73	2
348	-111.434349082818	-176.13841366861	73	58	0
349	-118.665374286065	-155.50397813227	70	54	0
350	-123.504591067089	-142.365824004635	76	45	2
351	-125.924187499564	-135.796744686551	73	66	1
352	-128.343775960268	-129.227663870901	71	56	0
353	-133.155064008548	-115.162282139994	60	61	1
354	-139.862943239044	-94.5435220459476	79	55	1
355	-146.598620396922	-74.8519657840952	73	65	1
356	-150.886859302584	-60.8022785922512	78	56	1
357	-155.175067374134	-46.7525865407661	63	57	3
358	-160.014030720165	-33.6143868025392	69	66	0
359	-164.852962177945	-20.4761810619384	75	76	0
360	-169.141076472937	-6.42647335492074	73	61	1
361	-173.429159933468	7.62323920987546	76	54	1
362	-178.267996560491	20.7614617506042	69	65	1
363	-183.106801298738	33.8996902974322	94	61	0
364	-187.394790982071	47.9494185158983	61	51	0
365	-191.682749830536	61.9991515912116	79	53	1
366	-196.521459737094	75.1373969372362	68	52	0
367	-201.36013775476	88.2756482874975	67	50	2
368	-206.198783883476	101.413905641064	61	66	1
369	-211.560295156261	114.56789386645	68	56	1
370	-216.921771394496	127.721889368258	68	63	1
371	-221.760318711516	140.860165941529	59	45	1
372	-226.570946733118	154.925664079376	69	51	0
373	-230.858650032606	168.975440874696	59	39	0
374	-235.174211995094	182.098006967455	59	66	1
375	-239.489745211322	195.220577918924	53	65	0
376	-245.150771663524	215.808065278456	69	54	0
377	-251.33462015097	236.411291137338	60	61	0
378	-253.753774216631	242.980450267904	78	62	0
379	-255.622144940426	250.461096000858	67	54	0
380	-262.32876148721	271.08007025253	70	62	1
381	-267.166982756171	284.218403809704	66	45	1
382	-271.454398664762	298.268226485699	56	57	1
383	-275.74178373738	312.318054021336	70	51	0
384	-278.160850940505	318.88722844515	67	46	0
385	-282.476090431854	332.00984797813	69	45	1
386	-289.182427476509	352.628869250417	64	53	0
387	-296.411560298409	373.263637786731	61	48	0
388	-300.726679572894	386.38627783116	65	51	0
389	-305.041770100361	399.508922734298	74	47	1
390	-309.851785633597	413.574525239877	53	46	0
391	-314.661766963487	427.640133745037	72	51	0
392	-319.00467581267	439.835578754544	59	44	0
393	-322.824701368227	452.015289745294	63	71	0
394	-326.672614826181	463.267789026722	62	56	0
395	-330.576331533084	472.665861058049	78	53	2
396	-333.957177006989	482.048196666874	63	64	1
397	-336.320216661319	490.471838482656	64	49	0
398	-337.665458300558	497.936784706078	58	57	1
399	-338.020822816179	503.515818731859	57	47	0
400	-337.881250559527	508.151896497235	72	48	1
401	-337.741678232851	512.787974292412	69	56	2
402	-338.152869220066	516.512577317655	65	54	0
403	-340.160519668309	519.357187697664	60	56	0
404	-343.269695286173	520.378850662149	66	45	0
405	-346.43470230879	519.546084789559	74	55	0
406	-349.132695859647	516.843148002401	67	48	0
407	-350.290062234446	513.165770289488	72	49	0
408	-349.356031275704	509.42542382516	72	58	0
409	-347.404214502079	504.726378173567	64	52	1
410	-344.95745816722	499.084376343526	62	70	1
411	-342.510695011821	493.442376015708	63	49	0
412	-340.119754493353	485.945946143009	68	52	0
413	-337.233865400718	477.506561588496	74	47	1
414	-333.825109395257	469.051438962109	69	51	3
415	-330.472163887345	458.741888223216	60	46	0
416	-327.147112408769	447.505124892108	68	50	1
417	-323.299183206051	436.25262559019	59	60	0
418	-318.95628187171	424.057176232338	64	58	0
419	-314.641262464167	410.934516199864	62	54	0
420	-310.3262143092	397.811861027032	63	48	1
421	-303.097195757204	377.177067247219	69	56	1
422	-295.868101984146	356.54228696879	65	42	0
423	-293.449086178269	349.973101722077	73	39	0
424	-289.161803528666	335.923254760914	81	42	2
425	-282.45543479122	315.304234311916	61	53	2
426	-280.036371567228	308.735057463869	65	50	0
427	-275.226120296051	294.669492726214	61	51	0
428	-268.51960852684	274.050496628508	82	68	0
429	-264.232153640594	260.000677735545	59	49	0
430	-259.42178660701	245.935132791288	74	54	0
431	-254.611385371012	231.869593849406	62	44	0
432	-249.800949932833	217.80406090524	61	66	0
433	-244.962588498252	204.665749509819	47	57	0
434	-240.152085813286	190.600228567608	53	67	1
435	-235.864438544901	176.550441519357	70	62	2
436	-231.548871894134	163.427874879912	65	43	1
437	-226.738271128561	149.362370734103	55	50	0
438	-221.927636161156	135.296872586943	66	70	0
439	-217.089081915095	122.158595996909	70	51	0
440	-212.250495779852	109.020325412042	78	46	0
441	-207.439760522859	94.9548452664167	72	57	1
442	-203.151892132184	80.9050949215889	67	66	2
443	-198.836112231191	67.7825649967417	89	64	0
444	-194.025278895104	53.7171016493812	75	56	1
445	-189.214411357476	39.6516443025321	65	78	2
446	-184.898539991234	26.52913003508	72	62	1
447	-180.582639879431	13.4066206282005	61	64	1
448	-175.743800302502	0.268395648337901	79	49	1
449	-170.93280280102	-13.7970388988033	73	46	0
450	-166.644685185864	-27.8467482188717	70	80	1
451	-162.328664864297	-40.9692371096462	76	50	0
452	-157.489698568359	-54.1074392842129	66	62	0
453	-152.678569946322	-68.1728510316461	80	66	1
454	-148.390327720554	-82.2225398374721	62	53	3
455	-144.07418719033	-95.3450082121417	77	56	2
456	-139.235094176314	-108.483187581412	66	66	2
457	-134.423834434943	-122.548576529138	76	74	1
458	-130.13546759967	-136.598244822584	84	60	0
459	-125.819206861779	-149.720692676492	78	57	1
460	-120.979987131024	-162.858849243261	75	64	0
461	-115.617803691071	-176.012712704949	79	54	1
462	-110.255585218314	-189.166568893939	82	64	1
463	-101.95072394528	-208.905195127241	71	56	0
464	-93.1228433731594	-228.659514084458	81	62	1
465	-90.1801974258851	-235.244282733649	65	64	1
466	-87.2375419338932	-241.829049214721	60	64	1
467	-81.3522023148253	-254.998575672507	57	65	0
468	-72.0011776736937	-274.768556586467	75	53	0
469	-62.1271164162317	-294.554222006351	68	57	0
470	-58.6614258818445	-301.15467372071	70	40	0
471	-52.2251139591681	-313.412647620775	66	51	0
472	-42.3230207276647	-332.271049062721	56	60	1
473	-38.8572666511755	-338.871483855881	66	62	0
474	-31.3749312306754	-351.160831348039	66	53	1
475	-20.4267419496318	-370.050584319048	69	45	1
476	-13.4672523472691	-382.324197961017	67	55	0
477	-5.98476353532169	-394.613499088213	71	62	1
478	1.49776948604267	-406.902786571532	71	56	0
479	8.45738585630897	-419.176362900995	89	54	1
480	15.9121756169479	-432.392839782871	63	41	1
481	23.3948415112682	-444.682087264955	75	51	1
482	30.382413153653	-456.028410501778	65	52	0
483	37.3421975703677	-468.30193765182	61	48	0
484	44.7971678525209	-481.518361845054	68	58	0
485	52.2800076524727	-493.807556591928	66	59	0
486	59.2399204332614	-506.081046438776	78	56	0
487	66.7228471853305	-518.370214817114	58	51	0
488	74.205818146118	-530.659369554371	65	49	0
489	81.1658576918999	-542.932822083123	73	35	0
490	88.6489156042808	-555.221950450912	71	60	1
491	96.1320177250891	-567.5110651711	59	41	0
492	103.092184035166	-579.784480388276	72	45	0
493	110.575373106985	-592.073568738997	84	48	0
494	118.058606386767	-604.362643445842	69	55	1
495	125.018899460207	-616.636021344922	58	51	0
496	132.502219690592	-628.925069683231	65	46	0
497	139.985584128532	-641.214104372077	62	56	0
498	146.94600396452	-653.487444956787	79	47	0
499	154.40165684378	-666.703669270501	55	50	0
500	161.885154148797	-678.99266395811	54	53	1
501	168.845702344435	-691.265967236832	60	60	1
502	175.806291817513	-703.53925864771	65	50	2
503	183.289918813389	-715.82821424026	64	58	0
504	190.773590016586	-728.117156186141	61	58	0
505	197.734306249884	-740.390410277992	69	54	0
506	204.695063760271	-752.663652503863	70	58	1
507	211.655862547748	-764.936882860027	75	59	1
508	218.588918823458	-778.137317444198	68	48	1
509	225.549801762216	-790.410524077713	64	52	0
510	232.510725977831	-802.683718840592	52	57	0
511	239.994699544564	-814.972570801154	64	57	0
512	247.478717317746	-827.261409115046	56	51	0
513	254.43976829137	-839.53456656076	45	50	0
514	261.400860541209	-851.807712136768	68	44	0
515	268.36199406744	-864.080845846795	61	40	0
516	275.846184268245	-876.369632334448	82	58	0
517	283.330418674974	-888.658405179158	67	56	0
518	290.291678957699	-900.931501566432	67	58	1
519	301.242784874514	-919.820393529721	62	57	0
520	308.727172657324	-932.109119996428	65	52	0
521	316.211604645476	-944.397832814604	60	55	0
522	323.696080838854	-956.68653198611	66	45	0
523	330.162306587968	-968.016685497947	70	55	2
524	339.600197365507	-985.004068193957	61	53	0
525	345.048206274339	-995.375668151304	76	37	1
526	349.505688530568	-1003.8615172198	75	58	1
527	352.944878901064	-1011.388834971	61	55	0
528	355.338017179107	-1018.8848402556	48	51	0
529	356.712850022945	-1025.4223185759	64	52	0
530	358.11543938925	-1031.03258004691	69	46	0
531	360.096569882066	-1034.80406262819	56	45	1
532	363.179274649243	-1036.75241944566	52	53	0
533	366.812766688585	-1037.78921115305	67	58	0
534	369.483438447875	-1036.01304473821	65	65	0
535	371.163537362823	-1032.35113835521	69	51	1
536	371.274532990472	-1028.64227296505	70	61	0
537	369.321145614784	-1023.9435791932	60	55	0
538	365.30338335823	-1018.25505412742	58	56	0
539	360.790351643926	-1011.62365468871	48	44	0
540	355.782055912365	-1004.04937924072	54	69	0
541	350.306255981443	-994.605009653606	53	60	1
542	344.36296276073	-983.290543957613	62	43	1
543	337.373648630979	-971.944755563512	55	57	1
544	330.412130845129	-959.671738998033	61	51	1
545	323.47841419722	-946.471494289115	47	49	0
546	316.516980559973	-934.198453994468	71	58	0
547	309.032567376969	-921.909741313197	60	68	1
548	301.57596328191	-908.693798746914	49	45	1
549	294.091640219325	-896.405058783479	69	41	0
550	286.607361362432	-884.116305176169	73	47	0
551	279.673911461548	-870.91598591581	64	53	1
552	272.71273453231	-858.642871002667	56	59	1
553	265.228587071411	-846.354078304954	60	54	0
554	257.77225873922	-833.138055793941	58	45	1
555	250.811210165091	-820.864903571084	64	52	1
556	243.327195566671	-808.576070867479	53	40	0
557	235.843225174351	-796.287224519067	64	44	0
558	228.359298988711	-783.998364523984	57	52	1
559	217.408885763027	-765.109276818112	55	61	0
560	210.448070866987	-752.836055896245	78	68	0
561	203.515084605839	-739.635607022792	60	63	1
562	196.582142820873	-726.435146302916	54	55	1
563	189.098458917055	-714.146214508452	72	60	0
564	178.120616278844	-696.184237596579	64	66	1
565	170.637041305192	-683.895272141322	61	48	0
566	166.647672448482	-677.279337249696	58	54	0
567	159.687155546388	-665.006029845215	65	51	0
568	149.260357486201	-646.132438489236	65	51	1
569	145.794046169845	-639.532163444906	68	58	0
570	138.310669030703	-627.243138903752	64	63	1
571	126.810292014736	-609.265343002975	71	50	0
572	119.327025273233	-596.976283883676	68	48	0
573	112.366783333826	-584.702895918861	62	53	0
574	105.406582672556	-572.429496085271	71	60	1
575	97.9512571661617	-559.213181958534	57	53	0
576	93.9621238924447	-552.597176278941	75	51	0
577	87.0020317530725	-540.323745079339	68	40	0
578	76.0250895583304	-522.361494760029	68	56	0
579	68.5421295883134	-510.072342901491	64	56	0
580	61.0870338084642	-496.855961544439	61	58	1
581	53.6041639659088	-484.566782407463	50	55	0
582	46.1213383321883	-472.277589628473	63	55	2
583	38.6663820207468	-459.061167387292	55	62	0
584	31.7344373709057	-445.86042625457	63	61	1
585	24.2517463185359	-433.571193488315	70	53	1
586	16.7690994754084	-421.281947075389	66	58	0
587	9.31432868825505	-408.065471249633	78	55	1
588	1.83177197386976	-395.776197561994	65	52	0
589	-5.12778393866029	-383.502609496936	74	37	0
590	-12.0594618163304	-370.301793830469	79	66	1
591	-19.5418871227303	-358.012481065467	59	65	0
592	-27.0242682191893	-345.723154655658	53	56	0
593	-33.9836544850841	-333.449517424218	70	41	0
594	-40.9429994708626	-321.175868326798	63	51	0
595	-47.8744582047802	-307.97499168478	70	52	0
596	-54.8337190318853	-295.701318866573	69	41	1
597	-61.7929385787575	-283.427634184249	67	53	0
598	-68.7242670757114	-270.22672198806	65	55	1
599	-75.6834024633281	-257.95301358588	73	62	1
600	-82.1195564239169	-245.695002075285	64	57	2
601	-88.0048791157897	-232.525474219583	65	54	1
602	-93.890163627977	-219.355937690474	72	55	0
603	-99.7754099606536	-206.186392490752	80	63	0
604	-105.660618113296	-193.016838616692	72	54	0
605	-111.022855809308	-179.862988414243	67	63	1
606	-118.253890421882	-159.228553771041	68	44	1
607	-123.0652508692	-145.163184640929	67	71	1
608	-127.381514246459	-132.040739496239	58	53	2
609	-131.697748878971	-118.918289492838	59	60	2
610	-136.509012408438	-104.852903563529	76	50	1
611	-141.320241737529	-90.7875116327778	74	62	4
612	-145.636384907004	-77.6650459701195	82	60	1
613	-152.344135014922	-57.0462640384212	86	59	4
614	-157.155249745934	-42.9808523086831	82	64	1
615	-161.471287864901	-29.8583688279614	78	66	2
616	-165.787297238829	-16.7358804875985	87	54	1
617	-170.626189044677	-3.59766754321754	66	64	1
618	-175.437173812359	10.4677669871598	70	69	1
619	-179.725216569612	24.5174865694717	68	64	1
620	-184.041105733602	37.6399954240769	68	69	1
621	-188.879870819685	50.7782311737537	57	74	0
622	-193.16782148194	64.8279658677056	71	57	1
623	-197.455741309328	78.8777054222301	73	43	0
624	-202.294411563373	92.0159579692408	58	43	0
625	-206.610151770641	105.138492201455	79	53	1
626	-210.89797950245	119.188246868551	73	56	1
627	-215.708671191474	133.253731793724	76	50	0
628	-220.024321503588	146.376281143166	54	48	0
629	-224.339943069557	159.498835348524	63	50	0
630	-229.178425967577	172.637121498585	70	63	1
631	-233.988987689838	186.702629221603	63	48	0
632	-238.276628499443	200.752414657734	56	52	1
633	-242.592129852157	213.874989378266	59	42	1
634	-247.430486026744	227.013298330829	64	56	0
635	-252.240916623326	241.07882884983	53	47	0
636	-256.528432816966	255.128634795547	60	50	0
637	-260.843813955144	268.251230033115	63	65	0
638	-265.682043405308	281.389561786316	77	53	0
639	-270.520240965358	294.527899541892	76	68	0
640	-274.807633587858	308.577725996263	81	39	1
641	-279.094995374209	322.627557309344	67	44	0
642	-283.933098098496	335.765911863185	68	78	0
643	-288.77116893261	348.904272419401	52	60	0
644	-293.58130422933	362.96985453181	60	54	1
645	-298.391405323171	377.03544264473	69	77	0
646	-302.706514139601	390.158084850758	48	45	1
647	-307.021594209014	403.280731914565	52	54	0
648	-311.336645531119	416.403383837081	59	65	1
649	-315.679577083909	428.598825068213	65	36	1
650	-320.022481973167	440.794271162711	64	47	0
651	-323.84250368271	452.973983112723	72	47	0
652	-327.690413520206	464.226483355276	55	52	1
653	-331.538301467721	475.478987438604	68	58	0
654	-334.891228660126	485.788539430127	50	47	0
655	-337.254263963667	494.212181843817	59	44	1
656	-338.627416932257	500.749912884086	72	63	0
657	-338.459929596749	506.313206176274	64	42	1
658	-337.797507171927	510.933543171734	64	71	1
659	-337.685849282716	514.642405416816	72	49	1
660	-338.124954623519	517.439792879857	62	61	0
661	-340.160519668309	519.357187697664	71	60	2
662	-343.792543727381	520.394592115656	74	45	0
663	-347.480399401276	519.577568519861	56	50	1
664	-349.683461784385	515.931674631312	66	54	0
665	-349.328114358475	510.352639344521	56	45	0
666	-347.404214502079	504.726378173567	55	61	2
667	-344.985374046722	498.157160823233	82	57	0
668	-341.548736885306	490.62924699299	63	47	1
669	-337.617148239398	482.158379875124	76	44	0
670	-333.741369707335	471.833085552789	50	45	0
671	-329.893483443535	460.580579536036	53	59	0
672	-326.073486669105	448.400861829519	82	57	1
673	-321.758517955954	435.278193702921	78	58	0
674	-316.920660281787	422.139792315662	68	42	0
675	-312.605632502818	409.017134446651	72	47	0
676	-308.290575976367	395.894481437281	61	46	1
677	-301.061544074561	375.259691266343	55	52	0
678	-296.251449084084	361.194100141525	77	40	0
679	-291.413416846539	348.055730557069	66	66	1
680	-284.707081559522	327.436705915257	71	47	1
681	-280.419743513863	313.386868667789	65	60	0
682	-275.581600494799	300.248518885113	58	47	0
683	-273.162517026707	293.67934624292	59	53	0
684	-268.875100935809	279.629521952011	66	56	0
685	-262.196427068207	258.083321224898	68	46	0
686	-257.386050984147	244.01777868811	62	57	0
687	-252.575640697847	229.952242149971	58	58	1
688	-247.765196209366	215.886711611412	66	41	0
689	-242.954717518762	201.821187071502	63	66	0
690	-238.667092899559	187.771396784112	69	48	0
691	-234.379437444964	173.7216113545	78	59	1
692	-229.56885951577	159.656103611924	65	45	0
693	-224.730360449874	146.517817426473	67	51	0
694	-220.442610169644	132.468047648668	72	47	1
695	-216.15482905414	118.418282728642	75	44	0
696	-211.3162351551	105.280013341457	69	56	1
697	-206.505491900141	91.2145343953744	62	63	1
698	-201.694714443758	77.1490614488721	62	48	1
699	-196.856022568187	64.0108100678772	74	67	1
700	-192.017298803723	50.8725646911189	60	71	0
701	-187.729327402776	36.8228316185996	75	56	1
702	-183.441325167078	22.7731034047902	68	64	1
703	-178.602506570984	9.63487482722849	62	51	2
704	-173.763656086347	-3.50334774609655	85	59	1
705	-169.475560073392	-17.5530603053048	67	69	4
706	-165.187433226092	-31.6027680076659	81	69	0
707	-160.348487910756	-44.740973780863	66	71	0
708	-155.50951070711	-57.8791735498235	76	57	1
709	-151.221290083369	-71.9288655975834	66	73	0
710	-146.933038625517	-85.978552785702	75	70	1
711	-142.093966591987	-99.1167357554659	59	64	0
712	-137.777786859893	-112.239197106101	79	75	2
713	-133.489443309023	-126.288869178854	82	64	0
714	-128.67814136995	-140.354250925593	67	53	2
715	-123.838942619448	-153.492411090061	66	58	0
716	-118.999711981218	-166.630565249361	77	48	0
717	-114.188309756981	-180.695928992704	66	45	0
718	-109.3768733326	-194.761286733672	70	60	1
719	-104.014609082951	-207.915134338662	77	72	1
720	-98.1293725876021	-221.084685391746	72	46	0
721	-92.2440979123348	-234.254227771424	62	65	1
722	-86.3309313132777	-246.496545866132	61	47	2
723	-76.4291558292462	-265.355030675419	67	59	0
724	-69.4978589791572	-278.555955659598	56	58	1
725	-66.5551387397572	-285.140706954524	71	61	0
726	-56.6810262982035	-304.926359085366	68	56	1
727	-46.2560244346969	-323.800475718454	59	52	0
728	-39.2966892996337	-336.074133423157	59	50	1
729	-32.3651541664731	-349.274994954467	65	51	0
730	-25.4057348729111	-361.548628941178	70	40	0
731	-17.923318848596	-373.83795188088	64	56	1
732	-10.4408586142235	-386.127261178568	68	47	1
733	-3.48131255240878	-398.400857853703	57	45	0
734	3.47827478917316	-410.674442660064	75	56	0
735	10.4379034103476	-422.948015602306	56	53	2
736	17.892706329294	-436.164488856681	62	64	0
737	25.3753849245841	-448.453732708469	65	62	0
738	32.3351419108221	-460.727268347517	75	56	1
739	39.8179074591608	-473.0164858317	63	44	1
740	47.3007172163343	-485.305689671077	68	59	0
741	54.2606009689625	-497.579187996686	60	47	1
742	61.7434976784862	-509.868365467526	69	55	1
743	69.2264385969611	-522.157529295422	76	53	0
744	76.7094237239799	-534.44667947758	60	60	1
745	84.1924530596007	-546.735816013999	69	58	0
746	91.1525490634958	-559.009251576848	63	43	1
747	98.0848749520374	-572.209891172126	70	47	1
748	105.045055110473	-584.483303012326	70	59	0
749	112.005276547163	-596.756702985615	74	54	0
750	122.954767497489	-615.646072136238	77	55	0
751	133.904358227039	-634.535411968827	62	45	0
752	137.370647416974	-641.135696833022	66	49	0
753	144.331059930555	-653.409041705541	57	54	0
754	154.785655287269	-671.355428769253	70	47	0
755	162.269162605982	-683.644422600046	50	67	0
756	169.752714132017	-695.9334027851	56	48	0
757	176.71331452427	-708.206692532636	76	56	1
758	184.196952999453	-720.495646347292	66	53	1
759	191.680635681376	-732.784586515278	71	64	1
760	199.16436257062	-745.073513038456	70	59	0
761	206.648133666429	-757.362425913103	73	47	1
762	213.608946301858	-769.635652893223	64	58	0
763	220.569800213911	-781.908868006431	78	59	0
764	227.530695402762	-794.182071251795	62	53	0
765	234.491631868237	-806.455262628384	58	66	0
766	241.452609610104	-818.728442138061	60	70	0
767	248.413628628419	-831.001609778963	56	46	1
768	255.897700376983	-843.290432654321	72	70	0
769	263.381816331472	-855.57924188301	59	58	0
770	270.342962107272	-867.852372205816	78	61	1
771	277.827165008232	-880.141155061312	67	56	0
772	285.311412114883	-892.429924272001	54	53	0
773	292.272684647236	-904.703017272055	55	57	0
774	299.233998455515	-916.976098406129	55	64	0
775	306.718375247903	-929.26482851617	50	49	0
776	314.175034361251	-942.480761226267	68	40	0
777	321.136476522777	-954.75380504597	71	45	0
778	328.125718648429	-966.099620732479	77	52	0
779	334.591971400427	-977.429767174646	67	53	0
780	340.562986559002	-987.817030473612	64	54	2
781	345.515726477839	-997.245756807737	55	49	0
782	349.422427197744	-1006.64316611737	82	55	2
783	352.833867008856	-1015.09770018142	61	51	0
784	355.227007607115	-1022.59370546602	57	60	1
785	357.124875504407	-1029.14683839306	68	56	0
786	359.0782527189	-1033.84553776029	70	66	0
787	362.133205567661	-1036.72111162636	65	47	0
788	365.766697369691	-1037.75790421199	57	60	0
789	368.932654670905	-1036.92460794933	58	74	0
790	371.631073788507	-1034.22122390755	69	51	2
791	372.26510272536	-1030.52801131736	75	56	0
792	370.83474652248	-1025.84497100208	60	51	1
793	367.835295780271	-1021.11497049127	73	60	0
794	364.312819748011	-1016.3693140829	69	63	1
795	360.295071538887	-1010.68078415096	49	46	0
796	355.782055912365	-1004.04937924072	61	54	0
797	351.296808028186	-996.49075309094	67	54	0
798	346.31630225922	-987.989249797538	54	41	0
799	341.363572648726	-978.56052414421	63	47	2
800	335.91559628502	-968.188918944448	60	59	0
801	326.477760779846	-951.20152719412	60	49	0
802	317.040002846625	-934.21411359217	63	58	0
803	314.068441311072	-928.556857520714	72	52	0
804	306.584045712429	-916.26814030949	61	65	0
805	295.632927301514	-897.379261901602	74	59	1
806	288.148642338871	-885.090511040762	58	47	0
807	280.664401581627	-872.801746534184	71	53	2
808	273.730989802163	-859.601417119615	67	62	1
809	266.797622497659	-846.401075857691	64	60	1
810	259.313514846377	-834.112272276543	61	51	0
811	251.829451401194	-821.823455049656	57	46	0
812	244.345432162285	-809.534624175169	62	59	1
813	236.861457129649	-797.245779655874	71	50	0
814	229.40530772967	-784.02970536612	61	55	1
815	221.921422819607	-771.740833565593	68	58	1
816	214.960583557084	-759.467620286159	65	65	0
817	207.476785594772	-747.178722115234	61	51	1
818	199.993031839258	-734.889810297638	71	58	0
819	193.060109090526	-721.689343634993	88	46	0
820	185.576443993021	-709.400405459106	60	60	1
821	178.092823102779	-697.111453637481	66	65	0
822	171.132238958438	-684.838165733032	53	64	0
823	163.648705017171	-672.549187540077	61	50	0
824	156.165215283283	-660.260195701383	76	53	0
825	149.204757900385	-647.98687047977	75	59	1
826	141.749156617327	-634.770636288449	61	66	0
827	134.265799750516	-622.481604447588	72	49	0
828	126.782487091376	-610.192558960989	57	53	0
829	119.327025273233	-596.976283883676	59	52	0
830	111.871611085255	-583.759995184839	67	42	0
831	104.3884344697	-571.470908788033	41	51	1
832	96.9053020623396	-559.181808745489	70	60	1
833	89.4500273405574	-545.96547916159	56	55	1
834	82.4899595684838	-533.692040319555	62	55	0
835	75.0069600305287	-521.402900276706	51	43	0
836	67.5240047014086	-509.113746587187	55	51	1
837	60.5640636940952	-496.840270431712	63	48	0
838	53.1090171223623	-483.623874535784	64	62	0
839	45.6261946639279	-471.334680847824	80	53	2
840	38.6663820207468	-459.061167387292	45	46	0
841	31.7066106565762	-446.787642060779	83	49	1
842	20.757983675343	-427.898027911782	65	60	2
843	9.28649684198899	-408.992687018588	56	60	0
844	5.26981627580244	-403.303810786456	70	50	0
845	1.80393841787009	-396.703413318843	56	63	2
846	-5.15561909286771	-384.42982524354	62	58	0
847	-16.1317512968089	-366.467328188941	67	61	0
848	-27.0799485656898	-347.577586076222	75	41	0
849	-34.0114962579682	-334.376733124256	64	55	0
850	-37.477253424353	-327.776302205399	72	53	0
851	-44.4365785691771	-315.502647170797	77	38	1
852	-54.8894121695776	-297.555750201456	64	56	0
853	-61.8486349128652	-285.282065498643	59	73	1
854	-68.7799666117644	-272.081153281964	60	55	1
855	-75.1883121084538	-258.895937124267	69	64	0
856	-81.5966162764817	-245.710710770451	67	50	1
857	-88.0048791157897	-232.525474219583	63	53	2
858	-93.3950821274775	-220.298863463104	63	47	0
859	-98.7852526363567	-208.072245421819	58	67	1
860	-104.119674588554	-193.991188880987	68	65	0
861	-108.93112669175	-179.925837161951	68	59	0
862	-114.29333564738	-166.771982352249	67	57	0
863	-119.655509570148	-153.618120266125	69	53	1
864	-124.494720897463	-140.479964935221	67	59	0
865	-128.783110425866	-126.430302574299	56	67	2
866	-135.491031355574	-105.811550040729	73	72	0
867	-140.330131909985	-92.6733749071136	81	61	2
868	-144.618412564567	-78.6236947318539	74	62	2
869	-151.326169233304	-58.0049144821241	83	59	1
870	-153.745668109681	-51.435817765072	69	65	3
871	-158.033855625021	-37.3861224735156	73	66	0
872	-164.741471739137	-16.7673187088221	71	69	2
873	-169.580366689246	-3.62910697236657	70	63	2
874	-174.419229750871	9.50911076925695	71	73	2
875	-178.735152888927	22.6316136838868	76	60	1
876	-183.023170268803	36.681337046437	70	52	0
877	-187.834061483445	50.7467871708795	67	55	0
878	-192.672797825129	63.8850277159363	60	54	0
879	-196.988600752549	77.0075511485338	58	68	0
880	-201.304374934174	90.1300794417039	84	54	0
881	-206.115136183915	104.195552366786	85	56	1
882	-210.402966644266	118.245306494646	50	51	1
883	-214.718650931027	131.367849905044	72	66	0
884	-219.557199917501	144.506124052219	55	42	0
885	-224.367830043426	158.571619776078	71	68	0
886	-228.655535889498	172.621394414455	58	52	0
887	-232.971099963412	185.743958339095	57	53	1
888	-237.809522226802	198.882255288772	53	62	0
889	-242.647912600834	212.020558242686	64	52	0
890	-247.458378557349	226.08608276397	78	60	0
891	-251.74592831562	240.13588331081	63	49	0
892	-256.061341857945	253.258473150432	71	50	0
893	-260.899605507613	266.396798904054	57	63	0
894	-265.737837267458	279.535130663775	62	64	0
895	-270.02526345494	293.5849517202	71	56	0
896	-274.312658806215	307.634777636267	59	52	0
897	-279.150795730471	320.773126190528	62	46	0
898	-283.438128772657	334.822962358594	69	48	3
899	-287.725430978753	348.872803386301	63	67	0
900	-292.563473066955	362.011168738827	73	54	1
901	-296.878617430804	375.133804464713	71	52	0
902	-301.165827536897	389.18366060406	57	53	0
903	-305.975869275047	403.249258308671	81	53	0
904	-310.813784635859	416.387646461837	59	45	1
905	-315.128808781796	429.510302701034	76	47	0
906	-319.471714090323	441.705748248845	65	58	0
907	-323.319647165132	452.958244171925	51	71	0
908	-326.672614826181	463.267789026722	63	53	1
909	-330.053477373032	472.650121274404	66	57	0
910	-332.939384082798	481.089500772767	64	51	0
911	-335.330340070068	488.585926445201	69	55	0
912	-337.226349769044	495.139397387393	60	57	0
913	-338.104566136666	500.734172084369	66	65	0
914	-337.964993921923	505.370249833912	63	63	0
915	-337.853336099768	509.07911205478	55	60	1
916	-337.218828886747	512.772233579308	66	63	0
917	-337.135085791931	515.553880273364	61	49	0
918	-338.097040024295	518.367008445784	70	64	0
919	-340.132604617102	520.284403258935	64	56	0
920	-343.269695286173	520.378850662149	68	52	1
921	-346.43470230879	519.546084789559	77	58	2
922	-348.609846982174	516.82740591187	53	49	1
923	-349.272280515637	512.207070384175	68	59	0
924	-348.394081799896	506.612293120474	72	61	0
925	-345.947327963659	500.970290686935	77	60	1
926	-343.005631272856	494.385332856327	66	49	1
927	-340.119754493353	485.945946143009	70	56	0
928	-337.261779430555	476.579346065409	69	55	1
929	-333.908849058033	466.269792384468	73	67	0
930	-330.060957237147	455.017286362126	60	74	0
931	-326.21304352599	443.764784180559	75	52	0
932	-319.974091987009	425.015868558548	86	50	0
933	-313.240127258643	405.324009895325	68	56	0
934	-308.402204328042	392.185619294643	70	70	1
935	-303.592155432736	378.120019163005	71	54	1
936	-298.782072334259	364.054425029084	70	65	0
937	-293.944051422179	350.916052434593	73	57	1
938	-289.133901075518	336.850470302626	77	40	0
939	-284.846588635759	322.800628202036	68	54	1
940	-280.531344996067	309.67800649628	66	56	1
941	-275.721096566238	295.612441159785	71	52	0
942	-270.910813934053	281.546881821007	62	56	1
943	-266.595478825155	268.424275773577	51	40	0
944	-262.308010931476	254.37445903942	74	52	0
945	-257.497630216822	240.30891649425	73	60	0
946	-252.65932165354	227.170595499687	69	44	1
947	-247.848873692215	213.10506495554	61	55	0
948	-243.561278453155	199.055269272067	67	47	0
949	-239.245761979255	185.932693995535	53	66	0
950	-234.435215936683	171.867180248722	55	70	2
951	-229.62463569222	157.801672502421	62	47	0
952	-224.786134316702	144.663386310451	64	46	1
953	-219.97548682621	130.597890564241	63	35	1
954	-215.687701935763	116.548126186244	62	54	1
955	-211.372002527991	103.425582222641	58	49	1
956	-204.141930373153	82.7909738300368	63	55	1
957	-199.331134079606	68.7255038814619	74	55	0
958	-195.043207793788	54.6757627138868	86	55	0
959	-188.335868122871	34.0569068575278	78	64	0
960	-183.497079105931	20.9186722710729	73	59	0
961	-179.20904394344	6.86894891597331	65	58	1
962	-174.920977946429	-7.18076958041638	81	51	0
963	-170.082094098267	-20.3189873676747	86	43	1
964	-165.243178361619	-33.4571991488338	83	74	1
965	-160.955018587993	-47.5069019924849	74	60	2
966	-156.66682797973	-61.5565999755636	58	70	1
967	-151.827817412908	-74.6947949584574	53	64	1
968	-147.01664311986	-88.7601995104924	79	54	0
969	-142.728357689863	-102.80988183897	78	56	3
970	-138.412175355712	-115.932343734428	84	68	1
971	-133.573038071452	-129.070515913889	60	50	1
972	-128.733868899115	-142.208682088181	62	39	0
973	-123.922530444746	-156.274057837203	72	57	1
974	-119.111157790176	-170.339427585714	68	47	0
975	-114.271890645148	-183.477575751022	67	49	0
976	-109.432591612567	-196.615717911161	75	52	0
977	-104.070324830129	-209.769565523602	64	55	0
978	-98.1850855790544	-222.939116589725	57	70	0
979	-92.2998081479454	-236.10865898151	70	52	0
980	-86.4144925371511	-249.278192700818	61	60	2
981	-80.5291387470206	-262.447717747651	73	42	2
982	-74.1208030435955	-275.632941866294	61	60	0
983	-67.1894807018107	-288.833862679079	69	55	0
984	-60.7532129854662	-301.0918499697	56	36	0
985	-54.3169069168507	-313.349827048369	57	55	0
986	-46.8625076763565	-326.566418399103	63	42	0
987	-39.380217931699	-338.855780458078	70	58	0
988	-32.4208367219544	-351.129426331259	62	58	0
989	-24.9384600224439	-363.418762020767	58	51	0
990	-17.4560391129926	-375.70808406733	66	47	0
991	-10.4965311343549	-387.981692628004	77	61	0
992	-3.01402327080723	-400.270988307893	63	59	0
993	4.468528802332	-412.560270342045	64	56	2
994	11.4281635488733	-424.833841591142	74	58	0
995	18.3878395746578	-437.107400973327	58	60	0
996	25.8705213451758	-449.396643917076	59	59	0
997	33.3254211044987	-462.613089011982	72	51	0
998	40.2852254952304	-474.886611090973	71	62	0
999	47.7680401374237	-487.17581403628	78	50	0
1000	55.2508989886264	-499.46500333678	72	51	0
1001	62.2108301452827	-511.738488102332	61	40	0
1002	69.6937759486609	-524.027651032433	63	48	0
1003	77.1767659606994	-536.316800318658	57	51	1
1004	84.1368238821742	-548.590247770771	78	61	0
1005	91.0969230823102	-560.863683355041	52	58	1
1006	98.5800427885843	-573.152793547139	69	40	0
1007	106.063206703227	-585.441890096292	50	58	0
1008	117.012640489964	-604.331275219098	77	52	1
1009	127.962174056214	-623.2206310248	65	46	0
1010	131.428444184596	-629.820920966566	71	54	0
1011	134.922528380994	-635.493991988711	63	47	0
1012	141.882923983852	-647.767341083847	53	62	0
1013	152.832685689267	-666.656630265526	69	43	0
1014	163.81034350628	-684.618674121797	53	52	0
1015	167.304517935845	-690.291717554443	65	74	0
1016	174.265101417492	-702.565011528321	73	59	0
1017	181.225726176228	-714.838293632492	70	48	2
1018	188.681599178002	-728.054455294274	73	61	0
1019	196.137519808894	-741.2706033336	64	51	1
1020	203.098274523974	-753.543848142028	63	41	2
1021	213.553376451833	-771.49008506164	62	48	0
1022	221.037237914919	-783.778971591964	78	51	1
1023	228.52114358457	-796.067844476551	49	52	0
1024	235.482086174889	-808.341034157202	67	52	0
1025	242.443070041947	-820.614211973734	65	59	1
1026	249.404095185106	-832.887377919629	66	50	0
1027	256.365161604539	-845.160531999543	57	68	0
1028	263.326269300363	-857.43367420882	67	46	0
1029	270.810432879953	-869.722469817847	75	39	0
1030	278.294640665525	-882.011251778342	66	50	0
1031	285.255875118077	-894.284356669523	57	50	0
1032	292.740169849596	-906.573112258688	60	59	0
1033	300.224508786458	-918.861854201183	70	56	1
1034	307.185869995272	-931.13492176868	56	50	0
1035	314.670295877557	-943.423637337983	54	45	0
1036	321.631741101621	-955.696680312045	59	49	0
1037	328.070201273891	-967.954053266905	73	54	2
1038	334.564214195416	-978.356983451173	60	62	1
1039	340.039957865083	-987.801373793744	63	58	0
1040	346.973798528779	-1001.00158982445	60	44	0
1041	352.366341218236	-1013.22761242371	70	44	0
1042	353.301393257861	-1016.96778787859	61	64	0
1043	354.236447131203	-1020.70796309225	73	58	1
1044	355.08824570477	-1027.22978695389	63	49	0
1045	355.995551809669	-1031.89717797749	59	55	1
1046	360.068818647764	-1035.73127893079	65	47	1
1047	363.151524090092	-1037.67963575758	71	59	0
1048	364.720628054638	-1037.72659701854	65	48	0
1049	367.969834249874	-1034.11165252421	60	50	1
1050	369.210148146725	-1027.65244457405	59	55	0
1051	368.770363141433	-1024.85514237825	68	54	0
1052	367.284513301449	-1022.02653349005	59	44	0
1053	362.303944284213	-1013.52504960354	75	43	0
1054	358.809232585074	-1007.85217217635	67	55	0
1055	354.323975186504	-1000.29354930948	59	72	0
1056	347.857634106243	-988.963433695957	62	60	0
1057	343.400172367517	-980.477582522668	80	59	0
1058	337.924431977503	-971.033196293749	67	50	0
1059	331.953448902001	-960.645928749815	60	55	0
1060	325.98249575973	-950.25865248125	65	44	1
1061	320.011572550982	-939.871367491782	77	54	0
1062	313.545419699687	-928.54119755514	66	58	0
1063	307.079302226019	-917.211017382331	62	50	1
1064	300.09020122356	-905.865165350959	75	53	0
1065	292.605887685844	-893.5764226662	67	55	0
1066	285.672402865603	-880.376113579609	64	49	0
1067	278.215948231809	-867.160128330812	70	59	1
1068	270.731769265025	-854.871345649473	68	73	2
1069	263.770645861514	-842.598215477541	62	50	0
1070	256.286553841259	-830.309406423941	69	55	1
1071	248.802506027045	-818.020583721809	66	57	0
1072	241.346281106758	-804.804531233385	72	56	0
1073	233.862323414593	-792.515681253746	65	61	0
1074	226.378409928991	-780.226817626506	51	57	0
1075	218.89454065013	-767.937940351665	67	60	0
1076	211.933716566477	-755.664721969515	55	49	0
1077	204.44993423525	-743.375818325207	58	44	0
1078	196.966196110938	-731.08690103516	53	68	1
1079	189.510292739666	-717.870754040778	61	54	0
1080	178.56023098639	-698.981562362984	52	57	0
1081	171.599642181653	-686.708275294863	56	47	0
1082	164.116103355424	-674.419297996908	62	51	1
1083	152.643282948644	-655.514358572662	67	53	0
1084	145.187656926806	-642.298130722716	66	41	0
1085	138.227262125874	-630.024786836468	56	44	0
1086	130.743924065668	-617.735748613253	56	60	0
1087	123.288435931492	-604.519480794668	66	54	0
1088	115.805187996826	-592.230415293947	70	49	0
1089	108.321984270238	-579.941336147487	73	43	0
1090	101.361803315231	-567.667929508723	63	52	1
1091	94.4016636386514	-555.394511002116	68	42	0
1092	86.9464036520803	-542.178176869638	59	50	0
1093	79.4633755374234	-529.889044997282	57	52	0
1094	72.503364223463	-517.615589186549	65	59	0
1095	65.0204230604577	-505.326430945657	63	49	0
1096	57.5375261063455	-493.037259061821	59	61	1
1097	50.0546733610681	-480.748073532246	72	56	3
1098	42.5718648247421	-468.458874356933	66	53	0
1099	35.6398915569298	-455.2581399763	50	51	0
1100	28.6801353726187	-442.98460954614	58	51	0
1101	21.1974582425319	-430.695371293463	59	42	1
1102	13.7148253219202	-418.406119395047	58	55	1
1103	6.75519590452313	-406.132551654242	68	51	0
1104	-0.176558222563472	-392.931756293401	61	49	2
1105	-7.13610348262591	-380.658164829947	81	54	0
1106	-14.6185622515623	-368.36886113137	54	39	0
1107	-22.1009768107324	-356.079543787986	75	54	0
1108	-29.0603953021346	-343.805915012956	60	63	0
1109	-40.008473731461	-324.916138259694	69	41	1
1110	-47.4907348985435	-312.626774550416	72	49	0
1111	-54.4500051813666	-300.353102536872	63	49	0
1112	-61.4092341838405	-288.079418658279	69	64	0
1113	-67.8176286275266	-274.894214257598	59	50	0
1114	-74.2259817427839	-261.708999660797	82	55	1
1115	-80.1392054439639	-249.466699011624	68	57	0
1116	-86.0523937185644	-237.224389676005	60	59	0
1117	-88.9950473401113	-230.639623941854	73	56	1
1118	-97.7950944046024	-209.958098111674	68	49	1
1119	-103.65245645406	-195.86133152619	64	53	0
1120	-108.491771624715	-182.723196013831	67	65	0
1121	-115.750684591709	-163.015981486067	53	69	1
1122	-120.589920043421	-149.877830961719	74	65	2
1123	-125.429123607406	-136.739674433134	65	51	1
1124	-130.240431018232	-122.674296303652	88	59	0
1125	-134.528780480905	-108.624627465382	71	69	1
1126	-138.844965466938	-95.502169364132	69	58	1
1127	-143.684042313835	-82.3639900293201	61	74	2
1128	-147.972299683781	-68.3143060784787	58	63	1
1129	-152.260526219266	-54.2646172652021	85	52	1
1130	-157.099508236512	-41.1264211302623	67	74	0
1131	-161.938458365214	-27.9882189920172	64	74	1
1132	-166.226591124549	-13.9385145250708	75	70	1
1133	-170.514693049423	0.111194800585508	73	69	0
1134	-175.353548347426	13.2494137389585	76	55	2
1135	-180.192371757003	26.3876386824995	71	53	0
1136	-184.508257263398	39.5101480791345	61	60	0
1137	-188.796235622372	53.5598779153079	75	74	0
1138	-193.607085795724	67.6253352416679	56	56	0
1139	-197.922881407838	80.7478597545996	73	49	0
1140	-202.238648274099	93.8703891262412	74	62	0
1141	-207.049401526107	107.935863250867	60	56	1
1142	-211.337224436866	121.985618458129	60	59	0
1143	-215.652901408379	135.108162946068	71	53	1
1144	-222.387809072738	154.799851913936	65	63	0
1145	-229.094761564629	175.418768216856	84	51	1
1146	-231.48610060534	182.915129113942	70	61	0
1147	-236.324531049933	196.053424258716	68	39	0
1148	-243.059232008527	215.745149345137	62	51	0
1149	-247.374700957211	228.867729466408	74	47	1
1150	-252.185129238467	242.933259982616	68	52	0
1151	-254.576383415959	250.429635274224	55	56	0
1152	-259.414655246888	263.567959225737	55	61	0
1153	-266.672003199463	283.27545640897	66	47	0
1154	-269.091103238636	289.844625137746	77	49	0
1155	-273.378506139852	303.894449971616	59	58	0
1156	-280.084938798915	324.513455291279	68	42	2
1157	-284.400165745756	337.636076982133	65	61	0
1158	-288.715363945579	350.758703531697	69	51	0
1159	-293.525496926974	364.824285641313	63	48	0
1160	-298.33559570543	378.889873750508	67	48	2
1161	-303.17356624885	392.028252307326	58	51	1
1162	-307.983597778832	406.093852415681	58	54	1
1163	-312.79359510541	420.159458524548	56	62	0
1164	-317.108608793467	433.282116925344	53	52	0
1165	-321.4235937341	446.404780182987	73	55	0
1166	-325.7664613378	458.600232754834	67	47	1
1167	-329.614360230335	469.852734916843	64	53	0
1168	-334.396289568394	484.845583561808	59	61	0
1169	-337.254263963667	494.21218184568	67	50	0
1170	-338.132480571221	499.806956537999	58	54	0
1171	-338.404100462561	508.167637282051	63	50	1
1172	-337.797507171927	510.933543171734	55	43	0
1173	-338.23661299271	513.730930629186	65	57	0
1174	-338.675718117796	516.528318149038	64	52	0
1175	-340.711283387151	518.44571321737	53	57	0
1176	-344.838240606943	520.426075211726	59	48	0
1177	-348.031164668035	518.666094944812	59	54	0
1178	-349.711378830019	515.004459107295	55	57	0
1179	-349.823046984267	511.295597027987	77	57	0
1180	-347.871231693134	506.596551135182	66	62	0
1181	-344.929542284983	500.011591865681	66	43	1
1182	-342.015758524009	492.499419236556	64	59	0
1183	-339.101963836292	484.98724876903	78	59	0
1184	-335.693218325672	476.532124469057	61	48	0
1185	-332.340284249804	466.222572050057	63	50	1
1186	-328.492388387851	454.97006747406	72	41	0
1187	-324.149523920089	442.774612180889	69	45	0
1188	-320.329491992074	430.594900229946	54	46	0
1189	-315.986575656978	418.399454116821	69	51	0
1190	-311.148678328027	405.261059928685	66	50	0
1191	-306.338655743108	391.195456204936	59	55	0
1192	-301.528598955018	377.129858480766	56	58	0
1193	-297.241375249403	363.080002344213	69	48	0
1194	-292.954120707233	349.030151067302	83	52	3
1195	-285.724923013186	328.395389692858	69	66	1
1196	-280.914716258296	314.329817759804	74	55	0
1197	-276.62735010538	300.279984832741	74	56	0
1198	-272.339953116258	286.230156763457	87	64	0
1199	-267.501749878749	273.091817172244	59	62	0
1200	-260.272280738805	252.457103489898	52	51	0
1201	-255.461890973966	238.391563352197	88	63	1
1202	-251.174350902671	224.341759030707	65	53	1
1203	-246.886779995635	210.291959567927	69	77	1
1204	-242.048399889376	197.153651777655	47	49	1
1205	-237.237877840933	183.088134435005	54	54	1
1206	-232.950212107797	169.038350624964	71	63	1
1207	-228.634627683787	155.915787227452	67	60	1
1208	-223.82400755462	141.850286682136	61	65	0
1209	-219.013353223854	127.78479213547	65	50	1
1210	-214.202664691431	113.719303588383	67	52	0
1211	-209.914840779733	99.6695456868038	62	64	1
1212	-205.59910373966	86.5470082033426	58	51	0
1213	-200.788317127503	72.4815364554524	61	43	0
1214	-195.977496314328	58.4160707043484	82	67	0
1215	-191.138762476621	45.2778265215456	52	64	2
1216	-186.822903654305	32.1553100943565	60	66	0
1217	-182.534892823081	18.10558295995	61	70	0
1218	-177.723940887488	4.04014001041651	70	67	0
1219	-172.885080329841	-9.09808136895299	75	70	1
1220	-168.596974675427	-23.1477928487584	94	51	2
1221	-164.308838186553	-37.1974994689226	69	71	2
1222	-159.469882798323	-50.3357040518895	74	69	0
1223	-154.630895521608	-63.4739026287571	73	55	1
1224	-150.342665256583	-77.5235935933888	83	63	3
1225	-146.054404157214	-91.5732797011733	67	74	4
1226	-141.215322050906	-104.711461478844	64	67	0
1227	-136.899132917053	-117.833921751939	65	59	1
1228	-132.610779725015	-131.883592743427	73	44	1
1229	-127.799467473058	-145.948973295279	63	69	2
1230	-122.960258649837	-159.087132266723	63	66	1
1231	-115.701385625405	-178.794359466061	77	52	0
1232	-107.919506338425	-198.517285091802	69	55	0
1233	-104.976906049065	-205.102064591832	73	54	1
1234	-99.614613711834	-218.255906241015	66	53	0
1235	-91.3096399020869	-237.994510002434	61	68	1
1236	-85.4243183876388	-251.164042274468	72	64	1
1237	-79.5389586935053	-264.333565873094	65	53	1
1238	-73.1306168608717	-277.518788421527	52	65	0
1239	-66.1992881648475	-290.719707542099	67	58	0
1240	-59.7630145482253	-302.97769326251	66	60	1
1241	-52.8037541161757	-315.251373885199	72	53	1
1242	-45.349346719333	-328.467962503433	54	65	1
1243	-38.3900006639306	-340.741618547589	62	49	2
1244	-31.430613328761	-353.015262728557	49	60	0
1245	-24.4711847135331	-365.288895041682	68	59	0
1246	-16.9887589189457	-377.578216193244	67	49	0
1247	-9.50628891476663	-389.86752370093	73	58	1
1248	-2.54673353093676	-402.141118700616	62	46	0
1249	4.41286313236924	-414.414701838046	69	49	1
1250	11.8954628345673	-426.703970253468	67	45	0
1251	19.3781067462405	-438.993225026876	63	58	0
1252	26.3378301769844	-451.266770849004	66	45	1
1253	33.8205610415898	-463.555999252945	51	45	0
1254	41.3033361156704	-475.845214013942	66	58	0
1255	48.2353635171312	-489.045938339084	69	59	0
1256	55.1952565909596	-501.319434994832	69	48	0
1257	62.6781630705227	-513.608610673808	57	42	0
1258	70.1611137588043	-525.897772709839	66	39	0
1259	77.1211335981498	-538.171232048422	73	54	0
1260	84.6041712380247	-550.460367715918	67	62	1
1261	92.0872530863853	-562.749489738606	73	52	0
1262	99.0473996899673	-575.022911761887	67	52	1
1263	106.530568489572	-587.312007415108	70	54	0
1264	117.480009550112	-606.201391226612	58	64	0
1265	124.440304355114	-618.474770004861	66	65	0
1266	131.923626539297	-630.763819287531	64	62	0
1267	142.873297993327	-649.653135124594	88	56	0
1268	149.833740998874	-661.926470661536	55	57	0
1269	156.794225282094	-674.199794328772	65	43	0
1270	164.277743591578	-686.488784514368	50	62	1
1271	171.761306108441	-698.777761054225	57	57	1
1272	178.721917152696	-711.051047404297	65	69	0
1273	185.682569474389	-723.324321886525	61	60	0
1274	193.166261681647	-735.613259331323	50	55	0
1275	200.649998095992	-747.902183129452	68	52	0
1276	207.610777177615	-760.175420294516	74	48	0
1277	214.571597535978	-772.448645591736	65	45	0
1278	221.532459171198	-784.721859021112	70	60	1
1279	229.016368015844	-797.010730997659	62	62	0
1280	233.005952110107	-803.626604877412	63	61	0
1281	239.966920664592	-815.899786927737	67	50	2
1282	250.394562649191	-834.773145820946	64	47	1
1283	257.355635193759	-847.046298205853	63	50	1
1284	264.839762382791	-859.335104723461	64	49	0
1285	272.323933777865	-871.623897595331	58	46	1
1286	279.285133079335	-883.89701266028	65	62	0
1287	286.246373657021	-896.170115855522	62	66	1
1288	293.730674738297	-908.45886962954	61	61	2
1289	301.215020025324	-920.747609754093	71	70	0
1290	308.176387358631	-933.02067563124	66	51	0
1291	315.660819591081	-945.309389381669	49	54	0
1292	323.145296028524	-957.598089487292	46	52	2
1293	333.573673923034	-976.471236005425	64	45	0
1294	343.011598418001	-993.458610686474	59	54	0
1295	345.487971785478	-998.172973101027	63	51	0
1296	347.964350825641	-1002.88733400404	63	54	0
1297	352.833867008856	-1015.09770018142	67	50	0
1298	355.666783644934	-1025.39100916311	85	57	1
1299	356.546337806503	-1030.98561636824	57	45	0
1300	356.986115930427	-1033.78291987721	76	43	0
1301	360.591853072634	-1035.74693312123	60	50	2
1302	366.317481918668	-1036.84634139109	71	61	0
1303	369.538936903235	-1034.15861206595	83	47	0
1304	370.696001395409	-1030.48105274141	86	65	2
1305	369.760930835851	-1026.74088133592	71	51	2
1306	367.807546066004	-1022.04218683578	55	39	0
1307	364.808101439732	-1017.31218413636	76	58	0
1308	361.285631975974	-1012.56652516592	72	56	1
1309	357.267891467898	-1006.87799230777	77	57	0
1310	352.754884675436	-1000.24658410903	65	56	0
1311	348.820429612999	-991.776394045912	64	46	2
1312	344.39071783243	-982.363327651285	72	45	0
1313	339.437999584887	-972.934599594213	70	56	0
1314	333.96227824816	-963.490208039992	56	57	0
1315	327.991316040978	-953.102934685536	63	48	0
1316	322.04814397858	-941.788436337374	50	63	1
1317	315.581982752716	-930.458269564435	61	60	1
1318	308.592836418771	-919.112431982532	73	68	2
1319	301.631493055495	-906.839366267435	66	57	1
1320	294.670190967852	-894.566288686357	69	52	0
1321	287.185914064525	-882.277536020614	88	55	0
1322	279.729451274965	-869.061553506181	67	58	0
1323	272.796049050638	-855.861222417094	64	48	0
1324	265.311906718533	-843.572429760359	58	51	0
1325	257.827808592469	-831.283623455092	68	47	2
1326	250.371531312761	-818.067587343045	60	41	0
1327	242.887523308746	-805.778753759339	66	54	1
1328	231.909206142882	-787.816920890473	67	54	1
1329	220.958767102973	-768.927842554636	76	57	0
1330	217.492238257895	-762.327628503554	51	61	0
1331	210.00842783961	-750.03873489704	67	49	1
1332	199.058188352792	-731.149597921409	52	60	0
1333	191.574488573533	-718.860670667142	52	45	0
1334	184.090833001363	-706.571729766205	81	59	0
1335	177.130215302925	-694.2984520467	71	66	1
1336	170.169638881867	-682.025162459351	75	53	0
1337	162.713909715763	-668.808966443874	59	39	0
1338	158.724568075268	-662.193023805507	69	53	0
1339	151.24111180217	-649.904022899456	69	68	1
1340	140.263602445368	-631.941944620572	73	51	0
1341	132.780255104066	-619.652910054661	51	52	0
1342	125.324757236638	-606.436645888723	71	55	1
1343	117.869306999492	-593.22036810033	63	53	0
1344	110.386095701251	-580.931292624213	68	45	0
1345	102.902928611147	-568.642203502357	65	57	2
1346	95.4476178399636	-555.425884828903	74	55	2
1347	87.9645408760989	-543.136768430471	73	50	0
1348	80.481508120778	-530.847638390027	53	60	0
1349	73.5214922795421	-518.574184279889	76	47	0
1350	66.0385464759311	-506.285027869977	76	68	1
1351	58.5556448810967	-493.995857813396	60	59	0
1352	51.5957558052614	-481.722366391681	74	55	0
1353	44.1129411627771	-469.433169965632	72	66	2
1354	36.6301707292441	-457.143959896639	56	58	1
1355	29.6982355854707	-443.943215361796	70	45	0
1356	22.738516153302	-431.669674769975	61	52	1
1357	15.2558771262993	-419.380425623618	61	44	2
1358	7.77328230882995	-407.091162830591	58	54	1
1359	0.813689643866383	-394.817584927194	58	49	0
1360	-6.11802635877393	-381.616779414006	56	51	0
1361	-13.07753486617	-369.343177788891	77	60	0
1362	-20.5599555317312	-357.053863194771	48	58	1
1363	-28.0423319871188	-344.764534957707	69	69	1
1364	-35.0017137259711	-332.490896021947	73	49	1
1365	-45.4267867347226	-313.616807528771	70	56	0
1366	-56.3747104664217	-294.726986836642	55	58	1
1367	-63.333924021339	-282.453299592249	53	53	0
1368	-69.7701532235369	-270.195307713933	78	71	1
1369	-76.1784925910761	-257.010089986026	52	56	0
1370	-82.0638507067924	-243.840570813976	65	49	0
1371	-87.9491706429399	-230.671042973176	56	56	1
1372	-93.8344523993437	-217.501506456174	73	52	0
1373	-99.7196959761204	-204.331961265765	61	59	0
1374	-105.081967745209	-191.178119016811	63	58	0
1375	-109.921272426029	-178.039981705137	61	50	1
1376	-114.760545219004	-164.901838388294	67	38	0
1377	-119.599786124541	-151.763689068146	75	53	1
1378	-124.411132260342	-137.698318142444	78	62	0
1379	-129.222444195999	-123.632941217162	89	67	2
1380	-134.061587128555	-110.494773886167	77	70	4
1381	-138.900698173151	-97.356600551866	68	60	0
1382	-143.711909823236	-83.2912056222558	56	65	3
1383	-148.000168239116	-69.2415216686204	89	70	1
1384	-152.316265419242	-56.1190484492108	84	64	0
1385	-157.155249745934	-42.9808523086831	91	60	1
1386	-161.994202184258	-29.8426501648501	81	58	3
1387	-166.282337035635	-15.792945698835	77	65	1
1388	-170.570441052609	-1.74323637504131	78	62	1
1389	-177.305806909979	17.9483736436814	79	62	2
1390	-184.013228492113	38.5672110076994	67	67	0
1391	-188.301209579804	52.616940304637	68	68	0
1392	-192.617039166274	65.7394588775933	72	51	1
1393	-195.036394223978	72.3085813978687	79	67	2
1394	-199.875080422615	85.4468309450895	72	57	1
1395	-204.713734732126	98.5850864956155	61	55	1
1396	-209.001576517068	112.634839003906	78	57	1
1397	-215.708671191474	133.253731793724	73	52	0
1398	-220.547214723832	146.392007144168	74	59	0
1399	-222.966474531568	152.961147069	59	55	0
1400	-227.254191701999	167.01092008967	59	50	1
1401	-233.961098400701	187.629844792187	76	57	0
1402	-238.799515210092	200.768142945133	78	50	0
1403	-243.11501499149	213.890718207695	68	48	1
1404	-247.402593493403	227.940513897687	63	47	0
1405	-252.213022932294	242.006044415757	63	61	0
1406	-257.051313017844	255.144365371205	60	74	0
1407	-261.889571213454	268.282692329027	48	49	1
1408	-266.204920462682	281.40529350657	59	58	0
1409	-270.492342875164	295.455115103163	77	45	1
1410	-275.302608142432	309.520674418658	61	43	0
1411	-280.140739612631	322.659024177119	59	52	0
1412	-284.4559686461	335.781645868905	71	75	0
1413	-288.743266440462	349.831487974152	75	50	0
1414	-293.553400579607	363.897070086561	61	48	0
1415	-298.391405323171	377.03544264473	66	51	0
1416	-302.706514139601	390.158084850758	56	51	1
1417	-306.993687314913	404.207947465591	68	59	0
1418	-314.222633318859	424.842749301344	64	57	1
1419	-320.95655693888	444.534610448405	60	68	0
1420	-325.271516789973	457.657278026454	73	47	0
1421	-329.091505733377	469.836995253339	68	61	2
1422	-330.492593819916	475.447507692501	64	54	2
1423	-332.444443968707	480.146545145661	60	53	1
1424	-335.302426338487	489.513141990639	70	62	0
1425	-337.170521371299	496.993828480132	76	53	1
1426	-338.515758719761	504.458775074221	55	57	0
1427	-338.320356740151	510.949283951893	59	56	0
1428	-337.685849282716	514.642405416816	54	60	1
1429	-338.097040024295	518.367008445784	71	69	0
1430	-339.581841226318	521.195877809078	54	60	1
1431	-342.691015617282	522.21754037682	69	55	1
1432	-346.901717849483	521.416257699952	59	58	0
1433	-350.122559283278	518.729063417763	47	52	0
1434	-351.307843500108	514.124470440671	70	49	0
1435	-350.429647950339	508.529692710377	69	57	1
1436	-347.982897961512	502.887689066119	57	54	0
1437	-345.041205797228	496.302729782648	62	52	0
1438	-341.632482096669	487.847600423731	61	47	0
1439	-338.279572575702	477.538042963482	60	67	0
1440	-334.926645484054	467.228488442488	64	46	1
1441	-331.07875728322	455.97598145809	66	52	0
1442	-326.73590115417	443.78052345477	77	57	0
1443	-321.870159273851	431.569331577979	71	54	0
1444	-317.032296979916	418.430930181406	70	51	0
1445	-312.22231080808	404.365319252014	65	63	0
1446	-307.935154460487	390.315451244824	52	65	0
1447	-303.647967276396	376.265588095412	68	56	0
1448	-298.837881862535	362.199993959628	64	54	0
1449	-293.999858640716	349.061621359549	78	63	0
1450	-289.189705978788	334.996039222926	71	41	0
1451	-284.902391446754	320.946197122335	71	43	0
1452	-280.587145720317	307.823575418442	53	52	1
1453	-275.776894975221	293.758010076359	56	51	0
1454	-270.966610027652	279.692450734787	69	64	0
1455	-266.156290877436	265.626897392794	54	60	0
1456	-261.345937524689	251.561350049451	62	43	0
1457	-256.507655397232	238.423024252057	73	45	1
1458	-251.697234797582	224.357488910668	72	50	0
1459	-247.409665573272	210.307688908651	63	56	0
1460	-243.094174187863	197.185109311715	72	52	0
1461	-238.283655506792	183.119590764865	73	52	0
1462	-233.995993138989	169.069805878215	50	46	0
1463	-229.680411857495	155.947241397575	60	52	0
1464	-222.450530717382	135.312598799355	68	62	1
1465	-215.220574358944	114.677969701588	55	45	0
1466	-210.409856150101	100.612485952675	68	66	0
1467	-206.122004131903	86.562732369639	80	53	0
1468	-201.806239917292	73.4401992056519	67	64	1
1469	-199.386895656004	66.8710727589205	72	77	1
1470	-195.098967278085	52.821331590414	71	68	4
1471	-188.391624360229	32.202475734055	93	46	2
1472	-185.972232683096	25.6333576878533	65	59	2
1473	-181.161301794462	11.5679105343297	67	52	1
1474	-173.930904011882	-9.06664116308093	74	51	2
1475	-169.09201471007	-22.2048577489331	78	63	1
1476	-164.253093519597	-35.3430683296174	82	69	3
1477	-159.96492828842	-49.3927700910717	74	63	1
1478	-155.676732222782	-63.4424669956788	82	57	0
1479	-150.837716202135	-76.5806607762352	66	60	2
1480	-146.521589786687	-89.7031318489462	65	63	2
1481	-139.813750766334	-110.321902875789	67	63	2
1482	-135.002490393643	-124.387292429805	64	75	0
1483	-133.105841469311	-130.940662146546	79	60	1
1484	-128.789596417104	-144.063113243319	75	57	1
1485	-121.558641427371	-164.697566833347	72	45	0
1486	-116.747249936685	-178.76293358393	78	59	0
1487	-111.38503081107	-191.916791119613	52	49	0
1488	-103.080168392509	-211.655419439077	58	59	3
1489	-97.194923237199	-224.824969056994	68	53	1
1490	-91.3096399020869	-237.994510002434	73	73	0
1491	-85.4243183876388	-251.164042274468	71	43	0
1492	-79.5389586935053	-264.333565873094	67	61	0
1493	-70.1600528662093	-283.176326639019	64	52	0
1494	-60.2581138802925	-302.034771646373	57	43	0
1495	-53.326702579332	-315.235668770038	64	56	1
1496	-49.8609802488354	-321.83611288853	63	51	1
1497	-42.9016585618956	-334.109776576981	75	55	2
1498	-31.9535662978888	-352.999560245313	61	54	1
1499	-24.4711847135331	-365.288895041682	80	54	0
1500	-17.5117148183053	-377.562515488826	70	48	0
1501	-10.0292462795624	-389.85182391759	67	47	0
1502	-2.54673353093676	-402.141118700616	60	64	1
1503	4.41286313236924	-414.414701838046	80	57	1
1504	11.8954628345673	-426.703970253468	63	47	0
1505	19.3781067462405	-438.993225026876	71	50	0
1506	26.3378301769844	-451.266770849004	58	47	0
1507	33.792734938208	-464.483215047047	67	54	0
1508	41.2755117219058	-476.772429821081	60	50	1
1509	44.7693442565505	-482.445577657782	76	51	1
1510	51.7292158920318	-494.719080239534	69	58	1
1511	62.6781630705227	-513.608610673808	63	50	0
1512	70.1611137588043	-525.897772709839	69	63	0
1513	77.1211335981498	-538.171232048422	56	49	0
1514	84.0811947158654	-550.444679521024	69	51	0
1515	91.0412971123005	-562.718115127645	55	52	0
1516	98.5244202379836	-575.00722534582	75	44	2
1517	106.007587571919	-587.296321919188	61	55	0
1518	112.940008768812	-600.496936129406	58	61	0
1519	119.900280804955	-612.770322564989	56	70	0
1520	127.383579541871	-625.059380056337	62	50	1
1521	134.866922486399	-637.348423902877	71	63	0
1522	141.827321285498	-649.621773019433	62	48	0
1523	152.777088011091	-668.511062235571	79	51	0
1524	163.754750842636	-686.473106129095	68	52	0
1525	170.715317680791	-698.746406062506	58	55	0
1526	178.198921474046	-711.03537079785	61	57	0
1527	182.216134209535	-716.724078113213	68	50	1
1528	185.682569474389	-723.324321886525	74	55	0
1529	192.643263073114	-735.597584502771	67	60	0
1530	203.62127527385	-753.55952168256	63	56	0
1531	214.571597535978	-772.448645591736	62	46	0
1532	221.532459171198	-784.721859021112	56	52	0
1533	228.493362082925	-796.995060582645	77	49	0
1534	235.454306271276	-809.268250276335	65	56	2
1535	242.415291736426	-821.54142810218	69	58	0
1536	249.899328803585	-833.830261901952	65	51	0
1537	257.383410077309	-846.119082054123	57	58	0
1538	264.344522299769	-858.39222255908	56	73	0
1539	271.305675798561	-870.665351196192	67	54	0
1540	278.789886759012	-882.95413225051	74	49	0
1541	286.274141925329	-895.242899657227	63	51	0
1542	293.2354221805	-907.515990974382	51	48	0
1543	300.719764292589	-919.804732007906	61	52	0
1544	308.176387358631	-933.02067563124	70	58	0
1545	315.13779596769	-945.293729635887	61	44	0
1546	322.622270939755	-957.582430662587	68	46	0
1547	329.583763563773	-969.855460072868	65	61	0
1548	336.050026305835	-981.185604165308	78	55	2
