# Supplementary material for: Bayesian algorithm to estimate position and activity of an orphan gamma source utilizing multiple detectors in a mobile gamma spectrometry system
Source: PLoS One. 2021 Jan 22;16(1):e0245440. doi: 10.1371/journal.pone.0245440 (PMC7822251; doi:10.1371/journal.pone.0245440)
Supplement: S1 Data — (GZ) [file pone.0245440.s001.gz › synth_data_Co-60_setup_18_real_6.csv]

	V1	V2	V3	V4	V5
1	365.692222032929	-356.017469684593	78	59	1
2	361.207260649127	-348.458759010769	61	49	1
3	357.712797090702	-342.785806469619	60	49	0
4	354.246115808666	-336.185634767637	68	45	1
5	350.284207957913	-328.64257777296	66	54	0
6	346.32231463003	-321.099516906776	66	45	0
7	341.837426380662	-313.540784974582	60	34	0
8	336.85732266691	-305.039164162241	71	36	0
9	331.877239360474	-296.537537292577	63	39	2
10	326.897176461294	-288.035904361866	74	44	0
11	320.898903598136	-278.575709751807	67	37	0
12	314.377653788659	-269.099835826084	65	52	2
13	307.856433434063	-259.623951622285	66	49	1
14	297.868728735892	-243.547837552615	74	49	1
15	287.908889024227	-226.54448313918	67	42	0
16	280.920376087946	-215.198450266384	61	37	1
17	273.931901235483	-203.852405503392	73	49	1
18	266.971257171652	-191.579132810235	66	45	0
19	260.010654384911	-179.305848251097	68	45	1
20	253.05009287555	-167.032551823184	65	42	0
21	246.089572643628	-154.759243528359	86	45	1
22	239.129093689378	-142.485923366621	76	50	0
23	231.645668434969	-130.19691058062	73	50	0
24	224.134484871873	-118.835100119933	59	57	0
25	213.680067209818	-100.888667412102	65	59	1
26	203.253547334636	-82.0149920517579	62	43	0
27	199.787331251078	-75.4146890230477	74	61	1
28	192.799313026364	-64.0685059260577	70	52	5
29	182.345169197768	-46.1219930853695	83	64	4
30	175.385061478068	-33.8485643835738	80	54	1
31	167.902020418551	-21.559435211122	86	49	1
32	156.952936889138	-2.66995293647051	84	70	4
33	146.499102936068	15.2766515063122	74	71	4
34	143.005238020909	20.9497869759798	85	79	3
35	136.04535946378	33.2232826640829	100	78	1
36	125.591706472798	51.1699405377731	108	82	4
37	118.631930314237	63.4434658959508	85	95	1
38	111.149232422933	75.7326987143606	112	68	4
39	103.638748618367	87.0947294002399	86	70	4
40	96.6790976286866	99.3682920839638	88	67	2
41	86.2536156018032	118.242266232148	91	79	2
42	75.8003923365031	136.189051327296	84	58	2
43	68.8409064652515	148.462661472149	73	66	1
44	61.8814618738834	160.736283484846	81	79	4
45	54.8942172552343	172.082701662555	78	70	1
46	47.9348536256002	184.356347416528	81	63	2
47	40.975531276199	196.630005034618	74	62	0
48	34.0162502067396	208.903674520552	77	51	2
49	27.5799560775049	221.161649919115	66	45	0
50	18.2009834079072	240.004386441782	66	57	1
51	8.82209701114334	258.847144752741	60	57	0
52	2.90889601089293	271.089451198466	61	33	1
53	-2.97641487314831	284.258981948718	77	49	0
54	-8.33875102852471	297.412810972892	69	48	3
55	-16.1207224807004	317.135712474585	75	54	0
56	-23.9304771121242	335.931413760409	71	55	0
57	-28.7976064016693	348.142342682928	62	45	2
58	-33.6089822127251	362.207708810456	65	33	1
59	-38.4203238237533	376.273080936633	69	39	0
60	-42.7365699567599	389.395528779365	65	45	0
61	-47.0527873449028	402.517981483601	71	51	0
62	-54.3114419537596	422.22524373699	61	50	1
63	-61.0471055576927	441.916802520864	78	46	0
64	-65.3632048242143	455.039275743067	69	49	0
65	-70.2021914606448	468.177471888252	68	44	1
66	-74.5182316660066	481.299955369905	71	33	1
67	-81.2536941701546	500.991549435072	72	49	1
68	-87.9890896406141	520.683155261911	57	47	0
69	-92.3050132940407	533.805658721365	61	38	0
70	-96.620908201905	546.92816704046	64	55	0
71	-100.908896202513	560.97789579723	49	58	0
72	-105.719756689039	575.043351926841	66	48	0
73	-110.035561702913	588.165875362232	65	38	0
74	-114.351337971108	601.288403657265	58	49	0
75	-118.667085493624	614.410936809145	76	40	0
76	-125.402101004031	634.102608149871	68	53	1
77	-132.137049479119	653.794291247614	70	35	0
78	-136.452680447081	666.916844376363	57	59	0
79	-140.768282669014	680.039402365685	76	50	0
80	-145.083856144804	693.161965212785	64	31	0
81	-151.818605870591	712.853682747111	65	48	0
82	-158.553288560128	732.545412041247	69	52	0
83	-162.868745479907	745.667994863354	78	38	0
84	-167.184173653135	758.790582543239	63	46	1
85	-171.994557524275	772.856121465564	64	44	0
86	-176.282029237831	786.905934965238	69	51	0
87	-183.016463671171	806.597707089968	53	58	1
88	-189.750831067504	826.289490973577	73	50	0
89	-194.066081532161	839.412108886056	62	36	0
90	-198.904173348215	852.550465846434	60	39	0
91	-203.219364747929	865.673094015568	63	36	0
92	-207.534527400683	878.795727047138	71	39	0
93	-212.372526690131	891.934100806713	56	41	0
94	-216.687630277651	905.056744093075	70	44	0
95	-221.002705117979	918.179392238148	61	48	0
96	-225.840611880121	931.317782800645	92	47	1
97	-230.183536973025	943.513225657865	70	51	0
98	-235.432597961335	960.376228562556	63	43	2
99	-240.70952560741	976.312023183331	62	42	0
100	-243.567531749432	985.678616427816	68	47	1
101	-245.930584299145	994.102256142534	70	51	0
102	-248.349454015144	1000.67146627232	71	52	0
103	-250.273378371843	1006.29772167094	51	42	0
104	-251.674446238088	1011.90823716577	52	53	0
105	-252.057723953272	1016.56005575322	57	47	0
106	-251.946065260912	1020.26891794987	73	48	0
107	-251.339471533371	1023.03482376412	71	25	1
108	-250.732878449198	1025.80072966218	60	51	0
109	-251.171984030108	1028.59811712243	66	58	0
110	-252.712616126635	1029.57255537249	44	51	0
111	-255.326860590023	1029.65126110334	63	46	0
112	-258.463953912607	1029.74571006093	79	41	0
113	-261.189865157823	1026.11555714253	56	46	0
114	-261.908132122073	1019.640790537	58	49	0
115	-260.479164072312	1014.95748699177	57	44	0
116	-258.032406013575	1009.31548515242	58	44	0
117	-255.118619485293	1001.80331251491	58	46	0
118	-252.204822030209	994.291142040864	69	57	0
119	-249.318927443703	985.851758206263	63	39	1
120	-245.96599135513	975.542205363512	57	59	0
121	-242.118093135534	964.289700302295	58	48	0
122	-237.775225965306	952.094244458713	75	47	0
123	-233.43233213143	939.898793475702	65	45	2
124	-229.089411634137	927.703347355127	68	39	0
125	-224.251509685651	914.564953156747	59	49	0
126	-217.545368164254	893.945894079283	55	44	0
127	-210.83915636054	873.326846756972	51	50	0
128	-206.001127684605	860.188475359231	69	49	0
129	-201.685937880888	847.065844478086	50	45	1
130	-197.370719330269	833.943218456581	74	41	1
131	-192.560498262697	819.877648319118	65	46	0
132	-188.273118692741	805.827817012556	65	37	0
133	-183.957810243999	792.705206104554	70	55	0
134	-179.119594205986	779.566868306138	68	43	0
135	-172.412986823358	758.947888161056	75	34	0
136	-165.706309159752	738.328919774853	68	59	0
137	-160.8679663972	725.190604777075	77	39	1
138	-156.552478669502	712.068024641834	63	29	0
139	-149.84563836013	691.449083967134	65	40	1
140	-142.615835908568	670.814427872188	64	36	1
141	-138.30022796744	657.691868252121	73	48	1
142	-133.984591280168	644.569313490763	70	44	1
143	-129.668925847043	631.446763588116	72	34	0
144	-125.353231668065	618.324218545109	61	38	0
145	-120.514609024394	605.185953953303	51	43	0
146	-115.675954491482	592.047695365734	55	40	0
147	-111.360170933127	578.925165980123	56	38	0
148	-107.072238143883	564.875425891951	59	41	0
149	-100.364888664975	544.25657171756	68	46	0
150	-93.6295926399762	524.564944865182	57	41	0
151	-88.7907507534837	511.426719880663	71	42	0
152	-84.4747894934262	498.304220730439	80	47	0
153	-80.1587994882721	485.181726439856	82	53	1
154	-75.3198650806444	472.043518260121	51	39	0
155	-71.0038160140393	458.921034229919	63	49	1
156	-66.6877382022794	445.798555057496	67	39	0
157	-62.3716316455975	432.676080745645	55	53	1
158	-58.0554963439936	419.553611292504	62	53	0
159	-53.2164087837446	406.415430719964	67	54	0
160	-46.5085084489547	385.796670611948	64	42	0
161	-42.2201330183307	371.747003399767	70	49	0
162	-37.9038639223436	358.624556621537	62	45	0
163	-31.1679405853502	338.933038971387	61	58	0
164	-25.8057325107511	325.779179456644	66	53	0
165	-20.4434894034057	312.625327217393	66	45	0
166	-15.0812112633721	299.471482257359	64	40	2
167	-6.74840357125504	280.660088974051	73	47	0
168	-1.35818413365632	268.433478148654	73	51	0
169	5.05009806843009	255.24824149441	59	49	0
170	14.4289774134522	236.405475014821	67	41	0
171	20.3422643927042	224.163185863756	62	54	0
172	26.7785335725639	211.905199367553	86	55	3
173	33.7377893435187	199.631517908536	69	49	0
174	40.6970863949973	187.357848316431	70	57	2
175	51.1500304110814	169.410974017344	87	51	4
176	61.6030649107415	151.464126428589	75	59	6
177	68.5625254840706	139.190504309721	78	61	6
178	76.0449842528324	126.901194091886	84	60	8
179	83.5274872312439	114.611897516064	86	71	5
180	90.4870745728258	102.338312709704	111	65	1
181	97.474534663721	90.9919555271044	101	62	5
182	104.434202965989	78.7183944610879	96	79	4
183	111.393912547792	66.4448452619836	102	84	4
184	118.381490086671	55.0985237210989	84	70	1
185	125.864247574704	42.8093044338748	99	71	5
186	133.347049271862	30.5200987905264	109	78	3
187	140.306925300858	18.2465987820178	84	77	5
188	147.266842608806	5.97311064042151	64	58	5
189	154.254619662534	-5.37314978428185	68	69	5
190	161.214617929771	-17.6466141846031	70	42	3
191	172.163761903474	-36.5360846007243	77	52	0
192	183.140817508742	-54.4983098013327	59	46	0
193	190.128794074815	-65.8445091079921	79	45	2
194	197.089000064938	-78.1179124480113	72	51	0
195	204.049247333314	-90.3913039201871	75	36	0
196	211.009535879653	-102.664683524519	61	45	1
197	217.969865704072	-114.93805126287	75	53	0
198	224.93023680622	-127.211407134309	76	53	0
199	235.384770790697	-145.157810700126	66	52	1
200	249.856547927251	-168.792913789861	74	41	0
201	260.806494641816	-187.682146958075	54	49	1
202	267.767114740214	-199.955429899506	57	47	0
203	274.755566976848	-211.301484929398	64	54	0
204	281.71626803145	-223.574744125828	68	41	0
205	288.677010362968	-235.847991452552	56	53	1
206	295.665580041357	-247.194010836072	68	54	1
207	306.120722288382	-265.140233710408	73	44	0
208	317.098960835079	-283.102100153454	69	53	0
209	324.582915107545	-295.390956629068	72	39	0
210	331.543904832099	-307.664131013677	66	43	0
211	337.981925615517	-319.921625878662	72	38	0
212	344.419984747306	-332.179110529833	79	47	0
213	351.40886866278	-343.525034857914	73	50	0
214	357.902548085782	-353.928065919317	72	57	0
215	363.37799945171	-363.372541551478	83	34	0
216	368.853475761309	-372.81700985413	63	52	0
217	374.851994668716	-382.277133999392	63	40	0
218	384.812565746368	-399.280276446603	63	54	1
219	394.745455081051	-417.210610888898	56	44	0
220	401.211596029578	-428.540789609775	77	46	1
221	408.200796882564	-439.886617163196	90	42	0
222	414.667009937984	-451.216774615459	59	44	0
223	420.610231140396	-462.531264360063	54	54	0
224	426.553485017503	-473.845745397732	55	37	0
225	434.477874347358	-488.931706575677	66	42	0
226	440.337945893232	-503.027816209011	65	47	0
227	442.20805500471	-510.508166396059	71	46	0
228	443.610641651147	-516.118428404443	73	56	0
229	445.564018303994	-520.817128013819	81	46	0
230	448.618970811949	-523.692702253349	73	46	0
231	451.757178063097	-523.786625332199	59	52	0
232	454.950884469785	-522.026113486849	80	44	1
233	456.163449212967	-516.494121887721	78	43	0
234	454.293313085102	-509.013778120279	57	43	0
235	450.79858744354	-503.340904937126	62	50	0
236	446.780839911953	-497.652374512516	71	48	0
237	442.790855696017	-491.036623870954	67	50	1
238	435.829229396651	-478.763638676144	68	41	0
239	427.877100719197	-464.604895877652	69	30	2
240	421.906100623077	-454.2176326802	84	44	0
241	415.935130460246	-443.830360758118	75	35	0
242	409.44116648176	-433.427421249449	55	44	0
243	402.947234916268	-423.024471482262	64	37	0
244	397.004119971127	-411.709955674596	64	57	0
245	390.510253472487	-401.30698620528	67	47	0
246	384.016419387015	-390.904006480239	69	56	0
247	378.045635152026	-380.516679292545	67	47	0
248	372.074880850851	-370.129343382083	72	38	0
249	366.104156483314	-359.741998748854	61	35	0
250	360.133462049766	-349.354645393789	56	50	0
251	350.17311329348	-332.351442478597	56	35	0
252	339.689836503472	-315.332547870465	65	52	0
253	332.728810563916	-303.059387124144	51	43	0
254	325.272598530282	-289.843329144642	65	44	0
255	317.293429081445	-276.61158733163	60	34	1
256	309.837313881493	-263.395501188934	73	49	1
257	302.353461699095	-251.106617520563	68	39	0
258	294.869653723319	-238.817720208317	73	53	0
259	283.919418230071	-219.928577802144	60	44	0
260	276.435720893496	-207.63964683935	70	49	0
261	269.475063115009	-195.366378392093	51	42	0
262	259.048051109596	-176.492845456116	71	48	1
263	252.087497323577	-164.219547346234	62	38	1
264	245.099187084241	-152.873453374021	73	45	2
265	238.13871425495	-140.600131519139	65	38	0
266	230.65529535088	-128.311116916128	74	56	1
267	223.17192065448	-116.022088671103	67	50	0
268	212.745319605165	-97.1484374841675	65	49	0
269	202.291006286978	-79.2019755523652	60	45	1
270	195.330784053891	-66.9285807777196	72	45	2
271	188.370603098883	-54.6551741389558	59	58	1
272	180.887486323365	-42.36606862396	79	60	0
273	173.404413755867	-30.0769494622946	74	60	1
274	166.416543812025	-18.7307213880122	80	61	3
275	155.962628451874	-0.784141120500863	81	64	4
276	145.536624117114	18.0896817101166	81	74	3
277	138.576733443246	30.3631731411442	89	77	1
278	131.066093238303	41.7251537572592	98	74	9
279	123.583319385361	54.0143638513982	109	72	4
280	116.623553879268	66.287892607972	97	76	1
281	109.663829652476	78.5614332305267	85	76	5
282	102.704146705102	90.8349857199937	100	77	5
283	92.2507833067793	108.781728821807	88	66	5
284	81.7975103908684	126.728498638608	84	71	2
285	75.3331097941264	138.059182799421	77	77	3
286	68.8687445787364	149.38987719547	70	50	4
287	61.909301585576	161.663499196991	73	49	3
288	54.9498998721829	173.9371330617	80	62	1
289	48.4856464726618	185.267859728076	70	46	5
290	39.0508066712646	202.256116650067	87	49	0
291	29.093098563957	219.260101119056	82	41	0
292	22.6289866912994	230.590868714266	70	47	0
293	17.210796567495	241.890232010745	73	46	1
294	11.7926364218583	253.18960260693	61	58	0
295	5.85156577022281	264.504689075053	84	42	0
296	0.433466930873692	275.804074938409	78	38	1
297	-6.90921945450827	292.729602063075	62	49	1
298	-13.728909373749	309.639431661926	56	43	0
299	-18.1010262215277	320.907420745119	59	47	1
300	-22.9960508780787	332.191126852296	76	51	1
301	-27.8631876964937	344.402054578066	67	47	1
302	-32.7024332210422	357.54020390939	58	42	0
303	-39.4383147177286	377.231724891812	68	37	0
304	-45.6512045374257	396.907542582601	52	48	0
305	-49.4723468531738	409.087067399174	64	44	0
306	-53.8163871535799	421.28231207002	73	43	0
307	-58.1325329375104	434.404777191579	57	50	0
308	-62.4486499764025	447.527247173712	70	49	0
309	-66.7647382704308	460.649722015485	92	42	0
310	-73.0052309365128	479.398368567228	78	45	0
311	-79.2735372519819	497.219809670933	69	58	0
312	-83.6173892610241	509.41508782655	69	49	2
313	-87.9612146083382	521.610370841809	66	44	0
314	-94.2015106051113	540.35905171372	71	53	0
315	-100.413869248878	560.034958303906	65	49	0
316	-104.729708236991	573.157475800253	68	40	0
317	-109.045518479426	586.279998156242	70	55	0
318	-113.389181153849	598.475309791975	65	44	2
319	-118.255716220883	610.686350371689	63	48	0
320	-122.571440741885	623.808887844905	66	47	0
321	-126.364240604627	636.91570501402	56	62	0
322	-130.707794549817	649.111036092974	72	36	0
323	-136.975572767726	666.932570804842	59	36	0
324	-142.692516260897	685.665604015812	60	51	2
325	-147.008077192586	698.78816902265	59	38	1
326	-151.323609377956	711.910738887265	66	47	1
327	-157.53541146795	731.586738268845	70	47	0
328	-164.270033456676	751.278477635235	48	54	1
329	-168.585450656712	764.401066936553	86	39	0
330	-172.900839110371	777.523661093786	70	45	0
331	-177.739076324215	790.661991650239	46	43	0
332	-182.05440571357	803.784596066922	73	47	1
333	-186.369706356199	816.907205341384	66	37	0
334	-191.207851044426	830.045552700758	59	47	0
335	-195.523092622461	843.168172232807	67	42	0
336	-202.25733552064	862.859977953136	63	53	1
337	-209.486473547993	883.494746498764	59	46	1
338	-213.773690567527	897.544602096081	73	52	1
339	-218.088783181505	910.667247001082	61	46	0
340	-222.403847048408	923.789896763861	64	47	1
341	-226.718882167886	936.912551385351	78	64	0
342	-231.061798098322	949.107995315455	74	47	1
343	-234.9097407714	960.360489799641	68	59	0
344	-238.785572961904	970.685772579163	52	42	0
345	-243.072590043244	984.735661097802	71	47	1
346	-246.892550466117	996.915383122861	67	47	0
347	-248.816478695488	1002.54163780343	70	53	0
348	-249.694698517269	1008.13641213626	69	39	0
349	-250.600829879346	1012.80397116952	53	54	1
350	-251.012023032526	1016.52857410163	48	46	0
351	-250.900365232781	1020.23743631132	68	47	0
352	-250.293772172707	1023.0033422634	59	52	0
353	-249.715094003768	1024.8420327343	82	34	1
354	-250.154200376011	1027.6394200772	57	36	1
355	-251.144069436414	1029.52533268742	54	42	0
356	-252.684701195452	1030.49977092817	61	51	0
357	-255.271029609023	1031.50569220539	60	40	0
358	-258.463953912607	1029.74571006093	59	52	0
359	-260.722849010956	1024.24538411945	68	49	1
360	-260.395414718427	1017.73913354333	71	45	0
361	-257.948658383568	1012.09713171329	74	43	0
362	-255.501895228168	1006.45513138548	63	43	0
363	-253.577977606852	1000.82887357846	63	49	0
364	-251.65405451291	995.20261672698	64	61	1
365	-249.7301259464	989.576360839419	64	61	0
366	-247.806191907322	983.950105909258	60	45	1
367	-245.882252395502	978.323851941153	50	50	1
368	-243.024245161621	968.957257257774	70	53	1
369	-240.166224222456	959.590664735064	65	59	0
370	-238.242261894222	953.96441460494	58	44	0
371	-235.795435454114	948.322426583618	62	40	0
372	-233.376512175601	941.753224535845	78	47	1
373	-230.023497196264	931.443685551174	69	40	0
374	-226.642556287698	922.061365037225	48	58	1
375	-224.746464473486	915.507906092331	63	42	0
376	-222.355410219054	908.011495411396	72	34	0
377	-219.936440099147	901.442301763222	77	41	1
378	-218.040327044553	894.888846174814	70	51	1
379	-214.687231974152	884.579320624471	69	60	1
380	-211.334119333071	874.26979801245	50	45	0
381	-208.915110345115	867.700611263514	75	63	0
382	-206.496093384339	861.131426013075	71	42	0
383	-204.077068451094	854.562242266722	59	40	1
384	-201.163067118265	847.050109964795	62	45	0
385	-198.304857915442	837.683548743837	69	42	0
386	-194.923762000224	828.301255949773	47	53	0
387	-191.047675798764	817.976017304696	84	49	0
388	-187.227367291111	805.796351413243	64	42	0
389	-180.987930797273	787.047520012595	73	50	3
390	-174.748434995534	768.298698749393	65	62	1
391	-170.460935629264	754.248887410387	56	48	1
392	-165.650521869888	740.183350869454	60	45	1
393	-160.812181417074	727.045035877265	64	56	0
394	-156.496695775888	713.922455743887	87	45	1
395	-152.181181388558	700.799880468287	62	40	1
396	-147.370637661312	686.734366724268	58	48	1
397	-140.66370661027	666.115442006849	71	45	0
398	-133.9288192768	646.423744603992	76	37	1
399	-129.09025957674	633.285469216295	73	49	0
400	-124.774565913074	620.162924715318	50	42	0
401	-120.458843503729	607.040385073982	57	41	0
402	-115.620191280497	593.90212649107	68	36	0
403	-108.8850565803	574.210472768173	66	43	0
404	-104.569231204223	561.087950943969	61	43	0
405	-99.7583483026247	547.022496600635	59	52	0
406	-93.0509309470654	526.403655027039	81	40	1
407	-88.7350005188491	513.281151018105	57	46	1
408	-83.8961290534935	500.142932043411	69	44	0
409	-79.5801395635935	487.020438294858	60	53	0
410	-75.2641213285387	473.897949407808	70	54	0
411	-70.9480743484455	460.775465377606	81	46	3
412	-64.212490299833	441.083889772184	61	51	0
413	-57.476839218114	421.392325928435	54	36	0
414	-53.1606756870169	408.269861876965	66	49	0
415	-48.8444834112306	395.147402684204	55	54	0
416	-44.5561268538004	381.097732772119	70	60	0
417	-39.7448112345883	367.032353424467	70	51	1
418	-35.4285290670814	353.909909350798	62	45	1
419	-28.6925858417526	334.218395903707	63	52	0
420	-20.9107065547723	314.495470277965	65	39	2
421	-15.5484325203579	301.341624657623	67	55	0
422	-10.1582671880024	289.115001912229	58	50	0
423	-4.24513034027768	276.872676581144	67	47	0
424	5.10580348985968	257.10267272871	66	48	0
425	14.4846784836845	238.259906276129	72	47	1
426	20.9209078013664	226.001910378225	63	46	3
427	27.3571754714358	213.743924694136	53	52	1
428	33.7934814938344	201.48594922293	53	43	1
429	44.2185159164947	182.611841478385	75	55	2
430	55.1944393097656	164.649273570627	80	58	2
431	62.6768123453367	152.359938837588	81	57	1
432	69.6362742495257	140.086318444461	85	59	1
433	76.5957774336566	127.812709916383	81	72	3
434	83.5553218972636	115.539113253355	95	64	2
435	90.5427407113602	104.192744205706	95	76	2
436	97.5023661361774	91.9191712858155	94	69	2
437	104.462032840354	79.6456102300435	96	79	9
438	115.438488728541	61.6832036757842	97	88	3
439	126.41503938142	43.7208264721557	114	81	6
440	133.374872533255	31.4473146088421	86	68	4
441	140.334746964159	19.1738146115094	75	69	1
442	147.322482741671	7.82754232082516	71	72	4
443	154.282438132155	-4.44593393336982	78	73	0
444	161.765408848703	-16.7350877346471	66	61	1
445	169.248423773912	-29.0242278911173	71	63	2
446	176.208505929157	-41.297666830942	89	61	0
447	183.196441219596	-52.6438780017197	83	72	1
448	190.156604333548	-64.9172931965441	63	53	1
449	197.116808725521	-77.1906965263188	66	49	0
450	204.104861461092	-88.5368720535189	73	68	1
451	214.559207300772	-106.483329004608	77	46	0
452	225.508828352147	-125.372656769119	53	45	1
453	232.992227472423	-137.661680539139	66	56	0
454	239.9526808628	-149.935010938905	63	61	0
455	246.913175530906	-162.208329471759	69	56	0
456	253.901507134666	-173.554420124739	80	44	0
457	260.862082759384	-185.827714911662	62	38	0
458	267.822699661599	-198.100997831672	69	47	0
459	274.811148707755	-209.447052838281	76	43	0
460	285.266105210059	-227.393329118378	64	56	0
461	296.216367543966	-246.282467615791	71	45	0
462	303.70019359322	-258.571362269111	55	47	0
463	310.688842144096	-269.917356151156	56	37	0
464	321.144106113701	-287.863540804945	80	41	1
465	331.048674052581	-306.721246369183	73	41	0
466	337.486691885861	-318.978742021136	64	47	0
467	344.475534528261	-330.324678217992	61	34	0
468	351.43664195668	-342.597818691283	73	59	0
469	358.920805048081	-354.88661243394	59	49	0
470	366.432782222575	-366.248176334426	62	26	0
471	373.394014810154	-378.521279476583	65	47	0
472	380.35528867325	-390.794370751828	62	42	0
473	387.867388921732	-402.155895506963	67	55	0
474	398.846342276316	-420.117543161847	59	35	0
475	409.274606008665	-438.990718846209	69	42	1
476	415.713061698596	-451.248090969399	62	61	0
477	422.151555736142	-463.505452874117	54	37	1
478	429.113116929482	-475.778461058624	66	35	0
479	435.056412979495	-487.092929739505	62	35	0
480	439.458400268224	-497.433208147995	60	51	0
481	442.346816962759	-505.872084885836	73	44	0
482	443.721649806597	-512.409563206136	70	52	0
483	446.665589407785	-518.994004094973	68	47	0
484	451.261893857853	-522.843755325302	69	62	1
485	454.950884469785	-522.026113486849	49	44	0
486	457.126269150001	-519.307077072561	67	49	0
487	457.760299221613	-515.613864677958	86	42	1
488	457.348262234649	-511.889346307144	59	50	0
489	455.394877823303	-507.190652054735	68	47	0
490	451.872402021079	-502.444996085018	60	42	0
491	447.85465404368	-496.756466652267	55	46	0
492	441.883557821508	-486.369232556783	55	57	0
493	435.912491532334	-475.9819897376	57	44	0
494	431.950300611381	-468.439012139104	71	45	0
495	427.465097191918	-460.880374017172	79	34	1
496	422.979910096503	-453.3217309881	68	48	0
497	418.990006612963	-446.705957092345	65	49	0
498	415.00011582463	-440.090179315768	58	45	0
499	411.037997485953	-432.547181383707	63	50	0
500	407.048133000499	-425.93139585387	72	44	0
501	401.572500783368	-416.486978313886	61	50	0
502	396.096893509384	-407.042553441599	71	38	0
503	392.079313228664	-401.353969608434	59	54	0
504	388.584763065563	-395.681043377146	69	43	2
505	385.613240991021	-390.023776043206	65	51	0
506	382.118709192786	-384.350844297558	69	40	0
507	378.624186915171	-378.677909579128	66	52	0
508	373.643929450598	-370.176333592273	57	39	0
509	367.645431691431	-360.716207369231	72	60	0
510	362.142204151023	-352.198953352869	68	41	1
511	356.171530586202	-341.811594190076	67	41	0
512	350.228660620167	-330.497010127641	61	35	1
513	343.762813212699	-319.166750405915	68	38	0
514	333.307373847638	-301.220623138361	59	49	0
515	322.852024958003	-283.274469149299	75	49	0
516	315.863321604556	-271.928495728411	64	41	0
517	308.902439467376	-259.655294306576	64	52	0
518	301.418597054202	-247.366408849135	65	39	0
519	293.934798847651	-235.077509744093	58	42	0
520	286.97404346976	-222.804271003231	66	36	0
521	276.519092523318	-204.85799867101	59	26	0
522	266.092024998448	-185.984483577311	65	51	0
523	259.131434729206	-173.711197366007	64	37	1
524	251.620098185434	-162.349437007681	69	46	0
525	240.642463299446	-144.387394687161	76	60	1
526	230.215711457189	-125.51378802862	65	57	0
527	223.255328906467	-113.24044075422	68	54	0
528	215.744199083769	-101.878614861518	79	39	0
529	208.260916222469	-89.5895593473688	68	44	1
530	201.300658836321	-77.3161747483537	60	44	2
531	190.846445070812	-59.36968355719	81	57	0
532	180.420134347223	-40.4959497479722	67	54	3
533	173.460042074206	-28.2225176803768	77	68	4
534	166.472175321076	-16.8762896275148	79	52	3
535	159.512164007116	-4.60283381678164	82	62	0
536	149.086134310171	14.2709800768644	86	71	1
537	138.632377737435	32.2176048140973	88	62	5
538	131.644707791973	43.5638922657818	99	89	2
539	124.161935893004	55.8531014146283	95	93	4
540	116.679208203102	68.1423242082819	90	81	1
541	109.719487172668	80.4158648084849	81	72	7
542	102.759807421535	92.6894172756001	81	67	4
543	92.3064488149248	110.636160342954	96	58	0
544	81.8531806907849	128.582930126227	86	70	3
545	74.8936644597561	140.856530067511	90	63	4
546	67.411235733889	153.14584285859	86	54	2
547	59.9010110489326	164.507953584194	82	55	3
548	52.9416199884145	176.781590850092	71	67	1
549	43.0394815830514	195.639972785488	67	47	0
550	33.1095876133768	213.571163225919	65	47	1
551	26.1503587444313	225.844846235588	78	50	0
552	19.7141147914808	238.102834187448	66	47	0
553	13.8008513636305	250.345124692656	79	44	0
554	7.39253493741853	263.530347907916	72	50	0
555	0.984259839868173	276.715581317432	66	49	1
556	-4.40595407190267	288.942189420573	65	49	1
557	-9.79613548127236	301.168804809451	71	49	0
558	-18.1010262215277	320.907420745119	67	41	0
559	-25.8829043981386	340.630341487937	62	57	0
560	-30.7221608300461	353.768488413654	79	36	0
561	-33.1417770882254	360.337564128451	67	39	0
562	-37.4580582376802	373.460006031208	67	44	2
563	-44.19388861279	393.151535410434	65	45	0
564	-50.9296519553754	412.843076551333	73	38	0
565	-57.6374805246014	433.461845044047	67	39	1
566	-61.9257313910057	447.511530078016	66	49	0
567	-66.2418212561752	460.63400437776	55	34	0
568	-71.0807978195371	473.772201715037	62	60	0
569	-75.3968286234885	486.89468627423	69	63	1
570	-79.7128306820523	500.017175694928	73	40	0
571	-84.5517147244536	513.155389836989	67	54	0
572	-88.8676577215083	526.277889514342	78	37	0
573	-93.1835719733499	539.400394052267	62	39	0
574	-97.4994574797456	552.522903448902	63	46	0
575	-101.815314240579	565.645417702384	72	36	0
576	-109.073398613604	585.352782576345	70	45	0
577	-115.80851150892	605.044437117875	75	50	0
578	-120.124250144989	618.166971891187	67	45	0
579	-124.439960035321	631.28951152321	55	40	0
580	-128.755641179741	644.412056014873	53	46	0
581	-133.043407650548	658.461820937693	79	55	0
582	-139.750388721004	679.080733044073	67	49	0
583	-146.485188686522	698.772441335022	75	42	0
584	-150.800722443149	711.89501065854	66	37	0
585	-155.639112817182	725.033313612454	73	38	1
586	-159.954587510088	738.155893195421	62	43	0
587	-164.270033456676	751.278477635235	70	62	0
588	-171.004588408861	770.970228763297	43	42	0
589	-177.216198817536	790.646260111593	51	55	0
590	-181.531529777974	803.768863986246	67	37	0
591	-186.369706356199	816.907205341384	67	33	0
592	-190.657078421209	830.957035033964	60	41	2
593	-194.944419650128	845.006869585253	67	31	0
594	-199.782501392649	858.145227735862	81	42	0
595	-204.620551244705	871.283591891639	54	46	0
596	-208.935702923918	884.406226539053	76	55	0
597	-213.25082585623	897.528866044246	60	48	0
598	-219.98488753126	917.220702835359	50	38	0
599	-226.718882167886	936.912551385351	62	47	0
600	-231.061798098322	949.107995315455	63	44	0
601	-236.33875821461	965.043783995323	88	34	2
602	-241.643587775819	980.052364385687	66	36	0
603	-244.501588884217	989.418958351947	52	37	0
604	-246.864637083258	997.842598667368	69	46	0
605	-249.283502917388	1004.41180939414	70	43	0
606	-250.684572831495	1010.02232453041	66	44	0
607	-251.039937475463	1015.60135855153	61	53	0
608	-250.900365232781	1020.23743631132	55	59	0
609	-250.788707388274	1023.9462985415	71	45	0
610	-250.704963975528	1026.72794522438	56	62	0
611	-251.171984030108	1028.59811712243	65	40	0
612	-252.161852411169	1030.48402997386	76	49	1
613	-254.225332272938	1031.47420973144	63	58	1
614	-257.885272931133	1031.58439949434	54	33	0
615	-261.07819832	1029.82441925444	76	59	1
616	-261.301531950827	1022.40669504926	87	49	0
617	-258.938528180006	1013.9830460567	88	49	0
618	-255.996831489203	1007.39808822609	62	41	0
619	-253.1109547097	998.958701512776	61	45	0
620	-249.7301259464	989.576360839419	80	38	0
621	-246.377194339468	979.266807579435	80	53	0
622	-243.052157453494	968.030041731894	66	47	0
623	-237.280278677936	951.151289898902	64	41	0
624	-231.508350649441	934.272546703927	72	52	0
625	-227.632462680514	923.947271569632	71	55	0
626	-223.756554670865	913.622000280768	69	50	0
627	-220.431397501496	902.385254157707	80	39	1
628	-217.078315097489	892.075726508163	65	42	1
629	-211.773272550548	877.067180400714	55	49	0
630	-206.468189890787	862.058641551062	60	50	0
631	-203.087134097412	852.676341618411	72	41	0
632	-199.706062354497	843.294044625945	51	49	0
633	-196.324974661751	833.911750573665	71	40	0
634	-193.466744476929	824.545192949474	59	48	0
635	-190.608500587055	815.178637485951	72	40	0
636	-187.750242992304	805.812084182166	68	38	0
637	-184.864073412959	797.372748577036	60	38	0
638	-180.548744576401	784.250141451135	62	52	1
639	-176.233386993234	771.12753918115	66	43	0
640	-173.319271966349	763.61542776227	53	49	0
641	-170.43304082239	755.176102959551	57	35	0
642	-167.574691477988	745.809564766474	63	34	0
643	-162.297158306581	729.873871084303	75	39	0
644	-156.524587224121	712.995240190998	61	47	0
645	-152.181181388558	700.799880468287	72	46	0
646	-147.865638255025	687.677310052328	57	54	2
647	-143.550066375174	674.55474449601	54	49	0
648	-139.234465749352	661.432183794677	76	37	0
649	-132.499563240563	641.740488911048	82	58	0
650	-125.241695996199	622.03308078181	77	48	1
651	-120.40307797183	608.894816199318	63	40	0
652	-116.087328903202	595.772281418554	68	39	0
653	-111.799431769468	581.722535930574	73	54	0
654	-107.511503800983	567.672795302235	55	46	0
655	-103.195666408865	554.550275094807	51	56	0
656	-98.3568929189933	541.412038113922	66	44	0
657	-94.040996464726	528.289528166875	73	57	0
658	-87.3056422456284	508.597912239842	74	51	0
659	-80.5702209925512	488.90630807355	46	49	1
660	-76.2542079860577	475.783818103373	82	45	0
661	-71.4152494536247	462.645614729263	70	49	0
662	-67.099177385855	449.523135020398	60	44	0
663	-62.7830765732215	436.400660170242	69	55	0
664	-56.0474103170563	416.709098844789	67	45	1
665	-49.3395426518982	396.09033370018	57	44	1
666	-44.5282623905223	382.024948353879	53	49	1
667	-40.2120126250666	368.902498878539	53	37	0
668	-35.8957341151545	355.780054267496	66	53	1
669	-28.1139326208504	336.057114235125	66	43	0
670	-20.3320546622854	316.334189588204	73	44	0
671	-15.4927174537443	303.196055848151	63	52	2
672	-10.1025546484161	290.969433113933	60	46	0
673	-4.18942055094521	278.727107797749	53	47	0
674	1.69589545205235	265.557575550862	62	47	0
675	7.58124963473529	252.38805197645	77	44	0
676	13.4944927620818	240.145752705634	73	57	2
677	19.9307161794277	227.887755235657	64	51	0
678	26.3669779491611	215.629767981358	64	45	2
679	32.8032780711073	203.371790938079	63	53	3
680	43.2283031910192	184.497680654749	68	49	1
681	53.6812650999636	166.55081274081	83	66	2
682	60.6406766697764	154.27717707213	74	48	1
683	67.6001295194728	142.003553269431	76	64	3
684	75.0825802279287	129.714241247624	92	57	1
685	82.5650751460926	117.424942869693	96	68	3
686	89.5524880634621	106.078572127037	100	62	2
687	96.5121073627961	93.8049975112081	106	66	1
688	103.471767941606	81.5314347650856	82	58	8
689	110.459298307425	70.1850996632129	87	81	1
690	117.419039846747	57.9115606583655	83	69	5
691	127.872641811264	39.9648823039606	102	71	3
692	138.326334257261	22.0182306654751	83	81	0
693	145.28623931465	9.74473913852125	81	79	2
694	152.769158006529	-2.54443104378879	57	65	4
695	160.252120907127	-14.8335875831544	67	68	6
696	167.212152729684	-27.1070417966694	86	66	3
697	174.172225830902	-39.380484146066	66	71	5
698	181.160152518831	-50.7266987320036	68	56	1
699	188.643286147271	-63.015803440474	80	63	4
700	196.12646398379	-75.3048945022747	70	59	1
701	203.114510822925	-86.6510717263445	56	42	0
702	210.074790047889	-98.924453003332	66	56	0
703	217.558095867862	-111.213504958898	63	56	1
704	228.535544469545	-129.175608747639	48	46	0
705	238.990098231996	-147.122003334574	75	46	0
706	245.950585176528	-159.395323549397	54	31	0
707	252.911113398965	-171.668631899171	67	48	0
708	259.871682898724	-183.941928380169	65	54	0
709	266.832293675863	-196.215212993324	52	49	0
710	277.287182383938	-214.161509638652	55	40	0
711	287.742161569418	-232.107779563405	73	57	0
712	291.236437104701	-237.78079157602	73	52	0
713	298.197231231374	-250.054022770375	54	48	0
714	308.652391370095	-268.000239258632	63	36	0
715	315.61328788969	-280.273440776393	73	45	0
716	322.574225685792	-292.546630428173	66	50	1
717	329.535204758868	-304.819808209315	48	39	0
718	336.49622510781	-317.092974125408	77	45	0
719	343.485061853833	-328.438912015408	62	37	0
720	350.96917585464	-340.727720300667	72	54	1
721	361.947807746532	-358.689466685057	62	55	0
722	372.431285925559	-375.708304093219	60	37	0
723	379.392552065954	-387.981397050433	61	53	1
724	386.353859482158	-400.254478140734	54	48	2
725	393.315208173939	-412.527547360398	69	53	0
726	399.78133764863	-423.857728418894	61	52	0
727	404.733952785609	-433.286488620564	70	39	0
728	410.677120902052	-444.60099287983	57	39	1
729	416.675838392752	-454.061055893078	59	39	0
730	420.170476563391	-459.733957991935	64	45	2
731	424.160395181039	-466.349730506539	82	56	0
732	428.645599349053	-473.908371984027	60	47	0
733	434.588891303923	-485.222841382027	61	53	1
734	439.981431664724	-497.448863297701	65	45	0
735	442.374569362728	-504.94486858137	69	45	0
736	443.777153901057	-510.555130597204	74	47	0
737	444.656708925846	-516.149737578817	57	45	0
738	446.087052502553	-520.832782390527	69	38	0
739	449.142005351314	-523.708356256597	53	50	0
740	452.80324715504	-523.817932520993	69	50	0
741	456.080201157602	-519.27577090729	69	67	0
742	456.797479873581	-512.800909619778	74	35	0
743	453.825780199084	-507.143692027777	64	46	1
744	449.312744067924	-500.512294234708	51	46	0
745	444.332195457187	-492.010804288089	59	39	0
746	438.856390891247	-482.566436713561	92	52	0
747	432.885337514803	-472.179189519025	65	38	1
748	426.942070172343	-460.864717301913	53	45	0
749	420.503567423788	-448.607362575829	67	38	0
750	413.54207893071	-436.334339265712	66	41	0
751	402.563020841393	-418.372730458155	78	40	0
752	391.584057508211	-400.411092292517	58	48	0
753	384.622735448123	-388.138019779697	73	49	1
754	377.689222061832	-374.937719178386	58	46	0
755	370.204968848848	-362.64895923622	66	48	0
756	362.72075984173	-350.360185650177	69	47	0
757	355.787379830144	-337.159847771749	72	46	0
758	348.303259478766	-324.871047822759	56	53	1
759	337.324777818285	-306.909264290705	61	49	1
760	326.374170060968	-288.020235262811	62	44	0
761	318.890225069248	-275.73138164822	66	51	1
762	311.929327753256	-263.458185330033	75	56	0
763	301.501951598912	-244.584760549478	67	61	1
764	294.541158273816	-232.311534566805	71	45	0
765	291.046883465839	-226.63852516748	63	45	0
766	280.068908874178	-208.676588265225	68	47	1
767	269.091029042378	-190.71462200582	70	50	1
768	262.130421995942	-178.44134088885	91	46	1
769	255.169856226887	-166.168047902174	54	54	0
770	247.658544169273	-154.806280274875	67	44	1
771	240.175071776262	-142.517282975838	58	55	0
772	229.748326983652	-123.643675061874	71	29	2
773	219.293873792572	-105.697256433778	60	36	3
774	212.305751753971	-94.351106474176	64	44	0
775	205.345474661677	-82.0777286812663	91	41	0
776	194.396061469102	-63.1883464287966	81	55	2
777	183.418936174712	-45.2261507669464	63	55	5
778	176.45882712421	-32.9527237918228	78	49	2
779	169.498759352136	-20.679284949787	62	55	3
780	162.510916184983	-9.33305011782795	68	72	4
781	152.05704191071	8.61354028061032	85	63	3
782	141.108110819885	27.5030651483685	79	69	2
783	133.625282010937	39.79225702025	96	81	5
784	126.637638357934	51.1385529702529	94	63	4
785	119.677859270188	63.4120766138658	90	86	4
786	112.718121461861	75.6856121225283	91	74	5
787	105.758424932777	87.9591594990343	92	77	2
788	95.332873575855	106.833110694773	85	75	6
789	84.8795830222662	124.779872821644	60	66	1
790	77.8922155422042	136.126251920126	98	69	2
791	70.9327238128753	148.39985863585	87	59	0
792	63.9732733633136	160.673477215692	90	50	3
793	57.0138641936937	172.947107663378	66	54	0
794	50.0544963040156	185.220749976113	87	60	2
795	43.0951696946868	197.494404152967	53	42	1
796	36.1358843655325	209.768070197664	51	49	0
797	29.1487930628355	221.114532442763	70	42	0
798	19.2468702292535	239.972972407937	70	56	0
799	9.86797933117487	258.815728401765	65	52	2
800	3.9547754060477	271.058033383451	74	54	0
801	-1.93053862615488	284.22756267339	76	40	1
802	-7.81581447873032	297.397100636736	70	49	0
803	-13.2059742853744	309.62372065708	50	54	0
804	-18.0731679615565	321.834636352956	88	38	0
805	-22.9124726423761	334.972773664631	67	54	0
806	-30.1435087244608	355.607206494547	71	45	0
807	-37.3744695921196	376.24165282771	66	54	0
808	-42.2136444123462	389.379814152606	60	48	0
809	-46.5298633716302	402.502266315743	74	37	1
810	-50.846053586225	415.624723336659	65	47	0
811	-57.5817450344912	435.316276230849	79	47	0
812	-64.3173694496509	455.007840887643	59	64	0
813	-69.1563592302846	468.146035823971	77	34	0
814	-73.4724025781034	481.268518224359	73	42	0
815	-80.2078697964316	500.960110603832	67	35	1
816	-86.9432699811296	520.651714744046	64	44	0
817	-91.2591967768385	533.774217120372	68	47	0
818	-95.5750948271598	546.89672435727	61	54	0
819	-99.8909641319769	560.019236452878	58	35	1
820	-104.729708236991	573.157475800253	65	48	0
821	-109.045518479426	586.279998156242	75	47	0
822	-113.333418796363	600.329740947112	66	48	2
823	-117.62128827814	614.379488596693	59	53	0
824	-121.93701019726	627.502025526948	80	55	0
825	-126.775598836364	640.640292473137	51	45	0
826	-131.091261692462	653.762839662842	53	64	1
827	-135.406895802764	666.885391709395	71	32	1
828	-139.722501167038	680.007948615588	66	39	1
829	-144.038077785051	693.130510380492	67	43	0
830	-150.772832225077	712.822226227261	58	46	0
831	-157.507519629202	732.513953836635	68	54	1
832	-162.345862586051	745.652265188284	60	45	0
833	-166.661292330537	758.774852329865	60	50	1
834	-170.976693328586	771.897444329225	60	37	0
835	-175.814943760284	785.035772482865	53	40	0
836	-180.130285694089	798.158374740742	70	41	0
837	-184.417700556747	812.208197415806	57	43	0
838	-191.124151208787	832.827199376188	56	49	0
839	-197.858433150803	852.518997532316	59	53	0
840	-202.173627692857	865.641624619253	59	48	0
841	-206.488793487893	878.764256567694	64	37	0
842	-211.326795921777	891.902629120275	66	41	0
843	-216.164766465197	905.041007677093	66	53	0
844	-220.479842876666	918.163655281067	56	42	0
845	-224.794890540885	931.286307742819	70	49	1
846	-229.632768556883	944.424703099765	51	54	0
847	-233.947757155227	957.547365818173	60	59	0
848	-238.262717006321	970.670033396222	51	45	0
849	-242.110618172039	981.9225350786	50	36	0
850	-245.491470250417	991.304869428277	61	47	0
851	-248.349454015144	1000.67146627232	67	51	0
852	-250.217549985391	1008.15215275716	87	44	0
853	-251.562788047944	1015.61709934752	60	40	0
854	-251.395300678851	1021.18039265368	62	38	0
855	-250.293772172707	1023.0033422634	74	54	0
856	-249.715094003768	1024.8420327343	49	52	1
857	-249.659265505441	1026.6964638643	62	55	0
858	-250.621220537578	1029.50959191751	44	50	1
859	-252.656786261417	1031.42698649131	67	45	0
860	-255.271029609023	1031.50569220539	71	46	0
861	-258.436037754058	1030.67292559892	45	40	0
862	-260.694932422892	1025.17259964533	61	54	0
863	-260.395414718427	1017.73913354333	70	47	0
864	-259.43346273771	1014.92600331921	56	42	1
865	-257.014618977963	1008.35678656679	60	43	0
866	-253.166784155939	997.104270467535	64	37	0
867	-250.280893674062	988.664885911159	78	47	1
868	-246.90004927438	979.282547754236	63	44	0
869	-243.052157453494	968.030041731894	65	39	0
870	-239.204243742337	956.777539550327	69	37	0
871	-232.937382343982	938.955839456059	68	34	0
872	-226.175510995032	920.191196327098	43	48	1
873	-221.888361151272	906.141327241436	79	45	0
874	-217.601180471131	892.091463012621	49	46	1
875	-212.763196903514	878.953083211556	54	46	1
876	-208.448049962695	865.830444771796	67	42	0
877	-204.132874274743	852.707811190747	73	45	1
878	-199.322699933313	838.642232652754	50	42	0
879	-194.51249138912	824.57666011434	59	43	0
880	-187.77814196673	804.88486863859	60	47	0
881	-181.043725507392	785.193088921718	67	40	0
882	-176.205490797176	772.05475472752	68	51	0
883	-171.890105510713	758.932157316245	59	52	0
884	-167.602585587359	744.882349219173	51	40	0
885	-162.79215014918	730.816816275008	68	24	0
886	-157.9537887146	717.678504879586	75	43	0
887	-153.638283213775	704.555927985348	47	42	0
888	-146.931415103492	683.936992350966	79	47	0
889	-140.224476713571	663.318068469875	56	38	0
890	-135.908852570457	650.195511550643	84	48	0
891	-131.070303778339	637.057233758271	75	40	2
892	-124.335319059261	617.365553151816	48	48	0
893	-117.600267305272	597.67388430424	67	47	1
894	-113.284496290842	584.551352758892	54	49	0
895	-108.968696530676	571.428826074116	66	44	0
896	-104.129962692969	558.290581891313	64	48	0
897	-99.3190746347536	544.225128143094	65	50	0
898	-95.0310610747547	530.175401548855	65	48	1
899	-90.7151411038358	517.052895380184	61	54	0
900	-86.3991923878202	503.930394071154	80	54	0
901	-79.6637583171832	484.238791580312	70	53	0
902	-72.4053406572784	464.531482464634	58	40	0
903	-68.0892738182447	451.409001673572	68	43	1
904	-63.7731782340561	438.286525742151	61	37	0
905	-58.9341326349531	425.14833797235	62	53	0
906	-54.6179779899539	412.02587230131	60	52	0
907	-50.3017946002074	398.90341148898	70	54	0
908	-45.4626564811333	385.765240524895	67	51	0
909	-38.7268178553786	366.073709443212	75	46	0
910	-31.9909121975652	346.382190120406	56	47	0
911	-27.1516496716067	333.244041966274	53	44	1
912	-21.7894214139669	320.090187761933	62	47	1
913	-16.4271581240464	306.936340832151	62	40	1
914	-11.0648598013213	293.782501181588	56	39	0
915	-5.70252644596621	280.628668803722	66	47	0
916	0.182782079034951	267.459134379402	74	52	0
917	9.56161063537002	248.616356461309	59	40	0
918	18.9405254650046	229.773600334302	67	47	0
919	28.8424734572181	210.915160216391	61	51	1
920	38.7723571598763	192.983959936537	72	65	0
921	45.7316800442059	180.71029884275	78	59	1
922	52.6910442084773	168.436649616808	57	58	1
923	59.6504496526904	156.163012254983	107	56	6
924	66.60989637702	143.88938675914	88	70	2
925	73.5972213287605	132.542988847941	80	69	4
926	84.0504456133349	114.596198535524	94	49	4
927	94.9988888604566	95.7065215511248	110	75	2
928	102.481503950665	83.4172595413402	107	76	3
929	109.469028419815	72.0709227453917	102	89	3
930	119.922560191073	54.1242240453139	104	81	2
931	130.37618244387	36.1775520602241	79	79	4
932	137.859009298671	23.8883546153083	81	69	2
933	145.341880362248	11.5991708124056	70	70	6
934	152.301823502232	-0.674308829009533	81	63	4
935	159.261807920877	-12.9477766025811	79	69	1
936	166.249649351754	-24.294016639702	78	61	3
937	173.732691143872	-36.5831486117095	80	54	3
938	184.681941658608	-55.4725856659934	62	58	1
939	195.136120149808	-73.4190922379494	78	62	0
940	202.12416109239	-84.7652711570263	76	39	2
941	209.084434192162	-97.0386541280895	77	47	1
942	216.044748570072	-109.312025232241	78	54	0
943	223.005104225827	-121.585384469479	63	38	1
944	233.459615271888	-139.531793083996	82	50	0
945	243.914216796518	-157.478174979798	73	42	1
946	250.874735964695	-169.751486740075	58	60	0
947	258.35829017777	-182.040464148857	66	54	0
948	265.841888597584	-194.329427914694	73	46	0
949	272.830325851217	-205.675486311316	59	51	1
950	279.791011459543	-217.948748871684	59	41	0
951	286.751738344901	-230.221999567002	64	56	2
952	297.206798934028	-248.168245313689	58	46	0
953	307.661949999281	-266.114464342594	64	38	0
954	314.622840393975	-278.387667555362	63	58	0
955	321.583772065351	-290.660858899355	56	53	0
956	332.039135838451	-308.607015597634	68	48	2
957	342.494590087328	-326.553145572543	78	53	0
958	350.0064713803	-337.914739505388	56	38	0
959	357.49062152754	-350.203535947017	62	39	0
960	364.451800589217	-362.47665434517	61	57	0
961	374.907530544326	-380.422701586969	69	45	0
962	385.363350973348	-398.368722107261	67	42	0
963	392.324693540286	-410.641793021932	67	46	1
964	399.286077383033	-422.914852066897	66	43	0
965	406.247502501006	-435.187899244949	70	56	0
966	413.20896889444	-447.460934551433	72	53	0
967	419.675207337306	-458.79108412005	55	50	0
968	425.64620932308	-469.178350307979	59	47	1
969	431.121967026149	-478.622735290788	73	45	0
970	437.009765254974	-491.791633667424	74	47	0
971	441.356257401581	-503.986342517659	62	50	0
972	442.731087969267	-510.523821192794	52	42	0
973	444.13367528806	-516.134083023295	87	44	0
974	446.114803965553	-519.905566088855	63	38	0
975	448.674472608371	-521.838269636966	59	40	0
976	451.784928290581	-522.859409013763	70	55	0
977	454.978634033527	-521.098897154443	62	35	0
978	457.181767404429	-517.45264438726	55	49	0
979	455.283879418159	-510.899517438374	80	60	0
980	450.826338066952	-502.413688600995	59	51	1
981	446.864094517892	-494.870725520886	68	41	0
982	442.378835316165	-487.312103758566	64	38	0
983	436.903041531681	-477.867733532563	56	43	0
984	430.931999958819	-467.480483439751	66	49	0
985	424.96098831913	-457.093224626966	69	37	0
986	415.523140365724	-440.105837503448	67	40	0
987	405.590108481876	-422.175552911125	62	35	0
988	398.628708664677	-409.902504168451	52	33	0
989	391.144330650452	-397.613782430999	51	50	0
990	383.687762873305	-384.397830812261	70	48	1
991	376.726491409703	-372.124744759873	61	50	0
992	369.76526122191	-359.85164683871	56	49	0
993	362.281058809021	-347.56287236698	67	61	0
994	351.302457003621	-329.601126203313	58	50	0
995	340.874735016492	-310.727801899426	45	39	1
996	333.390706496604	-298.438974682242	60	38	0
997	325.90672218299	-286.150133820251	61	37	1
998	318.450563050108	-272.934063183144	68	38	0
999	310.966668859124	-260.645195039921	75	51	3
1000	304.005820542923	-248.371985170059	68	48	0
1001	297.045013503404	-236.098763432354	57	35	0
1002	290.084247740742	-223.825529828668	70	49	0
1003	282.600525980233	-211.536609862	66	54	0
1004	271.62262791727	-193.574650300667	65	34	0
1005	261.167817605252	-175.628338575363	72	50	1
1006	254.20725955948	-163.355043906718	57	41	0
1007	246.723752728663	-151.066058461554	79	45	1
1008	239.240290105576	-138.777059371583	61	43	0
1009	228.785757904872	-120.830664935522	64	39	0
1010	218.33131618303	-102.884243781678	59	47	1
1011	210.848024284584	-90.5951928589493	64	52	1
1012	203.364776594099	-78.3061282914132	64	48	0
1013	196.404553030094	-66.032735244371	77	52	0
1014	189.416560229205	-54.6865462502465	85	53	1
1015	178.962455345143	-36.7400245657191	72	45	2
1016	168.013282075641	-17.8505716798827	73	56	2
1017	160.530292063195	-5.56142891012132	93	61	6
1018	153.570317500737	6.71203706040978	89	55	2
1019	146.610384217114	18.9855149015784	91	65	2
1020	139.622670289595	30.3317887671292	83	71	6
1021	132.662817965494	42.6052903505042	93	60	2
1022	125.703006920463	54.8788037998602	96	65	8
1023	115.249453994213	72.8254883214831	101	75	2
1024	104.823821460479	91.6994153438136	91	81	3
1025	97.8641755325953	103.972976258956	87	63	3
1026	90.9045708840131	116.246549036354	70	78	1
1027	83.4220508075668	128.535832697526	78	69	5
1028	75.9395749407704	140.825130005367	93	55	4
1029	65.4864541381248	158.771941729821	69	60	1
1030	55.033423818415	176.718780172989	77	68	1
1031	48.0740681799361	188.992425872944	76	48	1
1032	41.1147538214573	201.266083437018	64	50	2
1033	34.1554807430366	213.539752868004	75	49	0
1034	27.196248945198	225.813434163108	82	35	0
1035	20.7600020651007	238.071420524269	67	49	1
1036	14.8467357121408	250.313709567301	54	51	0
1037	5.46788900112733	269.156475865282	63	45	0
1038	-3.38793376204558	287.983554162085	60	49	0
1039	-8.75026327907108	301.137383836322	57	50	1
1040	-14.6354922920582	314.306931907311	65	58	1
1041	-19.9977501708781	327.46077680029	52	44	1
1042	-24.8370416346006	340.598916512914	64	54	0
1043	-29.676301210653	353.737062230706	68	49	1
1044	-34.5155288991518	366.875213952735	68	40	0
1045	-38.8317980327411	379.997657475062	72	44	0
1046	-43.1480384218739	393.120105855167	78	49	0
1047	-49.8838064788724	412.811645310372	74	45	1
1048	-56.6195075032301	432.503196524456	62	39	0
1049	-61.4585501524853	445.641381859779	51	40	0
1050	-66.2975609135465	458.779573198408	67	49	0
1051	-70.6136241201311	471.902052356862	69	44	0
1052	-74.9296585815609	485.02453637775	68	47	0
1053	-79.7685768220108	498.162744521163	61	48	0
1054	-84.0845522218151	511.285238801502	53	43	0
1055	-90.8199157222989	530.976849663071	58	49	0
1056	-97.5552121886867	550.668472286314	53	53	0
1057	-101.843192639702	564.718202122487	64	50	1
1058	-106.131142255967	578.767936818302	70	46	0
1059	-110.446941525675	591.890460791998	56	47	0
1060	-117.182036004378	611.582117847167	74	54	0
1061	-123.91706344852	631.273786662146	57	41	2
1062	-128.232746164082	644.396330613643	64	44	0
1063	-132.548400133848	657.518879421987	62	58	0
1064	-136.864025357529	670.64143308904	59	42	0
1065	-141.179621835239	683.763991617598	64	43	0
1066	-146.018078297901	696.902282565832	72	42	0
1067	-150.333615712239	710.024851351045	73	38	0
1068	-154.649124380201	723.147424995899	72	51	1
1069	-159.487488318584	736.285732748918	70	45	0
1070	-163.802937922825	749.408316651359	59	49	1
1071	-168.118358780746	762.530905413441	61	50	0
1072	-172.95663019421	775.669229970314	59	37	0
1073	-179.663203415636	796.288211778738	65	53	0
1074	-186.369706356199	816.907205341384	60	44	0
1075	-190.684978252044	830.029819476418	67	39	0
1076	-195.00022140122	843.152438466437	57	50	0
1077	-199.838305453421	856.290796623565	63	36	0
1078	-204.153489537595	869.413425873965	66	38	1
1079	-208.468644874869	882.536059980281	72	36	0
1080	-213.306636400172	895.674434939399	58	38	1
1081	-217.621732671978	908.797079305165	63	50	0
1082	-223.832892675244	928.473186280578	60	42	0
1083	-230.566849004244	948.1650415482	63	45	2
1084	-234.9097407714	960.360489799641	66	54	0
1085	-240.68161373667	977.239238725044	59	46	0
1086	-245.95849744766	993.17504059989	67	57	1
1087	-248.321540286415	1001.59868181497	63	48	0
1088	-250.189635787916	1009.0793683026	70	47	1
1089	-251.562788047944	1015.61709934752	58	48	0
1090	-251.423215247341	1020.25317709986	65	49	1
1091	-250.265857818944	1023.93055782374	73	42	0
1092	-250.649135019747	1028.58237635158	66	42	0
1093	-251.611088915262	1031.395504646	62	40	0
1094	-254.197417001473	1032.4014252862	64	48	0
1095	-258.380205428577	1032.52735668141	58	57	0
1096	-261.07819832	1029.82441925444	69	39	0
1097	-261.74063129659	1025.20408365503	72	41	0
1098	-260.862431909482	1019.60930650495	66	45	0
1099	-257.509554672288	1009.29974358901	63	67	0
1100	-253.166784155939	997.104270467535	69	46	0
1101	-249.785953774699	987.721929790452	71	43	0
1102	-246.433020544238	977.412376528606	60	39	0
1103	-245.031931601872	971.801863214932	71	51	0
1104	-241.184026983683	960.549359110184	67	44	0
1105	-235.412129011936	943.670610153116	75	35	0
1106	-231.564169667952	932.418115646578	55	55	0
1107	-227.688279852329	922.092840507627	69	43	0
1108	-221.393404544389	905.198374664411	50	36	1
1109	-215.12638152187	887.376703430898	63	41	1
1110	-211.306214684737	875.197013548575	71	41	0
1111	-206.963155249192	863.001592266373	66	54	0
1112	-202.620069150522	850.806175844744	76	40	0
1113	-198.799828161311	838.626498437487	66	38	0
1114	-194.979563427565	826.44682486821	72	31	1
1115	-190.636400258809	814.251421943307	56	40	0
1116	-183.874116099323	795.48685273435	65	55	0
1117	-177.13966457441	775.795079741627	74	44	0
1118	-172.824286603602	762.672481252812	69	50	0
1119	-168.508879886125	749.549887621775	71	52	0
1120	-164.193444422213	736.427298851311	60	55	0
1121	-159.877980211983	723.304714937694	51	56	0
1122	-153.143286029634	703.612983937375	62	49	1
1123	-146.931415103492	683.936992350966	74	48	0
1124	-142.58794782171	671.741643426009	69	49	0
1125	-138.244453877443	659.546299363486	51	38	0
1126	-134.423827940482	647.366686249152	62	53	2
1127	-130.603178259684	635.18707697466	77	56	0
1128	-126.259607247892	622.991746410728	70	47	0
1129	-121.916009573964	610.796420708299	79	41	0
1130	-115.180934689357	591.104756061919	63	48	0
1131	-107.95076876285	570.470164773054	66	41	1
1132	-103.662814780313	556.420428463258	64	51	2
1133	-99.3469523001695	543.297912576236	56	40	1
1134	-94.5081523755216	530.159680395387	69	42	0
1135	-87.7728037546622	510.468063629232	71	53	1
1136	-81.037388100056	490.776458622888	72	56	1
1137	-76.7213787512155	477.653968113475	65	51	0
1138	-72.4053406572784	464.531482464634	72	46	1
1139	-67.5663556901272	451.393283893354	76	41	0
1140	-63.2502585351467	438.270808503032	68	50	2
1141	-58.9341326349531	425.14833797235	60	42	0
1142	-54.6179779899539	412.02587230131	56	49	0
1143	-48.4330201115226	391.422824992798	66	49	0
1144	-41.7250691154622	370.804073281586	69	42	0
1145	-36.8858680553967	357.665913113393	62	51	0
1146	-32.0466351076029	344.527758948505	68	56	0
1147	-27.2073702721391	331.389610790648	71	43	1
1148	-22.368073548947	318.251468636096	57	52	0
1149	-17.0058092992986	305.097621031106	57	42	1
1150	-11.6435100170202	291.943780702539	72	55	0
1151	-6.25332035706379	279.717163253576	52	57	0
1152	-0.340158058272209	267.47484370321	74	57	1
1153	9.01081645319937	247.704849003814	70	48	0
1154	18.3897312077461	228.862091704272	65	41	1
1155	24.825987100252	216.604102076031	68	52	1
1156	31.7852290220326	204.33041724097	71	57	0
1157	38.7445122241043	192.056744270958	72	53	0
1158	45.7038367066416	179.78308316879	74	63	0
1159	52.6910442084773	168.436649616808	73	54	1
1160	59.6504496526904	156.163012254983	66	55	0
1161	66.60989637702	143.88938675914	78	58	4
1162	77.5860189672094	125.926878847182	81	68	7
1163	88.5622363231378	107.96440028958	89	74	5
1164	92.0559541158145	102.291218528524	83	72	2
1165	99.0155871303868	90.0176481595263	90	75	3
1166	109.44119968341	71.1437069661915	100	67	4
1167	116.400936695514	58.8701662570238	89	77	2
1168	123.38854052691	47.523853212595	94	71	2
1169	130.348358499235	35.2503362484276	73	74	3
1170	141.325043618737	17.2879990329966	84	75	6
1171	152.301823502232	-0.674308829009533	73	65	5
1172	159.261807920877	-12.9477766025811	62	66	3
1173	166.221833618125	-25.2212325101718	76	67	1
1174	176.675856228976	-43.1677861800417	68	52	1
1175	187.652948663454	-61.1299993591383	57	53	2
1176	195.136120149808	-73.4190922379494	75	37	1
1177	202.12416109239	-84.7652711570263	51	55	0
1178	209.084434192162	-97.0386541280895	70	56	1
1179	216.044748570072	-109.312025232241	59	35	0
1180	223.005104225827	-121.585384469479	67	51	0
1181	230.488489180163	-133.874412791803	52	55	1
1182	237.999717653962	-145.23621147871	68	55	0
1183	244.960198473767	-157.509533387609	74	54	2
1184	251.920720571128	-169.782843431458	67	32	0
1185	262.375477972324	-187.729178229347	64	44	0
1186	272.830325851217	-205.675486311316	65	49	0
1187	279.791011459543	-217.948748871684	69	58	2
1188	286.751738344901	-230.221999567002	61	49	0
1189	293.740293040115	-241.56802231539	74	40	0
1190	304.195412349538	-259.514250239357	51	42	0
1191	314.622840393975	-278.387667555362	71	41	0
1192	321.583772065351	-290.660858899355	65	45	0
1193	328.572523558454	-302.006822245196	62	51	0
1194	335.533536184579	-314.279989843257	76	47	0
1195	343.017601094733	-326.568812669255	71	52	1
1196	353.996161108953	-344.530580381863	77	43	0
1197	364.451800589217	-362.47665434517	67	56	1
1198	371.440789666551	-373.822544672526	72	41	0
1199	378.402049682161	-386.095639324747	70	58	0
1200	385.363350973348	-398.368722107261	68	44	0
1201	395.819261876575	-416.314715907909	58	43	0
1202	406.275263253425	-434.260682987981	54	50	0
1203	413.236728048825	-446.533718285151	61	44	0
1204	420.198234119744	-458.806741714478	64	52	0
1205	426.692265367368	-469.209663960151	65	43	1
1206	434.121370086796	-483.352752964944	72	39	0
1207	440.009184647584	-496.521646989509	58	54	0
1208	442.40232176549	-504.017652275041	76	37	0
1209	443.777153901057	-510.555130597204	71	41	0
1210	445.179742564564	-516.165392071009	74	52	3
1211	447.133120902814	-520.864090953022	75	52	1
1212	450.215824995073	-522.812447762117	46	54	0
1213	453.877066032088	-522.922023133375	66	50	0
1214	456.547736686887	-521.145856696181	57	57	1
1215	457.23726567009	-515.598211698234	57	47	0
1216	455.862411381619	-509.060737969354	76	42	0
1217	453.38599783153	-504.346389532089	65	53	0
