# Supplementary material for: Bayesian algorithm to estimate position and activity of an orphan gamma source utilizing multiple detectors in a mobile gamma spectrometry system
Source: PLoS One. 2021 Jan 22;16(1):e0245440. doi: 10.1371/journal.pone.0245440 (PMC7822251; doi:10.1371/journal.pone.0245440)
Supplement: S1 Data — (GZ) [file pone.0245440.s001.gz › synth_data_Co-60_setup_17_real_7.csv]

	V1	V2	V3	V4	V5
1	416.020745922811	-503.967763383873	52	42	0
2	411.040224183002	-495.466265559196	75	38	0
3	407.573299179203	-488.866162061691	62	44	0
4	404.106385293882	-482.266055597924	66	45	0
5	398.107617096393	-472.806013082154	77	44	1
6	392.136634020717	-462.418745537288	69	49	0
7	387.128452080651	-454.844434912317	77	42	0
8	381.597264633398	-447.254459219053	59	38	0
9	376.066097120754	-439.664476156235	57	41	0
10	370.01192771527	-432.058825313114	64	47	0
11	364.508565149677	-423.541610599495	61	34	0
12	359.528244817106	-415.040050298907	54	41	0
13	354.024926108774	-406.522821562365	68	50	0
14	348.549397658848	-397.07836927101	62	39	1
15	343.624679650238	-386.722357169725	50	45	1
16	338.699986622436	-376.366339037195	71	51	1
17	333.775318575383	-366.010314872488	63	44	1
18	328.850675509428	-355.654284674674	64	44	0
19	320.40384887479	-340.552503162064	68	57	0
20	311.461851235013	-324.507820366882	62	42	0
21	305.491298775945	-314.120426324196	81	38	0
22	299.520776251098	-303.733023559675	58	52	0
23	293.550283660763	-293.345612073317	62	42	0
24	287.579821004532	-282.958191865124	61	33	0
25	281.609388282872	-272.570762935095	57	34	1
26	275.638985495607	-262.183325281367	63	41	0
27	272.667687980691	-256.52599513717	70	50	0
28	267.192543856334	-247.081433640793	75	40	0
29	258.718375409371	-232.906740581617	60	46	0
30	253.243294209242	-223.462160423398	59	54	0
31	248.786438785377	-214.976139883511	57	48	0
32	245.320008385228	-208.375898301601	57	35	0
33	241.770211960655	-204.557301904075	62	49	0
34	237.641841095465	-202.577457866631	64	47	0
35	233.485679704521	-201.524825879373	77	57	0
36	229.769129526336	-203.26951563172	64	39	0
37	227.042974819778	-206.89999037981	65	53	0
38	226.408797440352	-210.593176295049	55	48	0
39	229.40779546753	-215.323323627934	61	38	0
40	234.00358387077	-219.173284525052	63	62	0
41	238.654966196627	-221.168808400631	69	55	0
42	243.306352631596	-223.164327240549	52	50	1
43	247.406955053215	-226.071381587535	50	37	0
44	251.451982778148	-230.832864092663	54	49	0
45	255.469230402319	-236.521558743902	71	51	1
46	259.458700653398	-243.137465569191	75	44	0
47	263.943396459043	-250.696258116513	61	57	0
48	271.399402073061	-263.912378842011	62	47	0
49	278.827671521925	-278.055702043697	74	46	0
50	284.302884102915	-287.500247644261	60	40	0
51	290.273346170143	-297.887672311626	65	50	0
52	296.243838171824	-308.275088258088	61	51	0
53	302.214360107435	-318.662495481782	75	47	0
54	308.184911977558	-329.04989398364	61	54	0
55	314.183269474073	-338.510067611933	65	49	0
56	319.658642372116	-347.954565893859	69	45	1
57	325.106267031748	-358.326273011975	59	48	0
58	331.076933420845	-368.71363807749	57	43	1
59	336.552384786773	-378.158113709651	65	42	0
60	342.000091796159	-388.529798205942	59	46	0
61	347.970844139229	-398.917138567194	57	43	0
62	356.940911717364	-414.034524644725	66	54	0
63	366.40630236658	-430.094768224284	72	46	0
64	372.900198519987	-440.497733069584	64	38	1
65	379.394127086503	-450.900687659159	65	51	0
66	385.860328800045	-462.230848258361	67	44	0
67	391.803539110871	-473.545340903103	69	49	2
68	397.77453861793	-483.932608560659	57	46	1
69	403.74556805857	-494.319867496379	65	45	0
70	408.670566439279	-504.67580649443	68	33	1
71	412.054247804102	-514.057557695545	56	54	1
72	414.447384867468	-521.553563579917	52	39	1
73	415.84996876365	-527.163825951517	65	47	1
74	418.793906790903	-533.748267572373	73	49	0
75	422.867175900377	-537.582366043702	66	50	1
76	426.005382494419	-537.676288357005	62	44	0
77	428.676053585368	-535.900122555904	64	39	0
78	429.860868209042	-531.295347155072	72	54	0
79	428.953548260033	-526.627959166653	68	50	0
80	424.963536163734	-520.01221726276	69	55	0
81	420.478256657603	-512.453600939363	68	50	1
82	417.506580792251	-506.796376446262	64	49	0
83	414.01188303571	-501.123494774103	59	35	0
84	410.517194799555	-495.450610129163	61	48	1
85	407.545544790919	-489.793378373608	65	46	0
86	404.078630105185	-483.193271907046	54	50	0
87	400.611726537871	-476.593162477948	64	55	0
88	397.117077302479	-470.920266383328	67	52	1
89	393.62243758759	-465.247367315926	71	38	1
90	390.155565774825	-458.647248990834	82	56	0
91	384.129103567568	-450.114402365871	76	46	0
92	378.047143611533	-443.435979496688	64	55	0
93	374.52479082963	-438.690280521289	65	36	0
94	371.525468028209	-433.960238847882	58	33	1
95	369.544431964634	-430.188732357696	46	39	0
96	369.132462993264	-426.464206847362	53	39	0
97	368.720494959969	-422.739681271836	74	52	0
98	367.757744085509	-419.926711181179	60	45	0
99	367.290250978025	-418.056617920287	49	43	0
100	366.794994578639	-417.11374085024	80	38	0
101	366.271974544274	-417.098079966381	58	42	1
102	366.271974544274	-417.098079966381	66	38	0
103	366.271974544274	-417.098079966381	61	48	0
104	366.271974544274	-417.098079966381	54	44	0
105	366.271974544274	-417.098079966381	55	54	1
106	366.271974544274	-417.098079966381	68	49	0
107	366.271974544274	-417.098079966381	83	45	0
108	366.271974544274	-417.098079966381	56	40	0
109	366.271974544274	-417.098079966381	73	48	3
110	366.271974544274	-417.098079966381	66	49	0
111	366.794994578639	-417.11374085024	44	39	0
112	367.318014613993	-417.1294016717	60	44	1
113	367.318014613993	-417.1294016717	60	51	0
114	367.318014613993	-417.1294016717	60	36	0
115	367.318014613993	-417.1294016717	67	44	0
116	367.318014613993	-417.1294016717	61	51	0
117	367.318014613993	-417.1294016717	79	39	0
118	367.318014613993	-417.1294016717	65	42	0
119	367.318014613993	-417.1294016717	68	42	0
120	367.318014613993	-417.1294016717	58	45	0
121	367.318014613993	-417.1294016717	58	47	1
122	367.318014613993	-417.1294016717	76	60	0
123	367.318014613993	-417.1294016717	73	59	0
124	367.318014613993	-417.1294016717	56	42	1
125	367.318014613993	-417.1294016717	59	50	0
126	367.318014613993	-417.1294016717	65	43	1
127	367.318014613993	-417.1294016717	76	41	0
128	367.318014613993	-417.1294016717	64	52	0
129	367.318014613993	-417.1294016717	58	50	1
130	367.318014613993	-417.1294016717	65	50	0
131	367.318014613993	-417.1294016717	62	55	1
132	367.318014613993	-417.1294016717	56	38	0
133	367.318014613993	-417.1294016717	75	54	0
134	367.318014613993	-417.1294016717	70	48	0
135	367.318014613993	-417.1294016717	64	52	0
136	367.318014613993	-417.1294016717	58	40	0
137	367.318014613993	-417.1294016717	56	56	1
138	367.318014613993	-417.1294016717	56	61	1
139	367.318014613993	-417.1294016717	62	29	1
140	367.318014613993	-417.1294016717	70	54	0
141	367.318014613993	-417.1294016717	68	53	0
142	367.318014613993	-417.1294016717	63	60	0
143	367.318014613993	-417.1294016717	66	36	1
144	367.318014613993	-417.1294016717	58	44	0
145	367.318014613993	-417.1294016717	62	49	0
146	367.318014613993	-417.1294016717	66	42	0
147	367.318014613993	-417.1294016717	59	39	0
148	367.318014613993	-417.1294016717	59	44	0
149	367.318014613993	-417.1294016717	69	37	0
150	367.318014613993	-417.1294016717	91	42	0
151	367.318014613993	-417.1294016717	67	44	1
152	367.318014613993	-417.1294016717	65	49	0
153	367.318014613993	-417.1294016717	62	41	0
154	367.318014613993	-417.1294016717	70	52	0
155	367.318014613993	-417.1294016717	75	49	0
156	367.318014613993	-417.1294016717	39	47	0
157	367.318014613993	-417.1294016717	66	53	0
158	367.318014613993	-417.1294016717	61	38	0
159	367.318014613993	-417.1294016717	66	47	0
160	367.318014613993	-417.1294016717	58	55	1
161	367.318014613993	-417.1294016717	61	39	1
162	367.318014613993	-417.1294016717	60	45	0
163	366.794994578639	-417.11374085024	68	49	0
164	366.271974544274	-417.098079966381	57	45	0
165	366.299738406145	-416.170863718726	75	50	0
166	365.804482460546	-415.227986526676	61	45	0
167	364.758442843275	-415.19666445069	64	50	1
168	364.263187349832	-414.253787077032	61	44	0
169	363.767932083225	-413.310909640975	58	43	0
170	363.24491250125	-413.29524838645	47	51	0
171	363.24491250125	-413.29524838645	56	41	1
172	363.24491250125	-413.29524838645	61	42	1
173	363.24491250125	-413.29524838645	53	59	1
174	363.24491250125	-413.29524838645	64	47	0
175	363.24491250125	-413.29524838645	62	50	0
176	363.272677043627	-412.368032145314	75	35	0
177	362.777422230807	-411.425154589117	65	52	1
178	362.254402873863	-411.409493214451	62	44	0
179	361.759148400626	-410.466615535319	59	55	0
180	360.768640134716	-408.580859999172	62	39	0
181	359.750367436733	-407.62232045643	55	38	0
182	358.732095191604	-406.663780667819	59	40	0
183	357.741589191253	-404.778024403378	62	39	0
184	356.751084098709	-402.892267896794	56	59	0
185	355.760579913622	-401.006511148065	65	41	0
186	354.742310158676	-400.047970385291	64	47	0
187	353.724040856468	-399.089429374784	72	41	0
188	353.228789783258	-398.146550666541	74	40	0
189	352.73353893694	-397.203671899624	62	50	0
190	352.238288317632	-396.26079307124	56	46	0
191	352.238288317632	-396.26079307124	61	57	0
192	352.238288317632	-396.26079307124	76	27	1
193	352.238288317632	-396.26079307124	67	41	1
194	351.743037925218	-395.31791418232	70	48	0
195	350.752537821128	-393.43215622101	63	39	0
196	349.266789366724	-390.603518826887	63	51	0
197	346.762778179371	-386.816338175908	81	49	0
198	343.763524533482	-382.086276148446	56	43	1
199	340.296801953344	-375.48611545004	60	45	2
200	335.811832733336	-367.927406397648	68	45	1
201	330.80386656872	-360.35302718915	48	46	0
202	325.795918532822	-352.778641905636	67	49	1
203	320.787988625641	-345.204250543378	65	50	1
204	315.780076847179	-337.629853105173	68	46	0
205	310.249173539516	-330.039781823754	79	46	1
206	304.746068029257	-321.52248703409	67	49	0
207	299.270764072309	-312.077968766913	72	37	0
208	293.79548505944	-302.633443171158	58	42	0
209	286.394902449101	-287.562931101769	67	50	0
210	278.994374328118	-272.492405451834	64	55	0
211	273.574764355493	-261.193420383148	70	54	0
212	267.136970737774	-248.935865815729	53	46	0
213	260.148428804823	-237.589843161404	59	45	0
214	253.18771470408	-225.316592552699	71	54	0
215	246.227041880193	-213.043330077082	63	51	2
216	239.266410333512	-200.770055735484	67	48	1
217	231.782827300369	-188.481092083268	69	45	1
218	224.29928847414	-176.192114785314	73	44	1
219	217.338783688669	-163.91880312562	69	45	0
220	206.884203725785	-145.972421378829	75	53	0
221	196.457516997762	-127.098796940409	66	38	1
222	189.497177323035	-114.825437811203	68	52	1
223	182.509072973742	-103.479282766581	60	44	1
224	175.548814257025	-91.2058998923749	83	45	0
225	168.588596818154	-78.9325051521882	71	48	1
226	161.628420657653	-66.659098544158	74	54	2
227	150.679164408997	-47.7696710005403	67	52	4
228	139.702192176424	-29.8074300223961	76	66	3
229	132.714366698987	-18.4611901044846	97	71	4
230	125.754398261779	-6.18772243801504	99	76	2
231	118.794471103349	6.08575709536672	106	81	4
232	111.834585223813	18.3592484947294	104	115	5
233	104.874740623171	30.6327517610043	120	95	5
234	97.8871119540418	41.9790510758758	105	108	6
235	90.9273483134457	54.2525780852884	127	112	5
236	83.9676259519765	66.5261169597507	123	114	6
237	76.484983993927	78.8153642658144	129	92	3
238	69.0023862453527	91.1046252194792	111	107	5
239	58.5490911549423	109.051386075094	107	88	5
240	48.0958865472348	126.998173644766	93	69	5
241	41.1364131939481	139.271785440855	71	77	3
242	34.1769811207778	151.545409103855	74	63	1
243	27.1897487806273	162.891828927211	91	65	0
244	20.230397669191	175.165476331487	69	49	0
245	13.2710878379876	187.439135601744	69	61	0
246	6.83476573997177	199.697101526894	67	43	1
247	0.398481994168833	211.955077667721	71	60	0
248	-6.56070692505455	224.228770816699	70	55	1
249	-12.9969125025673	236.486768176779	62	55	0
250	-19.4330797275179	248.744775749743	50	37	0
251	-25.3184158015065	261.914299979806	65	48	0
252	-30.6807762451936	275.068123035133	68	49	1
253	-36.5938938414911	287.310448265634	74	40	1
254	-42.5069760109764	299.55278218165	76	61	1
255	-47.8692307434976	312.706628408283	75	34	0
256	-52.7085190630751	325.844769329764	48	39	0
257	-57.0248456859263	338.967203131877	63	32	0
258	-63.7607454503886	358.658719907515	53	35	0
259	-71.0195032777265	378.365963252261	60	44	0
260	-75.3357117798878	391.488417576998	61	44	0
261	-79.6518915371271	404.610876758583	54	45	0
262	-83.940174920368	418.660556393676	61	46	0
263	-88.228427469614	432.710240887478	71	50	0
264	-93.0674359211116	445.848432219587	53	39	1
265	-99.8029741507489	465.540011997335	74	42	0
266	-106.538445346989	485.231603536755	64	48	1
267	-110.854418660398	498.354097813368	54	42	0
268	-115.17036322871	511.476596950553	61	54	1
269	-119.486279051634	524.599100946449	65	35	1
270	-123.802166129113	537.721609801985	60	55	0
271	-128.640928905515	550.859845544212	61	59	1
272	-132.956756920903	563.982364660129	83	47	0
273	-137.272556190612	577.104888633825	68	51	0
274	-141.588326714758	590.227417465299	50	49	1
275	-145.90406849311	603.349951156415	69	48	0
276	-150.742678113456	616.488214503974	68	36	0
277	-157.477638522338	636.179895078763	54	51	0
278	-163.689640022465	655.855860930867	57	41	0
279	-168.005236500176	668.978419459425	70	51	0
280	-172.320804231858	682.100982842967	75	47	0
281	-176.636343217222	695.22355108615	46	41	0
282	-181.474739045138	708.361852837726	64	53	0
283	-185.79021896678	721.484431339428	67	60	1
284	-190.077776911494	735.534230267629	61	53	0
285	-194.888184671581	749.599764384329	74	45	0
286	-199.203574696439	762.722358001396	54	38	0
287	-205.938044195005	782.414123402908	72	62	1
288	-212.672446656623	802.105900562368	65	52	1
289	-216.987720123609	815.228514156304	66	39	1
290	-221.825836066157	828.366866308264	54	39	0
291	-226.14105046849	841.489490158856	58	43	0
292	-230.456236123864	854.612118866295	62	28	0
293	-235.294259539805	867.750487822108	68	52	0
294	-239.609386129945	880.873126788065	78	46	0
295	-246.343453403562	900.564962740056	78	50	0
296	-253.077453639009	920.256810451858	64	46	0
297	-256.869605018641	933.363731232472	66	45	0
298	-261.184587872529	946.486394491047	64	35	1
299	-265.032509076176	957.738892330788	69	40	0
300	-268.38546611683	968.048438863829	51	48	0
301	-271.766318509122	977.430772789754	67	52	0
302	-274.157277452468	984.927197862417	71	52	1
303	-276.492399096314	994.278055524454	56	60	0
304	-277.80972325179	1002.67021749355	65	56	0
305	-277.670150981052	1007.30629526637	67	44	0
306	-277.035643768031	1010.9994167909	61	44	0
307	-276.923986302689	1014.70827905368	66	44	0
308	-279.426571049844	1018.49584545568	67	46	0
309	-283.058594443952	1019.53324942477	60	34	0
310	-286.251517190074	1017.77326800115	61	45	1
311	-288.426661863457	1015.05458912347	59	39	1
312	-288.566245961527	1010.41851149686	76	54	0
313	-287.165196466667	1004.80799242575	65	49	1
314	-284.746357166267	998.238775077276	65	52	0
315	-281.832573405292	990.726602448151	74	51	0
316	-278.946693216101	982.287216455676	57	51	0
317	-273.66983750026	966.351406647824	47	35	0
318	-267.897994338535	949.472649058327	60	46	1
319	-263.527213455061	938.204409831204	69	47	0
320	-259.184317742649	926.008959936909	64	48	1
321	-254.869304079388	912.886299367994	60	35	0
322	-250.031398986583	899.747906377539	63	47	0
323	-245.221368403349	885.68230385147	70	57	0
324	-240.934169666958	871.632443401031	65	57	0
325	-236.619035786076	858.509803344496	70	32	0
326	-231.781003965763	845.37143315468	68	43	0
327	-227.465811019763	832.248803356662	71	52	0
328	-223.150589326688	819.126178415492	77	54	0
329	-215.921290181868	798.491435038857	69	60	0
330	-209.214793091465	777.872437263839	67	45	0
331	-204.899451182515	764.749832837842	59	52	0
332	-200.061200110358	751.611502251588	78	50	1
333	-195.222917148261	738.473177668639	70	50	0
334	-190.935379169125	724.423373345286	54	32	0
335	-184.751511582581	703.820148275234	64	48	0
336	-178.01679986791	684.128420636058	64	47	0
337	-173.729140638374	670.078635746613	72	41	0
338	-169.441450573504	656.028855714016	72	53	0
339	-164.602949197986	642.890569522046	65	51	0
340	-160.28731093969	629.768015302718	68	46	0
341	-155.971643935423	616.645465940237	67	43	0
342	-149.236640063406	596.953788694926	80	45	0
343	-142.529450757778	576.33490764536	66	52	0
344	-137.718643625034	562.269439497031	69	47	0
345	-133.402827663231	549.146915510297	58	27	0
346	-129.086982955923	536.024396384135	61	47	0
347	-124.248201702489	522.88616060093	65	41	1
348	-119.93229793309	509.763651731424	59	38	0
349	-113.19693251705	490.072037481703	64	42	1
350	-108.358042797772	476.933821504004	76	37	0
351	-104.069908400998	462.884114881977	69	46	0
352	-97.3622548809508	442.265312779695	68	50	0
353	-92.5232543869643	429.127116604708	76	51	0
354	-88.2071426018374	416.004643374123	57	45	0
355	-83.8910020716139	402.882174999453	60	49	0
356	-79.574832796352	389.75971148815	66	50	1
357	-75.2586347764591	376.637252834626	61	44	3
358	-70.4194811308407	363.49908426404	76	41	1
359	-66.10322405037	350.376635870896	63	45	1
360	-61.7869382255594	337.254192335531	53	46	0
361	-56.9476920606103	324.116040572524	67	43	2
362	-49.1658290699124	304.393112068065	55	49	0
363	-41.383889614779	284.670198948123	65	45	0
364	-36.0215748689952	271.516361927614	80	54	0
365	-30.1084309711005	259.274038037285	77	39	0
366	-24.1952516464517	247.031722833402	65	46	0
367	-18.3098888040404	233.862200694159	72	41	0
368	-12.4244877823512	220.692687230185	84	53	0
369	-5.98825400474016	208.434691306204	76	56	1
370	0.970965013490058	196.160999685526	49	49	2
371	7.4072769592749	183.903024982661	69	69	1
372	13.843627257389	171.645060492679	68	51	0
373	20.8029671870172	159.371402753517	85	71	1
374	27.7901896730764	148.024972568266	84	66	2
375	35.2725646629115	135.735636889935	75	61	5
376	46.2208133635577	116.845901238732	88	73	9
377	56.6740379030816	98.8991096224636	128	86	2
378	63.6614599078894	87.5527405515313	127	102	5
379	70.6210885290639	75.2791676092893	124	113	9
380	77.5807584295399	63.0056065339595	147	131	10
381	88.5572193325497	45.0431999396533	138	110	3
382	99.5337750002509	27.0808227006346	125	126	6
383	106.493611348444	14.8073108149692	126	80	9
384	113.45348897553	2.53381079621613	77	91	4
385	120.441227943869	-8.81246151775122	87	85	2
386	130.895090137026	-26.7590635539964	78	70	2
387	137.855109842669	-39.0325220236555	86	75	2
388	145.338147238537	-51.321656758897	69	47	4
389	156.315202843805	-69.2838819595054	90	55	0
390	163.275369153882	-81.5572971766815	82	49	0
391	170.235576742154	-93.830700526014	72	48	1
392	177.19582560868	-106.104092007503	77	58	1
393	184.156115753169	-118.377471623011	69	47	0
394	191.144251039135	-129.723623421043	65	42	0
395	198.104622141283	-141.996979292482	60	51	1
396	205.065034521336	-154.270323296078	73	60	0
397	212.053287251154	-165.616439447738	62	39	0
398	219.013780588168	-177.889759705402	60	61	1
399	225.974315202911	-190.163068096153	61	44	1
400	233.485679704521	-201.524825879373	66	64	1
401	240.969292534632	-213.813786024228	64	34	1
402	247.929952311912	-226.08705708757	66	42	0
403	258.384913605638	-244.033333400264	55	41	1
404	268.839965376421	-261.979582994245	68	48	0
405	275.800788663677	-274.2528065769	64	41	0
406	282.761653227615	-286.526018288918	72	51	1
407	289.750340347004	-297.872002025135	56	46	0
408	296.711285866098	-310.145189991221	53	47	0
409	303.672272661643	-322.418366093189	59	37	0
410	310.661077220924	-333.764314179309	77	38	0
411	317.622144971509	-346.037466532551	65	40	0
412	324.583253997844	-358.310607016087	59	45	0
413	331.572175996378	-369.656519454904	55	49	0
414	338.533365977055	-381.929636192508	71	56	0
415	348.961344489595	-400.802897146903	60	53	1
416	355.922638458898	-413.075984217227	48	38	1
417	362.911738210125	-424.421843193471	76	42	0
418	373.395459241234	-441.440609362908	54	43	1
419	380.356893680233	-453.713654867373	65	35	0
420	386.795343516686	-465.971030169167	83	54	1
421	393.261589245929	-477.301178979687	66	33	0
422	402.204235778132	-493.345682086423	55	53	0
423	409.633366091293	-507.48876660876	54	56	0
424	412.549526336952	-515.000429212116	63	47	0
425	414.419632249919	-522.480779880658	65	33	0
426	415.794464234146	-529.018258545548	48	40	1
427	417.224804870377	-533.701304077171	69	52	0
428	419.728969342657	-537.488441465423	63	37	1
429	423.334709208575	-539.452452545986	65	49	1
430	427.051451367151	-537.707595291547	62	45	0
431	429.777620488429	-534.076996179298	67	54	0
432	429.916366703284	-529.440914467908	63	44	0
433	427.467698420165	-523.799350278452	55	61	0
434	423.972972778603	-518.126477095298	57	58	0
435	419.982976779516	-511.510730341077	61	47	0
436	415.497715525213	-503.952108564787	84	51	0
437	409.994165417156	-495.434954633005	61	51	0
438	401.023730188026	-480.317684333771	52	64	0
439	392.081118174596	-464.273178109899	75	36	0
440	385.614897271851	-452.943027049303	70	47	1
441	378.625688786502	-441.597206396982	61	42	0
442	371.636518383399	-430.251373853534	67	47	0
443	364.675150253752	-417.978313176893	90	47	1
444	357.713823399507	-405.70524063427	70	45	0
445	346.735009880445	-387.743554388173	65	49	0
446	339.250771809893	-375.454787108116	61	41	0
447	335.78406192438	-368.854622590356	72	47	0
448	325.356225772644	-349.981327451766	66	45	0
449	314.928484890028	-331.108005626127	60	33	0
450	307.444443181856	-318.819180175662	62	48	0
451	299.960445679724	-306.530341079459	67	38	0
452	292.999497766024	-294.257158301771	71	41	1
453	286.038591129007	-281.983963655308	71	45	0
454	278.554723315407	-269.695085459389	60	51	1
455	267.604397829331	-250.805971077643	87	51	0
456	257.177170066163	-231.93250175193	58	44	0
457	250.216474340239	-219.659246063791	61	44	2
458	243.255819891696	-207.385978505015	65	37	1
459	236.295206720126	-195.112699082121	72	45	0
460	229.334634826053	-182.83940778859	61	49	0
461	222.346307382453	-171.493320646696	68	42	0
462	211.36869824992	-153.531271684915	68	49	0
463	200.418985719851	-134.641977390274	78	63	0
464	189.992357056472	-115.768336425535	74	55	1
465	179.53801702772	-97.8218847261742	60	56	1
466	172.054796203971	-85.532811973244	60	55	2
467	164.571619588416	-73.243725576438	65	57	3
468	157.583653079171	-61.8975280830637	70	61	2
469	150.623537903535	-49.6241028010845	58	53	1
470	140.197350360744	-30.750334687531	97	65	6
471	129.743440047256	-12.8037557573989	97	73	5
472	122.232699892542	-1.44180793501437	90	86	2
473	114.749821989855	10.8473693961278	109	94	7
474	107.789955816872	23.1208676043898	121	105	11
475	100.830130923132	35.3943776767701	124	108	6
476	90.4043845083797	54.2682729363441	131	108	6
477	79.9509039165569	72.2149790916592	118	104	7
478	72.9634130911436	83.5613208534196	141	91	7
479	66.003792995587	95.8348902678117	112	96	9
480	59.0442141795647	108.108471545391	107	81	6
481	52.0846766431932	120.382064691745	92	75	8
482	44.6022259345045	132.671370194294	102	80	8
483	33.6261888621957	150.63389523048	89	64	0
484	26.6667979352642	162.907531627454	79	59	2
485	19.679605034471	174.253964200616	69	51	0
486	9.22673274273984	192.200851020403	70	45	0
487	2.81827692256775	205.386038921773	68	42	2
488	-3.61798619513866	217.644021362998	69	43	0
489	-10.0542109603994	229.902014018036	69	50	0
490	-15.9674559875275	242.144308864139	55	52	1
491	-21.8806655880762	254.386612397619	68	41	0
492	-30.7086311747553	274.140907413326	62	62	1
493	-39.5365108574042	293.89522194583	58	45	1
494	-44.8987826264929	307.049064194784	60	47	0
495	-49.7380873073125	320.187201506458	69	51	0
496	-54.5773601002875	333.325344823301	62	39	0
497	-59.4166010058252	346.463494143449	59	47	0
498	-63.7328826829325	359.58593550697	68	48	0
499	-68.0491356156417	372.708381727338	77	58	0
500	-75.3078462368576	392.415633170865	70	48	0
501	-82.0435640563956	412.107181870379	70	46	1
502	-86.3596988676582	425.229648610577	61	44	0
503	-91.1987228459911	438.367837548256	65	37	0
504	-95.5147985961521	451.490314548835	61	43	0
505	-99.8308456014493	464.612796409056	74	46	0
506	-104.14686386165	477.735283127986	70	41	1
507	-108.462853376637	490.857774706557	49	45	0
508	-115.198238386482	510.549381366	62	43	1
509	-121.410649449448	530.225278596394	60	44	0
510	-125.726523983001	543.347789612599	64	49	0
511	-130.537394677114	557.413243337534	96	42	0
512	-134.825329194311	571.462980194017	90	45	0
513	-139.141113833582	584.585506323725	60	50	0
514	-143.456869727001	597.708037314005	61	40	0
515	-150.191897907527	617.399705285206	74	56	0
516	-156.926859052852	637.091385013424	57	45	0
517	-161.24249839189	650.213935983367	77	49	1
518	-165.558108984842	663.336491808295	61	54	0
519	-169.873690831882	676.459052491933	72	57	0
520	-174.712131767126	689.597345839255	57	45	0
521	-179.02765455062	702.719916781411	69	48	0
522	-185.762326779368	722.411646907218	71	46	0
523	-192.496931971924	742.103388793766	62	39	0
524	-196.812338198884	755.225979710929	53	55	0
525	-201.650594084873	768.364306663163	62	46	0
526	-206.488818080747	781.502639620565	68	62	0
527	-210.804134925536	794.625246195123	71	46	0
528	-215.091523773095	808.67507318873	59	44	0
529	-219.378881784622	822.724905041046	71	38	1
530	-223.694110302604	835.847526189871	69	48	0
531	-228.532178826863	848.985886743292	63	45	0
532	-232.847348279785	862.108518148772	60	42	1
533	-239.581480970897	881.800342341885	58	48	0
534	-246.31554662378	901.492178292014	71	46	0
535	-250.630599517142	914.614829673432	67	57	0
536	-255.468482987257	927.753223828971	73	55	2
537	-262.230302030279	946.517871949822	68	44	0
538	-268.497114543046	964.33957668487	63	57	0
539	-271.850057260017	974.649126159027	73	43	0
540	-274.185190952499	983.999982316047	84	41	0
541	-276.053289653326	991.480668325908	56	29	0
542	-277.482273181842	996.163967917673	67	53	0
543	-277.92138101795	998.961355295964	63	46	0
544	-277.8655521404	1000.81578639336	66	49	1
545	-277.80972325179	1002.67021749355	74	54	0
546	-277.725979897717	1005.45186415315	63	46	0
547	-277.063558127324	1010.0722012287	48	26	1
548	-277.474749684683	1013.79680419341	71	45	0
549	-279.538230791572	1014.78698321432	58	51	0
550	-281.601710986695	1015.77716322429	65	45	1
551	-284.215954871965	1015.85587020777	64	46	0
552	-286.886031715607	1014.08014769573	74	42	1
553	-288.099229921761	1008.54833841324	69	44	0
554	-287.248945837433	1002.02634586766	59	39	0
555	-284.774273048504	997.311559555121	59	41	0
556	-282.355425197864	990.742343704216	62	42	0
557	-279.44163140899	983.230172874406	65	41	0
558	-276.032886909554	974.775048150681	61	48	0
559	-272.679954068153	964.465495310724	67	43	0
560	-268.8320595533	953.21299025137	70	50	0
561	-264.489196545153	941.0175344171	48	31	1
562	-260.146306873357	928.822083441541	62	48	0
563	-256.326251200284	916.642375328578	79	40	0
564	-252.011217676627	903.519717997871	55	54	0
565	-247.201198459254	889.45411306899	56	50	0
566	-240.495019327791	868.83506071195	65	61	0
567	-233.760866303463	849.143235646188	49	46	0
568	-228.922813501093	836.004869054072	67	38	0
569	-224.607600694988	822.882242493331	55	42	1
570	-220.292359141866	809.759620792232	56	44	1
571	-215.454213813064	796.621271002106	71	48	1
572	-211.166811366274	782.571444013156	68	49	0
573	-204.460261987755	761.952454634942	60	41	1
574	-197.725747404154	742.260692560114	67	39	1
575	-193.43822202296	728.210885539651	64	48	0
576	-188.627780901967	714.145353796892	87	50	1
577	-183.789414013328	701.007043606602	70	52	0
578	-179.473903283768	687.884467791766	68	49	0
579	-175.15836380783	674.76189683564	66	60	0
580	-170.319904395088	661.62360344734	72	46	0
581	-165.481413092813	648.485316063277	69	40	0
582	-161.193670362118	634.43554520607	43	54	1
583	-156.905896796379	620.385779208504	83	64	0
584	-152.590208361566	607.263233627193	83	51	0
585	-148.274491180899	594.140692905523	53	43	0
586	-143.435844411841	581.00243311841	69	43	0
587	-139.1200681685	567.879902655259	59	39	0
588	-134.804263179714	554.757377050817	67	48	0
589	-129.96552388795	541.61913406942	69	46	0
590	-123.258140048303	521.000286616385	73	33	0
591	-116.55068593024	500.381450920366	68	46	1
592	-112.234731985489	487.25895069167	68	52	1
593	-107.918749295291	474.136455322616	72	51	1
594	-101.183263365878	454.444862072356	76	50	0
595	-94.447710402892	434.753280582838	61	43	0
596	-89.6086912381579	421.615088012069	62	48	0
597	-85.3204295022297	407.565402443521	72	45	0
598	-81.03213693219	393.515721732751	69	55	0
599	-76.7159477983369	380.393261459656	72	36	1
600	-69.980146592774	360.701722810045	81	36	1
601	-60.8246639261488	334.441118386574	69	50	1
602	-54.088705526432	314.749607460573	51	45	0
603	-48.7264722035616	301.595753238536	66	53	0
604	-43.364203848294	288.441906291991	65	40	0
605	-38.0019004603382	275.28806662187	68	37	2
606	-32.1166230292292	262.118524230085	61	54	0
607	-26.2034536799765	249.876206121407	62	41	0
608	-20.2902489042608	237.633896698244	55	43	0
609	-13.8819161797292	224.448672596365	63	48	2
610	-7.44569273927482	212.19067432452	65	63	0
611	-1.00943094643299	199.932686265558	75	49	1
612	5.94981710094726	187.659003123641	75	50	3
613	12.3861570619047	175.401036286727	66	58	2
614	18.8225353749003	163.143079660833	72	51	0
615	25.7819043337367	150.869430402294	86	77	2
616	36.7579092758824	132.906885111704	89	75	3
617	47.7340089841164	114.944369172677	114	86	3
618	54.6935443934635	102.670769103803	105	102	6
619	61.6809546047589	91.3243966400623	113	105	4
620	68.6405709750252	79.0508203106001	115	96	8
621	75.6002286250005	66.7772558489814	145	123	6
622	86.5766709303716	48.8148439293727	126	122	8
623	97.5532080003759	30.8524613622576	111	124	6
624	104.513032097893	18.578946089372	101	117	9
625	111.472897474538	6.3054426824674	98	101	6
626	121.926682797202	-11.6411822559312	88	83	4
627	128.886650571832	-23.9146559918299	85	67	2
628	135.846659625124	-36.1881178598851	70	81	4
629	146.30065766623	-54.1346804732457	79	57	2
630	153.28858164855	-65.4808967784047	75	36	0
631	160.771712345944	-77.7700033280998	83	61	2
632	168.254887251649	-90.0590962311253	72	50	1
633	175.242931384884	-101.405275173485	67	64	2
634	182.203207680839	-113.678658165969	63	58	1
635	189.163525255048	-125.952029292472	70	47	0
636	196.123884106928	-138.2253885502	48	62	0
637	203.084284236713	-150.498735942878	70	45	0
638	210.072525173542	-161.844855484553	63	41	0
639	217.033006260579	-174.118179131299	69	57	1
640	223.993528624997	-186.391490910202	78	51	1
641	234.971281202685	-204.353505410254	67	61	0
642	245.94912854064	-222.315490554087	80	49	1
643	249.44336304412	-227.988515306264	67	45	0
644	256.40407168807	-240.261771949939	73	44	0
645	263.36482160911	-252.535016725771	58	46	0
646	270.325612807064	-264.808249635622	71	47	1
647	281.303772683954	-282.770140088163	70	60	1
648	288.787673224753	-295.059012934566	63	47	0
649	295.748611020856	-307.332202586345	66	55	1
650	303.260376714286	-318.693832923658	65	51	0
651	310.249173539574	-330.039781821892	73	55	1
652	316.687222312205	-342.297268018126	51	53	1
653	326.591987613239	-361.15491913911	69	40	0
654	336.524614231603	-379.085329894908	76	36	0
655	343.485834836552	-391.358438164927	68	49	0
656	350.447096717311	-403.631534561515	64	46	1
657	357.93141977943	-415.920281045139	73	40	0
658	368.91035777604	-433.881936784834	68	42	0
659	379.366366339731	-451.827903913334	56	50	0
660	386.327835929056	-464.100939244032	70	44	1
661	393.289346794016	-476.373962704092	58	51	1
662	400.250898933911	-488.64697429724	72	45	0
663	406.2219414172	-499.034229600802	49	53	1
664	410.651674206019	-508.44729388319	74	53	0
665	413.952105084085	-520.610692302696	58	50	2
666	415.299183198367	-528.07538744621	70	62	0
667	416.757274954289	-531.831216860563	61	41	0
668	420.252003766363	-537.504095719196	60	51	1
669	424.40852885379	-538.55654380098	71	54	0
670	427.602235477592	-536.796032336541	59	51	0
671	429.282335841795	-533.134126726538	56	45	1
672	428.898049302807	-528.482391854748	67	49	0
673	426.421632894257	-523.768043397926	64	44	1
674	421.441065905208	-515.266558284871	81	41	0
675	415.442210410431	-505.806541207246	55	55	0
676	410.461687403498	-497.305042754859	66	42	0
677	405.50893964048	-487.87632193882	74	66	0
678	400.033187214052	-478.431938354857	72	53	0
679	394.557459730539	-468.987547442317	68	45	0
680	385.614897271735	-452.943027049303	74	47	0
681	375.654121108353	-435.939951397479	71	33	0
682	368.692731675401	-423.666897520423	64	38	0
683	361.731383518025	-411.393831774592	85	46	0
684	350.752537821128	-393.43215622101	71	48	0
685	339.801556778024	-374.543235108256	72	42	0
686	332.317363157577	-362.254455113783	70	45	0
687	324.833213742881	-349.96566147171	77	50	0
688	313.882465336355	-331.076671031304	58	54	0
689	302.904038368841	-313.114867409691	58	50	0
690	295.943070482172	-300.841689702123	78	40	2
691	288.982143872301	-288.568500128575	72	45	1
692	282.021258539171	-276.295298683457	74	44	0
693	275.088199210819	-263.094869275577	70	43	0
694	268.127398029144	-250.821644105949	49	40	1
695	260.643639388843	-238.532733186148	65	58	0
696	253.159924955631	-226.243808615021	60	43	0
697	242.705032730009	-208.29751846008	61	54	0
698	232.250230981736	-190.351201583631	64	47	0
699	225.289678793808	-178.077903484926	60	48	1
700	217.806177824736	-165.788914357312	51	41	0
701	206.828603013244	-147.826853355393	69	41	1
702	196.401911488152	-128.953228884377	63	43	0
703	189.441568617185	-116.679869734682	82	42	2
704	182.481267024064	-104.406498717144	79	42	1
705	175.521006709198	-92.1331158326939	68	39	2
706	165.066788661992	-74.1866272157058	54	58	1
707	154.640473433188	-55.312895978801	81	44	2
708	147.680378231453	-43.0394656267017	75	54	0
709	140.720324307855	-30.7660234076902	91	74	3
710	133.760311662918	-18.4925693226978	100	67	3
711	126.772521564912	-7.14631923381239	103	87	2
712	119.289620214375	5.14284988958389	105	80	2
713	111.806763072498	17.4320326559246	135	93	4
714	104.846916873648	29.7055359333754	113	113	8
715	94.3933119014837	47.652205192484	101	113	5
716	83.9397974108579	65.5989011656493	142	106	9
717	76.9801147306571	77.872451919131	125	98	7
718	70.0204733299906	90.1460145367309	132	113	7
719	63.0608732087421	102.419589019381	102	89	10
720	56.1013143670862	114.693175369874	101	75	4
721	49.1417968051392	126.966773585416	85	90	3
722	41.6315286190948	138.328868795186	89	60	2
723	30.6555194435641	156.291401823051	82	64	1
724	20.230397669191	175.165476331487	76	73	0
725	13.2710878379876	187.439135601744	62	50	1
726	6.28397294844035	198.785591067746	74	58	0
727	-0.152310820529237	211.043568009511	78	58	0
728	-9.53126811119728	229.886306790635	83	52	0
729	-18.9101391288568	248.729067361914	60	40	0
730	-24.8233303286252	260.971375233494	80	43	0
731	-30.7364861015812	273.21369179152	71	53	0
732	-36.6217501462088	286.383232651278	61	43	1
733	-41.9840414844221	299.537070933729	79	44	0
734	-46.8233648358146	312.675204642117	63	51	0
735	-51.662656299537	325.813344354741	68	34	0
736	-56.5019158755895	338.951490072533	61	58	1
737	-63.7607454503886	358.658719907515	71	45	0
738	-71.0195032777265	378.365963252261	68	45	0
739	-75.3357117798878	391.488417576998	65	45	0
740	-79.6518915371271	404.610876758583	51	48	0
741	-84.4909629304311	417.749057295732	47	36	1
742	-88.7792148428271	431.79874232877	57	56	0
743	-93.0674359211116	445.848432219587	74	43	0
744	-97.3834970413009	458.970911378972	76	50	0
745	-101.699529416277	472.093395397998	80	40	1
746	-106.538445346989	485.231603536755	68	44	0
747	-110.854418660398	498.354097813368	50	55	0
748	-117.066870546725	518.029988027178	69	36	0
749	-123.802166129113	537.721609801985	65	52	0
750	-128.640928905515	550.859845544212	61	42	1
751	-133.479659793258	563.998087292537	73	49	0
752	-137.795457491768	577.120611808263	67	40	0
753	-142.111226444656	590.243141180836	47	50	1
754	-146.426966651925	603.36567541305	75	44	0
755	-152.639075163461	623.041623329744	47	38	0
756	-159.374014798785	642.733307263814	68	53	0
757	-164.212531895842	655.871587415226	68	41	0
758	-168.528126802295	668.994146483019	60	44	1
759	-172.815803905192	683.043925980106	72	48	0
760	-177.103450172523	697.09371033404	86	54	0
761	-181.418956753972	710.2162839761	79	44	1
762	-186.257318382617	723.354591724463	60	44	0
763	-190.57276590023	736.477175625041	74	48	0
764	-197.30732320965	756.168925909325	58	47	1
765	-204.041813482472	775.86068795342	59	52	0
766	-208.357144442911	788.983291828074	73	34	0
767	-213.195321021136	802.121633183211	49	52	1
768	-217.51059291698	815.244247318245	56	57	0
769	-221.825836066157	828.366866308264	74	53	0
770	-226.636018089368	842.432440021075	51	49	0
771	-230.923298055073	856.482284826227	77	46	0
772	-237.657449899823	876.174105658196	60	50	1
773	-244.391534706461	895.865938249044	59	41	0
774	-248.706600144506	908.988587470725	74	40	0
775	-253.021636835183	922.111241552047	67	54	1
776	-257.336644778727	935.233900488354	61	52	0
777	-261.679534464784	947.429348737001	58	43	2
778	-265.527453395189	958.681847057305	61	44	2
779	-268.880408389552	968.991394010372	66	51	0
780	-272.70037265867	981.171115076169	56	42	0
781	-276.053289653326	991.480668325908	60	54	0
782	-277.482273181842	996.163967917673	60	48	1
783	-277.893466580601	999.888570845127	52	52	0
784	-277.837637697463	1001.74300194345	73	47	0
785	-277.80972325179	1002.67021749355	67	50	1
786	-277.781808803207	1003.59743304551	58	34	0
787	-277.781808803207	1003.59743304551	71	56	0
788	-277.781808803207	1003.59743304551	67	47	0
789	-277.781808803207	1003.59743304551	72	63	0
790	-277.781808803207	1003.59743304551	62	47	0
791	-277.781808803207	1003.59743304551	70	43	0
792	-277.781808803207	1003.59743304551	62	51	0
793	-277.781808803207	1003.59743304551	65	56	0
794	-277.781808803207	1003.59743304551	71	36	0
795	-277.781808803207	1003.59743304551	72	42	1
796	-277.781808803207	1003.59743304551	55	50	0
797	-277.781808803207	1003.59743304551	58	46	0
798	-277.781808803207	1003.59743304551	55	48	0
799	-277.781808803207	1003.59743304551	68	45	0
800	-277.80972325179	1002.67021749355	68	56	0
801	-277.80972325179	1002.67021749355	58	43	0
802	-277.258958564431	1003.58169231843	68	42	0
803	-276.708194096573	1004.49316720944	69	50	0
804	-276.12951572577	1006.33185773063	62	49	0
805	-275.522923770128	1009.09776389319	60	38	1
806	-275.962030933879	1011.89515111968	63	47	0
807	-277.474749684683	1013.79680419341	64	43	0
808	-281.106777472654	1014.8342064647	73	49	0
809	-285.317484733241	1014.03292236291	53	51	0
810	-287.492630497029	1011.31424301397	56	37	0
811	-288.155063307146	1006.69390736986	52	52	0
812	-287.248945837433	1002.02634586766	60	66	0
813	-284.802188928006	996.384344034828	66	58	0
814	-279.936569374579	984.173129354604	47	48	0
815	-274.631806572201	969.164533751085	58	45	0
816	-270.316891180642	956.041855907068	67	44	0
817	-266.001947041485	942.919182918034	59	49	1
818	-261.714884477493	928.869299262762	65	53	0
819	-256.904930193559	914.803682330996	61	46	0
820	-252.06703369919	901.665286931209	69	47	0
821	-245.360900362837	881.046226172708	61	45	1
822	-238.654696743819	860.427177171223	58	38	0
823	-233.788769914128	848.216020108201	60	41	0
824	-229.445683815458	836.020603686571	69	44	0
825	-222.739320793946	815.401582399383	50	34	0
826	-217.929090044345	801.336014060304	62	44	0
827	-215.510012238869	794.766839912161	67	46	1
828	-208.775608597731	775.075058521703	69	41	0
829	-202.591913964774	754.471804606728	82	61	1
830	-198.304419010063	740.421992190182	58	35	0
831	-193.466115900897	727.283669990487	81	57	1
832	-188.627780901967	714.145353796892	62	42	0
833	-184.312300489575	701.022772583179	64	48	0
834	-177.577581555641	681.331045781262	79	51	0
835	-170.870684021269	660.712115184404	74	46	0
836	-166.582973399316	646.662338390946	66	37	0
837	-161.744451042439	633.524055798538	78	60	0
838	-157.42879292462	620.401504816487	72	52	0
839	-153.11310606089	607.278958694078	76	41	0
840	-148.274491180899	594.140692905523	51	29	0
841	-143.958745254437	581.018157041632	60	37	0
842	-139.642970582354	567.89562603645	62	60	0
843	-132.412776691606	547.261039244942	66	45	0
844	-125.705414936296	526.642187590711	69	53	0
845	-121.389520053286	513.519677103497	73	52	0
846	-117.073596424831	500.397171474062	70	39	0
847	-112.757644051104	487.274670703337	48	45	0
848	-106.022204382112	467.583069052547	74	44	0
849	-99.2866976796067	447.891479159705	62	59	0
850	-94.447710402892	434.753280582838	64	41	0
851	-89.6086912381579	421.615088012069	74	39	0
852	-85.2925616805442	408.492618019693	59	40	0
853	-80.9764033780084	395.37015288882	71	45	1
854	-76.1651573168347	381.304761542007	61	49	0
855	-71.876803488005	367.255091088824	59	48	0
856	-65.1409560228931	347.563560842536	75	33	2
857	-57.8821103784721	327.856329147704	67	33	0
858	-53.0428400892415	314.718182191253	57	48	1
859	-48.2035379125737	301.580041239038	62	57	0
860	-43.364203848294	288.441906291991	77	40	1
861	-37.9740439659799	276.215282220393	57	42	0
862	-32.0609127936186	263.972955440171	78	47	0
863	-26.175599938666	250.803421733901	70	48	1
864	-20.2902489042608	237.633896698244	66	44	0
865	-14.4048596903449	224.464380338788	75	43	1
866	-5.02590960136149	205.621631049551	76	59	0
867	4.90392129751854	187.690413776785	60	59	4
868	11.8632076960057	175.416740786284	62	48	0
869	18.8225353749003	163.143079660833	75	63	0
870	25.7819043337367	150.869430402294	73	60	4
871	32.7413145725732	138.59579300601	77	63	4
872	43.1944261997705	120.648967018351	92	99	3
873	53.6476283096708	102.70216774568	108	85	6
874	60.6072020696593	90.4285778244957	105	96	7
875	68.0897780794185	78.1393021317199	135	96	12
876	75.5723982988275	65.8500400828198	127	113	5
877	86.0258785336046	47.9033235125244	156	122	8
878	96.4794492501533	29.9566336553544	121	106	5
879	103.439272016927	17.6831166576594	114	119	10
880	110.399136062711	5.40961152408272	87	92	2
881	117.359041387332	-6.86388174071908	94	87	8
882	128.335859196377	-24.826181685552	78	83	3
883	139.312771768949	-42.7884522778913	58	54	0
884	146.30065766623	-54.1346804732457	63	55	2
885	153.26076911675	-66.4081126693636	68	57	2
886	160.220921845874	-78.681533000432	70	45	1
887	167.704096995527	-90.9706268366426	79	48	1
888	175.187316353491	-103.259707028978	73	41	1
889	185.641653629311	-121.206169128418	54	48	1
890	196.096081384167	-139.152604511008	51	52	0
891	203.056483112043	-151.425951912999	76	44	0
892	210.016926117591	-163.699287449941	70	65	0
893	217.005208329239	-175.045395124704	48	39	0
894	223.965732291748	-187.318706913851	81	50	0
895	234.94348737679	-205.280721432529	73	44	1
896	245.921337221982	-223.242706596851	49	38	1
897	252.882027624641	-235.515969190747	76	59	0
898	259.842759304098	-247.789219916798	77	54	0
899	266.803532260703	-260.062458775938	64	37	0
900	273.764346494165	-272.335685766302	71	48	0
901	280.725202004309	-284.608900889754	58	51	0
902	287.713880521478	-295.9548880402	66	35	0
903	294.674816986953	-308.228079416789	70	49	0
904	305.130187947128	-326.174236162566	65	47	1
905	315.585649382963	-344.120366187766	56	51	0
906	322.546749355621	-356.393510082737	62	49	0
907	329.535662752111	-367.73942593392	58	54	0
908	336.496843679168	-380.012546081096	67	54	0
909	343.458065882151	-392.285654360428	55	42	0
910	350.419329360884	-404.558750768192	68	43	0
911	360.875184450531	-422.504765017889	64	56	0
912	371.331130013801	-440.450752548873	57	42	0
913	378.292556997039	-452.723801473156	61	49	0
914	384.758758974262	-464.053963685408	63	38	0
915	390.729727439	-474.441241546534	87	48	0
916	399.204841771978	-488.615660753101	80	67	0
917	406.661707839579	-501.831534432247	66	45	0
918	410.073135942512	-510.286071022972	67	37	0
919	412.961546198174	-518.72494956851	65	37	0
920	414.859407376382	-525.278083694167	67	41	1
921	416.729522925219	-532.758433156647	60	35	1
922	419.701217999565	-538.415657766163	66	54	0
923	423.306958651927	-540.37966885604	88	38	0
924	426.995951807243	-539.562027942389	60	40	0
925	429.199087803194	-535.915775735863	67	39	0
926	429.337834548031	-531.279694045894	54	52	0
927	427.907482058799	-526.596652653068	64	43	0
928	424.908035382687	-521.866649935953	55	43	0
929	420.918034157658	-515.250904137269	65	47	0
930	414.479407517763	-502.99358241912	67	40	0
931	407.022516083904	-489.777722511441	64	41	0
932	401.023730188026	-480.317684333771	70	35	0
933	395.052728722512	-469.930421127938	57	36	1
934	388.586490807007	-458.600274785422	69	58	0
935	381.625024947862	-446.327242950909	63	44	1
936	374.663600364293	-434.054199248552	75	49	1
937	367.179196461919	-421.765482909046	72	47	1
938	356.228065757896	-402.876605781727	78	52	0
939	349.266789366724	-390.603518826887	75	40	0
940	341.782538840547	-378.314756111242	68	41	0
941	334.298332519946	-366.02597975079	69	42	0
942	327.364955635334	-352.82563929446	59	46	0
943	320.431623225799	-339.625286990777	58	48	0
944	312.947550011333	-327.336471554823	67	40	1
945	301.969137356442	-309.374665306881	50	41	1
946	294.485173070221	-297.085816209204	66	54	0
947	287.001252990332	-284.796953463927	67	40	0
948	280.040379906946	-272.523748633452	75	50	1
949	273.079548100242	-260.250531934202	63	43	2
950	266.118757570628	-247.977303368039	70	43	1
951	255.168546151544	-229.088155671954	65	47	0
952	244.190642708447	-211.126194704324	69	36	0
953	237.230020215735	-198.852916951291	68	45	0
954	230.269439000462	-186.579627332278	60	36	0
955	222.785907990183	-174.290647298098	60	55	0
956	215.302421187225	-162.001653618179	67	44	1
957	208.341966733104	-149.72832668107	73	48	0
958	197.915263653384	-130.85470603779	58	44	1
959	187.4608510377	-112.908274667338	69	49	0
960	180.472755290742	-101.562116208486	66	46	0
961	173.512505628169	-89.2887299265712	80	46	3
962	166.552297243383	-77.0153317758814	74	41	1
963	156.098156065447	-59.0688202558085	65	60	0
964	145.148944686633	-40.1793780168518	105	58	4
965	137.665929272771	-27.8902425132692	82	71	3
966	130.705930209195	-15.6167833162472	76	60	2
967	123.745972424455	-3.34331225138158	119	84	5
968	116.758234910609	8.00295483507216	100	87	3
969	109.798358085274	20.2764496440068	126	96	7
970	99.3725327466964	39.1503220135346	127	117	10
971	88.918975283741	57.0970052666962	123	125	6
972	81.4363015730632	69.3862434951589	127	121	5
973	70.4599379929714	87.3486698567867	120	97	4
974	60.0066268961527	105.295426918194	96	87	3
975	53.0470816360903	117.569018381648	89	86	3
976	46.087577655795	129.842621710151	108	75	4
977	39.1281149554416	142.116236903705	75	70	4
978	28.6750777031993	160.063074091449	80	61	6
979	18.2221309342422	178.009937992319	67	47	0
980	11.2628317557974	190.28360065911	78	57	0
981	4.30357385764364	202.557275190949	61	51	1
982	-2.65564276016084	214.830961589701	74	51	0
983	-9.09187491243938	227.088952682912	66	44	0
984	-15.0051269897376	239.331246087328	54	62	0
985	-20.8904910093988	252.500763809308	63	48	0
986	-26.7758168495493	265.670290205628	74	60	1
987	-35.6315900986083	284.497380443849	73	51	1
988	-43.9643474982586	303.308778723702	46	48	1
989	-48.8036599422339	316.446914836764	65	43	0
990	-53.6429404986557	329.585056955926	63	45	0
991	-58.4821891673491	342.723205079325	73	39	0
992	-63.3214059483726	355.86135920696	69	52	1
993	-67.6376646249555	368.983804889955	66	43	0
994	-74.3455953621888	389.602555746213	67	51	0
995	-81.0534558228683	410.221318356693	54	56	0
996	-85.3695958628668	423.343784017488	78	39	0
997	-89.6857071579434	436.466254537925	66	41	0
998	-94.0017897078069	449.588729917072	68	51	0
999	-98.8407585078385	462.726928451099	57	56	0
1000	-105.576239280286	482.41851830855	58	47	0
1001	-112.311653018987	502.110119928606	65	47	0
1002	-117.150497409282	515.248341272585	63	43	0
1003	-121.466402774851	528.370847431011	75	50	0
1004	-128.201659315382	548.062476771884	58	60	0
1005	-134.936848821468	567.754117872566	64	43	0
1006	-139.252637633705	580.876644007862	77	53	1
1007	-143.568397700263	593.999175000936	86	34	0
1008	-149.75265194173	614.602333815768	85	55	0
1009	-156.459735184675	635.221228285693	72	36	0
1010	-160.77537818125	648.343778712675	67	54	0
1011	-165.090992431971	661.466333998367	69	49	0
1012	-171.82580433134	681.158039766364	57	28	0
1013	-178.560549194925	700.849757294171	65	56	0
1014	-183.398931805103	713.988061445765	68	47	0
1015	-187.714399182412	727.110642107204	58	50	0
1016	-192.029837813578	740.233227627352	64	46	0
1017	-198.764381568471	759.924980432726	84	46	0
1018	-205.498858286592	779.616744997911	73	54	2
1019	-209.814180360408	792.739350492135	80	48	0
1020	-214.129473687499	805.861960847862	65	48	0
1021	-218.967610611755	819.000309402123	70	42	0
1022	-225.673984420951	839.619324798696	60	48	0
1023	-232.380287948239	860.238351950422	72	49	0
1024	-236.695432312088	873.360987676308	77	43	1
1025	-241.010547928687	886.483628260903	62	33	0
1026	-245.848497489817	899.62201041542	78	57	0
1027	-252.582501703408	919.313857284375	70	42	0
1028	-259.316438878479	939.005715913139	68	59	0
1029	-263.631407616544	952.128381869756	81	51	0
1030	-267.451404651511	964.308097657748	66	42	1
1031	-271.299290746625	975.560601736419	70	42	0
1032	-274.680129929795	984.942938185297	77	48	0
1033	-277.043164650328	993.366580598988	68	44	0
1034	-278.388402712881	1000.83152718935	60	51	0
1035	-278.248829912278	1005.46760494169	66	54	0
1036	-277.61432205321	1009.16072638333	54	42	0
1037	-278.025513285887	1012.88532940112	69	31	0
1038	-279.510315860389	1015.71419877	70	41	0
1039	-282.096644273959	1016.72012004722	53	36	0
1040	-285.261652418994	1015.88735344075	59	52	0
1041	-287.959646409436	1013.18441603705	64	39	0
1042	-288.155063307029	1006.69390737079	73	55	0
1043	-285.764142844942	999.19747389853	59	47	1
1044	-283.345297721506	992.628257445991	64	36	0
1045	-280.954359578725	985.131826974452	67	46	0
1046	-277.545619725832	976.676700982265	62	45	0
1047	-274.164778876002	967.294362406246	77	42	0
1048	-270.811834602384	956.984811246395	62	49	1
1049	-266.468981594953	944.789353246801	58	42	1
1050	-262.12610192399	932.593900106847	62	54	0
1051	-258.306055800873	920.41419007536	67	43	1
1052	-251.572079138423	900.722333934158	77	51	0
1053	-244.315170511487	881.014752991498	67	34	0
1054	-240.027963179047	866.96489361953	54	54	0
1055	-235.740725010051	852.915039105341	77	51	1
1056	-230.90268311603	839.776670108549	66	45	0
1057	-226.58748076763	826.654041386209	70	56	0
1058	-222.272249672504	813.531417523511	68	42	0
1059	-217.462014923745	799.465849785134	57	55	0
1060	-212.651745972456	785.400288047269	44	43	0
1061	-205.917311980389	765.708511694334	74	56	0
1062	-199.182810951432	746.016747095622	72	48	0
1063	-194.344517915742	732.878423705697	67	44	0
1064	-189.534085950523	718.812890766189	58	49	1
1065	-185.246505810996	704.763092922978	70	51	0
1066	-180.931003967882	691.64051548671	59	54	0
1067	-176.615473378508	678.517942911945	67	45	0
1068	-172.299914042931	665.395375194959	68	46	0
1069	-165.592961752438	644.77645383589	56	42	1
1070	-158.885939182481	624.157544232905	70	40	1
1071	-154.047363955062	611.019271241501	62	56	1
1072	-149.731655661017	597.896728898399	75	35	0
1073	-145.415918620944	584.774191414937	70	49	0
1074	-140.577250870527	571.635935229249	57	49	0
1075	-133.842093776388	551.944284860976	64	46	0
1076	-129.526253769873	538.821765195578	66	40	0
1077	-125.238262448926	524.772034823895	56	50	0
1078	-118.53082469973	504.153195766732	59	47	1
1079	-113.69196959585	491.014973182231	61	50	0
1080	-109.375995791983	477.892476191744	72	52	1
1081	-105.059993242903	464.769984062761	66	58	1
1082	-100.743961948901	451.647496789694	59	44	0
1083	-94.0084017667687	431.955916139297	64	43	0
1084	-86.7498535068007	412.248630425893	87	55	0
1085	-82.4337040905375	399.126163672656	82	43	0
1086	-78.1175259291194	386.003701780923	56	51	0
1087	-71.3817415187368	366.312160613947	67	56	1
1088	-64.6737529156962	345.69341562409	65	42	1
1089	-59.8623882587999	331.628044676036	63	46	0
1090	-55.0231288769282	318.48989531491	67	52	0
1091	-50.1838376076194	305.351751956157	72	48	0
1092	-44.7937209303491	293.125118619762	53	54	0
1093	-39.4035717501538	280.898492569104	79	48	1
1094	-31.0985998957185	261.159888816997	66	43	0
1095	-22.2706053733709	241.405593669042	78	51	2
1096	-16.3852279672865	228.236074413173	66	50	0
1097	-9.9490177911357	215.978072204627	61	48	1
1098	-3.51276926259743	203.720080208033	73	54	0
1099	2.92351761832833	191.462098424323	65	56	1
1100	13.3763666136656	173.515196140856	78	50	3
1101	23.8014639017056	154.64110488724	78	60	2
1102	30.760861889692	142.36746410653	72	71	5
1103	37.7481401523692	131.021050894633	95	66	5
1104	44.7076191021479	118.747433855198	107	70	8
1105	51.6671393315773	106.473828679882	93	88	8
1106	58.6545350436936	95.1274511106312	127	96	7
1107	69.6308292982285	77.1649938393384	136	106	10
1108	80.5793891298235	58.2753501478583	111	106	7
1109	87.5391170874937	46.0018060300499	136	98	5
1110	94.526712316263	34.6554895732552	127	110	7
1111	101.486521234387	22.3819691976532	112	95	4
1112	111.940223008743	4.43531879689544	82	92	6
1113	122.916987167555	-13.5269957799464	67	80	1
1114	130.399934436253	-25.8161577908322	77	75	4
1115	137.387767264852	-37.1624012412503	83	43	5
1116	144.347823588178	-49.4358486812562	74	58	4
1117	151.307921190164	-61.7092842543498	78	57	3
1118	158.268060070754	-73.9827079605311	60	44	2
1119	169.245231543086	-91.9448984991759	64	53	2
1120	176.756264183903	-103.30676001031	73	38	0
1121	183.716548069729	-115.580140452832	72	51	0
1122	194.143149703275	-134.453796843998	64	53	0
1123	201.103537582909	-146.727147622034	74	56	0
1124	208.091766726808	-158.073270553723	89	39	1
1125	219.069375544379	-176.03532770928	68	53	1
1126	230.047079122742	-193.997355509549	69	49	0
1127	237.007673122687	-206.270645215176	60	39	0
1128	243.968308400013	-218.543923054822	61	50	0
1129	250.928984954604	-230.817189025693	60	53	0
1130	257.889702785877	-243.09044312872	68	51	0
1131	264.850461894355	-255.363685363904	80	40	0
1132	271.811262279924	-267.636915732175	75	38	1
1133	282.294214737194	-284.655914883129	76	53	0
1134	292.282027319772	-300.732001184486	68	36	0
1135	298.252528386714	-311.119414216839	65	39	0
1136	304.718290167162	-322.449703171849	60	28	0
1137	311.184087326168	-333.779981890693	60	41	0
1138	321.144355465425	-350.783214013092	80	45	0
1139	331.599947695038	-368.729303275235	77	60	1
1140	338.561136077624	-381.002420002595	67	41	0
1141	346.045382940327	-393.291188278235	63	46	1
1142	353.501907326863	-406.50715912506	71	40	0
1143	360.463224063744	-418.780238540843	81	39	1
1144	367.424582076492	-431.053306089714	60	37	0
1145	377.85281594377	-449.926493283361	64	62	0
1146	388.308903767145	-467.872437520884	75	58	0
1147	394.802913727006	-478.2753676828	68	48	0
1148	400.773927516246	-488.662630975246	58	48	0
1149	406.2219414172	-499.034229600802	77	61	0
1150	411.586722813081	-512.187469817698	54	55	0
1151	414.914912374399	-523.423651097342	80	54	0
1152	415.794464234146	-529.018258545548	69	61	1
1153	417.224804870377	-533.701304077171	74	40	0
1154	420.279755000665	-536.576879416592	70	47	0
1155	425.510098178347	-536.733418474905	60	57	0
1156	429.777620488429	-534.076996179298	78	41	0
1157	430.411651005154	-530.383783856407	75	38	1
1158	428.953548260033	-526.627959166653	75	43	2
1159	425.954100456496	-521.897957186215	74	44	0
1160	421.936346578354	-516.209428702481	60	57	0
1161	415.469962966396	-504.879324886017	84	31	0
1162	408.508339729451	-492.606338844635	46	39	2
1163	403.032574267942	-483.161959264427	70	43	0
1164	397.06156373769	-472.774698969908	68	46	0
1165	391.090583140496	-462.387429954484	70	50	0
1166	385.147391996463	-451.072935941629	64	40	0
1167	378.681210790353	-439.742773868144	58	57	0
1168	367.702217056125	-421.78114367649	57	39	0
1169	356.723318078322	-403.81948412396	63	38	0
1170	349.762038624613	-391.546398019418	69	43	0
1171	342.305554251419	-378.330420006067	62	58	2
1172	334.821346465382	-366.04164456483	60	43	0
1173	327.860195366433	-353.76852114778	70	43	0
1174	320.899085543584	-341.495385863818	74	53	0
1175	309.920601010555	-323.533600945026	80	41	0
1176	298.969990486628	-304.644570531324	69	32	0
1177	292.009048698063	-292.371386060491	72	50	2
1178	284.525144493382	-280.082518774085	65	41	0
1179	277.041284495499	-267.793637844734	69	57	0
1180	270.080469465582	-255.520416053012	74	43	0
1181	259.653218447929	-236.646953077056	54	39	0
1182	249.198272037786	-218.700679473579	83	48	0
1183	242.237622116168	-206.427410212345	83	42	0
1184	235.277013471641	-194.154129083268	72	58	0
1185	228.288650649949	-182.808052109554	66	39	2
1186	221.328122961975	-170.534747236408	77	43	0
1187	213.844647394144	-158.245750843547	58	55	1
1188	202.867109776533	-140.283679187298	67	52	0
1189	192.440455459408	-121.410044558346	59	51	1
1190	185.480137089035	-109.136678632349	62	48	1
1191	178.519859996741	-96.863300839439	81	42	1
1192	171.036643813713	-84.5742262583226	48	52	0
1193	163.525661557564	-73.212353952229	66	51	1
1194	156.5655096306	-60.9389388337731	75	50	2
1195	149.605398982007	-48.665511848405	80	65	3
1196	143.140489272191	-37.3349772980437	85	59	3
1197	136.675614942622	-26.0044325161725	93	75	3
1198	129.687803964131	-14.6581874899566	108	64	6
1199	119.729128905979	2.34551104344428	102	79	4
1200	110.293503454595	19.3335413467139	124	90	7
1201	103.828807379177	30.6641380907968	128	96	6
1202	96.8411814158899	42.010439125821	141	112	4
1203	86.8827771206852	59.0142176235095	133	110	9
1204	77.4195856528822	75.0751080643386	131	122	10
1205	70.9272348493687	85.4785410109907	136	123	5
1206	64.4627494433662	96.8091999702156	107	99	8
1207	54.50460932235	113.813057236373	98	87	4
1208	44.0514338219073	131.759855022654	90	71	5
1209	37.0919801759883	144.033473623917	80	53	4
1210	30.1047269547707	155.37988838926	86	69	1
1211	23.6404622120317	166.710611908697	80	51	1
1212	17.2040766738355	178.96856134478	65	58	0
1213	7.27417385543231	196.899749366567	76	55	2
1214	-2.16054639063077	213.888039620593	74	54	0
1215	-8.10168784682173	225.203107235953	63	34	0
1216	-13.5198545638705	236.502475832589	64	59	0
1217	-18.9379913026933	247.801851727068	76	48	0
1218	-24.3560980632901	259.101234919392	71	50	0
1219	-29.2790914149955	269.457700121216	78	35	0
1220	-34.2020597829833	279.814171352424	77	44	0
1221	-39.0971462932648	291.097864224575	62	51	0
1222	-43.9643474982586	303.308778723702	56	50	0
1223	-48.8036599422339	316.446914836764	67	46	0
1224	-53.6429404986557	329.585056955926	62	52	0
1225	-58.4821891673491	342.723205079325	64	43	0
1226	-65.7131391560542	363.357654120773	70	56	0
1227	-72.9440139299259	383.992116664536	59	48	1
1228	-75.3635773197748	390.5612019822	62	52	0
1229	-79.6797581203282	403.683661165647	68	45	0
1230	-85.9203836603556	422.432285101153	78	39	0
1231	-89.741445197491	434.611823352985	61	39	0
1232	-93.5624829909648	446.791365446523	60	50	0
1233	-99.3079308317974	464.597077990882	77	57	1
1234	-105.576239280286	482.41851830855	58	52	0
1235	-109.920092748769	494.613795922138	58	45	1
1236	-113.741009836958	506.793358170427	65	40	0
1237	-117.561903181719	518.972924256697	66	42	0
1238	-121.877802803006	532.095430952497	59	30	1
1239	-126.221551503404	544.290726923384	77	48	0
1240	-131.966709608911	562.096488416195	62	51	0
1241	-137.71181568352	579.902258546092	70	49	0
1242	-142.055463155382	592.097572337836	68	44	1
1243	-146.399083965458	604.292890989222	68	46	0
1244	-150.247665140836	615.545274131	58	48	0
1245	-154.068339886144	627.724876685068	53	42	0
1246	-157.393982462643	638.961541805416	60	54	0
1247	-160.747492013499	649.270994287916	57	45	0
1248	-166.025225079386	665.206649677828	68	43	0
1249	-171.302915486624	681.142312325537	62	36	2
1250	-175.151350678294	692.394720418379	55	38	0
1251	-178.999763981032	703.647132354788	67	52	0
1252	-184.772342892247	720.525757453404	64	58	0
1253	-190.51697920158	738.331606762484	55	50	0
1254	-194.33740974078	750.51124962233	63	32	0
1255	-198.680695616407	762.706627128646	59	38	0
1256	-203.023954829259	774.902009499259	66	36	1
1257	-206.872208507033	786.154449270107	74	46	0
1258	-211.215416894411	798.349840819836	56	35	0
1259	-215.558598618663	810.545237232931	65	43	0
1260	-219.406782081292	821.797689481638	58	53	0
1261	-223.22704243107	833.977361130528	71	47	0
1262	-227.047279036313	846.157036617398	48	43	1
1263	-230.895394977124	857.409500382841	76	33	0
1264	-235.23845130566	869.604918933474	64	56	0
1265	-239.581480970955	881.800342341885	69	50	0
1266	-243.429526695574	893.052818588912	64	36	1
1267	-247.249643516261	905.232514224946	65	57	1
1268	-251.592597151175	917.42795113381	69	44	0
1269	-255.963433218072	928.696177355014	59	41	1
1270	-261.735355436278	945.574917641468	73	32	1
1271	-267.50722840149	962.453666566871	86	40	0
1272	-271.355116349005	973.706170650199	61	50	0
1273	-274.70804354141	984.015722641721	70	51	0
1274	-277.071078844951	992.439365055412	54	56	0
1275	-277.92138101795	998.961355295964	74	44	0
1276	-277.753894351888	1004.5246485984	80	52	0
1277	-277.09147248388	1009.14498566557	63	43	1
1278	-276.979815040948	1012.85384791903	51	48	1
1279	-280.556013425579	1015.74568087235	71	59	0
1280	-285.261652418994	1015.88735344075	58	53	0
1281	-287.959646409436	1013.18441603705	68	41	0
1282	-288.622079581255	1008.56408045255	70	42	0
1283	-287.221029383363	1002.95356138516	62	60	0
1284	-284.774273048504	997.311559555121	65	45	1
1285	-281.832573405292	990.726602448151	79	38	1
1286	-278.423840412172	982.271475623362	71	35	0
1287	-275.043006662163	972.889136213809	58	52	0
1288	-271.662156961975	963.506799745373	62	44	0
1289	-268.309203269193	953.197250685655	93	54	0
1290	-264.984143148118	941.96048903279	67	36	0
1291	-261.13620485249	930.707991654053	72	40	0
1292	-257.260335376661	920.382713646628	73	52	0
1293	-253.384445860109	910.057439482771	58	45	0
1294	-250.059306541691	898.820690841414	58	37	1
1295	-246.734148026269	887.58394513838	64	48	0
1296	-240.467114093597	869.762276248075	63	43	0
1297	-234.200023862068	851.94061749801	72	56	0
1298	-227.932877331856	834.11896889098	56	47	0
1299	-223.589758110174	821.923558954149	66	43	1
1300	-219.274512371398	808.800938333385	58	60	0
1301	-213.06302782672	789.124882812612	70	42	0
1302	-209.24269079935	776.945221718401	72	48	0
1303	-204.871554515092	765.677048387006	69	44	0
1304	-201.051169468788	753.497395449318	55	41	0
1305	-197.753642328142	741.333477010019	71	60	0
1306	-193.905317256053	730.081046817824	70	36	1
1307	-188.627780901967	714.145353796892	66	48	0
1308	-184.340192166565	700.095557032153	56	41	0
1309	-182.471775553538	692.614917077124	61	40	0
1310	-181.070458279806	687.004437740892	56	51	0
1311	-180.136244471301	683.264118484221	59	48	0
1312	-179.1741384411	680.451015014201	63	46	0
1313	-178.707030049351	678.580855594948	63	47	0
1314	-178.212031042436	677.637911783531	68	44	0
