# Supplementary material for: Bayesian algorithm to estimate position and activity of an orphan gamma source utilizing multiple detectors in a mobile gamma spectrometry system
Source: PLoS One. 2021 Jan 22;16(1):e0245440. doi: 10.1371/journal.pone.0245440 (PMC7822251; doi:10.1371/journal.pone.0245440)
Supplement: S1 Data — (GZ) [file pone.0245440.s001.gz › synth_data_Co-60_setup_9_real_7.csv]

	V1	V2	V3	V4	V5
1	2.08852990379091	104.435885715298	85	53	1
2	-8.88751897512702	122.39840810746	78	51	0
3	-16.3698688068544	134.68774546124	79	42	1
4	-23.3292247128556	146.961392899044	80	35	0
5	-30.2885393386241	159.235052200034	64	38	0
6	-37.2199663509382	172.435939035378	72	54	1
7	-44.1791968180332	184.709622055292	58	39	0
8	-51.1383860046044	196.983316942118	64	51	0
9	-57.5467406092794	210.168531547301	70	45	0
10	-66.8977251205943	229.9385181088	54	39	0
11	-76.2764743804	248.781310821883	52	52	0
12	-82.1895875015762	261.023638986051	66	40	0
13	-87.5518725474831	274.177479937673	48	62	0
14	-92.9141225608182	287.331328165717	67	50	0
15	-98.2763375412906	300.485183669254	73	44	0
16	-103.087725980324	314.550548602827	89	48	1
17	-107.376152209181	328.600205562077	73	55	1
18	-114.111993044498	348.291734110564	57	45	1
19	-121.342824036663	368.926205665804	63	38	0
20	-125.631125656771	382.975883140229	66	55	0
21	-129.947264640941	396.098349885084	64	54	1
22	-134.786293238401	409.236538832076	60	48	0
23	-141.493989370472	429.855330846272	73	39	1
24	-147.678701804485	450.458415590227	69	49	0
25	-151.994693405868	463.580907172523	61	56	0
26	-156.833566540445	476.719123718329	79	49	0
27	-161.149499080377	489.841625559144	68	51	0
28	-165.43752610177	503.891347838566	60	39	0
29	-170.248427629587	517.956796768121	81	41	0
30	-174.564270275354	531.079313724302	64	43	0
31	-178.880084175617	544.201835540123	68	40	0
32	-185.587319408078	564.820704814978	70	50	0
33	-192.294484361715	585.439585850574	70	55	0
34	-197.133075310499	598.57785280142	78	42	0
35	-201.971634370158	611.71612575464	67	50	0
36	-206.287268995598	624.838678346947	53	39	1
37	-210.574987212312	638.888451365754	67	38	0
38	-215.385563773103	652.953956689686	57	45	1
39	-219.701108502806	666.076524393633	79	47	0
40	-224.016624486307	679.199096960016	67	50	1
41	-228.827104123717	693.264619083144	55	44	0
42	-233.637549558771	707.330147203989	65	46	0
43	-238.475855171913	720.468465763144	76	39	0
44	-242.791249369853	733.591059383936	66	38	0
45	-247.106614821241	746.713657863438	58	46	0
46	-251.944827908999	759.851993224584	64	49	0
47	-256.755110330356	773.917550144717	55	61	0
48	-261.042485533631	787.967379837297	60	43	1
49	-265.357730769494	801.089998829179	67	34	1
50	-270.195817131433	814.228356992826	77	46	0
51	-277.424983124132	834.863121042028	61	43	0
52	-284.131208962877	855.482162471861	77	36	1
53	-286.027327832417	862.035616147332	65	53	0
54	-290.837364519131	876.101215659641	66	45	0
55	-298.066309788264	896.736018401571	53	54	1
56	-302.38131301821	909.858678962104	62	53	0
57	-306.201341360575	922.038389952853	57	41	0
58	-310.021345957881	934.218104780652	69	45	0
59	-313.869239377731	945.470607904717	58	51	0
60	-317.222171474423	955.780159058049	69	52	0
61	-320.080148386303	965.146756980568	81	42	0
62	-322.471090229228	972.643185050227	85	48	0
63	-323.321387813659	979.165175766684	55	40	1
64	-322.658963718102	983.78551254794	79	45	0
65	-322.024455370149	987.478633872233	52	54	0
66	-322.435645217076	991.20323701296	63	57	0
67	-324.443294078228	994.047847880051	73	44	0
68	-327.552468116337	995.069511576556	62	44	1
69	-330.717474016652	994.236746438779	75	61	0
70	-333.415467127925	991.533810264431	60	41	1
71	-333.088037794572	985.027559394017	69	44	0
72	-331.659072958981	980.344255487435	64	35	0
73	-329.240235808305	973.775037533604	70	47	0
74	-325.364496746741	963.449735035188	71	58	0
75	-322.478615168366	955.01034903992	55	35	1
76	-319.097780923126	945.628009206615	49	52	1
77	-315.221988215693	935.302716792561	74	44	0
78	-311.374087301898	924.050212693401	67	41	0
79	-307.554075403605	911.870496903546	65	53	0
80	-303.239089972281	898.74783093296	73	46	2
81	-298.401214460144	885.609431935474	60	44	0
82	-294.08616996312	872.486776223406	81	44	1
83	-289.771096718905	859.364125368185	61	44	1
84	-282.542037586158	838.729338789359	56	48	0
85	-277.731924283842	824.663750055246	67	45	0
86	-273.444647091907	810.613902017474	63	47	1
87	-266.738286539447	789.994879887439	83	42	1
88	-261.900157573225	776.856526488438	73	47	1
89	-257.089895462268	762.790963550098	62	56	1
90	-252.802476869663	748.741138719954	68	49	0
91	-248.515027441084	734.691318747588	66	51	1
92	-243.181785003108	720.610041636042	65	42	0
93	-238.343493539549	707.471717641689	68	43	1
94	-234.055947601155	693.421913860366	52	48	1
95	-229.2454848013	679.356385717168	63	35	0
96	-224.434987799206	665.290863570757	72	48	0
97	-219.624456595047	651.225347425789	61	40	0
98	-214.786002636247	638.087052836083	69	48	0
99	-209.94751678803	624.948764249682	70	38	0
100	-205.136885293643	610.883266105317	71	46	0
101	-200.849115502439	596.833499566652	72	38	0
102	-196.533430725278	583.710953446105	76	37	0
103	-189.30338233005	563.076341457665	67	46	0
104	-182.073258717021	542.441742971539	54	49	0
105	-177.23454817012	529.303495193832	64	45	0
106	-172.946589776198	515.253759962507	60	38	0
107	-168.658600547293	501.204029590823	62	37	1
108	-163.819795168703	488.065798614174	72	43	0
109	-158.980957901338	474.927573638037	56	48	0
110	-154.665000814246	461.805074489675	66	46	0
111	-150.376888019906	447.755364631303	66	39	0
112	-145.565828956838	433.689940884709	75	40	0
113	-140.726864970522	420.551738713868	56	44	0
114	-135.887869095779	407.413542549126	68	49	0
115	-131.599630008161	393.363853740506	66	48	0
116	-127.311360086082	379.314169790596	62	53	0
117	-122.472269381688	366.175990425982	52	43	0
118	-117.633146789332	353.037817063741	66	47	0
119	-113.344783091976	338.988148771226	63	39	0
120	-109.056388560683	324.938485334627	68	45	0
121	-104.217171139491	311.800328774378	57	54	0
122	-99.3779218305135	298.662178219296	62	40	1
123	-94.5386406339239	285.524033668451	74	44	0
124	-89.176392807276	272.370183430612	64	52	0
125	-83.8419670251897	258.289124870673	76	43	1
126	-78.4796478670323	245.135289181024	73	39	0
127	-69.1008989071706	226.292491780594	80	51	0
128	-59.7499151307857	206.522500544786	65	32	2
129	-53.341560868721	193.337282736786	59	39	0
130	-46.3823711475707	181.063584376127	73	51	2
131	-39.9460872630007	168.805603414774	56	39	1
132	-33.5376104194438	155.620417004451	76	46	3
133	-26.0553480311064	143.331048629247	71	52	1
134	-18.5730414328282	131.041693899781	83	41	1
135	-11.6414840847137	117.840839156881	69	50	1
136	-4.15908882196527	105.55151078105	67	61	0
137	3.32335065084044	93.2621960472316	73	53	1
138	10.2828767383471	80.9885943038389	93	67	3
139	17.7654031651909	68.6993059385568	111	93	5
140	25.2479738014517	56.4100312171504	113	115	5
141	32.2076266569202	44.1364667871967	155	132	11
142	39.690284246637	31.8472184324637	185	142	9
143	50.6667837560526	13.8848265800625	155	144	8
144	57.6265832186909	1.6113054016605	99	146	8
145	61.0925865692552	-4.98905864544213	85	105	12
146	72.0414547614055	-23.8786089941859	94	78	3
147	83.0182414362207	-41.8409141721204	55	46	3
148	89.9782303818502	-54.1143802441657	69	39	1
149	97.4612357816659	-66.4035231247544	67	62	0
150	104.944285389618	-78.6926523605362	72	46	2
151	111.904401100008	-90.9660811163485	69	43	0
152	119.387537659262	-103.255183981732	64	43	0
153	126.87071842677	-115.544273203239	67	54	0
154	133.83096090093	-127.817664642818	64	52	0
155	144.257499672472	-146.691337527707	61	53	2
156	155.207120723848	-165.580665292218	45	32	0
157	162.690519844124	-177.869689062238	70	41	0
158	169.6509732345	-190.143019462004	78	46	0
159	177.13445930474	-202.432016861625	77	39	0
160	184.617989582068	-214.721000615507	64	52	0
161	191.578569733887	-226.99429369811	60	54	0
162	198.53919116297	-239.2675749138	74	36	0
163	206.0228511311	-251.55651957076	68	35	0
164	217.000818251283	-269.518465981819	47	61	0
165	227.428092961723	-288.391926511191	60	64	0
166	234.388923704799	-300.665146672167	70	37	0
167	241.872800310783	-312.95402586367	82	49	1
168	249.35672112304	-325.242891405709	50	53	1
169	256.317678624881	-337.516074249521	72	55	0
170	263.278677403228	-349.789245223626	72	55	0
171	270.239717457967	-362.062404331751	68	43	0
172	277.723810698953	-374.351218052208	63	54	0
173	288.702412189334	-392.312972410582	52	52	0
174	299.130323046003	-411.18624983076	69	49	1
175	306.091572409961	-423.459347878583	70	50	0
176	313.575882283796	-435.748096127994	53	49	0
177	321.060236363322	-448.036830729805	56	37	0
178	327.526353012479	-459.367014926858	68	44	0
179	333.992505039263	-470.697188886814	61	44	1
180	340.458692443673	-482.027352612466	72	50	0
181	346.429647475248	-492.414631868713	62	30	0
182	354.904742921528	-506.589053049684	77	41	0
183	362.856866804766	-520.74780077301	81	47	1
184	366.791318641452	-529.21799328085	74	49	0
185	368.249396464846	-532.973824666813	78	41	0
186	370.147249699861	-539.526959519833	66	50	0
187	373.007917634968	-548.893051841296	67	52	0
188	374.43825674057	-553.576097193174	73	52	0
189	375.8963507429	-557.331925700419	66	60	0
190	378.428266787727	-560.191845539026	54	55	0
191	381.538721125689	-561.212984897196	70	43	2
192	384.676926405227	-561.306905677542	66	45	0
193	387.870629518176	-559.546391508542	72	54	0
194	389.550725809298	-555.884484495968	68	44	0
195	388.643402738555	-551.217097206041	62	46	0
196	384.13035461359	-544.585704918019	61	38	0
197	378.599009018741	-536.995783395134	59	50	1
198	374.636774559971	-529.452818393707	51	41	0
199	370.151525122172	-521.894194464199	70	51	0
200	367.647392000072	-518.107052971609	60	52	1
201	362.171620905225	-508.662676762789	59	51	0
202	353.696497915138	-494.488270155154	72	36	0
203	347.697764636483	-485.028217462823	50	32	1
204	342.222082532709	-475.58381458465	71	37	0
205	335.260639842018	-463.310777701437	53	37	1
206	329.785014769761	-453.866358164698	74	48	0
207	327.803980099619	-450.094852421433	54	49	0
208	325.822949059773	-446.323345712386	65	46	1
209	324.309414641	-444.421931296587	47	49	0
210	323.814158014662	-443.479054285213	57	45	1
211	323.346665365563	-441.608960965648	67	47	0
212	322.328389497183	-440.650422891602	59	49	0
213	321.310114082124	-439.691884571686	62	47	0
214	320.319603550597	-437.806129762903	70	47	0
215	318.283055437263	-435.889051900245	74	54	0
216	315.228236665134	-433.013433262706	68	43	0
217	312.201188211213	-429.210596193559	57	45	0
218	308.239177803625	-421.6675667651	57	46	0
219	303.837469831167	-411.327221607789	67	33	0
220	299.380245919165	-402.841303993016	77	37	0
221	294.400026099815	-394.3397171041	66	48	0
222	288.924585030531	-384.895242907107	68	47	0
223	282.953929856187	-374.507879406214	57	42	0
224	276.488068402861	-363.177624422126	65	53	1
225	269.527009177138	-350.904475597665	60	43	0
226	262.565991227631	-338.631314904429	52	54	0
227	255.082008379628	-326.34247312136	68	43	0
228	247.625850823708	-313.126401564106	58	42	0
229	240.664961230825	-300.85320356302	71	38	0
230	233.181111246231	-288.564321774989	69	52	0
231	222.230812344118	-269.675202120095	73	52	1
232	211.280613218725	-250.786053144373	56	44	0
233	203.796940305561	-238.497117703781	55	44	0
234	196.83630583022	-226.223845076747	54	44	0
235	189.352719865856	-213.934883266687	52	43	0
236	181.869178109104	-201.645907811821	68	61	0
237	174.908670394449	-189.372597864829	74	56	1
238	167.425215586962	-177.083596038632	69	52	0
239	159.446619355353	-163.851683584973	70	53	0
240	151.991059122956	-150.635437589139	53	54	0
241	141.041494007921	-131.746100663207	55	32	1
242	130.092028672283	-112.856734417379	87	46	0
243	123.131823483796	-100.583336289972	49	46	0
244	115.648681795108	-88.2942399047315	70	44	3
245	108.193397340132	-75.0779139716178	83	45	2
246	97.2442313444917	-56.1884597726166	72	44	0
247	86.2673470838927	-38.2261921223253	88	58	3
248	78.784426681872	-25.9370284462348	93	67	4
249	71.3015504888608	-13.6478511262685	88	60	8
250	64.341685914027	-1.37435293011367	105	71	5
251	56.8867214465281	11.8420665757731	123	128	8
252	49.4039781246101	24.1312838960439	132	159	9
253	42.4442419144907	36.4048193953931	167	140	7
254	35.4845469835564	48.6783667607233	121	112	12
255	28.0019333586679	60.9676231713966	124	112	5
256	20.5193639432546	73.2568932268769	91	88	2
257	13.5597957799328	85.5304779047146	76	65	2
258	6.60026889620349	97.804074447602	84	60	1
259	-0.359216707816813	110.077682857402	76	51	2
260	-7.29082153784111	123.278518850915	71	60	0
261	-14.2502229837119	135.552150981501	66	52	1
262	-21.7325327578001	147.841498284601	74	51	0
263	-29.21479832154	160.130859230645	78	52	0
264	-39.6397714004852	179.004975676537	74	54	1
265	-50.0646492004744	197.879118801095	66	52	0
266	-56.500856264669	210.137116169557	71	41	1
267	-62.3862320922199	223.306630996987	69	40	1
268	-68.7945087648695	236.49186361488	57	39	0
269	-74.6798066590563	249.661396517418	67	48	0
270	-80.0421304974589	262.815227515996	79	61	2
271	-85.9273536065011	275.984777035192	55	46	0
272	-91.2896058062906	289.138623254374	55	47	0
273	-96.6518229734502	302.292476748116	60	52	0
274	-102.014005107805	315.446337517351	79	29	0
275	-106.330296186439	328.568777800538	72	43	0
276	-110.618694946752	342.618438541889	74	63	1
277	-115.429987520038	356.683819069527	57	47	0
278	-120.26911178173	369.821990002878	70	51	0
279	-125.108204155229	382.960166941397	79	36	1
280	-129.396476623719	397.009848736227	66	49	0
281	-133.684718258213	411.059535387903	62	48	1
282	-138.523715802177	424.197729127482	56	49	2
283	-145.259238120634	443.889312269166	71	49	1
284	-151.96681987436	464.508122755215	70	47	0
285	-156.777817164839	478.573554886505	63	35	0
286	-161.093747618317	491.696056722663	79	54	0
287	-165.409649326059	504.818563421257	71	49	1
288	-170.2205496963	518.884012348019	60	47	1
289	-174.508512319473	532.933744885027	66	53	2
290	-178.824324133224	546.056266698986	73	42	0
291	-183.663007604831	559.194516845047	64	47	0
292	-190.370192174334	579.8133945195	57	45	0
293	-197.077306464664	600.432283950038	58	51	1
294	-201.392969320761	613.554831139743	73	31	0
295	-205.708603431063	626.677383186296	68	44	0
296	-210.547099546646	639.815666936338	68	45	1
297	-215.357674949744	653.881172259338	72	47	0
298	-219.645328766725	667.930955535732	61	46	0
299	-223.988733576436	680.126312528737	67	33	0
300	-230.256295138388	697.947884672321	69	44	0
301	-236.000918743492	715.753736861981	60	37	0
302	-239.849235395959	727.006166076288	51	45	2
303	-243.697530158795	738.258599131368	64	34	0
304	-247.050821885234	748.56808898598	52	37	1
305	-252.328215597547	764.503803105094	77	39	0
306	-258.100541432505	781.382472842932	67	47	0
307	-261.948731293553	792.634924135171	68	41	0
308	-265.796899265028	803.88737926539	55	45	1
309	-269.645045346464	815.139838236384	66	42	0
310	-273.493169538153	826.392301048152	61	53	0
311	-279.265314782213	843.271002463065	65	50	0
312	-284.514546399761	860.133976342157	66	42	0
313	-287.839721350349	871.370717437938	67	47	0
314	-291.687738786277	882.623198482208	67	46	0
315	-295.535734332516	893.875683364458	65	53	1
316	-299.411617086269	904.20095653832	64	46	0
317	-304.221554530668	918.266572842374	65	53	1
318	-308.536513338448	931.389240419492	62	33	0
319	-311.450352561253	938.901400774717	67	48	1
320	-313.869239377731	945.470607904717	60	51	0
321	-315.793177878833	951.096860905178	75	41	0
322	-317.689197413099	957.650330408476	59	57	0
323	-319.090272477886	963.260844823904	67	44	0
324	-320.024320228549	967.001188067719	52	35	0
325	-320.930451827822	971.668747099116	57	46	0
326	-321.808666564408	977.26352192089	57	43	0
327	-321.64117916167	982.826815241016	67	52	0
328	-320.950842648046	988.374367828481	55	47	0
329	-322.35190073296	993.984883706085	59	40	1
330	-323.836700230138	996.813753427938	68	48	0
331	-326.973788215255	996.908201164566	66	46	0
332	-331.735253816703	995.195445947349	68	36	0
333	-333.966233056213	990.622337017208	59	44	0
334	-333.610887227871	985.043301618658	50	36	1
335	-330.230104696879	975.660952119157	71	46	0
336	-326.326454536698	966.262864179909	58	41	0
337	-323.907600076927	959.693649531342	80	39	0
338	-321.516651905782	952.197220857255	70	59	0
339	-318.602840342792	944.685053266585	67	46	0
340	-315.716930727882	936.245672313496	77	48	0
341	-312.831008799723	927.80629351642	59	50	0
342	-309.422217264888	919.351177613251	40	49	0
343	-306.069232522859	909.041633590125	58	52	0
344	-302.744139957766	897.804876976646	62	48	0
345	-296.477218623331	879.983187803999	74	53	1
346	-289.715283474827	861.218556438573	66	49	1
347	-284.90522321366	847.152958708815	58	48	0
348	-280.095128749439	833.087366979569	73	48	0
349	-275.285000082222	819.021781248972	66	44	0
350	-270.502739204851	804.028985974379	77	54	0
351	-265.692540974123	789.963412242942	66	46	1
352	-261.377283218782	776.840793238021	73	47	0
353	-257.089895462268	762.790963550098	67	40	0
354	-252.279599148897	748.725406610407	72	46	0
355	-247.441372202709	735.587071218528	52	51	1
356	-240.211866687867	714.952363835648	78	56	0
357	-233.505170186458	694.333399649709	55	41	1
358	-229.189700747258	681.210816817358	68	48	0
359	-224.37920606049	667.145294675604	50	37	1
360	-219.568677171599	653.079778533429	68	49	0
361	-214.730225522537	639.941483946517	60	36	1
362	-210.442521813675	625.891706612892	72	47	1
363	-206.154787269305	611.841934137046	72	56	0
364	-201.316240786866	598.703656352125	66	56	1
365	-196.505546571629	584.638169006445	73	53	0
366	-191.694818154909	570.572687662207	65	30	0
367	-184.959740913066	550.881023859605	71	61	1
368	-180.643953168998	537.758495555259	83	53	1
369	-175.833111308748	523.693034010939	62	52	0
370	-168.602845671063	503.058460726403	60	58	0
371	-163.764042602095	489.920229753479	65	51	0
372	-159.448117917869	476.797725209035	68	46	0
373	-155.160038686707	462.748009949923	78	47	0
374	-150.349014981999	448.682580204681	65	51	0
375	-145.510085193557	435.544372036122	58	59	0
376	-138.802418551757	414.925573296845	64	44	0
377	-132.094681632821	394.306786315516	66	54	0
378	-127.778546846414	381.184317405336	56	41	0
379	-123.462383315316	368.061853353865	70	49	0
380	-118.65113157162	353.996463207528	73	45	0
381	-111.943185445736	333.377711501904	69	38	1
382	-107.626916865003	320.255265269428	65	48	0
383	-102.787688953686	307.117110507563	59	45	0
384	-95.5287872971967	287.409889626317	61	33	1
385	-90.1665451494046	274.256038064137	61	50	0
386	-84.8042679689825	261.102193778381	72	32	0
387	-79.441955755814	247.948356766254	50	39	0
388	-70.5861577380565	229.121266405098	58	45	0
389	-61.2073357834015	210.278487351723	63	49	1
390	-54.2760484647006	197.077559828758	60	35	0
391	-47.8676619821345	183.892350663431	79	43	0
392	-41.4313869481557	171.634367345832	58	46	1
393	-31.0064014372183	152.760246918537	49	48	0
394	-20.5813206480816	133.886153173633	74	52	0
395	-13.0989808308659	121.596808442846	74	61	0
396	-9.1102375050541	114.980682452209	75	51	1
397	-2.15078478888609	102.707059516571	62	49	3
398	8.79751103656599	83.8173399055377	76	66	4
399	16.2800279376097	71.5280488170683	112	75	4
400	23.239628860727	59.2544691227376	122	115	6
401	30.199271063495	46.9809012943879	137	99	6
402	37.6819176619756	34.6916492953897	154	139	10
403	45.1646084699896	22.4024109430611	153	149	11
404	52.1243774395552	10.1288804262877	124	149	8
405	59.0841876883642	-2.14463822171092	99	128	6
406	70.0608610017225	-20.1069780811667	103	80	6
407	81.0098099205061	-38.9965044371784	81	48	2
408	88.4927615858614	-51.2856636866927	91	58	0
409	95.9757574598189	-63.5748092914	66	54	0
410	103.45879754232	-75.863941250369	65	49	0
411	110.941881833249	-88.1530595645308	75	49	0
412	121.368216250557	-107.026790929958	62	45	0
413	131.794645941409	-125.900495609269	66	41	1
414	139.27790437825	-138.189562118612	63	43	2
415	146.76120702317	-150.478614983149	83	40	0
416	153.72156720591	-162.751972514205	62	51	0
417	160.681968666613	-175.025318180211	89	48	0
418	168.165401003673	-187.314331948757	58	38	0
419	175.648877548228	-199.603332072496	57	49	0
420	186.103582906071	-217.549682136625	54	48	0
421	196.063176202937	-234.553112973459	62	57	0
422	202.528618222917	-245.883494834416	43	46	2
423	208.99409562198	-257.213866457343	63	44	0
424	214.96439758176	-267.601337641478	60	39	1
425	220.934729476401	-277.98880009912	61	46	1
426	226.905091305729	-288.376253836788	50	54	0
427	234.884142915194	-301.608034523204	54	50	0
428	242.863245308516	-314.839799685404	56	44	1
429	248.338489850692	-324.284335277043	67	49	0
430	253.813759336423	-333.728863537312	57	44	0
431	259.81206195883	-343.189053151757	60	31	0
432	265.287382459268	-352.633566076867	76	52	0
433	270.239717457967	-362.062404331751	68	38	1
434	275.71508671937	-371.506903269328	68	48	2
435	281.190480924444	-380.951394877397	66	48	0
436	286.665900073305	-390.395879154094	76	46	1
437	292.66435911844	-399.856020741165	54	51	0
438	298.635076050239	-410.243369787	61	50	1
439	307.577323946287	-426.287985105999	57	46	1
440	316.547406448575	-441.405364588834	64	44	0
441	322.518243115454	-451.792678744532	58	49	0
442	328.489109715796	-462.179984177463	59	44	0
443	333.992505039263	-470.697188886814	62	41	1
444	339.963427528972	-481.084477593191	54	43	0
445	344.916086886427	-490.513225077651	67	43	0
446	347.392425074358	-495.227596553043	53	54	0
447	349.868768935092	-499.941966515034	60	61	0
448	352.840389055666	-505.599208476022	62	43	0
449	356.335045590764	-511.272105061449	57	54	1
450	360.324985408457	-517.887871274725	69	50	0
451	365.773011769692	-528.259465894662	61	61	0
452	370.175002565491	-538.599743213505	65	63	0
453	371.52207692893	-546.064438557252	69	55	0
454	372.40162806923	-551.659046016634	61	34	0
455	373.859719582833	-555.414875245653	59	56	0
456	376.363881779485	-559.202012618072	73	59	0
457	379.969618499512	-561.166023656726	71	42	0
458	383.658607764286	-560.348382673226	48	41	0
459	385.917240302078	-554.847697727382	71	44	0
460	385.588453244476	-548.341530144215	68	41	0
461	382.589008173905	-543.611528186128	66	33	1
462	378.599009018741	-536.995783395134	68	47	0
463	374.636774559971	-529.452818393707	66	51	1
464	370.151525122172	-521.894194464199	59	47	0
465	365.171017577813	-513.392693641596	60	43	0
466	359.69525839109	-503.948314104229	75	46	0
467	350.724885351607	-488.831028610468	62	55	1
468	341.782337139593	-472.786507194862	62	46	0
469	335.316161868104	-461.456345164217	62	43	0
470	328.354763648822	-449.183296432719	61	50	0
471	320.870387344155	-436.894574708305	70	37	0
472	313.386055245006	-424.60583933536	54	49	0
473	302.435032101232	-405.71693430189	61	43	0
474	290.961095344159	-386.812335141934	58	53	0
475	283.476941777568	-374.523545195349	56	49	1
476	276.515842873428	-362.250408248976	57	43	1
477	269.059552436462	-349.034375768155	62	52	0
478	261.603309627739	-335.818329663016	79	47	0
479	254.11933483911	-323.529486077838	72	36	0
480	243.168848421308	-304.640422419645	66	39	0
481	232.218461779703	-285.751329441555	68	45	0
482	224.734664061631	-273.462432203814	52	41	0
483	217.250910550181	-261.173521319404	62	61	0
484	209.767201245879	-248.884596788324	60	42	0
485	202.834322973038	-235.684118278325	74	39	0
486	195.350702326861	-223.395167389885	52	57	1
487	184.372952306818	-205.43316247128	72	39	0
488	173.42309512943	-186.543912189081	69	43	0
489	165.967449641554	-173.327691642568	61	45	1
490	158.484050276689	-161.038673458621	71	46	1
491	151.000695119496	-148.749641629867	63	45	0
492	140.051139531541	-129.860302042216	63	59	0
493	129.101683723042	-110.970933134668	73	42	1
494	121.618505641934	-98.6818476589397	63	54	0
495	114.135371768964	-86.3927485374734	50	61	0
496	107.175258191419	-74.1193232666701	68	62	0
497	99.6922112698667	-61.8301977766678	78	48	2
498	92.2370252303081	-48.6138427648693	88	62	4
499	81.2880016320851	-29.724345901981	79	60	3
500	70.311256121262	-11.7620355607942	98	83	9
501	63.3513976719114	0.511464327573776	118	108	5
502	56.3915805016295	12.7849760847166	128	124	9
503	48.9088403548812	25.074194310233	171	123	10
504	41.4261444176082	37.3634261842817	151	125	11
505	34.4664540138328	49.6369752530009	131	118	7
506	27.5346363955177	62.8377519603819	120	81	6
507	20.5750301487278	75.1113247508183	94	74	3
508	13.0925083626644	87.4006084259599	92	74	2
509	5.61003078607609	99.689905744046	90	72	5
510	-4.84309241251322	117.636717487127	79	55	0
511	-15.2682838098845	136.51077164989	76	57	1
512	-22.1997965292539	149.711633043364	79	48	2
513	-29.1591092894669	161.985290597193	60	59	0
514	-36.1183807696216	174.258960017003	64	50	1
515	-43.0776109691942	186.532641302794	69	50	0
516	-50.0367998884176	198.806334451772	65	49	0
517	-59.9107871353626	218.592011796311	65	34	0
518	-69.2617402303731	238.36200404726	55	50	0
519	-75.1748889532173	250.604322047904	83	46	0
520	-81.0880022493075	262.846648734063	74	54	0
521	-86.4224301089998	276.927703951485	52	53	0
522	-91.7568204004201	291.008766438812	69	47	0
523	-97.1190334620187	304.162620591	62	42	0
524	-101.958282130712	317.300768714398	51	41	0
525	-108.666305228136	337.91950360965	74	50	0
526	-115.374258049473	358.538250261918	55	51	1
527	-120.213380001485	371.676421190612	61	48	0
528	-124.529548786231	384.798881991766	74	39	0
529	-128.817820845521	398.84856324736	58	46	0
530	-133.628979984438	412.913966570981	48	43	0
531	-140.364545322023	432.605541307479	65	39	0
532	-147.072171244014	453.224343391135	71	43	0
533	-151.88319926284	467.289769517258	70	50	0
534	-156.722067778115	480.427986056544	60	45	0
535	-161.037996145082	493.550487891771	63	48	0
536	-165.35389576637	506.67299458757	65	56	0
537	-169.641888815095	520.722721726634	57	47	0
538	-173.929851028952	534.772453723475	68	50	0
539	-178.76856407983	547.910697861575	58	38	0
540	-183.607245241641	561.04894800391	64	43	0
541	-190.314426564204	581.667825675569	72	57	0
542	-194.602248429088	595.717580884695	70	55	1
543	-197.02153760771	602.286715103313	56	49	0
544	-203.756464425067	621.978400713764	70	48	0
545	-210.463436532766	642.597313656472	70	52	0
546	-215.274008462962	656.662818973884	73	38	0
547	-219.589549019642	669.7853866769	61	40	1
548	-226.324248357618	689.477111761458	67	42	0
549	-233.030987540202	710.096064173616	66	29	0
550	-237.318516331667	724.145867421292	66	40	0
551	-242.15678857977	737.284190763719	66	43	0
552	-246.995028937992	750.422520112246	72	48	0
553	-251.833237406274	763.560855463147	57	42	0
554	-256.120640943991	777.610679759644	73	56	0
555	-260.408013645734	791.660508912988	52	49	0
556	-265.246127278428	804.798861062154	64	53	1
557	-272.475335321156	825.433616097085	62	44	0
558	-279.181602083729	846.052649126388	65	45	1
559	-283.496722929471	859.175288628787	64	57	0
560	-288.334677945008	872.313669580966	68	38	0
561	-292.621832245204	886.363534894772	66	53	0
562	-296.908955708728	900.413405065425	65	40	0
563	-301.746815886756	913.551802814938	86	49	0
564	-306.089698491385	925.747252139263	75	46	0
565	-309.937611023255	936.99975141976	70	50	0
566	-315.214498549933	952.935551971197	65	54	1
567	-319.50146864797	966.985447507352	70	51	1
568	-321.369559543964	974.466134480201	55	57	0
569	-322.219858209137	980.988124976866	75	39	0
570	-322.05237006984	986.551418312825	65	48	0
571	-321.912796543562	991.187496121973	67	40	0
572	-322.846834125754	994.927840220742	64	47	0
573	-325.405244227266	996.860977013595	60	37	0
574	-329.065180185018	996.971167580225	73	49	0
575	-332.258102024789	995.211188025773	70	29	0
576	-333.938315779029	991.549552541226	61	50	1
577	-333.555052927637	986.897732654586	59	57	0
578	-331.631156270392	981.271471004933	63	58	0
579	-327.755430773192	970.946166110225	76	36	0
580	-323.38474761066	959.677908514626	59	35	1
581	-320.498859212559	951.238523961976	66	40	0
582	-317.145930463623	940.928970282897	63	48	0
583	-313.298040495138	929.676464262418	61	44	0
584	-309.450128636323	918.423962082714	71	48	0
585	-305.107246465108	906.228509485722	70	51	0
586	-300.792246917845	893.105846215971	71	47	0
587	-296.477218623331	879.983187803999	58	34	0
588	-289.220325732953	860.275604162365	66	35	1
589	-281.991265865508	839.640818490647	75	47	0
590	-277.181152037228	825.575230360031	63	47	0
591	-272.343101544539	812.436863775365	71	36	1
592	-266.982147497241	799.282769228332	47	57	0
593	-259.229987097846	778.632291969843	59	44	0
594	-252.000623143569	757.997562111355	70	49	0
595	-247.190304204356	743.932011187077	74	36	0
596	-242.902831035317	729.882197148167	72	64	0
597	-238.587432664121	716.759603525512	62	45	0
598	-234.299898869358	702.709799200296	74	38	0
599	-230.535219146928	688.675729065202	44	39	1
600	-224.351315186883	668.072510231286	75	57	0
601	-218.167345883325	647.469301529229	68	45	2
602	-213.87966232188	633.419520417228	66	44	0
603	-209.069054715801	619.354017470963	71	52	2
604	-201.839136466908	598.719382078387	66	50	0
605	-195.132041148609	578.100485073403	69	48	0
606	-190.816316652694	564.977945430204	61	52	0
607	-186.005543721141	550.912471280433	71	45	0
608	-181.717639674724	536.862726335414	69	50	0
609	-177.401825284178	523.740201807581	77	38	0
610	-172.563075919286	510.601960019208	54	48	0
611	-167.752171865432	496.536508668214	63	54	0
612	-162.941233610502	482.471063317731	59	39	0
613	-158.102386270184	469.332839536481	65	43	0
614	-150.871928620851	448.698299550451	71	48	0
615	-143.641395755403	428.063773065805	53	73	0
616	-138.830288811412	413.998357719742	64	47	1
617	-134.542067141621	399.948665672913	42	44	0
618	-127.834282029595	379.329886248335	64	47	0
619	-120.603502228507	358.695402965881	56	42	0
620	-115.764364109433	345.557232001796	87	44	1
621	-110.953057645354	331.491851456463	60	41	0
622	-106.141716981248	317.426476911642	61	46	0
623	-98.8828508853912	297.719249729998	61	43	1
624	-91.6239130423055	278.012036059983	59	54	2
625	-86.2616456464748	264.858189787716	65	36	1
626	-80.3764060027897	251.688640194945	56	41	0
627	-74.4911281792447	238.51909927465	65	52	1
628	-68.6058121762471	225.349567027763	81	43	0
629	-62.7204579935642	212.180043453351	65	45	0
630	-56.3121221188921	198.994820936583	73	50	0
631	-45.8872737487545	180.12066240143	68	44	1
632	-35.4623300997191	161.246530546807	59	47	0
633	-28.5030333157629	148.972862690687	58	54	0
634	-21.5436952513992	136.699206699617	76	46	0
635	-14.5843159070937	124.425562575459	62	57	1
636	-7.10194140591193	112.136228763498	80	61	1
637	0.35263966594357	98.9196928767487	90	47	2
638	7.31214737723349	86.6460860539228	88	62	3
639	14.2716963682906	74.3724910952151	86	76	1
640	25.2201418689219	55.4828154584393	112	82	6
641	36.1965165748843	37.5203849151731	171	132	9
642	43.1562336129136	25.2468391340226	171	161	11
643	50.1159919300117	12.9733052225783	155	154	14
644	61.0647628505831	-5.9162744609639	103	110	13
645	72.0136335528223	-24.8058248274028	70	58	1
646	79.0013811236713	-36.152093725279	80	54	3
647	86.4843217979069	-48.4412566199899	66	45	2
648	93.9673066808027	-60.7304058689624	58	48	0
649	101.450335772184	-73.0195414731279	70	49	1
650	108.933409072109	-85.308663431555	51	59	0
651	116.416526580346	-97.5977717470378	70	41	1
652	123.899688296835	-109.886866415851	66	40	0
653	134.326136446209	-128.760564716533	54	36	2
654	145.275664735353	-147.649919120595	69	38	0
655	152.759002062492	-159.938961063512	46	44	0
656	159.719395800028	-172.212308412418	63	50	0
657	166.679830815003	-184.48564389348	66	42	0
658	174.163297834282	-196.774646740407	57	49	0
659	181.646809061291	-209.063635943457	70	46	2
660	192.073770344025	-227.937186752446	63	45	1
661	203.051614809316	-245.899170511402	71	41	0
662	210.535299933865	-258.188106970862	75	33	1
663	217.468241843337	-271.388572017662	60	52	0
664	227.895523603074	-290.262031293474	52	38	0
665	238.350683741795	-308.208247781731	72	43	0
666	245.834585748031	-320.497119707055	62	62	0
667	253.318531960656	-332.785977986641	57	53	0
668	260.279513962218	-345.059154052287	63	54	0
669	267.24053724017	-357.332318252884	65	52	1
670	278.219048621831	-375.294100635685	74	38	0
671	289.169883282913	-394.183069846593	52	43	0
672	296.654090335825	-406.471849009395	74	45	0
673	304.138341594662	-418.760614524595	61	53	0
674	311.099618386768	-431.033704083413	71	38	1
675	318.060936454509	-443.306781773455	67	59	0
676	325.022295797826	-455.579847595654	73	41	1
677	331.983696416777	-467.852901548147	65	36	0
678	342.935020420526	-486.74172680825	76	38	1
679	353.914200844418	-504.703306459822	64	37	0
680	360.380495732883	-516.033438682556	62	47	0
681	365.305489528924	-526.389377655461	54	44	0
682	369.212198831374	-535.786784061231	65	44	0
683	372.540389455506	-547.022964503616	66	41	0
684	374.382753109152	-555.430529800244	70	47	1
685	375.840847803047	-559.186358309351	71	59	0
686	378.400515882531	-561.11906184908	73	42	0
687	383.135573662061	-560.332729243673	59	49	1
688	386.880059776129	-557.660652910359	59	41	0
689	386.991056318453	-553.951787528582	70	46	0
690	385.560703753319	-549.268746492453	91	56	0
691	383.112040266045	-543.627181710675	58	57	0
692	379.617320762947	-537.95430770237	61	35	0
693	375.599580040784	-532.265776338987	72	49	1
694	369.105466122914	-521.862884163857	67	50	0
695	361.620838020346	-509.574236971326	61	46	0
696	355.622064834344	-500.114195907488	56	42	0
697	350.146344624227	-490.669803679921	59	68	0
698	341.203794216155	-474.62528113462	54	50	1
699	331.766053070605	-457.637862937525	67	56	1
700	325.299928574124	-446.307685135864	57	51	0
701	318.338585210848	-434.034619420767	58	37	0
702	311.377283123205	-421.761541839689	64	41	0
703	300.42627652298	-402.872631464154	64	38	0
704	288.980128268711	-383.040810520761	49	41	0
705	280.972975930898	-370.736350907013	62	50	0
706	273.488880735531	-358.447542762384	65	54	0
707	266.032606610039	-345.231504811905	65	37	0
708	254.586781693331	-325.399587697349	70	58	1
709	243.141066306212	-305.56763854064	76	47	0
710	235.657200446469	-293.278761293739	61	43	1
711	228.17337879329	-280.989870398305	67	47	0
712	220.717388590798	-267.773749774322	76	44	0
713	213.261446017015	-254.557615529746	61	41	0
714	205.805551072408	-241.341467661783	76	43	0
715	198.321911375737	-229.052522220649	66	48	0
716	186.848936034425	-210.147631641477	61	47	0
717	175.926852551987	-190.331172001548	67	50	1
718	168.443393103895	-178.042172004469	60	40	0
719	160.959977863356	-165.75315836072	64	58	0
720	153.476606830489	-153.464131071232	71	48	1
721	145.99328000535	-141.175090137869	61	60	1
722	139.060785962851	-127.974503179081	63	54	2
723	131.577547797933	-115.685435887426	68	52	0
724	124.094353840803	-103.396354951896	65	39	1
725	113.145040428324	-84.5069433804601	75	61	0
726	102.195826796116	-65.6175024900585	76	65	1
727	94.7128099165857	-53.3283679075539	70	47	6
728	87.2298372458317	-41.0392196811736	78	54	3
729	80.2698794610915	-28.765748616308	93	61	2
730	72.786993742222	-16.4765740185976	96	79	6
731	65.3041522324202	-4.18738577887416	106	107	7
732	54.8505085698562	13.7592733316123	158	128	9
733	43.9018196596298	32.6488701794297	171	147	8
734	36.4469815028133	45.865326940082	147	115	11
735	29.4873201277805	58.1388844884932	106	96	8
736	22.0047411866253	70.428151819855	105	97	5
737	14.5222064551199	82.7174327960238	81	72	3
738	7.56267184769968	94.9910276578739	84	67	0
739	0.603178520104848	107.264634383842	70	58	0
740	-6.35627352754818	119.53825297486	59	40	1
741	-13.2878434346057	132.739099140279	69	64	1
742	-24.2359073155094	151.62887851987	59	57	0
743	-35.2117172933649	169.591471543536	63	43	0
744	-42.1709584131022	181.865151166916	68	44	0
745	-49.1023091748939	195.066058307886	81	46	0
746	-55.5385236261063	207.324054112658	57	40	1
747	-61.4517586776055	219.566351865418	73	52	0
748	-67.3371049854904	232.735873928294	66	47	0
749	-73.22241311369	245.905404665507	55	51	0
750	-79.1076830620295	259.074944078922	58	47	0
751	-84.9929148309166	272.244492162019	68	50	2
752	-90.3551752423518	285.39833706338	64	47	0
753	-97.6141039443901	305.10554889217	72	44	0
754	-104.845098714693	325.739989831112	63	48	1
755	-109.65643232828	339.805363155901	64	54	1
756	-114.49559624109	352.943526887335	74	38	0
757	-118.811804743251	366.065981212072	69	32	0
758	-123.100117914495	380.115655987523	61	45	0
759	-127.91132040933	394.181052114815	66	41	0
760	-135.16986424441	413.888334170915	57	48	1
761	-141.877549790603	434.507127021439	67	36	1
762	-146.165705834865	448.55682771001	58	39	0
763	-151.004616311984	461.695037050173	59	39	0
764	-155.320584396832	474.817532408983	67	40	0
765	-159.63652373635	487.940032627434	62	59	0
766	-166.343955126242	508.558868308552	62	42	0
767	-173.051316237659	529.177715747617	71	40	1
768	-177.890039361897	542.315958693624	70	47	0
769	-182.177948910859	556.365699865855	85	50	0
770	-188.885145757173	576.984575019218	54	43	0
771	-196.143052319589	596.691971389577	75	42	0
772	-200.981616833247	609.830243142322	69	45	0
773	-205.297256687772	622.952794651501	67	46	0
774	-209.584980361979	637.002566591837	71	35	0
775	-213.872673200734	651.052343389019	55	51	0
776	-218.188224730489	664.174909474328	64	44	0
777	-224.895049717161	684.793847611174	82	42	1
778	-231.601804423728	705.412797505967	62	42	0
779	-236.440118635248	718.551113652065	71	44	0
780	-241.278400956886	731.689435806125	73	41	0
781	-245.565877082059	745.739248227328	72	48	0
782	-249.853322371317	759.789065505378	73	45	1
783	-257.110591642209	779.49657617975	59	53	0
784	-263.817016961635	800.115582339466	68	43	1
785	-268.104337633122	814.165420128033	64	46	0
786	-272.94239839341	827.303781876341	70	37	0
787	-277.780427263584	840.442149630748	75	51	0
788	-282.618424243177	853.580523386598	69	39	0
789	-289.324590453354	874.199574050494	67	44	1
790	-296.030686380574	894.818636470474	63	43	0
791	-300.868556632544	907.957033025101	72	47	0
792	-305.183537915349	921.079696822912	67	50	0
793	-309.003546358552	933.259410692379	68	44	0
794	-312.356501352915	943.568957645446	58	51	0
795	-316.671405280125	956.691634397022	69	35	1
796	-320.491343416215	968.871359779499	72	56	0
797	-321.892410227971	974.481875277124	60	62	0
798	-322.826452476496	978.222219242714	55	43	1
799	-322.714793315448	981.9310814403	60	52	0
800	-321.585350005073	984.681246357039	59	51	1
801	-320.455908004311	987.431411554106	61	45	0
802	-319.270639004651	992.036008182913	64	56	0
803	-319.68183047435	995.760611058213	61	43	0
804	-321.717393489322	997.678005100228	60	43	0
805	-324.826565426658	998.69966687914	57	42	0
806	-328.542332194163	996.955425884575	70	42	0
807	-331.268239065772	993.325272858143	70	53	0
808	-331.93067165208	988.704937229864	51	44	0
809	-331.080389807059	982.182944547385	68	33	0
810	-329.212319697312	974.702253053896	62	47	1
811	-325.77568754903	967.174338386394	69	44	0
812	-322.366957179562	958.719211143441	75	47	0
813	-319.014039862668	948.409655787051	57	53	0
814	-313.242215897131	931.53089532163	81	49	0
815	-307.470342678716	914.652143494226	68	53	0
816	-303.650309821707	902.472431543283	76	41	0
817	-299.307392446033	890.276985426433	67	44	0
818	-292.573395893152	870.585133490153	71	51	1
819	-285.867238002014	849.966077775694	44	41	1
820	-281.552113007871	836.843436098658	53	55	0
821	-277.264862877491	822.793583743274	58	40	0
822	-272.454711373197	808.728001609445	71	40	0
823	-267.616624370741	795.589641015977	55	47	0
824	-262.80640561867	781.524070879444	58	49	1
825	-258.519028140814	767.474239572883	66	57	0
826	-254.2037217787	754.351628667675	60	41	0
827	-249.393404943752	740.286075329408	53	28	1
828	-244.583053906332	726.220527987927	65	51	0
829	-239.744774088555	713.082202196121	57	42	0
830	-234.934355804231	699.016666856594	74	37	0
831	-230.646788672137	684.966866853647	56	41	1
832	-223.912100088492	665.275135015137	68	53	1
833	-216.682343421387	644.640471727587	66	60	0
834	-212.394651673618	630.590692235157	61	45	1
835	-208.079042161349	617.468133157119	57	37	0
836	-203.240508896532	604.329852969386	70	50	1
837	-198.924840321066	591.207304148935	64	36	0
838	-194.609142999747	578.084760188125	58	48	0
839	-187.84621079627	559.320306905545	66	54	0
840	-181.606117436895	540.571588584222	66	41	0
841	-177.785331794468	528.392002345063	57	46	0
842	-173.441616851313	516.196697704494	69	46	0
843	-169.097875246487	504.001397928223	77	43	0
844	-165.277015455824	491.821824160405	48	40	0
845	-159.036708147149	473.073142495006	62	49	1
846	-152.273428568093	454.308751381934	74	51	0
847	-147.929554073897	442.11347536929	69	49	0
848	-143.585652918206	429.918204217218	61	59	0
849	-139.269595480699	416.795722348616	60	42	0
850	-135.448558876989	404.616178335622	74	46	0
851	-131.627498529968	392.43663816154	58	51	0
852	-127.28349260753	380.241385369562	56	32	1
853	-122.93946002383	368.04613744095	67	39	0
854	-117.193816856015	350.24045512639	72	35	0
855	-111.448121659108	332.434781448916	62	45	0
856	-107.103987850016	320.239551341161	69	48	0
857	-102.759827380069	308.044326095842	61	46	0
858	-98.4156402491499	295.849105712026	52	45	1
859	-94.0157074636081	285.508321372792	59	55	0
860	-90.6337622905849	276.126181065105	61	41	0
861	-87.2518011692446	266.744043698534	77	48	1
862	-84.3370462635066	259.232051495463	58	46	0
863	-82.4124414086109	253.605914163403	61	50	0
864	-78.9747299447772	246.078215141781	69	52	0
865	-75.5091506349272	239.477734681219	71	46	1
866	-73.5288146081148	235.706032891758	70	44	0
867	-71.5763291573385	231.007116453722	77	44	0
868	-69.6238391578663	226.308200980537	71	53	1
869	-67.1484037971823	221.59357751254	66	37	0
870	-62.2253680838621	211.237119483761	51	50	0
871	-56.3121221188921	198.994820936583	62	43	0
872	-50.8660869195592	188.622669231147	62	42	1
873	-44.4298281000811	176.364681190811	68	43	1
874	-33.481919630256	157.47484832909	57	46	1
875	-22.5060684870696	139.512260465883	89	52	0
876	-15.5466968665132	127.238614657894	54	58	2
877	-8.58728396572405	114.964980716817	80	53	1
878	-1.1048747804598	102.675657825544	85	65	2
879	6.34974234225228	89.4591328473762	79	53	4
880	17.3259453844512	71.4966516625136	103	83	3
881	28.3022431920399	53.534199828282	126	109	4
882	35.2340799720841	40.3334247367457	146	120	12
883	42.7167531939922	28.0441818572581	188	129	8
884	50.199470625259	15.7549526197836	141	150	9
885	60.6252663886989	-3.11893386114389	99	113	4
886	71.0789788679103	-21.0655778264627	96	75	3
887	78.5618687385577	-33.3547552470118	72	67	2
888	86.0169847976067	-46.5711348811164	82	42	1
889	92.9769905210123	-58.8445958597586	68	49	1
890	100.487827974837	-70.2065173974261	74	39	0
891	107.97089321469	-82.4956411616877	68	47	0
892	114.931024104531	-94.7690648138523	88	50	0
893	125.880374142493	-113.65847118292	65	57	1
894	136.829823960317	-132.547848233953	82	53	1
895	143.790124489809	-144.821222714148	74	45	1
896	150.750466297206	-157.094585328363	50	37	0
897	161.700144255068	-175.983895754442	61	32	0
898	172.64992199163	-194.873176859692	60	41	3
899	179.610433436697	-207.146490301006	73	48	0
900	186.570986159379	-219.419791874476	61	46	0
901	194.05457505415	-231.7087583635	56	52	0
902	201.538208156126	-243.997711206786	78	38	0
903	208.498887639376	-256.270975463092	77	53	1
904	219.449090557813	-275.160131284967	69	51	0
905	230.427178190555	-293.122041697614	70	54	3
906	237.388025710417	-305.395256766118	63	41	0
907	244.348914507136	-317.668459968641	70	45	0
908	251.309844580479	-329.941651301458	52	43	0
909	258.24303738476	-343.142046900466	75	44	1
910	265.204051608976	-355.415214507841	70	44	1
911	272.715893466433	-366.776821192354	76	65	1
912	280.200002582627	-379.065630370751	67	37	0
913	287.161141966353	-391.338760649785	51	35	0
914	298.13982928131	-409.300489682704	53	47	0
915	309.090844437655	-428.189405573532	59	50	1
916	315.556897485862	-439.519608677365	71	48	0
917	325.050059062953	-454.652631354518	62	44	2
918	334.020266251813	-469.769972631708	50	42	0
919	339.49592279864	-479.21438624803	68	51	0
920	344.971604288905	-488.658792531118	74	55	0
921	352.428389430686	-501.874686118215	66	49	0
922	359.389948892524	-514.147693422623	62	44	0
923	363.324387222296	-522.617889310233	56	52	0
924	366.735811295512	-531.072425888851	63	39	1
925	370.091743976809	-541.381392127834	63	39	0
926	372.429380340967	-550.731829715893	63	41	0
927	373.859719582833	-555.414875245653	58	62	1
928	375.840847803047	-559.186358309351	62	38	0
929	377.87748167885	-561.10340778809	73	52	0
930	380.492652707209	-561.181677465327	66	48	0
931	384.237141232064	-558.509603377432	78	47	0
932	385.972739030607	-552.993265040219	57	34	0
933	384.570137652627	-547.383007300086	59	42	0
934	381.598444795934	-541.725788266398	61	57	0
935	377.057666538982	-536.021604641341	55	37	0
936	371.498592165415	-529.35889004916	84	40	0
937	364.948984312476	-520.810424135998	59	44	0
938	354.960255766986	-504.734620472416	69	50	0
939	345.550147025438	-486.82001812011	64	54	0
940	339.634722628281	-474.578304910101	74	52	0
941	333.691572306561	-463.263799273409	78	45	0
942	324.253887606086	-446.276363794692	59	42	0
943	314.816280477913	-429.288906464353	61	47	1
944	308.350246453541	-417.958701879717	62	56	0
945	301.361232055351	-406.612823537551	61	45	1
946	294.400026099815	-394.3397171041	71	39	0
947	287.466633381089	-381.139382611029	86	42	0
948	276.515842873428	-362.250408248976	58	37	0
949	265.042143937608	-343.345736569725	58	62	1
950	257.585924019106	-330.129683183506	68	49	0
951	250.129751728673	-316.913616175763	78	51	0
952	242.645844837243	-304.624751665629	65	45	0
953	235.161982152495	-292.335873509757	65	43	0
954	227.705949323019	-279.119765612297	56	44	0
955	217.278698597453	-260.246305239387	77	42	0
956	206.300756549928	-242.284359013662	81	50	2
957	198.817113678146	-229.995414481498	68	37	1
958	191.884302094695	-216.794917335734	74	42	1
959	180.93438099412	-197.905687072314	72	60	0
960	169.956760786532	-179.943643494509	70	45	0
961	162.473337730393	-167.654632588848	68	52	1
962	154.989958881633	-155.365608035587	70	47	0
963	147.506624240777	-143.076569837518	71	54	0
964	140.023333807767	-130.787517995574	65	36	1
965	133.063068965799	-118.514136814512	57	55	0
966	126.130654321751	-105.31352783367	60	43	0
967	118.647495291778	-93.024436911568	66	44	1
968	107.67042113957	-75.062226600945	76	63	3
969	96.7212573973811	-56.1727710524574	92	59	1
970	89.2660910953418	-42.9564105970785	64	45	3
971	82.3061242562253	-30.6829429408535	83	68	3
972	74.8232292559696	-18.3937720023096	103	75	7
973	67.3403784646653	-6.10458741802722	107	91	11
974	60.3805383911822	6.16891755256802	124	109	4
975	52.8977745522861	18.4581285035238	152	119	7
976	41.9212790120509	36.4205148620531	166	146	9
977	31.4956695880974	55.2944495333359	105	97	8
978	24.5638710320927	68.4952313192189	98	88	4
979	17.0813255532994	80.7845077160746	81	86	7
980	9.59882428433048	93.0737977596	83	71	1
981	2.63932190218475	105.347401077859	69	71	0
982	-4.84309241257142	117.636717487127	59	71	2
983	-15.7912347688689	136.526474224404	57	47	1
984	-26.244172463892	154.473340666853	63	45	2
985	-33.2034655168536	166.747005026788	66	45	0
986	-40.1348702644464	179.947896918282	80	49	0
987	-47.0940791585017	192.221584998071	79	38	1
988	-56.9959475272335	211.080039467663	77	45	0
989	-66.3469322222518	230.850024860352	66	45	0
990	-72.2322462544544	244.019554150291	82	38	1
991	-78.1175221070298	257.189092113636	60	49	0
992	-83.4798248028965	270.342927746475	70	44	0
993	-91.2617468518438	290.065838860348	57	47	1
994	-99.0435924363555	309.788765360601	68	62	0
995	-103.882827888068	322.926915884949	67	40	0
996	-108.722031452053	336.065072413534	59	57	0
997	-113.533338862879	350.130450543016	78	35	0
998	-118.344612073444	364.195834672078	59	44	0
999	-122.660795488395	377.318293313496	68	51	0
1000	-129.368608534336	397.9370643273	73	53	0
1001	-136.599268541846	418.571564675309	66	33	0
1002	-140.915331748431	431.694043833762	67	45	0
1003	-145.23136620986	444.816527854651	70	40	1
1004	-150.042411381728	458.881951584481	68	43	1
1005	-154.330511623761	472.931661448441	61	59	0
1006	-158.646456192073	486.054160585627	74	46	0
1007	-165.381772547553	505.745779003017	68	36	0
1008	-172.089143467019	526.364624761976	71	45	2
1009	-176.899993640371	540.430082088336	66	41	0
1010	-181.215789252485	553.552606601268	56	46	1
1011	-185.531556118745	566.67513597291	62	52	0
1012	-190.37019217445	579.8133945195	63	38	1
1013	-197.07730646478	600.432283950038	56	56	0
1014	-203.784350475704	621.051185136661	71	45	0
1015	-208.099968384078	634.17373988498	62	41	0
1016	-212.387669409276	648.223515063524	62	48	0
1017	-217.198227658519	662.289022781886	79	42	0
1018	-223.932951748313	681.980743667111	71	52	1
1019	-230.667608801858	701.672476313077	57	47	0
1020	-234.955155421922	715.722276859917	51	41	0
1021	-239.242671206011	729.772082266398	71	33	0
1022	-244.080930236261	742.910408010706	76	46	0
1023	-248.919157376571	756.048739759251	65	44	0
1024	-253.72945453116	770.114293072373	50	52	0
1025	-258.539717483043	784.179852385074	61	40	0
1026	-265.274028155371	803.871645501815	70	53	0
1027	-271.980369292491	824.490665935911	63	50	0
1028	-276.790501116193	838.556248044595	58	43	1
1029	-281.10563816427	851.678884848952	80	43	1
1030	-287.811815028137	872.297932991758	55	54	2
1031	-295.040782057215	892.93273031991	68	50	0
1032	-299.878657763416	906.071125674061	58	44	0
1033	-304.193644275074	919.193788390607	75	43	0
1034	-308.536513338448	931.389240419492	70	47	0
1035	-312.384413578024	942.641742100008	63	39	0
1036	-316.64349200885	957.618849943392	72	49	0
1037	-320.435515012941	970.72579087317	67	42	2
1038	-321.808666564408	977.26352192089	48	45	0
1039	-322.164028840489	982.842556085438	60	50	0
1040	-321.50160624925	987.462893036194	75	54	1
1041	-320.344250516617	991.140273825265	71	44	0
1042	-320.260507371451	993.921920540743	64	46	0
1043	-323.836700230138	996.813753428869	69	31	0
1044	-328.514416013262	997.882641431876	57	47	0
1045	-331.735253816703	995.195445947349	63	46	0
1046	-333.415467127925	991.533810264431	61	51	0
1047	-333.03220371739	986.881990432739	64	45	0
1048	-331.136222963687	980.328513503075	59	46	0
1049	-328.22245012963	972.81633871235	57	54	1
1050	-325.308666368655	965.304166083224	68	55	0
1051	-320.526773245365	950.311308435164	59	38	0
1052	-315.27781372855	933.448285739869	52	40	1
1053	-310.907054006762	922.180042185821	77	29	0
1054	-306.564180376648	909.984587967396	80	37	1
1055	-299.85816227278	889.365507898852	71	40	0
1056	-292.629210532061	868.730702421628	67	56	0
1057	-287.79126347485	855.592316626571	68	40	0
1058	-283.50405614241	841.542457254604	71	50	0
1059	-279.216817973414	827.492602740414	67	30	0
1060	-274.378776079393	814.354233743623	64	38	0
1061	-269.568604053231	800.288655208424	69	51	0
1062	-265.281271055865	786.238816345111	85	58	1
1063	-260.96600755601	773.116197880358	64	42	0
1064	-254.259517872299	752.497197581455	72	52	0
1065	-247.552957907203	731.878209039569	68	40	1
1066	-242.714694451657	718.739879637957	76	50	0
1067	-237.904293215659	704.674340696074	53	55	0
1068	-233.616742456448	690.624537453987	67	39	0
1069	-226.909969180299	670.005585021339	54	50	1
1070	-219.680236007262	649.370916323736	69	41	2
1071	-214.841779738781	636.23262172658	57	47	2
1072	-210.031178973208	622.167117580771	56	51	0
1073	-205.220544005802	608.101619433612	53	40	0
1074	-200.381989759742	594.963342843577	52	43	1
1075	-196.066301324929	581.840797262266	72	46	0
1076	-191.778467134747	567.791040980257	65	49	1
1077	-185.071266397892	547.172161609866	64	54	0
1078	-178.336115638493	527.480509560555	68	44	0
1079	-173.497374037164	514.342266571708	65	42	0
1080	-169.181507899659	501.219751225784	55	46	1
1081	-164.865613016649	488.097240738571	65	41	0
1082	-157.635224643978	467.462688146159	75	45	1
1083	-150.927674916922	446.843868407421	60	34	0
1084	-146.611659823917	433.721378435381	74	49	1
1085	-141.772698981862	420.583175057545	64	51	1
1086	-134.514197928132	400.875881249085	83	55	0
1087	-127.778546846414	381.184317405336	71	40	0
1088	-123.462383315316	368.061853353865	64	49	1
1089	-119.14619103953	354.939394161105	63	39	0
1090	-114.829970018822	341.81693983078	50	38	1
1091	-108.094120196532	322.125410426408	53	45	0
1092	-101.358203341835	302.433892782778	55	44	1
1093	-96.5189330526046	289.295745826326	64	48	1
1094	-91.6796308759367	276.157604874112	47	38	0
1095	-86.2895032983506	263.930974191055	67	60	0
1096	-80.3764060027897	251.688640194945	62	60	1
1097	-75.0140669685206	238.534809143282	63	32	1
1098	-69.128752539691	225.365276166238	52	41	0
1099	-62.6926058505196	213.107259075157	61	46	2
1100	-56.2564208087861	200.849252197891	67	48	0
1101	-46.3545227783034	181.990800021216	62	44	0
1102	-36.4525339729735	163.132372017018	69	33	0
1103	-29.5210877982317	149.931486797519	71	46	1
1104	-22.5617542613181	137.657829102129	60	51	0
1105	-15.0794271454215	125.368480739184	67	42	0
1106	-7.59705581958406	113.079146019183	72	57	3
1107	-0.637595513486303	100.805525637232	78	62	4
1108	10.3107120933128	81.9158100374043	85	66	3
1109	21.2591194835841	63.0261237528175	104	104	6
1110	28.7417106371722	50.7368554016575	152	93	16
1111	36.2243460001191	38.4476006897166	147	146	11
1112	46.6500211252132	19.5736785903573	169	177	13
1113	57.103616157081	1.62699898332357	126	136	6
1114	64.586423960398	-10.6622039088979	85	87	6
1115	72.0692759727826	-22.9513931600377	89	79	5
1116	79.5521721940604	-35.2405687654391	74	70	2
1117	87.0351126239984	-47.5297307251021	73	52	1
1118	97.4612357816659	-66.4035231247544	68	45	0
1119	108.410431642318	-85.2929761661217	72	45	0
1120	115.92135886132	-96.6548694968224	56	48	1
1121	122.881537154666	-108.92827958893	67	50	0
1122	129.813948746072	-122.128893741407	55	39	0
1123	136.77421119361	-134.402280109935	76	40	0
1124	144.257499672472	-146.691337527707	71	48	1
1125	155.207120723848	-165.580665292218	56	50	0
1126	166.184641206113	-183.54274775181	55	38	1
1127	173.668105050223	-195.831751508638	68	50	1
1128	180.628621022333	-208.1050632447	72	42	0
1129	187.616973021068	-219.451147093438	69	47	0
1130	198.07178007043	-237.397466608323	68	63	0
1131	209.049675311137	-255.3594343476	68	38	0
1132	216.010395938065	-267.632685867138	45	34	1
1133	222.448157198844	-279.89025229495	61	42	0
1134	229.436744081089	-291.23626484815	54	45	1
1135	236.39758547605	-303.509481612593	49	54	0
1136	243.35846814781	-315.782686508261	56	33	0
1137	250.34717247088	-327.128663415089	62	51	0
1138	257.308136097854	-339.401844562963	56	55	0
1139	264.269141000987	-351.675013844855	59	42	1
1140	271.257962764066	-363.020955102518	71	43	0
1141	281.713493623596	-380.967060866766	68	56	0
1142	292.169114958146	-398.913139911368	67	46	0
1143	299.158092243015	-410.259033630602	69	50	0
1144	306.11934000894	-422.532131670043	65	43	0
1145	313.080629050615	-434.80521784164	65	47	0
1146	320.069723773748	-446.151075909846	61	34	1
1147	330.525675250101	-464.097056968138	59	39	0
1148	340.95395758521	-482.970227572136	71	49	0
1149	347.915451406385	-495.243254389614	68	43	0
1150	354.381715236581	-506.573396071792	58	44	0
1151	360.324985408457	-517.887871274725	49	50	0
1152	365.249981496832	-528.243810259737	50	45	0
1153	368.661414450151	-536.698345154524	59	41	3
1154	371.08230240189	-543.267134737223	57	44	0
1155	373.447694224073	-551.690355425701	65	49	1
1156	375.868599271576	-558.259142004885	73	49	1
1157	378.951300880872	-560.207499535754	62	43	0
1158	382.584789548186	-561.244292075746	61	46	0
1159	385.227710076899	-560.395342587493	61	45	0
1160	386.935558041791	-555.806220221333	72	38	0
1161	387.102052905364	-550.24292212911	64	54	0
1162	385.120919803216	-546.471444228664	52	52	0
1163	382.093726371299	-542.668658257462	55	40	0
1164	376.590138430474	-534.15151771158	67	43	0
1165	370.619048794499	-523.764282171614	63	53	0
1166	366.161566665978	-515.278437554836	60	42	0
1167	361.181075219007	-506.776931880042	58	41	0
1168	353.201228587306	-493.545396714471	67	49	0
1169	345.249191467767	-479.38662974257	75	40	0
1170	339.773522527306	-469.942223544233	64	42	0
1171	333.774856353935	-460.482150482945	64	43	0
1172	327.803980099561	-450.094852422364	60	52	0
1173	321.337878287013	-438.764668325894	66	36	0
1174	314.348793619894	-427.418812070973	56	50	0
1175	303.893006219878	-409.472789173946	54	38	2
1176	293.437309294124	-391.526739559136	71	52	0
1177	285.953139852441	-379.237954151817	62	45	0
1178	278.469014616509	-366.94915509969	54	39	0
1179	268.013534677797	-349.00304057356	65	41	1
1180	257.062917393516	-330.114014205523	80	52	0
1181	249.606746680161	-316.897946280427	84	46	0
1182	242.645844837243	-304.624751665629	65	50	0
1183	235.684984271298	-292.351545183919	53	52	0
1184	228.201164327504	-280.062654302455	60	45	0
1185	217.223122505937	-262.100737395696	63	49	0
1186	206.795962254168	-243.227250305936	70	39	0
1187	199.312316207332	-230.93830668088	58	46	0
1188	191.800920508278	-219.576565448195	58	54	0
1189	184.84035314119	-207.303272452205	69	57	0
1190	177.879827051365	-195.029967587441	70	51	1
1191	167.425215586962	-177.083596038632	78	58	0
1192	156.970694600721	-159.137197773904	79	51	0
1193	150.01033202355	-146.863845429383	59	52	0
1194	143.050010724401	-134.590481218882	68	48	0
1195	135.566748867626	-122.301421204582	84	53	0
1196	128.083531219221	-110.012347544543	77	46	2
1197	117.629349465366	-92.0658487631008	73	37	2
1198	107.175258191419	-74.1193232666701	76	46	1
1199	100.215185892244	-61.8458861289546	62	50	1
1200	89.7612462171819	-43.8993161087856	68	54	3
1201	79.2795773813268	-26.8799352301285	72	65	2
1202	71.7966980131459	-14.5907588182017	104	63	4
1203	64.3138628535089	-2.30156876053661	116	84	3
1204	53.8602282647043	15.6450928915292	134	141	6
1205	46.9004644905217	27.9186207689345	151	126	6
1206	43.4066841573222	33.5917812585831	154	149	11
1207	32.9532305316534	51.538496340625	121	109	3
1208	22.4998673882801	69.4852381385863	93	96	6
1209	15.5402869740501	81.7588194301352	93	71	2
1210	8.58074783952907	94.0324125858024	71	69	1
1211	2.11636722512776	105.36310144607	61	57	1
1212	-4.32013919990277	117.621016261168	79	54	1
1213	-14.7731740563177	135.567853431217	70	50	1
1214	-25.2539620291209	152.587501627393	67	40	0
1215	-32.2132612075657	164.861164294183	72	41	1
1216	-39.1725191057194	177.134838826023	79	48	1
1217	-45.6087910739589	189.392818912864	50	47	0
1218	-52.0450246898108	201.650809209794	76	38	0
1219	-61.4239067353192	220.493567498401	67	57	1
1220	-70.2797638219781	239.320638215169	64	48	1
1221	-76.1929082445567	251.56295767054	60	36	0
1222	-82.0781604810036	264.732501424849	63	53	0
1223	-89.8879592726007	283.528194058686	55	38	0
1224	-97.1747541295481	302.308189388365	76	41	0
1225	-101.491075523896	315.430624271743	68	46	0
1226	-105.807368173497	328.553064014763	58	41	1
1227	-110.646558520326	341.691222945228	85	51	0
1228	-114.962792109698	354.813672948629	57	46	0
1229	-119.278996954439	367.936127810739	60	49	0
1230	-124.118094781879	381.07430354692	61	36	0
1231	-128.43424056581	394.19676866848	66	55	0
1232	-134.646946445166	413.872616773471	72	35	1
1233	-141.382505447837	433.564193191938	57	44	0
1234	-145.698536251788	446.686677751131	76	48	1
1235	-150.014538310352	459.809167171828	49	39	0
1236	-156.749942472961	479.500770470127	58	49	1
1237	-163.485279601649	499.192385529168	71	41	0
1238	-167.801165108045	512.314894925803	54	44	0
1239	-172.117021868879	525.437409179285	79	40	0
1240	-178.852204155759	545.129051119089	68	46	0
1241	-185.064419678121	564.804981100373	67	41	0
1242	-189.380161456473	577.927514791489	57	29	2
1243	-193.695874488913	591.050053341314	63	34	0
1244	-198.011558775674	604.172596751712	53	39	1
1245	-202.850107762148	617.310870898888	66	38	0
1246	-207.165732985828	630.433424565941	64	55	1
1247	-211.481329463539	643.555983094499	71	61	0
1248	-215.796897195221	656.678546478041	62	39	0
1249	-222.53163808072	676.370264846832	69	62	0
1250	-229.266311930143	696.061994974501	67	45	0
1251	-233.581763105583	709.184578334913	57	66	1
1252	-237.897185534704	722.307166554965	62	40	1
1253	-242.212579217274	735.429759632796	60	43	0
1254	-247.050821885234	748.56808898598	61	57	0
1255	-253.785250719811	768.259861949831	77	44	1
1256	-259.996739499969	787.935913569294	61	44	0
1257	-264.311987878056	801.05853147991	65	39	0
1258	-269.150077384314	814.196888433769	72	48	0
1259	-273.465266697342	827.319516602904	62	49	0
1260	-280.199429739732	847.011335757561	64	39	0
1261	-286.933525744069	866.703166670166	70	40	0
1262	-291.248598497827	879.825814813375	62	57	0
1263	-296.086502950056	892.964205371216	69	41	2
1264	-300.401516638114	906.086863772012	67	52	1
1265	-304.193644275074	919.193788390607	72	46	0
1266	-309.937611023255	936.99975141976	78	57	0
1267	-315.737351813354	952.951291992329	61	42	0
1268	-318.595334183134	962.317888837308	63	52	0
1269	-320.435515012941	970.72579087317	63	49	0
1270	-321.808666564408	977.26352192089	76	47	1
1271	-322.164028840489	982.842556085438	68	54	0
1272	-321.445777064713	989.317324164324	66	44	0
1273	-321.829052394198	993.969142820686	52	43	1
1274	-324.387463515624	995.902278998867	57	47	0
1275	-327.496636209253	996.923942674883	69	49	0
1276	-330.661640776205	996.091177514754	69	51	0
1277	-332.836784359242	993.372499108315	69	44	0
1278	-333.471301456098	989.679379218258	63	54	1
1279	-331.603239579126	982.198686526157	61	53	2
1280	-328.22245012963	972.81633871235	64	44	0
1281	-325.308666368655	965.304166083224	82	36	0
1282	-322.422786179464	956.864780090749	68	50	0
1283	-319.041953552281	947.482440259308	74	35	0
1284	-313.242215897131	931.53089532163	70	55	0
1285	-307.498253589787	913.724927963689	80	45	2
1286	-303.183270245092	900.602261994965	64	44	0
1287	-298.868258153088	887.479600885883	63	45	0
1288	-294.553217313951	874.356944633648	59	45	0
1289	-289.715283474827	861.218556438573	70	36	0
1290	-284.90522321366	847.152958708815	47	45	1
1291	-278.198985231807	826.533916428685	75	48	0
1292	-271.464774746564	806.842101441696	65	50	0
1293	-267.149554624688	793.719475960359	70	43	0
1294	-262.834305756143	780.596855338663	66	39	1
1295	-258.519028140814	767.474239572883	61	37	1
1296	-251.812516371603	746.855243475176	47	41	0
1297	-244.583053906332	726.220527987927	63	43	1
1298	-240.267656075477	713.097932737321	67	53	0
1299	-235.952229498187	699.975342346355	71	37	0
1300	-229.2454848013	679.356385717168	67	40	0
1301	-222.538669823902	658.737440842204	74	51	1
1302	-217.700234536896	645.59914264828	66	39	0
1303	-212.861767360417	632.460850458592	66	53	0
1304	-208.546161505743	619.338290840387	62	54	1
1305	-204.230526905099	606.215736080892	64	46	0
1306	-199.39196720504	593.077460693195	59	54	1
1307	-192.65696657449	573.385783451609	68	51	1
1308	-185.921898908797	553.694117967971	77	41	0
1309	-181.606117436895	540.571588584222	83	52	0
1310	-177.290307219257	527.449064061977	87	43	0
1311	-170.555084711057	507.757425456308	59	47	0
1312	-163.819795168703	488.065798614174	64	48	0
1313	-158.980957901338	474.927573638037	65	45	0
1314	-154.665000814246	461.805074489675	66	40	0
1315	-148.45246849861	442.12919441238	64	51	0
1316	-141.716957081924	422.437606206164	64	41	0
1317	-137.400885014154	409.315126497298	69	54	0
1318	-133.084784201521	396.192651647143	61	53	0
1319	-128.245733148535	383.054465078749	55	48	1
1320	-121.510020632297	363.36291215755	61	51	0
1321	-114.774241083884	343.6713709943	74	44	0
1322	-110.457993404823	330.548921522684	50	62	0
1323	-106.141716981248	317.426476911642	66	52	0
1324	-98.8828508853912	297.719249729998	64	48	1
1325	-91.6239130423055	278.012036059983	56	47	0
1326	-86.2616456464748	264.858189787716	61	49	1
1327	-80.8993432179559	251.704350793734	74	40	0
1328	-75.5091506349272	239.477734681219	73	50	0
1329	-66.653316044074	220.650652999058	70	50	0
1330	-57.2744565043249	201.807883114554	63	32	2
1331	-50.8382375239162	189.549884868786	66	36	0
1332	-44.4019801910035	177.291896837763	69	55	0
1333	-37.4427369382465	165.018213729374	71	46	0
1334	-31.0064014372183	152.760246918537	69	42	1
1335	-24.5700275840936	140.502290319651	59	48	0
1336	-14.117045386578	122.555428775959	61	37	1
1337	-3.14101792784641	104.592892882414	67	52	1
1338	4.3414261857979	92.3035799777135	79	58	4
1339	11.3009568004636	80.0299799395725	90	82	3
1340	18.2605286948383	67.7563917664811	88	83	5
1341	25.2479738014517	56.4100312171504	113	107	5
1342	35.7013833330711	38.4632969079539	172	120	11
1343	46.1548833464622	20.5165893146768	170	159	15
1344	53.1424839870306	9.17027629632503	155	139	9
1345	60.102298763115	-3.10324064735323	98	136	6
1346	67.0621548180934	-15.3767457269132	84	70	6
1347	78.0388975066599	-33.3390642423183	91	52	0
1348	89.0157349588699	-51.3013534042984	62	57	0
1349	95.9757574598189	-63.5748092914	60	61	0
1350	102.935821239313	-75.848253310658	71	50	0
1351	109.923738840269	-87.1944695692509	71	50	0
1352	120.377876500948	-105.140987576917	71	57	0
1353	130.309122704377	-123.071794299409	72	38	0
1354	136.746404814417	-135.329496048391	59	38	0
1355	144.229695002898	-147.618553477339	75	51	2
1356	151.740832359006	-158.980381297879	70	50	0
1357	162.195331936295	-176.926792437211	51	42	0
1358	172.64992199163	-194.873176859692	74	50	0
1359	179.610433436697	-207.146490301006	52	56	0
1360	186.570986159379	-219.419791874476	61	45	0
1361	193.559373536205	-230.765865550376	60	53	0
1362	204.014235024981	-248.712169819511	79	55	0
1363	214.469186990696	-266.658447369002	59	40	0
1364	221.457729893213	-278.004473508336	76	47	1
1365	228.418525484507	-290.277703845873	64	58	0
1366	235.379362352658	-302.550922313705	62	46	0
1367	245.834585747914	-320.497119707055	55	46	0
1368	256.289899619413	-338.443290380761	67	40	0
1369	263.278677403228	-349.789245223626	58	41	0
1370	270.239717457967	-362.062404331751	64	55	0
1371	280.695241640089	-380.00851265341	69	45	1
1372	291.178627318121	-397.0273780711	79	46	0
1373	298.139829281427	-409.300489682704	72	40	0
1374	305.101072520367	-421.573589427397	63	28	0
1375	312.090123264818	-432.919461081736	64	38	0
1376	319.051447457401	-445.192537079565	69	38	0
1377	330.002652634634	-464.08139698673	67	45	0
1378	340.981717199669	-482.043011306785	67	44	0
1379	347.447941333347	-493.373164000921	77	46	0
1380	353.418930146378	-503.760433073156	70	42	0
1381	358.866920306114	-514.132036996074	70	48	0
1382	365.27773551154	-527.316593958065	58	48	0
1383	370.698034075671	-538.615398238413	65	47	0
1384	372.595894029655	-545.16853189189	80	47	0
1385	373.475446272758	-550.763139120303	59	47	0
1386	374.382753109152	-555.430529800244	66	48	0
1387	375.840847803047	-559.186358309351	79	43	1
1388	378.400515882531	-561.11906184908	62	47	0
1389	381.538721125689	-561.212984897196	51	51	0
1390	385.283208995126	-558.540909917094	69	31	1
1391	387.514089646866	-553.967440505512	76	42	0
1392	386.579020024277	-550.227269097231	90	34	0
1393	384.074854942563	-546.440137610771	87	59	0
1394	380.552381064859	-541.694480785169	55	51	0
1395	376.562386889593	-535.078734043986	79	43	0
1396	372.600157862296	-527.535767096095	57	60	0
1397	368.637943357229	-519.992796280421	58	45	1
1398	364.152715000673	-512.43416579999	65	47	0
1399	355.649821163621	-499.186979607679	63	46	0
1400	346.679472811462	-484.06968535576	78	45	0
1401	340.185506352573	-473.666747442447	73	52	1
1402	333.168549796799	-463.248139670119	77	47	0
1403	326.674649404129	-452.845180446282	78	51	0
1404	317.181486743037	-437.712161303498	69	46	0
1405	307.716160253854	-421.651904033497	90	48	0
1406	301.773173222551	-410.337351905182	65	42	0
1407	295.830218866351	-399.022791071795	53	37	0
1408	289.887297185545	-387.708221534267	54	36	1
1409	283.449168904859	-375.450761379674	61	52	0
1410	276.515842873428	-362.250408248976	63	41	0
1411	269.059552436462	-349.034375768155	74	47	2
1412	257.585924019106	-330.129683183506	56	47	0
1413	246.63540425722	-311.240628844127	75	44	2
1414	239.674520788889	-298.967429148965	55	46	0
1415	232.713678597705	-286.694217584096	50	54	0
1416	225.229877704522	-274.405321256258	58	54	0
1417	217.746121018135	-262.116411278956	60	41	1
1418	207.291168185475	-244.170141537674	72	50	0
1419	196.83630583022	-226.223845076747	63	42	0
1420	189.875712631969	-213.950560582802	74	41	0
1421	182.887364793452	-202.604480242357	56	62	0
1422	175.926852551987	-190.331172001548	66	50	0
1423	164.949273822014	-172.369115069509	60	47	0
1424	153.971789853415	-154.407028778456	63	42	0
1425	147.011444053554	-142.133671344258	60	35	1
1426	140.051139531599	-129.860302041285	50	57	0
1427	133.090876287664	-117.586920872331	79	37	0
1428	126.102845401794	-106.24074376747	64	53	1
1429	119.142663116218	-93.9673388553783	76	58	2
1430	108.716373541858	-75.0936012808233	76	58	0
1431	98.2623639290105	-57.1470529120415	72	53	0
1432	91.2745298494119	-45.8008164074272	50	56	0
1433	84.314552357886	-33.5273521505296	80	59	3
1434	77.3546161449631	-21.2538760248572	87	76	3
1435	66.3779103364795	-3.29155505169183	130	91	5
1436	55.4012992921635	14.6707952767611	134	135	10
1437	48.4137028119294	26.0171047858894	165	138	5
1438	41.4539727271767	38.2906419783831	143	155	6
1439	31.0005396448541	56.2373621268198	128	103	3
1440	20.5471970445942	74.1841089883819	87	82	3
1441	13.5876304794219	86.4576936569065	87	73	2
1442	6.60026889620349	97.804074447602	94	57	2
1443	-0.359216707816813	110.077682857402	85	69	0
1444	-7.31866103195352	122.351303133182	65	44	0
1445	-14.3059051656164	133.697719568387	71	58	0
1446	-21.265268527728	145.971363586374	60	51	1
1447	-31.6903136289329	164.845459696837	66	57	0
1448	-41.6201654949691	182.776661006734	68	45	3
1449	-48.0564212256577	195.034645011649	60	47	0
1450	-54.4926386039588	207.292639227584	61	48	1
1451	-60.4058765807422	219.534935516305	67	54	0
1452	-66.3190791307716	231.77724048961	50	46	0
1453	-75.1748889532173	250.604322047904	63	36	0
1454	-84.002759779687	270.358638750389	48	52	1
1455	-89.3928843587055	282.585266719572	66	43	0
1456	-94.2600443810807	294.796189634129	57	47	0
1457	-99.0993140299688	307.934334159829	56	45	0
1458	-105.835230589379	327.625848418102	63	49	1
1459	-112.571080116672	347.317374436185	65	46	0
1460	-116.887301162409	360.439826599322	68	45	0
1461	-121.203493463458	373.562283622101	45	45	0
1462	-125.519657019759	386.684745505452	45	41	0
1463	-131.732389108278	406.360588929616	73	40	0
1464	-138.46797521878	426.052160305902	80	53	0
1465	-143.306938564812	439.190360044129	63	44	1
1466	-148.145870022592	452.32856578473	52	44	0
1467	-152.461857966322	465.451057905331	57	42	0
1468	-156.777817164839	478.573554886505	61	50	0
1469	-161.093747618317	491.696056722663	67	52	0
1470	-167.306136336876	511.371957854368	67	48	0
1471	-174.041366505437	531.063591391779	56	35	1
1472	-178.357181976899	544.186112665571	75	50	2
1473	-182.672968702624	557.308638799004	63	45	0
1474	-186.988726682495	570.431169792078	76	42	1
1475	-193.723758104374	590.122837766074	58	49	0
1476	-200.45872249105	609.814517499879	56	51	0
1477	-204.774363916717	622.93706846796	81	42	1
1478	-207.193619842641	629.506208993495	61	36	1
1479	-211.509217363549	642.628767522052	68	44	0
1480	-217.72111571714	662.304750526324	69	44	0
1481	-222.036642158288	675.427320929244	54	41	0
1482	-226.875024768466	688.565625080839	70	38	0
1483	-231.190492145775	701.688205742277	56	53	0
1484	-237.40219881892	721.364220716991	70	44	0
1485	-244.13672179979	741.055976879783	64	48	0
1486	-248.974951249955	754.194308632985	67	51	1
1487	-253.290273323772	767.316914127208	62	45	0
1488	-257.605566650862	780.439524482936	64	54	0
1489	-261.920831231168	793.562139693648	62	53	0
1490	-266.236067064747	806.684759764001	64	35	1
1491	-272.970301122637	826.376566320658	58	55	0
1492	-279.704468143056	846.0683846334	73	35	0
1493	-284.019587417541	859.191024677828	70	59	1
1494	-288.334677945008	872.313669580966	70	56	0
1495	-293.172601069789	885.45205653552	75	40	0
1496	-297.487632531556	898.574711696245	63	44	0
1497	-303.698697114713	918.250834263861	61	51	0
1498	-309.937611023255	936.99975141976	75	48	0
1499	-313.813414238393	947.3250389928	66	49	0
1500	-317.194258094416	956.707374599762	52	41	0
1501	-319.557296582498	965.131016416475	63	41	1
1502	-320.930451827822	971.668747099116	63	59	1
1503	-321.229987315251	979.102212233469	67	40	0
1504	-320.511736731394	985.576980425976	53	44	0
1505	-319.877230365295	989.270102045499	65	41	0
1506	-319.765573301527	992.97896433156	81	54	0
1507	-320.699612208351	996.719307957217	65	40	0
1508	-323.780869873823	998.668184558861	73	42	0
1509	-329.065180185018	996.971167582087	65	44	0
1510	-332.864701418788	992.44528357964	53	41	1
1511	-333.03220371739	986.881990432739	58	37	0
1512	-331.136222963687	980.328513503075	68	34	1
1513	-328.250366011867	971.889123190194	74	52	0
1514	-324.869559803221	962.506778315641	69	49	0
1515	-319.041953552398	947.482440259308	64	47	0
1516	-313.270128197502	930.603679792024	61	53	0
1517	-308.955182487261	917.481007344089	63	48	1
1518	-304.640208029537	904.358339756727	61	39	0
1519	-300.325204824563	891.235677028075	64	40	0
1520	-296.010172872338	878.11301915627	77	55	0
1521	-291.695112172689	864.990366141312	72	36	1
1522	-284.988939602452	844.371312101372	57	49	0
1523	-278.282696750015	823.752269817516	66	50	0
1524	-273.967517404177	810.629636774771	64	37	0
1525	-269.652309311554	797.507008590735	62	54	0
1526	-262.918006152031	777.815208715387	66	48	0
1527	-256.183635955618	758.123420597985	64	44	1
1528	-251.868311304715	745.000812388957	64	51	0
1529	-247.552957907203	731.878209039569	69	40	0
1530	-242.714694451657	718.739879637957	68	53	0
1531	-236.008016788051	698.120911251754	64	50	0
1532	-229.301268844167	677.501954618841	69	47	1
1533	-224.985766485566	664.379376642406	62	44	0
1534	-223.089448829531	657.825953674503	67	50	1
1535	-218.251013959874	644.687654873356	67	46	0
1536	-210.993301862385	624.980217929929	59	49	0
1537	-206.154787269305	611.841934137046	74	33	0
1538	-201.839136466791	598.719382078387	58	43	0
1539	-195.627055382472	579.043425578624	74	50	0
1540	-188.892011584307	559.351755050011	51	48	2
1541	-184.57624579838	546.229222427122	61	48	0
1542	-180.260451267124	533.106694661081	62	49	0
1543	-175.421722883417	519.968449273147	59	46	0
1544	-171.105869289837	506.845931764692	73	39	0
1545	-164.370580483868	487.154304075986	53	43	0
1546	-157.63522464392	467.462688146159	57	38	0
1547	-153.319254497706	454.340190616436	59	48	0
1548	-148.480341070739	441.201978839003	59	47	0
1549	-144.192183389096	427.152275996283	56	49	0
1550	-137.484494730132	406.533479774371	75	54	0
1551	-130.748867515242	386.841910881922	64	52	0
1552	-126.432719669887	373.719443588518	58	53	0
1553	-121.593618892482	360.581265415996	73	51	0
1554	-117.277411986492	347.458808382042	81	39	0
1555	-110.541583673446	327.767274776474	64	33	1
1556	-103.282757854613	308.060039480217	59	53	1
1557	-98.4435007823631	294.921890121885	47	47	0
1558	-93.081278203812	281.768034592271	71	47	0
1559	-87.7190205924562	268.614186340012	67	39	0
1560	-79.9370372654521	248.891282849014	73	47	0
1561	-71.6320375632495	229.152685234323	66	41	1
1562	-65.7188455130672	216.910372920334	59	48	1
1563	-59.2826751992689	204.65236131195	68	40	1
1564	-52.8743163832114	191.467144279741	67	51	0
1565	-42.9723797200131	172.608700523153	60	58	1
1566	-32.5195582010783	154.661791918799	68	52	0
1567	-25.5323978733504	143.315344808623	75	55	2
1568	-18.5730414328282	131.041693899781	80	62	0
1569	-11.6136437120149	118.768054853193	64	51	2
1570	-4.65420471143443	106.494427676313	65	56	2
1571	2.30527556902962	94.2208123616874	73	59	4
1572	12.7584907800192	76.2740195067599	80	73	1
1573	23.2117964734207	58.3272533696145	125	85	6
1574	30.199271063495	46.9809012943879	145	122	8
1575	37.1867837394821	35.6345611084253	182	119	8
1576	47.6402973632794	17.6878573251888	148	149	11
1577	58.0660770668765	-1.18603554926813	93	132	6
1578	65.5488929302664	-13.4752366412431	109	98	5
1579	73.0595739855198	-24.8372082524002	86	55	4
1580	83.5133950926829	-42.783820418641	80	66	1
1581	93.9673066808027	-60.7304058689624	70	56	0
1582	100.955174403556	-72.0766374068335	83	49	0
1583	107.915267211152	-84.3500729473308	77	42	3
1584	118.369389120722	-102.296596053988	76	47	1
1585	128.823601509794	-120.243092443794	75	54	0
1586	135.783857832314	-132.516480509192	65	47	0
1587	142.771960445563	-143.862640756182	69	53	0
1588	149.732297725684	-156.136005075648	58	39	2
1589	156.692676283885	-168.409357525408	62	45	0
1590	167.147221227642	-186.355755958706	50	55	1
1591	177.601856649388	-204.302127674222	69	48	2
1592	184.590194149758	-215.648216631263	59	44	0
1593	191.550775899552	-227.92150972411	66	61	0
1594	198.511398926727	-240.194790950045	64	49	1
1595	205.499853869202	-251.540844261646	66	47	0
1596	215.954819444916	-269.487118000165	63	51	0
1597	226.409875497164	-287.433365019038	70	50	0
1598	233.370701713429	-299.706586884335	56	35	0
1599	240.331569206202	-311.979796882719	69	42	0
1600	250.81461822486	-328.99876544904	69	42	0
1601	261.269975065894	-346.944923399016	63	37	0
1602	268.231004468631	-359.218085904606	85	59	1
1603	275.219849816582	-370.56402038224	56	45	1
1604	282.18096017401	-382.837159140036	60	42	0
1605	289.142111807363	-395.110286030918	79	47	0
1606	296.131074594276	-406.456184857525	68	58	0
1607	303.092307181854	-418.729287999682	60	38	0
1608	310.053581044951	-431.002379274927	63	46	0
1609	317.042661270068	-442.348242454231	72	49	1
1610	327.498590319068	-460.294231170788	66	47	1
1611	337.926849546493	-479.167409425601	76	51	1
1612	344.888328189496	-491.440441346727	71	45	0
1613	351.877605206857	-502.786245116964	75	46	0
1614	358.343891720753	-514.116380507126	52	44	0
1615	365.249981496832	-528.243810259737	66	44	0
1616	370.670281321567	-539.542614547536	71	43	0
1617	372.595894029655	-545.16853189189	73	43	0
1618	373.475446272758	-550.763139120303	73	46	1
1619	374.382753109152	-555.430529800244	71	42	0
1620	375.840847803047	-559.186358309351	60	40	0
1621	378.372764980071	-562.046278160065	64	44	0
1622	383.080073862453	-562.187161896378	71	37	0
1623	387.347595519386	-559.530738581903	57	42	0
1624	387.981625145825	-555.837526118383	62	51	1
1625	386.551270761876	-551.154485444538	58	55	0
1626	384.074854942563	-546.440137610771	74	50	0
1627	381.075412929873	-541.71013455838	72	34	1
1628	377.580697727506	-536.037258843891	67	41	0
1629	374.085992045701	-530.36438015569	74	47	0
1630	370.619048794499	-523.764282171614	64	47	0
1631	364.647989091813	-513.377037908882	61	44	0
1632	358.181687839795	-502.046912088059	70	42	0
1633	353.72425470734	-493.561053857207	69	52	0
1634	349.239082133048	-486.002407020889	65	51	1
1635	344.258660525258	-477.500880744308	58	42	1
1636	339.801282515458	-469.015007269569	60	34	0
1637	333.335118585965	-457.684842089191	67	55	0
1638	326.841227078461	-447.28188293241	66	44	0
1639	323.346665365505	-441.60896096658	61	57	0
1640	320.870387344155	-436.894574708305	81	49	1
