# Supplementary material for: Bayesian algorithm to estimate position and activity of an orphan gamma source utilizing multiple detectors in a mobile gamma spectrometry system
Source: PLoS One. 2021 Jan 22;16(1):e0245440. doi: 10.1371/journal.pone.0245440 (PMC7822251; doi:10.1371/journal.pone.0245440)
Supplement: S1 Data — (GZ) [file pone.0245440.s001.gz › synth_data_Cs-137_setup_1_real_9.csv]

	V1	V2	V3	V4	V5
1	445.931545889878	-859.759370359592	70	45	0
2	445.931545889878	-859.759370359592	64	49	0
3	445.931545889878	-859.759370359592	60	76	0
4	445.931545889878	-859.759370359592	63	57	0
5	445.931545889878	-859.759370359592	58	65	0
6	445.931545889878	-859.759370359592	64	55	2
7	445.931545889878	-859.759370359592	83	51	1
8	445.931545889878	-859.759370359592	75	51	0
9	445.931545889878	-859.759370359592	60	46	0
10	445.931545889878	-859.759370359592	61	60	0
11	445.436290058598	-858.816493167542	62	48	0
12	444.418014869443	-857.85795485042	54	59	0
13	443.427504566673	-855.972200044431	66	63	0
14	441.418721793278	-853.127905945294	69	56	1
15	438.363904376456	-850.252287325449	75	72	0
16	434.318587302638	-845.490909499116	68	63	0
17	429.77802923281	-839.786648690701	67	48	0
18	425.265251910023	-833.155166729353	72	72	0
19	419.761996687099	-824.637919339351	65	49	0
20	414.286534924351	-815.193448408507	53	57	1
21	409.334111482662	-805.764635583386	59	51	0
22	403.886471905455	-795.392934492789	70	63	0
23	397.943623680563	-784.078343144618	65	49	0
24	392.000808131241	-772.763743092306	69	59	0
25	386.113580348727	-759.594702034257	59	44	0
26	379.208157313289	-745.467098025605	73	60	1
27	371.75199660362	-732.251028307714	85	60	1
28	364.295883522253	-719.034944967367	64	43	0
29	356.31681662437	-705.803176087327	63	48	0
30	348.833014265692	-693.514280678704	60	55	1
31	341.349256113812	-681.22537162248	63	63	0
32	333.893331699714	-668.009232853539	60	57	0
33	326.409663671453	-655.720296517015	67	62	2
34	318.926039850048	-643.431346537545	68	53	0
35	311.442460236198	-631.142382910475	64	50	0
36	303.95892482932	-618.853405639529	68	62	0
37	297.026221210253	-605.652877990156	58	39	0
38	289.542774462665	-593.363874359988	46	41	0
39	282.059371922631	-581.074857085012	64	45	1
40	274.576013590326	-568.785826164298	57	53	1
41	267.092699465749	-556.496781597845	84	52	0
42	259.637236070645	-543.280507438816	63	46	0
43	252.154012071609	-530.991435596719	49	39	1
44	245.19381141034	-518.71803576313	57	54	0
45	237.738485903945	-505.501721636392	68	57	0
46	230.255394773849	-493.212609791197	71	40	0
47	223.295322474674	-480.939172653481	61	44	0
48	215.840134858096	-467.722818560898	76	57	0
49	208.35717659787	-455.433666713536	69	46	1
50	200.874262546247	-443.144501222298	77	43	1
51	193.419214397494	-429.928106245585	65	52	0
52	185.936390473624	-417.638913477771	76	52	2
53	178.45361075853	-405.34970706515	59	57	1
54	170.970875252737	-393.060487008654	67	54	1
55	163.488183956069	-380.77125330735	60	51	0
56	156.033367114083	-367.554790183902	70	61	1
57	148.550765946042	-355.265529206954	65	60	1
58	141.591167155653	-342.991952996701	73	54	0
59	134.659444799123	-329.791149174795	58	68	0
60	127.727766921453	-316.590333508328	71	53	0
61	120.245341615053	-304.301020743325	62	54	0
62	112.762960518594	-292.011694333516	71	56	0
63	105.831416028319	-278.810841400176	68	50	0
64	98.3491235965048	-266.521488636732	63	48	0
65	90.8668753748643	-254.232122230344	67	63	0
66	83.9354642729741	-241.031232031062	67	55	1
67	76.9762492533191	-228.757545644417	63	58	0
68	70.5400185876642	-216.499554559588	75	62	0
69	64.1316776449676	-203.314337625168	54	61	0
70	57.7233780309907	-190.129110491835	69	69	0
71	51.3151197457337	-176.943873166107	59	60	0
72	44.9069027893129	-163.758625643328	63	64	0
73	39.0216623608139	-150.589078993537	65	53	1
74	33.6872522237245	-136.508019804955	67	45	1
75	28.8758114854572	-122.442665683106	63	71	0
76	21.6447838126332	-101.80823105108	67	53	0
77	16.833427995618	-87.7428619265556	55	42	0
78	14.4138313542935	-81.1737829148769	72	59	0
79	9.57466198765906	-68.0356203857809	72	64	0
80	4.76338993461104	-53.9702362585813	75	60	3
81	-0.0478479180601425	-39.9048461308703	88	61	2
82	-4.88691931136418	-26.766665593721	100	70	4
83	-9.17517122376012	-12.7169805606827	240	234	21
84	-13.4633923020447	1.33270933013409	306	521	42
85	-18.3023688654066	14.4709066674113	114	94	12
86	-23.113441397727	28.5363255962729	85	71	1
87	-27.9244797295542	42.6017505256459	72	55	0
88	-32.7633583180723	55.7399658709764	64	62	1
89	-39.4708321860526	76.3587948363274	71	60	0
90	-43.7588478832622	90.4085187362507	88	57	0
91	-46.1782357757911	96.9776355577633	62	72	1
92	-52.8855690873461	117.596488038078	57	41	1
93	-57.1734916435089	131.646227051504	63	58	1
94	-59.5928321201936	138.215352274477	74	50	1
95	-66.8229230328579	158.849952523597	79	52	0
96	-71.6336472398252	172.915432049893	70	49	0
97	-75.9214424536913	186.965192115866	73	58	1
98	-82.6284668486333	207.584096661769	72	52	0
99	-85.0477188926307	214.153237786144	56	54	0
100	-89.8583108177991	228.218740108423	56	63	1
101	-96.5651921842946	248.837669011205	64	53	1
102	-100.852815165883	262.887457142584	73	45	0
103	-105.663291330333	276.952979261056	50	58	0
104	-110.501626523153	290.091291810386	69	57	0
105	-112.920782161178	296.660450337455	56	45	1
106	-117.73117455648	310.725987455808	77	62	0
107	-124.437769863405	331.344965063967	51	59	0
108	-126.334000575938	337.898400513455	72	50	0
109	-131.144294889004	351.963954428211	72	47	0
110	-135.954554999596	366.029514343478	75	65	0
111	-138.373622202722	372.598688767292	63	58	0
112	-145.135807331302	391.36327137053	66	59	1
113	-151.375060583465	410.112130826339	62	49	0
114	-153.271208199032	416.665579704568	71	59	0
115	-155.167349413096	423.21902954299	62	58	0
116	-161.434409817331	441.04068981763	68	56	0
117	-167.701413922536	458.862360233441	67	54	1
118	-171.521508855978	471.042059708387	62	42	0
119	-175.341580044013	483.221763023175	63	54	1
120	-179.68448535254	495.417208570987	70	53	1
121	-184.055274944927	506.685443434864	65	59	0
122	-187.38032961206	517.922204255126	63	63	0
123	-190.733277655963	528.231752468273	76	59	0
124	-194.114121511986	537.614088075235	66	55	0
125	-196.477160000068	546.037729891948	61	60	0
126	-198.345251833438	553.518416860141	63	57	0
127	-199.195550984063	560.040407350287	60	65	1
128	-198.56104257924	563.73352871649	58	44	0
129	-197.954449495068	566.499434614554	74	63	0
130	-197.347857054148	569.265340595506	60	61	0
131	-197.264113934187	572.046987300739	69	54	0
132	-198.226067471958	574.860115473159	59	53	0
133	-200.289545768581	575.850294706412	67	40	0
134	-203.426635098702	575.944742087275	51	57	0
135	-206.591640788014	575.111976191401	76	68	0
136	-208.766784585605	572.393297291361	60	62	0
137	-209.42921792384	567.772961748764	78	39	0
138	-208.551019687962	562.178184480406	60	50	0
139	-206.132183114882	555.608966529369	55	59	0
140	-203.218402535073	548.096793178469	78	61	0
141	-199.809673176904	539.641665510833	70	50	0
142	-196.428843290487	530.259325261228	66	56	0
143	-193.075910449086	519.949772421271	76	46	1
144	-188.733071604453	507.754312265664	70	48	1
145	-184.418117007357	494.631641439162	59	47	0
146	-180.103133662662	481.508975470439	60	46	1
147	-175.293169170385	467.443360943347	56	47	1
148	-170.511078024632	452.450536881573	59	39	0
149	-165.701043968322	438.38493435178	59	51	1
150	-160.890975708724	424.319337822497	54	49	0
151	-156.080873246363	410.253747290932	63	51	0
152	-151.270736580889	396.188162758015	66	42	0
153	-146.460565712478	382.122584224679	66	40	0
154	-142.173233761103	368.072745360434	50	51	0
155	-137.88587097358	354.022911355831	61	47	0
156	-133.075600864715	339.957349615172	67	64	0
157	-128.265296553262	325.891793874092	75	53	0
158	-123.454958039103	311.826244133525	75	53	0
159	-118.644585322705	297.760700393468	64	46	0
160	-113.834178403893	283.695162650198	71	35	1
161	-109.0237372829	269.629630907439	55	52	1
162	-104.213261959667	255.56410516426	63	43	0
163	-99.4027524344274	241.498585420661	73	62	2
164	-95.1150986624998	227.448799451813	64	52	0
165	-88.9310625035432	206.845600888133	73	51	0
166	-84.6154462036793	193.723042347468	62	53	0
167	-82.1961798841949	187.153901798651	59	57	0
168	-77.357623328513	174.015625203028	61	59	1
169	-73.0140487762401	161.820295180194	65	53	0
170	-68.6704475618317	149.62497001607	65	54	0
171	-63.859682628361	135.559494666755	85	45	1
172	-59.5717861314188	121.509748641402	62	52	0
173	-53.3316379551543	102.761038895696	62	49	0
174	-48.9879113502684	90.5657358709723	67	61	0
175	-44.6441580835381	78.3704377114773	65	57	2
176	-38.3759953394765	60.5489677106962	64	62	1
177	-34.5272132914979	49.2966171922162	63	65	3
178	-30.6784093552269	38.0442705126479	71	70	4
179	-26.8295835301396	26.7919276757166	71	85	1
180	-22.98073581676	15.5395886767656	108	91	7
181	-19.6547828832408	4.3029718445614	206	168	12
182	-16.3009403885226	-6.0064264787361	285	311	20
183	-12.4520306298509	-17.2587549183518	194	218	18
184	-8.63096749625402	-29.4382950915024	115	97	7
185	-4.78201303450624	-40.6906158523634	87	70	0
186	-2.85752759577008	-46.3167747929692	80	63	1
187	1.45865160872927	-59.439236686565	79	55	0
188	8.19443763978779	-79.1307778572664	69	70	1
189	12.5106894916389	-92.2532273298129	71	65	0
190	16.8269700879464	-105.375671944581	62	64	0
191	21.6940720184939	-117.586609327234	57	50	0
192	27.0841362497886	-129.813253238797	71	47	0
193	32.4463742918451	-142.967105459422	64	59	1
194	37.8086473665899	-156.120950405486	63	55	0
195	43.1709554737899	-169.274788074195	62	60	3
196	48.5332986138528	-182.428618466482	71	65	0
197	54.4464708879241	-194.670935112052	79	55	0
198	60.3596785888658	-206.913243071176	62	50	0
199	66.2450709510013	-220.082757972181	68	55	0
200	72.1583508797921	-232.325048564933	68	48	1
201	78.6224605760654	-243.655820977874	59	48	0
202	85.5817070252378	-255.929504109547	61	54	0
203	92.0180454996298	-268.187470938079	59	44	1
204	98.4822656607721	-279.518211878836	70	59	1
205	105.441631423251	-291.791861116886	67	67	2
206	112.401038465672	-304.065498489887	53	50	1
207	119.388325331151	-315.411908288486	67	57	0
208	126.375650282891	-326.758306199685	80	51	0
209	133.335177968605	-339.031907953322	48	62	0
210	140.294746934087	-351.30549784191	69	37	1
211	147.282189334801	-362.651860110462	57	47	0
212	154.269669821428	-373.99821048975	52	68	1
213	161.229359428864	-386.271764757112	61	63	1
214	168.189090315776	-398.545307161286	63	59	0
215	174.653722092451	-409.875927638263	76	49	0
216	181.090564853454	-422.1337536918	52	57	0
217	188.050415050529	-434.40726220049	71	51	0
218	195.03812772641	-445.753543014638	62	55	0
219	202.548850279883	-457.115502825938	82	48	1
220	210.059613625286	-468.477448968217	51	48	0
221	217.01962707215	-480.750908263028	60	62	1
222	223.979681797384	-493.024355691858	61	56	0
223	230.967590796063	-504.370575362816	63	64	0
224	237.955537879665	-515.716783147305	60	49	0
225	244.915713243827	-527.990194953047	51	60	0
226	251.875929886242	-540.26359489467	72	65	0
227	258.863994414744	-551.609767033719	67	49	0
228	265.852097027993	-562.955927280709	63	56	0
229	272.812434308114	-575.229291600175	60	52	1
230	279.772812866315	-587.502644049935	63	56	0
231	286.761032923358	-598.848768654279	58	41	0
232	293.198502277199	-611.10641769506	70	51	0
233	299.636009980692	-623.364056521095	85	42	0
234	306.624344775162	-634.710147196427	52	64	0
235	313.612717653334	-646.056225982495	59	38	1
236	320.573336153699	-658.329508913681	86	59	0
237	327.533995930979	-670.602779977024	72	65	0
238	334.522486251546	-681.948823117651	64	55	0
239	341.51101465564	-693.294854366221	64	55	0
240	348.471795068181	-705.568089803681	68	57	1
241	355.432616757229	-717.841313376091	52	62	0
242	362.421262602496	-729.187308977358	68	44	1
243	369.409946531348	-740.533292690292	64	46	0
244	376.370888854319	-752.806480635889	51	67	0
245	382.808863925922	-765.063988083042	57	53	1
246	389.274654061941	-776.394269173034	73	52	0
247	399.730149139068	-794.34038771037	57	44	0
248	410.185734691389	-812.286479530856	73	57	0
249	417.174688876432	-823.632381772622	85	49	0
250	424.163681144244	-834.978272125125	68	53	0
251	431.124944355863	-847.251366796903	58	49	1
252	438.086248843116	-859.524449601769	63	61	0
253	445.075358548784	-870.870304304175	65	49	0
254	452.036743989564	-883.143363359384	56	52	0
255	458.99817070557	-895.416410548612	64	60	0
256	465.98739784857	-906.762229599059	65	64	0
257	472.425878623442	-919.019595445134	76	64	0
258	478.892153927358	-930.349734786898	63	49	2
259	484.863189824333	-940.73699153401	67	49	0
260	489.292917268351	-950.150056897663	61	52	0
261	492.732107638847	-957.677374648862	59	65	0
262	494.60221351136	-965.157725081779	66	46	0
263	495.48176465166	-970.75233254116	60	43	1
264	496.389070605277	-975.419723452069	75	65	0
265	497.84716474649	-979.175552324392	53	53	0
266	499.883798619849	-981.092602306046	69	50	0
267	502.471219519444	-982.098088933155	66	70	0
268	505.609426113486	-982.192011246458	59	63	0
269	508.280097204435	-980.415845445357	70	61	1
270	509.437162585033	-976.738286387175	51	55	0
271	509.548159573635	-973.02942101378	77	58	0
272	508.613090847386	-969.289249365218	70	47	0
273	506.108926668356	-965.502117265947	57	55	1
274	503.109485783323	-960.772113474086	71	59	0
275	499.614771933935	-955.099236900918	65	49	1
276	495.624789541878	-948.483486273326	65	60	1
277	491.662573207344	-940.940515442751	68	51	0
278	487.20509718929	-932.454668638296	72	61	0
279	482.224612079852	-923.953160528094	61	64	2
280	476.74887770816	-914.508772976696	70	60	0
281	470.777901218913	-904.12150398735	70	55	0
282	464.806954663189	-893.734226278029	81	54	2
283	458.340776424448	-882.404064225964	70	52	0
284	451.874633563159	-871.073891937733	63	54	1
285	445.408526079613	-859.743709416129	67	48	1
286	438.41943551664	-848.397854854353	59	54	1
287	431.430383035971	-837.051988404244	66	42	0
288	424.441368637781	-825.706110062078	49	51	0
289	417.480162682245	-813.433003628626	68	48	0
290	409.995985180896	-801.144220027141	59	60	1
291	402.511851885531	-788.855422776192	69	59	0
292	395.550772687187	-776.582279023714	62	58	0
293	388.066726338293	-764.293455401435	68	60	0
294	380.610502994969	-751.077401992865	73	43	0
295	373.649552152376	-738.804220931605	54	40	0
296	366.688642586523	-726.531028000638	48	63	0
297	359.204771841993	-714.242151645944	56	56	1
298	351.693159889779	-702.880477743223	65	50	1
299	344.732375484833	-690.607247482054	64	57	0
300	337.771632356977	-678.334005353041	67	45	0
301	330.810930506384	-666.060751357116	67	52	2
302	323.850269932474	-653.787485494278	62	56	0
303	316.861857233976	-642.441423803568	66	60	2
304	309.873482619529	-631.095350221731	64	49	1
305	302.91294268152	-618.822048734874	72	62	0
306	295.952444021066	-606.548735379241	81	40	0
307	288.964186849422	-595.202626151964	70	50	0
308	282.498954665207	-583.872186093591	71	60	2
309	276.061560616829	-571.614519829862	74	53	2
310	268.578236966918	-559.325477988459	57	54	1
311	261.067151349329	-547.963638448156	71	47	0
312	254.10689556133	-535.690253858455	76	44	0
313	247.66966074385	-523.432542753406	75	45	0
314	241.20465353271	-512.10203735251	65	48	0
315	234.244517052255	-499.828618868254	55	47	0
316	227.28442185052	-487.555188516155	54	57	0
317	220.296552391315	-476.208962181583	56	50	0
318	213.308721017325	-464.862723957747	63	67	0
319	206.348746454867	-452.589257987216	61	57	0
320	199.388813171245	-440.315780146047	70	56	0
321	192.401099243725	-428.969506280497	70	51	1
322	185.441246919625	-416.696004697122	57	67	1
323	178.481435874593	-404.422491247766	62	53	0
324	168.000055436394	-387.403022525832	72	49	0
325	157.546590596263	-369.456311271526	61	37	0
326	150.586941471964	-357.182750335895	51	62	0
327	143.599500525685	-345.83639329765	68	45	0
328	136.612097665493	-334.490024367347	66	55	0
329	129.652569183672	-322.216427813284	69	51	0
330	122.693081981502	-309.942819394171	57	49	0
331	115.705796570634	-298.596414823085	57	45	0
332	108.746390330198	-286.322782660834	65	59	0
333	102.30997531343	-274.064841883257	66	64	1
334	95.8457545915735	-262.734106578864	62	53	0
335	88.8864676642697	-250.460440523922	77	56	0
336	81.927222016966	-238.186762604862	76	50	0
337	75.4631131119677	-226.855995030142	76	57	0
338	69.5498326586676	-214.613708871417	72	59	0
339	63.1136462458526	-202.355706004426	78	54	1
340	56.6774981856579	-190.097692920826	73	49	0
341	51.3151197457337	-176.943873166107	73	53	0
342	45.9249207227258	-164.717261752114	76	47	0
343	40.5347542022355	-152.490643053316	75	42	0
344	35.6954121805029	-139.352512950078	68	41	0
345	30.8561020460329	-126.214376839809	69	48	0
346	26.0168237991165	-113.076234727167	82	50	1
347	21.1497159444261	-100.865302209742	74	64	2
348	16.2826376706944	-88.6543636824936	66	54	0
349	11.9663789941114	-75.5319179994985	64	63	0
350	7.6501490623923	-62.4094674549997	75	57	1
351	3.33394787530415	-49.2870120536536	62	58	1
352	-0.982224567094818	-36.1645517926663	83	62	2
353	-5.29836826462997	-23.0420866711065	97	96	8
354	-9.61448321712669	-9.91961669083685	365	289	30
355	-13.9305694247014	3.20285814721137	240	449	41
356	-18.2466268872377	16.3253378486261	110	85	4
357	-22.5626556047355	29.447822406888	78	75	1
358	-26.906528653868	41.6430962337181	88	51	0
359	-31.2503750413307	53.8383749239147	67	63	0
360	-35.566319609643	66.9608740611002	67	57	0
361	-39.8822354325675	80.0833780569956	59	60	0
362	-46.6175078843371	99.7750040339306	56	42	0
363	-53.352713301836	119.466641770676	64	50	0
364	-55.2491654861951	126.02004172001	66	59	0
365	-59.5649511686061	139.142567854375	76	61	0
366	-66.3000248740427	158.834228266962	60	56	0
367	-70.6157379064825	171.956766816787	67	51	0
368	-74.9593068517861	184.152094651014	73	50	1
369	-79.302849135187	196.347427344881	58	60	0
370	-83.0955859178794	209.454254111275	60	52	1
371	-84.9919447077555	216.007668934762	75	59	0
372	-89.8304225690081	229.145955679938	59	63	0
373	-96.5651921842946	248.837669011205	52	52	0
374	-98.4615094265318	255.391090548597	64	68	0
375	-102.777009735815	268.513665270992	71	53	0
376	-109.511647636245	288.205401275307	59	50	0
377	-113.827075294161	301.327988413163	52	55	0
378	-118.142474205641	314.450580410659	77	51	2
379	-122.485740499629	326.645961702801	57	45	0
380	-126.828980130842	338.841347853653	73	57	0
381	-131.144294889004	351.963954428211	66	52	1
382	-135.459580900613	365.086565860547	57	52	0
383	-140.297710061132	378.22491561342	68	47	1
384	-144.612937007973	391.347537304275	66	56	0
385	-148.928135207796	404.470163853839	66	54	1
386	-153.766171841824	417.608530408703	58	52	1
387	-158.081310976413	430.731167214923	69	60	0
388	-162.396421364101	443.853808880784	60	48	0
389	-166.711503004713	456.976455402561	68	43	1
390	-171.026555898075	470.099106783979	51	58	2
391	-175.341580044013	483.221763023175	66	54	0
392	-179.656575442816	496.344424119219	70	59	0
393	-183.999453047232	508.539874526672	58	46	0
394	-187.847361032444	519.792374768294	61	45	0
395	-191.695247127558	531.044878846966	81	50	0
396	-194.553233833401	540.411474972963	59	49	1
397	-196.42133206554	547.892160982825	66	41	0
398	-197.822400925215	553.502676121891	65	50	0
399	-198.728529981978	558.170235396363	74	59	0
400	-199.111806943838	562.822054006159	61	50	0
401	-198.505213422643	565.587959832512	84	54	2
402	-197.926535021397	567.426650176756	80	65	0
403	-197.870706065616	569.281081303954	61	51	1
404	-197.814877098543	571.135512435809	76	44	0
405	-198.253982079506	573.932899903506	60	47	1
406	-199.766697543324	575.834553696215	67	52	1
407	-202.353023153497	576.840474930592	68	50	0
408	-206.012959892338	576.950665512122	63	47	0
409	-209.233799346723	574.263470437378	65	48	0
410	-210.914013748057	570.60183497332	61	52	0
411	-210.530750645441	565.950015094131	48	52	2
412	-208.606853062112	560.323753442615	68	60	0
413	-206.160099225875	554.681751009077	72	56	1
414	-203.246317954268	547.169577655382	61	56	0
415	-199.837587789923	538.714449984953	69	50	1
416	-196.45675709442	529.332109733485	69	52	1
417	-193.131736430689	518.095341365784	60	42	0
418	-188.76098355616	506.827096736059	57	47	0
419	-184.418117007357	494.631641439162	50	55	1
420	-180.103133662662	481.508975470439	55	58	0
421	-175.265260460321	468.370576478541	77	66	1
422	-168.531254330708	448.678726222366	70	50	1
423	-164.216168013809	435.556078067981	59	61	3
424	-161.797181162692	428.986887722276	70	46	0
425	-156.959183542524	415.848511535674	72	53	0
426	-152.121154031949	402.710141350515	68	48	1
427	-147.833865288005	388.660296007991	72	56	1
428	-143.546545707621	374.610455526039	48	44	0
429	-138.70842136076	361.472102139145	59	38	0
430	-134.393140603031	348.349487455562	54	57	0
431	-130.077831098519	335.226877632551	70	63	0
432	-125.239614225808	322.088541046716	57	38	1
433	-120.924245656875	308.965941481292	61	51	0
434	-115.235462727782	289.305646665394	73	58	0
435	-111.442908768484	276.198788254522	62	74	0
436	-109.0237372829	269.629630907439	61	53	2
437	-104.708256870508	256.507049693726	66	45	1
438	-98.0014279928291	235.88810733892	60	65	1
439	-91.294528834871	215.269176742993	74	61	2
440	-86.978929780249	202.146615501493	64	44	0
441	-82.1404074233724	189.008332909085	63	54	0
442	-77.8247493055533	175.885781927034	56	55	1
443	-73.5090624418226	162.763235804625	75	54	0
444	-68.6704475618317	149.62497001607	78	55	0
445	-64.3547016353696	136.502434152178	66	53	0
446	-60.0389269632869	123.379903146997	48	47	2
447	-55.723123545642	110.257377000526	62	56	0
448	-51.4072913822019	97.1348557146266	67	51	0
449	-47.091430473316	84.0123392865062	40	46	2
450	-42.7476640852401	71.8170432830229	66	53	0
451	-38.4038710354944	59.6217521419749	65	53	0
452	-34.0879259767826	46.499250292778	75	70	2
453	-29.2490389845916	33.3610337125137	92	69	3
454	-24.9330348643125	20.238542124629	104	77	4
455	-20.617001998995	7.1160553926602	131	120	7
456	-15.7780224857852	-6.02214438188821	300	281	19
457	-11.4619305591914	-19.1446208516136	190	185	24
458	-7.66873093281174	-32.2513756426051	100	102	5
459	-3.35258308745688	-45.3738429360092	73	79	0
460	0.963593502703588	-58.496305369772	65	59	0
461	5.27979883755324	-71.6187629438937	53	59	2
462	9.5960329171503	-84.7412156593055	84	53	0
463	13.9401588073815	-96.9364479342476	72	59	0
464	18.8072416067589	-109.147388921119	76	39	0
465	23.6464932253002	-122.285539478995	68	56	0
466	28.4857767313952	-135.423684035428	60	44	0
467	33.3250921251019	-148.561822586693	54	57	0
468	38.7152331300313	-160.788450627588	70	57	1
469	44.6283445262816	-173.030781741254	73	52	0
470	50.513636913558	-186.200319779105	63	54	0
471	56.426820538356	-198.442633525468	70	61	0
472	62.3400395895005	-210.684938586317	49	55	0
473	68.2254437596421	-223.854450590909	68	61	1
474	74.138735038985	-236.096738286316	81	47	0
475	80.6028560784762	-247.427507555112	66	47	0
476	87.5621147786151	-259.701187298633	74	60	0
477	94.521414759045	-271.974855176173	64	49	1
478	100.985647615453	-283.305592174642	63	60	1
479	107.42207457131	-295.563534632325	60	61	0
480	114.381493864872	-307.837168619037	63	54	0
481	121.368792523805	-319.183575026691	80	53	0
482	128.328292778751	-331.457185270265	67	62	1
483	135.287834313465	-343.730783647858	63	49	0
484	142.275250421662	-355.077154414728	63	43	0
485	149.262704615714	-366.423513293266	66	53	0
486	156.222366792557	-378.697076051496	57	61	0
487	166.675851309497	-396.643790046684	77	40	1
488	173.663441994635	-407.990107339807	77	49	0
489	177.157251619443	-413.663261527196	68	53	0
490	183.594107644225	-425.921083643101	69	53	0
491	194.047829706629	-443.867727674544	61	52	0
492	205.052433529228	-460.902819724753	54	56	0
493	212.012419546023	-473.176287510432	85	58	1
494	215.478519769968	-479.776624885388	66	59	1
495	222.466383434075	-491.122859002091	63	43	0
496	232.425272461609	-508.126500736922	51	56	0
497	238.862439590041	-520.384235539474	60	52	0
498	245.822625873901	-532.657645685598	48	59	0
499	252.810661404976	-544.003828043118	76	59	0
500	259.798735020391	-555.34999850858	78	49	0
501	266.759041942365	-567.623373032548	64	53	0
502	273.719390142243	-579.896735689603	67	53	0
503	280.707581201976	-591.242870511487	48	66	0
504	287.695810345875	-602.588993443176	71	55	0
505	294.656279182702	-614.862320477143	58	46	0
506	301.616789297026	-627.135635643266	64	50	1
507	308.605135884194	-638.481722930446	65	53	0
508	315.565726955247	-650.755014350638	63	62	0
509	322.526359303622	-663.028293904848	50	51	0
510	329.514823333011	-674.374345542863	69	55	1
511	336.503325446218	-685.720385293476	64	57	0
512	343.464078429795	-697.993629222736	75	44	1
513	350.424872690113	-710.26686128322	61	56	0
514	357.413492244377	-721.612865387462	78	60	1
515	364.402149882459	-732.958857597783	64	55	1
516	371.363064776931	-745.232054034248	59	62	0
517	378.324020947854	-757.505238602869	72	51	0
518	384.789787047659	-768.835526780225	53	68	0
519	391.255588525732	-780.165804724209	65	55	1
520	398.244437064335	-791.511739225127	66	67	0
521	405.205550617713	-803.784878003411	75	55	0
522	412.689720059105	-816.07366993092	50	60	0
523	423.17318533553	-833.092512459494	64	47	1
524	429.639191795781	-844.422729750164	63	38	0
525	433.10595094593	-851.022882014513	66	64	0
526	443.561823671567	-868.968888573349	72	52	0
527	454.017786871118	-886.914868410677	55	51	1
528	457.484620649891	-893.514999920502	60	43	0
529	464.473840544	-904.860821527429	64	50	2
530	474.957741789287	-921.879531641491	67	58	0
531	478.452394578664	-927.552429067902	59	55	0
532	483.872640936403	-938.851246633567	66	55	0
533	491.274026392901	-953.921543803066	62	45	0
534	493.255139147921	-957.693029738031	70	52	0
535	494.60221351136	-965.157725081779	67	57	0
536	496.416822639992	-974.492507154122	65	49	1
537	497.351882461924	-978.232681527734	64	50	0
538	497.819413060381	-980.10276862327	60	66	0
539	498.809978539066	-981.988510038704	72	51	0
540	502.415718174714	-983.952521555126	70	54	0
541	505.03089144954	-984.030790325254	53	64	0
542	507.178529424185	-982.238971553743	67	44	0
543	509.326165641018	-980.447151743807	68	49	0
544	509.960196358559	-976.753939434886	76	45	0
545	509.603658084583	-971.174988319166	51	46	0
546	507.099491865083	-967.387856825255	73	44	1
547	504.100048485794	-962.657853760757	66	42	0
548	500.605331688304	-956.984978034161	62	54	0
549	496.092315271904	-950.35357367713	59	51	0
550	491.579313129769	-943.722164396197	76	53	0
551	487.0940796418	-936.163533880375	71	45	1
552	481.590562053956	-927.646369259804	71	49	0
553	478.563419812184	-923.843563906848	64	63	0
554	473.087693327281	-914.39917163644	69	57	0
555	464.117373019573	-899.281865295023	65	51	1
556	457.6511872306	-887.951702386141	63	60	0
557	451.708058649674	-876.637189460918	85	47	0
558	445.792726594547	-864.395451592281	76	59	0
559	439.3544110558	-852.138043345883	64	54	0
560	432.888367041305	-840.807841110043	70	47	1
561	425.927110622695	-828.534749084152	64	50	1
562	418.442880855815	-816.245980933309	61	50	0
563	411.453936726961	-804.900080504827	69	61	0
564	404.492804002482	-792.626952007413	68	51	0
565	397.531712554395	-780.353811641224	59	55	0
566	390.047653505404	-768.064991652966	73	63	0
567	382.563638662978	-755.776158016175	53	61	1
568	375.602673972433	-743.502980330959	69	52	0
569	368.641750558687	-731.229790776037	67	53	0
570	361.680868421507	-718.956589354202	65	45	1
571	354.72002756095	-706.683376065455	55	61	1
572	347.731441648211	-695.337366995402	86	48	0
573	340.770681743277	-683.064129960723	81	58	2
574	333.809963115491	-670.790881055407	71	52	1
575	326.8214946441	-659.444836339913	74	57	0
576	319.860856972577	-647.171563690528	81	50	1
577	312.900260578201	-634.898279175162	53	65	0
578	305.91190954909	-623.552198812366	56	47	1
579	298.923596604087	-612.206106558442	80	39	1
580	291.963120846078	-599.932786419056	76	45	0
581	285.002686365333	-587.659454410896	63	52	0
582	278.014490863658	-576.313326514326	56	61	0
583	271.054137340572	-564.039970761165	90	42	0
584	264.093825095275	-551.766603142023	63	44	0
585	257.1057470378	-540.420439598151	71	60	0
586	250.64068743278	-529.089949147776	61	66	1
587	243.680494361033	-516.816546764225	71	54	0
588	236.197365128843	-504.527445814572	57	53	1
589	229.209442601074	-493.181234737858	72	54	0
590	222.221558158228	-481.835011770017	73	54	1
591	215.261528468458	-469.561561039649	60	47	0
592	208.301540057233	-457.288098442368	59	59	0
593	201.313773060741	-445.941839832813	60	65	1
594	194.353865608922	-433.668353493325	72	63	1
595	187.393999435939	-421.394855285063	50	48	0
596	180.406349886325	-410.04856103193	56	51	1
597	173.94170323835	-398.717949314974	54	59	0
598	167.504919594678	-386.460111566819	57	67	0
599	160.545212413126	-374.186567589641	46	61	0
600	150.063981612038	-357.167053032666	62	45	0
601	143.076542018855	-345.820695132948	71	55	0
602	136.116975320037	-333.547109596431	80	61	0
603	125.663784067903	-315.600316910073	62	53	0
604	118.704319769342	-303.326701706275	71	58	1
605	111.744896750664	-291.053074635565	76	52	0
606	108.251280121156	-285.379864502698	56	50	1
607	101.787025369704	-274.049138633534	66	47	2
608	91.8570805917843	-256.117962719873	69	44	0
609	88.3913663037238	-249.517519947141	56	39	0
610	81.927222016966	-238.186762604862	73	46	0
611	71.9974496453651	-220.255538287573	60	51	0
612	68.5317972987541	-213.65507858526	63	50	0
613	62.6185565717169	-201.412782282569	65	46	0
614	56.7053512715502	-189.170477294363	77	49	0
615	50.7921813976718	-176.928163619712	54	58	0
616	42.4593573733	-158.116779658943	58	57	2
617	37.6200021346449	-144.978651955724	74	55	0
618	35.2003364729462	-138.409585852176	59	47	0
619	30.3331697651302	-126.19866474811	63	56	0
620	23.0464056812925	-107.418664020486	67	54	1
621	18.207175683172	-94.2805122919381	63	47	3
622	13.3679775728961	-81.142354561016	79	54	0
623	9.05173666856717	-68.0199056351557	86	60	0
624	4.73552450898569	-54.8974518524483	70	54	0
625	0.41934109403519	-41.774993211031	69	66	0
626	-3.8968135760515	-28.6525297071785	106	90	3
627	-8.21293950133258	-15.5300613464788	201	171	13
628	-12.5290366814588	-2.40758812706918	538	464	41
629	-16.8451051164884	10.7148899538442	182	179	16
630	-21.1611448067706	23.8373728934675	83	57	1
631	-25.4771557517815	36.9598606918007	78	48	0
632	-29.793137951463	50.0823533497751	68	58	0
633	-34.1369662178913	62.2776352809742	75	64	2
634	-38.480767822708	74.4729220727459	54	52	0
635	-42.7966658730293	87.5954293096438	75	54	1
636	-47.1125351778464	100.717941405252	74	48	0
637	-51.4283757370431	113.840458360501	66	66	0
638	-55.7441875507939	126.96298017446	77	45	0
639	-60.0599706190405	140.085506846197	74	55	1
640	-64.3757249414339	153.208038377576	54	50	0
641	-68.6914505178574	166.330574769527	68	43	0
642	-73.0071473488351	179.453116019256	57	65	0
643	-77.845709552872	192.591387763619	58	60	0
644	-82.1892337144236	204.786723699421	58	53	0
645	-86.5327312136651	216.982064494863	64	46	0
646	-90.8483135759598	230.104625724256	80	43	0
647	-95.1638671922265	243.227191809565	58	68	0
648	-99.4793920623488	256.349762753583	61	48	1
649	-103.794888186036	269.472338556312	53	58	1
650	-108.110355563345	282.59491921775	63	57	0
651	-112.425794194511	295.717504737899	69	73	1
652	-117.264084280061	308.855825693347	60	53	0
653	-121.57946384704	321.978421471082	77	55	2
654	-125.922711600026	334.173806546256	65	63	0
655	-130.265932690061	346.369196484797	58	58	0
656	-134.58122810378	359.491806839593	49	37	0
657	-138.896494770714	372.614422052167	67	58	0
658	-143.211732690921	385.737042126246	63	43	2
659	-148.049811288831	398.875401483849	59	58	1
660	-152.364990143979	411.998031814583	70	44	1
661	-156.680140252283	425.120667003095	67	54	0
662	-160.995261613396	438.243307048455	60	60	0
663	-165.310354227375	451.365951953456	62	37	0
664	-169.625418094278	464.488601716235	59	50	1
665	-173.940453213756	477.611256337725	55	47	1
666	-178.255459585984	490.73391581513	64	46	0
667	-182.598347812484	502.929364605807	63	62	0
668	-186.941209375451	515.124818256125	61	59	0
669	-190.266248635249	526.361581596546	70	58	0
670	-193.124242193764	535.728176639415	68	46	0
671	-196.01013589534	544.167558299378	55	59	1
672	-198.401080694166	551.663985770196	64	50	0
673	-199.167636306782	560.967622903176	68	60	0
674	-198.916404085292	569.312562908046	71	62	0
675	-198.832659961132	572.094209598377	65	54	0
676	-199.822527430893	573.980122566223	58	48	0
677	-200.812393992732	575.866035779938	60	52	0
678	-203.949483316799	575.960483537987	58	72	1
679	-207.086572604312	576.054933561012	61	70	0
680	-209.261716294743	573.336254907772	58	52	1
681	-210.969848288281	568.747403932735	67	61	0
682	-209.540885620692	564.064099666663	68	63	0
683	-207.616985764296	558.437838495709	58	59	1
684	-205.198145308939	551.868621145375	70	43	0
685	-202.284360164311	544.356448510662	79	40	0
686	-198.87562555878	535.901321679354	73	54	0
687	-195.494790190714	526.51898226887	55	52	0
688	-194.065793881193	521.835683758371	73	61	0
689	-190.217903912591	510.583177737892	84	68	0
690	-183.951080629893	492.761471411213	85	43	2
691	-179.636093627545	479.638805980794	62	62	1
692	-175.321077877714	466.516145410948	62	56	0
693	-171.00603338069	453.393489698879	78	46	0
694	-166.690960136475	440.270838843659	70	62	1
695	-161.852992096974	427.132456647232	82	37	1
696	-157.537859787291	414.009816050529	61	58	1
697	-153.222698730475	400.887180311605	55	59	0
698	-148.4125403855	386.821599377319	57	47	1
699	-143.602347837936	372.756024441682	79	46	0
700	-139.287095311447	359.63340435829	63	42	1
701	-134.97181403829	346.51078913454	53	59	1
702	-130.656504018523	333.388178766705	64	56	0
703	-126.341165251855	320.265573258512	47	70	0
704	-122.025797738752	307.142972609028	77	58	0
705	-117.710401479038	294.020376816392	71	42	1
706	-112.872092915757	280.882055821829	55	50	1
707	-108.55663759209	267.75947028771	52	51	0
708	-104.24115352222	254.636889615096	64	49	1
709	-99.4027524344274	241.498585420661	52	49	1
710	-95.0872093008948	228.376015004702	54	54	1
711	-90.7716374210431	215.253449448384	69	47	1
712	-86.4560367952217	202.130888747051	63	56	2
713	-82.1404074233724	189.008332909085	64	67	1
714	-77.3018531773123	175.87005631905	71	49	0
715	-72.9861647424987	162.74751073774	69	62	1
716	-68.6704475618317	149.62497001607	71	67	0
717	-63.8318007927737	136.486710228957	51	61	1
718	-59.5160245494335	123.364179765806	64	49	1
719	-55.2002195606474	110.241654161364	77	53	0
720	-50.8843858261826	97.1191334156319	56	43	0
721	-46.568523346039	83.9966175286099	67	47	0
722	-41.7297234213911	70.8583853477612	64	57	1
723	-36.890891607909	57.7201591702178	57	51	0
724	-30.1554967263946	38.0285508064553	90	65	1
725	-23.4200348112499	18.3369542034343	96	78	6
726	-19.1039951460552	5.21446909569204	184	154	12
727	-15.3108448641142	-7.89229337405413	326	315	30
728	-10.9947492799256	-21.0147693054751	160	187	17
729	-6.15570368082263	-34.1529570752755	87	91	0
730	-3.7361689232639	-40.7220487082377	61	58	0
731	0.0849436850403436	-52.9015802443027	74	40	0
732	6.32565035502193	-71.6501932758838	70	73	1
733	10.6418875769014	-84.7726449081674	88	53	1
734	14.9581535432371	-97.8950916826725	85	58	1
735	19.797378727817	-111.03324704431	56	54	1
736	24.6366358000669	-124.171396402642	72	55	0
737	29.4759247598704	-137.309539753944	68	66	0
738	34.315245607344	-150.447677100077	75	49	2
739	39.7053920623148	-162.674303816631	63	40	0
740	45.6185091339285	-174.916633480228	58	61	1
741	50.9808677370893	-188.070460564457	73	60	1
742	56.3711144252447	-200.297064757906	57	59	0
743	62.2843362265849	-212.539369833656	56	44	0
744	68.7205375290359	-224.797373595648	62	54	0
745	75.1567771839327	-237.055367144756	75	59	0
746	81.593055191217	-249.313350480981	59	46	1
747	88.5801656388794	-260.659812870435	53	51	0
748	95.5394701467012	-272.933479041792	76	54	0
749	101.975864650856	-285.191430142149	66	51	1
750	108.440138560371	-296.522155335173	69	46	1
751	115.399562381033	-308.795787617564	56	42	0
752	122.35902748158	-321.069408033974	76	63	1
753	129.34637012356	-332.415800856426	70	54	1
754	136.333750851394	-343.762181794271	74	50	1
755	143.293336594827	-356.035766591318	71	73	0
756	150.252963617851	-368.309339520521	71	51	0
757	157.240461794485	-379.655684817582	60	47	1
758	164.227998057089	-391.002018221654	67	60	0
759	171.187745721603	-403.275555533357	72	55	0
760	178.147534665477	-415.549080978148	67	58	1
761	185.1351883756	-426.895378742367	71	54	0
762	192.122880171286	-438.24166461546	77	60	1
763	199.082789755776	-450.515154441819	63	58	1
764	206.042740618985	-462.788632400334	55	51	0
765	213.030549861258	-474.13488263078	56	43	2
766	220.541372364096	-485.496809649281	61	53	0
767	227.529259129311	-496.84303524252	62	62	1
768	233.966393784445	-509.100777884945	51	45	0
769	240.926546245988	-521.374196477234	81	47	2
770	247.914549103938	-532.720387285575	57	56	1
771	254.351800250297	-544.978097686544	58	53	0
772	260.78908974689	-557.235797871836	67	65	1
773	268.300192433351	-568.597637549043	72	64	0
774	275.811335911101	-579.959463552572	68	63	0
775	282.248743338336	-592.217129898258	70	52	0
776	292.180320917221	-610.147842188366	64	51	0
777	302.662773448916	-627.166992831975	76	48	0
778	309.62332776963	-639.44029441569	68	70	0
779	316.583923367667	-651.713584132493	69	53	0
780	323.57235201908	-663.059645944275	76	54	1
781	330.560818754369	-674.405695863999	50	50	0
782	337.521534987667	-686.678949955851	65	57	2
783	344.482292498054	-698.952192181721	55	46	0
784	351.470876674925	-710.298206454143	63	55	1
785	358.459498935088	-721.644208838232	68	61	0
786	365.448159278487	-732.990199330263	66	61	1
787	371.913851653982	-744.320507955737	54	56	0
788	378.379579407861	-755.650806348771	65	65	0
789	384.84534254024	-766.981094505638	68	41	0
790	390.788130945235	-778.295704780146	50	53	0
791	396.758727031702	-788.68309019506	67	60	0
792	402.729353052331	-799.070466886275	59	55	1
793	408.700009007065	-809.457834857516	58	51	1
794	414.698465796944	-818.917977917939	61	42	0
795	420.201703355007	-827.435232015327	66	51	1
796	424.65892938897	-835.921151867136	64	55	0
797	428.620923515817	-843.464187623933	68	59	1
798	433.133717627381	-850.095665799454	60	72	1
799	437.61876035569	-857.654355270788	59	52	1
800	442.103819408221	-865.213039834052	62	58	0
801	446.561131182476	-873.698935723864	71	57	0
802	451.018461336673	-882.184826714918	70	53	0
803	455.998833383259	-890.686372492462	60	56	0
804	460.979225836694	-899.187912210822	61	63	0
805	466.482664239127	-907.705104259774	61	48	1
806	471.958367292478	-917.149505236186	49	56	0
807	476.415796452377	-925.635368449613	58	50	0
808	480.873243991809	-934.121226769872	59	56	0
809	485.853739619837	-942.622736194171	69	45	0
810	489.815947877942	-950.165712413378	72	58	0
811	492.759860618855	-956.750158345327	70	70	0
812	494.685471054225	-962.376076171175	67	44	0
813	495.565021475137	-967.970683636144	57	45	0
814	496.472326717689	-972.638074554503	72	62	0
815	497.407386071107	-976.378248928115	61	57	0
816	498.893232919683	-979.206861136481	68	57	0
817	501.480652464961	-980.212348373607	61	63	0
818	504.095823498443	-980.290617736988	61	66	0
819	506.215710244491	-979.4260157682	62	50	0
820	508.363345577556	-977.634196441621	57	59	0
821	509.492661073862	-974.883853700943	66	58	0
822	509.080624981492	-971.159335219301	82	52	0
823	508.117807569273	-968.346379797906	55	53	0
824	507.127241693495	-966.460640480742	63	54	0
825	506.136676725582	-964.574900924228	62	58	1
826	505.641394581995	-963.632031053305	70	44	0
827	505.641394581995	-963.632031053305	71	60	1
828	505.641394581995	-963.632031053305	63	50	0
829	505.641394581995	-963.632031053305	74	44	0
830	505.641394581995	-963.632031053305	85	66	0
831	505.641394581995	-963.632031053305	51	47	0
832	505.641394581995	-963.632031053305	62	49	0
833	505.641394581995	-963.632031053305	65	55	0
834	505.641394581995	-963.632031053305	59	65	0
835	505.641394581995	-963.632031053305	68	56	0
836	505.641394581995	-963.632031053305	86	63	0
837	505.641394581995	-963.632031053305	62	57	0
838	505.641394581995	-963.632031053305	69	56	0
839	505.641394581995	-963.632031053305	54	62	0
840	505.641394581995	-963.632031053305	62	62	0
841	505.641394581995	-963.632031053305	65	49	0
842	505.641394581995	-963.632031053305	67	46	0
843	505.641394581995	-963.632031053305	73	55	1
844	505.641394581995	-963.632031053305	66	53	0
845	505.641394581995	-963.632031053305	62	58	0
846	505.641394581995	-963.632031053305	63	41	0
847	505.641394581995	-963.632031053305	79	54	0
848	505.641394581995	-963.632031053305	71	51	0
849	505.641394581995	-963.632031053305	69	62	0
850	505.641394581995	-963.632031053305	56	63	1
851	505.641394581995	-963.632031053305	56	68	0
852	505.641394581995	-963.632031053305	63	40	1
853	505.641394581995	-963.632031053305	72	57	0
854	505.641394581995	-963.632031053305	85	60	0
855	505.641394581995	-963.632031053305	74	45	0
856	505.641394581995	-963.632031053305	77	38	1
857	505.641394581995	-963.632031053305	56	53	0
858	505.641394581995	-963.632031053305	69	44	0
859	505.641394581995	-963.632031053305	64	60	0
860	505.641394581995	-963.632031053305	61	50	1
861	505.641394581995	-963.632031053305	68	54	0
862	505.641394581995	-963.632031053305	60	60	1
863	505.641394581995	-963.632031053305	74	57	0
864	505.641394581995	-963.632031053305	71	55	1
865	505.641394581995	-963.632031053305	65	54	0
866	505.641394581995	-963.632031053305	67	59	0
867	505.641394581995	-963.632031053305	63	45	0
868	505.146112665068	-962.689161124639	76	60	0
869	503.632517647289	-960.787767309695	75	48	0
870	501.623643431347	-957.943502591923	60	49	0
871	499.119492397062	-954.156366243027	58	60	0
872	495.597037094587	-949.410702596419	57	60	1
873	491.607066486205	-942.794948080555	68	69	0
874	487.121834024496	-935.236317573115	59	61	0
875	482.141345493321	-926.734809435904	80	60	0
876	477.188634035469	-917.306078948081	77	52	0
877	471.740677639784	-906.934468427673	65	50	0
878	465.274459704407	-895.604317388497	83	51	0
879	458.257493406069	-885.185713022016	69	55	0
880	451.240562002466	-874.767096742988	66	63	1
881	443.728409428441	-863.40559116751	50	58	0
882	436.216297643434	-852.044071919285	71	56	1
883	429.227244193142	-840.698201983236	69	62	0
884	422.26599802525	-828.42510395404	73	41	0
885	415.304793133342	-816.151994057931	67	47	0
886	408.866642670939	-803.894537786022	75	56	0
887	402.428530556615	-791.637071299367	79	54	1
888	395.99045679078	-779.379594597034	63	48	0
889	389.580198119744	-766.19489152357	71	61	2
890	382.619195349223	-753.921725728549	70	52	1
891	375.135228131898	-741.632878471166	69	57	0
892	367.651305121195	-729.344017568044	73	58	0
893	360.662645747128	-717.998030561954	71	57	0
894	353.701809413673	-705.724815566093	63	64	0
895	346.741014356841	-693.451588705182	68	56	0
896	339.75247242389	-682.105566050857	67	63	0
897	332.791758323146	-669.832315442152	66	58	0
898	325.83108549926	-657.559052966535	65	72	0
899	319.36565534916	-646.228671186604	74	61	0
900	312.900260578201	-634.898279175162	81	42	0
901	305.939705461089	-622.62498279009	51	54	0
902	298.979191621533	-610.351674539037	61	58	1
903	291.990919951408	-599.005570420995	48	60	0
904	285.030487068812	-586.732238424011	73	61	1
905	278.070095464063	-574.458894560114	68	51	0
906	271.081941237557	-563.112754794769	64	58	0
907	264.093825095275	-551.766603142023	66	45	2
908	257.133554128173	-539.493223655969	69	62	1
909	250.173324439034	-527.219832302071	68	56	0
910	243.185325741535	-515.873645002954	73	55	1
911	236.197365128843	-504.527445814572	63	56	0
912	229.237256078341	-492.254018839449	70	70	0
913	222.277188306267	-479.980579997413	61	45	0
914	215.289345139114	-468.634345165454	67	64	0
915	208.329358326097	-456.360882579349	63	60	1
916	201.369412791973	-444.087408127263	74	50	0
917	194.381687071291	-432.741137650795	71	54	0
918	187.393999435939	-421.394855285063	63	57	1
919	180.434174542199	-409.121345212683	60	52	0
920	173.474390927528	-396.847823274322	75	47	1
921	166.486820739752	-385.501505265944	67	63	0
922	159.499288637715	-374.155175368302	77	57	1
923	152.539625664533	-361.881617809646	84	56	1
924	145.58000397071	-349.60804838594	55	36	2
925	138.592589317181	-338.261682847515	70	49	0
926	131.633048584394	-325.98808967974	64	43	0
927	124.67354913149	-313.714484645985	76	56	0
928	118.209205250372	-302.383784756996	61	50	0
929	111.744896750664	-291.053074635565	58	57	2
930	104.785515011812	-278.779435699806	78	55	0
931	97.8261745533091	-266.505784897134	71	58	0
932	90.839030179719	-255.159337905236	57	64	0
933	84.4027169090114	-242.901368819177	72	41	0
934	77.9664419905748	-230.643389520235	70	45	0
935	71.530205424584	-218.385400006548	66	49	0
936	65.6169490470202	-206.143108059652	67	58	0
937	59.1807877224637	-193.885098915547	69	58	0
938	53.2676036605262	-181.64278886281	64	57	0
939	47.877392473747	-169.416180096567	58	57	0
940	41.9921343331225	-156.246637790464	72	52	0
941	36.6019908767776	-144.020013790578	61	46	0
942	31.7348128755693	-131.80909448117	58	70	2
943	24.4758923539775	-112.101880849339	62	53	2
944	19.6366518659052	-98.9637309191748	47	44	0
945	17.7399718168308	-92.4103674301878	58	54	0
946	11.4991803849116	-73.6617723563686	71	45	2
947	4.73552450898569	-54.8974518524483	69	77	3
948	2.31596772751072	-48.3283653343096	85	57	2
949	-2.00020052952459	-35.2059039920568	69	72	3
950	-8.73585853492841	-15.5143443690613	196	182	15
951	-13.0519541441463	-2.39187060762197	494	452	27
952	-16.8451051164884	10.7148899538442	148	186	19
953	-21.1611448067706	23.8373728934675	92	61	0
954	-26.0000685010455	36.9755798345432	66	49	0
955	-30.3160491297022	50.0980730326846	62	52	1
956	-34.6320010130876	63.2205710913986	71	73	0
957	-39.4708321861108	76.3587948353961	56	57	0
958	-43.8146021289867	88.5540875727311	61	49	0
959	-48.1583454104257	100.749385170639	55	60	0
960	-52.4741828275146	113.871903207153	66	51	0
961	-56.2670895252959	126.978703108616	75	47	1
962	-60.5828710224014	140.101230320521	79	45	1
963	-64.8986237737699	153.223762392066	71	55	0
964	-69.2143477792852	166.346299326047	71	45	0
965	-73.530043038947	179.468841115013	63	53	1
966	-77.845709552872	192.591387763619	66	59	0
967	-82.1613473207108	205.71393927373	69	50	0
968	-86.4769563425798	218.836495639756	60	51	0
969	-91.3154260229203	231.974784190767	69	40	0
970	-95.6309759813012	245.097350815311	85	44	1
971	-99.9464971937123	258.219922298566	62	58	0
972	-104.784874349891	271.358227652498	64	53	0
973	-109.072443619254	285.40802496206	58	44	0
974	-113.359982052818	299.457827127539	82	58	1
975	-118.198264374456	312.596149281599	67	44	0
976	-122.513636626012	325.718746136874	75	56	0
977	-126.828980130842	338.841347853653	70	58	0
978	-131.667169927096	351.979686807841	65	58	2
979	-136.477428353857	366.045247324742	79	59	0
980	-141.28765257803	380.11081383843	58	48	0
981	-145.60287429567	393.233436609618	56	48	0
982	-149.918067266641	406.356064238586	62	39	0
983	-154.756098446553	419.494431999512	58	52	1
984	-159.594097736001	432.632805759087	69	50	0
985	-163.881295243918	446.682664595544	54	68	0
986	-168.168461915397	460.732528288849	65	57	1
987	-172.483505921846	473.855181289837	58	62	1
988	-176.826430393266	486.050623600371	66	63	1
989	-181.197238451103	497.31885522604	56	58	1
990	-184.522309340362	508.555613527074	61	62	0
991	-187.38032961206	517.922204255126	57	49	0
992	-190.266248635249	526.361581596546	61	69	0
993	-192.657215230982	533.858005467802	57	54	0
994	-194.581147333432	539.484259428456	70	58	0
995	-196.505073963257	545.11051434651	60	62	0
996	-197.934058189217	549.793813938275	61	52	1
997	-198.868102740613	553.534157661721	68	48	0
998	-199.279294999142	557.25876070559	81	52	1
999	-199.195550984063	560.040407350287	64	53	0
1000	-199.139721626707	561.89483845327	54	69	1
1001	-198.533128002367	564.660744274035	52	51	1
1002	-197.926535021397	567.426650176756	71	45	1
1003	-197.870706065616	569.281081303954	60	56	0
1004	-198.337725885736	571.151253201999	73	44	0
1005	-200.373290930525	573.068648019806	65	61	0
1006	-203.48246654839	574.090310984291	57	50	0
1007	-206.647473571007	573.257545111701	68	48	1
1008	-208.82261824439	570.538866234012	72	56	0
1009	-209.485051777854	565.918530706316	65	45	0
1010	-209.10178637068	561.266711005941	62	53	2
1011	-207.672818669642	556.583407460712	42	63	3
1012	-205.226061185589	550.941405625083	65	61	0
1013	-202.779296880879	545.299405292608	63	40	1
1014	-200.360440480115	538.730190941133	65	60	0
1015	-197.474550692772	530.290806387551	61	45	0
1016	-194.093707102176	520.908468230627	68	62	0
1017	-190.740759970737	510.598917490803	73	49	2
1018	-187.387795268325	500.289369687438	63	52	0
1019	-183.017006499984	489.021131535992	59	51	0
1020	-178.674102665507	476.825682717375	66	69	0
1021	-174.331172167673	464.630238759331	63	63	0
1022	-170.044029874087	450.580368591473	68	54	0
1023	-165.75685674377	436.530503283255	58	58	0
1024	-160.91888094024	423.392122284509	73	53	0
1025	-156.108777320071	409.326531752944	69	44	0
1026	-151.298639496963	395.260947219096	64	52	0
1027	-146.983437148563	382.138318496756	64	64	0
1028	-142.69610688003	368.088479094207	57	69	0
1029	-137.88587097358	354.022911355831	70	52	3
1030	-131.151483244437	334.331126599573	80	58	0
1031	-126.836147092341	321.208520550281	50	56	0
1032	-124.444924902811	313.712138057686	58	58	0
1033	-117.21541418269	293.077430666424	65	65	0
1034	-112.377102892613	279.939110271633	65	50	1
1035	-110.480819744582	273.385682025924	82	59	0
1036	-103.77404971543	252.766729594208	66	56	1
1037	-98.9635350334574	238.701210448518	65	41	1
1038	-94.1250970193068	225.56291285716	69	52	0
1039	-87.4181602528552	204.943988977	63	59	0
1040	-85.5496860538842	197.463357649744	75	59	0
1041	-80.7111532064737	184.32507685665	52	49	1
1042	-73.4532941428479	164.617666921578	60	54	0
1043	-71.0339918438694	158.048533279449	81	57	1
1044	-69.165463727375	150.567910100333	70	56	1
1045	-64.8776024770923	136.518158136867	74	55	0
1046	-60.0389269632869	123.379903146997	63	70	0
1047	-53.3037586719147	103.688254456967	59	57	0
1048	-46.5964010086609	83.0694019636139	67	67	0
1049	-41.7854764342192	69.0039542140439	69	65	0
1050	-37.4695528057637	55.8814485846087	69	44	1
1051	-33.1536004320369	42.7589478138834	55	59	5
1052	-30.7341570401913	36.1898393733427	76	59	2
1053	-25.8952463401947	23.0516269933432	85	87	1
1054	-19.1597372803953	3.36003794427961	188	165	18
1055	-14.843666783825	-9.76244230661541	302	275	21
1056	-10.004647619091	-22.9006348773837	135	140	8
1057	-5.71638588316273	-36.9503204459324	72	76	0
1058	-1.4280933131231	-51.0000011567026	77	70	0
1059	2.88809582073009	-64.1224614297971	54	63	0
1060	7.20431369921425	-77.2449168441817	58	66	0
1061	12.0434883252601	-90.3830818152055	71	55	0
1062	16.8548324620933	-104.448456363752	76	55	0
1063	21.6662107991287	-118.513824910857	60	56	0
1064	26.5054833978065	-131.651971872896	71	45	0
1065	31.3447878840961	-144.790112829767	67	44	0
1066	36.7070603452739	-157.943959116936	71	55	0
1067	42.5923055005842	-171.113508734852	65	62	0
1068	48.5054437233484	-183.355834072456	65	46	1
1069	54.4186173725757	-195.598150726408	77	45	1
1070	60.3039743110421	-208.767674312927	74	56	1
1071	66.7123131646076	-221.952896845527	65	62	0
1072	73.6436386586283	-235.153815947473	56	53	0
1073	80.0799093020032	-247.411801649258	59	56	0
1074	86.5162182976492	-259.66977713909	57	46	0
1075	93.447670876456	-272.870662396774	66	59	0
1076	100.407010806084	-285.144320135936	52	50	0
1077	107.88934476109	-297.433668548241	66	55	0
1078	115.371722925978	-309.723003318533	49	58	0
1079	122.331189624791	-321.996623745188	72	60	3
1080	129.290697603428	-334.270232305862	68	44	1
1081	136.801040015882	-345.632312250324	62	65	0
1082	144.283590379229	-357.921594272368	61	54	0
1083	151.243223527621	-370.195165509358	66	58	2
1084	158.202897955256	-382.468724881299	53	53	0
1085	165.68557801604	-394.75796781294	71	60	0
1086	173.168302286242	-407.047197100706	50	61	0
1087	180.128103480616	-419.320719158277	52	56	1
1088	187.087945954117	-431.594229348935	67	61	0
1089	194.047829706746	-443.867727674544	57	58	0
1090	201.035574571695	-455.213998293504	62	57	0
1091	208.518512314826	-467.503163028508	86	56	0
1092	216.001494266791	-479.792314118706	64	58	0
1093	222.961544464924	-492.065763251856	63	50	0
1094	229.92163594166	-504.339200518094	76	51	0
1095	237.40474758792	-516.628312515095	46	58	0
1096	244.887903442548	-528.917410866357	68	52	0
1097	251.848121683055	-541.190810818225	62	54	0
1098	258.808381201816	-553.464198902249	67	54	0
1099	265.768681998656	-565.737575120293	70	62	0
1100	272.729024073167	-578.010939470492	61	52	0
1101	280.212395105744	-590.299973279238	47	56	0
1102	287.695810345875	-602.588993443176	62	63	0
1103	294.684077574231	-613.93510448467	64	45	1
1104	301.644586090464	-626.208419640549	63	51	2
1105	308.605135884194	-638.481722930446	70	41	1
1106	316.088721848035	-650.770691259764	50	61	1
1107	323.57235201908	-663.059645944275	75	48	0
1108	330.533028573671	-675.332911915146	72	51	0
1109	337.493746404944	-687.606166018173	62	54	1
1110	347.948793639138	-705.552416881546	59	57	1
1111	358.899151242513	-724.441528758034	81	51	0
1112	362.88870131725	-731.057412324473	50	45	0
1113	369.849608622259	-743.330611313693	74	57	0
1114	376.810557204066	-755.60379843507	59	51	0
1115	380.30493635824	-761.276779480278	60	50	0
1116	387.26594605553	-773.549948792905	66	51	0
1117	394.226997029153	-785.823106238618	70	63	0
1118	404.682537471352	-803.769212068059	64	54	4
1119	415.661183675518	-821.730955827981	65	60	1
1120	419.678687389242	-827.419567923062	63	49	2
1121	426.6399246371	-839.692670229822	79	48	0
1122	433.601203160884	-851.965760665946	73	61	0
1123	437.067975017999	-858.565909544937	68	49	0
1124	448.019142601639	-877.454782836139	70	56	0
1125	455.503571414913	-889.743496562354	76	42	0
1126	458.99817070557	-895.416410548612	60	47	0
1127	469.482025700854	-912.435134667903	54	49	0
1128	476.471309967106	-923.780935883522	64	41	0
1129	479.442938245949	-929.438175297342	70	59	1
1130	486.844290322857	-944.508480610326	80	56	0
1131	491.274026392901	-953.921543803066	63	48	0
1132	492.732107638847	-957.677374648862	64	49	0
1133	495.565021475079	-967.970683636144	77	68	0
1134	497.930419821467	-976.393903424963	57	52	0
1135	498.920984385477	-978.279644833878	60	53	1
1136	501.480652464961	-980.212348373607	59	65	0
1137	505.08639167872	-982.176357685588	60	56	1
1138	507.729313423915	-981.327408534475	58	43	1
1139	509.904698104132	-978.608372120187	62	51	0
1140	510.538728175743	-974.915159725584	57	45	0
1141	510.12669118878	-971.190641354769	68	53	0
1142	508.145557171956	-967.419163450599	53	47	1
1143	505.146112665068	-962.689161124639	82	64	0
1144	501.651394514833	-957.016286256723	71	64	0
1145	497.633655147743	-951.327753906138	66	52	0
1146	493.643679559347	-944.712001341395	72	48	0
1147	489.158441439038	-937.153373029083	52	56	1
1148	484.177946570213	-928.651867329143	67	49	0
1149	479.22522832267	-919.223139272071	72	49	1
1150	474.244775407889	-910.721621462144	77	59	0
1151	468.741318022134	-902.20443952363	68	63	1
1152	462.742619184894	-892.744375162758	77	69	1
1153	456.743947545416	-883.28430205863	67	47	2
1154	450.745303103642	-873.824220213108	67	67	0
1155	444.223665493599	-864.348468545824	73	46	0
1156	437.729823004105	-853.945490372367	50	54	0
1157	431.236012927839	-843.542501943186	61	48	0
1158	424.742235264857	-833.139503256418	72	58	0
1159	419.294520826079	-822.767822795548	78	58	1
1160	413.846833843447	-812.39613502007	61	54	0
1161	407.931706422183	-800.154342014343	75	61	0
1162	402.016614423657	-787.912540318444	67	61	0
1163	395.550772687187	-776.582279023714	64	40	0
1164	388.066726338293	-764.293455401435	73	57	1
1165	380.582724195905	-752.004618135281	58	59	0
1166	373.098766259616	-739.715767219663	75	42	0
1167	365.642634748074	-726.499686544761	59	65	1
1168	358.681769387913	-714.226480029523	68	51	0
1169	351.72094530426	-701.953261647373	63	54	0
1170	344.760162497347	-689.680031398311	82	42	0
1171	333.782173592888	-671.718097122386	57	43	1
1172	322.832071478071	-652.828917444684	67	41	0
1173	319.365655349044	-646.228671186604	61	40	0
1174	312.405062017206	-633.955385824665	60	57	0
1175	301.95035100152	-616.009043536149	64	57	0
1176	298.456201561377	-610.335995505564	53	54	2
1177	290.972741868987	-598.046994574368	59	50	2
1178	279.995227497537	-580.084916258231	69	64	0
1179	276.501138131891	-574.411849545315	68	59	0
1180	269.540792198386	-562.138491241261	61	46	0
1181	259.114254011016	-543.264823561534	67	48	0
1182	255.648031598597	-536.664523091167	67	48	0
1183	248.16483129136	-524.375443970785	63	50	0
1184	237.215508351394	-505.486035062	60	60	0
1185	233.749352630228	-498.8857159568	66	55	0
1186	226.266285191814	-486.596596833318	56	56	0
1187	215.289345139114	-468.634345165454	68	50	0
1188	211.795437837602	-462.961223290302	68	57	0
1189	204.83547086484	-450.687754767016	58	54	2
1190	194.381687071291	-432.741137650795	60	54	1
1191	190.887838492927	-427.067997954786	57	64	0
1192	183.40502702567	-414.778800621629	65	48	1
1193	172.456288224319	-395.88921843376	47	70	0
1194	165.496550415992	-383.615682925098	69	49	1
1195	158.536853886908	-371.342135548592	70	48	0
1196	155.070936340839	-364.741749522276	58	69	1
1197	151.577198637242	-359.068576307036	52	43	0
1198	140.60091838165	-341.106124605052	71	60	0
1199	129.652569183672	-322.216427813284	49	59	0
1200	122.693081981502	-309.942819394171	66	56	0
1201	115.733636059158	-297.669199107215	53	54	0
1202	108.774231416814	-285.39556695614	52	53	0
1203	101.814868054702	-273.121922938153	73	59	0
1204	90.8668753748643	-254.232122230344	56	50	0
1205	83.3846713635721	-241.942742179148	66	52	0
1206	76.9484008589061	-229.684761299752	61	42	1
1207	70.5121687066276	-217.426770206541	80	53	0
1208	64.0759749067947	-205.168768900447	72	47	0
1209	54.6971526520792	-186.325994535349	66	54	0
1210	48.8118476722739	-173.156462337822	74	56	0
1211	42.926580871921	-159.986921465956	58	53	0
1212	37.564287000976	-146.833083174191	60	51	0
1213	32.7249613400782	-133.694949461147	65	63	0
1214	27.8856675668503	-120.556809743866	61	52	0
1215	25.4660326380399	-113.987737632357	59	70	3
1216	23.0464056812925	-107.418664020486	53	50	0
1217	18.207175683172	-94.2805122919381	64	45	0
1218	10.9762543924153	-73.6460578488186	60	49	0
1219	4.26833183917915	-53.0273053124547	75	60	3
1220	2.37169973639539	-46.473934147507	79	66	2
1221	-2.46738760080189	-33.3357566120103	75	67	6
1222	-9.20304000779288	-13.6441961517558	198	206	22
1223	-13.519131959416	-0.521721849218011	374	466	35
1224	-18.3302398502128	13.5436910791323	107	117	8
1225	-22.618399669358	27.5933912266046	82	66	2
1226	-24.5149477486266	34.1467758258805	70	60	0
1227	-29.353847735154	47.2849869672209	70	51	1
1228	-36.0892287673778	66.9765944667161	67	49	1
1229	-37.9857353005209	73.5299857836217	82	38	0
1230	-42.7966658728546	87.5954293105751	79	53	0
1231	-49.5040327002062	108.214275910519	71	54	0
1232	-53.8198570579407	121.33679556381	64	48	4
1233	-58.1356526700547	134.459320076741	62	64	0
1234	-62.4514195363154	147.581849448383	80	65	0
1235	-67.2900555920205	160.720107994974	62	59	2
1236	-71.6057633957826	173.842647626065	65	50	0
1237	-75.8935575635987	187.892407691106	77	50	0
1238	-80.7042138932738	201.957898612134	83	53	0
1239	-85.0198318016483	215.080453360453	59	53	2
1240	-89.3354209639365	228.203012964688	66	63	1
1241	-94.1738696629182	241.341305114329	63	54	1
1242	-99.0122864723089	254.479603267275	64	38	0
1243	-103.850671392225	267.617907422595	60	58	0
1244	-108.13824821118	281.667703650892	71	52	1
1245	-112.425794194511	295.717504737899	57	47	0
1246	-117.264084280061	308.855825693347	66	52	1
1247	-121.57946384704	321.978421471082	72	58	0
1248	-125.894814667525	335.101022108458	62	61	0
1249	-130.733012227574	348.239359864034	63	61	0
1250	-135.020404850075	362.289186318405	64	66	0
1251	-139.307766636426	376.339017631486	64	57	0
1252	-144.145869360713	389.477372185327	82	56	0
1253	-148.983940194827	402.615732741542	53	64	0
1254	-153.821979138593	415.754099301994	76	63	0
1255	-158.13712035981	428.876736110076	60	48	1
1256	-162.424327100569	442.926593327895	73	61	0
1257	-166.711503004713	456.976455402561	67	40	0
1258	-173.445501619426	476.668303111568	84	55	1
1259	-178.283369144192	489.806700267829	68	42	0
1260	-180.179433195619	496.360162577592	60	49	3
1261	-184.494398275798	509.482829073444	54	56	0
1262	-190.266248635249	526.361581596546	78	43	0
1263	-195.048172696319	541.354430841282	63	45	0
1264	-197.411206833785	549.778073254973	53	56	0
1265	-198.784359093814	556.315804299898	78	54	1
1266	-199.167636306782	560.967622902244	59	66	1
1267	-198.533128002367	564.660744274035	58	63	0
1268	-197.375771421881	568.338125029579	71	45	0
1269	-196.769179521129	571.104031089693	58	43	0
1270	-197.208285173576	573.901418442838	65	57	0
1271	-198.693086365005	576.730287432671	73	55	0
1272	-201.279411647702	577.736208035611	67	47	1
1273	-202.847955641861	577.783431810327	72	57	1
1274	-206.068792463338	575.096234424971	55	63	0
1275	-209.345467121864	570.554608324543	59	50	0
1276	-208.439352906134	565.887046571821	54	56	1
1277	-206.515452628781	560.260785882361	60	56	0
1278	-204.61946265219	553.707310631871	59	61	0
1279	-202.228529786225	546.210879558697	72	50	0
1280	-198.819796793105	537.755752733909	63	55	0
1281	-195.466876618331	527.446197796613	56	52	1
1282	-194.065793881193	521.835683758371	63	44	1
1283	-190.217903912591	510.583177737892	72	57	1
1284	-183.951080629893	492.761471411213	58	48	0
1285	-181.532161233423	486.1922687646	74	51	1
1286	-177.217159071763	473.069606035016	88	53	0
1287	-170.511078024632	452.450536881573	59	45	0
1288	-165.178179266164	438.3691977337	52	48	0
1289	-159.873147944396	423.360650310293	60	67	0
1290	-155.118848649377	407.440629904158	80	57	0
1291	-149.813737626246	392.432096336968	61	57	0
1292	-144.508586490352	377.423570032232	71	42	0
1293	-139.72626903624	362.430784354918	65	57	0
1294	-134.916016081232	348.36522022076	54	51	0
1295	-130.105728923634	334.29966208525	66	60	0
1296	-125.323304228019	319.30689440202	67	56	1
1297	-120.512947507959	305.241348263808	65	47	1
1298	-115.702556585486	291.175808123313	57	48	2
1299	-110.892131460598	277.110273984261	66	45	0
1300	-106.081672133645	263.044745844789	66	60	1
1301	-101.794065979368	248.994952320121	68	53	0
1302	-97.50642898964	234.94516365137	57	60	0
1303	-92.6958704238641	220.879652305506	66	51	0
1304	-87.8573900295887	207.741362515837	69	57	0
1305	-83.5696582140517	193.691589499824	69	61	0
1306	-79.2818955634139	179.641821343452	69	60	0
1307	-74.4433203359949	166.503548352048	73	44	0
1308	-70.1276120419498	153.381006008945	54	52	0
1309	-65.8118750018766	140.258468525484	64	52	0
1310	-61.0010883897194	126.192996777594	68	54	0
1311	-56.190267576545	112.12753102649	65	47	0
1312	-51.8744390707579	99.0050092013553	58	56	1
1313	-47.5585818195832	85.8824922339991	56	52	1
1314	-42.7197873487021	72.7442588498816	56	48	1
1315	-37.908836570743	58.6788159003481	64	65	1
1316	-33.6207634336897	44.6290990235284	82	73	0
1317	-29.3047859722865	31.5066025732085	63	57	1
1318	-24.4658647818142	18.3683919925243	69	84	6
1319	-19.6269117031479	5.23018741700798	144	150	10
1320	-15.3108448641142	-7.89229337405413	279	299	18
1321	-11.0226183735649	-21.9419848797843	171	151	18
1322	-6.21143955574371	-36.0073882304132	84	90	1
1323	-1.89528282423271	-49.1298539023846	72	58	0
1324	2.42090265196748	-62.2523147165775	68	54	0
1325	7.26004308048869	-75.3904856871814	60	67	1
1326	12.0992153970292	-88.5286506526172	69	48	0
1327	16.9384196011815	-101.666809612885	66	55	0
1328	21.7497944655479	-115.732178156264	72	48	0
1329	26.5612035298254	-129.7975406982	72	64	0
1330	31.4005057064933	-142.935681650415	52	59	0
1331	36.7627756349393	-156.089527929202	60	57	0
1332	42.1250805961317	-169.243366932496	54	52	0
1333	47.515275706246	-181.469983055256	63	63	1
1334	53.428443680401	-193.712301155552	56	56	0
1335	59.8367366513703	-206.897534661926	67	62	0
1336	66.2450709510013	-220.082757972181	56	56	0
1337	72.1305014924146	-233.252264199778	78	51	0
1338	78.5667647719383	-245.510252268054	66	54	0
1339	85.5260144175263	-257.783935419284	67	58	0
1340	92.4853053433471	-270.057606705464	61	62	1
1341	99.9675884932512	-282.346969646402	65	53	1
1342	107.449915853271	-294.636318941601	81	55	0
1343	114.409333548683	-306.909952917136	69	57	1
1344	121.368792523805	-319.183575026691	72	43	0
1345	128.851249582716	-331.472885232419	55	47	1
1346	136.333750851394	-343.762181794271	70	53	0
1347	143.293336594827	-356.035766591318	74	51	0
1348	150.252963617851	-368.309339520521	59	66	0
1349	157.735594584257	-380.598596992902	69	56	0
1350	165.21826976008	-392.887840820476	55	48	0
1351	172.178023550019	-405.161376437172	53	50	0
1352	179.137818619318	-417.434900188819	59	61	1
1353	186.62062349153	-429.724104923196	65	52	0
1354	194.103472572926	-442.013296014629	60	49	0
1355	201.091214247223	-453.359566609375	66	59	0
1356	208.051175762725	-465.633041170426	76	54	0
1357	215.534152829787	-477.922193154693	64	52	0
1358	223.017174105276	-490.211331496947	53	59	1
1359	233.443415793008	-509.085090861656	63	63	0
1360	243.897562781873	-527.031607633457	61	56	0
1361	250.85777489742	-539.305009277537	76	51	0
1362	258.341011352197	-551.594083076343	65	68	1
1363	265.824292015401	-563.883143230341	71	50	1
1364	272.784630893671	-576.156507558189	60	49	0
1365	279.745011050021	-588.429860020056	67	43	1
1366	286.705432484101	-600.703200615011	70	54	0
1367	293.693693816022	-612.049313350581	57	43	1
1368	301.17718794581	-624.338308948092	66	52	0
1369	308.660726283153	-636.627290898003	57	60	0
1370	315.621314158023	-648.900582298636	52	59	0
1371	322.581943310273	-661.173861830495	80	70	1
1372	330.065611338185	-673.462804686278	72	60	0
1373	337.549323573126	-685.751733893529	59	53	1
1374	344.510079485422	-698.024976108223	65	44	0
1375	351.470876674925	-710.298206454143	64	59	0
1376	358.431715140992	-722.57142493315	72	56	0
1377	365.392594883684	-734.844631545246	81	63	2
1378	372.353515903116	-747.117826287635	52	54	0
1379	379.314478199172	-759.39100916218	69	47	0
1380	386.798491087684	-771.679848372005	67	63	0
1381	397.776974940149	-789.641640117392	70	43	0
1382	408.232539950928	-807.587737003341	70	53	0
1383	415.193709958869	-819.860858811066	62	55	0
1384	422.154921242851	-832.133968750946	54	54	0
1385	429.116173802817	-844.407066822052	46	53	0
1386	436.628252979659	-855.768598875962	76	60	1
1387	444.112608768744	-868.057333488949	75	48	2
1388	451.046223910118	-881.257610474713	62	54	1
1389	458.00764450134	-893.530659355223	67	64	0
1390	464.473840544	-904.860821527429	65	58	1
1391	470.444803531456	-915.24809935037	69	62	0
1392	476.443553208432	-924.708152167499	71	58	1
1393	481.919301384711	-934.152539813891	56	51	1
1394	486.3490148579	-943.565608432516	74	55	0
1395	490.283471376693	-952.035800470971	64	59	0
1396	493.722665152687	-959.56311737746	74	58	1
1397	495.620526038052	-966.116251028143	65	45	1
1398	496.500078760728	-971.710858253762	62	57	0
1399	497.407386071107	-976.378248928115	73	68	0
1400	498.865481456683	-980.134077438153	73	42	0
1401	501.39739976608	-982.993997300975	61	70	0
1402	503.984822136583	-983.999483005144	82	50	0
1403	506.627745204896	-983.150534506887	63	54	1
1404	509.29841641197	-981.374368080869	57	58	1
1405	510.372234081675	-980.478457788937	54	50	0
1406	510.923017200665	-979.566894375719	69	47	1
1407	511.47380010027	-978.655330894515	70	48	0
1408	511.47380010027	-978.655330894515	74	54	1
1409	511.47380010027	-978.655330894515	67	51	1
1410	511.47380010027	-978.655330894515	57	52	1
1411	511.47380010027	-978.655330894515	82	57	1
1412	511.47380010027	-978.655330894515	49	58	0
1413	511.47380010027	-978.655330894515	51	49	0
1414	511.47380010027	-978.655330894515	62	57	0
1415	511.47380010027	-978.655330894515	54	44	1
1416	511.47380010027	-978.655330894515	68	58	0
1417	511.47380010027	-978.655330894515	60	56	0
1418	511.47380010027	-978.655330894515	84	61	0
1419	511.47380010027	-978.655330894515	61	43	0
1420	511.47380010027	-978.655330894515	82	62	0
1421	511.47380010027	-978.655330894515	67	57	1
1422	511.47380010027	-978.655330894515	70	58	1
1423	511.47380010027	-978.655330894515	56	63	0
1424	511.47380010027	-978.655330894515	61	56	0
1425	511.47380010027	-978.655330894515	62	67	2
1426	511.47380010027	-978.655330894515	61	71	0
1427	511.47380010027	-978.655330894515	59	59	0
1428	511.47380010027	-978.655330894515	70	57	1
1429	511.47380010027	-978.655330894515	67	53	0
1430	511.501548891421	-977.728114547208	70	50	0
1431	511.529297685367	-976.800898199901	69	53	0
1432	512.107828836306	-974.962118291296	64	58	0
1433	512.191074916918	-972.180469228886	46	51	2
1434	510.705222369928	-969.351861624047	65	54	0
1435	508.201056385646	-965.564730753191	73	57	1
1436	505.173862953729	-961.761944781989	56	52	0
1437	501.651394514833	-957.016286256723	57	52	0
1438	497.138376518327	-950.384883007966	68	56	1
1439	492.653125929646	-942.826258515008	55	55	1
1440	488.195645827218	-934.340412796475	70	56	0
1441	483.215156408318	-925.838905895129	76	63	0
1442	478.234687396151	-917.337392935529	53	48	0
1443	473.281996377918	-907.908657623455	57	69	0
1444	464.806954663189	-893.734226277098	62	52	1
1445	455.285926414013	-879.5284580281	75	61	0
1446	447.745991081872	-869.094176012091	43	39	1
1447	439.738603861071	-856.789786199108	59	51	0
1448	431.236012927839	-843.542501943186	63	54	0
1449	422.238228825445	-829.352320155129	67	62	0
1450	414.314305950596	-814.266232219525	71	40	0
1451	407.436466349871	-799.211460218765	70	54	0
1452	400.007892494032	-785.068226051517	76	57	2
1453	392.5515936304	-771.852194444276	70	54	0
1454	385.095342394954	-758.636149213649	68	43	0
1455	377.639138787927	-745.420090361498	57	55	0
1456	370.182982808969	-732.204017885029	78	40	0
1457	362.699091548682	-719.915147901513	63	66	1
1458	355.738246161316	-707.641936317086	74	51	0
1459	348.254441849014	-695.353039961308	77	58	0
1460	340.770681743277	-683.064129960723	84	57	0
1461	330.343514442211	-664.190644124523	74	47	0
1462	319.365655349044	-646.228671186604	76	46	0
1463	311.882069140673	-633.93970844429	73	61	0
1464	304.921518550778	-621.666410354897	64	54	0
1465	297.961009238148	-609.393100398593	64	44	0
1466	290.477552720928	-597.104098559357	46	49	0
1467	282.99414041132	-584.815083076246	63	61	0
1468	276.033757860598	-572.541735801846	59	57	0
1469	269.07341658778	-560.268376662396	59	52	0
1470	262.113116592809	-547.995005656034	65	61	2
1471	254.629876718216	-535.705938351341	66	47	0
1472	247.146681051468	-523.416857402772	75	53	0
1473	240.186507820035	-511.143449080177	63	65	0
1474	233.226375866623	-498.870028890669	60	65	0
1475	226.266285191814	-486.596596833318	57	44	0
1476	219.306235795491	-474.323152911849	64	58	0
1477	212.346227677772	-462.049697121605	93	60	0
1478	204.863289934176	-449.760538904928	67	48	0
1479	197.380396399472	-437.4713670481	54	53	1
1480	190.420515047095	-425.197873942554	49	73	0
1481	183.460674973612	-412.924368971959	62	52	0
1482	176.50087617914	-400.650852137245	71	39	0
1483	169.018155084108	-388.361628459767	67	48	0
1484	161.535478198144	-376.072391140275	74	54	0
1485	154.575806170527	-363.798836991191	61	61	1
1486	147.616175422445	-351.525270974264	68	47	1
1487	140.656585953897	-339.251693093218	67	60	0
1488	133.697037764709	-326.97810334526	62	71	2
1489	126.214576064667	-314.688801486976	64	56	0
1490	118.732158574509	-302.399485985748	74	57	1
1491	111.772737154097	-290.125858924352	57	43	1
1492	104.813357013452	-277.852219999768	58	40	1
1493	97.8540181530407	-265.578569208272	53	61	0
1494	90.8947205728618	-253.304906552657	63	55	1
1495	83.9354642729741	-241.031232031062	65	48	0
1496	76.9762492533191	-228.757545644417	65	50	0
1497	70.5400185876642	-216.499554559588	71	44	0
1498	64.1316776449676	-203.314337625168	74	67	1
1499	57.6955251710606	-191.056326122954	63	55	0
1500	51.7823496219935	-178.814013897441	69	51	0
1501	45.8970651098061	-165.644477368332	72	51	0
1502	40.5347542022355	-152.490643053316	67	43	0
1503	35.172478327353	-139.336801460944	69	49	0
1504	29.8102374851587	-126.182952591218	54	31	0
1505	24.9709623826202	-113.04480927065	57	54	0
1506	20.1317191676353	-99.906659943983	69	59	2
1507	15.2925078403205	-86.7685046130791	58	69	0
1508	10.4533284010249	-73.6303432770073	73	76	1
1509	3.74540831637569	-53.0115898996592	80	63	3
1510	-0.542903172201477	-38.961914584972	76	60	7
1511	-4.8590515704127	-25.8394500035793	110	93	5
1512	-9.17517122376012	-12.7169805606827	223	212	20
1513	-11.5946792269242	-6.14788534119725	444	370	33
1514	-18.3023688652902	14.4709066702053	109	97	6
1515	-25.0099882262875	35.0897104358301	68	62	2
1516	-29.3259740835638	48.2122025536373	65	46	1
1517	-33.6419311956852	61.3346995320171	74	67	0
1518	-38.480767822708	74.4729220727459	71	56	1
1519	-42.7966658730293	87.5954293096438	79	48	0
1520	-47.0846572389128	101.645156987943	59	50	0
1521	-51.8955210927525	115.710611913353	67	60	1
1522	-56.2113292486756	128.833134265617	65	53	0
1523	-60.5271086592111	141.955661479384	59	60	0
1524	-65.3657579323626	155.093917624094	63	41	0
1525	-69.681478280283	168.216455095448	73	46	0
1526	-73.9692854551831	182.266213000752	74	39	1
1527	-78.2570617948659	196.315975766629	63	47	0
1528	-82.5726938185398	209.438527814113	87	71	1
1529	-87.4111876244424	222.576811557636	62	48	0
1530	-92.2496495411615	235.715101305395	54	49	0
1531	-96.5651921842946	248.837669011205	64	47	0
1532	-100.880706081341	261.960241572	60	49	0
1533	-105.719075473782	275.098548124544	64	53	1
1534	-110.034530306875	288.221130946651	75	46	0
1535	-114.322062236723	302.270934192464	63	48	0
1536	-119.132442634844	316.336473108269	67	48	1
1537	-123.970685302804	329.474802461453	54	54	0
1538	-128.286019921012	342.597405796871	60	53	0
1539	-132.601325792668	355.720013990998	57	52	0
1540	-137.411576221115	369.785575706512	61	50	0
1541	-141.698921224975	383.835409715772	70	46	1
1542	-146.014137198508	396.958033026196	65	58	0
1543	-150.329324424907	410.080661192536	84	51	0
1544	-154.644482904521	423.203294216655	64	56	0
1545	-159.482477574318	436.341667967848	63	60	0
1546	-164.320440353767	449.48004772421	74	55	0
1547	-169.130463885434	463.545649031177	92	38	1
1548	-173.940453213756	477.611256337725	78	63	0
1549	-178.255459585984	490.73391581513	59	52	0
1550	-182.570437210961	503.856580152176	59	57	1
1551	-186.885386088397	516.979249348864	70	60	1
1552	-190.705365082133	529.158968014643	62	52	0
1553	-194.058294743474	539.468519164249	56	50	1
1554	-196.944183646119	547.907901543193	63	63	0
1555	-198.840188194474	554.461373206228	66	48	0
1556	-199.195550984063	560.040407350287	79	53	0
1557	-198.533128002367	564.660744274035	76	41	0
1558	-197.40368578682	567.410909465514	62	48	0
1559	-196.825008041866	569.249599950388	62	68	0
1560	-196.797093782865	570.176815520972	65	45	0
1561	-196.797093782865	570.176815520972	62	46	0
1562	-196.27424488106	570.161074940115	74	48	0
1563	-195.751395978266	570.145334422588	71	54	1
1564	-195.751395978266	570.145334422588	71	60	0
1565	-195.723481939698	571.072549995035	65	48	0
1566	-196.190502422221	572.942721659318	58	53	1
1567	-197.703219130985	574.844374714419	57	51	1
1568	-200.261630708992	576.777510269545	58	41	0
1569	-203.398719369725	576.871957640164	62	58	0
1570	-206.619557180908	574.184760651551	61	48	1
1571	-208.850535069651	569.611650705338	80	65	0
1572	-208.495186302636	564.032615523785	59	58	0
1573	-206.599201330042	557.479139313102	50	54	0
1574	-204.208274375938	549.982707040384	64	57	0
1575	-200.799548652663	541.527578530833	72	57	0
1576	-196.923783073958	531.202281318605	75	52	0
1577	-193.103823441255	519.022556893528	66	48	0
1578	-188.788895504957	505.899881208315	66	51	2
1579	-184.473938821175	492.777210379019	54	49	0
1580	-180.158953389851	479.654544408433	69	43	1
1581	-175.34898658219	465.588929879479	60	40	1
1582	-170.538985571417	451.523321349174	64	57	1
1583	-165.701043968322	438.38493435178	76	59	1
1584	-161.413842093607	424.33507390134	74	60	0
1585	-157.126609382394	410.285218307748	73	54	0
1586	-152.316476084525	396.219632570632	74	54	0
1587	-147.506308583717	382.154052833095	70	60	0
1588	-142.668206053437	369.015694634058	65	63	0
1589	-137.857971304678	354.950126895681	64	67	0
1590	-133.047702353389	340.884565157816	67	47	0
1591	-128.732379789057	327.76195695065	64	57	2
1592	-124.417028478172	314.639353601262	71	75	0
1593	-119.606662602106	300.573808659799	61	33	0
1594	-115.319145407411	286.524000023492	73	46	0
1595	-111.00370419916	273.401411789469	55	51	0
1596	-106.193240241671	259.335883643478	60	53	1
1597	-101.382742081943	245.270361496136	70	58	2
1598	-96.5443200126174	232.132060901262	82	49	0
1599	-92.2287570193294	219.009493725374	61	61	1
1600	-87.9410529009183	204.95971584972	74	61	1
1601	-83.1304236163269	190.894216503017	67	50	1
1602	-78.2918748242082	177.755938710645	65	64	0
1603	-73.4532941428479	164.617666921578	75	48	0
1604	-68.6425645685522	150.552185576409	77	62	0
1605	-64.3547016353696	136.502434152178	64	66	0
1606	-60.0389269632869	123.379903146997	56	63	0
1607	-52.8087330725393	102.745316355489	49	68	0
1608	-47.9978546959464	88.6798608060926	61	57	0
1609	-45.5784639648627	82.110743066296	67	52	0
1610	-38.8431536493008	62.4191195787862	71	54	1
1611	-34.5272132914979	49.2966171922162	83	58	0
1612	-29.7162049508188	35.2311844443902	72	60	5
1613	-23.0086078086169	14.612373104319	125	96	12
1614	-18.6925623994321	1.48988853301853	206	183	17
1615	-13.8535696690087	-11.648308839649	272	296	25
1616	-9.5374651987222	-24.7707831505686	136	156	9
1617	-5.22133198357187	-37.8932526018471	81	79	1
1618	-0.382246732886415	-51.0314331706613	68	69	1
1619	3.90608003636589	-65.0811079423875	70	64	0
1620	8.19443763978779	-79.1307778572664	62	56	0
1621	13.0336177195422	-92.2689416231588	56	59	0
1622	15.4532197174267	-98.8380212550983	65	45	0
1623	20.2924476287444	-111.976176016964	54	64	1
1624	27.5513492852333	-131.68339689821	56	52	0
1625	32.3906569157261	-144.821536647156	71	52	0
1626	37.7529325231444	-157.975381599739	78	50	1
1627	43.638180826616	-171.144929758273	59	57	0
1628	49.5234673097148	-184.3144692434	52	53	0
1629	55.4087919726153	-197.484000056051	55	54	1
1630	61.2941548150266	-210.653522195294	65	56	0
1631	67.2074063675827	-222.895820032805	58	54	0
1632	73.6436386586283	-235.153815947473	61	62	0
1633	80.575008632557	-248.354723203927	56	60	0
1634	87.5342689307872	-260.628402957693	80	50	0
1635	94.4935705093667	-272.902070844546	61	42	0
1636	101.452913368295	-285.175726869144	66	46	0
1637	108.935250254232	-297.465073442087	58	45	0
1638	116.417631350399	-309.754406370223	63	55	0
1639	123.377100978163	-322.02802508045	68	59	0
1640	130.831733107392	-335.244547370821	59	55	0
1641	138.314247077331	-347.533840301447	57	54	0
1642	145.301677684707	-358.880205959082	72	45	0
1643	152.261315360258	-371.153775491752	68	55	0
1644	159.220994315052	-383.427333160304	66	61	0
1645	166.180714549439	-395.70087896008	60	45	1
1646	173.663441994635	-407.990107339807	50	64	0
1647	181.146213649306	-420.279322073795	78	58	0
1648	188.106060649967	-432.552830562927	52	59	1
1649	195.065948929463	-444.826327182353	68	61	1
1650	202.548850279883	-457.115502825938	60	65	1
1651	210.031795838964	-469.404664823785	61	70	0
1652	216.991810883919	-481.678124130704	53	61	0
1653	223.979681797384	-493.024355691858	73	50	0
1654	231.46275534149	-505.313478585333	68	39	0
1655	238.945873093966	-517.602587832138	73	67	0
1656	245.906054583436	-529.875997944735	68	61	0
1657	252.866277351219	-542.149396192282	68	67	1
1658	259.826541396847	-554.422782572918	66	42	1
1659	266.786846720614	-566.696157085709	61	59	2
1660	274.270179651561	-578.98520179186	61	54	1
1661	281.753556790121	-591.274232849479	74	52	0
1662	288.713988876261	-603.547570046969	66	58	0
1663	295.674462240073	-615.820895375684	59	48	0
1664	302.634976881382	-628.094208837487	65	68	1
1665	309.595532800246	-640.367510433309	51	56	0
1666	317.079125114251	-652.656476947479	61	38	2
1667	324.562761635461	-664.945429815911	60	48	0
1668	331.523444314895	-677.218694091775	62	48	1
1669	338.484168271592	-689.491946501657	59	56	0
1670	345.444933505205	-701.765187043697	71	55	0
1671	352.405740015383	-714.038415717892	71	53	0
1672	359.366587802593	-726.311632525176	53	49	0
1673	366.850482237467	-738.600508119911	66	47	0
1674	377.828792662767	-756.562353231944	82	58	0
1675	388.284188191406	-774.508501032367	54	58	1
1676	394.722232573782	-786.765989612788	55	56	0
1677	400.665076810052	-798.080585386604	67	71	0
1678	406.140485562151	-807.52507436648	100	58	2
1679	411.120676226565	-816.026674699038	76	44	1
1680	415.110397607263	-822.642507364042	63	56	0
1681	417.586623536656	-827.35691092629	68	53	0
1682	418.577115496795	-829.242671928369	46	54	0
1683	420.585871663294	-832.086977015249	55	56	0
1684	423.089878455619	-835.87416105438	57	48	0
1685	424.080374950427	-837.759920720942	71	45	1
1686	425.098640852666	-838.718463949859	57	39	0
1687	425.593889780052	-839.66134357173	62	57	1
1688	425.56612139463	-840.588559772819	77	45	0
1689	425.56612139463	-840.588559772819	64	67	1
1690	425.56612139463	-840.588559772819	68	51	0
1691	425.56612139463	-840.588559772819	57	67	0
1692	425.56612139463	-840.588559772819	73	49	0
1693	426.089138934214	-840.604223133996	70	34	0
1694	426.61215647473	-840.619886432774	72	59	1
1695	426.61215647473	-840.619886432774	76	47	0
1696	426.61215647473	-840.619886432774	77	53	1
1697	426.584388315212	-841.547102634795	88	48	0
1698	426.556620158488	-842.474318834953	61	49	0
1699	428.070137820032	-844.37574077677	76	50	1
1700	430.60192602512	-847.235704052262	69	48	0
1701	432.610698958102	-850.080003300682	65	70	0
1702	435.086961166642	-854.794396263547	58	55	1
1703	438.058483305096	-860.451665824279	72	58	0
1704	441.553034195269	-866.124594666995	71	42	0
1705	445.570615866629	-871.813181504607	63	55	0
1706	449.560445492913	-878.428980689496	62	52	0
1707	454.045548761322	-885.98765216209	60	56	0
1708	458.502907490125	-894.47353498172	69	61	0
1709	462.960284598405	-902.959412905388	54	50	0
1710	467.94070607773	-911.460944141261	71	67	0
1711	472.921147963905	-919.962469317019	75	58	0
1712	477.901610256638	-928.463988434523	56	55	0
1713	482.359063922486	-936.949845121242	62	62	1
1714	486.321260388766	-944.492824728601	77	45	0
1715	489.788194209104	-951.09292871505	66	66	1
1716	492.209076130821	-957.661719498225	69	65	0
1717	493.58390143764	-964.199198893271	81	60	0
1718	494.463450995449	-969.793806583621	69	54	0
1719	495.866036969586	-975.404068769887	62	57	0
1720	500.434584058647	-980.181040188298	50	47	0
1721	505.637176120712	-981.264794924296	67	58	0
1722	508.307846659329	-979.48862911202	75	63	1
1723	509.960196358559	-976.753939434886	59	63	1
1724	510.071192900883	-973.045074053109	70	43	0
1725	508.640840335749	-968.36203301698	64	48	0
1726	505.641394581995	-963.632031053305	64	54	0
1727	502.118923988426	-958.886372948065	82	69	0
1728	498.101182125567	-953.197841074318	59	56	0
1729	493.588173752825	-946.566433983855	66	48	0
1730	491.607066486205	-942.794948081486	59	63	0
1731	486.598805205955	-935.220661709085	71	64	0
1732	481.590562053956	-927.646369259804	51	54	0
1733	479.114203479781	-922.932004461996	53	58	0
1734	470.666868611937	-907.830369126983	77	59	0
1735	461.173547940736	-892.697398374788	78	63	2
1736	454.651857066026	-883.22166326642	59	44	0
1737	448.130195645383	-873.745917879045	85	66	0
1738	444.607865518134	-869.000210810453	72	54	0
1739	439.104523121379	-860.482989413664	62	64	0
1740	431.124944355863	-847.251366796903	73	56	0
1741	426.172443764168	-837.822574524209	73	59	1
1742	421.21996586374	-828.393776207231	61	56	1
1743	416.295281223545	-818.037755654193	76	50	0
1744	410.875379789097	-806.738847696222	66	59	0
1745	405.455508329556	-795.439932438545	65	66	0
1746	399.512656052189	-784.125343290158	57	60	2
1747	393.046827009646	-772.795078053139	71	68	1
1748	386.581033345487	-761.464802579023	62	50	0
1749	379.620047351578	-749.191631690599	55	42	0
1750	372.659102633945	-736.918448934332	50	54	0
1751	365.175195498625	-724.629583491012	65	46	0
1752	357.69133256952	-712.340704401955	56	71	1
1753	350.730514611001	-700.067484325729	59	49	0
1754	343.797525173228	-686.867036298849	68	55	0
1755	336.313793643087	-674.578118124977	69	48	0
1756	328.830106320034	-662.289186305366	69	56	3
1757	321.869457996509	-650.015917053446	71	50	0
1758	314.908850950073	-637.742635936476	75	54	1
1759	307.948285181017	-625.4693429498	55	52	0
1760	300.987760689284	-613.196038097143	62	61	0
1761	293.504288540687	-600.907041730359	61	56	2
1762	286.020860599645	-588.618031720631	69	54	0
1763	279.060462869937	-576.344689549878	59	53	0
1764	268.606041435443	-558.398262025788	73	62	2
1765	257.656535737275	-539.508907778189	63	45	0
1766	250.173324439034	-527.219832302071	62	52	1
1767	243.213136028149	-514.946429081261	50	55	1
1768	236.252988895518	-502.673013995402	78	60	0
1769	229.292883041257	-490.399587040767	75	48	0
1770	222.332818465366	-478.126148220152	63	66	0
1771	214.849822346878	-465.83700820338	51	54	1
1772	207.366870437108	-453.547854539007	57	55	2
1773	200.406932626152	-441.274378404953	77	51	0
1774	193.447036094149	-429.000890403986	64	56	0
1775	185.964213879954	-416.711697648279	63	50	0
1776	178.481435874593	-404.422491247766	66	51	0
1777	171.521666108689	-392.148965932429	72	58	1
1778	164.561937622086	-379.875428752042	61	47	1
1779	157.602250414609	-367.601879703812	57	44	0
1780	150.119644849969	-355.312621489167	60	59	1
1781	142.637083494978	-343.023349629715	75	49	0
1782	135.677523055114	-330.749763269909	61	59	0
1783	128.690167368506	-319.403380780481	74	56	1
1784	121.207734001975	-307.114069818519	63	44	0
1785	113.72534484521	-294.82474521175	53	66	3
1786	106.765950855508	-282.551109663211	70	49	1
1787	99.8065981459222	-270.277462247759	65	58	0
1788	92.8472867165692	-258.003802968189	71	64	2
1789	85.9158629062586	-244.802916153334	64	58	0
1790	79.4795806239126	-232.544939218089	51	50	0
1791	73.0433366940124	-220.286952072755	60	43	0
1792	66.6349819179741	-207.101739070378	64	63	0
1793	57.7790837592329	-188.274679228663	78	43	0
1794	48.9232673738734	-169.44759985432	59	62	1
1795	43.0380060849711	-156.278059008531	66	55	0
1796	37.6757172794314	-143.124220733531	63	43	1
1797	32.313463506347	-129.970375182107	63	48	0
1798	26.9512447661255	-116.816522355191	45	48	1
1799	22.1119906437234	-103.67837543413	58	47	0
1800	17.2727684089332	-90.5402225097641	59	68	1
1801	12.4614416356781	-76.4748479826376	74	52	0
1802	7.6501490623923	-62.4094674549997	62	60	1
1803	3.33394787530415	-49.2870120536536	75	66	1
1804	-0.982224567094818	-36.1645517926663	83	74	4
1805	-5.82128819689387	-23.0263700559735	103	93	13
1806	-10.137401578424	-9.90389953646809	342	264	33
1807	-14.4534862147993	3.21857584454119	203	467	39
1808	-19.2645861078636	17.2839899742976	123	82	6
1809	-23.552738377417	31.3336912011728	80	65	0
1810	-27.868733121024	44.4561817003414	62	65	0
1811	-32.7076093999203	57.5943970391527	74	49	0
1812	-37.02354508196	70.7168977959082	72	56	1
1813	-41.3394520185539	83.8394034132361	67	58	0
1814	-46.1782357757911	96.9776355577633	58	43	0
1815	-50.4940836505266	110.100151433609	62	55	0
1816	-54.7820229884237	124.149887748063	59	46	0
1817	-59.5928321201936	138.215352274477	59	43	0
1818	-63.9085901000653	151.337883267552	57	51	1
1819	-68.2243193344912	164.460419116542	67	58	0
1820	-73.0629157371586	177.59868486505	52	51	0
1821	-77.3785859086202	190.721230975352	66	56	0
1822	-81.6942273342866	203.843781943433	61	56	1
1823	-86.5048437795485	217.90928006731	74	54	0
1824	-90.7925366183044	231.959056864493	65	52	0
1825	-95.1080881480593	245.081622949801	74	55	0
1826	-99.9464971937123	258.219922298566	80	54	0
1827	-104.261989659746	271.342498641461	63	41	0
1828	-108.577453379577	284.465079843998	72	61	1
1829	-113.387875978253	298.530611561611	77	50	0
1830	-117.675384622067	312.580418586731	71	52	1
1831	-121.990758444706	325.703014901839	63	48	0
1832	-126.828980130842	338.841347853653	70	53	0
1833	-131.667169927096	351.979686807841	85	48	0
1834	-138.373622202722	372.598688767292	61	55	0
1835	-145.080004196672	393.21770248469	88	42	3
1836	-147.499039717892	399.786882611923	52	59	0
1837	-151.814219100925	412.909512397833	71	62	0
1838	-158.548366967647	432.601334072649	67	56	0
1839	-163.386337511067	445.739712629467	67	67	0
1840	-168.224276163848	458.878097190522	66	60	0
1841	-172.511414090812	472.927965740673	66	64	0
1842	-176.826430393266	486.050623600371	59	51	0
1843	-181.169328201097	498.246070770547	82	52	0
1844	-185.017254456587	509.498568134382	56	56	0
1845	-188.398127966851	518.880898706615	59	52	1
1846	-190.761190227058	527.304536923766	61	55	0
1847	-192.162274890055	532.915049900301	58	48	1
1848	-193.124242193764	535.728176639415	62	46	0
1849	-193.619181966118	536.671132327989	84	52	0
1850	-193.591268697695	537.598347872496	61	54	1
1851	-193.56335542642	538.525563418865	84	33	1
1852	-194.058294743416	539.468519164249	69	61	0
1853	-194.553233833343	540.411474972032	70	60	0
1854	-195.020259079232	542.281646383926	68	43	2
1855	-195.954308195214	546.021989391185	57	57	0
1856	-197.411206833785	549.778073255904	53	49	0
1857	-198.317337398883	554.44563240651	56	59	0
1858	-198.17776518414	559.081710156053	76	50	0
1859	-197.543257569545	562.774831656367	79	61	1
1860	-196.38590145373	566.452212663367	64	47	0
1861	-195.779310014041	569.21811884921	77	55	0
1862	-195.695567898336	571.999765570275	62	47	1
1863	-196.134674102243	574.79715281073	72	42	1
1864	-199.738782595261	576.761769261211	66	43	1
1865	-204.416499626823	577.830656150356	62	44	2
1866	-207.08657260437	576.054933561012	66	60	0
1867	-209.289633239969	572.409039377235	60	46	0
1868	-209.95206713496	567.788703908212	66	63	0
1869	-208.551019687962	562.178184480406	70	48	0
1870	-206.627117558266	556.551923792809	61	42	2
1871	-204.208274375938	549.982707040384	59	51	0
1872	-200.799548652663	541.527578530833	61	61	0
1873	-197.418722630129	532.145237437449	75	50	0
1874	-194.065793881193	521.835683758371	70	62	0
1875	-190.217903912708	510.583177737892	58	51	1
1876	-186.369992053893	499.330675558187	68	57	0
1877	-182.549968747364	487.15096168872	63	44	0
1878	-178.2349707713	474.028297877871	66	56	1
1879	-173.397082040901	460.889901279472	69	44	1
1880	-168.559161420038	447.75151068531	69	53	0
1881	-163.749114840117	433.685910556465	69	62	2
1882	-158.939034056966	419.620316428132	65	57	0
1883	-154.623883973691	406.497679069638	52	53	0
1884	-150.336607827805	392.447831030004	76	43	0
1885	-145.526428961311	378.382253696211	63	46	0
1886	-141.21118897933	365.259631453082	62	54	0
1887	-136.895920250739	352.137014068663	48	61	1
1888	-132.085644458828	338.07145352941	68	63	2
1889	-127.275334464503	324.0058989916	76	45	0
1890	-122.437094300461	310.867565999739	56	37	0
1891	-117.626717058767	296.802023460157	66	56	1
1892	-112.816305614717	282.736486921087	55	59	0
1893	-108.50085237762	269.613901389763	62	53	0
1894	-104.185370394262	256.491320717148	73	56	0
1895	-99.3748620267725	242.425800973549	65	70	0
1896	-94.5643194571021	228.360287231393	76	51	0
1897	-90.2487460061093	215.237722216174	54	49	0
1898	-85.9331438091467	202.115162057802	63	40	0
1899	-81.6453989863512	188.065391201526	70	51	0
1900	-77.357623328513	174.015625203028	75	63	1
1901	-72.5190348835313	160.877354612574	64	47	0
1902	-67.6804145495989	147.739090026356	69	58	0
1903	-62.8696439332562	133.673615879379	64	58	1
1904	-58.0588391158381	119.608147732913	74	56	0
1905	-53.7430252405466	106.485623748973	55	50	1
1906	-49.4271826196928	93.3631046246737	74	47	1
1907	-44.5884036758798	80.2248688442633	84	48	1
1908	-40.2725019929348	67.1023599794134	82	55	1
1909	-33.565014359483	46.483530160971	69	70	3
1910	-26.3345423609135	25.8489928757772	84	59	1
1911	-22.0185204682639	12.7265045279637	122	108	15
1912	-17.7024698305759	-0.39597896207124	236	206	28
1913	-12.8634716462111	-13.5341751324013	264	263	24
1914	-8.02444157382706	-26.672365299426	121	125	6
1915	-3.7361689232639	-40.7220487082377	75	73	1
1916	0.552134561468847	-54.7717272592708	75	50	0
1917	5.39125946344575	-67.9099006252363	69	53	1
1918	10.2304162533837	-81.0480679869652	80	51	0
1919	14.5466764757875	-94.1705152979121	73	52	0
1920	18.8629654429387	-107.292957750149	68	52	1
1921	23.7022147519165	-120.431108305231	88	61	1
1922	28.5136363385245	-134.496468446217	63	40	1
1923	33.8480270907748	-148.57753428258	60	51	0
1924	39.2381695572403	-160.804161653854	67	46	1
1925	44.6283445262816	-173.030781741254	65	61	1
1926	50.513636913558	-186.200319779105	68	54	1
1927	56.3989674804034	-199.369849139825	45	59	0
1928	62.2843362265849	-212.539369833656	74	53	0
1929	68.6926873383927	-225.724589225836	64	47	0
1930	75.6240255411249	-238.925504942425	66	39	0
1931	82.0603079851717	-251.183487501927	60	48	1
1932	88.4966287815478	-263.441459849477	62	62	0
1933	95.9788882385474	-275.730830064975	81	58	0
1934	103.46119190607	-288.020186635666	60	69	1
1935	110.420586697524	-300.293827396818	62	57	0
1936	117.380022769095	-312.567456290126	70	47	0
1937	128.328292778751	-331.457185270265	65	51	0
1938	139.304496551747	-349.419669191353	54	48	1
1939	146.264100671338	-361.693248907104	75	60	0
1940	153.223746070464	-373.966816757806	58	49	1
1941	160.211261937045	-385.313156969845	56	60	0
1942	167.693952989124	-397.60239625629	68	50	0
1943	175.176688250445	-409.89162189886	55	49	1
1944	182.136500097346	-422.165140558034	50	43	1
1945	189.096353223373	-434.438647352159	64	42	1
1946	196.056247628352	-446.712142279372	59	60	1
1947	203.539155329054	-459.001316106878	64	49	0
1948	211.02210723859	-471.290476288646	51	47	0
1949	217.982128408796	-483.563933901489	80	52	0
1950	224.942190857604	-495.83737964835	76	51	2
1951	232.425272461609	-508.126500736922	60	51	0
1952	239.908398274274	-520.415608180687	61	57	0
1953	246.868587486795	-532.689016612247	73	41	1
1954	254.379607884621	-544.050881758332	75	58	0
1955	261.862863146293	-556.339949175715	59	51	0
1956	268.823177524202	-568.613320279866	71	58	0
1957	275.783533179958	-580.886679517105	67	48	0
1958	282.743930113502	-593.1600268865	59	53	0
1959	289.704368324776	-605.433362388052	71	53	0
1960	296.664847813721	-617.706686025485	68	49	1
1961	303.130172617326	-629.037103346549	70	61	0
1962	309.100334228657	-639.424616711214	52	52	0
1963	315.621314158023	-648.900582298636	59	59	0
1964	322.142323542677	-658.376537607051	80	47	0
1965	328.112574698578	-668.764023317955	63	53	3
1966	334.055066403234	-680.07871636562	62	81	1
1967	340.520590523549	-691.409074611031	49	57	1
1968	346.986150022771	-702.739422622137	54	59	0
1969	353.451744900725	-714.069760398939	58	48	1
1970	360.412595616712	-726.342975490727	68	49	1
1971	367.373487609497	-738.61617871467	61	52	0
1972	374.362201019481	-749.962153946981	63	58	0
1973	381.846182157577	-762.251002239063	69	56	1
1974	389.330207501946	-774.539836881682	66	51	0
1975	395.796030048863	-785.870107716881	65	49	0
1976	402.234114220017	-798.127584481612	65	45	2
1977	409.195250674849	-810.400716475211	64	49	0
1978	419.6786873893	-827.419567923062	56	52	1
1979	430.134442422132	-845.365608827211	59	60	1
1980	433.601203160884	-851.965760665946	61	62	0
1981	440.067267682985	-863.295961430296	66	63	0
1982	450.027941936278	-880.299073585309	74	57	0
1983	453.522525810462	-885.971992239356	65	50	0
1984	459.988697817433	-897.302161500789	64	57	0
1985	469.949535325868	-914.305225175805	72	43	0
1986	473.444174970326	-919.97812685091	51	41	1
1987	478.892153927358	-930.349734786898	75	50	0
1988	486.816535967926	-945.435696908273	64	58	0
1989	491.274026392901	-953.921543803066	60	49	1
1990	494.16243898432	-962.36042126175	78	52	1
1991	496.032549888769	-969.840770973824	59	51	0
1992	497.985923218715	-974.539470816031	60	59	0
1993	499.96705233946	-978.310953388922	60	61	1
1994	502.498970195942	-981.17087262217	65	48	1
1995	505.609426113486	-982.192011246458	71	44	0
1996	508.252347752161	-981.343061779626	66	56	1
1997	510.399983090349	-979.551241448149	62	59	0
1998	511.529297685367	-976.800898199901	65	51	0
1999	511.117259558756	-973.076379945502	74	57	1
[truncated: 804 more rows]
