# Supplementary material for: Bayesian algorithm to estimate position and activity of an orphan gamma source utilizing multiple detectors in a mobile gamma spectrometry system
Source: PLoS One. 2021 Jan 22;16(1):e0245440. doi: 10.1371/journal.pone.0245440 (PMC7822251; doi:10.1371/journal.pone.0245440)
Supplement: S1 Data — (GZ) [file pone.0245440.s001.gz › synth_data_Cs-137_setup_3_real_4.csv]

	V1	V2	V3	V4	V5
1	424.561882626323	-860.231181221083	59	48	0
2	424.561882626323	-860.231181221083	51	63	0
3	424.561882626323	-860.231181221083	69	51	0
4	424.561882626323	-860.231181221083	65	58	0
5	424.561882626323	-860.231181221083	67	39	0
6	424.561882626323	-860.231181221083	75	66	1
7	424.561882626323	-860.231181221083	73	54	0
8	424.561882626323	-860.231181221083	70	57	1
9	424.561882626323	-860.231181221083	63	44	0
10	424.561882626323	-860.231181221083	76	58	1
11	424.561882626323	-860.231181221083	65	48	0
12	424.561882626323	-860.231181221083	77	48	1
13	424.561882626323	-860.231181221083	67	50	0
14	424.561882626323	-860.231181221083	62	34	0
15	424.561882626323	-860.231181221083	66	47	1
16	424.561882626323	-860.231181221083	66	65	1
17	424.561882626323	-860.231181221083	69	48	1
18	424.561882626323	-860.231181221083	57	59	0
19	424.561882626323	-860.231181221083	63	51	0
20	424.561882626323	-860.231181221083	73	59	0
21	424.561882626323	-860.231181221083	69	61	0
22	424.561882626323	-860.231181221083	66	58	0
23	424.561882626323	-860.231181221083	69	58	1
24	424.561882626323	-860.231181221083	70	50	1
25	424.561882626323	-860.231181221083	69	42	0
26	424.561882626323	-860.231181221083	71	59	0
27	424.561882626323	-860.231181221083	59	49	0
28	424.561882626323	-860.231181221083	49	47	0
29	424.561882626323	-860.231181221083	76	51	0
30	424.561882626323	-860.231181221083	75	63	0
31	424.561882626323	-860.231181221083	62	66	1
32	424.561882626323	-860.231181221083	62	53	1
33	424.561882626323	-860.231181221083	66	52	0
34	424.561882626323	-860.231181221083	66	57	0
35	424.561882626323	-860.231181221083	47	48	0
36	424.561882626323	-860.231181221083	65	53	1
37	424.561882626323	-860.231181221083	70	53	0
38	424.561882626323	-860.231181221083	70	57	2
39	424.561882626323	-860.231181221083	49	47	1
40	424.561882626323	-860.231181221083	56	59	0
41	424.561882626323	-860.231181221083	54	50	0
42	424.561882626323	-860.231181221083	60	50	0
43	424.561882626323	-860.231181221083	65	56	0
44	424.561882626323	-860.231181221083	74	56	0
45	424.561882626323	-860.231181221083	52	64	0
46	424.561882626323	-860.231181221083	59	56	0
47	424.561882626323	-860.231181221083	62	56	0
48	424.561882626323	-860.231181221083	60	56	1
49	424.561882626323	-860.231181221083	53	55	0
50	424.561882626323	-860.231181221083	73	58	0
51	424.561882626323	-860.231181221083	73	46	0
52	424.561882626323	-860.231181221083	63	54	2
53	424.561882626323	-860.231181221083	61	46	0
54	424.561882626323	-860.231181221083	72	56	1
55	424.561882626323	-860.231181221083	64	60	1
56	424.561882626323	-860.231181221083	56	52	0
57	424.561882626323	-860.231181221083	64	49	1
58	424.561882626323	-860.231181221083	66	52	0
59	424.561882626323	-860.231181221083	61	51	0
60	424.561882626323	-860.231181221083	66	60	0
61	424.561882626323	-860.231181221083	65	45	0
62	424.561882626323	-860.231181221083	75	61	1
63	424.561882626323	-860.231181221083	61	52	1
64	424.561882626323	-860.231181221083	68	57	1
65	424.561882626323	-860.231181221083	81	51	0
66	424.561882626323	-860.231181221083	56	59	0
67	424.561882626323	-860.231181221083	65	46	1
68	424.561882626323	-860.231181221083	68	62	2
69	424.561882626323	-860.231181221083	60	48	0
70	424.561882626323	-860.231181221083	63	56	1
71	424.561882626323	-860.231181221083	64	44	0
72	424.561882626323	-860.231181221083	57	42	1
73	424.561882626323	-860.231181221083	67	39	0
74	424.561882626323	-860.231181221083	70	65	0
75	424.561882626323	-860.231181221083	81	49	0
76	424.561882626323	-860.231181221083	66	62	0
77	424.561882626323	-860.231181221083	68	43	0
78	424.561882626323	-860.231181221083	64	59	0
79	424.561882626323	-860.231181221083	66	52	2
80	424.561882626323	-860.231181221083	51	43	0
81	424.561882626323	-860.231181221083	69	57	0
82	424.561882626323	-860.231181221083	69	54	0
83	424.561882626323	-860.231181221083	62	49	0
84	424.561882626323	-860.231181221083	58	61	2
85	424.561882626323	-860.231181221083	64	54	0
86	424.561882626323	-860.231181221083	71	41	0
87	424.561882626323	-860.231181221083	69	53	0
88	424.561882626323	-860.231181221083	61	67	0
89	424.561882626323	-860.231181221083	77	48	0
90	424.561882626323	-860.231181221083	67	51	1
91	424.561882626323	-860.231181221083	68	56	0
92	424.561882626323	-860.231181221083	53	48	0
93	424.561882626323	-860.231181221083	62	61	0
94	424.561882626323	-860.231181221083	56	52	0
95	424.561882626323	-860.231181221083	45	50	0
96	424.561882626323	-860.231181221083	61	45	0
97	424.561882626323	-860.231181221083	59	44	0
98	424.561882626323	-860.231181221083	71	66	1
99	424.561882626323	-860.231181221083	69	56	0
100	424.561882626323	-860.231181221083	67	63	1
101	424.561882626323	-860.231181221083	51	54	0
102	424.561882626323	-860.231181221083	68	38	0
103	424.561882626323	-860.231181221083	72	49	1
104	424.561882626323	-860.231181221083	74	43	1
105	424.561882626323	-860.231181221083	79	54	0
106	424.561882626323	-860.231181221083	75	64	0
107	424.561882626323	-860.231181221083	74	57	1
108	424.561882626323	-860.231181221083	64	57	1
109	424.561882626323	-860.231181221083	75	51	0
110	424.561882626323	-860.231181221083	61	61	0
111	424.561882626323	-860.231181221083	62	53	0
112	424.561882626323	-860.231181221083	69	59	1
113	424.561882626323	-860.231181221083	72	53	0
114	424.561882626323	-860.231181221083	81	52	1
115	424.561882626323	-860.231181221083	71	56	0
116	424.561882626323	-860.231181221083	67	42	1
117	424.561882626323	-860.231181221083	67	50	0
118	424.561882626323	-860.231181221083	69	52	1
119	424.561882626323	-860.231181221083	57	72	0
120	424.561882626323	-860.231181221083	71	54	1
121	424.561882626323	-860.231181221083	70	60	0
122	424.561882626323	-860.231181221083	47	56	0
123	424.561882626323	-860.231181221083	65	53	0
124	424.561882626323	-860.231181221083	63	63	0
125	424.561882626323	-860.231181221083	51	53	0
126	424.561882626323	-860.231181221083	64	42	2
127	424.561882626323	-860.231181221083	67	37	0
128	424.561882626323	-860.231181221083	52	54	0
129	424.561882626323	-860.231181221083	82	39	1
130	424.561882626323	-860.231181221083	67	64	0
131	424.561882626323	-860.231181221083	74	52	2
132	424.561882626323	-860.231181221083	55	59	1
133	424.561882626323	-860.231181221083	53	59	0
134	424.561882626323	-860.231181221083	85	58	0
135	424.561882626323	-860.231181221083	69	49	0
136	424.561882626323	-860.231181221083	63	57	1
137	424.561882626323	-860.231181221083	56	56	0
138	424.561882626323	-860.231181221083	75	54	1
139	424.561882626323	-860.231181221083	65	51	0
140	424.561882626323	-860.231181221083	68	48	0
141	424.561882626323	-860.231181221083	59	51	1
142	424.561882626323	-860.231181221083	70	64	0
143	424.561882626323	-860.231181221083	47	39	0
144	424.561882626323	-860.231181221083	55	52	1
145	424.561882626323	-860.231181221083	69	46	0
146	424.561882626323	-860.231181221083	59	51	0
147	424.561882626323	-860.231181221083	51	66	0
148	424.561882626323	-860.231181221083	83	56	0
149	424.561882626323	-860.231181221083	76	62	0
150	424.561882626323	-860.231181221083	74	62	0
151	424.561882626323	-860.231181221083	59	60	0
152	424.561882626323	-860.231181221083	60	50	1
153	424.561882626323	-860.231181221083	72	59	1
154	424.561882626323	-860.231181221083	61	48	0
155	424.561882626323	-860.231181221083	62	48	0
156	424.561882626323	-860.231181221083	55	57	1
157	424.561882626323	-860.231181221083	67	66	0
158	424.561882626323	-860.231181221083	65	55	0
159	424.561882626323	-860.231181221083	69	61	2
160	424.561882626323	-860.231181221083	62	62	1
161	424.561882626323	-860.231181221083	57	62	0
162	424.561882626323	-860.231181221083	72	56	0
163	424.561882626323	-860.231181221083	75	53	0
164	424.561882626323	-860.231181221083	65	52	1
165	424.561882626323	-860.231181221083	66	61	0
166	424.561882626323	-860.231181221083	57	50	1
167	424.561882626323	-860.231181221083	71	49	0
168	424.561882626323	-860.231181221083	68	49	0
169	424.561882626323	-860.231181221083	72	49	0
170	424.561882626323	-860.231181221083	50	50	1
171	424.561882626323	-860.231181221083	57	41	0
172	424.561882626323	-860.231181221083	61	48	0
173	424.561882626323	-860.231181221083	71	55	1
174	424.561882626323	-860.231181221083	77	58	1
175	424.561882626323	-860.231181221083	69	67	0
176	424.561882626323	-860.231181221083	67	60	1
177	424.561882626323	-860.231181221083	61	48	1
178	424.561882626323	-860.231181221083	76	57	0
179	424.561882626323	-860.231181221083	67	48	0
180	424.561882626323	-860.231181221083	63	59	0
181	424.561882626323	-860.231181221083	60	56	0
182	424.561882626323	-860.231181221083	70	45	2
183	424.561882626323	-860.231181221083	64	62	0
184	424.561882626323	-860.231181221083	62	32	0
185	424.561882626323	-860.231181221083	75	53	1
186	424.561882626323	-860.231181221083	78	52	0
187	424.561882626323	-860.231181221083	63	62	0
188	424.561882626323	-860.231181221083	70	59	0
189	424.561882626323	-860.231181221083	63	52	0
190	424.561882626323	-860.231181221083	69	62	1
191	424.561882626323	-860.231181221083	66	56	0
192	424.561882626323	-860.231181221083	67	51	0
193	424.561882626323	-860.231181221083	60	63	0
194	424.0388634915	-860.215519910678	61	51	0
195	423.020590113185	-859.256980859675	80	53	0
196	421.507063509664	-857.35556370765	75	58	0
197	419.498285380134	-854.511267905124	75	56	1
198	416.994258104532	-850.72409272287	70	41	0
199	413.994984743709	-845.994037258439	68	37	0
200	410.528236774146	-839.393884195015	78	49	0
201	406.043236957688	-831.835184976459	84	47	0
202	401.063008519413	-823.333600508049	51	55	0
203	395.587557923165	-813.889128972776	67	53	0
204	389.616892314341	-803.501768376678	63	71	0
205	383.151019518846	-792.171516538598	71	49	0
206	376.162172434793	-780.825587266125	71	42	0
207	369.201140637568	-768.552429949865	50	54	0
208	362.240150116791	-756.27926076483	64	61	0
209	354.756195599737	-743.990409877151	71	33	0
210	347.272285289073	-731.70154534094	56	49	0
211	340.28363770782	-720.355554943904	44	68	1
212	333.322813624167	-708.082336561754	68	58	1
213	325.83903129294	-695.793432917446	67	53	1
214	318.32750433503	-684.431731696241	54	52	0
215	311.366805412981	-672.158475983888	62	66	0
216	304.406147768197	-659.885208405554	70	58	0
217	297.445531400561	-647.611928959377	56	51	0
218	290.484956310305	-635.338637646288	69	63	0
219	283.496625676111	-623.992550479248	65	67	0
220	276.536131542758	-611.719235420227	65	48	0
221	269.57567868667	-599.445908494294	65	59	0
222	262.587465495977	-588.099785680883	66	44	0
223	255.627093597432	-575.826435009949	63	55	0
224	248.666762976674	-563.553072471172	59	58	0
225	241.678667229717	-552.20691401232	51	68	0
226	234.718417567143	-539.933527730405	64	47	0
227	227.758209182357	-527.660129579715	74	59	2
228	220.770230880124	-516.313935477287	64	53	0
229	213.810103453987	-504.040513583459	56	52	0
230	206.850017306395	-491.767079822719	72	47	0
231	199.889972436999	-479.493634195067	58	55	0
232	192.92996884638	-467.220176700503	48	64	0
233	185.419216448267	-455.858232514001	57	53	0
234	177.908504842431	-444.496274655685	75	45	0
235	170.948624820798	-432.222779826261	68	47	0
236	163.988786078116	-419.949273130856	59	52	0
237	157.001162820787	-408.602970376611	65	60	1
238	150.041405038268	-396.329439937137	74	59	0
239	143.081688534876	-384.055897632614	57	47	1
240	136.122013311018	-371.782343461178	60	52	0
241	128.639419959101	-359.493079748005	66	59	0
242	121.129036811646	-348.131018140353	56	61	0
243	114.169486757077	-335.857426645234	66	63	0
244	107.209977982275	-323.583823284134	72	47	1
245	100.222671690455	-312.237423773855	64	63	0
246	93.2632438772125	-299.96379667148	61	57	0
247	86.3038573436788	-287.690157703124	69	57	1
248	79.3166685019969	-276.34372255113	61	46	1
249	72.3573629307793	-264.070059841499	64	62	0
250	65.3980986397946	-251.796385264955	60	64	0
251	58.9618207249441	-239.538405144587	64	48	0
252	53.0485247958568	-227.296121860854	58	57	2
253	46.6123221223243	-215.038122108206	57	57	0
254	40.2040104214684	-201.85289651528	76	49	1
255	34.2908250718028	-189.610585715622	62	36	0
256	28.900612819416	-177.383976271376	60	54	0
257	23.5382895946386	-164.2301439289	58	60	1
258	18.1760014026077	-151.076304310001	58	61	0
259	13.3366811954766	-137.938169395551	75	48	1
260	8.46953277505236	-125.727244075388	70	54	1
261	3.60241393547039	-113.516312744468	77	56	0
262	-1.23681291844696	-100.378159807995	72	58	2
263	-5.55308099632384	-87.2557152034715	68	67	1
264	-9.86932032956975	-74.1332657374442	81	56	1
265	-14.1855309182429	-61.010811412707	68	69	1
266	-18.5017127619358	-47.8883522301912	92	81	1
267	-23.3407864647452	-34.7501716855913	79	68	3
268	-27.6569092476857	-21.6277022426948	99	96	2
269	-31.9730032857624	-8.50522794108838	107	104	5
270	-36.2890685787424	4.6172512229532	78	109	3
271	-40.6051051265677	17.7397352429107	78	82	3
272	-44.9211129293544	30.862224124372	62	65	2
273	-49.2370919869863	43.9847178645432	82	58	0
274	-53.5530422992888	57.1072164634243	55	62	0
275	-57.8689638662036	70.2297199210152	64	57	0
276	-62.7077631505672	83.367949671112	68	62	0
277	-67.023625655449	96.4904633900151	52	56	1
278	-71.3394594150013	109.612981964834	65	43	0
279	-75.6552644288749	122.735505400226	68	48	2
280	-79.9710406970698	135.858033695258	57	51	0
281	-84.8096868257853	148.996291048825	47	52	0
282	-89.125404031307	162.118829602376	62	39	0
283	-93.4410924910917	175.241373013705	53	57	0
284	-97.7846378958202	187.43670571316	60	58	0
285	-102.12815663818	199.632043275982	79	54	0
286	-106.443760946684	212.754601267166	72	52	1
287	-110.759336509043	225.877164114267	81	57	1
288	-115.597771155706	239.015459877439	63	39	0
289	-119.913287654519	252.138032983989	75	61	0
290	-124.228775407188	265.260610950179	54	60	1
291	-128.544234413479	278.38319377508	56	51	0
292	-132.859664673277	291.505781459622	70	53	0
293	-137.697946160391	304.644104822539	71	48	1
294	-142.013317356061	317.766702763736	67	43	0
295	-146.328659805295	330.889305565506	55	46	1
296	-150.643973507918	344.011913221329	68	48	0
297	-154.959258463641	357.134525737725	69	53	0
298	-159.797386789403	370.272876705974	79	55	0
299	-164.112612680357	383.395499479957	62	56	1
300	-168.427809824585	396.518127111718	53	63	0
301	-173.265845624031	409.656494881026	67	67	0
302	-177.580983703083	422.779132770374	67	49	0
303	-181.868187078217	436.828991066664	64	51	0
304	-186.155359616794	450.878854220733	76	55	0
305	-190.498317413905	463.074291136116	58	55	1
306	-195.36410809285	475.285470958799	57	54	0
307	-199.679100864509	488.408133680932	65	55	0
308	-203.499119656917	500.587846591137	59	58	0
309	-206.824171632121	511.824608247727	65	57	0
310	-209.654263272125	522.118417397141	71	44	1
311	-212.540166572086	530.55779761821	68	54	3
312	-214.931119603629	538.054223890416	57	53	0
313	-216.827126800374	544.607695312239	59	70	0
314	-217.733256008709	549.275254699402	76	49	0
315	-217.621597338701	552.984116886742	66	37	0
316	-217.015003404813	555.750022691675	57	40	0
317	-215.913474898669	557.572972301394	64	54	0
318	-215.33479672973	559.411662772298	56	55	1
319	-215.306882481964	560.338878335431	57	54	1
320	-215.306882481964	560.338878335431	49	50	0
321	-215.306882481964	560.338878335431	69	45	1
322	-215.306882481964	560.338878335431	51	46	0
323	-215.306882481964	560.338878335431	58	55	2
324	-215.306882481964	560.338878335431	81	48	0
325	-215.306882481964	560.338878335431	88	57	0
326	-215.306882481964	560.338878335431	66	55	2
327	-215.306882481964	560.338878335431	63	52	0
328	-215.278968231403	561.26609390229	67	36	0
329	-215.223139721958	563.120525036007	66	50	1
330	-216.707942966605	565.949393853545	72	62	0
331	-219.78920445306	567.898270882666	58	52	0
332	-222.954211053788	567.065503493883	64	55	0
333	-226.175052166509	564.378307327628	69	55	0
334	-227.855266532337	560.71667131409	64	48	0
335	-227.472001250775	556.06485160999	62	54	0
336	-226.070950349735	550.454332546331	57	49	0
337	-223.652108739538	543.885115190409	78	45	1
338	-220.738322211255	536.372942552902	72	57	0
339	-217.329585993255	527.917815717869	62	44	0
340	-213.948749007366	518.535476302728	56	55	0
341	-210.595808826212	508.225924300961	56	63	0
342	-206.77581788617	496.046204674058	66	42	0
343	-202.432944675093	483.850749908946	61	44	0
344	-198.090044800425	471.655300008133	69	54	1
345	-193.747118262283	459.459854965098	73	41	0
346	-189.404165060783	447.264414784499	65	48	0
347	-185.089091816568	434.141763929278	51	55	0
348	-180.279029240017	420.076166196726	64	47	0
349	-175.468932460411	406.010574464686	57	45	0
350	-171.153767745767	392.887939264998	63	46	0
351	-166.83857428428	379.765308924951	75	39	0
352	-162.000479518028	366.626949527301	59	60	0
353	-157.713127009221	352.577113902196	56	62	1
354	-153.425743664324	338.527283135802	66	59	0
355	-149.110431557929	325.404672767036	78	53	1
356	-144.795090704749	312.282067257911	57	47	0
357	-139.956840466999	299.143735457212	54	56	0
358	-135.118558339542	286.005409659818	82	59	0
359	-130.803128104599	272.882819808088	64	53	0
360	-126.487669123162	259.760234815069	69	45	1
361	-121.649294470961	246.621925820597	60	34	1
362	-116.810887928936	233.483622832224	46	56	0
363	-112.495339566492	220.361053495668	59	59	1
364	-108.207650547673	206.311273464002	63	53	1
365	-103.919930693402	192.261498290114	57	50	0
366	-99.6042940061307	179.138943528756	65	45	1
367	-94.7657319964492	166.000668136403	62	45	0
368	-90.4500362462713	152.878123634495	56	72	1
369	-86.1343117503566	139.755583991297	51	45	0
370	-81.2956572174444	126.617325403728	71	37	0
371	-76.9798736590892	113.494796018116	60	39	1
372	-72.6640613549971	100.372271493077	73	46	0
373	-67.8253142997855	87.2340297102928	93	47	0
374	-63.5094429335441	74.1115154428408	65	53	0
375	-59.1935428217403	60.9890060359612	73	64	2
376	-54.877613964607	47.8665014877915	56	69	0
377	-50.5616563621443	34.7440017983317	88	55	0
378	-43.8262087373878	15.0524018285796	74	71	3
379	-39.510178486642	1.92991455737501	104	95	5
380	-37.0906940795248	-4.63918638136238	102	90	6
381	-32.2517013491015	-17.7773837540299	116	96	5
382	-27.935596878815	-30.8998580649495	97	100	3
383	-23.6194636636646	-44.022327516228	67	80	3
384	-19.3033017036505	-57.1447921087965	68	53	0
385	-14.9871109987143	-70.2672518417239	62	67	0
386	-10.6708915490308	-83.3897067150101	59	76	0
387	-6.38250688643893	-97.4393723094836	65	39	1
388	-2.09409139014315	-111.489033044316	66	56	0
389	2.22221637965413	-124.611473340541	67	55	0
390	7.61227895162301	-136.838118595071	63	51	2
391	13.0023740264005	-149.064756564796	49	56	0
392	17.8417080906802	-162.202891511843	72	56	0
393	23.2040114786359	-175.356731181964	80	51	2
394	29.0892889097449	-188.526273573749	69	55	0
395	35.0024582589976	-200.768591682427	62	65	0
396	40.9156630347134	-213.01090110559	55	50	0
397	47.3518466360983	-225.268909580074	83	53	0
398	53.7880685898126	-237.526907844469	64	61	1
399	60.2243288959726	-249.784895892255	59	41	0
400	66.6606275544618	-262.042873730883	80	48	0
401	73.0969645651639	-274.300841353834	65	48	0
402	80.056290645909	-286.57450246904	57	44	0
403	87.0156580065377	-298.848151716404	88	60	1
404	97.4687061167788	-316.794995493256	58	49	0
405	104.42817587842	-329.068615073338	64	65	0
406	111.387686919712	-341.342222786509	65	61	1
407	121.840947754274	-359.289004240185	68	53	0
408	128.828393345757	-370.63536653202	69	52	1
409	132.322130423738	-376.308543220162	57	68	0
410	139.804766275163	-388.59779979568	57	45	1
411	147.287446335948	-400.887042727321	60	44	0
412	150.781233969552	-406.560203704983	58	44	0
413	157.768837800948	-417.906516749412	74	53	0
414	164.728655773273	-430.180033713579	59	47	1
415	171.688515024609	-442.45353881456	88	53	0
416	178.676236303116	-453.79981621448	68	57	1
417	185.636176514032	-466.073297569528	76	61	1
418	192.596158003609	-478.346767058596	69	67	2
419	199.583996728703	-489.69300881587	69	59	0
420	210.038012661971	-507.639565043151	76	45	0
421	216.998136229347	-519.912992982194	70	57	0
422	220.492119075207	-525.586094552651	70	44	0
423	227.480113330763	-536.932288774289	57	45	0
424	234.440337696637	-549.205687033013	68	58	0
425	241.400603340298	-561.479073422961	60	48	0
426	248.388715040521	-572.82523200009	77	44	0
427	255.34906164225	-585.098594647832	67	58	2
428	262.309449521883	-597.371945425868	58	47	0
429	269.297678665782	-608.718068357557	62	48	0
430	279.752296196006	-626.664446460083	55	56	0
431	286.712826149946	-638.937755688094	59	68	1
432	290.207004204101	-644.610797844827	62	51	0
433	297.167595275154	-656.884089265019	64	60	0
434	307.622454877826	-674.830396125093	62	58	0
435	314.610937949095	-686.176441818476	71	70	0
436	318.105193766125	-691.849460207857	60	42	1
437	328.560231926967	-709.79571361281	48	41	1
438	339.538363909116	-727.757612057962	68	60	0
439	343.55569266621	-733.446280484088	61	53	0
440	347.022245399596	-740.046490352601	63	51	0
441	356.954522959946	-757.977000390179	57	51	0
442	366.91466434591	-774.980270080268	69	51	0
443	373.875701471756	-787.253430903889	67	66	1
444	377.342347896192	-793.853614940308	59	44	0
445	384.331221372238	-805.199541800655	71	48	1
446	395.309846473101	-823.161290870048	61	62	1
447	402.794064760848	-835.450067318976	55	59	1
448	406.288566331437	-841.123010578565	69	73	0
449	409.783077422704	-846.795950866304	60	51	2
450	417.295147064724	-858.157484709285	63	52	0
451	424.807257495879	-869.519004879519	71	57	0
452	432.319408716226	-880.880511377938	55	45	0
453	439.308577766409	-892.226344779134	56	55	0
454	448.278845897818	-907.343665270135	45	41	0
455	456.726152761839	-922.445308842696	77	69	0
456	459.174746287405	-928.086892355233	66	55	0
457	461.651102601259	-932.8012580676	65	51	0
458	466.080803321034	-942.214328838512	64	59	0
459	469.492218514264	-950.668867099099	51	58	0
460	472.408370531397	-958.180530777201	73	54	0
461	475.324533472594	-965.692192291841	64	65	0
462	477.634418208676	-975.969845888205	53	57	0
463	478.953750781831	-984.361756442115	64	73	0
464	480.439598316385	-987.190368653275	61	59	0
465	481.457915705454	-988.14889352303	59	47	0
466	484.045337165589	-989.154380159453	64	44	1
467	486.632759769447	-990.159865239635	62	53	1
468	488.229613524803	-989.279609421268	47	64	0
469	491.478817300929	-985.664663373493	67	65	0
470	492.663630048162	-981.05988755729	76	49	0
471	491.233275664214	-976.376846883446	57	46	0
472	490.270458146872	-973.563891584985	66	53	0
473	488.7568598449	-971.662499049678	82	60	0
474	484.24382394721	-965.031101819128	75	62	0
475	479.758554204891	-957.472483331338	62	46	1
476	476.291607777064	-950.872386192903	75	50	1
477	474.310500524531	-947.100900785066	56	45	0
478	469.32999399415	-938.59939934779	60	67	0
479	461.873150457686	-925.383527677506	70	51	0
480	456.39742686745	-915.939137472771	70	42	0
481	453.398061816872	-911.209110765718	77	62	1
482	450.398703565763	-906.479081873782	66	48	0
483	440.933168204268	-890.418890316971	71	44	0
484	431.49546902813	-873.431460626423	54	54	1
485	428.523926552967	-867.774199475534	50	47	0
486	421.039575403964	-855.485469551757	59	65	0
487	410.060755824612	-837.523788725957	72	60	0
488	406.566252709425	-831.850848499686	77	54	1
489	399.082031002152	-819.562078543007	59	51	0
490	388.131173807196	-800.673122818582	58	61	1
491	381.170073305198	-788.399985861033	67	53	0
492	377.675650898949	-782.727021016181	60	53	0
493	370.191603084852	-770.438198314048	64	52	0
494	359.241007107834	-751.549165275879	56	43	1
495	355.774425857584	-744.948965621181	59	52	1
496	352.280074640003	-739.275979130529	53	58	1
497	345.291400767805	-727.929997233674	63	53	0
498	338.330549255596	-715.656787343323	61	51	1
499	327.35245629336	-697.694885088131	79	72	0
500	316.374458090519	-679.732953475788	89	60	0
501	309.413773016597	-667.45969438646	59	61	1
502	302.42533673282	-656.113639475778	60	69	1
503	295.464732615161	-643.840356643312	83	49	0
504	288.504169775115	-631.567061942071	69	53	0
505	285.010005593824	-625.894018149935	43	54	2
506	281.515850933734	-620.220971384086	60	63	1
507	271.061243751086	-602.27459726017	62	55	0
508	260.606727046834	-584.328196420334	53	52	0
509	253.646367398382	-572.05484236218	55	57	0
510	250.180105286825	-565.45455290284	74	58	1
511	243.192002290569	-554.108396997675	57	59	1
512	232.21474718122	-536.146239995025	69	59	0
513	224.731573496538	-523.857151756063	62	55	0
514	217.743609693251	-512.51095254533	70	37	0
515	210.783497446508	-500.237525547855	63	38	1
516	203.823426478135	-487.964086684398	81	52	0
517	196.835580120387	-476.617851828225	65	69	0
518	189.875590110954	-464.344389221631	80	46	0
519	182.915641380649	-452.070914747193	69	52	0
520	175.927912469197	-440.724644246511	69	56	1
521	168.96804469818	-428.451146028936	71	60	0
522	162.008218206232	-416.177635946311	61	42	0
523	155.020606742124	-404.831329802983	61	42	0
524	148.060861210281	-392.557795976289	62	64	1
525	141.101156957622	-380.284250282682	74	66	0
526	134.11366294144	-368.937908497639	60	47	1
527	127.154039649467	-356.664339061826	62	50	0
528	120.194457637088	-344.390757761896	69	41	0
529	113.207081069646	-333.044380333275	54	50	0
530	106.247580018477	-320.770775289275	52	63	2
531	99.288120246958	-308.497158380225	68	56	0
532	92.3008611290134	-297.150745310821	70	49	0
533	85.3136400975636	-285.804320354015	60	57	0
534	78.3543009698042	-273.530667826533	75	64	1
535	71.3950031221611	-261.25700343214	47	39	0
536	64.4357465549256	-248.983327173628	73	52	0
537	57.4765312680975	-236.709639050998	79	46	0
538	51.0403005562839	-224.451646358706	71	63	0
539	45.1270500287064	-212.209351484664	68	60	0
540	39.2138349278248	-199.967047923245	50	54	0
541	33.3285094801686	-186.797520055436	57	44	0
542	27.41536660766	-174.555199129507	48	53	1
543	22.0251950329985	-162.328580407426	68	47	0
544	17.1858483922551	-149.190450293012	60	52	0
545	11.8236009114771	-136.036602073349	59	56	0
546	6.46138846373651	-122.882746579126	69	49	0
547	1.62214062950807	-109.744597242214	59	56	1
548	-2.69414730684366	-96.6221558768302	68	54	1
549	-7.03827029262902	-84.4269252419472	64	46	1
550	-11.9052917083027	-72.215974685736	63	52	1
551	-16.2214939261321	-59.0935181966051	77	51	1
552	-20.5098003666499	-45.0438412642106	83	80	2
553	-24.8259440514958	-31.9213750567287	95	75	6
554	-29.1699281103793	-19.7261195778847	100	88	6
555	-33.4860153488116	-6.60364365391433	111	84	6
556	-37.8020738420892	6.51883713062853	85	92	5
557	-42.1181035900372	19.6413227738813	70	68	1
558	-46.4341045931797	32.7638132767752	65	61	1
559	-51.2729878008831	45.9020286314189	76	49	2
560	-55.5889297422837	59.024529395625	58	60	0
561	-59.9048429383547	72.1470350176096	79	53	1
562	-64.2207273889217	85.2695454955101	60	50	1
563	-68.5365830938681	98.3920608358458	76	51	2
564	-72.8524100535433	111.514581034891	75	56	1
565	-77.1682082675979	124.637106089853	69	61	1
566	-82.0068776871776	137.775359851308	78	50	0
567	-86.3226168387337	150.897895168513	71	61	0
568	-90.6383272443782	164.020435344428	62	61	0
569	-94.9540089042275	177.142980376258	55	63	2
570	-98.746768151701	190.249804259278	72	52	0
571	-103.062393890752	203.372358471155	58	53	0
572	-107.377990883717	216.49491753988	86	51	0
573	-111.69355913077	229.617481467314	71	57	0
574	-116.531986013462	242.755778429098	63	51	1
575	-120.847495197086	255.87835261412	58	58	0
576	-125.162975634274	269.000931658782	80	46	0
577	-129.478427325084	282.123515562154	66	58	1
578	-133.793850269576	295.246104324237	69	51	0
579	-138.63212399272	308.384428886697	69	45	0
580	-142.947487873083	321.507027907297	76	46	0
581	-147.262823006662	334.629631785676	75	53	0
582	-152.101004204422	347.767973151058	55	50	0
583	-156.416280273465	360.890587287024	72	46	0
584	-160.731527595839	374.013206280768	67	49	2
585	-165.569616267632	387.151564450003	73	59	0
586	-169.884804525005	400.274193701334	76	47	1
587	-174.199964035361	413.396827814169	59	49	0
588	-178.515094798815	426.519466781057	65	54	0
589	-182.830196815135	439.642110609449	47	52	0
590	-187.145270084089	452.76475929562	59	64	0
591	-191.460314606084	465.887412838638	69	49	0
592	-196.298189477588	479.02580940444	63	54	0
593	-200.613174933766	492.148473204114	63	65	0
594	-204.433187092829	504.328187073581	62	52	0
595	-208.281087837648	515.580689240247	73	51	0
596	-211.634026462154	525.890239554457	68	54	0
597	-214.492009104753	535.256836757995	61	53	3
598	-216.36010417837	542.73752348125	62	65	0
599	-216.715469078976	548.31655749213	72	57	0
600	-216.575896864233	552.952635241672	68	52	1
601	-215.969303597754	555.718541183509	59	53	0
602	-215.362710974703	558.484447209165	66	55	0
603	-215.251053978107	562.193309469149	70	60	0
604	-215.690159990394	564.990696816705	60	45	0
605	-217.202876927622	566.892350248061	73	58	1
606	-219.78920445306	567.898270882666	54	41	0
607	-223.477059604542	567.08124507498	64	52	0
608	-226.697901045962	564.39404929243	53	56	0
609	-227.855266532337	560.71667131409	62	52	0
610	-227.472001250775	556.06485160999	72	58	1
611	-226.070950349735	550.454332546331	51	63	0
612	-223.624192865682	544.812330710702	51	51	0
613	-220.682491844404	538.227373596281	60	54	0
614	-217.796610266028	529.787987601012	61	44	0
615	-214.415776020789	520.405647767708	52	48	1
616	-210.539983313356	510.080355353653	75	68	0
617	-206.692082399561	498.827851254493	67	53	0
618	-202.844159595727	487.575350994244	57	59	0
619	-198.501265342755	475.379900556058	64	49	0
620	-194.186253250751	462.257239446975	66	60	0
621	-189.871212411614	449.13458319474	66	49	1
622	-185.556142825109	436.011931799352	54	59	1
623	-181.268950183119	421.962069729343	71	64	0
624	-176.458859086502	407.896476794966	62	46	0
625	-172.143699600885	394.773840514943	63	76	0
626	-167.828511368425	381.65120909363	65	69	1
627	-162.990422056231	368.512848494574	68	57	2
628	-158.675174758711	355.390227330849	64	53	0
629	-154.359898714465	342.26761102397	64	57	2
630	-149.521716876363	329.129267228767	53	48	0
631	-144.68350314803	315.990929435007	71	63	0
632	-140.368137721496	302.868328787386	65	58	0
633	-136.080638355226	288.818517448381	53	56	0
634	-131.27022459585	274.752980907448	79	60	0
635	-126.954769272183	261.63039537333	56	61	0
636	-122.639285202313	248.507814700715	68	48	0
637	-117.80088411452	235.36951050628	60	52	0
638	-113.485340980988	222.246940090321	65	48	0
639	-109.169769101136	209.124374534003	63	52	0
640	-104.331275489239	195.986087143421	56	48	0
641	-100.015644546191	182.86353184469	53	58	0
642	-95.6999848574051	169.74098140467	66	59	0
643	-90.8613987221615	156.602710819803	59	64	0
644	-86.5456799704698	143.480170637369	69	56	0
645	-82.2578143084538	129.430419752374	62	48	0
646	-77.9699178115116	115.380673727021	63	54	1
647	-73.6541107361554	102.258148121648	79	55	1
648	-68.8153691348271	89.1199051328003	57	57	1
649	-64.4995029973215	75.9973897868767	62	79	0
650	-60.1836081143119	62.874879299663	54	64	3
651	-55.8676844858564	49.7523736702278	75	62	1
652	-51.5517321121297	36.6298728995025	72	64	0
653	-46.7128373563173	23.4916575187817	76	67	3
654	-41.87391071202	10.3534481413662	94	76	3
655	-37.5578689604881	-2.7690369701013	111	80	3
656	-33.2417984639178	-15.8915172209963	117	91	2
657	-28.9256992224255	-29.0139926113188	85	89	5
658	-24.6095712358365	-42.1364631447941	86	84	1
659	-20.2934145043255	-55.2589288167655	78	72	0
660	-15.9772290281253	-68.3813896309584	52	60	2
661	-11.1380885996041	-81.5195606015623	58	70	0
662	-6.29891628306359	-94.6577255669981	65	52	0
663	-1.45971207891125	-107.795884527266	63	43	0
664	3.37952401314396	-120.934037483297	68	65	0
665	8.21879199281102	-134.072184434161	72	46	1
666	13.0580918600317	-147.210325378925	71	49	0
667	17.897423614806	-160.348460321315	59	56	0
668	22.7367872570176	-173.486589259468	61	52	0
669	28.1269769169739	-185.713206708431	45	42	0
670	34.0401392157655	-197.955526258796	58	65	1
671	39.9254843463423	-211.125052740797	64	64	0
672	46.3616620472167	-223.383062787354	64	46	0
673	52.7978781006532	-235.64106262289	58	64	0
674	58.6833381617325	-248.810561611317	71	67	1
675	65.1196309429943	-261.068541823886	73	61	1
676	72.0789112161146	-273.342216508463	59	57	1
677	79.0382327693515	-285.615879327059	54	49	1
678	86.0254375652294	-296.962314597331	56	57	0
679	92.9848400806659	-309.23595367372	53	75	0
680	99.9442838758114	-321.509580885991	63	48	0
681	106.903768950782	-333.78319623135	73	63	1
682	113.863295305695	-346.05679971166	69	55	0
683	120.850696914596	-357.403175586835	79	45	1
684	127.810304230428	-369.676755324937	63	52	0
685	134.769952825911	-381.950323196128	54	50	0
686	141.75747188332	-393.296663428657	65	52	0
687	148.71720143914	-405.570207559504	52	53	0
688	155.676972274261	-417.843739821576	71	51	0
689	162.664608779596	-429.190044413321	65	56	0
690	170.147429772245	-441.479245539755	65	70	0
691	177.630294973904	-453.768433026038	61	53	1
692	184.618051632016	-465.114700254984	56	63	0
693	191.605846375227	-476.460955594666	88	63	0
694	198.56586301839	-488.734414910898	67	54	1
695	205.525920939865	-501.007862363011	73	52	0
696	212.486020140001	-513.28129794728	64	70	3
697	219.446160618623	-525.554721662775	74	53	1
698	226.434152168164	-536.900917604566	69	71	0
699	233.394373604853	-549.174317577854	63	50	1
700	240.354636319855	-561.44770568423	71	66	0
701	247.342745314352	-572.793865979649	65	63	0
702	254.303088986955	-585.067230341025	73	49	0
703	261.263473937579	-597.340582836419	57	51	1
704	268.251700375869	-608.686707484536	62	54	0
705	275.762955395679	-620.04849985335	68	50	1
706	283.246454410371	-632.337494554929	79	54	1
707	290.207004204101	-644.610797844827	61	67	0
708	297.195388875203	-655.956873239949	59	58	0
709	304.183811630181	-667.302936744876	63	54	1
710	311.144482059521	-679.576204410754	62	59	2
711	318.105193766125	-691.849460207857	55	57	0
712	324.570733548084	-703.179814529605	70	57	0
713	331.008522867691	-715.437374699861	67	49	2
714	337.969353878172	-727.710596596822	58	49	0
715	344.958008810063	-739.056590528227	54	40	0
716	351.918920775701	-751.329788679257	73	53	0
717	358.879874018079	-763.602974964306	57	56	0
718	369.335269801551	-781.549124068581	68	52	0
719	379.790756060567	-799.495246453211	58	53	0
720	383.285196206241	-805.168209255673	58	54	0
721	386.779645872477	-810.841169088148	88	41	0
722	393.768573767098	-822.187079831026	83	53	0
723	404.224267939979	-840.133139846846	68	51	0
724	411.185525160341	-852.406237082556	86	47	2
725	414.680052587239	-858.079173141159	65	53	0
726	421.641370922094	-870.352252570912	68	53	0
727	429.125752355088	-882.640980850905	67	55	0
728	436.637939654815	-894.002479238436	65	49	0
729	443.599383147259	-906.275521332398	62	44	1
730	450.56086791493	-918.548551558517	48	47	0
731	456.999366388656	-930.805912688375	66	46	0
732	463.437903209764	-943.063263602555	74	56	0
733	469.408956127299	-953.450516001321	63	47	0
734	473.315666146518	-962.847922896966	63	54	1
735	476.204081831267	-971.28679999616	79	73	0
736	478.101947080635	-977.839933168143	69	56	0
737	478.981502585055	-983.434540142305	58	50	0
738	480.962632627517	-987.206022968516	62	61	1
739	485.614440792764	-989.201341604814	47	48	0
740	489.798717176076	-989.326569355093	62	59	0
741	490.872535505565	-988.43065933045	59	55	0
742	492.029600421723	-984.753100020811	52	58	0
743	493.186663601547	-981.07554041408	53	46	1
744	490.710242672474	-976.361193785444	74	56	0
745	488.233827416028	-971.646845646203	83	59	0
746	484.216073092306	-965.958318154328	65	46	0
747	480.198329642764	-960.269786768593	64	55	0
748	478.217214214557	-956.498303288594	56	63	0
749	471.778614145762	-944.240975300781	73	49	0
750	467.321144254121	-935.755126860924	80	61	0
751	461.322367446439	-926.295087262988	73	44	0
752	455.323617835937	-916.835038921796	50	62	2
753	452.352011382929	-911.177795188501	63	54	0
754	442.39119465882	-894.174732901156	66	55	0
755	431.90743840317	-877.155986035243	61	58	0
756	428.412872025801	-871.483064468019	60	48	0
757	421.451533055631	-859.209996179678	77	51	0
758	411.02348580322	-840.336763385683	66	47	1
759	407.556747364288	-833.736607785337	57	64	1
760	404.062250821502	-828.063665431924	53	46	0
761	396.57804327982	-815.774890924804	65	62	1
762	389.09387994383	-803.486102769151	68	45	0
763	382.132771719014	-791.212967494503	73	44	0
764	371.154289693222	-773.251182594337	66	56	0
765	363.642499572365	-761.889564192854	56	64	0
766	356.681536346383	-749.616385648958	69	51	0
767	349.720614397142	-737.343195236288	67	61	0
768	342.759733724233	-725.069992957637	59	61	0
769	335.79889432824	-712.796778811142	67	41	1
770	328.838096208929	-700.523552795872	81	56	1
771	321.877339366649	-688.250314912759	71	61	0
772	318.383082005137	-682.577299555764	73	57	0
773	311.394595844671	-671.231259927154	67	53	1
774	304.433939797978	-658.957992359065	57	44	0
775	297.473325028375	-646.684712924063	67	54	1
776	290.484956310305	-635.338637646288	86	44	1
777	283.52442249743	-623.065334464423	65	45	0
778	276.040940579202	-610.776339890435	70	49	0
779	268.52970262809	-599.414547657594	66	60	0
780	261.56929397874	-587.141207151115	71	50	0
781	251.114856283879	-569.194782115519	64	36	0
782	240.660509067879	-551.248330366798	70	46	0
783	237.194285054517	-544.648029886186	56	43	0
784	230.234061357041	-532.374635971151	67	60	1
785	219.779897495522	-514.428130802698	63	65	0
786	216.28592557431	-508.755028444342	59	65	0
787	212.791963174532	-503.081923115067	68	50	0
788	202.337948515604	-485.135373408906	62	55	0
789	195.377928013506	-472.861920138821	51	46	0
790	187.86715860432	-461.499980481341	69	58	0
791	180.356429987296	-450.138027152978	69	58	1
792	173.396533054183	-437.864536546171	66	54	0
793	166.436677400256	-425.591034073383	55	51	0
794	159.476863025106	-413.317519734614	67	53	0
795	152.517089929257	-401.043993528932	49	57	0
796	149.023305052368	-395.370833873749	65	48	0
797	138.569837561517	-377.424121297896	71	67	1
798	128.116460552497	-359.477382008918	55	67	0
799	121.129036811646	-348.131018140353	65	40	0
800	114.169486757077	-335.857426645234	74	74	1
801	107.209977982275	-323.583823284134	58	51	1
802	103.716320075502	-317.910625015385	61	34	0
803	100.222671690455	-312.237423773855	73	59	1
804	93.2632438772125	-299.96379667148	52	48	0
805	82.8102581620333	-282.016941613518	57	49	0
806	72.3573629307793	-264.070059841499	61	54	1
807	68.8916486178059	-257.469616203569	47	52	0
808	62.427504067251	-246.138857248239	66	54	0
809	52.4977314069984	-228.2076304527	70	61	2
810	49.0320790355327	-221.607169883326	64	64	0
811	43.6417799777118	-209.380580316298	51	57	0
812	38.251513422525	-197.153983463533	67	60	2
813	35.2809957978898	-191.496435515583	60	49	0
814	26.9481407097774	-172.685057679191	74	54	1
815	21.5858301090193	-159.531222692691	73	57	0
816	16.1956962894183	-147.304596032947	73	49	0
817	10.8055949726258	-135.077962088399	68	70	0
818	5.96631797758164	-121.939818154089	83	37	1
819	-1.29253772529773	-102.232590994798	53	55	0
820	-3.71214034908917	-95.6635122727603	69	65	0
821	-8.02839535562089	-82.54106496647	64	57	0
822	-14.2412619843963	-62.865242594853	62	56	1
823	-18.5574459143681	-49.742783408612	76	72	4
824	-23.3965219267993	-36.6046028630808	90	66	5
825	-25.8160479749786	-30.0355103360489	104	74	6
826	-27.7126467962516	-23.482133416459	109	101	2
827	-33.9253217540681	-3.80627907346934	95	102	2
828	-40.6608489345526	15.8853040747344	54	72	5
829	-43.0803143504309	22.4544074013829	81	81	2
830	-45.4997717941878	29.0235122283921	80	60	2
831	-52.2351856804453	48.7151155397296	62	51	0
832	-58.4476242770324	68.3910096529871	64	51	0
833	-62.7635176139884	81.5135185141116	63	59	0
834	-67.0793822054402	94.6360322320834	54	51	0
835	-71.3952180513879	107.75855081249	58	58	1
836	-75.7110251517734	120.881074250676	73	53	1
837	-80.0268035064801	134.003602543846	74	53	0
838	-84.3425531155081	147.12613569852	77	63	1
839	-88.6582739787991	160.248673712835	61	46	0
840	-92.973966096295	173.371216584928	64	50	0
841	-94.8703539241105	179.924627088942	67	53	0
842	-99.7088970390614	193.062903046608	74	43	0
843	-106.443760946684	212.754601267166	50	42	0
844	-110.759336509043	225.877164114267	56	46	0
845	-115.074883325258	238.999731822871	66	44	0
846	-119.390401395387	252.122304388322	37	62	1
847	-121.809592387523	258.691456918605	60	62	1
848	-126.125066552486	271.814037043601	44	53	2
849	-132.887558816292	290.57856589742	67	44	0
850	-137.230856556271	302.773942880332	68	62	0
851	-141.546231409768	315.896540282294	52	50	1
852	-145.861577516829	329.019142542966	60	55	0
853	-150.176894877106	342.141749661416	73	41	1
854	-154.987157934636	356.207310182974	58	44	1
855	-159.274514672637	370.257143114693	75	57	0
856	-163.589742134965	383.379765346646	68	50	0
857	-168.427809824585	396.518127111718	56	63	0
858	-172.742978221795	409.64075960312	64	59	0
859	-177.058117872046	422.76339695137	69	57	1
860	-181.373228775105	435.886039158329	62	48	0
861	-185.688310931146	449.00868622493	65	60	0
862	-190.003364339878	462.131338149309	61	67	1
863	-194.346297973767	474.326779384166	66	48	0
864	-198.689204944123	486.522225482389	63	48	0
865	-203.032085251005	498.717676440254	56	54	0
866	-206.87999559415	509.970177165233	58	56	0
867	-210.232942792529	520.279726223089	69	55	1
868	-213.118846471654	528.719106806442	54	55	0
869	-214.986947515805	536.19979280699	69	66	1
870	-215.920995286782	539.940136169083	65	44	1
871	-216.771297945292	546.46212639939	64	60	0
872	-217.042917973304	554.822807137854	76	62	0
873	-215.885560544906	558.500187861733	55	52	0
874	-215.251053978107	562.193309469149	72	53	0
875	-216.185094290995	565.933653089218	68	58	2
876	-218.192744168628	568.778263216838	62	64	0
877	-220.779070339457	569.784184460528	70	52	0
878	-223.944075817824	568.95141780749	58	46	0
879	-226.614150888287	567.175695886835	53	61	0
880	-228.294364726695	563.514060039073	66	58	0
881	-228.433949926577	558.877982435748	86	51	0
882	-227.004984742205	554.194678528234	63	53	0
883	-224.586147014226	547.625460574403	83	49	1
884	-223.12925739825	543.869373627007	55	55	0
885	-220.215469971357	536.357201353647	63	43	1
886	-215.872682372865	524.16173147317	73	60	0
887	-212.519752000342	513.852177792229	47	52	0
888	-208.671860179456	502.599671769887	67	53	2
889	-204.329000090598	490.404214848764	65	68	1
890	-200.014023546188	477.281547259539	61	52	0
891	-195.699018254585	464.158884527162	61	52	0
892	-190.861121760216	451.020489127375	68	52	0
893	-186.546057402797	437.897836652584	67	61	0
894	-182.230964298302	424.775189036503	64	66	0
895	-177.392975276569	411.636810436845	61	52	1
896	-172.554954364488	398.498437842354	71	55	1
897	-167.716901562118	385.360071250238	86	55	1
898	-163.401688756014	372.237444689497	62	51	0
899	-159.114347572031	358.187607445754	53	51	0
900	-154.8269755519	344.137775057927	78	64	2
901	-150.511674418754	331.015163074248	60	52	0
902	-146.196344538825	317.892555944622	46	47	0
903	-141.880985912285	304.769953673705	58	45	0
904	-137.042717002798	291.631625479087	66	40	0
905	-132.727299312071	278.509033466689	69	64	1
906	-128.411852875142	265.386446313001	52	61	0
907	-123.601383234607	251.320919367485	58	48	0
908	-119.31376743858	237.271126923151	51	57	2
909	-114.998231104924	224.148554884829	81	52	1
910	-110.159774836444	211.010260287672	76	66	0
911	-105.321286678663	197.871971696615	55	59	0
912	-101.005660964467	184.749415318482	76	53	1
913	-96.690006504301	171.626863796264	74	58	0
914	-91.8514258229407	158.488592007197	72	50	0
915	-87.5357122999267	145.366050746292	75	59	1
916	-83.219970031234	132.243514342234	51	65	0
917	-78.9041990168043	119.120982796885	68	43	0
918	-74.5883992566378	105.998456112109	82	48	0
919	-69.7496654189308	92.8602119293064	56	62	0
920	-65.4338065966149	79.7376955021173	54	62	0
921	-61.1179190287949	66.6151839355007	79	68	0
922	-56.2790926690795	53.4769565565512	70	58	1
923	-51.9631460395758	40.3544552465901	55	64	0
924	-47.6750441599288	26.3047432284802	89	65	2
925	-42.8639964619069	12.2393170781434	94	74	0
926	-38.547959939111	-0.883169110864401	103	87	2
927	-34.2318946711021	-14.0056504430249	94	97	1
928	-29.3928809600184	-27.143844219856	101	95	4
929	-25.076756630966	-40.2663152907044	83	74	3
930	-20.7606035570498	-53.3887815037742	71	67	2
931	-16.4444217385026	-66.5112428562716	75	64	0
932	-12.1282111749169	-79.633699350059	80	72	0
933	-7.81197186664212	-92.7561509851366	63	49	0
934	-3.49570381385274	-105.87859775871	70	43	3
935	1.34352368017426	-119.016753127798	76	60	1
936	6.18278306204593	-132.154902488925	72	53	0
937	11.0220743313548	-145.293045847677	51	48	0
938	16.4121910086251	-157.519679184072	69	49	1
939	21.8023401888204	-169.74630523473	62	51	0
940	27.1646662921994	-182.900139603764	57	54	0
941	33.0499673390877	-196.069676204585	61	55	0
942	38.96315938927	-208.311988518573	61	46	0
943	44.8763868660317	-220.554292145185	61	65	0
944	51.3125940688769	-232.812294336036	62	56	0
945	57.7488396241679	-245.070286313072	65	59	1
946	63.6343292049132	-258.239778065123	59	60	0
947	70.0706514878548	-270.497750421986	82	60	1
948	77.0578064036672	-281.844200968742	71	47	0
949	84.0171569861704	-294.117855309509	69	59	0
950	91.4995019326452	-306.407200080343	66	54	0
951	98.9818910890026	-318.696531204507	63	52	0
952	105.941368440515	-330.970148233697	41	53	0
953	112.928722875775	-342.316537668929	66	66	1
954	119.888281188556	-354.590130955912	63	49	0
955	126.847880780871	-366.863712375052	67	61	1
956	133.835352664988	-378.2100661695	66	49	1
957	140.795033218106	-390.483623847365	69	38	0
958	147.754755050584	-402.757169658318	58	55	1
959	154.742344382801	-414.10348781012	72	49	1
960	161.702147175383	-426.377009878866	72	49	1
961	168.661991246918	-438.650520080701	58	51	1
962	175.649698026653	-449.996802588925	63	59	0
963	182.609623058059	-462.270289047621	75	53	0
964	189.569589367951	-474.543763642199	54	57	1
965	196.557413594157	-485.890010504983	51	59	0
966	203.517460863397	-498.16346135363	70	63	0
967	210.47754941124	-510.436900335364	56	53	1
968	217.465491083043	-521.783111556433	59	44	1
969	224.425660589419	-534.056526794098	63	55	2
970	231.908853080473	-546.345615170896	64	56	0
971	239.419896610663	-557.707473970018	68	50	0
972	246.380191282195	-569.980851881206	72	55	0
973	253.340527231747	-582.254217925481	73	56	0
974	260.328706498782	-593.60035613738	66	50	0
975	267.289123405528	-605.873698437586	72	56	1
976	274.249581590237	-618.147028869018	81	51	0
977	281.237878300599	-629.493131435476	67	52	1
978	288.198417442269	-641.76643812377	66	62	1
979	295.158997861203	-654.039732942358	61	69	0
980	302.147412014252	-665.385799861513	62	48	0
981	309.108073389682	-677.6590709351	63	47	0
982	316.068776042317	-689.932330141775	84	50	1
983	323.057307637006	-701.278361414559	57	56	0
984	330.018091245496	-713.551596875302	75	61	1
985	336.978916130844	-725.824820467271	58	62	1
986	343.967565166589	-737.170816092752	68	55	0
987	350.928471007501	-749.44401593972	59	47	0
988	357.889418124629	-761.717203917913	77	51	0
989	364.878184600617	-773.063163897023	74	55	0
990	371.866989159898	-784.409111983143	69	53	1
991	378.828056910483	-796.682264336385	61	58	1
992	385.789165936818	-808.955404819921	68	63	1
993	392.778087935352	-820.301317258738	59	56	0
994	399.767048016598	-831.647217806429	58	48	1
995	406.728277675167	-843.920322662219	57	61	1
996	413.689548609487	-856.193415653892	62	51	0
997	420.678626129171	-867.539280552417	75	45	1
998	427.639978016901	-879.812349793501	66	45	0
999	434.601371180208	-892.085407166742	54	48	1
1000	441.59056613734	-903.43123641517	72	54	0
1001	448.056773521821	-914.761395440437	64	48	0
1002	453.999989278207	-926.075886634178	78	62	1
1003	459.970994002593	-936.463152840734	56	67	0
1004	465.474509256484	-944.980321547948	79	47	1
1005	469.93198639917	-953.466171698645	67	59	0
1006	473.343419352488	-961.920706593432	61	66	0
1007	475.736554675619	-969.416712479666	68	61	1
1008	477.634418208676	-975.969845888205	62	54	0
1009	479.037006199884	-981.580107540824	61	64	0
1010	480.467349776591	-986.263152352534	81	57	1
1011	482.999268085987	-989.123072215356	66	65	1
1012	486.109725112328	-990.144211610779	65	49	1
1013	489.275682624662	-989.310916108079	70	54	0
1014	491.946353395644	-987.534749045037	64	62	0
1015	493.075668420177	-984.784405808896	75	43	0
1016	492.663630048162	-981.05988755729	76	60	0
1017	491.20552640449	-977.304063233547	66	54	0
1018	488.70136018499	-973.516931739636	68	72	0
1019	485.178884717578	-968.771274899133	65	49	0
1020	481.161137185991	-963.082744474523	60	57	1
1021	477.171152970055	-956.466993832961	81	55	1
1022	473.208934806113	-948.924022994936	63	56	2
1023	468.723702344403	-941.365392487496	53	55	2
1024	463.743213813228	-932.863884350285	58	66	0
1025	458.267475676665	-923.419496773742	64	68	0
1026	452.79176248319	-913.975101866759	77	50	2
1027	447.316074232687	-904.530699628405	51	47	0
1028	441.345148285327	-894.143414618447	60	47	0
1029	435.374252271606	-883.756120886654	81	53	1
1030	428.880365484685	-873.353157726116	60	53	0
1031	421.891256748175	-862.007306509651	59	63	0
1032	415.425204095431	-850.677105826326	59	52	0
1033	408.986954893509	-838.4196786955	68	49	1
1034	402.025728965469	-826.146577332169	69	39	1
1035	395.064544313354	-813.873464100994	72	58	0
1036	387.58038879279	-801.584673209116	67	53	0
1037	380.096277478267	-789.295868669637	70	53	1
1038	373.135219583288	-777.022718118504	71	59	1
1039	366.174202964932	-764.749555699527	56	54	1
1040	359.213227622677	-752.476381412707	60	45	0
1041	352.224512476416	-741.130411381833	65	63	0
1042	345.263618089375	-728.85721334815	58	62	0
1043	337.779762976046	-716.568331520073	62	54	0
1044	330.268165974354	-705.20665213652	63	50	1
1045	323.307396748394	-692.933416773565	56	50	0
1046	316.346668799466	-680.660169541836	75	45	1
1047	309.385982127511	-668.386910442263	78	49	0
1048	302.42533673282	-656.113639475778	58	48	0
1049	295.436938532686	-644.767572675832	65	57	0
1050	288.476374094666	-632.494277963415	53	39	0
1051	281.515850933734	-620.220971384086	75	47	0
1052	274.527570176404	-608.874868936837	63	49	1
1053	267.567127972667	-596.601538612507	78	49	0
1054	260.083740820002	-584.312514930964	65	59	1
1055	252.572593986406	-572.950693567283	68	62	0
1056	245.612276946835	-560.677325914614	56	58	0
1057	238.652001185343	-548.403946395963	60	48	2
1058	231.691766701872	-536.130555009469	50	56	0
1059	224.731573496538	-523.857151756063	68	55	0
1060	217.743609693251	-512.51095254533	70	50	0
1061	210.783497446508	-500.237525547855	67	54	0
1062	203.823426478135	-487.964086684398	54	54	1
1063	196.835580120387	-476.617851828225	66	43	1
1064	189.875590110954	-464.344389221631	72	52	0
1065	182.915641380649	-452.070914747193	73	43	0
1066	175.927912469197	-440.724644246511	74	53	0
1067	168.96804469818	-428.451146028936	72	61	0
1068	162.008218206232	-416.177635946311	63	47	0
1069	155.048432993353	-403.904113995843	59	47	0
1070	148.088689059659	-391.630580180325	58	42	0
1071	141.101156957622	-380.284250282682	65	61	0
1072	133.618533562811	-367.99499566108	73	51	1
1073	126.135954377358	-355.705727397464	58	48	0
1074	119.148542429728	-344.359360139817	77	36	0
1075	112.18900462595	-332.085765257478	71	48	2
1076	105.229508101998	-319.812158508226	73	48	1
1077	98.2422136036912	-308.465755608864	48	67	0
1078	91.2827980412985	-296.192125118338	71	55	0
1079	84.3234237588476	-283.918482762761	75	75	0
1080	77.8591957496828	-272.587748214602	72	38	0
1081	71.4228485404747	-260.329787760973	68	54	0
1082	64.463593571505	-248.056111512706	69	60	0
1083	58.0273245303542	-235.79812983796	70	53	0
1084	51.5910938415327	-223.540137951262	68	43	0
1085	45.1549015052733	-211.282135849819	64	52	0
1086	39.2695406337734	-198.112616667524	60	44	0
1087	33.3563637096668	-185.87030443456	86	61	0
1088	27.4432222121977	-173.627983515151	78	55	0
1089	22.08090877207	-160.474149188958	66	55	0
1090	16.718630364514	-147.320307588205	62	44	0
1091	11.3563869895879	-134.166458711028	59	50	1
1092	7.01218006171985	-121.97124374751	65	46	0
1093	2.66799979453208	-109.776023921557	54	59	0
1094	-2.17121929599671	-96.6378697883338	56	52	1
1095	-7.01040649873903	-83.4997096508741	71	60	0
1096	-11.3266369460034	-70.3772585643455	51	71	1
1097	-15.642838648404	-57.2548026209697	60	73	1
1098	-20.4819333315245	-44.1166256750003	80	71	2
1099	-24.7980759732309	-30.9941594712436	101	91	3
1100	-29.1141898700735	-17.8716884069145	123	89	9
1101	-33.4302750220522	-4.74921248294413	109	110	3
1102	-37.7463314288179	8.37326829880476	101	92	8
1103	-42.062359090487	21.4957539401948	86	77	4
1104	-46.3783580070012	34.6182444421574	77	63	2
1105	-50.6943281783024	47.7407398018986	73	63	0
1106	-57.4296837229631	67.4323523472995	59	53	0
1107	-62.2684880439192	80.5705814985558	72	55	0
1108	-64.1649722337606	87.1239766515791	79	52	0
1109	-68.4808258521953	100.24649198819	64	51	1
1110	-73.3195535957348	113.384734943509	75	47	1
1111	-77.63534815202	126.507260541432	70	63	0
1112	-81.9511139628594	139.629790997133	39	57	1
1113	-88.6861574658542	159.321458141319	70	55	1
1114	-93.001850626606	172.444001014344	62	57	0
1115	-94.8982389202574	178.997411516495	72	50	0
1116	-101.11025805294	198.673375029117	66	65	0
1117	-105.425866546924	211.795931939036	72	65	0
1118	-107.845105164568	218.36507576704	69	48	0
1119	-112.160669753794	231.487640234642	69	53	0
1120	-118.895405925054	251.179360289127	71	57	0
1121	-123.733782663883	264.31766624935	63	68	0
1122	-128.049244284572	277.440248533152	88	46	1
1123	-132.364677158941	290.562835675664	59	51	0
1124	-134.260942379886	297.116265847348	62	56	0
1125	-140.472578152141	316.792293297127	69	54	0
1126	-144.787926358113	329.91489447467	61	54	0
1127	-147.207027760916	336.484062902629	53	54	0
1128	-153.913511084742	357.103059826419	66	56	0
1129	-158.200870142318	371.152891677804	61	44	0
1130	-160.619924127182	377.72206850443	58	55	2
1131	-165.458008179383	390.860426661558	70	62	0
1132	-169.773192263558	403.983055911958	66	62	0
1133	-176.507347349834	423.674876747653	61	60	1
1134	-181.345322930079	436.813254708424	66	47	0
1135	-183.24143539794	443.366709343158	68	55	1
1136	-187.556502922671	456.489358566701	72	50	2
1137	-192.394401920785	469.627750326879	50	66	0
1138	-196.709410379699	482.750409807079	43	59	0
1139	-200.529443497362	494.930119837634	68	61	0
1140	-204.349452869559	507.109833707102	58	54	0
1141	-208.197350835835	518.36233586818	63	59	1
1142	-212.540166572086	530.557797619142	62	55	0
1143	-214.931119603629	538.054223890416	59	55	1
1144	-215.865166905976	541.794567251578	56	55	0
1145	-216.659640201426	550.170988589525	63	48	0
1146	-215.913474898669	557.572972301394	70	56	0
1147	-215.306882481964	560.338878335431	59	62	1
1148	-215.223139721958	563.120525036007	59	49	0
1149	-215.139396936691	565.902171746828	64	44	0
1150	-215.606416853669	567.772343528457	78	57	1
1151	-217.614066160575	570.616953400895	53	63	0
1152	-222.319699156273	570.758624173701	70	74	0
1153	-226.586234163435	568.102911419235	63	48	1
1154	-227.687764920003	566.279964464717	65	49	1
1155	-227.827349603933	561.643886834383	61	56	0
1156	-227.966934218013	557.00780923292	60	51	1
1157	-226.482134635444	554.178936542943	67	55	0
1158	-224.063296121254	547.609718892723	67	39	1
1159	-219.748447639751	534.487029170617	83	67	0
1160	-214.443689701962	519.478432242759	57	49	1
1161	-212.519752000342	513.852177792229	45	61	0
1162	-210.100865858316	507.282968842424	58	49	0
1163	-205.758015351079	495.087510299869	69	55	0
1164	-201.415138180077	482.892056621611	61	40	1
1165	-197.100143861899	469.769392271526	69	46	0
1166	-192.78512079647	456.64673277922	68	45	0
1167	-187.947205629724	443.50834098272	67	57	0
1168	-183.137164732791	429.442739651538	70	64	0
1169	-176.430954552547	408.823692332022	60	59	0
1170	-169.696771177056	389.131872304715	52	62	0
1171	-167.27773827099	382.562690054998	73	58	0
1172	-162.962520763685	369.440064034425	78	60	0
1173	-156.228203313018	349.748267523944	70	40	0
1174	-153.809124144085	343.179093677551	72	42	1
1175	-151.912913153064	336.625653918833	60	47	2
1176	-145.178484759817	316.933876724914	53	48	0
1177	-140.340241868631	303.795544335619	55	49	2
1178	-138.471884716535	296.314895744435	54	58	0
1179	-134.184371296666	282.265086565167	69	44	0
1180	-127.44976168318	262.573340443894	58	45	0
1181	-120.715085033444	242.881606083363	72	53	0
1182	-118.295881866827	236.312454435974	65	62	0
1183	-115.876670727914	229.743304289877	69	50	0
1184	-109.141880780051	210.051590085961	80	49	0
1185	-104.826281197544	196.929029391147	60	50	0
1186	-102.957804268051	189.448398540728	78	41	1
1187	-98.6700470748474	175.398629304953	64	55	2
1188	-91.4121804563329	155.691220265813	65	37	1
1189	-84.6771422564634	135.999548897147	60	70	1
1190	-80.3613801284228	122.877015732229	62	47	0
1191	-76.0455892547034	109.754487427883	51	56	3
1192	-71.7297696352471	96.6319639813155	57	47	3
1193	-66.8910148165305	83.4937233952805	72	49	0
1194	-62.5751361350412	70.3712102053687	65	54	0
1195	-58.2592287081643	57.2487018788233	62	62	0
1196	-53.4203813678469	44.1104780975729	73	54	1
1197	-51.0009457395063	37.5413684574887	72	64	1
1198	-46.6849640925066	24.4188730893657	70	61	3
1199	-39.9494797837688	4.72727984189987	97	76	3
1200	-35.6334254883695	-8.3952031088993	126	97	4
1201	-31.3173424479901	-21.5176811991259	96	82	8
1202	-27.0012306628632	-34.6401544297114	100	68	7
1203	-22.6850901326397	-47.762622804381	72	64	2
1204	-17.8459971186239	-60.9008021736518	72	76	2
1205	-13.5297975275898	-74.0232602851465	65	59	0
1206	-9.21356919186655	-87.1457135397941	63	74	0
1207	-4.89731211139588	-100.268161932938	55	59	1
1208	-0.581026286585256	-113.390605468303	72	53	0
1209	4.25821987836389	-126.52875723131	70	46	1
1210	9.09749793069204	-139.66690299008	59	46	0
1211	14.4597426110995	-152.820754562505	70	50	2
1212	19.8220223241951	-165.974598855712	58	53	0
1213	25.1843370699789	-179.12843587622	86	47	0
1214	31.0974809678737	-191.370759766549	73	46	1
1215	37.0106602925225	-203.613074970432	75	61	0
1216	42.8960231349338	-216.782597109675	61	52	0
1217	49.3322185369907	-229.040602442808	83	44	0
1218	55.7684522914933	-241.298597563058	63	44	0
1219	62.2047243983834	-253.556582469493	67	55	0
1220	68.641034857661	-265.814557164907	57	68	0
1221	75.077383669035	-278.072521645576	70	60	0
1222	82.5596731694532	-290.361882769503	64	64	0
1223	90.0420068802778	-302.651230249554	68	61	0
1224	97.0014307009405	-314.924862531945	61	55	0
1225	103.960895801487	-327.198482948355	71	51	0
1226	110.948238443467	-338.544875770807	49	56	2
1227	117.907784505282	-350.818472445942	61	55	1
1228	124.867371846864	-363.092057252303	84	55	2
1229	131.854831937759	-374.438414434902	68	50	0
1230	138.814500240027	-386.711975500919	57	61	0
1231	145.77420982183	-398.985524700023	67	47	0
1232	152.761787360709	-410.331846240908	63	50	0
1233	159.721577902732	-422.605371697806	72	55	0
1234	166.681409723766	-434.87888528686	75	54	1
1235	173.669104710163	-446.225171184167	66	58	0
1236	180.656837781891	-457.571445195004	58	62	1
1237	187.616790243308	-469.844923163764	75	56	0
1238	195.099758028809	-482.134078805335	91	49	0
1239	202.582770022971	-494.423220803961	79	48	1
1240	209.542849249265	-506.696661458351	69	63	0
1241	216.530781833979	-518.042874349281	61	54	0
1242	223.49094201898	-530.31629125867	66	45	0
1243	230.451143481943	-542.58969630301	74	50	0
1244	237.439193511789	-553.935873549432	73	51	0
1245	244.399475932994	-566.209254848771	70	55	0
1246	251.359799632279	-578.482624279335	70	56	1
1247	258.347967106209	-589.82876588311	77	70	2
1248	265.30837176292	-602.102111568674	65	52	0
1249	272.268817697419	-614.37544539012	67	52	0
1250	279.257102614909	-625.721551346593	72	63	1
1251	286.217629506544	-637.994861421175	75	60	0
1252	293.178197675326	-650.268159628846	46	44	0
1253	300.166600035445	-661.614229938947	65	41	0
1254	307.127249160956	-673.887504400685	58	57	0
1255	314.087939563615	-686.160766994581	46	42	0
1256	321.076459365489	-697.50680165831	64	46	0
1257	328.03723072412	-709.780040505342	80	63	0
1258	334.998043359548	-722.053267485462	67	61	0
1259	341.986680602713	-733.39926650282	74	55	0
1260	348.947574193531	-745.672469736077	53	43	1
1261	355.908509060915	-757.945661103353	59	55	1
1262	362.897263744555	-769.291624469683	60	46	0
1263	369.886056511314	-780.637575946748	70	51	0
1264	377.370123131084	-792.926398786716	58	46	0
1265	384.854233956838	-805.215207978152	63	57	1
1266	391.84314686869	-816.561122088693	66	65	1
1267	398.832097863255	-827.907024307176	70	48	0
1268	405.793318200973	-840.180130837485	63	62	0
1269	412.754579814558	-852.453225500882	60	42	0
1270	419.743648247386	-863.799092069268	72	54	1
1271	426.181969778088	-876.056501959451	64	63	0
1272	433.143352156447	-888.329561861232	67	47	0
1273	440.627799775044	-900.618269206956	62	54	0
1274	447.589266168477	-912.89130451344	82	44	0
1275	454.055504611344	-924.221454082057	69	64	0
1276	460.026506597118	-934.608720269985	56	45	0
1277	465.502264300187	-944.053105252795	70	47	0
1278	469.959740413877	-952.538955396973	61	53	0
1279	473.398925772577	-960.066273987293	72	60	0
1280	475.792059935688	-967.562279871665	68	55	0
1281	477.689922537305	-974.115413280204	69	56	0
1282	479.092509825772	-979.725674937479	67	56	0
1283	480.522852705384	-984.408719748259	65	64	0
1284	482.008701252984	-987.237331409939	56	55	1
1285	484.045337165589	-989.154380159453	69	53	0
1286	486.632759769447	-990.159865239635	67	57	0
1287	488.752648074355	-989.295262795873	70	56	0
1288	490.900284731877	-987.50344299525	60	51	0
1289	492.552634420514	-984.76875294745	62	53	0
1290	492.663630048162	-981.05988755729	65	50	0
1291	491.20552640449	-977.304063233547	77	38	0
1292	488.70136018499	-973.516931739636	68	52	0
1293	485.701916805701	-968.786928675137	72	63	1
1294	482.234951317718	-962.186836614273	65	60	0
1295	477.749688260374	-954.628215943463	67	49	0
1296	473.264441527252	-947.069590357132	47	56	0
1297	468.283937025291	-938.568087695166	85	51	0
1298	462.808181218687	-929.123706134036	54	50	1
1299	457.332450355229	-919.679317244329	64	42	0
1300	451.333719332004	-910.219263076782	61	53	0
1301	445.362775254878	-899.831983895972	65	49	0
1302	439.419622231566	-888.517479726113	76	52	1
1303	432.95348072215	-877.187306644395	61	47	3
1304	425.964354782249	-865.841462254524	77	57	1
1305	418.975266924885	-854.495605974458	68	51	0
1306	412.01398454234	-842.222521586344	55	38	0
1307	405.052743435896	-829.949425325729	66	56	1
1308	398.091543605144	-817.676317197271	60	46	1
1309	390.607372453844	-805.387531778775	66	54	0
1310	383.095471500535	-794.025948887691	61	59	1
1311	376.134396829002	-781.752803429961	75	52	0
1312	369.173363433743	-769.479646102525	55	54	0
1313	362.212371314876	-757.206476907246	52	52	0
1314	355.251420472283	-744.933295845985	62	52	0
1315	347.739724880026	-733.571648336016	53	52	0
1316	340.255853891489	-721.282771048136	63	59	0
1317	333.295028209686	-709.009552657604	69	57	0
1318	326.33424380474	-696.736322396435	64	66	0
1319	319.373500676884	-684.463080267422	57	65	0
1320	312.385008620447	-673.117042332888	66	43	0
1321	305.424346448504	-660.843776457943	63	45	1
1322	298.463725553884	-648.570498717949	75	46	0
1323	291.475350939436	-637.224425136112	76	51	0
1324	284.514811001427	-624.951123649254	60	55	0
1325	277.554312340973	-612.677810293622	61	49	0
1326	270.566055169329	-601.331701066345	65	65	0
1327	263.605637466128	-589.058363965712	75	51	1
1328	256.645261040423	-576.785014999099	64	67	1
1329	249.684925892856	-564.511654165573	62	47	0
1330	242.724632023135	-552.238281465136	76	55	0
1331	235.736571654968	-540.892112836242	68	57	1
1332	228.77635874314	-528.618716390803	69	49	1
1333	221.816187109856	-516.345308078453	79	47	1
1334	214.82824418653	-504.99910380505	56	62	0
1335	207.868153511721	-492.725671747699	69	60	0
1336	200.908104115399	-480.45222782623	67	56	0
1337	193.920278637961	-469.105987908319	55	48	0
1338	186.960310200753	-456.832520241849	72	54	0
1339	180.000383042323	-444.559040708467	70	46	0
1340	173.012675011472	-433.21276514791	56	72	0
1341	165.529862078663	-420.923568734899	55	54	0
1342	158.047093354864	-408.634358678013	69	64	0
1343	151.05950547714	-397.288045753725	64	59	0
1344	144.099784446706	-385.014505153522	67	39	0
1345	137.140104695573	-372.740952686407	50	49	0
1346	130.152634265949	-361.394604121335	60	56	0
1347	123.19303547556	-349.121027911082	62	50	0
1348	116.233477964823	-336.847439835779	51	50	0
1349	109.246124984231	-325.501055628061	66	45	0
1350	102.286648434645	-313.227443810552	63	74	0
1351	95.3272131651174	-300.953820126131	54	55	0
1352	88.3399776340812	-289.607400276698	74	69	0
1353	81.3806233262294	-277.333752851933	54	59	0
1354	74.4213102987269	-265.060093562119	64	63	2
1355	67.462038551399	-252.786422403529	53	59	0
1356	60.502808084304	-240.512739383616	52	50	0
1357	54.0665626446134	-228.254751423374	72	54	1
1358	48.1532978417818	-216.012460910715	84	60	0
1359	42.2400684652966	-203.77016171068	70	62	0
1360	36.354728061473	-190.600638197735	59	56	0
1361	30.4694258373929	-177.431106012315	65	49	1
1362	25.0792417029734	-165.20449128747	69	66	0
1363	19.6890900714207	-152.977869276889	55	70	1
1364	14.3268296599854	-139.824024375528	70	56	0
1365	9.48753588675754	-126.685884658247	54	55	0
1366	4.64827400119975	-113.547738934867	85	59	0
1367	-0.19095599692082	-100.409587206319	62	53	2
1368	-5.03015410719672	-87.2714294753969	63	63	1
1369	-9.86932032956975	-74.1332657374442	70	54	1
1370	-14.1855309182429	-61.010811412707	68	68	2
1371	-18.5017127619358	-47.8883522301912	76	76	2
1372	-22.8178658607649	-34.7658881852403	84	72	4
1373	-27.1339902150212	-21.6434192834422	108	92	1
1374	-31.9730032857624	-8.50522794108838	124	87	7
1375	-36.2890685787424	4.6172512229532	74	115	2
1376	-40.6051051265677	17.7397352429107	91	62	2
1377	-45.4440256766393	30.8779433909804	59	52	1
1378	-49.7600031629554	44.0004376731813	83	62	0
1379	-54.0759519041749	57.1229368140921	80	61	0
1380	-58.3918719001231	70.2454408118501	53	62	0
1381	-62.7077631505672	83.367949671112	62	45	1
1382	-67.023625655449	96.4904633900151	65	50	1
1383	-70.8165560943889	109.597259450704	68	47	0
1384	-75.1323626794037	122.719782344997	81	61	0
1385	-79.4481405186816	135.842310098931	71	64	1
1386	-83.7638896124554	148.964842709713	50	45	0
1387	-88.6025069963653	162.103104860522	63	59	0
1388	-92.9181970273494	175.225647731684	70	46	0
1389	-97.2338583123055	188.348195461556	65	62	0
1390	-101.549490851234	201.470748049207	72	46	0
1391	-105.865094644309	214.59330549743	60	53	1
1392	-110.703558870766	227.731595250778	74	62	2
1393	-115.019103600469	240.854162954725	64	60	0
1394	-119.334619583969	253.976735521108	64	54	0
1395	-123.650106821209	267.099312945269	62	63	1
1396	-127.965565312013	280.221895226277	58	52	0
1397	-132.803876379097	293.360212581232	62	53	0
1398	-137.119275805831	306.482805122621	68	59	0
1399	-141.434646486246	319.605402520858	67	58	0
1400	-145.749988420052	332.728004778735	65	61	0
1401	-150.065301607188	345.85061189346	65	48	0
1402	-154.903459513327	358.988956850953	62	52	0
1403	-159.218713635753	372.111574224196	71	45	1
1404	-163.533939011395	385.234196456149	55	65	0
1405	-167.849135640194	398.356823545881	66	43	0
1406	-172.164303521917	411.479455494322	63	58	0
1407	-177.002308265481	424.617828052491	69	53	0
1408	-181.317417081911	437.740470258519	78	50	1
1409	-185.632497151324	450.863117322326	49	50	0
1410	-190.470409367641	464.001506683417	59	56	0
1411	-194.785430371354	477.124164003879	59	58	2
1412	-198.577564875712	490.231087663211	56	51	0
1413	-202.920441020455	502.426538612694	44	64	1
1414	-208.197350835952	518.362335867248	54	44	1
1415	-211.027433874202	528.65614609886	77	57	1
1416	-212.456426423567	533.339444249868	55	78	1
1417	-214.819463745633	541.763086068444	78	51	1
1418	-216.192618282337	548.300816754811	73	52	0
1419	-216.547982412914	553.879850794561	69	53	0
1420	-215.885560544906	558.500187861733	65	53	0
1421	-214.728204853076	562.177568883635	72	41	0
1422	-214.616548257996	565.886431168765	77	40	0
1423	-216.101350811077	568.715299800038	50	51	1
1424	-218.164829223417	569.705478781834	59	47	0
1425	-221.301918559591	569.79992578458	77	49	0
1426	-224.989772468107	568.982901277021	80	50	0
1427	-227.687764920061	566.279964462854	47	56	0
1428	-228.845130870875	562.60258673504	48	56	2
1429	-228.461866958241	557.950766918249	72	53	0
1430	-226.53796777525	552.324505506083	65	56	0
1431	-223.56836110953	546.666761751287	76	66	0
1432	-220.654576656816	539.154589119367	73	60	0
1433	-217.768695772975	530.715203125961	53	54	0
1434	-214.359948649944	522.2600788204	54	53	0
1435	-211.007012950548	511.950526400469	72	37	0
1436	-207.681971743528	500.713761392049	81	42	1
1437	-203.339106654283	488.518305551261	54	51	0
1438	-198.996214901505	476.322854573838	64	47	2
1439	-194.653296485252	464.127408456057	65	70	0
1440	-189.843304630485	450.061798728071	64	52	1
1441	-185.556142825109	436.011931799352	66	57	0
1442	-181.241044491471	422.889285263605	79	48	1
1443	-173.984040818934	403.181721420959	62	49	0
1444	-169.145998507563	390.043353030458	69	52	0
1445	-167.249835932453	383.489905597642	52	48	1
1446	-160.543464726186	362.870885987766	56	62	0
1447	-155.733228293888	348.805318851024	76	51	0
1448	-153.314147761324	342.236145306379	69	53	2
1449	-148.475962778612	329.09780271817	40	50	2
1450	-144.160624527547	315.975197752938	70	61	2
1451	-139.845257529814	302.852597645484	55	57	0
1452	-135.529861785588	289.730002395809	83	55	0
1453	-131.21443729481	276.607412006706	63	58	1
1454	-126.376099151676	263.469097019173	62	58	0
1455	-122.088507050939	249.419301332906	62	63	0
1456	-115.381671611976	228.800360661931	68	65	1
1457	-110.543222689943	215.662065474316	66	46	1
1458	-108.646877686202	209.108647301793	58	51	0
1459	-104.331275489239	195.986087143421	72	64	1
1460	-97.5963706235052	176.294393100776	62	41	0
1461	-93.2806957759312	163.17184536159	56	62	0
1462	-90.8613987221615	156.602710819803	53	36	0
1463	-86.5456799704698	143.480170637369	54	43	1
1464	-82.2299324728665	130.357635314576	73	52	0
1465	-75.4948057283764	110.665979909711	65	56	0
1466	-71.1789855809766	97.5434570061043	54	50	1
1467	-68.7596119489754	90.9743362655863	55	58	0
1468	-63.9208407687256	77.836099287495	58	70	0
1469	-57.1855336944573	58.1444758065045	58	71	1
1470	-52.8695954231662	45.0219734199345	65	54	0
1471	-48.5536284064874	31.8994758920744	64	69	0
1472	-41.8181664913427	12.2078792890534	85	80	5
1473	-39.3986923660268	5.63877685554326	91	82	5
1474	-35.0826375429169	-7.48370555508882	98	89	7
1475	-30.7665539746522	-20.6061831032857	116	83	4
1476	-28.3470415609772	-27.1752786375582	97	100	2
1477	-24.0309140898171	-40.2977486252785	87	81	1
1478	-17.8459971186239	-60.9008021736518	75	50	2
1479	-13.557662799838	-74.9504758650437	69	60	0
1480	-8.69064230989898	-87.1614282513037	73	57	0
1481	-3.82359223882668	-99.3723746258765	73	57	0
1482	-1.40398730547167	-105.941453354433	62	63	0
1483	3.43524647696177	-119.079606304877	64	56	0
1484	8.27451214712346	-132.217753251083	56	59	1
1485	15.5334704415291	-151.924962410703	74	51	0
1486	23.3154374727164	-171.647868780419	70	40	1
1487	26.2580686599249	-178.232641049661	65	59	1
1488	31.6482748683775	-190.459253844805	72	54	1
1489	37.0385135792312	-202.685859353282	55	59	0
1490	43.4468173189089	-215.871089711785	65	56	0
1491	52.8257277222583	-234.713846985251	78	62	0
1492	55.7963012269465	-240.371381921694	69	55	0
1493	59.2619806414586	-246.97183659859	57	50	0
1494	69.1639830985223	-265.830262213014	67	62	0
1495	79.0939198935521	-283.761447980069	59	58	0
1496	86.053279530548	-296.035098912194	72	53	2
1497	93.012680447835	-308.308737978339	74	54	0
1498	100.522916080372	-319.670850657858	60	60	0
1499	108.005355553178	-331.960165391676	59	45	1
1500	114.964881640684	-344.233767135069	69	61	0
1501	121.952282764774	-355.580141267739	60	55	0
1502	125.445997608884	-361.253323876299	72	49	0
1503	132.405624498206	-373.526895939372	67	45	0
1504	139.365292666946	-385.800456135534	57	56	0
1505	142.859056713874	-391.473623896018	61	51	0
1506	153.312579411548	-409.420325134881	77	65	0
1507	163.766192590701	-427.366999660619	81	57	0
1508	170.726044118463	-439.640506443568	57	57	0
1509	174.19207447354	-446.240863298997	62	73	0
1510	177.685936925351	-451.914001360536	74	59	1
1511	188.662735406135	-469.876303895377	70	45	0
1512	199.639628650562	-487.838577075861	67	43	0
1513	203.133560699585	-493.51169348415	54	51	0
1514	206.627502270101	-499.184806918725	74	55	1
1515	217.081572134572	-517.131345289759	57	65	0
1516	227.535732478776	-535.077856943943	70	60	0
1517	231.029742293002	-540.750949584879	66	51	1
1518	234.495953648409	-547.351255180314	58	71	0
1519	244.95026559016	-565.297722313553	63	59	1
1520	251.9383931419	-576.643874920905	57	57	2
1521	258.898756387352	-588.917231605388	62	57	1
1522	269.353278647643	-606.8636363931	56	45	0
1523	272.84740590601	-612.536693387665	63	42	0
1524	276.313744288404	-619.136963406578	65	60	0
1525	287.291410673002	-637.099001861177	60	64	1
1526	298.269171818218	-655.06101096049	61	52	1
1527	301.735586408526	-661.661259368993	60	48	0
1528	308.724030911282	-673.007315211929	73	56	0
1529	319.178980481287	-690.953592743725	63	55	1
1530	322.645458583895	-697.553823364899	55	63	0
1531	329.634020528232	-708.8998435596	58	63	0
1532	340.089151051885	-726.8460676549	78	63	0
1533	343.55569266621	-733.446280484088	50	43	2
1534	350.54437205143	-744.792265032418	62	54	0
1535	360.999683527218	-762.738435688429	66	60	0
1536	367.960682305566	-775.011606662534	51	40	1
1537	374.426487839199	-786.341882217675	65	56	1
1538	377.39789836877	-791.999182631262	70	37	1
1539	381.415340436331	-797.687814139761	69	35	0
1540	391.926462675678	-813.77947354503	60	44	1
1541	400.924159034563	-827.969681511633	63	56	0
1542	405.436914595077	-834.601170016453	66	56	0
1543	409.426667556225	-841.216990495101	70	53	0
1544	412.398165156192	-846.874265472405	63	44	3
1545	414.351401284861	-851.572997133248	59	48	0
1546	416.799894399592	-857.214606301859	69	53	0
1547	419.771413793787	-862.871875844896	67	61	0
1548	421.257176554238	-865.700509800576	78	62	1
1549	425.246984857426	-872.316314789467	79	52	0
1550	431.217839654244	-882.703623116948	56	62	0
1551	435.675178974285	-891.189510827884	68	67	0
1552	440.655560527521	-899.691052949056	68	62	1
1553	445.635962487548	-908.192589011043	67	44	0
1554	450.616384854366	-916.694119013846	71	50	0
1555	455.596827628091	-925.195642955601	66	45	0
1556	460.54953461868	-934.624377126805	70	39	0
1557	465.006990310794	-943.110232713632	56	64	0
1558	469.464464382501	-951.596083400771	62	38	0
1559	473.398925772577	-960.066273987293	56	45	0
1560	475.792059935688	-967.562279871665	55	62	1
1561	477.689922537305	-974.115413280204	69	46	0
1562	479.092509825772	-979.725674937479	57	57	1
1563	479.999818729877	-984.393065376207	59	55	0
1564	482.008701252984	-987.237331409939	70	57	0
1565	485.119156699977	-988.258471538313	64	62	2
1566	488.257363306126	-988.352393095382	52	67	0
1567	490.928033960925	-986.576226658188	53	48	0
1568	492.580383323308	-983.841536602005	58	50	2
1569	493.131166005274	-982.929973114282	68	62	0
1570	491.700810363342	-978.246932620183	74	46	0
1571	488.7568598449	-971.662499049678	73	41	1
1572	485.234385967196	-966.916842224076	55	46	0
1573	481.216640253842	-961.228311815299	65	58	0
1574	477.226657861785	-954.612561187707	80	60	0
1575	473.292194892012	-946.142374038696	62	53	0
1576	468.83471990301	-937.656527238898	66	52	0
1577	463.331208575983	-929.139362666756	65	43	0
1578	457.855476585799	-919.694974449463	75	56	0
1579	452.902794643946	-910.266236719675	67	40	1
1580	447.42711141333	-900.821834517643	75	47	0
1581	441.95145312621	-891.377424981445	67	47	0
1582	436.971079810406	-882.875884156674	62	56	0
1583	432.485985001957	-875.31721386034	61	49	1
1584	429.019183064986	-868.717076484114	73	48	2
1585	426.542902774352	-864.002690829337	68	46	0
1586	425.057137322903	-861.174058713019	60	49	2
1587	424.0388634915	-860.215519910678	57	55	0
1588	423.515844357724	-860.199858536944	69	47	0
1589	423.515844357724	-860.199858536944	71	51	1
1590	423.515844357724	-860.199858536944	75	53	0
1591	423.515844357724	-860.199858536944	57	59	1
1592	423.515844357724	-860.199858536944	55	49	0
1593	423.515844357724	-860.199858536944	62	72	0
1594	423.515844357724	-860.199858536944	64	53	0
1595	423.515844357724	-860.199858536944	57	55	0
1596	423.515844357724	-860.199858536944	82	64	0
1597	423.515844357724	-860.199858536944	60	61	0
1598	423.515844357724	-860.199858536944	79	54	1
1599	423.515844357724	-860.199858536944	64	38	0
1600	423.515844357724	-860.199858536944	68	61	0
1601	423.515844357724	-860.199858536944	54	54	1
1602	423.515844357724	-860.199858536944	55	45	2
1603	423.515844357724	-860.199858536944	60	56	1
1604	423.515844357724	-860.199858536944	61	46	0
1605	423.515844357724	-860.199858536944	61	62	1
1606	423.515844357724	-860.199858536944	58	60	0
1607	423.515844357724	-860.199858536944	74	61	0
1608	423.515844357724	-860.199858536944	75	42	1
1609	423.515844357724	-860.199858536944	57	54	1
1610	423.515844357724	-860.199858536944	74	65	3
1611	423.515844357724	-860.199858536944	58	47	0
1612	423.515844357724	-860.199858536944	47	51	1
1613	423.515844357724	-860.199858536944	61	40	1
1614	423.515844357724	-860.199858536944	63	65	1
1615	424.0388634915	-860.215519910678	67	47	0
1616	424.589647179819	-859.303964974359	68	50	0
1617	424.617411736108	-858.376748726703	66	52	2
1618	424.589647179819	-859.303964974359	71	65	0
1619	424.561882626323	-860.231181221083	64	43	0
1620	424.589647179819	-859.303964974359	67	68	0
1621	424.617411736108	-858.376748726703	47	63	1
1622	424.617411736108	-858.376748726703	63	38	0
1623	425.140430648753	-858.392409970984	61	58	1
1624	425.663449562446	-858.408071151003	67	52	0
1625	425.663449562446	-858.408071151003	69	53	0
1626	425.663449562446	-858.408071151003	77	66	0
1627	425.663449562446	-858.408071151003	57	61	0
1628	425.691213898303	-857.480854900554	65	44	2
1629	425.718978237011	-856.553638650104	59	53	0
1630	425.691213898303	-857.480854900554	62	50	0
1631	425.663449562446	-858.408071151003	67	55	1
1632	425.663449562446	-858.408071151003	73	65	0
1633	425.663449562446	-858.408071151003	71	60	0
1634	425.663449562446	-858.408071151003	68	48	0
1635	425.663449562446	-858.408071151003	62	58	0
1636	425.663449562446	-858.408071151003	59	47	0
1637	425.663449562446	-858.408071151003	50	46	0
1638	425.663449562446	-858.408071151003	55	55	0
1639	425.663449562446	-858.408071151003	54	54	0
1640	425.663449562446	-858.408071151003	70	44	0
1641	425.663449562446	-858.408071151003	54	52	1
1642	425.663449562446	-858.408071151003	56	42	0
1643	425.663449562446	-858.408071151003	64	68	0
1644	425.663449562446	-858.408071151003	67	52	0
1645	425.663449562446	-858.408071151003	56	40	1
1646	425.663449562446	-858.408071151003	61	50	0
1647	425.663449562446	-858.408071151003	49	49	0
1648	425.663449562446	-858.408071151003	62	58	0
1649	425.140430648753	-858.392409970984	72	55	0
1650	424.617411736108	-858.376748726703	68	72	0
1651	424.617411736108	-858.376748726703	62	47	0
1652	424.617411736108	-858.376748726703	74	43	0
1653	424.617411736108	-858.376748726703	58	61	0
1654	424.617411736108	-858.376748726703	67	57	2
