# Supplementary material for: Bayesian algorithm to estimate position and activity of an orphan gamma source utilizing multiple detectors in a mobile gamma spectrometry system
Source: PLoS One. 2021 Jan 22;16(1):e0245440. doi: 10.1371/journal.pone.0245440 (PMC7822251; doi:10.1371/journal.pone.0245440)
Supplement: S1 Data — (GZ) [file pone.0245440.s001.gz › synth_data_Co-60_setup_15_real_10.csv]

	V1	V2	V3	V4	V5
1	389.135547083686	-394.769488574937	65	53	0
2	389.135547083686	-394.769488574937	70	44	0
3	389.135547083686	-394.769488574937	55	53	0
4	389.135547083686	-394.769488574937	57	58	0
5	389.135547083686	-394.769488574937	67	37	1
6	389.135547083686	-394.769488574937	69	34	0
7	389.135547083686	-394.769488574937	62	51	0
8	389.135547083686	-394.769488574937	63	39	0
9	389.135547083686	-394.769488574937	64	48	0
10	389.135547083686	-394.769488574937	78	55	0
11	389.135547083686	-394.769488574937	57	44	1
12	389.163311860291	-393.842272331938	71	46	0
13	389.19107663969	-392.915056089871	66	54	0
14	389.19107663969	-392.915056089871	76	41	1
15	389.19107663969	-392.915056089871	52	37	0
16	389.19107663969	-392.915056089871	77	54	0
17	389.19107663969	-392.915056089871	73	40	0
18	389.19107663969	-392.915056089871	65	41	0
19	389.19107663969	-392.915056089871	77	40	0
20	389.19107663969	-392.915056089871	56	55	0
21	389.19107663969	-392.915056089871	73	45	0
22	389.19107663969	-392.915056089871	69	55	0
23	389.19107663969	-392.915056089871	69	50	0
24	389.19107663969	-392.915056089871	71	53	0
25	389.19107663969	-392.915056089871	71	37	0
26	389.19107663969	-392.915056089871	60	41	0
27	389.19107663969	-392.915056089871	60	48	1
28	389.19107663969	-392.915056089871	67	53	1
29	389.19107663969	-392.915056089871	60	49	2
30	389.19107663969	-392.915056089871	71	38	1
31	389.19107663969	-392.915056089871	55	38	1
32	389.19107663969	-392.915056089871	70	44	0
33	389.19107663969	-392.915056089871	66	34	1
34	389.19107663969	-392.915056089871	71	47	0
35	389.19107663969	-392.915056089871	63	49	0
36	389.19107663969	-392.915056089871	69	44	1
37	389.19107663969	-392.915056089871	70	42	0
38	389.19107663969	-392.915056089871	65	35	1
39	389.19107663969	-392.915056089871	58	43	0
40	389.19107663969	-392.915056089871	72	36	1
41	389.19107663969	-392.915056089871	51	41	0
42	389.19107663969	-392.915056089871	67	43	0
43	389.19107663969	-392.915056089871	72	41	0
44	389.19107663969	-392.915056089871	62	45	0
45	389.19107663969	-392.915056089871	70	49	0
46	389.19107663969	-392.915056089871	77	38	0
47	389.19107663969	-392.915056089871	65	44	0
48	389.19107663969	-392.915056089871	71	60	0
49	389.19107663969	-392.915056089871	58	54	0
50	389.19107663969	-392.915056089871	61	50	0
51	389.19107663969	-392.915056089871	55	48	0
52	389.19107663969	-392.915056089871	53	45	0
53	389.19107663969	-392.915056089871	50	45	0
54	389.19107663969	-392.915056089871	71	59	0
55	389.19107663969	-392.915056089871	63	39	0
56	389.19107663969	-392.915056089871	68	34	0
57	389.19107663969	-392.915056089871	74	48	0
58	389.19107663969	-392.915056089871	66	45	0
59	389.19107663969	-392.915056089871	64	34	0
60	389.19107663969	-392.915056089871	63	47	1
61	389.19107663969	-392.915056089871	60	52	0
62	389.19107663969	-392.915056089871	74	47	0
63	389.19107663969	-392.915056089871	67	52	0
64	389.19107663969	-392.915056089871	61	37	0
65	389.19107663969	-392.915056089871	65	38	0
66	389.218841421767	-391.987839845009	60	60	1
67	388.723587520304	-391.044962172396	48	45	0
68	387.705315272615	-390.086422883905	60	47	0
69	386.191790482379	-388.18500537239	81	35	0
70	384.183014848677	-385.340709093027	73	26	0
71	381.706757240405	-380.626317085698	64	51	1
72	378.212238829583	-374.953381961212	59	44	0
73	374.194713848177	-369.264780650847	72	48	0
74	370.232737959479	-361.721743025817	67	45	0
75	365.803302585613	-352.308604865335	57	43	0
76	357.328644532536	-338.134060214274	62	54	0
77	351.33023045084	-328.673910020851	72	54	0
78	347.83579717105	-323.000949007459	63	56	0
79	340.874735016492	-310.727801899426	60	47	0
80	333.390706496604	-298.438974682242	55	48	0
81	322.44013935671	-279.549935021438	60	53	1
82	315.507007060922	-266.349528538063	52	35	0
83	311.517454568122	-259.733649919741	73	36	2
84	300.567089490476	-240.844551633112	56	37	0
85	293.606305486406	-228.571323978715	70	30	0
86	286.122564919584	-216.2824103944	61	53	1
87	275.144639326842	-198.320460192859	71	54	0
88	268.156209424196	-186.974405327812	69	47	0
89	261.195611698902	-174.701122538187	61	46	0
90	254.235055251163	-162.427827880718	68	49	0
91	247.274540080805	-150.154521355405	60	57	0
92	239.791077701608	-137.865523198619	71	44	0
93	232.307659530139	-125.576511395164	69	49	1
94	225.347271121573	-113.303167552687	68	44	0
95	218.386923990911	-101.029811845161	65	48	0
96	210.903635511757	-88.7407609475777	61	58	0
97	203.392583915964	-77.3789123492315	77	57	0
98	196.43236195005	-65.1055193105713	72	41	1
99	189.472181262623	-52.832114408724	85	50	1
100	179.018081170158	-34.8855927577242	60	61	1
101	172.058002879261	-22.6121581820771	80	50	0
102	164.574992594484	-10.3230227166787	81	48	2
103	153.625954961695	8.56646878644824	85	54	1
104	146.666024874314	20.8399466052651	86	52	1
105	139.155345936946	32.2019126005471	92	54	2
106	131.12174094643	43.5795854041353	88	57	3
107	123.611144947703	54.9415796613321	83	63	2
108	116.128417013679	67.2308033881709	89	52	1
109	108.645733288839	79.5200407579541	71	59	1
110	101.686054868565	91.7935949508101	68	60	5
111	95.2493773593451	104.051463394426	74	66	3
112	88.8127382015227	116.309342050925	77	52	2
113	81.8810158449924	129.510145872831	65	58	1
114	74.9215012121713	141.783745802939	69	67	2
115	67.9341895083198	153.130141874775	68	49	1
116	60.974755837	165.403765548021	54	53	1
117	54.0153634455637	177.677401085384	73	38	1
118	47.0560123341274	189.95104848966	77	42	0
119	40.096702502924	202.224707759917	75	43	1
120	33.137433952128	214.498378894292	68	36	1
121	26.7011516697821	226.756355829537	54	46	0
122	20.2649077398819	239.014342974871	76	54	0
123	13.305760101066	251.288047990762	58	43	1
124	6.86959433968877	263.546056358144	64	37	1
125	0.984259839868173	276.715581317432	76	51	0
126	-4.37809903075686	289.869405040517	71	37	0
127	-9.74042286915937	303.023236039095	70	40	0
128	-15.1305692485184	315.249858702533	53	50	0
129	-22.9403320569545	334.045558058657	69	48	0
130	-28.3025366000365	347.199414200149	69	50	0
131	-30.7221608300461	353.768488413654	69	45	0
132	-35.5613853743998	366.90664134454	61	47	0
133	-39.8776513658813	380.029085947201	55	37	0
134	-46.5855935341096	400.647835123353	58	41	0
135	-51.3968422258622	414.713223450817	75	39	1
136	-55.7130031676497	427.835685873404	59	48	0
137	-60.0291353647481	440.958153154701	72	47	0
138	-62.4486499764025	447.527247173712	71	41	0
139	-69.1842297521653	467.218820234761	74	60	1
140	-75.3968286234885	486.89468627423	61	46	0
141	-79.7128306820523	500.017175694928	59	51	1
142	-84.5517147244536	513.155389836989	59	45	0
143	-88.8676577215083	526.277889514342	71	50	0
144	-93.1835719733499	539.400394052267	67	31	0
145	-97.4715801210841	553.450119030662	83	43	0
146	-101.759557434008	567.499848869629	56	36	1
147	-106.598286012071	580.638090611435	75	45	1
148	-111.436982701067	593.77633835841	73	50	0
149	-115.752747996536	606.89886827115	62	50	0
150	-120.068484546151	620.0214030426	63	50	2
151	-122.487790615472	626.590534566902	59	34	0
152	-126.803483260795	639.713076897897	48	43	0
153	-133.015521719935	659.389036512934	52	40	0
154	-137.331143285905	672.511590718292	66	52	1
155	-142.169626183924	685.649876868352	68	51	0
156	-146.485188686522	698.772441335022	63	55	1
157	-148.381515297689	705.325861433521	66	60	1
158	-150.800722443149	711.89501065854	83	33	0
159	-157.507519629202	732.513953836635	75	38	0
160	-164.214246534859	753.132908769883	63	50	0
161	-168.529661648325	766.255498067476	64	45	0
162	-172.845048015472	779.378092223778	66	45	0
163	-177.683282919461	792.516422774643	67	47	0
164	-181.998610222188	805.639027190395	74	52	0
165	-186.313908778306	818.761636462994	75	37	0
166	-191.152051156852	831.899983814918	76	51	0
167	-195.990161645052	845.038337173872	69	57	0
168	-200.305370818416	858.160962102935	67	34	0
169	-204.620551244705	871.283591891639	64	50	0
170	-209.430664862099	885.349177601747	63	55	1
171	-213.717879789241	899.399033200927	58	41	0
172	-218.032970316708	912.521678104065	65	42	1
173	-222.348032096925	925.644327864982	82	41	0
174	-226.663065129775	938.766982483678	51	39	1
175	-231.500927617599	951.905380238779	57	50	0
176	-235.815901584574	965.028045115061	65	41	0
177	-239.635903394956	977.207759942859	68	46	1
178	-243.483794036263	988.460263062268	74	40	0
179	-247.359576287563	998.78555447422	53	51	0
180	-250.245464180014	1007.22493721358	61	48	1
181	-251.618617148604	1013.76266825385	65	44	0
182	-252.496830062242	1019.35744331218	63	54	1
183	-252.301426481339	1025.84795218054	53	31	1
184	-252.684701195452	1030.49977092817	68	37	0
185	-255.24311411439	1032.43290775921	70	45	0
186	-258.352289261587	1033.45457222406	60	48	0
187	-261.545213539619	1031.69459233899	61	52	1
188	-263.748277242412	1028.04869898036	72	46	0
189	-263.859946289333	1024.33983691409	81	49	0
190	-263.392931029084	1022.46966359392	50	38	0
191	-261.413198699127	1018.69783297274	69	47	0
192	-257.92074250133	1013.02434723545	64	44	0
193	-255.446064610151	1008.3095624363	60	52	0
194	-253.055125252227	1000.81313256454	63	40	0
195	-250.19715158426	991.446532485075	71	45	0
196	-246.844222835323	981.136978805996	75	51	0
197	-243.024245161621	968.957257257774	71	40	0
198	-238.681386113167	956.761800338514	61	48	0
199	-234.310590187553	945.493563812226	80	69	2
200	-230.490539289545	933.31385473907	67	48	0
201	-226.698373002	920.206933972426	68	47	0
202	-222.383317531436	907.084279878065	67	42	2
203	-217.545368164312	893.945894079283	54	54	0
204	-212.707386906666	880.807514282875	67	37	0
205	-207.897277603508	866.741924951784	67	54	0
206	-203.087134097412	852.676341618411	78	55	0
207	-198.771926520159	839.553713977337	71	38	2
208	-194.456690196123	826.431091194972	57	44	0
209	-189.646449764608	812.365524658933	43	50	0
210	-185.359051729436	798.31569659058	72	42	0
211	-181.043725507392	785.193088921718	61	44	0
212	-176.205490797176	772.05475472752	66	35	0
213	-171.890105510713	758.932157316245	62	35	0
214	-167.602585587359	744.882349219173	60	45	0
215	-162.79215014918	730.816816275008	66	42	1
216	-158.476674965816	717.694233979098	65	41	0
217	-151.74196398753	698.002505496144	61	58	0
218	-146.903525973437	684.864207904786	73	44	1
219	-142.615835908335	670.814427872188	73	42	0
220	-135.908852570457	650.195511550643	54	44	0
221	-131.070303778339	637.057233758271	54	47	1
222	-126.754620572319	623.934687095694	68	59	0
223	-122.466791839688	609.884929735214	65	46	0
224	-117.656031431223	595.819453184493	63	41	0
225	-113.340258330281	582.696921638213	71	44	0
226	-109.024456483603	569.574394951575	44	49	2
227	-104.185720336332	556.436150762253	74	31	0
228	-99.3469523001695	543.297912576236	62	42	0
229	-95.0310610747547	530.175401548855	65	48	1
230	-90.7151411038358	517.052895380184	66	44	0
231	-85.8762805461884	503.914674000815	49	58	1
232	-80.5144746854203	490.760739217512	63	37	0
233	-75.1526337909163	477.606811713427	79	34	0
234	-70.3136744237272	464.468609555624	54	60	0
235	-65.4746831682278	451.330413398333	58	48	0
236	-61.1585797288571	438.207940172404	66	45	0
237	-56.8703150368528	424.158256221563	73	36	0
238	-52.5820195107954	410.108577129431	65	41	0
239	-48.2658277500886	396.986118481494	63	45	0
240	-43.9496072448092	383.863664691336	68	36	0
241	-40.1562857765239	370.756930045784	79	47	0
242	-36.3629387046676	357.650199242868	59	48	1
243	-32.0466351076029	344.527758948505	81	45	1
244	-27.2073702721391	331.389610790648	73	46	0
245	-21.8451394818258	318.235756577924	54	43	0
246	-13.5402593968902	298.497133393772	60	57	0
247	-8.17794023873284	285.343297704123	77	45	1
248	-5.23529812868219	278.758527598344	76	44	0
249	0.650014726270456	265.588993892074	59	37	0
250	6.53536576067563	252.419468856417	69	53	0
251	15.9142583843786	233.57670582179	64	60	1
252	22.3504995259573	221.318712262437	70	48	2
253	29.309726134059	209.045023196377	66	56	0
254	36.2689940223936	196.771345991641	73	48	0
255	43.2283031910192	184.497680654749	60	47	1
256	53.6812650999636	166.55081274081	77	44	0
257	60.6406766697764	154.27717707213	83	53	0
258	64.1064783775364	147.676755834371	74	49	0
259	71.0659526662785	135.403137960471	77	55	1
260	81.5191590584	117.456341261975	59	74	1
261	88.4787357472815	105.182753056288	78	53	2
262	95.4383537156973	92.9091767156497	63	64	3
263	102.398012963764	80.6356122409925	71	48	2
264	109.880677392473	68.346363838762	70	60	1
265	117.391212937306	56.9843448679894	88	69	2
266	124.35099735402	44.7108177179471	97	65	2
267	131.310823049629	32.4373024338856	86	57	4
268	138.298512139474	21.0910148406401	75	56	3
269	145.781389797863	8.80183192156255	72	50	1
270	153.264311664854	-3.48733735270798	76	61	0
271	160.224303806841	-15.760803444311	58	56	1
272	163.690407207818	-22.3611399726942	67	58	1
273	167.184337227547	-28.0342576708645	74	44	0
274	177.63837130781	-45.9808088140562	47	36	1
275	184.598507125513	-58.2542333677411	70	52	1
276	192.081664689817	-70.5433317311108	68	65	0
277	203.058896237751	-88.5055035874248	62	34	0
278	210.019178658957	-100.778884886764	66	46	0
279	216.979502358241	-113.052254317328	74	46	1
280	223.939867335255	-125.325611883774	68	63	0
281	230.900273590174	-137.598957581446	79	43	0
282	237.888520423381	-148.945075428113	55	61	0
283	244.849007635494	-161.218397379853	77	55	1
284	252.332528875908	-173.507385726087	53	37	0
285	259.816094323818	-185.79636042472	44	45	0
286	266.776708297082	-198.069645058364	68	50	1
287	273.76515463728	-209.415701784194	70	33	0
288	280.725849566865	-221.688962673768	78	42	0
289	287.686585773423	-233.9622116955	72	52	0
290	298.141660226858	-251.908454935998	70	51	1
291	308.596825156943	-269.854671456851	62	47	0
292	316.080730582355	-282.143543407321	60	42	0
293	320.070312852622	-288.759417275898	67	46	0
294	327.059057096601	-300.105383174494	69	53	0
295	337.514468375768	-318.051525876857	61	56	0
296	344.475534528261	-330.324678217992	58	70	0
297	351.43664195668	-342.597818691283	78	46	0
298	358.397790661315	-354.870947296731	68	41	1
299	365.38675074256	-366.216847844422	76	48	3
300	372.347980401129	-378.489952700213	64	43	0
301	379.30925133545	-390.763045691885	64	38	0
302	382.803785334923	-396.435979627073	80	31	0
303	390.288138193137	-408.724716082215	67	44	0
304	401.267119807249	-426.686357113533	66	30	0
305	408.228557174793	-438.959400902502	61	54	1
306	415.190035817795	-451.232432823628	72	40	1
307	422.179312835156	-462.578236593865	56	43	0
308	428.122570764623	-473.892715430818	66	48	0
309	433.047556082136	-484.248657442629	74	35	1
310	437.477288870956	-493.661721725017	58	46	0
311	440.393451605109	-501.173383604735	57	52	0
312	442.291312171204	-507.726517493837	67	39	1
313	443.666145723313	-514.263995807618	74	53	0
314	445.619521455839	-518.9626954142	64	35	1
315	449.197506924684	-521.853923636489	57	46	0
316	453.354031595169	-522.906369697303	64	48	0
317	456.547736686887	-521.145856696181	65	51	0
318	458.227834954741	-517.483950293623	66	49	0
319	457.843546306132	-512.832215632312	60	58	0
320	455.367128217826	-508.117868402973	60	47	0
321	451.816901223385	-504.299428766593	57	49	1
322	448.294431759627	-499.553769796155	62	51	0
323	444.827474200923	-492.953675187193	74	46	1
324	440.342220657971	-485.395051230676	70	48	0
325	435.856983439066	-477.836422365159	79	55	0
326	430.876489584276	-469.33491605334	61	43	1
327	424.905475205975	-458.947657220997	61	51	0
328	418.934490761254	-448.560389666818	63	40	0
329	412.440511936788	-438.15745489113	66	42	0
330	406.002087300585	-425.90007733088	65	42	0
331	399.563701012055	-413.642689554021	52	59	2
332	392.079313228664	-401.353969607502	86	38	1
333	384.594969650847	-389.065236012451	66	40	1
334	377.633687268302	-376.792151624337	60	48	1
335	370.700215155142	-363.591839151457	60	53	1
336	363.216002972855	-351.303066473454	53	37	0
337	355.731834996783	-339.014280145988	77	48	0
338	345.304068753379	-320.14096725639	62	50	1
339	334.353389801341	-301.251959562302	83	37	0
340	330.363773583202	-294.636099352501	73	56	0
341	323.402810624684	-282.362922545522	65	29	0
342	312.947552465543	-264.41674314253	70	51	0
343	305.463689780794	-252.127864986658	72	30	0
344	297.979871302727	-239.838973185048	64	50	1
345	291.019096219097	-227.565741251223	82	52	1
346	284.058362412266	-215.292497451417	57	40	0
347	277.069879442453	-203.946457845159	67	45	1
348	269.586231685942	-191.657514207996	73	46	0
349	262.102628136578	-179.368556925096	62	50	1
350	255.142060769489	-167.095263929106	60	53	0
351	248.181534679665	-154.821959064342	67	43	0
352	241.193251216784	-143.475858333521	51	44	0
353	234.232806084037	-131.20252972655	55	60	0
354	227.27240222902	-118.929189250804	60	51	0
355	220.31203965185	-106.655836906284	68	34	3
356	213.3517183527	-94.3824726957828	58	57	0
357	206.391438331222	-82.1090966183692	51	52	0
358	198.908219217206	-69.8200238784775	79	52	2
359	191.425044311269	-57.5309374956414	71	46	1
360	184.464891053445	-45.2575241019949	59	53	2
361	177.476965819718	-33.911314743571	64	47	0
362	170.516893520544	-21.6378776058555	49	41	0
363	159.567798723641	-2.74840207397938	79	66	0
364	148.590983837843	15.2138869203627	72	54	0
365	145.097116216843	20.8870206726715	79	63	1
366	138.137231801695	33.1605129288509	89	59	1
367	127.683570246736	51.1071656541899	81	57	0
368	120.723788230214	63.3806875823066	74	48	1
369	113.764047492878	75.6542213764042	96	76	1
370	106.253556918527	87.0162474513054	85	71	1
371	98.7709384086193	99.3055029669777	85	64	3
372	91.8113228402799	111.579074086621	93	69	0
373	84.8517485514749	123.852657070383	82	54	6
374	77.8922155422042	136.126251920126	72	52	0
375	70.9327238128753	148.39985863585	62	40	3
376	63.9732733633136	160.673477215692	88	58	0
377	53.5202542585321	178.620319485664	76	50	0
378	46.5609062099829	190.893967737444	66	41	1
379	39.601599441492	203.16762785241	76	62	1
380	32.6423339533503	215.44129983522	65	69	0
381	25.6831097453833	227.714983681217	61	45	0
382	15.7812186830561	246.573432106525	73	51	1
383	9.34503817069344	258.831436545588	65	46	0
384	2.90889601089293	271.089451198466	74	43	0
385	-0.0337642036029138	277.674215489067	64	53	0
386	-5.39611866179621	290.82804054115	71	56	0
387	-13.178117174597	310.550936269574	76	46	1
388	-18.5403848380083	323.704779178835	55	62	0
389	-23.9026174686733	336.85862936452	50	38	1
390	-28.7418848080561	349.9967738837	70	49	0
391	-33.5811202597688	363.134924408048	56	58	0
392	-38.4203238237533	376.273080936633	74	44	0
393	-43.2594954999513	389.411243470386	71	52	1
394	-47.5757113171276	402.533696714789	81	59	0
395	-51.8918983894982	415.656154817902	59	40	0
396	-56.2080567171215	428.778617779724	72	35	0
397	-60.5241862997063	441.901085603051	57	51	0
398	-65.3632048242143	455.039275743067	54	45	0
399	-69.6514047096716	469.08896941226	66	50	0
400	-73.9395737609011	483.138667941093	62	49	0
401	-78.778497455176	496.276874882169	56	60	0
402	-83.6173892610241	509.41508782655	67	31	1
403	-87.9333395733265	522.537586425431	74	54	0
404	-92.2492611402413	535.660089883022	56	35	0
405	-96.5651539615938	548.782598201185	68	36	1
406	-100.881018037733	561.90511137899	77	49	0
407	-105.196853368427	575.027629412711	75	46	1
408	-109.512659953441	588.150152307004	51	52	0
409	-114.351337971108	601.288403657265	70	34	0
410	-118.667085493624	614.410936809145	47	53	0
411	-124.85132079263	635.014098744839	80	55	1
412	-129.139111185679	649.063859348185	72	53	0
413	-131.558384419652	655.632996572182	81	53	0
414	-136.396906970651	668.771275520325	56	44	0
415	-140.712507106131	681.893833507784	58	49	0
416	-147.447297495208	701.585543477908	54	39	0
417	-154.182020848326	721.277265209705	55	56	0
418	-158.497504427913	734.39984317217	72	46	0
419	-163.335841930471	747.538155727088	76	61	0
420	-167.651266446104	760.660743948072	61	48	0
421	-171.966662215244	773.783337027766	58	53	0
422	-176.254132882808	787.833150526509	68	56	0
423	-180.541572714399	801.882968885824	57	46	0
424	-185.379754746798	815.021309038624	71	51	0
425	-189.69503187167	828.143922092393	57	45	0
426	-194.010280249757	841.266540003009	63	48	0
427	-198.848369756015	854.404896956868	60	49	0
428	-203.163559069042	867.527525126003	60	49	1
429	-207.478719635285	880.650158153847	65	40	0
430	-214.707797526615	901.284936591052	60	42	0
431	-221.413938403712	921.90399145335	68	48	1
432	-223.310031667468	928.457448966801	73	48	0
433	-225.728978752275	935.026644993573	68	55	0
434	-230.071899683157	947.222087843344	66	38	1
435	-236.33875821461	965.043783995323	68	40	1
436	-240.68161373667	977.239238725044	70	59	0
437	-242.110618172039	981.9225350786	69	37	0
438	-245.491470250417	991.304869428277	67	41	0
439	-248.349454015144	1000.67146627232	63	53	0
440	-250.628744199581	1011.87675562128	59	54	1
441	-252.001894612738	1018.41448684875	62	54	1
442	-251.339471533371	1023.03482376412	56	41	0
443	-250.621220537578	1029.50959191751	94	30	0
444	-251.58317420166	1032.32272021007	61	44	0
445	-254.169501727098	1033.32864084467	47	47	0
446	-257.82944082329	1033.43883058149	48	38	0
447	-259.92083457025	1033.5017975308	63	44	0
448	-261.628964023665	1028.91294575296	62	42	0
449	-263.337096745556	1024.32409462426	62	48	0
450	-260.890348480782	1018.68209098745	79	45	0
451	-258.443593395292	1013.0400888538	64	46	0
452	-255.557725835126	1004.60070034023	58	49	0
453	-250.747919205227	990.535057613626	63	52	0
454	-246.90004927438	979.282547754236	75	49	0
455	-242.52930117154	968.014302039519	51	50	0
456	-240.082489421999	962.372311321087	65	37	1
457	-238.186439623008	955.818845661357	80	47	0
458	-231.480441135936	935.199762233533	53	38	0
459	-224.251509685651	914.564953156747	63	48	0
460	-219.413575846527	901.426564961672	65	45	3
461	-214.603515585361	887.360967231914	67	45	0
462	-209.270553499751	873.279639968649	69	40	1
463	-203.909650912858	860.125535517	73	46	1
464	-199.071584057703	846.987172538415	68	41	1
465	-194.261385932623	832.921600013971	77	50	0
466	-189.451153604779	818.856033488177	51	49	0
467	-185.1358644758	805.733420968987	75	58	1
468	-180.820546600036	792.610813306645	68	40	0
469	-174.113971821964	771.991829811595	75	38	0
470	-167.930208977137	751.388588365167	58	49	0
471	-164.165551119018	737.354514400475	65	54	1
472	-159.877980211983	723.304714937694	75	50	0
473	-155.562487255433	710.182135881856	64	50	1
474	-151.246965552564	697.059561687522	62	50	1
475	-146.408524811617	683.921264697798	53	53	0
476	-141.597940042033	669.855758151971	63	37	1
477	-137.310214730096	655.805984056555	70	51	0
478	-132.994572814147	642.683430376463	64	44	0
479	-128.156005350233	629.545156188309	75	41	0
480	-123.840304371319	616.422612766735	64	36	0
481	-119.524574646726	603.300074203871	58	46	0
482	-115.20881617628	590.177540500648	65	56	1
483	-110.893028960098	577.055011655204	60	39	0
484	-106.082187626045	562.989549504593	66	46	0
485	-101.271312090568	548.924093357287	71	51	0
486	-96.955433409079	535.801580167376	66	34	1
487	-92.639525982202	522.67907184083	59	35	0
488	-87.8006786418846	509.54084805958	67	43	0
489	-83.4847121532657	496.41834998969	64	52	0
490	-79.1687169192592	483.295856780373	67	45	0
491	-74.3297770578065	470.157649803907	69	49	0
492	-67.6220957380719	449.538852742873	53	46	0
493	-60.9143441410852	428.920067437924	52	57	1
494	-58.4948148371768	422.350974601693	72	55	0
495	-54.1786554915016	409.228509468026	72	56	0
496	-49.8624674009625	396.106049195863	61	45	0
497	-47.4428998092189	389.536963260733	61	55	0
498	-40.7070770942373	369.845428813249	75	57	0
499	-33.9711873473716	350.153906126507	67	61	0
500	-29.1319357288303	337.015755568631	65	44	0
501	-24.2926522227353	323.877611012198	58	45	0
502	-18.9304018633557	310.723760765046	53	52	0
503	-13.5681164714042	297.569917795248	68	47	0
504	-8.20579604693921	284.416082101874	51	42	0
505	-2.3205009039375	271.246544051915	58	53	1
506	3.59268547111424	259.00423028972	70	28	0
507	12.9715493620606	240.161460381933	73	48	1
508	22.8734451765777	221.303005745634	47	51	2
509	29.309726134059	209.045023196377	58	53	0
510	35.7460454437532	196.787050856277	49	50	0
511	42.7053531478159	184.513384661637	58	63	0
512	49.6647021320532	172.239730332047	62	51	2
513	56.6240923964651	159.966087868437	75	54	0
514	60.0898829969228	153.365663236938	68	57	1
515	67.0493359803804	141.092038566247	71	55	6
516	78.0254682347877	123.129531949759	83	54	5
517	85.5079839145183	110.840239006095	90	63	1
518	92.4675835068338	98.5666575869545	77	56	2
519	99.4550553909503	87.2203037925065	84	85	1
520	106.414735944069	74.9467461146414	83	56	2
521	113.374457776546	62.6732003036886	84	57	3
522	120.857186931535	50.3839719109237	75	58	3
523	128.339960295823	38.0947571638972	76	73	1
524	135.327631695836	26.7484644846991	62	59	4
525	142.287519975333	14.4749678652734	85	51	2
526	149.247449533839	2.20148311089724	79	53	0
527	156.235238380614	-9.14477392565459	66	54	4
528	163.718223507633	-21.4339241078123	60	49	0
529	171.201252843253	-33.7230606442317	65	56	2
530	178.161348847148	-45.9964962070808	62	64	1
531	185.12148612953	-58.2699199030176	78	46	0
532	192.081664689817	-70.5433317311108	58	45	0
533	199.041884528473	-82.8167316941544	76	40	1
534	206.552935534506	-94.1785877523944	50	45	0
535	214.036222547584	-106.467646090314	70	61	1
536	220.996567551279	-118.741008725017	61	51	1
537	227.956953832705	-131.014359492809	62	41	1
538	234.917381391744	-143.28769839555	65	48	0
539	241.905648620101	-154.633809437044	67	35	1
540	248.866157136334	-166.907124592923	69	52	0
541	256.349700358289	-179.196105649695	56	36	0
542	263.861081164505	-190.557857027277	65	44	1
543	270.82171484374	-202.831134855747	65	51	0
544	277.782389800239	-215.104400816374	64	48	2
545	284.743106033537	-227.377654908225	57	64	1
546	291.703863543924	-239.650897134095	68	46	1
547	298.664662331401	-251.92412749026	55	42	0
548	305.625502395618	-264.197345980443	61	59	0
549	312.614165929554	-275.54333649762	94	54	0
550	319.575086948986	-287.816531240009	40	37	0
551	326.536049245042	-300.089714114554	53	55	0
552	333.497052817431	-312.362885122187	69	43	0
553	340.981108446722	-324.651711605489	52	52	0
554	348.492982264608	-336.013308279216	69	48	1
555	355.454110996798	-348.286441955715	70	52	3
556	362.415281004738	-360.55956376344	63	48	0
557	369.37649228872	-372.83267370332	59	46	0
558	376.86076284165	-385.121434702538	73	55	0
559	384.372843372345	-396.482965833507	57	56	0
560	391.334179814614	-408.756038441323	69	49	0
561	398.295557532343	-421.029099181294	67	39	0
562	404.761713878252	-432.359272365458	59	40	0
563	411.200145992741	-444.616651578806	90	52	0
564	417.666374577326	-455.946804302745	64	56	0
565	423.637367498246	-466.334073401988	89	48	0
566	429.085361431236	-476.705677348189	51	50	1
567	433.515076968179	-486.11874597799	80	58	0
568	437.44953532191	-494.588938025758	69	38	0
569	440.365698747803	-502.100599907339	50	46	1
570	442.235807390767	-509.58095009625	65	45	0
571	444.13367528806	-516.134083023295	63	48	0
572	446.61008670216	-520.848436702974	67	47	0
573	450.188074432896	-523.739664075896	61	46	0
574	453.849316250766	-523.849239459261	77	47	1
575	457.04302178917	-522.088726090267	72	41	1
576	458.750868731237	-517.499603152275	70	48	1
577	457.376011382788	-510.962129956111	61	49	0
578	455.890160872834	-508.133521622978	50	48	0
579	451.349370043667	-502.429342375137	59	49	1
580	446.808591444453	-496.725158182904	83	47	1
581	441.828052466852	-488.223665203899	72	44	0
582	436.847533895751	-479.722166161984	62	54	0
583	430.904244770121	-468.407699748874	62	45	0
584	421.989372346667	-451.435983804055	56	39	0
585	415.523140365724	-440.105837503448	66	37	0
586	408.533920572954	-428.760021984577	56	45	0
587	401.544738862605	-417.414194572717	49	45	0
588	398.050162288069	-411.741276409477	49	52	1
589	390.565782320162	-399.45255372487	64	50	0
590	379.614687469497	-380.563667296432	62	53	0
591	372.158186785062	-367.347694749013	73	44	0
592	364.67396336823	-355.05892478209	65	46	0
593	357.712797090702	-342.785806469619	66	44	0
594	350.256434287701	-329.569793949835	62	49	0
595	342.772343733057	-317.280983976088	66	57	0
596	335.811305810697	-305.007828352042	55	47	0
597	328.878087740857	-291.807444719598	61	42	0
598	321.394128583488	-279.518595660105	74	47	0
599	313.910213632393	-267.229732953012	61	58	0
600	302.959817207186	-248.34064126946	61	45	0
601	291.981733543216	-230.378736350685	59	56	0
602	288.487463712692	-224.705724815838	63	42	0
603	285.020992013451	-218.10549423378	60	42	1
604	274.593852618127	-199.232000776567	53	56	0
605	263.616021419992	-181.270019849762	66	57	1
606	259.598838634789	-175.581306809559	61	39	1
607	252.63828498224	-163.308009566739	54	52	0
608	242.211431110161	-144.434433450922	63	47	0
609	238.745100732194	-137.83416348137	65	48	1
610	231.784672510345	-125.560830648988	74	42	0
611	221.330205964216	-107.614417135715	66	56	0
612	217.836135883117	-101.941345349886	72	41	1
613	210.35284715984	-89.6522935191169	61	47	1
614	199.375583117479	-71.6901405490935	79	43	2
615	192.415382456209	-59.4167407155037	74	53	2
616	185.455223073252	-47.143329015933	75	50	0
617	177.972128767869	-34.8542180778459	60	45	0
618	170.489078671089	-22.565093495883	80	51	0
619	160.035136600141	-4.61852345988154	76	60	4
620	153.075165100221	7.65494336001575	75	57	0
621	149.581285009626	13.3280732929707	78	54	3
622	142.621374628856	25.6015579178929	76	47	1
623	135.138538004016	37.89074705448	80	65	3
624	124.161935893004	55.8531014146283	86	65	3
625	117.202172118821	68.1266292920336	73	61	1
626	110.242449623649	80.4001690354198	79	56	3
627	103.282768408011	92.673720644787	68	67	1
628	96.3231284719077	104.947284120135	74	69	2
629	85.8976630893885	123.821259459481	73	56	1
630	78.4151713462197	136.110552225262	81	44	1
631	74.3985460845288	141.799445927143	73	44	1
632	67.4390741960378	154.073058581911	84	55	0
633	56.9860233329237	172.019891956821	68	54	0
634	50.026653845096	184.293534279801	77	48	1
635	46.5609062099829	190.893967737444	63	53	2
636	39.601599441492	203.16762785241	70	39	0
637	32.6423339533503	215.44129983522	68	57	0
638	29.1487930628355	221.114532442763	74	45	0
639	19.2190206912346	239.045756760053	84	46	1
640	9.8401276175864	257.888512765057	74	42	1
641	3.9547754060477	271.058033383451	70	47	0
642	-1.95839309267467	283.300347049721	59	64	0
643	-7.87152616481762	295.542669404298	57	41	0
644	-13.2338313932996	308.696505047381	74	35	0
645	-18.5961015893845	321.850347963162	69	39	0
646	-23.9583367527812	335.004198157229	72	47	0
647	-26.3779755631695	341.573269668967	64	48	1
648	-31.2172292682808	354.711417196319	63	44	0
649	-38.4760500364937	374.418649747036	68	55	0
650	-43.3152240222553	387.556812284514	76	32	0
651	-47.6314419257687	400.67926553078	64	35	0
652	-51.9476310846512	413.801723634824	85	47	0
653	-58.6554530929425	434.420493809506	57	46	0
654	-62.9436995481374	448.470179921947	75	44	0
655	-65.3632048242143	455.039275743067	72	47	0
656	-70.2021914606448	468.177471888252	71	60	2
657	-76.9376978680375	487.869058393873	61	51	2
658	-83.6731372417999	507.560656661168	60	50	0
659	-86.0925723413238	514.129765387625	57	50	0
660	-90.4085095817572	527.252266687341	75	49	0
661	-96.620908201905	546.92816704046	84	40	0
662	-100.936774364556	560.050680218264	59	46	0
663	-105.775515325426	573.188920774497	61	38	0
664	-110.063442065846	587.238659785129	54	40	0
665	-114.351337971108	601.288403657265	56	43	0
666	-118.667085493624	614.410936809145	54	43	0
667	-122.982804270403	627.533474822529	67	49	0
668	-127.821389765129	640.671742975712	70	49	1
669	-132.137049479119	653.794291247614	62	40	0
670	-136.452680447081	666.916844376363	59	47	0
671	-140.768282669014	680.039402365685	62	42	0
672	-145.083856144804	693.161965212785	54	43	0
673	-149.922288481786	706.300260969438	69	51	1
674	-154.237802894029	719.422834075987	65	46	0
675	-158.525396495417	733.472627606243	56	33	0
676	-163.335841930471	747.538155727088	68	54	0
677	-168.174147543614	760.676474286243	54	39	0
678	-172.489541741554	773.799067907035	72	47	0
679	-176.804907192942	786.921666386537	58	37	0
680	-181.6431202807	800.060001747683	80	57	1
681	-185.958426667552	813.182610484771	67	49	0
682	-192.169896120613	832.858666003682	65	57	0
683	-198.904173348215	852.550465846434	57	45	0
684	-203.714330324496	866.616044361144	64	42	0
685	-208.52445309778	880.681628874503	58	55	1
686	-210.943454001623	887.250815607607	59	42	1
687	-215.258567519137	900.3734572744	54	50	0
688	-219.573652289633	913.496103799902	68	42	0
689	-223.888708312938	926.618755183183	70	32	0
690	-228.20373558905	939.741411424242	61	34	0
691	-232.546644019021	951.936856979504	61	48	0
692	-238.813484366867	969.758557035588	54	40	0
693	-242.166442608344	980.068103991449	62	38	0
694	-243.59544431488	984.751400884241	53	38	0
695	-245.95849744766	993.17504059989	69	52	0
696	-249.283502917388	1004.41180939414	60	36	0
697	-250.684572831495	1010.02232453041	67	42	0
698	-251.123680787627	1012.81971190777	46	50	0
699	-251.534873493423	1016.54431489576	62	45	0
700	-251.395300678851	1021.18039265368	65	35	0
701	-250.816621853563	1023.01908298209	58	30	0
702	-250.788707388274	1023.9462985415	53	45	0
703	-250.788707388274	1023.9462985415	62	49	0
704	-250.788707388274	1023.9462985415	60	43	0
705	-250.760792920133	1024.87351410277	80	33	0
706	-250.704963975528	1026.72794522438	65	40	0
707	-251.171984030108	1028.59811712243	68	52	0
708	-252.684701195452	1030.49977092817	74	31	0
709	-255.793878275435	1031.52143353876	64	67	0
710	-258.958886525943	1030.6886673104	61	39	0
711	-261.106115033675	1028.89720372483	58	45	0
712	-262.786330166273	1025.23556791712	57	38	0
713	-262.403065318067	1020.58374816179	64	45	2
714	-260.451247623772	1015.88470250834	76	48	0
715	-258.00449013972	1010.24270067271	56	45	0
716	-255.090704303235	1002.73052803706	67	37	1
717	-252.204822030209	994.291142040864	66	47	0
718	-248.796073294827	985.836017729715	64	44	1
719	-245.415223099582	976.453680836596	82	37	0
720	-242.062269017566	966.144131354056	57	42	0
721	-238.242261894338	953.96441460494	67	57	0
722	-233.899371601176	941.768963083625	51	42	0
723	-229.55645464448	929.573516421951	67	50	0
724	-225.241419034253	916.450859089382	54	51	0
725	-220.403490649303	903.312469692901	49	46	0
726	-213.669404662855	883.620632870123	66	52	0
727	-206.963155249192	863.001592266373	66	32	0
728	-204.572035287274	855.505192679353	68	43	0
729	-202.153003744897	848.936010132544	62	54	0
730	-197.837788852106	835.813383571804	70	39	0
731	-191.131375165598	815.194370676763	70	57	0
732	-183.902014150401	794.559637190774	67	46	0
733	-179.586679041502	781.437031143345	66	40	0
734	-175.271315186226	768.314429952763	60	46	1
735	-170.460935629264	754.248887410387	51	38	0
736	-165.650521869888	740.183350869454	72	34	0
737	-161.33506654622	727.060765335336	67	45	1
738	-157.01958247635	713.938184662722	57	43	0
739	-152.181181388558	700.799880468287	68	43	0
740	-147.342748411233	687.661582279019	68	51	1
741	-143.055063167121	673.611801708117	62	56	0
742	-138.767347087502	659.562025994062	51	49	0
743	-134.451714057941	646.439470692538	56	44	0
744	-130.136052282644	633.316920250654	63	53	0
745	-125.297463837662	620.1786496602	64	42	0
746	-120.458843503729	607.040385073982	60	43	0
747	-116.143092348531	593.917850291356	60	41	0
748	-111.855193122756	579.868104803376	67	46	0
749	-107.044358629035	565.802641455084	53	45	0
750	-100.309132879425	546.11100284569	67	54	0
751	-95.9932479259442	532.988490738906	73	42	0
752	-91.1544242934324	519.850262758322	52	48	0
753	-84.4190413452452	500.158651870675	67	44	0
754	-80.1030534266029	487.036157581024	72	46	0
755	-75.2641213285387	473.897949407808	64	39	0
756	-70.9480743484455	460.775465377606	63	42	1
757	-66.6319986231392	447.652986207977	70	33	0
758	-61.8208426407073	433.58757926058	60	53	0
759	-57.5325744012953	419.537894771434	77	52	0
760	-53.2164087837446	406.415430719964	64	41	1
761	-48.3772893355926	393.277256149799	65	49	0
762	-44.061064657406	380.154802357778	51	58	1
763	-39.7448112345883	367.032353424467	47	46	0
764	-32.4859813253861	347.325119030662	61	34	0
765	-25.2270796688972	327.617898149416	69	48	1
766	-20.3877720384044	314.47975840047	59	44	1
767	-17.9681062654126	307.910690777935	57	44	0
768	-15.5484325203579	301.341624657623	70	52	0
769	-7.24348655849462	281.603014755994	62	43	0
770	1.61233490577433	262.775928707793	58	47	0
771	8.04848751850659	250.517912385054	60	46	0
772	14.4568279472296	237.332690644078	67	43	2
773	20.8652097044978	224.147479100153	69	56	0
774	27.8244271243457	211.873787492514	61	59	0
775	34.2607375836233	199.615812797099	56	36	1
776	40.6970863949973	187.357848316431	53	45	0
777	48.1793758954154	175.068487192504	75	47	2
778	55.66170960624	162.779139712453	64	46	0
779	62.6489728846936	151.432723132893	69	48	1
780	69.6084363871487	139.15910272859	84	47	2
781	76.5679411694291	126.8854941912	69	67	1
782	83.5274872312439	114.611897516064	80	48	0
783	90.4870745728258	102.338312709704	78	57	4
784	97.9974958632374	90.9762582620606	83	65	2
785	105.480128295196	78.6870017116889	83	62	2
786	112.43984080595	66.4134542271495	91	61	4
787	119.399594595889	54.1399186104536	77	57	0
788	126.359389665187	41.8663948588073	81	59	4
789	133.870017684472	30.5044059427455	66	70	0
790	141.352865056135	18.2152148643509	71	56	0
791	148.312785293092	5.94172843825072	77	59	2
792	155.300565052428	-5.40453026629984	72	60	2
793	165.726674402831	-24.2783277789131	71	48	0
794	172.65892406879	-37.4789885468781	68	54	0
795	179.619030858506	-49.752421580255	73	43	1
796	190.073173565674	-67.6989409262314	73	37	2
797	193.567177725956	-73.3720361338928	69	58	0
798	200.527406752226	-85.6454335544258	63	53	0
799	207.487677056808	-97.9188191099092	66	40	0
800	210.981730418105	-103.591899464838	73	47	0
801	221.959131116164	-121.554020659998	68	44	1
802	232.936626575713	-139.516112498008	73	34	0
803	239.897083162272	-151.789442920126	78	50	1
804	246.857581026561	-164.062761473469	64	41	1
805	253.845915821032	-175.408852148801	71	50	0
806	260.806494641816	-187.682146958075	55	50	0
807	267.739322283654	-200.882645932958	59	46	0
808	275.222982740204	-213.17159245722	59	49	1
809	279.240223571891	-218.860290043056	67	38	0
810	286.200950591126	-231.133541604504	51	49	0
811	296.656011434796	-249.079788656905	56	63	1
812	303.644625093089	-260.42579445336	71	50	0
813	310.605494183896	-272.699004463851	70	42	1
814	317.566404551442	-284.972202604637	64	36	0
815	324.555135650269	-296.31817275472	69	38	0
816	331.516126972914	-308.591347150505	59	62	0
817	338.477159571601	-320.864509676583	72	41	0
818	345.438233446912	-333.137660334818	63	39	0
819	352.922361857374	-345.426465000026	53	54	0
820	360.406534473761	-357.715256018564	70	55	0
821	367.367735106032	-369.98836935591	59	42	0
822	374.35674506228	-381.334254621528	58	45	0
823	381.318026648427	-393.607344212011	78	40	1
824	388.27934951015	-405.880421934649	70	42	1
825	395.763735583401	-418.169148387387	70	64	0
826	403.248165861994	-430.457861193456	62	42	1
827	410.237375316792	-441.80368533358	63	41	0
828	417.19886461139	-454.076713855378	63	52	0
829	423.665124254301	-465.406857119873	62	47	0
830	429.14087243058	-474.851244766265	70	51	1
831	434.093615726335	-484.279969264753	71	45	1
832	439.458400268224	-497.433208147995	69	46	1
833	443.281873097527	-509.612259623595	59	38	0
834	444.216931065719	-513.35243411921	58	53	0
835	445.730527792999	-515.253830197267	62	48	0
836	448.757725324016	-519.056620704941	61	51	0
837	453.960315392585	-520.140374150127	80	39	0
838	458.750868731237	-517.499603152275	57	49	0
839	459.384897266456	-513.80639053788	73	55	0
840	458.917361553409	-511.936305039562	62	43	0
841	458.422077371215	-510.993435836397	67	51	0
842	454.871845280926	-507.174998776987	61	36	0
843	450.30330609146	-502.398034764454	57	59	0
844	447.30387132254	-497.668028781191	71	41	0
845	445.818032368727	-494.839416806586	59	36	0
846	441.828052466852	-488.223665202968	59	40	0
847	435.88473748439	-476.909206050448	66	42	0
848	431.427272690402	-468.423355974257	77	56	0
849	425.923772462644	-459.906187384389	63	55	0
850	420.448052252526	-450.461795156822	55	51	0
851	415.00011582463	-440.090179315768	60	47	0
852	409.029183550971	-429.702897239476	65	43	0
853	402.507497459883	-420.227162980475	71	53	0
854	396.013603990374	-409.824202193879	69	38	0
855	390.070527166186	-398.509676228277	75	56	0
856	383.604464786884	-387.179479509592	72	48	0
857	376.643188529182	-374.906393423676	72	58	0
858	369.158938247187	-362.617631641217	68	43	1
859	361.646961130318	-351.256072406657	54	44	0
860	354.685810031369	-338.982948989607	54	41	0
861	347.752474444977	-325.782597532496	78	46	0
862	340.268398055516	-313.493783005513	66	42	0
863	332.784365872387	-301.20495483093	65	41	0
864	325.851163661689	-288.004566099495	62	51	0
865	318.890225069248	-275.73138164822	66	38	1
866	307.912000154727	-257.769519405439	60	36	0
867	300.428164091776	-245.480632130057	65	47	0
868	293.467372097482	-233.207404420711	60	53	0
869	282.517158425006	-214.318258074112	59	40	0
870	278.52770816593	-207.702347422019	66	30	0
871	271.539252840274	-196.356298455968	64	67	0
872	261.084435341123	-178.409986681305	74	41	0
873	254.123872501077	-166.136691980064	66	29	0
874	247.163350938354	-153.863385411911	85	41	0
875	240.202870653011	-141.590066974983	63	45	0
876	233.242431645514	-129.316736673005	63	43	0
877	226.282033915806	-117.043394502252	60	38	1
878	219.321677463595	-104.770040465519	61	34	0
879	212.361362289404	-92.4966745609418	57	52	0
880	201.384082157339	-74.5345269348472	74	54	0
881	190.406896787405	-56.5723499553278	73	57	0
882	186.912911720341	-50.8992518484592	55	42	2
883	183.446748056624	-44.298934857361	62	51	3
884	176.486640604271	-32.0255078934133	81	37	0
885	166.032648883993	-14.0789531376213	59	50	0
886	155.055776063935	3.88331852573901	96	55	0
887	147.572863477748	16.1724849380553	73	52	4
888	144.106818900851	22.772835389711	59	65	2
889	140.612963749561	28.4459729623049	72	72	4
890	130.15927951067	46.3926193341613	59	55	0
891	119.70568575291	64.339292419143	78	61	0
892	112.22298664035	76.6285233851522	74	72	5
893	104.740331737092	88.9177679931745	77	90	2
894	97.7806810146431	101.191328938119	82	73	1
895	90.8210715715541	113.464901749976	74	62	1
896	83.8615034082322	125.738486427814	81	49	2
897	76.901976524503	138.012082970701	71	51	1
898	69.3916988024721	149.374176393263	69	62	0
899	62.432254344807	161.647797537036	75	48	0
900	55.9958024626831	173.905728091486	61	61	0
901	49.0364391005714	186.179372109473	68	57	1
902	41.5541686515207	198.468732159585	68	47	1
903	34.0440963084111	209.830890186131	71	54	1
904	27.0848581177415	222.104571525939	59	48	1
905	20.6486052910332	234.362557923421	67	36	0
906	14.2123908167123	246.620554533787	67	49	0
907	7.8040668576723	259.805776988156	67	53	1
908	1.91872369794874	272.975300512277	81	39	0
909	-6.41413783968892	291.786676287651	68	48	2
910	-14.7469221019419	310.598069468513	74	45	0
911	-20.1091850460507	323.751914378256	69	45	0
912	-22.5288370733033	330.320983489044	67	42	0
913	-27.3681172123179	343.459126214497	83	49	0
914	-34.6269776315312	363.166351561435	63	40	0
915	-39.4661780514289	376.304509297945	51	43	0
916	-44.3053465833655	389.442673040554	62	40	0
917	-49.1166175841936	403.508058375679	48	31	1
918	-53.4049322109204	417.557733690366	61	39	0
919	-57.7210837387829	430.680198276415	59	43	0
920	-62.0372065217234	443.802667719312	52	38	0
921	-66.3533005598001	456.925142020918	69	40	0
922	-70.6693658527802	470.04762118496	60	39	0
923	-77.4048666617018	489.739208529703	73	48	0
924	-84.1403004369931	509.430807635188	59	55	0
925	-86.0368232056499	515.984196549281	72	46	0
926	-88.4562491782126	522.553306776099	63	39	1
927	-93.2672009028029	536.61874730885	68	34	0
928	-99.9745979316067	557.237589712255	72	55	0
929	-104.290441620687	570.360106668435	62	44	0
930	-108.606256564322	583.482628484257	63	44	0
931	-112.922042762104	596.605155159719	67	44	1
932	-117.23780021409	609.727686694823	64	49	0
933	-123.972830899525	629.419355513528	56	37	0
934	-128.288515701774	642.541899465024	61	46	0
935	-132.604171758052	655.6644482743	44	49	1
936	-136.919799068244	668.78700194601	66	62	1
937	-141.20750973525	682.836776045151	80	43	0
938	-145.495189566922	696.88655500114	69	50	0
939	-147.39151867968	703.439974620938	71	47	0
940	-152.22993045242	716.578273369931	72	42	0
941	-159.487488318584	736.285732748918	70	51	1
942	-163.802937922825	749.408316651359	64	58	0
943	-168.118358780746	762.530905413441	56	40	0
944	-172.95663019421	775.669229970314	58	32	0
945	-177.271991987829	788.79182898812	52	35	0
946	-181.587325034954	801.914432864636	72	59	0
947	-185.902629335178	815.037041600794	60	57	0
948	-190.217904888908	828.159655193798	67	43	0
949	-195.028122272575	842.225222909823	72	43	0
950	-199.315435803554	856.275062317029	53	35	0
951	-203.630621458928	869.397691024467	56	49	0
952	-210.364778902323	889.089511019178	63	60	0
953	-214.679891904641	902.212152142078	77	45	0
954	-217.098869307898	908.781342771836	57	35	2
955	-221.936800196709	921.919728528708	76	44	0
956	-226.251838974073	935.04238261003	61	56	1
957	-232.46291430667	954.718503618613	64	52	0
958	-236.777882001363	967.841169574298	58	48	0
959	-240.625789986691	979.09366981592	51	45	0
960	-244.473676081689	990.346173894592	67	51	0
961	-246.836723697605	998.769814213738	84	48	1
962	-250.161721587647	1010.0065838499	57	53	1
963	-251.123680787627	1012.81971190777	46	57	0
964	-251.012023032526	1016.52857410163	62	51	1
965	-250.900365232781	1020.23743631318	56	56	0
966	-250.293772172707	1023.0033422634	74	48	0
967	-249.687179756002	1025.76924829744	71	48	0
968	-250.18211474095	1026.71220451314	71	50	0
969	-250.677049499063	1027.65516078658	68	49	1
970	-250.677049499063	1027.65516078658	66	51	0
971	-250.677049499063	1027.65516078658	55	34	0
972	-250.677049499063	1027.65516078658	63	39	0
973	-251.199898620951	1027.67090155929	60	43	0
974	-251.722747741849	1027.68664239533	63	51	0
975	-251.722747741849	1027.68664239533	66	48	0
976	-252.2455968617	1027.7023832947	76	43	0
977	-252.768445980677	1027.71812425554	74	54	0
978	-253.814144215314	1027.7496063672	68	40	0
979	-256.428389784298	1027.82831274718	79	39	0
980	-259.070551589713	1026.97980516683	65	37	0
981	-260.778682178759	1022.39095307048	67	42	0
982	-260.423331172497	1016.81191802584	64	37	1
983	-259.43346273771	1014.92600331921	67	47	0
984	-257.014618977963	1008.35678656679	69	42	0
985	-253.138869434246	998.031485988759	60	44	1
986	-250.252979646903	989.592101435177	77	51	0
987	-246.872136056307	980.209763278253	46	54	1
988	-243.024245161621	968.957257257774	67	41	0
989	-239.204243742337	956.777539550327	49	52	0
990	-234.861359490198	944.582086947747	60	54	0
991	-230.023497196264	931.443685551174	61	49	0
992	-225.708465244039	918.321027679369	72	61	0
993	-221.421311625279	904.271159132011	56	47	0
994	-216.61126157234	890.20555899851	75	46	0
995	-211.773272550607	877.067180398852	59	50	0
996	-207.486024102836	863.017327504233	66	35	0
997	-203.198744818685	848.967479467392	63	46	0
998	-198.360660960665	835.829117665067	61	32	1
999	-193.522545212414	822.690761866048	65	52	1
1000	-188.684397573932	809.552412070334	58	40	0
1001	-184.396993034869	795.502585082315	69	41	0
1002	-180.109557659947	781.452762951143	65	49	0
1003	-175.271315186226	768.314429952763	55	46	0
1004	-170.95592258434	755.191833621822	75	57	0
1005	-164.249231020221	734.572867753915	70	41	0
1006	-157.542469175649	713.953913642094	59	34	0
1007	-155.646160888602	707.400489234366	67	50	1
1008	-153.226957930601	700.831337284297	81	37	0
1009	-148.388528097654	687.693037888035	67	44	0
1010	-141.130823555461	667.985600049607	53	35	0
1011	-133.873047262197	648.278175720014	74	43	0
1012	-129.034489871818	635.139900339767	72	51	0
1013	-126.615199218271	628.570764899254	74	52	0
1014	-121.804477115511	614.505282958038	63	30	0
1015	-115.097290211765	593.886402754113	58	42	0
1016	-111.304409808596	580.779597107321	74	41	0
1017	-107.511503800983	567.672795302235	72	52	0
1018	-103.195666408865	554.550275094807	66	30	0
1019	-96.4604023542488	534.858643207699	63	56	0
1020	-92.1444923129166	521.736135419458	68	56	0
1021	-89.7529466127744	514.239807510749	57	44	1
1022	-81.9717209397932	494.516759905033	62	41	0
1023	-76.5820175928529	482.290045995265	68	36	0
1024	-72.2938559090835	468.240344769321	58	46	0
1025	-68.0056633909699	454.19064840395	68	46	0
1026	-66.1090800458915	447.637268608436	60	46	0
1027	-62.3158941528527	434.530511897057	73	39	0
1028	-56.1031448028516	414.85466768872	76	32	1
1029	-49.3674082727521	395.163118120283	48	54	0
1030	-44.5282623905223	382.024948353879	82	44	0
1031	-40.2120126250666	368.902498878539	58	61	0
1032	-35.9235964920372	354.852838683873	56	56	0
1033	-33.5318424965953	347.356545869261	66	52	0
1034	-28.6925858417526	334.218395903707	65	61	0
1035	-21.4336410700344	314.511182217859	61	42	0
1036	-16.0435109654209	302.284551523626	70	40	0
1037	-10.6533483579988	290.057928115129	60	55	0
1038	-5.29100836429279	276.904096388258	72	33	0
1039	1.1172478319495	263.718853463419	60	46	1
1040	7.52554535691161	250.533620734699	58	34	1
1041	13.9617348585743	238.275613831356	79	47	0
1042	20.397962712741	226.017617139034	74	37	0
1043	30.2999266083934	207.159180631861	81	37	1
1044	37.2592006222694	194.885505122133	71	51	1
1045	44.2185159164947	182.611841478385	66	49	2
1046	54.6436456171796	163.737760415301	69	53	1
1047	58.109429863689	157.13733409252	69	44	1
1048	65.0688705962384	144.863706033677	68	55	1
1049	72.0283526084968	132.590089841746	76	46	1
1050	75.5220273372834	126.916894055903	80	51	4
1051	85.9752745612641	108.970108792186	93	47	1
1052	96.9515734651359	91.0076528526843	75	68	3
1053	104.434202965989	78.7183944610879	91	75	2
1054	111.393912547792	66.4448452619836	80	50	0
1055	118.381490086671	55.0985237210989	88	72	3
1056	125.341280628694	42.824998264201	89	60	1
1057	132.301112449728	30.5514846751466	73	42	3
1058	139.260985549772	18.2779829511419	73	58	3
1059	146.22089992871	6.00449309498072	69	53	1
1060	153.731646968983	-5.35745944734663	72	68	0
1061	161.214617929771	-17.6466141846031	79	59	3
1062	168.174657475553	-29.9200667133555	71	51	3
1063	175.134738299879	-42.1935073789209	59	64	1
1064	182.094860402809	-54.4669361775741	59	46	1
1065	189.082834263041	-65.813137203455	54	60	0
1066	196.56601869408	-78.1022273842245	56	49	0
1067	204.049247333314	-90.3913039201871	66	54	1
1068	211.009535879653	-102.664683524519	75	41	0
1069	217.969865704072	-114.93805126287	68	57	0
1070	224.958039074438	-126.284191168845	55	43	1
1071	231.918449856399	-138.557535161264	53	45	1
1072	239.401891963091	-150.84654714074	66	47	0
1073	246.913175530906	-162.208329471759	76	47	0
1074	253.873711476452	-174.481636137702	69	52	1
1075	260.834288699203	-186.754930934869	51	56	3
1076	267.794907199568	-199.028213866055	67	46	0
1077	278.222017313004	-217.901724035852	73	35	0
1078	285.182739805197	-230.174977303483	78	49	0
1079	288.677010362968	-235.847991452552	60	47	0
1080	295.637793971458	-248.121226913296	59	52	1
1081	306.092938614252	-266.067449806258	61	51	0
1082	316.548173733463	-284.013645977713	65	48	0
1083	320.014751893759	-290.613849507645	59	49	0
1084	327.526507404109	-301.975484432653	69	48	0
1085	338.53271209693	-319.010077381507	70	41	0
1086	345.493782776175	-331.283228018321	76	48	0
1087	352.454894731578	-343.556366786361	72	50	0
1088	355.94935232331	-349.229323633015	74	58	0
1089	362.910525393672	-361.502444595098	69	44	1
1090	373.338478253921	-380.37571188435	64	48	0
1091	380.822774206637	-392.66446561832	70	56	1
1092	388.30711436487	-404.953205707483	50	36	0
1093	395.268476904253	-417.226271550171	88	54	0
1094	401.706857431505	-429.483665722422	74	48	0
1095	408.668301057536	-441.756708684377	66	48	1
1096	415.65754453605	-453.102523511276	76	36	1
1097	422.096041546378	-465.35988543462	71	39	0
1098	428.562332511181	-476.690020853654	70	51	0
1099	434.038107013796	-486.134401860647	65	54	0
1100	437.944812945265	-495.531809723005	62	46	0
1101	440.310193041514	-503.95503250882	64	35	0
1102	442.180302621389	-511.435382694937	64	43	0
1103	443.555137590156	-517.972860998474	67	46	0
1104	445.508515163208	-522.671560610645	55	55	1
1105	448.591219917813	-524.619918558747	66	40	1
1106	452.252462495409	-524.729495277628	61	53	0
1107	455.446169348666	-522.968983063474	73	47	1
1108	456.630984390795	-518.364207680337	95	46	0
1109	455.723663967743	-513.696819696575	66	41	1
1110	452.724214797723	-508.966817704961	70	50	1
1111	448.734210170864	-502.351072875783	70	49	0
1112	444.744218239619	-495.735324164852	67	35	0
1113	440.781991899712	-488.192355254665	65	46	0
1114	436.352258554019	-478.779294293374	73	52	0
1115	431.399517616082	-469.350572281517	62	56	1
1116	425.923772462644	-459.906187384389	59	44	1
1117	420.448052252526	-450.461795156822	63	41	0
1118	415.00011582463	-440.090179315768	75	41	1
1119	409.029183550971	-429.702897239476	77	41	0
1120	403.058281210833	-419.315606441349	79	42	0
1121	393.097589209327	-402.312507808208	75	50	0
1122	386.108494102955	-390.966654084623	59	46	0
1123	383.136978835566	-385.309384935535	62	42	0
1124	376.670956153306	-373.979177203961	83	44	1
1125	366.738251058792	-356.048798136413	54	49	0
1126	356.28261978447	-338.102729441598	62	43	0
1127	352.265160067996	-332.414106753655	69	44	1
1128	345.304068753379	-320.14096725639	63	52	0
1129	338.343018715153	-307.867815891281	68	40	0
1130	334.353389801341	-301.251959562302	73	33	0
1131	323.402810624684	-282.362922545522	76	46	0
1132	312.4523312237	-263.473856207915	70	23	0
1133	308.462786200747	-256.857974665239	67	39	0
1134	304.96847171383	-251.184977143072	85	37	0
1135	294.513371824753	-233.238750656135	62	47	0
1136	284.058362412266	-215.292497451417	77	54	0
1137	280.564116166963	-209.619479133748	65	36	0
1138	273.080447894463	-197.330541864969	51	41	0
1139	262.130421995942	-178.44134088885	60	38	0
1140	255.169856226887	-166.168047902174	60	39	0
1141	248.209331735154	-153.894743049517	67	38	0
1142	241.248848521209	-141.621426328085	71	42	1
1143	233.765419114556	-129.332417238504	70	50	0
1144	229.776128258905	-122.716459078714	61	48	0
1145	226.282033915806	-117.043394502252	59	44	0
1146	215.827612481313	-99.0969669781625	80	44	0
1147	204.850299804355	-81.134828674607	60	37	0
1148	197.367086796439	-68.845753185451	62	41	1
1149	190.406896787405	-56.5723499553278	64	43	1
1150	183.446748056624	-44.298934857361	66	57	0
1151	176.486640604271	-32.0255078934133	71	42	3
1152	169.498759352136	-20.679284949787	74	57	2
1153	162.538732858608	-8.40583424177021	74	54	1
1154	155.055776063935	3.88331852573901	75	66	0
1155	147.572863477748	16.1724849380553	98	61	1
1156	140.612963749561	28.4459729623049	91	56	3
1157	133.625282010937	39.79225702025	66	53	2
1158	126.665463242447	52.065768786706	82	53	1
1159	119.70568575291	64.339292419143	99	56	2
1160	108.729220251087	82.3016881179065	81	56	2
1161	101.246585864981	94.5909390943125	74	72	3
1162	97.7806810146431	101.191328938119	79	73	1
1163	90.8210715715541	113.464901749976	72	65	1
1164	83.8615034082322	125.738486427814	84	48	2
1165	73.4083100152202	143.685277827084	62	58	2
1166	66.4210055613075	155.031676453538	78	44	2
1167	62.432254344807	161.647797537036	78	60	2
1168	54.9498998721829	173.9371330617	71	54	1
1169	44.496952848509	191.883998268284	74	48	0
1170	34.0440963084111	209.830890186131	75	44	0
1171	27.6078036659164	222.088865577243	88	49	0
1172	21.1993984534056	235.274066830985	66	40	0
1173	17.7337397524971	241.874524841085	62	47	0
1174	11.2975459526642	254.132526147179	65	47	1
1175	1.91872369794874	272.975300512277	67	50	2
1176	-1.02393356437096	279.560065527447	63	53	0
1177	-3.96658128185663	286.144832709804	82	51	0
1178	-12.2993885019678	304.956220773049	61	53	0
1179	-20.1091850460507	323.751914378256	73	55	0
1180	-24.9484811287839	336.890054102056	56	42	0
1181	-29.7877453239053	350.02819982823	78	39	1
1182	-34.6269776315312	363.166351561435	63	49	1
1183	-38.9432509379694	376.288795085624	83	71	0
1184	-43.2316312345793	390.338459066115	69	44	1
1185	-48.0429044451448	404.403843195178	68	36	0
1186	-52.8820100359735	417.542017731816	67	64	0
1187	-55.3015508734388	424.111107252538	65	51	0
1188	-59.6176888144691	437.233573996462	62	49	0
1189	-66.3533005598001	456.925142020918	51	37	1
1190	-70.6693658527802	470.04762118496	58	46	0
1191	-74.9854024006054	483.170105204917	60	51	0
1192	-79.3014102033922	496.292594086379	55	56	0
1193	-83.6173892610241	509.41508782655	71	53	1
1194	-90.3248827443458	530.033913430758	58	43	0
1195	-94.6129114485811	544.083635171875	63	41	0
1196	-97.0323059499497	550.652750793844	81	45	0
1197	-103.767537739361	570.34438433405	71	48	1
1198	-110.502702494152	590.036029634066	51	43	0
1199	-114.818475104752	603.158558469266	58	49	0
1200	-119.134218969615	616.281092161313	65	40	0
1201	-123.972830899525	629.419355513528	59	41	0
1202	-128.288515701774	642.541899465024	78	60	3
1203	-130.184900096036	649.095310448669	61	45	0
1204	-135.023435447598	662.233587604947	66	35	1
1205	-141.730400148954	682.852503071539	65	48	0
1206	-146.018078297901	696.902282565832	48	58	0
1207	-150.856502870971	710.040579522029	72	42	0
1208	-155.172009967908	723.16315370705	62	36	0
1209	-159.487488318584	736.285732748918	59	47	1
1210	-163.802937922825	749.408316651359	53	42	0
1211	-168.118358780746	762.530905413441	70	47	0
1212	-172.433750892116	775.653499031439	57	44	0
1213	-179.16822363215	795.345264436677	49	48	0
1214	-186.425503922917	815.052774225362	66	51	0
1215	-188.844581408135	821.621947155334	87	40	0
1216	-190.712878080143	829.102603917941	55	41	0
1217	-195.00022140122	843.152438466437	75	39	0
1218	-201.734466656926	862.84424334392	66	45	0
1219	-208.468644874869	882.536059980281	75	40	0
1220	-213.306636400172	895.674434939399	58	54	1
1221	-218.144596035185	908.812815903686	76	40	1
1222	-222.459661988774	921.935465666465	60	43	0
1223	-226.774699194822	935.058120288886	62	39	0
1224	-231.089707653737	948.180779769085	62	50	1
1225	-235.432597961335	960.376228562556	63	51	1
1226	-237.879416930897	966.018216553144	58	43	1
1227	-240.70952560741	976.312023183331	68	42	0
1228	-244.968616763945	991.289129404351	64	49	1
1229	-247.854515264858	999.72851034347	66	46	0
1230	-250.245464180014	1007.22493721358	66	52	1
1231	-251.095766353013	1013.74692745414	63	39	0
1232	-250.928279686952	1019.31022075657	57	45	0
1233	-250.265857818944	1023.93055782374	74	42	1
1234	-249.687179756002	1025.76924829744	58	51	1
1235	-251.171984030108	1028.59811712243	56	46	0
1236	-254.197417001415	1032.4014252862	70	52	0
1237	-257.334508327825	1032.49587345589	67	44	0
1238	-260.527432835719	1030.7358928211	71	34	0
1239	-262.207646877971	1027.07425679639	45	46	0
1240	-261.852298524813	1021.495221572	74	53	0
1241	-259.956313405535	1014.94174512383	71	37	0
1242	-255.062789118441	1003.65774355829	76	39	0
1243	-251.626140131499	996.129832255654	78	37	0
1244	-250.19715158426	991.446532485075	57	42	0
1245	-244.920280587336	975.510725316592	64	39	0
1246	-239.148421008023	958.631970605813	65	45	0
1247	-234.777628505952	947.363733540289	80	52	2
1248	-229.911860498134	935.152547685429	51	32	0
1249	-225.596832719166	922.029889816418	58	58	0
1250	-221.281776192714	908.907236807048	59	44	0
1251	-218.862805078214	902.338043762371	75	30	0
1252	-214.052744290908	888.272446636111	65	36	1
1253	-207.346505463764	867.653405196965	62	39	0
1254	-203.031328719982	854.530772700906	67	46	0
1255	-198.221153326565	840.465195371769	76	52	0
1256	-193.41094373021	826.399624037556	60	58	1
1257	-188.572800711147	813.261274254881	57	41	0
1258	-183.734625802317	800.122930472717	57	50	0
1259	-179.419296953245	787.000324429944	71	37	0
1260	-175.131835336157	772.950507693924	54	43	0
1261	-168.425196838158	752.331534273922	77	42	0
1262	-164.109764504188	739.20894550439	76	44	0
1263	-159.299310333736	725.143416767009	77	45	0
1264	-154.488821961335	711.077894028276	71	46	0
1265	-149.678299386811	697.012377290986	68	47	0
1266	-142.448507345689	676.377721212804	59	51	0
1267	-140.029264108569	669.808577373624	71	36	1
1268	-135.190753717441	656.670294199139	58	40	0
1269	-127.96081297443	636.035665129311	68	52	0
1270	-123.673002888623	621.985906145535	51	44	1
1271	-120.43096073909	607.967600636184	65	38	0
1272	-116.665993415401	593.933574154042	69	50	0
1273	-112.350215085549	580.811043689027	57	41	0
1274	-108.062287753739	566.761302521452	57	59	1
1275	-103.251423583482	552.695843969472	64	45	0
1276	-98.4126477839891	539.557606982067	50	57	0
1277	-94.0967492433265	526.435097033158	69	60	0
1278	-89.7808219573926	513.31259194389	59	36	0
1279	-84.9698278232827	499.247156191617	74	47	0
1280	-80.6817135734018	485.197445791215	67	49	0
1281	-76.3656963939429	472.074955820106	64	41	0
1282	-71.5267332422663	458.936752437614	81	41	0
1283	-67.2106570016476	445.814272724092	69	45	1
1284	-62.8945520161069	432.691797870211	61	49	0
1285	-58.5784182856441	419.569327875972	63	50	0
1286	-54.2622558102012	406.446862742305	60	30	0
1287	-49.4510051187244	392.381471388042	72	49	0
1288	-45.162647105928	378.33180093579	59	44	0
1289	-40.8463947388227	365.209350920282	60	54	1
1290	-33.5875660816673	345.502114706673	56	41	1
1291	-28.7483071171446	332.363964737393	76	48	0
1292	-25.8057325107511	325.779179456644	69	34	0
1293	-17.5008869491867	306.040548078716	79	53	0
1294	-9.71889809076674	286.317644569091	52	64	0
1295	-4.32869500340894	274.091029763222	72	55	1
1296	1.58448139601387	261.8487130953	74	44	0
1297	4.52715647069272	255.263950212859	65	49	0
1298	7.99278347496875	248.663481143303	78	51	0
1299	14.4011268825852	235.478259388357	77	54	0
1300	24.3030408876948	216.61980835069	80	47	2
1301	34.7558399766567	198.672892089933	65	55	0
1302	38.2494081299519	192.999664493836	71	43	0
1303	41.7151415552362	186.39922420308	66	62	0
1304	52.1402503984282	167.525136773475	69	52	3
1305	62.5932939718477	149.578291729093	68	53	3
1306	66.0869414890185	143.905087886378	62	50	1
1307	73.0464280284941	131.631473396905	75	67	4
1308	83.4996525680181	113.684681780636	82	63	1
1309	86.9933588096756	108.011495759711	71	38	1
1310	94.4759282247978	95.722219184041	84	66	0
1311	105.452298646793	77.759785939008	73	62	5
1312	112.412012755696	65.486238444224	93	60	3
1313	115.877971665293	58.8858612524346	90	70	0
1314	122.837748492137	46.6123315533623	77	70	1
1315	133.291402757517	28.6656671594828	87	80	3
1316	140.774252083036	16.3764751330018	80	59	3
1317	148.257145617565	4.08729675412178	71	51	2
1318	155.244928567554	-7.25896197557449	59	55	1
1319	162.204932960216	-19.5324246799573	74	44	1
1320	169.687954479945	-31.8215639544651	75	54	1
1321	177.198833431699	-43.1834736932069	74	55	1
1322	184.158962990507	-55.4568990720436	67	43	0
1323	191.119133827742	-67.7303125858307	71	51	0
1324	198.07934594329	-80.0037142299116	59	58	1
1325	205.039599336626	-92.2771040080115	69	53	1
1326	212.027699243859	-103.623265975155	56	53	1
1327	218.988033595262	-115.896632010117	73	48	0
1328	225.948409224744	-128.169986175373	61	49	0
1329	233.431814939366	-140.45900906343	75	46	1
1330	240.915264861891	-152.748018302955	58	39	0
1331	247.903564277687	-164.094119151123	56	40	2
1332	254.864106348425	-176.367424123921	62	29	1
1333	261.824689696368	-188.640717227943	81	39	0
1334	268.785314321634	-200.913998464122	61	42	0
1335	275.74598022399	-213.187267834321	65	37	0
1336	282.70668740361	-225.460525334813	55	53	1
1337	289.667435860145	-237.733770969324	62	48	0
1338	296.628225593653	-250.007004737854	58	54	0
1339	307.606383328675	-267.968896540813	80	39	0
1340	315.118064028444	-279.330554196611	70	53	0
1341	318.584635822801	-285.930758986622	64	41	1
1342	325.545591993723	-298.203943555243	57	44	1
1343	336.551778547815	-315.238541834056	76	59	1
1344	347.530280631385	-333.200326883234	52	49	0
1345	350.996949268389	-339.800504130311	60	38	0
1346	354.46362902422	-346.400678418577	63	55	1
1347	361.424792907375	-358.673801918514	68	42	1
1348	368.385998066748	-370.946913553402	64	43	0
1349	378.813999687147	-389.820166856982	69	49	0
1350	389.269861199136	-407.766177243553	44	47	0
1351	392.764423083921	-413.439102690667	54	50	1
1352	399.725813184923	-425.712160911411	51	45	1
1353	410.181855644274	-443.658117857762	71	44	1
1354	416.648080041516	-454.988272164948	53	40	0
1355	422.619069114618	-465.375542726368	56	43	0
1356	425.618453024421	-470.105566593818	72	34	1
1357	428.094815037679	-474.819931722246	63	44	0
1358	434.505628582381	-488.004490278661	69	51	0
1359	439.898172733025	-500.230512208305	71	45	0
1360	441.796032048471	-506.783646338619	51	38	0
1361	443.198616617068	-512.393908530474	58	43	1
1362	444.601205311017	-518.004170180298	52	55	0
1363	446.554584007594	-522.70286930725	59	45	0
1364	450.160323873512	-524.666880387813	57	48	0
1365	454.372350800317	-523.864892833866	62	32	1
1366	457.070770906634	-521.161509750411	90	47	0
1367	457.209516535921	-516.525428042747	74	39	0
1368	455.283879418159	-510.899517438374	73	47	1
1369	452.312183141883	-505.242298757657	70	47	0
1370	448.817463396408	-499.569423880428	71	36	0
1371	444.827474200923	-492.953675187193	59	49	0
1372	440.865250605217	-485.410706293769	56	40	0
1373	434.426668235159	-473.153373590671	76	42	0
1374	426.969826275716	-459.937501001172	64	49	0
1375	423.970448753971	-455.207477929071	59	46	0
1376	421.494103812031	-450.49311012309	68	40	0
1377	416.541430946323	-441.064369974658	58	47	0
1378	409.112464193138	-426.92124841921	64	50	0
1379	402.178807952674	-413.720989361405	63	40	1
1380	398.188975908211	-407.105195125565	53	60	1
1381	394.666649315273	-402.359490270726	66	31	0
1382	391.639585915313	-398.556659802794	62	38	0
1383	389.630801555235	-395.712366190739	61	50	1
1384	388.612527950958	-394.753827138804	64	38	0
