# Supplementary material for: Bayesian algorithm to estimate position and activity of an orphan gamma source utilizing multiple detectors in a mobile gamma spectrometry system
Source: PLoS One. 2021 Jan 22;16(1):e0245440. doi: 10.1371/journal.pone.0245440 (PMC7822251; doi:10.1371/journal.pone.0245440)
Supplement: S1 Data — (GZ) [file pone.0245440.s001.gz › synth_data_Co-60_setup_16_real_1.csv]

	V1	V2	V3	V4	V5
1	413.693599163846	-378.802389630117	69	39	0
2	413.693599163846	-378.802389630117	60	36	1
3	413.693599163846	-378.802389630117	72	42	1
4	413.693599163846	-378.802389630117	60	43	0
5	413.693599163846	-378.802389630117	50	50	0
6	413.693599163846	-378.802389630117	61	38	0
7	413.693599163846	-378.802389630117	69	39	1
8	413.693599163846	-378.802389630117	66	59	0
9	413.693599163846	-378.802389630117	54	41	0
10	413.17058003298	-378.786728069186	66	43	1
11	412.152307109034	-377.828188521788	66	47	0
12	410.638781410118	-375.926770629361	56	50	0
13	408.630004635372	-373.082473840564	63	42	1
14	405.63072797755	-368.352418720722	79	44	0
15	401.640958918957	-361.736603092402	69	48	1
16	397.651202556212	-355.120783580467	63	40	0
17	393.661458888848	-348.504960190505	55	51	0
18	387.223280437232	-336.247512589209	58	43	0
19	382.766102435242	-327.761581343599	75	41	1
20	377.262918752385	-319.244313303381	79	45	0
21	369.311353263154	-305.085406726226	67	60	1
22	366.862955839431	-299.443774030544	52	54	1
23	359.874148191127	-288.097832008265	70	56	0
24	349.418787833012	-270.15168054495	57	44	0
25	341.934853587591	-257.862822354771	58	42	0
26	333.955743550207	-244.6310630925	65	45	0
27	326.004469364998	-230.472072214819	66	51	1
28	318.025462718855	-217.240281924605	48	45	0
29	310.046506856859	-204.008476111107	67	36	0
30	306.057047969603	-197.392567382194	57	42	2
31	298.601164199528	-184.176414012909	70	48	0
32	287.651130770741	-165.287212984636	68	55	0
33	280.167568009405	-152.99824202992	63	52	0
34	272.684049455333	-140.709257431328	60	52	0
35	265.723564375716	-128.435938962735	84	43	1
36	258.790921043197	-115.235392640345	49	41	0
37	251.307533890533	-102.946368958801	55	45	0
38	243.824190945481	-90.6573316315189	64	46	0
39	236.340892208391	-78.3682806584984	68	46	0
40	228.857637679204	-66.0792160416022	80	49	1
41	221.897407722718	-53.8058229498565	75	53	1
42	214.414240144251	-41.5167319625616	74	51	0
43	206.931116774038	-29.227627331391	70	50	0
44	199.971013581555	-16.954196925275	73	48	1
45	192.487977162469	-4.66506592463702	53	45	4
46	188.471080373274	1.02374137658626	68	44	0
47	181.511082506913	13.297203168273	63	68	0
48	171.085073374968	32.1710260305554	68	51	0
49	163.630033111607	45.3874256005511	69	52	0
50	156.14721651515	57.676622970961	68	51	0
51	149.18740972993	69.9501398615539	71	53	1
52	142.227644223836	82.2236686181277	79	48	1
53	135.267919997044	94.4972092406824	74	50	0
54	127.785275840899	106.786458428018	79	60	0
55	120.302675894229	119.075721257366	73	65	2
56	113.370912211016	132.276514945552	86	53	1
57	106.411357629171	144.550104735419	67	56	1
58	99.4518443271518	156.82370639313	73	55	1
59	91.9694185323897	169.113021025434	59	48	1
60	84.487036947743	181.402349300683	76	46	2
61	77.5554924074677	194.603203963488	59	40	0
62	70.5961487525492	206.876854788512	88	46	0
63	63.6368463777471	219.150517477654	72	43	0
64	56.6775852831779	231.424192031845	60	54	0
65	49.7183654689579	243.697878450155	64	50	0
66	43.3099802188226	256.883085207082	63	58	1
67	36.9016362972325	270.068302157335	67	51	0
68	30.493333704304	283.253529304639	83	56	1
69	24.6080110124312	296.42305716034	81	48	0
70	18.7227265002439	309.592593689449	66	48	0
71	13.3604155926732	322.746428004466	65	47	0
72	7.99813971779076	335.900269596837	71	37	0
73	2.63589887559647	349.054118466564	75	58	0
74	-2.20337622694205	362.192261787131	61	42	0
75	-7.04261944192695	375.330411113799	61	51	0
76	-11.8818307692418	388.468566444702	66	58	1
77	-16.7210102085373	401.606727780774	68	53	0
78	-21.5322925744695	415.672110713087	72	37	2
79	-25.8206181158312	429.721783868968	70	44	0
80	-30.1367801009328	442.844246292487	64	49	0
81	-34.9758328231401	455.982430433854	55	54	0
82	-39.786984069855	470.047836164944	66	54	0
83	-44.0751850013039	484.097529835068	54	43	0
84	-48.3912267779815	497.220012775622	61	35	0
85	-53.2022799475817	511.28543530684	82	51	0
86	-57.4903877392644	525.335144090466	77	55	0
87	-61.8063396226498	538.45764214918	54	43	0
88	-66.645170795673	551.595865893178	67	55	0
89	-70.9610636170255	564.718374211341	69	47	1
90	-75.2490495255915	578.768102968112	75	40	0
91	-80.0599076969083	592.83355909586	74	46	0
92	-84.8986121495836	605.971805644222	79	56	1
93	-91.6337098695221	625.663462704979	64	58	0
94	-98.3408568308223	646.282347098924	74	53	0
95	-102.628655819513	660.332106623799	65	45	0
96	-104.52503928222	666.885517607443	53	38	1
97	-109.363572323986	680.023794757202	53	33	0
98	-116.593423968123	700.658437307924	65	41	2
99	-118.984765329689	708.154798205942	57	58	3
100	-120.881098341953	714.708217345178	59	40	1
101	-127.615831271803	734.399937395938	69	24	0
102	-134.35049716552	754.091669205576	78	54	0
103	-136.246782228816	760.645096019842	57	46	0
104	-140.590108510281	772.840467055328	68	41	0
105	-146.829660547548	791.589275041595	66	36	0
106	-151.172920381825	803.784657957032	63	40	0
107	-155.51615355321	815.980045733042	60	42	0
108	-159.308586698666	829.08692142833	60	48	0
109	-163.65176696342	841.282318382524	64	50	0
110	-168.022821085062	852.550504639745	58	41	0
111	-171.870979963976	863.802961693145	63	39	0
112	-175.719116952794	875.05542258732	63	44	0
113	-179.567232051922	886.307887320407	68	48	0
114	-182.892458643124	897.544620437548	62	34	0
115	-186.217666037322	908.781356494874	66	48	0
116	-190.065718160593	920.033831782639	51	35	0
117	-193.941655170929	930.359095359221	69	55	1
118	-197.817572140775	940.68436277844	58	43	0
119	-201.142700338212	951.921111845411	54	52	1
120	-204.495718665246	962.230648304336	70	47	0
121	-208.371577060665	972.555926283821	58	45	0
122	-211.696647949924	983.792684584856	62	49	0
123	-215.049611518451	994.102230279706	82	40	0
124	-218.430470201594	1003.4845633693	77	46	1
125	-221.316373501555	1011.92394359037	77	48	0
126	-223.707326533098	1019.42036986258	50	43	0
127	-225.080482486926	1025.95810054056	66	50	0
128	-225.435847130895	1031.53713456169	63	46	0
129	-225.296274888213	1036.17321232148	73	56	0
130	-225.212531508994	1038.95485899225	53	40	0
131	-225.679552032205	1040.82503089029	60	49	0
132	-227.19227055891	1042.72668471001	61	52	0
133	-229.255752101308	1043.71686474048	59	46	1
134	-231.86999766028	1043.79557175096	67	67	0
135	-234.512159678678	1042.94706480112	47	44	0
136	-236.164457763312	1040.2126441421	65	36	0
137	-236.771058061859	1037.44673968945	64	52	0
138	-236.331958571973	1034.64935103152	60	41	0
139	-234.875073727744	1030.89326300193	51	33	0
140	-232.895335035631	1027.12143382523	61	48	0
141	-230.943508242781	1022.4223900931	79	39	0
142	-227.590608530329	1012.1128309546	69	56	0
143	-223.742750891892	1000.8603186924	78	34	0
144	-222.285841911624	997.104235345498	58	43	0
145	-218.904985425703	987.721899288706	62	45	0
146	-214.095099548576	973.656270359643	69	52	0
147	-211.237062387285	964.289680354297	62	53	0
148	-207.856151760614	954.907353958115	70	42	1
149	-204.475225183996	945.525030499324	58	43	0
150	-201.617144663469	936.158447690308	59	40	0
151	-198.759050437598	926.791867040098	65	31	0
152	-195.378078257083	917.409551560879	58	39	0
153	-191.502130790555	907.084286985919	62	61	0
154	-187.654068395204	895.831810718402	67	38	1
155	-183.311020000547	883.636387273669	53	48	0
156	-178.967944942706	871.440968689509	61	55	0
157	-174.624843221914	859.245554966852	62	55	0
158	-170.309615784499	846.122930567712	65	35	0
159	-166.022259500809	832.073095480911	52	55	0
160	-161.211996232276	818.00753254164	65	41	0
161	-156.373801176029	804.869191143662	48	45	0
162	-151.563470660185	790.803640204482	75	57	0
163	-146.753105941927	776.738095263951	81	40	0
164	-142.437695566681	763.615502174944	62	48	0
165	-138.150149628287	749.565698393621	72	44	0
166	-133.339686828433	735.500170250423	84	50	0
167	-129.052077535947	721.450376722962	53	50	0
168	-122.345215987007	700.831439406611	60	49	1
169	-115.087503889517	681.124002463184	68	43	1
170	-112.668250579212	674.554859815165	56	48	0
171	-107.857605930127	660.489363471046	69	42	1
172	-103.046927079267	646.423873123713	58	53	0
173	-101.150530227751	639.87046310585	57	38	1
174	-96.8348182759364	626.747921304777	63	36	0
175	-92.0240590251051	612.682444754057	61	42	0
176	-84.7939158576191	592.047848961316	61	53	0
177	-79.9551925104461	578.909602978267	62	37	0
178	-75.667221746	564.859869367443	65	49	0
179	-68.9598150437814	544.241025271825	75	42	0
180	-64.1209809207357	531.102799088694	55	45	0
181	-59.3099891018355	517.037363340147	67	50	1
182	-54.4989630820346	502.97193359118	69	36	0
183	-49.6600309839705	489.833725417964	76	39	0
184	-45.3439840038773	476.711241387762	54	47	0
185	-41.027908278571	463.588762218133	60	57	0
186	-38.6083999552648	457.01966578234	67	51	0
187	-34.3201484974124	442.969978594221	60	66	0
188	-27.6123184391763	422.35120673012	67	59	0
189	-22.7731989910244	409.213032159954	69	42	0
190	-18.484838659002	395.163362788036	74	43	0
191	-14.1964474931592	381.113698272966	77	53	0
192	-9.35723321605474	367.97554050386	67	44	0
193	-4.51798705110559	354.837388740852	62	49	1
194	0.321291001222562	341.699242982082	56	39	0
195	5.68353568163002	328.545391409658	62	43	0
196	11.5687517093611	315.375836028717	60	41	0
197	17.4540059167193	302.206289316528	75	48	1
198	23.3392983039957	289.036751278676	73	51	1
199	29.2246288708411	275.867221917957	51	53	0
200	35.6329402291449	262.681993118487	76	50	1
201	42.5642371041467	249.481067270041	61	61	1
202	49.0004811726976	237.223075301386	76	47	1
203	55.4367635937524	224.965093545616	57	50	0
204	62.3681875534239	211.764201537706	71	59	1
205	69.3274997848202	199.490537046455	66	34	0
206	76.8098049177788	187.201181394979	70	42	0
207	84.2921542608528	174.911839386448	59	49	1
208	91.7745478138677	162.622511024587	94	62	0
209	99.2569855768816	150.333196302876	72	57	0
210	106.21651006618	138.059594570659	68	54	1
211	113.148242078489	124.858788960613	86	62	1
212	120.630811249313	112.569513318129	87	71	1
213	128.113424629788	100.280251320451	75	57	2
214	135.596082219505	87.9910029657185	71	47	0
215	146.57258172892	70.0286111133173	73	61	2
216	156.998384542123	51.1547258878127	83	51	3
217	164.481216037588	38.8655302701518	85	58	0
218	171.96409174212	26.5763482963666	61	48	2
219	175.430150665285	19.9759999224916	56	41	3
220	178.924039409088	14.3028703611344	57	34	0
221	189.900920847489	-3.65940546616912	78	52	0
222	197.383948229195	-15.9485410582274	64	57	0
223	204.31622961536	-29.1491916328669	67	48	0
224	215.265525256284	-48.0386153589934	64	56	1
225	222.748707733524	-60.3277045935392	62	35	0
226	229.70895180566	-72.6010960433632	72	35	1
227	233.202992455219	-78.2741793487221	71	55	0
228	240.16329764534	-90.5475529944524	57	39	2
229	251.112918696715	-109.436880758964	62	40	1
230	258.596317816991	-121.725904528983	57	45	0
231	265.556771207368	-133.99923492875	70	55	1
232	273.040257277607	-146.28823232837	67	44	1
233	280.523787554936	-158.577216082253	46	53	0
234	287.484367706755	-170.850509164855	74	53	0
235	294.444989135838	-183.123790380545	62	43	0
236	301.405651842069	-195.397059728391	61	40	0
237	308.394144868362	-206.743101149797	81	46	0
238	315.382675978239	-218.089130680077	62	40	1
239	321.848243852262	-229.419475524686	65	46	0
240	327.81862902944	-239.806921982206	56	45	0
241	333.789044140955	-250.194359720685	82	48	0
242	339.759489186865	-260.581788734533	93	52	2
243	345.234738492349	-270.026322992519	65	49	0
244	350.187005452055	-279.455180618912	72	51	1
245	354.64406511694	-287.941147313453	60	48	0
246	359.128920563846	-295.499892973341	64	53	0
247	363.613792335673	-303.058633722365	60	55	0
248	367.575669425016	-310.601702402346	65	49	0
249	372.555810529739	-319.103316652589	72	44	0
250	378.058985076146	-327.620590776205	73	45	0
251	383.562182059046	-336.137857551686	74	44	0
252	389.560646092752	-345.597997687757	70	46	1
253	395.036121018871	-355.042465297505	61	43	1
254	400.483852949634	-365.414141784422	56	41	0
255	406.454631118278	-375.801473394036	58	44	0
256	412.453204421443	-385.26158005558	57	38	0
257	418.424041088321	-395.648894211277	72	49	0
258	424.394907688664	-406.036199644208	63	36	1
259	430.888827851159	-416.439155786298	58	34	0
260	440.326617902552	-433.42656606622	62	43	0
261	449.269214598869	-449.471081109717	55	43	1
262	455.240236083569	-459.858341477811	76	44	1
263	460.165227405087	-470.214281671681	70	54	2
264	462.118578658672	-474.912985839881	54	38	0
265	464.071934460255	-479.611689047888	62	36	0
266	467.427874901798	-489.920654023997	70	49	0
267	469.270236067881	-498.328219797462	61	62	0
268	470.700577825715	-503.011264967732	69	44	0
269	473.755528637732	-505.886839563958	74	36	0
270	477.912053069158	-506.939286627807	59	38	0
271	481.60104347195	-506.121643902734	61	53	1
272	484.299461490707	-503.418259836733	70	53	0
273	484.933490226744	-499.725047233514	72	52	0
274	483.475385684462	-495.969223271124	68	50	1
275	480.448185908492	-492.166439111345	70	37	0
276	476.402677788108	-487.40512892697	61	54	0
277	472.907961667108	-481.732252771035	65	51	0
278	469.413255066553	-476.059373642318	79	44	0
279	465.423281056283	-469.443620094098	56	43	0
280	460.965798895748	-460.957774363458	62	41	1
281	456.013062495738	-451.529051142745	68	45	0
282	451.060348786588	-442.100321877748	63	41	0
283	445.584632212995	-432.655928992666	74	42	0
284	439.61367522314	-422.268654185347	71	47	0
285	433.642748166516	-411.881370656192	64	41	0
286	427.148829207174	-401.478418562561	74	59	0
287	420.682706062449	-390.148239962757	76	47	1
288	414.216618295526	-378.818051128648	71	50	1
289	407.227548126597	-367.47218976263	61	43	0
290	400.733764502918	-357.069195879623	54	38	2
291	395.258274672786	-347.624735668302	52	51	0
292	390.305824072682	-338.195932570845	80	54	0
293	385.325624660531	-329.694339622743	59	48	0
294	379.794660644839	-322.104291126132	50	48	0
295	374.29149056616	-313.587019088678	77	45	0
296	369.311353263154	-305.085406726226	70	43	0
297	364.33123636758	-296.583788303658	57	48	0
298	359.378917306196	-287.154947672039	64	40	0
299	353.931392547383	-276.783215996809	62	48	0
300	347.465663968935	-265.452921628021	73	51	1
301	340.476966511633	-254.106946510263	81	47	0
302	333.488307137566	-242.760959504172	75	42	0
303	326.004469364998	-230.472072214819	67	57	0
304	318.548462580133	-217.255955199711	75	52	0
305	311.064714930428	-204.96704063192	60	43	0
306	303.581011487986	-192.678112420253	61	48	0
307	292.630932934058	-173.788924720138	61	53	0
308	281.680954157666	-154.899707699195	55	49	0
309	274.197427787876	-142.610725835897	67	42	0
310	266.713945625641	-130.321730327792	61	45	0
311	259.75349569862	-118.048401685432	63	48	0
312	252.793087049271	-105.775061178952	71	55	0
313	245.832719677768	-93.5017088027671	74	32	1
314	238.349409949733	-81.2126614740118	59	48	1
315	230.893951285689	-67.9963845582679	71	50	0
316	223.933712275291	-55.7229948779568	64	46	1
317	216.973514542857	-43.4495933288708	76	48	0
318	209.490380425763	-31.1604932751507	69	49	1
319	202.007290517038	-18.8713795756921	66	42	0
320	195.07503462123	-5.6707248268649	74	51	1
321	187.592033373599	6.61841522809118	83	56	2
322	180.109076334804	18.9075689297169	73	62	1
323	173.149133729341	31.1810450972989	84	35	2
324	166.189232402947	43.4545331299305	73	53	0
325	158.706405059609	55.7437259238213	72	50	2
326	151.223621925106	68.0329323615879	82	70	2
327	144.263847364637	80.3064577095211	82	58	2
328	137.304114083585	92.5799949234352	85	55	1
329	129.849290662329	105.796456233598	61	51	2
330	122.366683143831	118.085715394467	58	45	4
331	115.407078228076	130.359289910644	85	55	1
332	108.447514591797	142.632876293734	81	33	0
333	101.487992235285	154.90647454001	56	55	1
334	94.0055571589619	167.195785514079	62	65	0
335	86.5231662924634	179.485110133886	74	54	1
336	79.5637707046117	191.758745695464	69	47	0
337	72.0814667928498	204.048096680082	57	38	1
338	64.599207091087	216.337461308576	65	46	0
339	57.6399382729433	228.611134180799	78	43	0
340	50.7085588923655	241.812034571543	63	45	0
341	44.3001675131964	254.997239755467	59	54	1
342	37.8918174624559	268.182455137372	64	53	0
343	31.4556561147911	280.440465085208	55	44	2
344	25.5424721402233	292.682775876485	56	39	2
345	19.6571789682494	305.852310969494	57	48	0
346	14.2948598492076	319.006143969484	74	39	1
347	8.93257576297037	332.159984244965	42	48	0
348	1.17854104540311	352.810117711313	62	47	0
349	-6.05248415784445	373.444553247653	72	52	1
350	-10.8917009388679	386.582707375288	56	39	0
351	-13.3112973713432	393.151786693372	75	52	0
352	-15.7308858320466	399.720867509022	74	53	0
353	-20.542173880327	413.786249239929	70	49	0
354	-27.2500531108235	434.405009333976	56	41	0
355	-33.9857302687014	454.096565595828	69	36	0
356	-38.2739691743627	468.146252787672	77	46	0
357	-42.5621772459126	482.195944839157	50	53	0
358	-47.4011405919446	495.334144577384	72	49	0
359	-52.2400720497244	508.472350317985	71	52	0
360	-56.5281863447162	522.522058025002	57	46	0
361	-60.8162698052474	536.571770589799	62	46	1
362	-65.6551064322703	549.709993130527	64	57	0
363	-70.4939111705171	562.848221677355	67	44	0
364	-74.7819008538499	576.897949895822	69	54	0
365	-79.0698597023147	590.947682971135	62	37	0
366	-83.9085696088732	604.085928317159	66	43	0
367	-88.7472476265393	617.224179667421	58	49	0
368	-93.5858937552548	630.362437020987	65	47	0
369	-98.9474050280405	643.516425246373	65	44	1
370	-104.308881266275	656.670420748182	58	50	0
371	-109.147428583296	669.808697321452	61	50	0
372	-113.958056604897	683.874195459299	63	48	0
373	-118.245759904385	697.923972254619	67	46	0
374	-122.561321866873	711.046538347378	58	49	0
375	-126.876855083101	724.169109298848	69	57	1
376	-132.537881535303	744.756596658379	72	44	0
377	-138.721730022749	765.359822517261	68	41	1
378	-141.140884088411	771.928981647827	64	42	0
379	-143.009254812205	779.409627380781	73	57	0
380	-149.715871358989	800.028601632454	64	40	0
381	-154.55409262795	813.166935189627	73	45	0
382	-158.841508536541	827.216757865623	64	60	0
383	-163.128893609159	841.266585401259	78	46	0
384	-165.547960812284	847.835759825073	71	49	0
385	-169.863200303633	860.958379358053	75	48	0
386	-176.569537348289	881.57740063034	66	46	0
387	-183.798670170188	902.212169166654	59	47	0
388	-188.113789444673	915.334809211083	58	50	1
389	-192.42887997214	928.457454114221	70	44	0
390	-197.238895505376	942.523056619801	66	39	0
391	-202.048876835266	956.58866512496	63	53	0
392	-206.391785684449	968.784110134467	64	41	0
393	-210.211811240006	980.963821125217	58	42	0
394	-214.05972469796	992.216320406646	81	48	0
395	-217.963441404863	1001.61439243797	58	52	0
396	-221.344286878768	1010.9967280468	67	55	0
397	-223.707326533098	1019.42036986258	84	49	0
398	-225.052568172337	1026.885316086	67	40	1
399	-225.407932687958	1032.46435011178	69	43	1
400	-225.268360431306	1037.10042787716	77	44	0
401	-225.12878810463	1041.73650567234	70	42	0
402	-225.539979091845	1045.46110869758	48	41	0
403	-227.547629540088	1048.30571907759	60	54	0
404	-230.656805157952	1049.32738204207	62	51	0
405	-233.821812180569	1048.49461616948	50	47	0
406	-236.519805731426	1045.79167938232	74	50	0
407	-237.677172106225	1042.11430166941	59	40	0
408	-236.743141147483	1038.37395520508	64	40	0
409	-234.791324373859	1033.67490955349	64	43	0
410	-232.344568039	1028.03290772345	71	36	0
411	-229.8978048836	1022.39090739563	60	43	1
412	-227.506864365132	1014.89447752293	69	46	0
413	-224.620975272497	1006.45509296842	57	46	0
414	-221.212219267036	997.999970342033	72	44	0
415	-217.859273759124	987.690419603139	66	42	0
416	-214.534222280548	976.453656272031	64	34	0
417	-210.68629307783	965.201156970114	71	43	2
418	-206.343391743489	953.005707612261	61	48	0
419	-202.028372335946	939.883047579788	71	48	0
420	-197.713324180979	926.760392406955	69	55	0
421	-190.484305628983	906.125598627143	69	55	0
422	-183.255211855925	885.490818348713	67	38	0
423	-180.836196050048	878.921633102	63	43	0
424	-176.548913400446	864.871786140837	65	46	0
425	-169.842544662999	844.252765691839	48	46	0
426	-167.423481439007	837.683588843793	69	42	1
427	-162.61323016783	823.618024106137	60	52	0
428	-155.906718398619	802.999028008431	71	45	1
429	-151.619263512373	788.949209115468	58	33	0
430	-146.808896478789	774.883664171211	64	42	0
431	-141.998495242791	760.818125229329	63	43	0
432	-137.188059804612	746.752592285164	58	43	0
433	-132.349698370032	733.614280889742	70	43	0
434	-127.539195685065	719.548759947531	57	40	0
435	-123.25154841668	705.49897289928	64	47	1
436	-118.935981765913	692.376406259835	75	42	0
437	-114.12538100034	678.310902114026	71	46	1
438	-109.314746032935	664.245403966866	57	38	0
439	-104.476191786875	651.107127376832	59	49	0
440	-99.637605651631	637.968856791966	65	45	0
441	-94.8268703946378	623.90337664634	80	40	0
442	-90.5390020039631	609.853626301512	71	45	0
443	-86.2232221029699	596.731096376665	66	46	0
444	-81.4123887668829	582.665633029304	77	37	0
445	-76.601521229255	568.600175682455	67	45	0
446	-72.2856498630135	555.477661415003	72	43	0
447	-67.9697497512097	542.355152008124	76	54	0
448	-63.1309101742809	529.216927028261	75	54	1
449	-58.3199126727995	515.15149248112	62	58	0
450	-54.0317950576427	501.101783161052	59	45	0
451	-49.7157747360761	487.979294270277	61	32	1
452	-44.8768084401381	474.84109209571	55	47	0
453	-40.0656798181008	460.775680348277	64	42	0
454	-35.7774375923327	446.725991542451	66	47	0
455	-31.4612970621092	433.603523167782	67	49	0
456	-26.6222040480934	420.465343798511	70	50	0
457	-21.8109443067224	406.399954850785	62	37	0
458	-17.522577471449	392.350286557339	63	43	1
459	-13.2063167335582	379.227838703431	70	48	0
460	-8.36709700280335	366.089682136662	72	53	1
461	-3.00491356285056	352.935818674974	83	55	0
462	2.35730490990682	339.781962485984	61	42	0
463	10.6621661829413	320.043336252682	73	36	0
464	19.4900467550615	300.289017295465	84	55	0
465	22.4326927023358	293.704248646274	56	46	1
466	25.3753481943277	287.119482165202	57	44	0
467	31.2606878133956	273.949955707416	90	57	0
468	40.6117124545272	254.179974793456	58	38	1
469	50.4857737119892	234.394309373572	63	48	0
470	53.9514642463764	227.793857659213	74	59	2
471	60.3877761690528	215.535883759148	78	57	0
472	70.2898694005562	196.677482317202	66	49	0
473	73.7556234770454	190.077047524042	64	51	1
474	81.2379588975455	177.787700031884	63	53	0
475	92.1861481785891	158.897947060876	83	42	3
476	99.1456377809518	146.624333418906	78	56	1
477	106.628126592899	134.33503229171	63	58	3
478	114.110659614264	122.045744808391	65	67	0
479	121.07027598453	109.772168478929	82	70	1
480	128.525065745169	96.5556915970519	74	48	4
481	136.007731639489	84.2664441149682	74	64	1
482	142.995303281874	72.9201208781451	68	67	1
483	149.955087698589	60.6465937281027	81	55	1
484	157.410057980742	47.4301695348695	75	55	0
485	164.892897780694	35.1409747879952	71	59	1
486	171.852810561482	22.8674849411473	61	52	2
487	179.335737313551	10.5783165628091	47	35	0
488	186.818708274339	-1.71083817444742	75	44	1
489	193.778747820121	-13.9842907031998	89	38	0
490	201.261805732502	-26.2734190709889	57	52	0
491	208.74490785331	-38.562533791177	59	42	0
492	215.705074163387	-50.8359490083531	79	46	0
493	223.188263235206	-63.1250373590738	77	50	0
494	230.671496514988	-75.4141120659187	59	39	1
495	237.631789588428	-87.6874899649993	76	56	1
496	245.115109818813	-99.9765383033082	65	53	0
497	252.598474256753	-112.265572992153	75	52	1
498	259.558894092741	-124.538913576864	79	41	0
499	267.014546972001	-137.755137890577	68	48	0
500	274.498044277017	-150.044132578187	66	40	0
501	281.458592472656	-162.317435856909	65	47	1
502	288.419181945734	-174.590727267787	62	53	1
503	295.90280894161	-186.879682860337	58	40	0
504	303.386480144807	-199.168624806218	78	46	0
505	310.347196378105	-211.441878898069	56	39	0
506	317.307953888492	-223.71512112394	60	46	0
507	324.268752675969	-235.988351480104	68	50	0
508	331.201808951679	-249.188786064275	60	49	0
509	338.162691890437	-261.46199269779	69	45	0
510	345.123616106051	-273.735187460668	81	50	0
511	352.607589672785	-286.024039421231	70	47	0
512	360.091607445967	-298.312877735123	61	36	0
513	367.05265841959	-310.586035180837	72	44	0
514	374.01375066943	-322.859180756845	46	58	0
515	380.974884195661	-335.132314466871	56	46	0
516	388.459074396465	-347.421100954525	60	43	0
517	395.943308803195	-359.709873799235	64	38	0
518	402.90456908592	-371.982970186509	72	42	0
519	413.855675002735	-390.871862149797	65	52	0
520	421.340062785544	-403.160588616505	52	56	0
521	428.824494773697	-415.449301434681	70	38	0
522	436.308970967075	-427.738000606187	55	44	0
523	442.775196716189	-439.068154118024	63	34	0
524	452.213087493728	-456.055536814034	64	45	0
525	457.66109640256	-466.427136771381	73	49	0
526	462.118578658788	-474.912985839881	64	37	0
527	465.557769029285	-482.44030359108	54	45	0
528	467.950907307328	-489.93630887568	75	48	0
529	469.325740151166	-496.473787195981	65	44	0
530	470.728329517471	-502.084048666991	62	55	0
531	472.709460010286	-505.855531248264	80	54	0
532	475.792164777464	-507.80388806574	50	42	0
533	479.425656816806	-508.84067977313	58	39	0
534	482.096328576095	-507.064513358288	42	46	0
535	483.776427491044	-503.402606975287	72	50	0
536	483.887423118693	-499.693741585128	63	40	0
537	481.934035743005	-494.995047813281	69	60	0
538	477.916273486451	-489.306522747502	66	45	1
539	473.403241772146	-482.675123308785	73	45	0
540	468.394946040586	-475.100847860798	59	37	1
541	462.919146109663	-465.656478273682	64	45	0
542	456.975852888951	-454.34201257769	63	37	1
543	449.9865387592	-442.996224183589	71	43	0
544	443.025020973349	-430.72320761811	71	43	0
545	436.09130432544	-417.522962909192	72	56	2
546	429.129870688193	-405.249922614545	65	46	0
547	421.64545750519	-392.961209933273	74	37	0
548	414.188853410131	-379.74526736699	73	47	0
549	406.704530347546	-367.456527403556	74	44	1
550	399.220251490653	-355.167773796245	63	49	0
551	392.286801589769	-341.967454535887	59	46	0
552	385.325624660531	-329.694339622743	59	32	0
553	377.841477199632	-317.405546925031	64	43	0
554	370.385148867441	-304.189524414018	68	35	0
555	363.424100293312	-291.916372191161	71	43	1
556	355.940085694892	-279.627539487556	65	52	0
557	348.456115302572	-267.338693139143	63	38	0
558	340.972189116932	-255.049833144061	70	52	0
559	330.021775891248	-236.160745438188	67	39	1
560	323.060960995208	-223.887524516322	68	42	0
561	316.12797473406	-210.687075642869	61	46	2
562	309.195032949094	-197.486614922993	74	57	1
563	301.711349045276	-185.197683128528	66	47	1
564	290.733506407065	-167.235706216656	56	51	0
565	283.249931433413	-154.946740761399	63	53	1
566	279.260562576703	-148.330805869773	72	47	0
567	272.300045674609	-136.057498465292	57	49	1
568	261.873247614421	-117.183907109313	60	43	0
569	258.406936298066	-110.583632064983	73	41	0
570	250.923559158924	-98.2946075238287	68	40	0
571	239.423182142957	-80.3168116230518	66	54	0
572	231.939915401454	-68.0277525037527	75	46	0
573	224.979673462047	-55.7543645389378	77	50	1
574	218.019472800777	-43.480964705348	59	33	1
575	210.564147294383	-30.2646505786106	67	48	1
576	206.575014020666	-23.6486448990181	77	51	0
577	199.614921881293	-11.3752136994153	49	51	1
578	188.637979686551	6.58703661989421	69	48	0
579	181.155019716534	18.8761884784326	68	50	0
580	173.699923936685	32.092569835484	87	59	1
581	166.21705409413	44.3817489724606	69	46	0
582	158.734228460409	56.6709417514503	79	57	0
583	151.279272148968	69.8873639926314	79	46	0
584	144.347327499127	83.0881051253527	65	54	4
585	136.864636446757	95.3773378916085	72	55	2
586	129.381989603629	107.666584304534	59	60	0
587	121.927218816476	120.883060130291	67	59	0
588	114.444662102091	133.172333817929	90	44	1
589	107.485106189561	145.445921882987	84	64	0
590	100.55342831189	158.646737549454	65	41	2
591	93.0710030054906	170.936050314456	68	56	4
592	85.5886219090316	183.225376724266	74	42	4
593	78.6292356431368	195.499013955705	66	52	0
594	71.6698906573583	207.772663053125	63	48	1
595	64.7384319234407	220.973539695144	65	47	0
596	57.7791710963356	233.24721251335	63	46	0
597	50.8199515494634	245.520897195674	86	61	0
598	43.8886230525095	258.721809391864	53	48	0
599	36.9294876648928	270.995517794043	57	46	0
600	30.493333704304	283.253529304639	66	52	1
601	24.6080110124312	296.42305716034	65	44	2
602	18.7227265002439	309.592593689449	64	50	0
603	12.8374801675673	322.762138889171	80	46	0
604	6.95227201492526	335.931692763232	56	43	0
605	1.59003431891324	349.08554296568	56	48	0
606	-5.64100029366091	369.719977608882	63	37	0
607	-10.4523607409792	383.785346738994	63	42	1
608	-14.7686241182382	396.907791883685	61	43	0
609	-19.0848587507498	410.030241887085	56	45	0
610	-23.8961222802172	424.095627816394	69	44	0
611	-28.7073516093078	438.161019747145	69	36	0
612	-33.0234947787831	451.283485409804	76	45	0
613	-39.7312448867015	471.902267341502	58	44	0
614	-44.5423596177134	485.96767907124	54	48	1
615	-48.8583977366798	499.090162551962	63	46	0
616	-53.1744071106077	512.212650892325	78	50	0
617	-58.0132989164558	525.350863836706	78	58	0
618	-62.8242836841382	539.416298367083	64	44	0
619	-67.1123264413909	553.466017949395	66	47	1
620	-71.4282156053814	566.588526804	66	40	0
621	-76.2669806914637	579.726762553677	75	41	1
622	-80.5549313537194	593.776497247629	69	47	0
623	-84.8428511811071	607.826236802153	69	47	0
624	-89.6815214351518	620.964489349164	65	38	0
625	-93.9972616424202	634.087023581378	68	46	0
626	-98.2850893742288	648.136778248474	59	45	0
627	-103.095781063254	662.202263173647	59	41	0
628	-107.411431375367	675.324812523089	67	48	0
629	-111.727052941336	688.447366728447	68	35	1
630	-116.565535839356	701.585652878508	62	42	2
631	-121.376097561617	715.651160601526	62	45	0
632	-125.663738371222	729.700946037658	57	36	1
633	-129.979239723936	742.823520758189	67	66	0
634	-134.817595898523	755.961829710752	58	52	0
635	-139.628026495106	770.027360229753	72	52	0
636	-143.915542688745	784.07716617547	71	53	0
637	-148.230923826923	797.199761413038	55	54	0
638	-153.069153277087	810.33809316624	74	46	0
639	-157.907350837137	823.476430921815	77	43	1
640	-162.194743459637	837.526257376187	92	46	0
641	-166.482105245988	851.576088689268	56	38	1
642	-171.320207970275	864.714443243109	55	44	0
643	-176.158278804389	877.852803799324	60	45	0
644	-180.968414101109	891.918385911733	61	62	0
645	-185.77851519495	905.983974024653	69	49	0
646	-190.093624011381	919.106616230682	58	44	0
647	-194.408704080794	932.229263294488	68	49	0
648	-198.723755402898	945.351915217005	48	44	0
649	-203.066686955688	957.547356448136	62	33	0
650	-207.409591844946	969.742802542634	64	51	0
651	-211.229613554489	981.922514492646	52	44	0
652	-215.077523391985	993.1750147352	66	41	0
653	-218.9254113395	1004.42751881853	55	43	1
654	-222.278338531905	1014.73707081005	63	32	0
655	-224.641373835446	1023.16071322374	50	36	0
656	-226.014526804036	1029.69844426401	53	43	0
657	-225.847039468528	1035.2617375562	74	46	1
658	-225.184617043706	1039.88207455166	81	46	1
659	-225.072959154495	1043.59093679674	64	48	0
660	-225.512064495299	1046.38832425978	56	55	0
661	-227.547629540088	1048.30571907759	68	49	0
662	-231.17965359916	1049.34312349558	73	48	0
663	-234.867509273055	1048.52609989978	59	35	0
664	-237.070571656164	1044.88020601124	78	45	0
665	-236.715224230255	1039.30117072444	64	48	0
666	-234.791324373859	1033.67490955349	65	48	0
667	-232.372483918502	1027.10569220316	65	42	1
668	-228.935846757086	1019.57777837291	66	41	0
669	-225.004258111177	1011.10691125505	75	43	1
670	-221.128479579114	1000.78161693271	59	53	0
671	-217.280593315314	989.529110915959	57	39	0
672	-213.460596540885	977.349393209442	67	43	0
673	-209.145627827733	964.226725082844	62	38	0
674	-204.307770153566	951.088323695585	57	41	0
675	-199.992742374598	937.965665826574	55	41	0
676	-195.677685848146	924.843012817204	61	36	0
677	-188.44865394634	904.208222646266	56	52	0
678	-183.638558955863	890.142631521448	64	41	0
679	-178.800526718318	877.004261936992	70	58	2
680	-172.094191431301	856.385237295181	73	45	0
681	-167.806853385642	842.335400047712	61	40	1
682	-162.968710366578	829.197050265037	65	44	0
683	-160.549626898486	822.627877622843	69	43	0
684	-156.262210807588	808.578053331934	53	52	0
685	-149.583536939987	787.031852604821	71	46	0
686	-144.773160855926	772.966310068034	67	42	0
687	-139.962750569626	758.900773529895	55	50	0
688	-135.152306081145	744.835242991336	58	51	0
689	-130.341827390541	730.769718451425	60	56	1
690	-126.054202771338	716.719928164035	68	43	1
691	-121.766547316744	702.670142734423	56	56	0
692	-116.955969387549	688.604634991847	79	40	0
693	-112.117470321653	675.466348806396	65	43	0
694	-107.829720041424	661.416579028592	71	40	0
695	-103.541938925919	647.366814108565	72	48	0
696	-98.7033450268791	634.22854472138	79	40	0
697	-93.8926017719205	620.163065775298	69	45	0
698	-89.0818243155372	606.097592828795	67	42	2
699	-84.2431324399658	592.9593414478	53	64	0
700	-79.4044086755021	579.821096071042	58	46	0
701	-75.1164372745552	565.771362998523	77	47	0
702	-70.8284350388567	551.721634784713	77	39	1
703	-65.9896164427628	538.583406207152	68	51	0
704	-61.1507659581257	525.445183633827	60	62	0
705	-56.8626699451706	511.395471074618	66	50	0
706	-52.5745430978714	497.345763372257	57	28	0
707	-47.7355977825355	484.20755759906	74	56	0
708	-42.8966205788893	471.0693578301	63	38	1
709	-38.6083999551483	457.01966578234	62	62	1
710	-34.320148497296	442.969978594221	66	46	0
711	-29.4810764637659	429.831795624457	72	44	0
712	-25.1648967316723	416.709334273823	73	47	1
713	-20.8765531808021	402.659662201069	59	49	0
714	-16.0652512417291	388.59428045433	62	48	1
715	-11.2260524912272	375.456120289862	67	42	0
716	-6.38682185299695	362.317966130562	75	32	0
717	-1.57541962875985	348.25260238722	66	44	1
718	3.23601679562125	334.187244646251	64	47	0
719	8.59828104526969	321.033397041261	73	44	0
720	14.4835175406188	307.863845988177	59	53	0
721	20.3687922158861	294.694303608499	51	61	1
722	26.2819588149432	282.451985513791	56	52	1
723	36.1837342989747	263.593500704505	49	42	0
724	43.1150311490637	250.392575720325	60	49	0
725	46.0577513884637	243.807824425399	61	50	1
726	55.9318638300174	224.022172294557	67	41	2
727	66.356865693524	205.14805566147	82	51	1
728	73.3162008285872	192.874397956766	70	58	1
729	80.2477359617478	179.673536425456	69	54	0
730	87.2071552553098	167.399902438745	84	52	1
731	94.6895712796249	155.110579499044	80	43	1
732	102.172031513997	142.821270201355	81	70	1
733	109.131577575812	130.54767352622	68	53	2
734	116.091164917394	118.27408871986	84	57	0
735	123.050793538569	106.000515777618	69	61	0
736	130.505596457515	92.7840425232425	62	66	0
737	137.988275052805	80.4947986714542	66	65	2
738	144.948032039043	68.2212630324066	83	55	0
739	152.430797587382	55.932045548223	79	54	0
740	159.913607344555	43.6428417088464	74	43	2
741	166.873491097183	31.3693433832377	65	47	1
742	174.356387806707	19.0801659123972	69	56	0
743	181.839328725182	6.79100208450109	53	43	1
744	189.322313852201	-5.49814809765667	70	51	0
745	196.805343187822	-17.7872846340761	62	56	0
746	203.765439191717	-30.0607201969251	58	53	2
747	210.697765080258	-43.2613597922027	74	54	1
748	217.657945238694	-55.5347716324031	79	54	0
749	224.618166675384	-67.8081716056913	65	51	0
750	235.56765762571	-86.697540756315	80	46	0
751	246.51724835526	-105.586880588904	73	45	0
752	249.983537545195	-112.187165453099	69	39	2
753	256.943950058776	-124.460510325618	66	46	0
754	267.39854541549	-142.40689738933	64	45	0
755	274.882052734203	-154.695891220123	64	57	0
756	282.365604260238	-166.984871405177	61	50	0
757	289.326204652491	-179.258161152713	48	46	0
758	296.809843127674	-191.547114967369	68	40	1
759	304.293525809597	-203.836055135354	67	62	0
760	311.777252698841	-216.124981658533	68	37	0
761	319.26102379465	-228.41389453318	64	47	1
762	326.221836430079	-240.6871215133	57	45	0
763	333.182690342132	-252.960336626507	69	55	0
764	340.143585530983	-265.233539871871	59	43	0
765	347.104521996458	-277.506731248461	63	42	0
766	354.065499738324	-289.779910758138	65	47	0
767	361.02651875664	-302.05307839904	73	38	0
768	368.510590505204	-314.341901274398	70	43	0
769	375.994706459693	-326.630710503086	62	46	0
770	382.955852235493	-338.903840825893	68	47	0
771	390.440055136452	-351.192623681389	74	54	0
772	397.924302243104	-363.481392892078	48	46	0
773	404.885574775457	-375.754485892132	58	52	0
774	411.846888583736	-388.027567026205	61	63	0
775	419.331265376124	-400.316297136247	67	49	0
776	426.787924489472	-413.532229846343	58	41	1
777	433.749366650998	-425.805273666047	64	53	0
778	440.73860877665	-437.151089352556	74	39	0
779	447.204861528648	-448.481235794723	57	38	1
780	453.175876687223	-458.868499093689	61	46	0
781	458.12861660606	-468.297225427814	63	47	0
782	462.035317325965	-477.694634737447	52	43	1
783	465.446757137077	-486.149168801494	59	45	1
784	467.839897735335	-493.645174086094	70	56	1
785	469.737765632628	-500.198307013139	86	44	0
786	471.691142847121	-504.897006380372	50	43	0
787	474.746095695882	-507.772580246441	60	48	0
788	478.379587497911	-508.809372832067	80	44	0
789	481.545544799126	-507.976076569408	62	48	1
790	484.243963916728	-505.272692527622	69	37	0
791	484.877992853581	-501.579479937442	61	45	0
792	483.447636650701	-496.896439622156	69	43	2
793	480.448185908492	-492.166439111345	70	49	1
794	476.925709876232	-487.420782702975	63	44	0
795	472.907961667108	-481.732252771035	73	40	0
796	468.394946040586	-475.100847860798	72	35	0
797	463.909698156407	-467.542221711017	62	41	0
798	458.929192387441	-459.040718417615	62	46	0
799	453.976462776947	-449.611992764287	54	48	0
800	448.528486413241	-439.240387564525	62	45	0
801	439.090650908067	-422.252995814197	71	39	0
802	429.652892974846	-405.265582212247	57	46	0
803	426.681331439293	-399.608326140791	74	41	0
804	419.19693584065	-387.319608929567	72	44	0
805	408.245817429735	-368.430730521679	73	42	0
806	400.761532467091	-356.141979660839	63	43	0
807	393.277291709848	-343.85321515426	86	45	0
808	386.343879930384	-330.652885739692	57	43	0
809	379.41051262588	-317.452544477768	72	47	0
810	371.926404974598	-305.16374089662	49	57	1
811	364.442341529415	-292.874923669733	60	44	0
812	356.958322290506	-280.586092795245	65	46	0
813	349.47434725787	-268.297248275951	82	38	1
814	342.018197857891	-255.081173986197	55	50	0
815	334.534312947828	-242.79230218567	59	44	0
816	327.573473685305	-230.519088906236	81	64	1
817	320.089675722993	-218.23019073531	69	42	0
818	312.605921967479	-205.941278917715	68	34	1
819	305.672999218747	-192.74081225507	68	44	1
820	298.189334121242	-180.451874079183	63	50	0
821	290.705713231	-168.162922257558	66	58	0
822	283.745129086659	-155.889634353109	64	49	0
823	276.261595145392	-143.600656160153	82	58	0
824	268.778105411504	-131.31166432146	79	47	1
825	261.817648028606	-119.038339099847	56	57	1
826	254.362046745548	-105.822104908526	66	51	0
827	246.878689878737	-93.5330730676651	63	46	0
828	239.395377219596	-81.2440275810659	54	45	0
829	231.939915401454	-68.0277525037527	71	46	3
830	224.484501213476	-54.8114638049155	74	61	0
831	217.001324597921	-42.5223774081096	57	43	2
832	209.518192190561	-30.2332773655653	67	54	1
833	202.062917468778	-17.0169477816671	78	43	1
834	195.102849696705	-4.74350893963128	71	69	1
835	187.61985015875	7.5456311032176	60	56	1
836	180.136894829629	19.8347847927362	74	50	1
837	173.176953822316	32.108260948211	77	56	2
838	165.721907250583	45.3246568441391	81	59	1
839	158.239084792149	57.6138505320996	86	64	1
840	151.279272148968	69.8873639926314	75	61	1
841	144.319500784797	82.1608893191442	72	56	0
842	133.370873803564	101.050503468141	99	51	3
843	121.89938697021	119.955844361335	64	65	1
844	117.882706404023	125.644720593467	66	48	1
845	114.416828546091	132.245118061081	77	58	0
846	107.457271035353	144.518706136383	68	56	0
847	96.481138831412	162.481203190982	77	44	1
848	85.5329415625311	181.370945303701	48	51	0
849	78.6013938702527	194.571798255667	71	37	1
850	75.1356367038679	201.172229174525	69	56	1
851	68.1763115590438	213.445884209126	76	43	1
852	57.7234779586433	231.392781178467	82	56	0
853	50.7642552153557	243.666465881281	62	47	1
854	43.8329235164565	256.867378097959	69	54	0
855	37.4245780197671	270.052594255656	65	33	0
856	31.0162738517392	283.237820609473	53	43	1
857	24.6080110124312	296.42305716034	71	40	0
858	19.2178080007434	308.649667916819	64	50	0
859	13.8276374918642	320.876285958104	62	34	0
860	8.49321553966729	334.957342498936	59	51	0
861	3.68176343647065	349.022694217972	78	41	0
862	-1.68044551915955	362.176549027674	75	57	0
863	-7.04261944192695	375.330411113799	66	38	0
864	-11.8818307692418	388.468566444702	62	47	0
865	-16.1702202976448	402.518228805624	77	44	0
866	-22.8781412273529	423.136981339194	76	43	0
867	-27.7172417817637	436.27515647281	63	41	0
868	-32.0055224363459	450.324836648069	69	42	0
869	-38.7132791050826	470.943616897799	46	39	0
870	-41.1327779814601	477.512713614851	81	44	0
871	-45.4209654967999	491.562408906408	64	43	1
872	-52.1285816109157	512.181212671101	68	47	0
873	-56.9674765610253	525.319424407557	73	45	0
874	-61.8063396226498	538.45764214918	54	48	0
875	-66.1222627607058	551.58014506381	78	41	0
876	-70.4102801405825	565.62986842636	66	46	0
877	-75.2211713552242	579.695318550803	81	46	0
878	-80.0599076969083	592.83355909586	59	47	0
879	-84.3757106243283	605.956082528457	62	49	0
880	-88.6914848059532	619.078610821627	63	53	0
881	-93.5022460556938	633.144083746709	64	51	0
882	-97.7900765160448	647.193837874569	72	50	0
883	-102.105760802806	660.316381284967	80	33	1
884	-106.94430978928	673.454655432142	66	43	1
885	-111.754939915205	687.520151156001	61	47	0
886	-116.042645761278	701.569925794378	65	35	0
887	-120.358209835191	714.692489719018	80	45	0
888	-125.196632098581	727.830786668696	73	53	0
889	-130.035022472613	740.969089622609	69	45	0
890	-134.845488429128	755.034614143893	66	39	1
891	-139.1330381874	769.084414690733	68	41	0
892	-143.448451729724	782.207004530355	77	48	0
893	-148.286715379392	795.345330283977	61	49	0
894	-153.124947139237	808.483662043698	60	52	1
895	-157.412373326719	822.533483100124	66	43	0
896	-161.699768677994	836.58330901619	65	55	0
897	-166.53790560225	849.721657570451	58	41	0
898	-170.825238644436	863.771493738517	68	55	0
899	-175.112540850532	877.821334766224	57	38	0
900	-179.950582938734	890.95970011875	63	49	0
901	-184.265727302583	904.082335844636	65	50	0
902	-188.552937408676	918.132191983983	84	35	1
903	-193.362979146827	932.197789688595	59	42	0
904	-198.200894507638	945.33617784176	63	41	0
905	-202.515918653575	958.458834080957	54	46	1
906	-206.858823962102	970.654279628769	67	48	0
907	-210.706757036911	981.906775551848	78	45	0
908	-214.05972469796	992.216320406646	57	56	0
909	-217.440587244811	1001.59865265433	65	39	0
910	-220.326493954577	1010.03803215269	72	49	0
911	-222.717449941847	1017.53445782512	62	44	0
912	-224.613459640823	1024.08792876732	63	44	0
913	-225.491676008445	1029.68270346429	61	50	1
914	-225.352103793703	1034.31878121383	58	44	0
915	-225.240445971547	1038.0276434347	60	54	0
916	-224.605938758526	1041.72076495923	57	33	0
917	-224.522195663711	1044.50241165329	74	61	0
918	-225.484149896074	1047.31553982571	62	44	0
919	-227.519714488881	1049.23293463886	64	34	0
920	-230.656805157952	1049.32738204207	58	38	1
921	-233.821812180569	1048.49461616948	66	53	0
922	-235.996956853953	1045.77593729179	71	51	0
923	-236.659390387416	1041.1556017641	76	41	1
924	-235.781191671675	1035.5608245004	69	39	1
925	-233.334437835438	1029.91882206686	62	47	0
926	-230.392741144635	1023.33386423625	70	52	2
927	-227.506864365132	1014.89447752293	69	38	0
928	-224.648889302334	1005.52787744533	73	58	0
929	-221.295958929812	995.218323764391	62	49	0
930	-217.448067108926	983.96581774205	85	54	0
931	-213.600153397769	972.713315560482	76	55	0
932	-207.361201858788	953.964399938472	73	53	0
933	-200.627237130422	934.272541275248	70	42	0
934	-195.789314199821	921.134150674567	70	46	0
935	-190.979265304515	907.068550542928	66	52	0
936	-186.169182206038	893.002956409007	70	64	0
937	-181.331161293958	879.864583814517	56	36	0
938	-176.521010947297	865.79900168255	60	59	0
939	-172.233698507538	851.749159581959	70	52	0
940	-167.918454867846	838.626537876204	59	48	1
941	-163.108206438017	824.560972539708	57	49	0
942	-158.297923805832	810.49541320093	54	47	0
943	-153.982588696934	797.372807153501	76	37	1
944	-149.695120803255	783.322990419343	80	56	0
945	-144.884740088601	769.257447874174	48	45	0
946	-140.046431525319	756.11912687961	74	44	1
947	-135.235983563995	742.053596335463	78	52	1
948	-130.948388324934	728.00380065199	48	39	0
949	-126.632871851034	714.881225375459	61	45	0
950	-121.822325808462	700.815711628646	55	31	0
951	-117.011745563999	686.750203882344	62	68	0
952	-112.173244188481	673.611917690374	59	42	0
953	-107.362596697989	659.546421944164	68	41	0
954	-103.074811807543	645.496657566167	66	41	1
955	-98.7591123997699	632.374113602564	65	43	0
956	-91.5290402449318	611.73950520996	56	43	1
957	-86.7182439513854	597.674035261385	69	46	0
958	-82.4303176655667	583.62429409381	66	37	0
959	-75.7229779946501	563.005438237451	63	55	0
960	-70.8841889777104	549.867203650996	74	47	0
961	-66.5961538152187	535.817480295897	57	48	0
962	-62.3080878182082	521.767761799507	59	54	1
963	-57.4692039700458	508.629544012249	67	48	0
964	-52.6302882333985	495.491332231089	71	44	0
965	-48.3421284597716	481.441629387438	75	44	0
966	-44.0539378515095	467.39193140436	66	44	1
967	-39.2149272846873	454.253736421466	73	42	0
968	-34.4037529916386	440.188331869431	60	47	1
969	-30.1154675616417	426.138649540953	75	32	0
970	-25.7992852274911	413.016187645495	75	41	0
971	-20.9601479432313	399.878015466034	66	41	0
972	-16.120978770894	386.739849291742	58	43	0
973	-11.3096403165255	372.67447354272	68	40	1
974	-6.49826766195474	358.60910379421	63	43	0
975	-1.65900051692734	345.470955628902	71	46	1
976	3.1802985156537	332.332813468762	66	42	0
977	8.54256529809209	319.178965856321	68	53	1
978	14.4278045491665	306.009414790198	55	46	0
979	20.3130819802755	292.839872398414	58	40	0
980	26.1983975910698	279.670338679105	63	41	1
981	32.0837513812003	266.500813632272	69	45	0
982	38.4920870846254	253.31558951363	67	47	1
983	45.4234094264102	240.114668700844	69	47	0
984	51.8596771427547	227.856681410223	73	54	0
985	58.2959832113702	215.598704331554	62	50	0
986	65.7503824518644	202.38211298082	62	50	0
987	73.2326721965219	190.092750921845	54	44	1
988	80.1920534062665	177.819105048664	82	47	0
989	87.674430105777	165.529769359156	71	62	0
990	95.1568510152283	153.240447312593	68	54	0
991	102.116358993866	140.96683875192	68	59	0
992	109.598866857414	128.67754307203	73	47	1
993	117.081418930553	116.388261037879	90	59	2
994	124.041053677094	104.114689788781	90	61	3
995	131.000729702879	91.8411304065958	68	58	1
996	138.483411473397	79.5518874628469	86	60	3
997	145.93831123272	66.3354423679411	76	59	0
998	152.898115623451	54.0619202889502	85	51	2
999	160.380930265645	41.7727173436433	66	52	1
1000	167.863789116847	29.4835280431435	69	60	1
1001	174.823720273504	17.2100432775915	72	46	3
1002	182.306666076882	4.92088034749031	62	53	0
1003	189.78965608892	-7.36826893873513	54	44	1
1004	196.749714010395	-19.6417163908482	63	50	1
1005	203.709813210531	-31.9151519751176	70	45	0
1006	211.192932916805	-44.2042621672153	71	44	0
1007	218.676096831448	-56.4933587163687	63	34	2
1008	229.625530618185	-75.3827438391745	79	46	0
1009	240.575064184435	-94.272099644877	68	38	1
1010	244.041334312817	-100.872389586642	61	45	0
1011	247.535418509215	-106.545460608788	65	46	0
1012	254.495814112073	-118.818809703924	59	59	1
1013	265.445575817488	-137.708098885603	65	40	0
1014	276.423233634501	-155.670142741874	71	43	0
1015	279.917408064066	-161.343186174519	76	55	0
1016	286.877991545713	-173.616480148397	71	58	1
1017	293.838616304449	-185.889762252569	67	38	0
1018	301.294489306223	-199.105923914351	69	56	0
1019	308.750409937114	-212.322071953677	61	38	0
1020	315.711164652195	-224.595316762105	62	45	0
1021	326.166266580054	-242.541553681716	57	38	0
1022	333.65012804314	-254.830440212041	58	47	0
1023	341.134033712791	-267.119313096628	65	34	0
1024	348.094976303109	-279.392502777278	67	45	1
1025	355.055960170168	-291.665680593811	78	46	0
1026	362.016985313327	-303.938846539706	61	47	0
1027	368.97805173276	-316.21200061962	53	45	0
1028	375.939159428584	-328.485142828897	57	49	1
1029	383.423323008174	-340.773938437924	75	43	0
1030	390.907530793746	-353.062720398419	62	59	0
1031	397.868765246298	-365.3358252896	70	52	0
1032	405.353059977817	-377.624580878764	56	43	0
1033	412.837398914678	-389.913322821259	61	48	0
1034	419.798760123493	-402.186390388757	73	39	0
1035	427.283186005778	-414.475105958059	68	49	2
1036	434.244631229842	-426.748148932122	71	47	0
1037	440.683091402112	-439.005521886982	64	37	0
1038	447.177104323637	-449.408452071249	62	49	0
1039	452.652847993304	-458.85284241382	61	47	0
1040	459.586688657	-472.053058444522	63	38	1
1041	464.979231346457	-484.279081043787	68	49	0
1042	465.914283386082	-488.019256498665	65	33	0
1043	466.849337259424	-491.759431712329	74	48	0
1044	467.701135832991	-498.281255573966	76	40	0
1045	468.608441937889	-502.948646597564	73	61	0
1046	472.681708775985	-506.782747550867	62	41	0
1047	475.764414218313	-508.731104377657	78	51	0
1048	477.333518182859	-508.778065638617	78	49	0
1049	480.582724378095	-505.163121144287	61	42	0
1050	481.823038274946	-498.703913194127	68	47	0
1051	481.383253269654	-495.906610998325	68	46	0
1052	479.89740342967	-493.078002110124	55	46	1
1053	474.916834412434	-484.576518223621	82	46	0
1054	471.422122713295	-478.90364079643	62	48	0
1055	466.936865314725	-471.345017929561	67	46	0
1056	460.470524234464	-460.014902316034	70	54	1
1057	456.013062495738	-451.529051142745	63	38	0
1058	450.537322105723	-442.084664913826	71	49	0
1059	444.566339030222	-431.697397369891	70	46	0
1060	438.595385887951	-421.310121101327	53	52	0
1061	432.624462679203	-410.922836111858	63	52	0
1062	426.158309827908	-399.592666175216	54	46	0
1063	419.69219235424	-388.262486002408	73	37	0
1064	412.703091351781	-376.916633971035	58	43	0
1065	405.218777814065	-364.627891286276	69	57	0
1066	398.285292993824	-351.427582199685	77	45	0
1067	390.82883836003	-338.211596950889	68	44	0
1068	383.344659393246	-325.92281426955	58	40	0
1069	376.383535989735	-313.649684097618	63	41	1
1070	368.89944396948	-301.360875044018	54	49	0
1071	361.415396155266	-289.072052341886	56	59	0
1072	353.959171234979	-275.855999853462	70	46	0
1073	346.475213542813	-263.567149873823	82	42	0
1074	338.991300057212	-251.278286246583	68	46	1
1075	331.507430778351	-238.989408971742	74	51	0
1076	324.546606694697	-226.716190589592	74	41	0
1077	317.062824363471	-214.427286945283	64	60	0
1078	309.579086239159	-202.138369655237	68	41	0
1079	302.123182867886	-188.922222660854	68	48	0
1080	291.173121114611	-170.033030983061	72	55	0
1081	284.212532309873	-157.759743914939	81	55	1
1082	276.728993483644	-145.470766616985	70	51	0
1083	265.256173076865	-126.565827192739	62	37	1
1084	257.800547055027	-113.349599342793	62	48	0
1085	250.840152254095	-101.076255456544	66	39	1
1086	243.356814193889	-88.78721723333	58	48	0
1087	235.901326059713	-75.570949414745	82	50	0
1088	228.418078125047	-63.2818839140236	66	44	0
1089	220.934874398459	-50.9928047675639	64	39	0
1090	213.974693443452	-38.7193981288001	61	48	1
1091	207.014553766872	-26.4459796221927	72	47	0
1092	199.559293780301	-13.229645489715	75	44	2
1093	192.076265665644	-0.940513617359102	78	40	1
1094	185.116254351684	11.332942193374	78	41	1
1095	177.633313188679	23.622100434266	68	60	2
1096	170.150416234566	35.9112723181024	79	42	0
1097	162.667563489289	48.2004578476772	60	51	1
1098	155.184754952963	60.4896570229903	74	51	1
1099	148.252781685151	73.6903914036229	76	58	2
1100	141.29302550084	85.9639218337834	68	60	1
1101	133.810348370753	98.2531600864604	72	53	1
1102	126.327715450141	110.542411984876	73	53	0
1103	119.368086032744	122.815979725681	63	53	0
1104	112.436331905657	136.016775086522	75	53	1
1105	105.476786645595	148.290366549976	62	57	0
1106	97.9943278766586	160.579670248553	73	62	1
1107	90.5119133174885	172.868987591937	70	48	0
1108	83.5524948260863	185.142616366968	82	48	1
1109	72.6044163967599	204.032393120229	58	47	0
1110	65.1221552296774	216.321756829508	76	63	0
1111	58.1628849468543	228.595428843051	71	46	0
1112	51.2036559443804	240.869112721644	76	46	0
1113	44.7952615006943	254.054317122325	86	37	0
1114	38.386908385437	267.239531719126	67	48	0
1115	32.473684684257	279.481832368299	60	42	0
1116	26.5604964096565	291.724141703919	68	42	0
1117	23.6178427881096	298.30890743807	89	51	0
1118	14.8177957236185	318.990433268249	71	32	1
1119	8.96043367416132	333.087199853733	72	54	1
1120	4.1211185035063	346.225335366093	67	39	0
1121	-3.13779446348781	365.932549893856	59	47	0
1122	-7.97702991520055	379.070700418204	80	48	0
1123	-12.816233479185	392.208856946789	54	55	0
1124	-17.627540890011	406.274235076271	79	42	0
1125	-21.9158903526841	420.323903914541	74	44	0
1126	-26.2320753387176	433.446362015791	68	41	0
1127	-31.0711521856138	446.584541350603	63	41	0
1128	-35.35940955556	460.634225301445	65	51	0
1129	-39.6476360910456	474.683914114721	64	37	1
1130	-44.4866181082907	487.822110249661	61	41	0
1131	-49.3255682369927	500.960312387906	66	48	0
1132	-53.6137009963277	515.010016854852	69	42	0
1133	-57.901802921202	529.059726180509	58	38	0
1134	-62.7406582192052	542.197945118882	55	53	0
1135	-67.5794816287817	555.336170062423	63	44	2
1136	-71.8953671351774	568.458679459058	66	34	0
1137	-76.1833454941516	582.508409295231	64	41	0
1138	-80.9941956675029	596.573866621591	67	40	0
1139	-85.309991279617	609.696391134523	70	49	0
1140	-89.6257581458776	622.818920506164	65	41	0
1141	-94.4365113978856	636.88439463079	84	51	0
1142	-98.7243343086448	650.934149838053	52	60	0
1143	-103.040011280158	664.056694325991	80	38	0
1144	-109.774918944517	683.74838329386	71	49	0
1145	-116.481871436408	704.367299596779	54	49	0
1146	-118.873210477119	711.863660493866	65	45	1
1147	-123.711640921712	725.00195563864	63	45	0
1148	-130.446341880306	744.69368072506	78	45	1
1149	-134.76181082899	757.816260846332	79	57	0
1150	-139.572239110246	771.881791362539	67	70	1
1151	-141.963493287738	779.378166654147	46	39	0
1152	-146.801765118667	792.51649060566	58	39	1
1153	-154.059113071242	812.223987788893	67	47	0
1154	-156.478213110415	818.79315651767	66	41	0
1155	-160.765616011631	832.842981351539	67	41	0
1156	-167.472048670694	853.461986671202	57	38	0
1157	-171.787275617535	866.584608362056	66	42	0
1158	-176.102473817358	879.707234911621	66	47	0
1159	-180.912606798753	893.772817021236	52	38	0
1160	-185.722705577209	907.838405130431	69	59	0
1161	-190.560676120629	920.976783687249	57	43	0
1162	-195.370707650611	935.042383795604	57	60	0
1163	-200.180704977189	949.107989904471	73	49	0
1164	-204.495718665246	962.230648305267	58	52	0
1165	-208.810703605879	975.353311562911	72	58	0
1166	-213.153571209579	987.548764134757	64	48	0
1167	-217.001470102114	998.801266296767	66	45	1
1168	-221.783399440174	1013.79411494173	69	45	0
1169	-224.641373835446	1023.1607132256	60	42	0
1170	-225.519590443	1028.75548791792	56	54	1
1171	-225.791210334341	1037.11616866197	72	40	0
1172	-225.184617043706	1039.88207455166	61	36	0
1173	-225.62372286449	1042.67946200911	73	43	0
1174	-226.062827989575	1045.47684952896	61	45	0
1175	-228.09839325893	1047.39424459729	63	45	1
1176	-232.225350478722	1049.37460659165	73	50	0
1177	-235.418274539814	1047.61462632474	63	43	0
1178	-237.098488701798	1043.95299048722	56	46	0
1179	-237.210156856047	1040.24412840791	68	35	0
1180	-235.258341564913	1035.54508251511	67	45	1
1181	-232.316652156762	1028.9601232456	62	46	1
1182	-229.402868395788	1021.44795061648	68	44	0
1183	-226.489073708071	1013.93578014895	64	43	0
1184	-223.080328197451	1005.48065584898	70	44	0
1185	-219.727394121583	995.171103429981	74	37	0
1186	-215.87949825963	983.918598853983	49	56	1
1187	-211.536633791868	971.723143560812	74	43	1
1188	-207.716601863853	959.543431609869	67	39	0
1189	-203.373685528757	947.347985496745	55	53	0
1190	-198.535788199806	934.209591308609	67	40	0
1191	-193.725765614887	920.143987584859	69	46	1
1192	-188.915708826797	906.07838986069	49	43	1
1193	-184.628485121182	892.028533724137	62	38	0
1194	-180.341230579012	877.978682447225	65	50	0
1195	-173.112032884965	857.343921072781	62	50	0
1196	-168.301826130075	843.278349139728	75	31	0
1197	-164.014459977159	829.228516212665	69	48	0
1198	-159.727062988037	815.17868814338	67	30	2
1199	-154.888859750528	802.040348552167	64	43	0
1200	-147.659390610585	781.405634869821	63	58	0
1201	-142.849000845745	767.340094732121	60	55	0
1202	-138.56146077445	753.29029041063	55	58	0
1203	-134.273889867414	739.24049094785	66	49	0
1204	-129.435509761155	726.102183157578	55	44	0
1205	-124.624987712712	712.036665814929	72	47	0
1206	-120.337321979576	697.986882004887	53	50	0
1207	-116.021737555566	684.864318607375	50	48	0
1208	-111.211117426399	670.79881806206	71	55	1
1209	-106.400463095633	656.733323515393	65	45	0
1210	-101.58977456321	642.667834968306	68	50	0
1211	-97.301950651512	628.618077066727	68	42	1
1212	-92.9862136114389	615.495539583266	67	49	0
1213	-88.1754269992816	601.430067835376	68	49	0
1214	-83.3646061861073	587.364602084272	68	35	0
1215	-78.5258723484003	574.226357901469	61	48	0
1216	-74.2100135260844	561.10384147428	55	65	0
1217	-69.9220026948606	547.054114339873	77	37	0
1218	-65.1110507592675	532.98867139034	56	44	0
1219	-60.2721902016201	519.85045001097	57	42	0
1220	-55.9840845472063	505.800738531165	72	47	0
1221	-51.6959480583319	491.751031911001	73	40	0
1222	-46.856992670102	478.612827328034	71	42	1
1223	-42.0180053933873	465.474628751166	68	42	0
1224	-37.7297751283622	451.424937786534	66	44	1
1225	-33.441514028993	437.37525167875	59	56	0
1226	-28.6024319226854	424.237069901079	70	50	0
1227	-24.2862427888322	411.114609627984	77	47	0
1228	-19.9978895967943	397.064938636497	66	43	1
1229	-15.1865773448371	382.999558084644	66	38	0
1230	-10.3473685216159	369.861399113201	65	53	0
1231	-3.08849549718434	350.154171913862	75	42	0
1232	4.69338378979592	330.431246288121	80	48	0
1233	7.63598407915561	323.846466788091	64	61	1
1234	12.9982764163869	310.692625138909	59	50	1
1235	21.303250226134	290.954021377489	61	39	0
1236	27.1885717405821	277.784489105456	77	43	1
1237	33.0739314347156	264.614965506829	70	47	0
1238	39.4822732673492	251.429742958397	69	57	0
1239	46.4136019633734	238.228823837824	76	53	1
1240	52.8498755799956	225.970838117413	68	41	0
1241	59.8091360120452	213.697157494724	79	40	2
1242	67.2635434088879	200.48056887649	60	57	0
1243	74.2228894642903	188.206912832335	71	49	1
1244	81.1822767994599	175.933268651366	79	53	2
1245	88.1417054146877	163.659636338241	72	44	0
1246	95.6241312092752	151.370315186679	71	59	2
1247	103.106601213454	139.081007678993	66	45	1
1248	110.066156597284	126.807412679307	69	54	4
1249	117.02575326059	114.533829541877	78	49	1
1250	124.508352962788	102.244561126456	79	61	0
1251	131.990996874461	89.9553063530475	76	62	0
1252	138.950720305205	77.6817605309188	95	64	3
1253	146.433451169811	65.392532126978	73	51	1
1254	153.916226243891	53.1033173659816	86	65	0
1255	160.848253645352	39.9025930408388	78	67	0
1256	167.808146719181	27.6290963850915	54	45	0
1257	175.291053198744	15.3399207061157	56	48	0
1258	182.774003887025	3.05075867008418	64	56	1
1259	189.734023726371	-9.22270066849887	60	50	0
1260	197.217061366246	-21.5118363359943	61	58	1
1261	204.700143214606	-33.8009583586827	66	51	1
1262	211.660289818188	-46.0743803819641	82	44	2
1263	219.143458617793	-58.3634760351852	57	46	0
1264	230.092899678333	-77.2528598466888	73	53	2
1265	237.053194483335	-89.5262386249378	61	41	0
1266	244.536516667518	-101.815287907608	63	39	1
1267	255.486188121547	-120.704603744671	67	44	0
1268	262.446631127095	-132.977939281613	61	44	0
1269	269.407115410315	-145.251262948848	62	48	0
1270	276.890633719799	-157.540253134444	57	51	1
1271	284.374196236662	-169.829229674302	82	41	0
1272	291.334807280917	-182.102516024373	66	64	0
1273	298.29545960261	-194.375790506601	68	50	0
1274	305.779151809867	-206.6647279514	74	41	0
1275	313.262888224213	-218.953651749529	69	43	0
1276	320.223667305836	-231.226888914593	77	38	0
1277	327.184487664199	-243.500114211813	72	49	0
1278	334.145349299419	-255.773327641189	63	43	1
1279	341.629258144065	-268.062199617736	51	40	0
1280	345.618842238327	-274.678073497489	67	40	1
1281	352.579810792813	-286.951255547814	61	56	0
1282	363.007452777412	-305.824614441022	87	51	1
1283	369.96852532198	-318.097766825929	84	29	0
1284	377.452652511012	-330.386573343538	61	45	0
1285	384.936823906086	-342.675366215408	77	50	1
1286	391.898023207556	-354.948481280357	69	42	0
1287	398.859263785242	-367.221584475599	73	45	1
1288	406.343564866518	-379.510338249616	64	40	0
1289	413.827910153545	-391.79907837417	67	40	0
1290	420.789277486852	-404.072144251317	75	50	1
1291	428.273709719302	-416.360858001746	78	47	0
1292	435.758186156745	-428.649558107369	62	53	0
1293	446.186564051255	-447.522704625502	75	42	1
1294	455.624488546222	-464.51007930655	69	44	0
1295	458.100861913699	-469.224441721104	53	39	0
1296	460.577240953862	-473.938802624121	66	57	1
1297	465.446757137077	-486.149168801494	65	44	0
1298	468.279673773155	-496.442477783188	45	56	0
1299	469.159227934724	-502.037084988318	64	49	0
1300	469.599006058648	-504.834388497286	67	55	0
1301	473.204743200855	-506.798401741311	69	53	0
1302	478.930372046889	-507.897810011171	54	50	0
1303	482.151827031455	-505.210080686025	63	50	1
1304	483.308891523629	-501.532521361485	62	38	0
1305	482.373820964072	-497.792349955998	52	38	1
1306	480.420436194225	-493.093655455858	74	48	0
1307	477.420991567953	-488.363652756438	62	43	0
1308	473.898522104195	-483.617993786	64	49	0
1309	469.880781596119	-477.929460927844	70	43	0
1310	465.367774803657	-471.298052729107	68	39	1
1311	461.43331974122	-462.827862665989	66	42	0
1312	457.003607960651	-453.414796271361	65	55	0
1313	452.050889713108	-443.98606821429	71	48	0
1314	446.575168376381	-434.541676660068	57	37	0
1315	440.604206169199	-424.154403305613	79	36	0
1316	434.661034106801	-412.839904957451	49	49	0
1317	428.194872880937	-401.509738184512	72	51	0
1318	421.205726546992	-390.163900602609	59	43	1
1319	414.244383183715	-377.890834887512	61	51	0
1320	407.283081096073	-365.617757306434	67	39	0
1321	399.798804192746	-353.329004640691	43	49	0
1322	392.342341403186	-340.113022126257	57	55	1
1323	385.408939178858	-326.912691037171	80	56	0
1324	377.924796846753	-314.623898380436	72	45	0
1325	370.440698720689	-302.335092075169	60	45	0
1326	362.984421440982	-289.119055963121	66	53	0
1327	355.500413436966	-276.830222379416	70	47	0
1328	344.522096271103	-258.86838951055	56	47	0
1329	333.571657231194	-239.979311174713	62	46	1
1330	330.105128386116	-233.37909712363	75	53	1
1331	322.621317967831	-221.090203517117	63	53	0
1332	311.671078481013	-202.201066541485	57	48	0
1333	304.187378701754	-189.912139287218	73	49	0
1334	296.703723129584	-177.623198386282	83	46	2
1335	289.743105431146	-165.349920666777	63	60	0
1336	282.782529010088	-153.076631079428	61	46	0
1337	275.326799843984	-139.860435063951	65	45	0
1338	271.337458203488	-133.244492425583	61	64	1
1339	263.854001930391	-120.955491519533	71	46	1
1340	252.876492573589	-102.993413240649	82	49	0
1341	245.393145232287	-90.7043786747381	71	33	0
1342	237.937647364859	-77.4881145088002	53	39	0
1343	230.482197127712	-64.271836720407	61	65	0
1344	222.998985829472	-51.9827612442896	58	46	0
1345	215.515818739368	-39.6936721224338	64	44	2
1346	208.060507968185	-26.4773534489796	62	46	0
1347	200.57743100432	-14.1882370505482	63	52	0
1348	193.094398248999	-1.89910701010376	67	40	1
1349	186.134382407763	10.3743471000344	61	62	0
1350	178.651436604152	22.6635035099462	70	51	1
1351	171.168535009318	34.9526735665277	63	48	1
1352	164.208645933482	47.2261649882421	70	57	1
1353	156.725831290998	59.515361414291	71	51	0
1354	149.243060857465	71.8045714832842	76	65	1
1355	142.311125713692	85.0053160181269	72	63	0
1356	135.351406281523	97.278856609948	81	53	1
1357	127.86876725452	109.568105756305	83	59	0
1358	120.386172437051	121.857368549332	95	48	1
1359	113.426579772087	134.130946452729	66	52	0
1360	106.494863769447	147.331751965918	82	44	1
1361	99.5353552620509	159.605353591032	84	48	0
1362	92.0529345964896	171.894668185152	60	52	1
1363	84.5705581411021	184.183996422216	66	42	0
1364	77.6111764022498	196.457635357976	66	58	0
1365	67.1861033934983	215.331723851152	73	68	0
1366	56.2381796617992	234.221544543281	64	41	1
1367	49.2789661068819	246.495231787674	59	27	1
1368	42.842736904684	258.75322366599	64	45	0
1369	36.4343975371448	271.938441393897	65	38	1
1370	30.5490394214285	285.107960565947	78	45	1
1371	24.663719485281	298.277488406748	66	48	0
1372	18.7784377288772	311.447024923749	66	49	0
1373	12.8931941521005	324.616570114158	50	58	0
1374	7.53092238301178	337.770412363112	74	53	0
1375	2.69161770219216	350.908549674787	79	39	0
1376	-2.14765509078279	364.046692991629	67	39	1
1377	-6.98689599632053	377.184842311777	48	46	1
1378	-11.7982421321212	391.250213237479	67	43	1
1379	-16.6095540677779	405.315590162762	72	43	0
1380	-21.4486970003345	418.453757493757	73	52	0
1381	-26.28780804493	431.591930828057	62	45	0
1382	-31.0990196950152	445.657325757667	75	53	0
1383	-35.3872781108948	459.707009711303	66	51	1
1384	-39.7033752910211	472.829482930712	81	36	1
1385	-44.5423596177134	485.96767907124	61	52	0
1386	-49.3813120560371	499.105881215073	74	39	1
1387	-53.6694469074137	513.155585681088	73	48	0
1388	-57.9575509243878	527.205295004882	78	35	0
1389	-64.692916781758	546.896905023605	72	42	0
1390	-71.4003383638919	567.515742387623	61	50	0
1391	-75.6883194515831	581.56547168456	68	40	0
1392	-80.0041490380536	594.687990257517	63	43	2
1393	-82.4235040957574	601.257112777792	72	43	0
1394	-87.2621902943938	614.395362325013	66	59	1
1395	-92.100844603905	627.533617875539	63	64	0
1396	-96.3886863888474	641.583370383829	64	36	0
1397	-103.095781063254	662.202263173647	67	52	0
1398	-107.934324595612	675.340538524091	57	39	0
1399	-110.353584403347	681.909678448923	63	39	1
1400	-114.641301573778	695.959451469593	64	45	0
1401	-121.34820827248	716.57837617211	77	44	0
1402	-126.186625081871	729.716674325056	62	52	0
1403	-130.502124863269	742.839249587618	70	47	1
1404	-134.789703365183	756.88904527761	66	50	1
1405	-139.600132804073	770.95457579568	65	42	2
1406	-144.438422889623	784.092896751128	63	55	0
1407	-149.276681085234	797.23122370895	61	40	0
1408	-153.592030334461	810.353824886493	65	53	1
1409	-157.879452746944	824.403646483086	70	38	0
1410	-162.689718014211	838.469205798581	61	39	0
1411	-167.52784948441	851.607555557042	59	44	2
1412	-171.843078517879	864.730177248828	63	43	0
1413	-176.130376312241	878.780019354075	63	55	0
1414	-180.940510451386	892.845601466484	61	53	0
1415	-185.77851519495	905.983974024653	62	48	0
1416	-190.093624011381	919.106616230682	51	39	0
1417	-194.380797186692	933.156478845514	65	43	0
1418	-201.609743190638	953.791280681267	64	45	0
1419	-208.343666810659	973.483141828328	65	42	0
1420	-212.658626661752	986.605809406377	63	52	0
1421	-216.478615605156	998.785526633263	68	59	1
1422	-217.879703691695	1004.39603907242	67	49	0
1423	-219.831553840486	1009.09507652558	60	40	0
1424	-222.689536210266	1018.46167337056	57	55	0
1425	-224.557631243079	1025.94235986006	65	43	0
1426	-225.90286859154	1033.40730645414	60	39	0
1427	-225.70746661193	1039.89781533182	58	43	0
1428	-225.072959154495	1043.59093679674	67	46	0
1429	-225.484149896074	1047.31553982571	64	41	1
1430	-226.968951098097	1050.144409189	56	49	0
1431	-230.078125489061	1051.16607175674	64	50	0
1432	-234.288827721262	1050.36478907987	64	58	1
1433	-237.509669155057	1047.67759479769	72	52	0
1434	-238.694953371887	1043.07300182059	63	47	0
1435	-237.816757822118	1037.4782240903	73	34	0
1436	-235.370007833291	1031.83622044604	59	39	0
1437	-232.428315669007	1025.25126116257	63	46	0
1438	-229.019591968448	1016.79613180365	67	47	0
1439	-225.666682447481	1006.48657434341	57	47	0
1440	-222.313755355834	996.177019822411	63	44	0
1441	-218.465867154999	984.924512838013	64	45	0
1442	-214.123011025949	972.729054834694	64	52	0
1443	-209.25726914563	960.517862957902	81	52	0
1444	-204.419406851695	947.37946156133	81	52	1
1445	-199.609420679859	933.313850631937	71	41	0
1446	-195.322264332266	919.263982624747	53	41	0
1447	-191.035077148175	905.214119475335	72	59	1
1448	-186.224991734314	891.148525339551	57	40	0
1449	-181.386968512496	878.010152739473	62	55	0
1450	-176.576815850567	863.944570602849	65	46	0
1451	-172.289501318533	849.894728502259	68	51	0
1452	-167.974255592097	836.772106798366	54	55	1
1453	-163.164004847	822.706541456282	75	45	0
1454	-158.353719899431	808.64098211471	56	39	1
1455	-153.543400749215	794.575428772718	83	40	0
1456	-148.733047396468	780.509881429374	59	26	0
1457	-143.894765269011	767.37155563198	69	43	1
1458	-139.084344669362	753.306020290591	58	53	0
1459	-134.796775445051	739.256220288575	61	47	0
1460	-130.481284059642	726.133640691638	68	46	0
1461	-125.670765378571	712.068122144789	82	49	0
1462	-121.383103010769	698.018337258138	68	50	0
1463	-117.067521729274	684.895772777498	53	48	0
1464	-109.837640589161	664.261130179279	57	46	1
1465	-102.607684230723	643.626501081511	52	44	0
1466	-97.7969660218805	629.561017332599	93	47	0
1467	-93.509114003682	615.511263749562	70	48	1
1468	-89.1933497890714	602.388730585575	76	47	1
1469	-86.7740055277827	595.819604138844	69	46	1
1470	-82.4860771498643	581.769862970337	71	53	0
1471	-75.778734232008	561.151007113978	65	36	0
1472	-73.3593425548752	554.581889067777	62	59	0
1473	-68.548411666241	540.516441914253	70	52	0
1474	-61.3180138836615	519.881890216842	66	47	0
1475	-56.4791245818487	506.74367363099	69	40	0
1476	-51.6402033913764	493.605463050306	56	35	0
1477	-47.3520381601993	479.555761288851	58	47	0
1478	-43.0638420945616	465.506064384244	62	52	1
1479	-38.2248260739143	452.367870603688	76	44	0
1480	-33.9086996584665	439.245399530977	72	51	0
1481	-27.2008606381132	418.626628504135	75	44	3
1482	-22.3896002654219	404.561238950118	69	39	0
1483	-20.4929513410898	398.007869233377	62	54	0
1484	-16.176706288883	384.885418136604	59	53	0
1485	-8.94575129915029	364.250964546576	66	47	0
1486	-4.13435980846407	350.185597795993	79	44	0
1487	1.22785931715043	337.03174026031	63	41	1
1488	9.53272173571168	317.293111940846	62	52	0
1489	15.4179668910219	304.12356232293	88	49	0
1490	21.303250226134	290.954021377489	64	58	1
1491	27.1885717405821	277.784489105456	63	49	2
1492	33.0739314347156	264.614965506829	55	39	0
1493	42.4528372620116	245.772204740904	65	48	0
1494	52.3547762479284	226.91375973355	72	49	0
1495	59.2861875488888	213.712862609886	67	41	0
1496	62.7519098793855	207.112418491393	74	43	1
1497	69.7112315663253	194.838754802942	72	47	1
1498	80.6593238303321	175.94897113461	56	53	1
1499	88.1417054146877	163.659636338241	78	52	0
1500	95.1011753099156	151.386015891097	62	55	0
1501	102.583643848659	139.096707462333	82	50	2
1502	110.066156597284	126.807412679307	76	64	2
1503	117.02575326059	114.533829541877	73	54	1
1504	124.508352962788	102.244561126456	85	50	2
1505	131.990996874461	89.9553063530475	72	48	3
1506	138.950720305205	77.6817605309188	89	68	2
1507	146.405625066429	64.4653163328767	78	47	3
1508	153.888401850127	52.1761015588418	69	67	0
1509	157.382234384771	46.5029537221417	69	58	1
1510	164.342106020253	34.2294511403888	54	46	2
1511	175.291053198744	15.3399207061157	70	59	0
1512	182.774003887025	3.05075867008418	63	52	2
1513	189.734023726371	-9.22270066849887	64	56	1
1514	196.694084844086	-21.496148141101	61	48	1
1515	203.654187240521	-33.7695837477222	61	46	0
1516	211.137310366204	-46.058693965897	55	60	2
1517	218.62047770014	-58.3477905392647	69	40	0
1518	225.552898897033	-71.5484047494829	64	47	1
1519	232.513170933176	-83.8217911850661	67	48	0
1520	239.996469670092	-96.1108486764133	53	44	0
1521	247.47981261462	-108.399892522953	61	42	0
1522	254.440211413719	-120.67324163951	65	51	0
1523	265.389978139312	-139.562530855648	61	62	1
1524	276.367640970857	-157.524574749172	61	46	0
1525	283.328207809012	-169.797874682583	72	58	0
1526	290.811811602267	-182.086839417927	53	50	0
1527	294.829024337756	-187.77554673329	67	41	1
1528	298.29545960261	-194.375790506601	64	47	0
1529	305.256153201335	-206.649053122848	51	49	0
1530	316.234165402071	-224.610990302637	68	36	0
1531	327.184487664199	-243.500114211813	62	52	0
1532	334.145349299419	-255.773327641189	61	44	0
1533	341.106252211146	-268.046529202722	72	43	1
1534	348.067196399497	-280.319718896411	78	40	0
1535	355.028181864647	-292.592896722257	63	43	0
1536	362.512218931806	-304.881730522029	63	51	0
1537	369.99630020553	-317.1705506742	84	39	0
1538	376.95741242799	-329.443691179156	63	48	1
1539	383.918565926782	-341.716819816269	78	48	0
1540	391.402776887233	-354.005600870587	66	37	0
1541	398.88703205355	-366.294368277304	60	56	1
1542	405.848312308721	-378.567459594458	65	49	2
1543	413.33265442081	-390.856200627983	67	46	1
1544	420.789277486852	-404.072144251317	63	44	0
1545	427.750686095911	-416.345198255964	67	61	0
1546	435.235161067976	-428.633899282664	52	35	0
1547	442.196653691994	-440.906928692944	63	48	0
1548	448.662916434056	-452.237072785385	75	40	0
