# Supplementary material for: Bayesian algorithm to estimate position and activity of an orphan gamma source utilizing multiple detectors in a mobile gamma spectrometry system
Source: PLoS One. 2021 Jan 22;16(1):e0245440. doi: 10.1371/journal.pone.0245440 (PMC7822251; doi:10.1371/journal.pone.0245440)
Supplement: S1 Data — (GZ) [file pone.0245440.s001.gz › synth_data_Co-60_setup_12_real_4.csv]

	V1	V2	V3	V4	V5
1	392.107077316381	-400.426753362641	60	36	0
2	392.107077316381	-400.426753362641	71	62	0
3	392.107077316381	-400.426753362641	59	51	0
4	392.107077316381	-400.426753362641	50	66	0
5	392.107077316381	-400.426753362641	62	45	0
6	392.107077316381	-400.426753362641	58	41	0
7	392.107077316381	-400.426753362641	71	44	2
8	392.107077316381	-400.426753362641	59	36	0
9	392.107077316381	-400.426753362641	57	43	0
10	392.107077316381	-400.426753362641	56	44	1
11	392.107077316381	-400.426753362641	54	47	0
12	392.134841406951	-399.499537115917	50	34	1
13	392.162605500314	-398.572320868261	65	43	1
14	392.162605500314	-398.572320868261	74	53	2
15	392.162605500314	-398.572320868261	67	34	0
16	392.162605500314	-398.572320868261	60	35	0
17	392.162605500314	-398.572320868261	69	47	0
18	392.162605500314	-398.572320868261	59	41	0
19	392.162605500314	-398.572320868261	49	45	0
20	392.162605500314	-398.572320868261	72	55	0
21	392.162605500314	-398.572320868261	71	49	0
22	392.162605500314	-398.572320868261	67	43	0
23	392.162605500314	-398.572320868261	63	48	1
24	392.162605500314	-398.572320868261	76	48	0
25	392.162605500314	-398.572320868261	58	39	0
26	392.162605500314	-398.572320868261	67	44	0
27	392.162605500314	-398.572320868261	84	52	0
28	392.162605500314	-398.572320868261	70	54	0
29	392.162605500314	-398.572320868261	60	45	0
30	392.162605500314	-398.572320868261	47	45	1
31	392.162605500314	-398.572320868261	70	45	0
32	392.162605500314	-398.572320868261	62	35	0
33	392.162605500314	-398.572320868261	53	46	0
34	392.162605500314	-398.572320868261	64	34	0
35	392.162605500314	-398.572320868261	77	53	0
36	392.162605500314	-398.572320868261	72	41	1
37	392.162605500314	-398.572320868261	69	40	0
38	392.162605500314	-398.572320868261	61	39	0
39	392.162605500314	-398.572320868261	66	35	2
40	392.162605500314	-398.572320868261	68	43	0
41	392.162605500314	-398.572320868261	69	52	0
42	392.162605500314	-398.572320868261	63	51	0
43	392.162605500314	-398.572320868261	56	51	0
44	392.162605500314	-398.572320868261	66	45	0
45	392.162605500314	-398.572320868261	70	43	0
46	392.162605500314	-398.572320868261	59	42	1
47	392.162605500314	-398.572320868261	68	42	0
48	392.162605500314	-398.572320868261	44	43	0
49	392.162605500314	-398.572320868261	65	43	1
50	392.162605500314	-398.572320868261	49	37	1
51	392.162605500314	-398.572320868261	61	38	0
52	392.162605500314	-398.572320868261	69	58	0
53	392.162605500314	-398.572320868261	70	47	0
54	392.162605500314	-398.572320868261	64	44	0
55	392.685625086306	-398.587981871329	63	57	0
56	393.208644673403	-398.603642810136	64	54	0
57	393.208644673403	-398.603642810136	60	58	1
58	393.208644673403	-398.603642810136	63	48	0
59	393.208644673403	-398.603642810136	84	43	1
60	393.208644673403	-398.603642810136	60	42	0
61	393.208644673403	-398.603642810136	74	40	0
62	393.208644673403	-398.603642810136	57	61	0
63	393.208644673403	-398.603642810136	66	35	0
64	393.208644673403	-398.603642810136	67	37	0
65	393.208644673403	-398.603642810136	46	50	0
66	393.208644673403	-398.603642810136	66	44	0
67	393.208644673403	-398.603642810136	64	39	0
68	393.208644673403	-398.603642810136	66	48	0
69	393.208644673403	-398.603642810136	66	45	0
70	393.208644673403	-398.603642810136	53	59	0
71	393.208644673403	-398.603642810136	52	49	0
72	393.208644673403	-398.603642810136	84	43	0
73	393.208644673403	-398.603642810136	74	35	0
74	393.208644673403	-398.603642810136	66	61	0
75	393.208644673403	-398.603642810136	72	52	0
76	393.208644673403	-398.603642810136	61	47	0
77	393.208644673403	-398.603642810136	61	50	0
78	393.208644673403	-398.603642810136	71	44	0
79	393.208644673403	-398.603642810136	73	38	1
80	393.208644673403	-398.603642810136	75	42	0
81	393.208644673403	-398.603642810136	68	52	0
82	393.208644673403	-398.603642810136	56	35	0
83	393.208644673403	-398.603642810136	65	43	1
84	393.208644673403	-398.603642810136	65	44	0
85	393.208644673403	-398.603642810136	55	51	1
86	393.208644673403	-398.603642810136	60	43	0
87	393.208644673403	-398.603642810136	78	47	1
88	393.208644673403	-398.603642810136	58	52	0
89	393.208644673403	-398.603642810136	61	45	1
90	393.208644673403	-398.603642810136	58	50	0
91	393.208644673403	-398.603642810136	75	54	1
92	393.208644673403	-398.603642810136	66	42	0
93	393.208644673403	-398.603642810136	64	51	0
94	393.208644673403	-398.603642810136	65	46	1
95	393.208644673403	-398.603642810136	63	39	0
96	393.208644673403	-398.603642810136	63	49	0
97	393.208644673403	-398.603642810136	61	42	0
98	393.208644673403	-398.603642810136	63	40	0
99	393.208644673403	-398.603642810136	75	33	0
100	393.208644673403	-398.603642810136	62	40	0
101	393.208644673403	-398.603642810136	64	38	0
102	393.208644673403	-398.603642810136	57	45	1
103	393.208644673403	-398.603642810136	67	44	0
104	393.208644673403	-398.603642810136	70	40	1
105	393.208644673403	-398.603642810136	68	36	1
106	393.208644673403	-398.603642810136	59	50	0
107	393.208644673403	-398.603642810136	76	38	0
108	393.208644673403	-398.603642810136	63	48	0
109	393.208644673403	-398.603642810136	67	35	0
110	393.208644673403	-398.603642810136	65	39	0
111	393.208644673403	-398.603642810136	58	50	1
112	393.208644673403	-398.603642810136	66	49	0
113	393.208644673403	-398.603642810136	46	41	0
114	393.208644673403	-398.603642810136	65	52	0
115	393.208644673403	-398.603642810136	70	62	0
116	393.208644673403	-398.603642810136	62	42	0
117	393.208644673403	-398.603642810136	64	42	0
118	393.208644673403	-398.603642810136	60	52	0
119	393.208644673403	-398.603642810136	78	46	1
120	393.208644673403	-398.603642810136	78	39	1
121	393.208644673403	-398.603642810136	80	45	0
122	393.208644673403	-398.603642810136	55	44	0
123	393.208644673403	-398.603642810136	61	55	0
124	393.208644673403	-398.603642810136	70	42	1
125	393.208644673403	-398.603642810136	63	65	0
126	393.208644673403	-398.603642810136	71	36	0
127	393.208644673403	-398.603642810136	68	53	2
128	393.208644673403	-398.603642810136	62	40	0
129	393.208644673403	-398.603642810136	54	35	0
130	393.208644673403	-398.603642810136	62	54	1
131	393.208644673403	-398.603642810136	76	37	0
132	393.208644673403	-398.603642810136	65	32	0
133	393.208644673403	-398.603642810136	68	41	0
134	393.208644673403	-398.603642810136	55	39	0
135	393.208644673403	-398.603642810136	71	46	0
136	393.236408546392	-397.676426559687	79	45	0
137	392.245897796995	-395.790672120638	88	57	1
138	390.732368929952	-393.889256257564	66	38	1
139	389.246606206754	-391.060623601079	65	48	0
140	386.742574183038	-387.273450870998	51	46	0
141	382.725025865948	-381.584857837297	72	50	0
142	378.735255598556	-374.969044680707	70	40	1
143	375.268514007505	-368.368890792131	64	26	0
144	371.278768342047	-361.753070365638	62	55	0
145	366.766020969662	-355.121581928805	62	47	0
146	361.785816360265	-346.619991424493	57	47	1
147	356.833404352888	-337.19117866829	54	49	0
148	351.358003900794	-327.746693839319	60	53	0
149	345.387393202865	-317.359318739735	65	41	0
150	338.921580085414	-306.029051192105	60	58	0
151	332.455802346463	-294.698773411103	69	46	0
152	325.990059985721	-283.368485393003	72	41	0
153	319.001348515158	-272.022517127916	80	42	1
154	312.040457591298	-259.749320853502	52	45	0
155	305.079607944062	-247.476112710312	58	36	0
156	297.568013708398	-236.114436145872	59	42	1
157	290.084247740742	-223.825529828668	60	45	0
158	283.123523255228	-211.552284354344	62	40	0
159	276.162840046629	-199.279027014971	75	51	0
160	269.229990390479	-186.078541754745	62	45	0
161	258.280012640578	-167.189330197871	60	43	0
162	247.302337373316	-149.227305338718	65	38	1
163	240.31406618777	-137.88120296225	59	48	0
164	232.83064655104	-125.592192080803	74	41	1
165	225.347271121573	-113.303167552687	68	43	0
166	218.386923990911	-101.029811845161	58	44	0
167	211.426618138095	-88.7564442679286	41	49	0
168	204.466353563359	-76.4830648247153	62	49	2
169	197.506130266585	-64.2096735145897	60	39	0
170	187.051967169624	-46.2631722595543	42	41	1
171	176.10273274238	-27.3737407745793	55	56	0
172	168.619702185038	-15.0846126107499	77	46	1
173	161.659688209416	-2.8111602505669	89	51	0
174	154.176744603843	9.47799428272992	82	50	1
175	146.693845207104	21.7671624589711	81	42	1
176	139.733957996708	34.0406521325931	69	44	0
177	132.774112065206	46.314153672196	70	56	0
178	125.814307412773	58.5876670777798	81	47	0
179	118.854544039466	70.8611923512071	75	60	2
180	111.371859826031	83.1504250671715	73	49	1
181	103.861389676924	94.5124556431547	59	56	0
182	96.9017514726147	106.786018240266	77	56	2
183	89.9421545477817	119.059592702426	64	46	0
184	82.9825989024248	131.333179029636	65	50	0
185	75.5001296305563	143.622477218509	66	50	0
186	68.0177045683376	155.911789051257	64	49	0
187	61.0582756915828	168.185412690975	57	51	1
188	50.6052886001416	186.132262551226	67	45	0
189	40.1802367413766	205.006354806013	58	42	0
190	33.2209729850874	217.280025907792	71	41	1
191	26.2617505090311	229.553708875552	58	42	0
192	22.7960791245569	236.154162636958	80	49	0
193	16.8828041715315	248.396448766813	69	47	0
194	7.50394410674926	267.23921045009	59	32	0
195	1.09567496704403	280.424443827942	59	54	0
196	-4.26667883829214	293.578267535195	76	57	0
197	-9.62899761134759	306.732098516077	68	40	1
198	-15.542072905344	318.974432395771	62	41	0
199	-20.9321802662453	331.201062991284	62	60	0
200	-25.7714639666956	344.33920390252	59	36	0
201	-30.5828545099939	358.404566421174	58	39	0
202	-35.3942108533229	372.469934941269	69	46	0
203	-40.2333965810249	385.60809386149	82	50	0
204	-45.0725504211732	398.746258785017	57	45	0
205	-49.3887495218078	411.868714185432	66	56	0
206	-53.7049198776949	424.991174446419	67	47	1
207	-58.5439811979304	438.129356175661	62	58	0
208	-63.3830106299138	451.267543911003	62	40	0
209	-70.0907084527425	471.886334239505	86	53	0
210	-76.7983359980863	492.505136324093	47	46	0
211	-81.6372387117008	505.64334686473	58	43	0
212	-86.4761095365393	518.781563409604	67	41	0
213	-91.3149484731839	531.919785954989	67	37	0
214	-95.6308486099588	545.042293192819	71	51	1
215	-99.423814660171	558.149083499797	68	53	0
216	-103.216755106288	571.255877644755	65	37	0
217	-107.504692352086	585.305613960139	59	45	0
218	-111.792598763015	599.355355133303	64	49	1
219	-116.108356227749	612.477885582484	59	34	0
220	-120.94698220992	625.616145322099	64	56	0
221	-125.785576302966	638.754411066882	70	52	1
222	-130.101244387915	651.876957171597	63	43	1
223	-134.416883726954	664.99950814154	58	44	0
224	-138.732494319906	678.122063966468	83	40	0
225	-145.439411671832	698.740986146964	50	47	1
226	-152.146258743713	719.359920084476	59	49	0
227	-156.461750694318	732.482495884411	62	47	1
228	-161.300096795429	745.620806029066	58	54	0
229	-165.615529682196	758.743392085657	74	46	0
230	-169.930933822587	771.86598300375	76	47	0
231	-174.769187398837	785.004309949465	71	34	1
232	-179.579511915392	799.069858464412	62	48	0
233	-183.86692741455	813.119680601172	51	48	0
234	-188.182211339532	826.242292031646	63	54	1
235	-193.020338190254	839.380641779862	65	43	0
236	-197.858433150803	852.518997532316	52	32	1
237	-202.173627692857	865.641624619253	50	42	0
238	-206.460889829788	879.691472123377	62	44	0
239	-211.27098629286	893.75706023071	77	41	0
240	-215.586090935976	906.879702433944	59	47	1
241	-219.901166832075	920.002349494025	51	56	0
242	-226.63515660644	939.694198035635	79	47	0
243	-232.874132069119	958.443104271777	57	38	0
244	-236.722060092492	969.695600671694	66	43	0
245	-240.569966225361	980.948100910522	81	48	0
246	-243.922909787681	991.257649542764	62	52	0
247	-246.808810309158	999.697029761039	56	36	0
248	-249.19976101967	1007.19345603045	64	46	0
249	-250.050064758863	1013.71544604376	62	39	0
250	-249.910493659845	1018.351523811	65	45	0
251	-249.798836730304	1022.06038604677	72	48	0
252	-249.192244544043	1024.82629214507	62	54	0
253	-248.613567031396	1026.66498275567	64	56	0
254	-248.58565300121	1027.59219832532	70	43	0
255	-248.58565300121	1027.59219832532	56	40	0
256	-248.58565300121	1027.59219832532	64	45	0
257	-248.58565300121	1027.59219832532	70	49	0
258	-248.062803874142	1027.5764578674	64	39	1
259	-247.512040936388	1028.48793304712	60	41	2
260	-247.979062101571	1030.35810459033	83	54	0
261	-249.491779943404	1032.25975728128	60	48	0
262	-250.509562581195	1033.2184541896	66	44	0
263	-253.646653280826	1033.31289970502	59	52	1
264	-258.408121592714	1031.6001411397	53	50	0
265	-260.639099238382	1027.02703069896	70	56	0
266	-260.283748873859	1021.44799562916	61	51	0
267	-258.387761399208	1014.89451989904	61	47	0
268	-255.996831489203	1007.39808822609	63	36	0
269	-252.588102131034	998.942960558459	64	47	1
270	-249.207272244617	989.560620308854	53	36	1
271	-245.854339403217	979.251067468897	63	39	0
272	-242.006444888364	967.998562409543	66	39	0
273	-237.635670851858	956.730322107673	73	42	0
274	-233.292782220698	944.534871133044	66	45	1
275	-228.977775873325	931.412209486589	66	38	0
276	-224.662740778585	918.289552696049	76	54	1
277	-220.375583794317	904.239685227163	61	53	0
278	-215.565530373715	890.174086298794	60	50	0
279	-210.727538207837	877.03570890706	61	45	1
280	-205.889514151379	863.897337520495	56	63	0
281	-201.079360437114	849.831756592728	58	42	1
282	-196.792044631729	835.781915569678	83	56	0
283	-192.476797849871	822.659294947051	64	53	1
284	-185.770334276545	802.040291294456	67	40	0
285	-179.063800422067	781.421299397014	58	46	0
286	-176.644681599224	774.852132751606	65	44	0
287	-172.357196286495	760.802319253795	68	48	0
288	-165.650521869888	740.183350869454	68	41	1
289	-160.812181417074	727.045035877265	59	41	0
290	-156.496695775888	713.922455743887	77	56	0
291	-152.209071793477	699.872664915398	71	59	1
292	-147.398526908597	685.807151171379	60	40	0
293	-143.055063167121	673.611801708117	73	37	0
294	-139.234465749352	661.432183794677	74	57	0
295	-135.385958238505	650.179785280488	59	42	0
296	-131.509543412831	639.854606159031	57	49	1
297	-127.688877549605	627.674999764189	58	48	0
298	-123.373172912979	614.552456881851	68	52	0
299	-118.562421659997	600.486979134381	65	34	0
300	-113.75163620559	586.421507387422	65	39	0
301	-108.940816549992	572.356041638181	78	43	0
302	-104.129962692969	558.290581891313	62	45	0
303	-99.3190746347536	544.225128143094	67	44	0
304	-94.5081523755216	530.159680395387	80	50	0
305	-90.1922308335779	517.037174766883	70	33	0
306	-85.8762805461884	503.914674000815	65	41	0
307	-81.037388100056	490.776458622888	68	44	0
308	-76.7492509745061	476.726752542891	58	39	0
309	-72.4610830146703	462.677051317878	53	40	0
310	-65.2025901416782	442.969755706377	76	41	1
311	-58.4669470156077	423.278190177865	64	43	0
312	-54.150788713072	410.155725046992	63	40	0
313	-49.8346016656724	397.033264773898	69	49	1
314	-45.5183858736418	383.910809360445	66	45	1
315	-40.7070770943537	369.845428813249	69	41	0
316	-35.8957341151545	355.780054267496	81	49	0
317	-31.0564957135357	342.641901305877	67	43	0
318	-26.2172254243051	329.503754349425	55	31	0
319	-20.8549889554852	316.349901461042	72	56	0
320	-15.4927174537443	303.196055848151	67	37	0
321	-10.1304109196062	290.042217513546	57	43	0
322	-4.21727544703754	277.79989218805	72	51	0
323	1.69589545205235	265.557575550862	71	34	1
324	11.0468837688677	245.787585460581	69	45	0
325	20.397962712741	226.017617139034	66	49	1
326	26.8342289192369	213.759630659595	81	50	0
327	33.7934814938344	201.48594922293	54	48	0
328	40.7527753489558	189.212279651314	57	46	0
329	47.7121104840189	176.938621946611	64	57	0
330	54.6714868991403	164.664976106025	54	41	1
331	61.6587442810996	153.31855783239	76	58	1
332	69.1411568858894	141.02923491504	63	51	4
333	76.6236137006781	128.739925641567	60	69	0
334	83.5831565661356	116.466328991577	83	38	2
335	90.5427407113602	104.192744205706	55	48	1
336	97.5023661361774	91.9191712858155	61	59	3
337	104.462032840354	79.6456102300435	79	42	3
338	111.944704840891	67.3563654953614	78	50	1
339	119.427421050787	55.0671344054863	72	53	4
340	126.41503938142	43.7208264721557	73	60	2
341	136.86871582095	25.7741710385308	67	52	2
342	147.817633903818	6.88463534787297	60	61	2
343	155.300565052428	-5.40453026629984	63	48	0
344	162.260566248617	-17.6779929520562	69	56	1
345	169.220608723583	-29.9514437671751	66	59	1
346	176.208505929157	-41.297666830942	65	47	1
347	183.691607805667	-53.5867806179449	74	42	0
348	191.174753890547	-65.8758807601407	66	47	2
349	198.134962809854	-78.1492823837325	60	45	0
350	205.095213007007	-90.4226721413434	85	53	2
351	212.055504482298	-102.696050031111	77	48	0
352	219.015837235667	-114.969416054897	59	44	0
353	226.499198498554	-127.258451652713	66	46	0
354	233.982603969227	-139.547473606654	59	50	0
355	240.970862110611	-150.89358631894	70	42	0
356	248.454352820991	-163.182581890374	59	56	0
357	255.937887739099	-175.471563815139	65	58	0
358	262.898472417903	-187.744855193421	63	36	0
359	269.85909837397	-200.018134704791	48	36	0
360	276.819765607186	-212.291402346455	64	56	0
361	284.303472957574	-224.580332450569	62	46	0
362	291.815011510276	-235.942032831721	70	51	1
363	302.270107882214	-253.888265808113	63	37	0
364	312.697512525949	-272.761688173749	52	48	0
365	319.65842875134	-285.03488288261	72	46	1
366	326.61938625318	-297.308065726422	84	59	1
367	333.580385031528	-309.581236700527	67	45	0
368	340.569200898404	-320.927179655991	59	39	0
369	347.530280631385	-333.200326883234	64	53	1
370	355.014414903417	-345.489127865061	58	60	0
371	365.993076465966	-363.450863539241	64	38	0
372	372.954302794999	-375.723967508413	63	44	1
373	379.915570399724	-387.997059606947	68	54	0
374	390.343666996225	-406.870283618569	74	40	1
375	397.828060640779	-419.159006403759	63	50	0
376	405.312498490443	-431.447715539485	60	55	0
377	412.273955563258	-443.720752520487	73	43	0
378	418.740185367875	-455.05090364255	65	63	0
379	424.711179397767	-465.43817126099	63	39	0
380	430.159174549568	-475.809773854911	53	38	0
381	434.588891303865	-485.222841381095	59	50	1
382	439.48615336261	-496.505991842598	76	45	0
383	443.365129603073	-506.830610707402	57	48	0
384	444.767716188799	-512.440872365609	65	44	0
385	446.748843487178	-516.212355173193	78	47	0
386	449.831543975801	-518.160712313838	64	50	0
387	452.941997204791	-519.181850900874	72	47	0
388	456.107950506615	-518.348554568365	71	45	1
389	458.255583863065	-516.556733944453	70	46	1
390	458.861863934901	-513.790737749077	61	54	0
391	457.926793415798	-510.050566576421	64	50	0
392	455.945659863355	-506.279088919982	52	47	0
393	452.946216159267	-501.549086973071	68	55	0
394	447.44262845529	-493.031947113574	83	57	0
395	441.471538949467	-482.644712318666	41	56	0
396	436.518782181083	-473.215996393934	52	52	0
397	431.043020741141	-463.771618205123	69	44	0
398	425.044258009526	-454.311575731263	53	41	0
399	419.073280411307	-443.924308222719	44	37	0
400	412.607068410493	-432.594157221727	65	57	0
401	405.617869496404	-421.248336641118	76	54	0
402	398.656471277121	-408.97528790962	65	39	0
403	391.172094972455	-396.686566185206	61	37	0
404	383.687762873305	-384.397830812261	67	44	0
405	372.764508273918	-364.58170956187	53	53	1
406	361.290574138402	-345.677110421471	73	37	0
407	353.806422281312	-333.388320487924	65	37	1
408	346.873099451535	-320.187967374921	64	53	1
409	339.38903625065	-307.899151082151	65	46	0
410	331.905017256038	-295.610321139917	55	32	0
411	324.944048305973	-283.337146896869	62	47	0
412	317.460116258299	-271.048290583305	58	44	0
413	309.976228417188	-258.759420625865	55	35	0
414	303.015386226005	-246.486209060997	67	51	1
415	296.054585311562	-234.212985631078	52	43	0
416	285.076569242869	-216.251062084921	67	49	1
417	274.126439060085	-197.361893124878	50	51	0
418	267.165806182777	-185.08862050809	66	39	0
419	260.205214582616	-172.815336023457	60	43	0
420	252.721673069696	-160.526361500844	58	51	0
421	245.238175764447	-148.237373332493	67	56	0
422	238.277710925497	-135.964051529765	61	38	0
423	231.317287364393	-123.690717860125	82	48	0
424	220.367646544822	-104.80140496511	71	52	1
425	209.390299546358	-86.8392787035555	62	58	0
426	202.430044025823	-74.5658958507702	54	47	1
427	195.469829783193	-62.292501132004	61	38	0
428	188.509656818933	-50.0190945453942	51	56	2
429	181.026548591792	-37.7299890937284	75	53	0
430	173.51567040378	-26.368085892871	72	48	0
431	163.061705903965	-8.4215235132724	63	47	1
432	152.112680052174	10.4679720019922	74	51	2
433	144.629788227146	22.7571438485757	66	60	2
434	137.669908473035	35.0306369420141	69	50	2
435	130.710069997644	47.3041419014335	78	67	1
436	123.227307868423	59.593352840282	88	64	1
437	119.238374583074	66.209418640472	81	60	1
438	112.2786430337	78.4829549752176	61	53	0
439	101.825207810383	96.4296738374978	64	53	2
440	94.8655786603922	108.703239842318	72	62	0
441	87.9059907899937	120.976817712188	72	65	0
442	80.9464441990131	133.250407449901	69	65	1
443	73.4639842087054	145.539709294215	68	50	0
444	65.9815684283967	157.829024784267	67	50	0
445	59.0221486061346	170.102651834488	81	49	1
446	52.0349280593218	181.449075047858	66	47	0
447	45.0755891989102	193.722725839354	57	58	1
448	34.6505813084077	212.596832109615	64	41	0
449	24.7486131228507	231.455258751288	55	39	0
450	18.3123824803042	243.713249032386	71	51	0
451	11.8761901902617	255.971249524504	74	41	0
452	5.46788900112733	269.156475865282	68	57	1
453	-0.940370859287214	282.341712396592	77	45	0
454	-6.82565261569107	295.511248913594	56	43	0
455	-12.1879609905882	308.665083223023	64	28	0
456	-17.0273007028154	321.803213319741	67	55	1
457	-21.8666085278383	334.941349422559	61	47	0
458	-26.7058844651328	348.079491532408	56	39	0
459	-33.9647385815042	367.786715953611	59	39	0
460	-38.8039347996237	380.924873074517	61	52	0
461	-43.6430991297821	394.063036199659	52	41	0
462	-50.3788632091018	413.754576493986	89	57	0
463	-54.6671612815117	427.804253431037	54	47	0
464	-59.4783477809979	441.869651955552	73	48	0
465	-63.794451760943	454.992123555392	60	35	1
466	-68.110526995908	468.11460001301	60	59	0
467	-72.94948803226	481.252799745649	53	54	0
468	-77.788417180418	494.391005483456	65	60	0
469	-82.1044030376943	507.513497601263	68	46	0
470	-86.4203601498157	520.635994579643	63	49	1
471	-91.2313209244749	534.701432704926	77	54	0
472	-95.5193410331849	548.751155525446	64	57	0
473	-99.8352082514321	561.873667620122	70	55	0
474	-104.673950046883	575.011906960979	63	48	0
475	-108.989758202806	588.134429313242	67	38	0
476	-113.305537613342	601.25695652701	60	46	0
477	-120.040601742337	620.948618620634	67	41	0
478	-126.252703370294	640.624567316845	76	37	1
479	-130.101244387915	651.876957171597	64	56	0
480	-133.454756796767	662.186409236863	57	50	0
481	-136.808251635637	672.49586423859	77	46	1
482	-140.189616578573	681.878106605262	53	43	1
483	-143.075964535587	690.317409075797	68	43	0
484	-146.485188686522	698.772441335022	69	50	1
485	-149.894398503529	707.227476537228	72	43	1
486	-152.285711577628	714.723842231557	82	36	0
487	-154.67701552168	722.220209429041	66	51	0
488	-157.563303304021	730.659522701986	66	50	0
489	-160.449578773696	739.098838133737	66	45	0
490	-162.812959261006	747.522425994277	62	39	0
491	-165.148435758136	756.873230922036	76	42	0
492	-168.529661648325	766.255498067476	72	41	0
493	-174.302101014415	783.134147645906	67	45	0
494	-180.569470115588	800.955753324553	72	49	0
495	-184.912677043234	813.151145418175	54	51	0
496	-188.705084583256	826.25802494958	56	46	1
497	-192.525366820162	838.43769276049	83	46	0
498	-196.868495637667	850.633098348044	72	46	0
499	-201.211597791989	862.828508798964	72	45	0
500	-205.059709186549	874.080973526463	61	53	0
501	-208.907798691012	885.333442093804	70	46	1
502	-212.727961144294	897.513130054809	79	48	0
503	-216.548099851992	909.692821854725	73	41	1
504	-220.396121834463	920.945301936939	69	45	1
505	-224.244121926778	932.197785858996	50	54	0
506	-228.092100128997	943.450273620896	57	52	0
507	-231.967966236465	953.775549673475	68	50	2
508	-235.320955560717	964.085090748966	59	51	0
509	-238.673927314172	974.394634761848	77	50	0
510	-241.559851451952	982.834011022002	63	45	0
511	-243.950822481478	990.330433994532	59	31	0
512	-246.341784380551	997.826858466491	63	40	0
513	-248.209885343444	1005.30754399952	63	42	1
514	-250.545001230552	1014.65840226691	62	49	0
515	-251.367386107566	1022.1076082075	54	58	0
516	-250.732878449198	1025.80072966218	74	57	0
517	-251.144069436414	1029.52533268742	62	47	0
518	-252.628871324647	1032.35420205165	64	55	0
519	-255.215198616846	1033.3601233121	74	47	0
520	-258.380205428577	1032.52735668141	59	43	0
521	-261.07819832	1029.82441925444	67	51	1
522	-262.235563806375	1026.1470412761	71	60	0
523	-261.329448642093	1021.47947952803	58	46	2
524	-259.405546512397	1015.85321884044	73	43	0
525	-256.958787679323	1010.2112176111	75	43	1
526	-254.017085083877	1003.6262612287	67	42	1
527	-251.131201484764	995.186875955202	62	43	0
528	-248.273219144845	985.820277316496	79	43	0
529	-244.920280587394	975.51072531566	72	58	0
530	-241.072379673598	964.2582212165	70	60	0
531	-236.729509584024	952.062766458839	74	35	1
532	-232.414522581676	938.94010102842	61	53	0
533	-225.680557116866	919.248243210837	73	61	0
534	-218.423660135828	899.540660472587	69	41	0
535	-214.108555002022	886.418015559204	69	47	0
536	-209.82132542925	872.368159962818	65	40	0
537	-205.01119560434	858.302574231289	74	47	1
538	-200.696000571712	845.179944432341	70	42	0
539	-196.408677853004	831.130103948526	65	46	0
540	-191.598449944926	817.064535011537	59	65	1
541	-186.760289088415	803.926187615842	73	56	0
542	-180.053763418458	783.307194039226	62	49	1
543	-173.34716746764	762.688212216832	71	47	0
544	-168.508879886125	749.549887621775	61	51	0
545	-163.698453603545	735.484353481792	85	39	1
546	-158.887993118959	721.418825340457	59	39	1
547	-154.049607558583	708.280518754385	63	47	0
548	-149.734079055779	695.15794617869	70	39	0
549	-145.44641059381	681.108162906021	61	48	1
550	-140.635818983719	667.042657563463	69	47	0
551	-135.797306700319	653.90437377803	62	40	0
552	-131.481657984317	640.781821719371	67	39	1
553	-127.165980522579	627.65927451849	62	63	0
554	-122.327375715773	614.521007535979	72	50	0
555	-118.039521378174	600.471255031414	62	51	0
556	-113.75163620559	586.421507387422	68	45	0
557	-107.016479111451	566.729857019149	50	45	0
558	-100.281254982576	547.038218411617	64	50	0
559	-95.4424628213746	533.899985033087	51	41	1
560	-90.6315143585671	519.834542088211	69	35	0
561	-86.3434433136135	505.784825208597	47	41	0
562	-82.0274679387221	492.66232876014	72	41	1
563	-77.1885490578134	479.524118186906	53	47	0
564	-72.8725146214711	466.401631996036	60	60	0
565	-68.5564514399157	453.279150665738	75	53	1
566	-63.7174400383374	440.140956897289	58	41	1
567	-58.8783967489144	427.002769131213	66	36	0
568	-54.5901110915001	412.953087880276	68	39	0
569	-50.3017946002074	398.90341148898	74	42	0
570	-45.4626564811333	385.765240524895	62	40	0
571	-40.6234864741564	372.627075564116	74	38	1
572	-35.7842845795094	359.488916607574	63	43	0
573	-28.5254219479975	339.781689433381	72	46	1
574	-21.2664875693154	320.074475769885	63	50	0
575	-16.4271581240464	306.936340832151	61	58	0
576	-11.0648598013213	293.782501181588	79	50	0
577	-5.17958788183751	280.612958813086	64	43	0
578	0.70572221733164	267.443425117992	61	54	0
579	6.59107049595332	254.273900095373	68	47	0
580	12.9994002415915	241.088676009327	65	57	0
581	19.4356207087403	228.830677754246	65	45	1
582	25.8718795282184	216.57268971391	70	52	1
583	32.8311243792414	204.299006595276	76	49	0
584	39.7904105103808	192.025335340761	75	49	0
585	46.749737921753	179.751675953157	62	40	2
586	54.2320586871356	167.462325773202	71	40	0
587	61.7144236625754	155.172989239916	68	55	1
588	68.6738778431318	142.899367162958	65	46	0
589	75.6333733034553	130.625756951049	82	46	1
590	82.5929100436624	118.352158605121	80	53	1
591	90.0754474617424	106.062873884104	68	53	1
592	101.051771024126	88.1004286920652	79	63	1
593	108.01145437255	75.8268735967577	62	62	1
594	114.971179000218	63.5533303692937	56	54	0
595	125.947722496232	45.5909518534318	78	59	3
596	133.430519064364	33.3017462482676	62	58	0
597	140.390390298911	21.0282462723553	67	43	0
598	147.350302812236	8.75475816242397	68	47	0
599	154.833229076117	-3.53440835047513	70	41	3
600	165.810121955117	-21.496680162847	60	69	1
601	176.23631938413	-40.3704509409145	73	54	0
602	183.196441219596	-52.6438780017197	60	56	1
603	190.70739427919	-64.0057631395757	73	53	1
604	198.190579687594	-76.2948505338281	69	45	0
605	205.150826688565	-88.5682402681559	67	33	0
606	212.111114967614	-100.841618136503	62	41	1
607	219.071444524743	-113.114984136075	66	45	0
608	229.525916881801	-131.061402902007	61	28	2
609	239.9526808628	-149.935010938905	75	32	0
610	247.436166933039	-162.224008338526	67	28	0
611	254.919697210367	-174.512992092408	60	43	0
612	261.880277362186	-186.786285175011	77	48	0
613	268.84089879127	-199.059566390701	60	50	1
614	272.307329265866	-205.659810571	70	59	0
615	279.81880118855	-217.021532814018	70	52	3
616	290.796798345575	-234.983469884843	61	47	1
617	297.757586213644	-247.256701903418	73	55	0
618	304.718415358628	-259.529922056012	68	37	0
619	311.679285780527	-271.803130337968	59	43	0
620	319.190984138346	-283.164780668914	57	51	0
621	326.674944272614	-295.453633461148	69	56	2
622	333.635939854721	-307.726804415695	56	47	2
623	340.59697671351	-319.999963500537	67	46	0
624	351.024722684931	-338.873287960887	70	41	0
625	361.48033494642	-356.819369548	67	52	0
626	364.974815880531	-362.492318740115	65	51	0
627	372.459054439329	-374.781087888405	62	58	0
628	383.437868689303	-392.742776871659	62	55	0
629	390.399195810547	-405.015851153061	52	48	0
630	397.3605642076	-417.288913563825	76	51	1
631	404.321973880113	-429.561964108609	68	41	1
632	411.283424827969	-441.835002783686	59	50	1
633	418.272675070562	-453.180813311599	65	52	0
634	424.766692471923	-463.583738682792	52	51	0
635	430.242440391739	-473.028124963865	64	40	0
636	434.672154050495	-482.441192475148	70	46	0
637	438.578857424553	-491.838599838316	57	38	0
638	442.430074171047	-503.090435967781	63	46	0
639	444.767716188799	-512.440872365609	71	40	0
640	445.675024618802	-517.108262808062	63	47	0
641	447.656155104516	-520.879745140672	61	55	0
642	450.738859425939	-522.828101576306	64	43	0
643	454.427850142529	-522.010460178368	62	44	0
644	457.649303147686	-519.322730058804	59	41	0
645	458.80636632751	-515.645170452073	63	60	1
646	457.899044376565	-510.977782927454	55	40	0
647	454.899595000781	-506.247782427818	67	39	0
648	448.872965560702	-497.714991210029	72	46	0
649	442.406587883306	-486.38488743268	73	49	0
650	437.453824290016	-476.956172702834	66	50	0
651	431.978055576968	-467.511795827188	54	55	0
652	426.007041458739	-457.124538484961	61	53	1
653	420.036057273916	-446.737272419967	64	45	1
654	414.065103022673	-436.349997634068	71	45	0
655	407.598916409304	-425.0198387485	64	45	0
656	401.132765173446	-413.689669627696	81	46	0
657	394.666649315273	-402.359490270726	78	42	0
658	387.677550150198	-391.013639125042	73	43	1
659	380.193238566339	-378.724897383712	72	44	1
660	369.242246256268	-359.835983014666	60	40	1
661	358.29135372059	-340.947039323859	64	46	0
662	350.807219203911	-328.658243928105	66	56	0
663	344.836608376121	-318.270868085325	70	48	0
664	339.856492874154	-309.769250910729	75	52	0
665	335.343851565849	-303.137728047557	64	50	0
666	331.84946146782	-297.464753440581	54	43	1
667	328.878087740857	-291.807444720529	61	41	1
668	326.374170060968	-288.020235262811	58	34	0
669	324.393262862286	-284.248693693429	72	43	1
670	323.430590458272	-281.435706409626	58	52	1
671	321.917133969604	-279.534265371971	57	49	0
672	319.908454308461	-276.689937757328	63	53	0
673	318.422782075766	-273.86127931159	65	56	0
674	316.414107513323	-271.016949996352	82	40	1
675	314.405435669469	-268.172619706951	64	50	0
676	311.901545300614	-264.385401446372	79	40	2
677	306.921561750001	-255.883744261228	75	36	2
678	301.474166747881	-245.511976650916	63	55	0
679	296.989441745915	-237.953195620328	62	47	1
680	291.486521145678	-229.435846873559	64	57	0
681	286.039199748891	-219.064058627002	59	31	1
682	280.068908874178	-208.676588265225	61	47	0
683	273.575652239146	-198.273433581926	68	32	1
684	267.110220737115	-186.943052599207	69	41	0
685	260.12183162407	-175.596984127536	77	53	0
686	253.161276506959	-163.323687742464	85	47	0
687	246.228560180287	-150.123163478449	62	60	0
688	239.268089216494	-137.849843370728	64	48	0
689	232.307659530139	-125.576511395164	58	48	1
690	224.824285566341	-113.287485948764	65	47	1
691	213.846896724484	-95.3253716733307	63	45	0
692	203.420391240623	-76.4516964061186	70	46	0
693	199.954179959896	-69.8513934072107	62	53	0
694	192.471002122911	-57.5623088628054	61	60	0
695	181.493900440284	-39.6001079119742	68	43	1
696	174.53380683664	-27.3266775701195	81	41	0
697	171.06768288475	-20.7263500038534	63	49	0
698	163.58467895037	-8.43721272237599	61	49	1
699	152.607831884525	9.52506558224559	78	46	1
700	145.647906324128	21.7985451035202	69	50	1
701	138.688022042799	34.0720364935696	85	57	1
702	131.205212529399	46.3612328795716	73	60	1
703	127.216253850609	52.9772909209132	72	52	0
704	120.228650120844	64.3235978735611	76	32	1
705	109.775144703919	82.270296389237	72	72	0
706	102.81546814926	94.5438488349319	66	62	1
707	95.332873575855	106.833110694773	72	55	2
708	87.8503232122166	119.122386198491	83	56	1
709	80.8907734248787	131.395975955762	65	65	0
710	73.9312649174826	143.669577580877	57	44	1
711	66.9717976897955	155.94319107011	73	51	0
712	60.0123717419337	168.216816426255	70	43	0
713	52.530036565382	180.506156466901	66	56	1
714	41.5820130489301	199.395947840996	82	39	0
715	31.1570353188436	218.270063016564	62	44	0
716	24.7207648372278	230.52804309316	62	49	1
717	18.2845327079413	242.786033381708	70	48	0
718	11.8761901902617	255.971249524504	72	53	0
719	5.96297628956381	268.213551600464	84	53	0
720	0.0497978153871372	280.4558623638	75	38	0
721	-5.83548984501977	293.625397432595	71	56	2
722	-11.1978038987145	306.779230413958	55	47	0
723	-16.5600829196628	319.933070672676	76	43	0
724	-21.9223269080976	333.086918207817	76	41	0
725	-29.1812323204358	352.79413362965	71	45	1
726	-36.4400659855455	372.50136256218	64	55	1
727	-41.2513847613009	386.566738287918	66	47	0
728	-46.0626693369122	400.632120012306	59	44	0
729	-50.3788632091018	413.754576493986	61	49	1
730	-54.6950283361948	426.877037835307	65	37	0
731	-59.5340842027217	440.01522076875	59	48	0
732	-63.8501902690623	453.137692368589	49	38	1
733	-68.1383972945623	467.187384419143	77	51	0
734	-75.368956592516	487.821901863441	68	53	0
735	-82.6273144402076	507.529217224568	62	51	1
736	-86.9432699811296	520.651714744046	70	44	1
737	-91.2591967768385	533.774217120372	67	37	0
738	-96.0980015150853	546.9124456672	69	46	0
739	-100.413869248878	560.034958303906	64	43	0
740	-104.701829143334	574.084691380151	53	42	0
741	-108.989758202806	588.134429313242	78	52	0
742	-115.724866236094	607.826083849184	69	51	1
743	-122.459907234414	627.517750143073	52	33	0
744	-126.775598836364	640.640292473137	62	45	0
745	-131.063376222097	654.690055238083	68	46	0
746	-135.35112277267	668.739822861739	70	35	0
747	-140.189616578573	681.878106605262	81	49	0
748	-144.50518953905	695.000668909401	54	52	0
749	-148.820733753324	708.123236073181	65	31	0
750	-153.659135035472	721.261536619626	58	49	0
751	-157.974620186142	734.384114042856	69	45	0
752	-162.290076590376	747.506696322933	70	40	0
753	-166.577610202949	761.556499030441	57	50	0
754	-173.284239872126	782.175469915383	71	48	0
755	-180.018696552608	801.867236991413	59	51	0
756	-184.334005566488	814.989844104275	73	41	0
757	-189.144259362598	829.055404614657	78	40	0
758	-193.95447895606	843.120971123688	69	39	0
759	-198.792566152639	856.259328073822	66	55	0
760	-203.107753379038	869.381956240162	53	57	1
761	-207.422911858652	882.504589264281	55	35	0
762	-214.157027753245	902.196415973827	61	47	0
763	-220.368214814807	921.872517490759	62	43	1
764	-224.711166368739	934.067954396829	68	55	0
765	-229.082000360009	945.336180610582	63	46	0
766	-232.435004396946	955.645719166845	61	53	1
767	-235.293044953607	965.012306298129	53	36	0
768	-238.178983109421	973.451680036262	55	41	0
769	-241.615675670619	980.979579930194	72	61	1
770	-245.052355506341	988.507482775487	58	50	0
771	-247.443316770834	996.003907847218	67	56	0
772	-249.339330835093	1002.55737831071	79	24	0
773	-250.712487143348	1009.09510898497	79	35	2
774	-251.039937475463	1015.60135855153	66	49	0
775	-250.900365232781	1020.23743631132	74	44	0
776	-250.237943462387	1024.85777338687	60	53	0
777	-249.575522736995	1029.4781105686	62	46	0
778	-251.527344765898	1034.17715134379	59	44	1
779	-255.626384595991	1037.08472685795	55	51	1
780	-259.314236948034	1036.26770232245	57	38	1
781	-262.012228300853	1033.564765485	53	37	0
782	-263.169593827799	1029.88738774136	66	43	0
783	-262.758413129079	1026.16278343555	67	44	0
784	-261.329448642093	1021.47947952803	72	43	0
785	-258.882695955224	1015.83747709915	69	41	1
786	-256.463851986744	1009.26826065034	68	49	0
787	-254.07291500445	1001.77183017693	54	50	1
788	-249.235186048667	988.633404781111	70	37	0
789	-244.425337848254	974.567769858055	58	41	0
790	-240.549522941117	964.242481768131	62	47	0
791	-236.206651391985	952.047027554363	60	38	0
792	-232.414522581676	938.94010102842	50	49	1
793	-228.099506831844	925.817440458573	49	38	0
794	-220.8426337688	906.109853219241	60	31	0
795	-214.136460353329	885.490800019354	69	49	0
796	-209.849229734449	871.440944426693	70	47	1
797	-205.01119560434	858.302574231289	63	42	0
798	-200.173129583884	845.164210040122	72	44	0
799	-195.885805182508	831.114370096475	72	42	0
800	-191.598449944926	817.064535011537	72	53	0
801	-186.760289088415	803.926187615842	57	59	0
802	-181.949993932678	789.860630679876	63	36	0
803	-175.243419221719	769.241645499133	70	44	1
804	-168.508879886125	749.549887621775	62	51	0
805	-163.698453603545	735.484353481792	64	37	0
806	-158.887993118959	721.418825340457	54	47	1
807	-154.572494933498	708.296247367747	59	46	0
808	-150.28485794377	694.246458698995	63	41	0
809	-145.474299377995	680.180947353132	65	47	0
810	-140.635818983719	667.042657563463	72	66	0
811	-136.320200584829	653.920100104995	62	37	0
812	-129.613155930187	633.301194703206	62	58	1
813	-122.383142173756	612.666576411575	63	44	0
814	-117.544503168203	599.528315428644	72	53	1
815	-113.228734240169	586.405783887953	60	57	0
816	-108.912936566572	573.283257202245	69	55	0
817	-104.074205038545	560.145013023168	73	48	0
818	-99.7862260880065	546.095281030983	63	55	1
819	-93.0788071090356	525.476439457387	73	51	0
820	-88.2399648052524	512.338215078227	80	47	0
821	-83.9240030173678	499.215716470964	60	58	0
822	-77.1885490578134	479.524118186906	68	52	0
823	-72.3495982886525	466.385913616046	56	47	0
824	-68.0335335361888	453.263432824984	62	50	0
825	-63.7453091375646	439.213741319254	69	43	0
826	-58.9341326349531	425.14833797235	69	47	0
827	-54.6179779899539	412.02587230131	77	33	1
828	-50.3017946002074	398.90341148898	78	39	0
829	-45.4626564811333	385.765240524895	73	54	2
830	-40.6234864741564	372.627075564116	75	46	0
831	-35.7842845795094	359.488916607574	54	40	0
832	-30.945050797076	346.35076365713	63	45	0
833	-26.1057851269143	333.212616710924	69	43	0
834	-21.2664875693154	320.074475769885	67	51	3
835	-15.9042227061	306.920629507862	66	54	0
836	-10.0189858181402	293.75107992813	58	49	0
837	-1.71399825264234	274.012481318787	68	57	1
838	3.64839158422546	260.858661522157	58	51	0
839	10.0567014530534	247.673432734795	61	59	0
840	19.9585654607508	228.814970874228	68	41	0
841	26.3948257438606	216.556983629242	73	62	1
842	32.8311243792414	204.299006595276	70	39	0
843	39.7904105103808	192.025335340761	74	43	2
844	46.749737921753	179.751675953157	64	34	0
845	54.2320586871356	167.462325773202	66	58	1
846	61.7144236625754	155.172989239916	76	48	2
847	72.1675390617456	137.226168434136	65	57	0
848	83.1158679774962	118.336459506303	72	59	1
849	90.5984068610705	106.047175705433	73	50	1
850	97.5580290895305	93.773602806963	91	45	1
851	104.51769259735	81.5000417754054	78	50	0
852	111.505225669185	70.1537083918229	79	60	1
853	118.987935284269	57.8644764181226	82	44	0
854	129.936686893343	38.9748927783221	72	62	1
855	140.390390298911	21.0282462723553	74	53	0
856	147.350302812236	8.75475816242397	72	39	1
857	154.833229076117	-3.53440835047513	53	45	0
858	162.344016202376	-14.89634534996	82	45	1
859	169.304053882894	-27.1697961324826	73	52	0
860	176.78710959712	-39.4589226199314	74	42	1
861	184.270209519775	-51.7480354625732	64	60	0
862	191.230373964529	-64.0214489307255	69	47	1
863	198.190579687594	-76.2948505338281	74	44	0
864	208.617062646546	-95.1685386560857	63	42	1
865	219.071444524743	-113.114984136075	74	55	0
866	226.031815359893	-125.388338271528	66	57	0
867	232.992227472423	-137.661680539139	65	39	2
868	240.47567080037	-149.950690662488	60	33	1
869	247.959158335812	-162.239687141962	67	51	0
870	254.919697210367	-174.512992092408	52	44	0
871	261.880277362186	-186.786285175011	63	57	0
872	268.84089879127	-199.059566390701	66	37	1
873	275.801561497501	-211.332835738547	80	49	0
874	283.313053138438	-222.694551608525	65	60	0
875	290.796798345575	-234.983469884843	63	29	0
876	297.757586213644	-247.256701903418	73	44	0
877	304.718415358628	-259.529922056012	60	58	0
878	311.679285780527	-271.803130337968	73	26	0
879	318.640197478991	-284.076326753944	58	52	1
880	325.601150453731	-296.349511301145	77	44	0
881	332.589922341402	-307.69546784088	61	56	0
882	340.073966491735	-319.984296102077	64	41	0
883	347.558054848283	-332.273110718466	86	43	0
884	354.519174259331	-344.546246066689	61	44	0
885	365.497831172834	-362.507983072661	68	37	0
886	376.476582843577	-380.469690722413	85	48	0
887	383.437868689303	-392.742776871659	64	42	1
888	390.399195810547	-405.015851153061	57	53	0
889	397.3605642076	-417.288913563825	61	53	1
890	404.321973880113	-429.561964108609	74	51	0
891	414.750286372087	-448.435125806369	57	54	1
892	424.711179397767	-465.43817126099	72	45	0
893	430.709958527586	-474.89821386151	62	42	1
894	435.662705200375	-484.326936526224	66	50	1
895	439.074134929862	-492.781471410766	64	59	0
896	441.467267932836	-500.277477296069	67	51	1
897	443.365129603073	-506.830610707402	69	50	0
898	444.767716188799	-512.440872365609	64	61	0
899	446.198058371199	-517.12391717732	81	56	0
900	448.206940323871	-519.968182955869	68	31	0
901	451.317394544312	-520.989322689362	64	63	0
902	455.557167162886	-519.260117729194	68	47	0
903	458.283332774125	-515.629517595284	63	47	0
904	458.394328446244	-511.920652192086	59	41	0
905	456.936226185819	-508.164827868342	77	44	1
906	454.432062241889	-504.37769639492	63	45	0
907	451.404871075531	-500.574909693561	67	52	2
908	447.882405355806	-495.829250320792	66	36	0
909	443.892421385972	-489.213500673883	55	41	0
910	439.930203250493	-481.670530823059	58	47	0
911	435.472725206113	-473.184685118496	77	39	0
912	429.996966019389	-463.74030558113	66	48	0
913	421.026592979906	-448.623020087369	57	49	0
914	412.05628523702	-433.505714951083	62	35	2
915	406.08536998427	-423.118428527378	70	49	0
916	399.619225771225	-411.788257037289	69	34	1
917	392.134841406951	-399.499537115917	66	47	0
918	384.650501248194	-387.210803547874	62	43	1
919	377.689222061832	-374.937719178386	66	57	0
920	370.232737959363	-361.721743025817	50	36	0
921	362.748530661745	-349.432969449088	63	47	0
922	355.787379830144	-337.159847771749	63	37	0
923	348.303259478766	-324.871047822759	74	34	0
924	340.819183333602	-312.582234228961	73	50	0
925	333.858159259195	-300.309075227939	61	46	0
926	326.374170060968	-288.020235262811	56	36	0
927	314.900657933555	-269.115506401286	66	41	0
928	303.950251981558	-250.226417381316	50	38	0
929	296.989441745856	-237.95319562126	62	49	0
930	290.02867278707	-225.679961995222	71	54	1
931	283.067945105431	-213.40671650134	68	42	0
932	275.584262667166	-201.117783785798	63	47	0
933	268.100624435872	-188.828837423585	55	48	0
934	261.140023514396	-176.555554613471	65	46	2
935	254.179463870532	-164.28225993365	55	38	0
936	243.201813260443	-146.320224325173	62	48	0
937	232.252058114682	-127.430943376385	67	40	1
938	225.291666509933	-115.157599512488	78	50	0
939	218.33131618303	-102.884243781678	61	39	1
940	210.848024284584	-90.5951928589493	66	35	0
941	203.364776594099	-78.3061282914132	54	50	0
942	196.404553030094	-66.032735244371	58	54	1
943	189.444370744517	-53.7593303322792	62	50	1
944	182.484229736961	-41.4859135504812	61	60	1
945	175.00115448283	-29.1967971650884	75	56	1
946	167.518123437185	-16.9076671339571	78	52	0
947	160.558109194099	-4.63421303872019	58	64	1
948	149.609104650794	14.2552891504019	77	42	2
949	138.632377737435	32.2176048140973	89	56	1
950	131.672531538585	44.4911080915481	73	63	0
951	124.712726618978	56.7646232340485	87	50	2
952	117.752962978382	69.0381502434611	86	53	1
953	110.793240616913	81.3116891179234	70	51	1
954	103.310598658863	93.6009364239872	60	56	2
955	95.8280009102891	105.890197377652	73	41	1
956	88.8684053163161	118.163773565553	62	49	1
957	81.9088510019938	130.437361619435	82	55	3
958	74.9493379673222	142.710961539298	83	40	1
959	67.4669126609224	155.000274304301	64	42	0
960	56.4909127843566	172.962809993885	47	62	0
961	46.0658003127901	191.836887042969	69	49	0
962	39.1064966068952	204.110548006371	82	40	0
963	32.1472341815243	216.38422083389	61	32	1
964	25.1880130364443	228.657905527391	63	49	0
965	18.7517764704535	240.915895041078	56	48	0
966	12.3434293987229	254.101110405289	73	43	0
967	5.90727102430537	266.35912033543	66	42	0
968	-0.00591020006686449	278.601431112736	64	48	0
969	-5.89120061625727	291.770966193639	77	51	0
970	-11.2535172025673	304.924799186178	54	38	0
971	-16.0928646781249	318.062928085215	63	59	1
972	-21.4551127721206	331.216774961911	61	49	1
973	-26.8173258337192	344.370629114099	70	51	0
974	-31.6565745024127	357.508777237497	72	43	0
975	-35.9728634946514	370.631217520684	70	51	0
976	-40.2612601629808	384.680878261104	60	44	0
977	-45.0725504211732	398.746258785017	66	37	0
978	-49.9116723731859	411.884429713711	62	43	1
979	-54.2278411579318	425.006890514866	56	41	0
980	-58.5439811979304	438.129356175661	77	52	0
981	-63.3830106299138	451.267543911003	71	53	0
982	-67.6712214302388	465.317235421389	65	48	0
983	-71.9594013961032	479.366931792349	75	56	0
984	-76.7983359980863	492.505136324093	64	44	0
985	-81.1143270840403	505.627627363428	62	45	0
986	-85.430289424723	518.750123260543	67	49	0
987	-90.2691315055126	531.888344599865	75	33	0
988	-94.5850347845117	545.010850754566	52	42	0
989	-98.8730316080037	559.060577353463	57	39	0
990	-103.683901144424	573.126031078398	62	42	0
991	-107.999714529375	586.24855235219	62	42	0
992	-114.734830518137	605.940205205232	66	41	0
993	-121.469879471988	625.631869817153	65	44	0
994	-125.785576302966	638.754411066882	64	42	1
995	-130.596253153752	652.819898386486	64	40	0
996	-135.406895802764	666.885391709395	56	47	1
997	-139.722501167038	680.007948615588	75	43	1
998	-144.038077785051	693.130510380492	64	50	0
999	-148.876513266296	706.268804930151	60	38	0
1000	-153.192030820937	719.391376954503	67	35	0
1001	-157.507519629202	732.513953836635	59	38	0
1002	-162.345862586051	745.652265188284	67	47	0
1003	-166.63339829084	759.70206789393	71	46	0
1004	-170.920903159771	773.751875458285	61	45	0
1005	-175.759151281673	786.8902036082	77	53	0
1006	-180.597367513867	800.028537762351	73	51	0
1007	-184.912677043234	813.151145418175	79	49	0
1008	-189.227957825817	826.273757928982	66	39	0
1009	-194.038180892239	840.339324444532	66	41	0
1010	-198.325499880768	854.389162773266	71	44	0
1011	-205.059709186549	874.080973526463	69	46	1
1012	-209.897722111375	887.21934428066	58	46	1
1013	-214.184933263692	901.269200419076	72	48	0
1014	-220.891076609842	921.88825444039	61	58	0
1015	-225.728978752275	935.026644993573	65	45	0
1016	-230.043990353704	948.149303390644	67	32	0
1017	-234.386883580475	960.344751099125	50	34	0
1018	-238.757661554147	971.612988124602	75	40	0
1019	-242.082705949724	982.849750623107	58	51	0
1020	-244.940703844186	992.216344947927	63	48	0
1021	-248.78856484947	1003.468853347	57	39	0
1022	-251.179509648297	1010.96528081782	65	47	0
1023	-251.562788047944	1015.61709934752	68	49	0
1024	-251.367386107566	1022.1076082075	68	38	0
1025	-250.760792920133	1024.87351410277	56	48	0
1026	-250.18211474095	1026.71220451314	61	44	1
1027	-249.603436995996	1028.55089499801	64	46	0
1028	-250.098371637752	1029.49385121185	66	50	0
1029	-250.593306052673	1030.43680748343	75	43	1
1030	-251.088240240584	1031.37976381741	67	41	0
1031	-252.133937588718	1031.41124553699	66	43	0
1032	-253.674568443559	1032.38568414561	50	39	1
1033	-256.288811223116	1032.46439048182	60	61	0
1034	-258.408121592714	1031.60014114063	69	48	0
1035	-260.032500560163	1029.79293538816	57	54	0
1036	-261.161948452645	1027.04277266841	50	42	0
1037	-261.245698559971	1024.26112609357	62	31	0
1038	-260.339581801731	1019.59356458392	56	51	0
1039	-258.415677398676	1013.96730437595	72	46	0
1040	-256.491767523054	1008.34104512632	65	41	1
1041	-254.07291500445	1001.77183017693	63	40	0
1042	-251.187030016037	993.332444904372	62	42	1
1043	-246.405107443221	978.339592054486	67	48	0
1044	-243.052157453378	968.030041731894	82	45	0
1045	-238.681386113167	956.761800338514	64	40	0
1046	-232.414522581676	938.94010102842	67	42	1
1047	-228.099506831844	925.817440458573	74	40	0
1048	-223.784462334821	912.694784746505	51	51	0
1049	-219.469389090606	899.572133891284	66	61	0
1050	-214.631421051105	886.433751694858	56	46	1
1051	-209.79342112114	873.295375502668	58	54	0
1052	-204.983292453922	859.229789772071	72	38	0
1053	-200.696000571712	845.179944432341	69	54	0
1054	-196.380776792066	832.057319489308	89	43	1
1055	-191.570550041622	817.99175055325	56	41	0
1056	-186.760289088415	803.926187615842	62	53	1
1057	-180.025866293581	784.234409583732	78	41	0
1058	-173.319271966349	763.61542776227	55	50	0
1059	-168.508879886125	749.549887621775	63	68	0
1060	-164.193444422213	736.427298851311	67	50	0
1061	-159.877980211983	723.304714937694	65	34	0
1062	-155.06749120797	709.239191594534	64	29	0
1063	-150.256968001951	695.173674251884	68	54	0
1064	-145.941412324144	682.051105994731	57	42	1
1065	-141.625827900134	668.928542597219	58	46	0
1066	-136.787321070558	655.790257606655	64	42	0
1067	-131.976667897427	641.724763061851	88	46	1
1068	-127.688877549605	627.674999764189	51	42	0
1069	-120.953860123293	607.983325038105	73	44	1
1070	-116.115210627206	594.845065853558	73	44	0
1071	-111.799431769468	581.722535930574	70	49	0
1072	-105.092136200517	561.10367336031	48	50	0
1073	-100.281254982576	547.038218411617	73	49	1
1074	-95.9653710723505	533.915706305765	56	43	0
1075	-91.6494584166794	520.793199058622	75	54	2
1076	-86.8106056223623	507.654976479709	77	51	0
1077	-81.9717209397932	494.516759905033	64	38	1
1078	-77.6557189059677	481.394268317148	70	45	0
1079	-73.3675595414825	467.344566013664	80	47	0
1080	-68.5564514399157	453.279150665738	57	45	0
1081	-64.2403595133219	440.156674196012	64	43	0
1082	-59.9242388418643	427.034202584065	60	42	0
1083	-55.0851668083342	413.896019614302	59	34	0
1084	-48.3494239433203	394.204471730627	62	46	0
1085	-41.6414778174367	373.585720025003	61	46	0
1086	-36.8301428357954	359.520344279706	58	45	1
1087	-31.9909121975652	346.382190120406	73	53	0
1088	-27.1516496716067	333.244041966274	66	47	0
1089	-22.3123552579782	320.105899816379	67	50	0
1090	-17.4730289568543	306.967763671651	75	56	1
1091	-12.1107337803114	293.813922686502	56	56	0
1092	-6.2254650091636	280.644378856756	67	58	1
1093	-0.340158058272209	267.47484370321	63	42	1
1094	9.03866824763827	248.632064625621	64	54	0
1095	18.9405254650046	229.773600334302	75	39	0
1096	25.3489333136822	216.58839586284	56	42	0
1097	31.7852290220326	204.33041724097	72	46	1
1098	39.2674613667768	192.041039775126	81	45	2
1099	46.749737921753	179.751675953157	58	54	0
1100	53.7091066134162	167.478028429672	70	42	0
1101	60.6685165850213	155.204392772168	70	68	3
1102	67.6279678365099	142.930768980645	66	61	1
1103	74.5874603679404	130.65715705324	75	46	1
1104	85.5636523346184	112.694670487195	69	40	2
1105	96.5399390667444	94.7322132717818	73	59	0
1106	103.499598047347	82.4586505349725	73	55	2
1107	110.459298307425	70.1850996632129	67	55	4
1108	117.419039846747	57.9115606583655	55	56	0
1109	124.901789274591	45.6223395681009	69	66	1
1110	132.384582911502	33.333132121712	59	52	2
1111	139.344451217155	21.0596304321662	66	50	1
1112	146.332181098231	9.71335644647479	55	46	1
1113	152.796976819402	-1.61721519567072	73	59	0
1114	157.748522471171	-11.0462755393237	78	51	1
1115	161.737592088641	-17.6623035976663	78	45	1
1116	164.652908439341	-25.1741657303646	68	48	0
1117	165.55977937323	-29.8416229803115	68	56	2
1118	166.55009940319	-31.7274323953316	67	48	3
1119	167.540420341073	-33.6132415682077	62	49	0
1120	168.063396409678	-33.6289301970974	74	44	0
1121	168.586372479389	-33.644618762657	67	40	0
1122	168.586372479389	-33.644618762657	67	48	2
1123	168.586372479389	-33.644618762657	70	48	1
1124	168.586372479389	-33.644618762657	61	48	0
