# Supplementary material for: Bayesian algorithm to estimate position and activity of an orphan gamma source utilizing multiple detectors in a mobile gamma spectrometry system
Source: PLoS One. 2021 Jan 22;16(1):e0245440. doi: 10.1371/journal.pone.0245440 (PMC7822251; doi:10.1371/journal.pone.0245440)
Supplement: S1 Data — (GZ) [file pone.0245440.s001.gz › synth_data_Co-60_setup_2_real_9.csv]

	V1	V2	V3	V4	V5
1	300.62072023761	-441.855234827846	56	51	0
2	300.62072023761	-441.855234827846	65	41	0
3	300.62072023761	-441.855234827846	59	50	0
4	300.62072023761	-441.855234827846	61	44	0
5	300.62072023761	-441.855234827846	55	64	0
6	300.62072023761	-441.855234827846	61	33	1
7	300.62072023761	-441.855234827846	40	37	0
8	300.62072023761	-441.855234827846	78	48	0
9	300.62072023761	-441.855234827846	50	40	0
10	300.62072023761	-441.855234827846	68	50	0
11	300.62072023761	-441.855234827846	59	38	0
12	300.62072023761	-441.855234827846	61	43	0
13	300.62072023761	-441.855234827846	59	48	0
14	300.62072023761	-441.855234827846	62	52	1
15	300.62072023761	-441.855234827846	69	41	0
16	300.62072023761	-441.855234827846	61	41	0
17	300.62072023761	-441.855234827846	60	51	0
18	300.62072023761	-441.855234827846	65	41	0
19	300.62072023761	-441.855234827846	71	45	1
20	300.62072023761	-441.855234827846	63	48	0
21	300.62072023761	-441.855234827846	65	42	0
22	300.62072023761	-441.855234827846	64	30	0
23	300.62072023761	-441.855234827846	75	44	0
24	300.62072023761	-441.855234827846	62	51	1
25	300.62072023761	-441.855234827846	54	36	1
26	300.62072023761	-441.855234827846	73	53	0
27	300.62072023761	-441.855234827846	67	41	1
28	300.62072023761	-441.855234827846	66	50	0
29	300.62072023761	-441.855234827846	61	45	1
30	300.62072023761	-441.855234827846	77	51	0
31	300.62072023761	-441.855234827846	58	59	1
32	300.62072023761	-441.855234827846	61	58	0
33	300.62072023761	-441.855234827846	60	51	0
34	300.62072023761	-441.855234827846	79	49	0
35	300.62072023761	-441.855234827846	52	44	0
36	300.62072023761	-441.855234827846	66	49	0
37	300.62072023761	-441.855234827846	67	42	0
38	300.62072023761	-441.855234827846	65	37	0
39	300.62072023761	-441.855234827846	65	41	0
40	300.62072023761	-441.855234827846	64	50	0
41	300.62072023761	-441.855234827846	56	53	0
42	300.62072023761	-441.855234827846	76	51	0
43	300.62072023761	-441.855234827846	69	39	0
44	300.62072023761	-441.855234827846	75	46	0
45	300.62072023761	-441.855234827846	58	43	0
46	300.62072023761	-441.855234827846	58	54	0
47	300.62072023761	-441.855234827846	75	52	0
48	300.62072023761	-441.855234827846	68	42	0
49	300.62072023761	-441.855234827846	63	53	0
50	300.62072023761	-441.855234827846	67	52	0
51	300.62072023761	-441.855234827846	53	35	0
52	300.62072023761	-441.855234827846	78	44	0
53	300.62072023761	-441.855234827846	51	38	0
54	300.62072023761	-441.855234827846	67	47	0
55	300.62072023761	-441.855234827846	55	32	0
56	300.62072023761	-441.855234827846	56	48	0
57	300.62072023761	-441.855234827846	69	36	0
58	300.62072023761	-441.855234827846	51	44	1
59	300.62072023761	-441.855234827846	72	48	0
60	300.62072023761	-441.855234827846	53	57	0
61	300.62072023761	-441.855234827846	56	45	0
62	300.62072023761	-441.855234827846	75	48	0
63	300.62072023761	-441.855234827846	66	38	0
64	300.62072023761	-441.855234827846	66	45	2
65	300.62072023761	-441.855234827846	69	41	1
66	300.62072023761	-441.855234827846	73	34	0
67	300.62072023761	-441.855234827846	64	43	0
68	300.62072023761	-441.855234827846	64	52	0
69	300.62072023761	-441.855234827846	69	29	0
70	300.62072023761	-441.855234827846	66	47	0
71	300.62072023761	-441.855234827846	65	48	0
72	300.62072023761	-441.855234827846	69	57	0
73	300.62072023761	-441.855234827846	67	57	0
74	300.62072023761	-441.855234827846	73	40	0
75	300.62072023761	-441.855234827846	63	49	0
76	300.62072023761	-441.855234827846	58	32	1
77	300.62072023761	-441.855234827846	73	46	0
78	300.62072023761	-441.855234827846	56	52	0
79	300.62072023761	-441.855234827846	67	51	0
80	300.62072023761	-441.855234827846	62	54	0
81	300.62072023761	-441.855234827846	55	37	0
82	300.62072023761	-441.855234827846	47	38	0
83	300.62072023761	-441.855234827846	67	49	0
84	300.62072023761	-441.855234827846	64	62	0
85	300.62072023761	-441.855234827846	64	41	2
86	300.62072023761	-441.855234827846	72	41	1
87	300.62072023761	-441.855234827846	65	41	0
88	300.62072023761	-441.855234827846	74	42	0
89	300.62072023761	-441.855234827846	48	47	2
90	300.62072023761	-441.855234827846	68	44	0
91	300.62072023761	-441.855234827846	66	48	0
92	300.62072023761	-441.855234827846	78	48	2
93	300.62072023761	-441.855234827846	53	51	1
94	300.62072023761	-441.855234827846	65	53	1
95	300.62072023761	-441.855234827846	54	50	0
96	300.62072023761	-441.855234827846	61	52	0
97	300.62072023761	-441.855234827846	77	49	0
98	300.62072023761	-441.855234827846	63	46	2
99	300.62072023761	-441.855234827846	58	35	0
100	300.62072023761	-441.855234827846	71	34	1
101	300.62072023761	-441.855234827846	64	47	0
102	300.62072023761	-441.855234827846	53	43	0
103	300.62072023761	-441.855234827846	48	44	0
104	300.592955229571	-442.782451068982	72	36	0
105	300.565190224326	-443.709667309187	68	47	0
106	300.565190224326	-443.709667309187	43	38	0
107	300.565190224326	-443.709667309187	62	50	0
108	300.565190224326	-443.709667309187	53	41	0
109	300.565190224326	-443.709667309187	71	43	0
110	300.565190224326	-443.709667309187	58	47	0
111	300.565190224326	-443.709667309187	61	48	0
112	300.565190224326	-443.709667309187	70	43	1
113	300.565190224326	-443.709667309187	62	58	1
114	300.565190224326	-443.709667309187	64	59	0
115	300.565190224326	-443.709667309187	68	52	0
116	300.565190224326	-443.709667309187	68	49	2
117	300.565190224326	-443.709667309187	68	43	0
118	300.565190224326	-443.709667309187	68	38	0
119	300.565190224326	-443.709667309187	68	27	0
120	300.565190224326	-443.709667309187	60	48	0
121	300.565190224326	-443.709667309187	58	52	1
122	300.565190224326	-443.709667309187	62	57	0
123	300.565190224326	-443.709667309187	68	48	0
124	300.565190224326	-443.709667309187	66	40	0
125	300.565190224326	-443.709667309187	63	47	0
126	300.565190224326	-443.709667309187	59	40	0
127	300.565190224326	-443.709667309187	58	48	0
128	300.565190224326	-443.709667309187	60	57	1
129	300.565190224326	-443.709667309187	62	51	1
130	300.565190224326	-443.709667309187	69	51	0
131	300.565190224326	-443.709667309187	72	44	0
132	300.565190224326	-443.709667309187	69	49	1
133	300.565190224326	-443.709667309187	68	44	0
134	300.565190224326	-443.709667309187	54	46	0
135	300.565190224326	-443.709667309187	76	46	0
136	300.565190224326	-443.709667309187	59	38	0
137	300.565190224326	-443.709667309187	72	39	0
138	300.565190224326	-443.709667309187	91	38	0
139	300.565190224326	-443.709667309187	66	57	0
140	300.565190224326	-443.709667309187	68	42	1
141	300.565190224326	-443.709667309187	89	59	0
142	300.565190224326	-443.709667309187	67	48	0
143	300.565190224326	-443.709667309187	69	46	0
144	300.565190224326	-443.709667309187	61	44	0
145	300.565190224326	-443.709667309187	67	48	0
146	300.565190224326	-443.709667309187	63	47	0
147	300.565190224326	-443.709667309187	67	48	0
148	300.565190224326	-443.709667309187	68	47	0
149	300.565190224326	-443.709667309187	70	47	0
150	300.565190224326	-443.709667309187	59	47	1
151	300.565190224326	-443.709667309187	83	48	0
152	300.565190224326	-443.709667309187	62	34	0
153	300.565190224326	-443.709667309187	54	32	0
154	300.565190224326	-443.709667309187	74	53	0
155	300.565190224326	-443.709667309187	58	55	1
156	300.565190224326	-443.709667309187	54	42	0
157	300.565190224326	-443.709667309187	57	53	0
158	300.565190224326	-443.709667309187	75	42	0
159	300.565190224326	-443.709667309187	76	37	0
160	300.565190224326	-443.709667309187	79	39	0
161	300.565190224326	-443.709667309187	56	53	0
162	300.565190224326	-443.709667309187	75	50	0
163	300.565190224326	-443.709667309187	54	36	1
164	300.565190224326	-443.709667309187	66	46	0
165	300.565190224326	-443.709667309187	61	38	0
166	300.565190224326	-443.709667309187	65	51	0
167	300.565190224326	-443.709667309187	57	44	0
168	300.565190224326	-443.709667309187	67	40	1
169	300.565190224326	-443.709667309187	64	52	1
170	300.565190224326	-443.709667309187	49	45	0
171	300.565190224326	-443.709667309187	59	44	0
172	300.565190224326	-443.709667309187	73	44	0
173	300.565190224326	-443.709667309187	58	40	0
174	300.565190224326	-443.709667309187	73	36	0
175	300.565190224326	-443.709667309187	62	61	0
176	300.565190224326	-443.709667309187	64	53	0
177	300.565190224326	-443.709667309187	64	54	0
178	300.565190224326	-443.709667309187	73	49	0
179	300.565190224326	-443.709667309187	53	42	0
180	300.565190224326	-443.709667309187	63	52	0
181	300.565190224326	-443.709667309187	53	41	0
182	300.565190224326	-443.709667309187	63	43	0
183	300.565190224326	-443.709667309187	55	54	0
184	300.565190224326	-443.709667309187	62	42	0
185	300.565190224326	-443.709667309187	48	41	0
186	300.565190224326	-443.709667309187	73	43	0
187	300.565190224326	-443.709667309187	69	42	0
188	300.565190224326	-443.709667309187	70	45	0
189	300.565190224326	-443.709667309187	63	49	0
190	300.565190224326	-443.709667309187	59	43	0
191	300.565190224326	-443.709667309187	64	43	0
192	300.565190224326	-443.709667309187	73	45	0
193	300.565190224326	-443.709667309187	69	47	1
194	300.565190224326	-443.709667309187	63	56	0
195	300.565190224326	-443.709667309187	48	50	0
196	300.565190224326	-443.709667309187	66	36	0
197	300.565190224326	-443.709667309187	71	55	0
198	300.565190224326	-443.709667309187	69	39	0
199	300.565190224326	-443.709667309187	64	42	0
200	300.565190224326	-443.709667309187	55	61	1
201	300.565190224326	-443.709667309187	73	46	1
202	300.565190224326	-443.709667309187	70	45	0
203	300.565190224326	-443.709667309187	62	49	0
204	300.565190224326	-443.709667309187	52	54	1
205	300.565190224326	-443.709667309187	64	44	0
206	300.565190224326	-443.709667309187	72	32	1
207	300.565190224326	-443.709667309187	72	47	1
208	300.565190224326	-443.709667309187	74	54	0
209	300.565190224326	-443.709667309187	51	45	0
210	300.565190224326	-443.709667309187	71	40	0
211	300.565190224326	-443.709667309187	73	41	0
212	300.565190224326	-443.709667309187	68	52	0
213	300.565190224326	-443.709667309187	63	44	0
214	300.565190224326	-443.709667309187	65	46	1
215	300.565190224326	-443.709667309187	80	50	0
216	300.565190224326	-443.709667309187	71	49	0
217	300.565190224326	-443.709667309187	63	42	0
218	300.565190224326	-443.709667309187	81	44	1
219	300.565190224326	-443.709667309187	62	45	0
220	300.565190224326	-443.709667309187	68	42	1
221	300.565190224326	-443.709667309187	64	55	0
222	300.565190224326	-443.709667309187	79	35	2
223	300.565190224326	-443.709667309187	56	43	0
224	300.565190224326	-443.709667309187	73	46	1
225	300.565190224326	-443.709667309187	63	32	0
226	300.565190224326	-443.709667309187	59	64	0
227	300.565190224326	-443.709667309187	63	38	0
228	300.565190224326	-443.709667309187	69	48	0
229	300.565190224326	-443.709667309187	63	52	0
230	300.565190224326	-443.709667309187	56	46	0
231	300.565190224326	-443.709667309187	76	47	0
232	300.565190224326	-443.709667309187	65	44	1
233	300.565190224326	-443.709667309187	63	44	1
234	300.565190224326	-443.709667309187	68	38	0
235	300.565190224326	-443.709667309187	68	37	1
236	300.565190224326	-443.709667309187	65	47	0
237	300.565190224326	-443.709667309187	69	42	1
238	300.565190224326	-443.709667309187	62	50	0
239	300.565190224326	-443.709667309187	54	40	0
240	300.565190224326	-443.709667309187	73	43	0
241	300.565190224326	-443.709667309187	70	44	0
242	300.565190224326	-443.709667309187	61	41	0
243	300.565190224326	-443.709667309187	68	50	0
244	300.565190224326	-443.709667309187	66	51	0
245	300.565190224326	-443.709667309187	74	39	0
246	300.565190224326	-443.709667309187	76	34	0
247	300.565190224326	-443.709667309187	80	44	0
248	300.565190224326	-443.709667309187	55	43	0
249	300.565190224326	-443.709667309187	70	32	0
250	300.565190224326	-443.709667309187	65	39	0
251	300.565190224326	-443.709667309187	75	60	0
252	300.565190224326	-443.709667309187	46	51	0
253	300.565190224326	-443.709667309187	59	45	0
254	300.565190224326	-443.709667309187	70	46	1
255	300.565190224326	-443.709667309187	50	60	0
256	300.565190224326	-443.709667309187	71	51	1
257	300.565190224326	-443.709667309187	52	47	0
258	300.565190224326	-443.709667309187	52	52	0
259	300.565190224326	-443.709667309187	73	41	1
260	300.565190224326	-443.709667309187	70	33	0
261	300.565190224326	-443.709667309187	71	46	0
262	300.565190224326	-443.709667309187	60	39	0
263	300.565190224326	-443.709667309187	63	38	0
264	300.565190224326	-443.709667309187	67	38	0
265	300.565190224326	-443.709667309187	71	42	0
266	300.565190224326	-443.709667309187	63	42	1
267	300.565190224326	-443.709667309187	70	38	0
268	300.565190224326	-443.709667309187	73	37	1
269	300.565190224326	-443.709667309187	71	40	0
270	300.565190224326	-443.709667309187	72	58	0
271	300.565190224326	-443.709667309187	59	52	0
272	300.565190224326	-443.709667309187	58	46	0
273	300.565190224326	-443.709667309187	70	49	0
274	300.565190224326	-443.709667309187	62	50	0
275	300.565190224326	-443.709667309187	69	50	1
276	300.565190224326	-443.709667309187	60	49	0
277	300.565190224326	-443.709667309187	60	37	0
278	300.565190224326	-443.709667309187	65	44	0
279	300.565190224326	-443.709667309187	51	41	0
280	300.565190224326	-443.709667309187	73	42	0
281	300.565190224326	-443.709667309187	72	51	0
282	300.565190224326	-443.709667309187	68	43	0
283	300.565190224326	-443.709667309187	48	37	1
284	300.565190224326	-443.709667309187	65	45	3
285	300.565190224326	-443.709667309187	67	48	1
286	300.565190224326	-443.709667309187	61	39	0
287	300.565190224326	-443.709667309187	57	40	1
288	300.565190224326	-443.709667309187	60	45	1
289	300.565190224326	-443.709667309187	62	45	0
290	300.565190224326	-443.709667309187	50	45	1
291	300.565190224326	-443.709667309187	75	42	0
292	300.565190224326	-443.709667309187	89	57	1
293	300.565190224326	-443.709667309187	68	47	0
294	300.565190224326	-443.709667309187	77	33	0
295	300.565190224326	-443.709667309187	78	35	0
296	300.565190224326	-443.709667309187	60	44	0
297	300.565190224326	-443.709667309187	52	49	0
298	300.565190224326	-443.709667309187	73	38	1
299	300.565190224326	-443.709667309187	73	42	1
300	300.565190224326	-443.709667309187	68	49	0
301	300.565190224326	-443.709667309187	75	45	1
302	300.565190224326	-443.709667309187	61	38	1
303	300.565190224326	-443.709667309187	67	41	1
304	300.565190224326	-443.709667309187	65	44	0
305	300.565190224326	-443.709667309187	75	41	0
306	300.565190224326	-443.709667309187	74	41	2
307	300.565190224326	-443.709667309187	64	52	0
308	300.565190224326	-443.709667309187	60	41	0
309	300.565190224326	-443.709667309187	59	42	1
310	300.565190224326	-443.709667309187	81	64	0
311	300.565190224326	-443.709667309187	84	45	0
312	300.565190224326	-443.709667309187	71	52	0
313	300.565190224326	-443.709667309187	60	40	1
314	300.565190224326	-443.709667309187	62	53	0
315	300.565190224326	-443.709667309187	58	47	0
316	300.565190224326	-443.709667309187	48	49	0
317	300.565190224326	-443.709667309187	56	44	0
318	300.565190224326	-443.709667309187	66	35	0
319	300.565190224326	-443.709667309187	63	38	0
320	300.565190224326	-443.709667309187	78	56	0
321	300.565190224326	-443.709667309187	63	48	0
322	300.565190224326	-443.709667309187	66	49	0
323	300.565190224326	-443.709667309187	65	45	1
324	300.565190224326	-443.709667309187	68	46	0
325	300.565190224326	-443.709667309187	65	43	0
326	300.565190224326	-443.709667309187	69	39	0
327	300.565190224326	-443.709667309187	59	51	1
328	300.565190224326	-443.709667309187	62	51	0
329	300.565190224326	-443.709667309187	55	45	0
330	300.565190224326	-443.709667309187	62	48	0
331	300.565190224326	-443.709667309187	63	49	0
332	300.565190224326	-443.709667309187	67	54	0
333	300.565190224326	-443.709667309187	59	41	0
334	300.565190224326	-443.709667309187	77	48	1
335	300.565190224326	-443.709667309187	66	44	0
336	300.565190224326	-443.709667309187	78	40	0
337	300.565190224326	-443.709667309187	66	39	0
338	300.565190224326	-443.709667309187	59	47	1
339	300.565190224326	-443.709667309187	65	31	0
340	300.565190224326	-443.709667309187	53	35	0
341	300.565190224326	-443.709667309187	64	36	1
342	300.565190224326	-443.709667309187	71	51	0
343	300.565190224326	-443.709667309187	67	47	1
344	300.565190224326	-443.709667309187	69	43	0
345	300.565190224326	-443.709667309187	81	36	1
346	300.565190224326	-443.709667309187	76	49	0
347	300.565190224326	-443.709667309187	62	41	0
348	300.565190224326	-443.709667309187	66	49	1
349	300.565190224326	-443.709667309187	68	45	0
350	300.565190224326	-443.709667309187	64	42	0
351	300.565190224326	-443.709667309187	65	49	1
352	300.565190224326	-443.709667309187	60	48	0
353	300.565190224326	-443.709667309187	63	43	1
354	300.565190224326	-443.709667309187	68	35	0
355	300.565190224326	-443.709667309187	64	41	0
356	300.565190224326	-443.709667309187	65	56	0
357	300.565190224326	-443.709667309187	63	43	0
358	300.565190224326	-443.709667309187	65	47	0
359	300.565190224326	-443.709667309187	72	50	3
360	300.565190224326	-443.709667309187	64	53	0
361	300.565190224326	-443.709667309187	64	36	0
362	300.565190224326	-443.709667309187	82	51	0
363	300.565190224326	-443.709667309187	70	48	2
364	300.565190224326	-443.709667309187	71	38	0
365	300.565190224326	-443.709667309187	62	43	0
366	300.565190224326	-443.709667309187	73	48	0
367	300.565190224326	-443.709667309187	62	52	0
368	300.565190224326	-443.709667309187	58	53	0
369	300.565190224326	-443.709667309187	78	39	0
370	300.565190224326	-443.709667309187	67	50	0
371	300.565190224326	-443.709667309187	49	52	0
372	300.565190224326	-443.709667309187	67	35	1
373	300.565190224326	-443.709667309187	69	57	1
374	300.565190224326	-443.709667309187	80	41	1
375	300.565190224326	-443.709667309187	70	49	0
376	300.565190224326	-443.709667309187	68	39	1
377	300.565190224326	-443.709667309187	65	40	0
378	300.565190224326	-443.709667309187	65	51	0
379	300.565190224326	-443.709667309187	62	39	0
380	300.565190224326	-443.709667309187	67	38	0
381	300.565190224326	-443.709667309187	62	34	0
382	300.565190224326	-443.709667309187	62	43	0
383	300.565190224326	-443.709667309187	63	45	0
384	300.565190224326	-443.709667309187	63	36	0
385	300.565190224326	-443.709667309187	60	48	0
386	300.565190224326	-443.709667309187	57	47	1
387	300.565190224326	-443.709667309187	65	57	0
388	300.565190224326	-443.709667309187	64	45	0
389	300.565190224326	-443.709667309187	62	44	0
390	300.565190224326	-443.709667309187	67	61	0
391	300.565190224326	-443.709667309187	64	46	0
392	300.565190224326	-443.709667309187	62	46	0
393	300.565190224326	-443.709667309187	71	45	0
394	300.565190224326	-443.709667309187	65	57	1
395	300.565190224326	-443.709667309187	57	36	0
396	300.565190224326	-443.709667309187	66	44	1
397	300.565190224326	-443.709667309187	57	57	0
398	300.565190224326	-443.709667309187	67	52	1
399	300.565190224326	-443.709667309187	73	49	0
400	300.565190224326	-443.709667309187	65	62	0
401	300.565190224326	-443.709667309187	74	46	0
402	300.565190224326	-443.709667309187	66	55	1
403	300.565190224326	-443.709667309187	61	32	0
404	300.565190224326	-443.709667309187	80	45	0
405	300.565190224326	-443.709667309187	58	38	1
406	300.565190224326	-443.709667309187	78	57	0
407	300.565190224326	-443.709667309187	57	46	2
408	300.565190224326	-443.709667309187	65	47	0
409	300.565190224326	-443.709667309187	70	43	0
410	300.565190224326	-443.709667309187	61	52	1
411	300.565190224326	-443.709667309187	72	45	2
412	300.565190224326	-443.709667309187	69	43	1
413	300.565190224326	-443.709667309187	69	58	0
414	300.565190224326	-443.709667309187	68	56	0
415	300.565190224326	-443.709667309187	65	50	0
416	300.565190224326	-443.709667309187	55	49	1
417	300.565190224326	-443.709667309187	54	42	0
418	300.565190224326	-443.709667309187	55	50	0
419	300.565190224326	-443.709667309187	57	37	0
420	300.565190224326	-443.709667309187	69	39	0
421	300.565190224326	-443.709667309187	63	38	0
422	300.565190224326	-443.709667309187	59	48	0
423	300.565190224326	-443.709667309187	58	44	0
424	300.565190224326	-443.709667309187	57	41	0
425	300.565190224326	-443.709667309187	66	50	0
426	300.565190224326	-443.709667309187	63	39	0
427	300.565190224326	-443.709667309187	53	43	2
428	300.565190224326	-443.709667309187	61	45	0
429	300.565190224326	-443.709667309187	76	42	0
430	300.565190224326	-443.709667309187	62	40	1
431	300.565190224326	-443.709667309187	53	47	0
432	300.565190224326	-443.709667309187	59	54	1
433	300.565190224326	-443.709667309187	61	49	0
434	300.565190224326	-443.709667309187	71	37	1
435	300.565190224326	-443.709667309187	85	48	0
436	300.565190224326	-443.709667309187	64	58	1
437	300.565190224326	-443.709667309187	68	43	0
438	300.565190224326	-443.709667309187	60	45	0
439	300.565190224326	-443.709667309187	71	47	1
440	300.565190224326	-443.709667309187	61	44	0
441	300.565190224326	-443.709667309187	68	39	0
442	300.565190224326	-443.709667309187	63	29	1
443	300.565190224326	-443.709667309187	70	64	0
444	300.565190224326	-443.709667309187	64	42	1
445	300.565190224326	-443.709667309187	52	47	0
446	300.565190224326	-443.709667309187	61	50	0
447	300.565190224326	-443.709667309187	69	50	0
448	300.565190224326	-443.709667309187	63	34	0
449	300.565190224326	-443.709667309187	74	55	0
450	300.565190224326	-443.709667309187	74	42	1
451	300.565190224326	-443.709667309187	77	41	0
452	300.565190224326	-443.709667309187	72	39	0
453	300.565190224326	-443.709667309187	64	45	0
454	300.565190224326	-443.709667309187	70	39	0
455	300.565190224326	-443.709667309187	65	59	0
456	300.565190224326	-443.709667309187	58	36	0
457	300.565190224326	-443.709667309187	80	54	0
458	300.565190224326	-443.709667309187	66	43	2
459	300.565190224326	-443.709667309187	61	50	1
460	300.565190224326	-443.709667309187	69	35	0
461	300.565190224326	-443.709667309187	60	62	0
462	300.565190224326	-443.709667309187	61	49	0
463	300.565190224326	-443.709667309187	69	46	1
464	300.565190224326	-443.709667309187	74	38	1
465	300.565190224326	-443.709667309187	61	54	0
466	300.565190224326	-443.709667309187	56	40	0
467	300.565190224326	-443.709667309187	81	41	1
468	300.565190224326	-443.709667309187	73	39	0
469	300.565190224326	-443.709667309187	59	45	0
470	300.565190224326	-443.709667309187	64	50	0
471	300.565190224326	-443.709667309187	57	47	1
472	300.565190224326	-443.709667309187	59	44	1
473	300.565190224326	-443.709667309187	73	44	1
474	300.565190224326	-443.709667309187	57	39	0
475	300.565190224326	-443.709667309187	79	41	1
476	300.565190224326	-443.709667309187	58	39	0
477	300.565190224326	-443.709667309187	67	50	0
478	300.565190224326	-443.709667309187	50	47	0
479	300.565190224326	-443.709667309187	71	51	0
480	300.565190224326	-443.709667309187	73	46	1
481	300.565190224326	-443.709667309187	71	45	1
482	300.565190224326	-443.709667309187	66	35	0
483	300.565190224326	-443.709667309187	50	56	0
484	300.565190224326	-443.709667309187	63	54	1
485	300.565190224326	-443.709667309187	80	47	0
486	300.565190224326	-443.709667309187	53	46	0
487	300.565190224326	-443.709667309187	67	54	0
488	300.565190224326	-443.709667309187	73	38	0
489	300.565190224326	-443.709667309187	65	46	0
490	300.565190224326	-443.709667309187	57	38	0
491	300.565190224326	-443.709667309187	68	39	0
492	300.565190224326	-443.709667309187	65	56	1
493	300.565190224326	-443.709667309187	69	51	0
494	300.565190224326	-443.709667309187	61	44	0
495	300.565190224326	-443.709667309187	65	41	0
496	300.565190224326	-443.709667309187	66	53	0
497	300.565190224326	-443.709667309187	69	42	0
498	300.565190224326	-443.709667309187	65	50	1
499	300.565190224326	-443.709667309187	63	37	0
500	300.565190224326	-443.709667309187	68	48	1
501	300.565190224326	-443.709667309187	50	42	0
502	300.565190224326	-443.709667309187	54	40	2
503	300.565190224326	-443.709667309187	61	38	1
504	300.565190224326	-443.709667309187	75	39	0
505	300.565190224326	-443.709667309187	66	57	0
506	300.565190224326	-443.709667309187	60	49	0
507	300.565190224326	-443.709667309187	55	40	1
508	300.565190224326	-443.709667309187	70	46	1
509	300.565190224326	-443.709667309187	58	31	0
510	300.565190224326	-443.709667309187	63	46	0
511	300.565190224326	-443.709667309187	66	59	0
512	300.565190224326	-443.709667309187	62	33	0
513	300.565190224326	-443.709667309187	81	53	0
514	300.565190224326	-443.709667309187	61	46	0
515	300.565190224326	-443.709667309187	84	41	0
516	300.565190224326	-443.709667309187	61	36	0
517	300.565190224326	-443.709667309187	48	46	0
518	300.565190224326	-443.709667309187	62	52	0
519	300.565190224326	-443.709667309187	68	45	1
520	300.565190224326	-443.709667309187	56	32	0
521	300.565190224326	-443.709667309187	62	52	0
522	300.565190224326	-443.709667309187	67	52	0
523	300.565190224326	-443.709667309187	72	41	0
524	300.565190224326	-443.709667309187	72	37	0
525	300.565190224326	-443.709667309187	60	46	0
526	300.565190224326	-443.709667309187	67	46	0
527	300.565190224326	-443.709667309187	60	41	0
528	300.565190224326	-443.709667309187	63	54	0
529	300.565190224326	-443.709667309187	76	42	0
530	300.565190224326	-443.709667309187	65	38	0
531	300.565190224326	-443.709667309187	60	54	0
532	300.565190224326	-443.709667309187	60	52	0
533	300.565190224326	-443.709667309187	60	55	0
534	300.565190224326	-443.709667309187	76	50	0
535	300.565190224326	-443.709667309187	68	48	0
536	300.565190224326	-443.709667309187	68	54	0
537	300.565190224326	-443.709667309187	61	48	1
538	300.565190224326	-443.709667309187	62	43	0
539	300.565190224326	-443.709667309187	55	45	0
540	300.565190224326	-443.709667309187	81	41	1
541	300.565190224326	-443.709667309187	63	41	1
542	300.565190224326	-443.709667309187	72	53	0
543	300.565190224326	-443.709667309187	80	41	0
544	300.565190224326	-443.709667309187	69	38	0
545	300.565190224326	-443.709667309187	55	47	0
546	300.565190224326	-443.709667309187	70	47	0
547	300.565190224326	-443.709667309187	64	48	0
548	300.565190224326	-443.709667309187	78	44	0
549	300.565190224326	-443.709667309187	71	52	0
550	300.565190224326	-443.709667309187	61	44	0
551	300.565190224326	-443.709667309187	77	45	0
552	300.565190224326	-443.709667309187	64	52	1
553	300.565190224326	-443.709667309187	72	53	1
554	300.565190224326	-443.709667309187	74	52	0
555	300.565190224326	-443.709667309187	57	43	0
556	300.565190224326	-443.709667309187	58	47	0
557	300.565190224326	-443.709667309187	72	50	0
558	300.565190224326	-443.709667309187	62	37	1
559	300.565190224326	-443.709667309187	65	40	0
560	300.565190224326	-443.709667309187	68	45	1
561	300.565190224326	-443.709667309187	76	39	0
562	300.565190224326	-443.709667309187	62	42	0
563	300.565190224326	-443.709667309187	79	54	0
564	300.565190224326	-443.709667309187	70	51	0
565	300.565190224326	-443.709667309187	50	33	0
566	300.565190224326	-443.709667309187	56	41	0
567	300.565190224326	-443.709667309187	58	48	0
568	300.565190224326	-443.709667309187	78	50	0
569	300.565190224326	-443.709667309187	69	46	0
570	300.565190224326	-443.709667309187	68	50	0
571	300.565190224326	-443.709667309187	65	54	0
572	300.565190224326	-443.709667309187	67	42	0
573	300.565190224326	-443.709667309187	65	36	0
574	300.565190224326	-443.709667309187	57	42	0
575	300.565190224326	-443.709667309187	57	43	0
576	300.565190224326	-443.709667309187	68	47	0
577	300.565190224326	-443.709667309187	64	52	0
578	300.565190224326	-443.709667309187	70	52	0
579	300.565190224326	-443.709667309187	70	49	0
580	300.565190224326	-443.709667309187	56	52	0
581	300.565190224326	-443.709667309187	59	43	0
582	300.565190224326	-443.709667309187	70	41	0
583	300.565190224326	-443.709667309187	67	38	0
584	300.592955229571	-442.782451068982	89	33	0
585	299.6024481036	-440.896695417352	78	59	1
586	297.565905194788	-438.979615855962	77	53	0
587	295.557130238391	-436.135319083929	64	38	0
588	293.080873755738	-431.420926465653	64	48	0
589	289.586356697953	-425.747990480624	63	59	1
590	285.568833071215	-420.05938818492	62	48	0
591	281.083843795815	-412.500685691833	72	49	0
592	276.103627145349	-403.999097583815	60	44	0
593	271.123430902138	-395.49750341475	42	48	0
594	265.648015903018	-386.05302121304	57	56	0
595	259.67738929356	-375.665648980998	67	46	0
596	253.706792617915	-365.278268025257	70	56	0
597	247.736225876492	-354.890878349543	55	36	1
598	241.793467530748	-343.576263805851	66	41	1
599	235.299956303323	-333.173187163658	68	42	0
600	225.835143225035	-317.112780285068	67	38	0
601	219.89249920228	-305.798133792356	78	44	0
602	216.8934052767	-301.068023387343	78	48	0
603	207.428736757953	-285.007573919371	69	47	0
604	197.964141477132	-268.947102571838	61	46	0
605	194.965099010151	-264.216976153664	64	33	1
606	189.022615581052	-252.902284638956	52	38	0
607	179.558164861344	-236.841770702042	69	41	0
608	173.064976017107	-226.438595530577	64	43	0
609	170.093787380145	-220.781234889291	69	41	0
610	163.628443650203	-209.450828719884	71	52	1
611	153.668999924033	-192.447360476479	65	46	1
612	146.680757735798	-181.10124788247	58	45	1
613	139.720355478872	-168.82790741697	59	49	0
614	132.237009847187	-156.538872864097	63	40	0
615	124.753708423115	-144.249824667349	82	52	0
616	117.793432928913	-131.976446883753	65	51	0
617	110.310218455503	-119.687372316606	65	48	1
618	106.321042778494	-113.071379240602	60	40	2
619	98.8378962047282	-100.782283749431	63	35	0
620	87.8886539904051	-81.8928508469835	79	45	1
621	80.9285923435818	-69.6194103108719	79	52	1
622	73.968571975478	-57.3459579087794	62	45	0
623	66.5134401457617	-44.1295874640346	68	66	2
624	59.0305356199387	-31.8404192468151	62	52	1
625	52.0428216924192	-20.4941453812644	94	65	2
626	45.082969368319	-8.22064379788935	86	57	3
627	38.1231583232875	4.05286965146661	93	88	4
628	30.6404245272279	16.342089695856	127	126	3
629	26.6515064284904	22.9581603491679	116	117	6
630	23.1577349402942	28.6313233822584	129	94	3
631	12.7043085358455	46.5780460909009	90	68	4
632	2.27880594367161	65.4520112695172	83	44	0
633	-4.68075449619209	77.7255976293236	83	50	1
634	-11.640273656405	89.9991958569735	68	46	1
635	-19.1227053131443	102.288506804965	77	49	0
636	-26.6050927601755	114.577831399627	75	50	2
637	-33.5644851516117	126.851466936991	67	42	0
638	-40.523836263048	139.125114341266	77	54	0
639	-47.4831460942514	151.398773611523	53	44	0
640	-54.4424146450474	163.672444745898	59	51	0
641	-61.4016419156687	175.946127746254	65	41	1
642	-67.837884382112	188.204115687869	51	52	0
643	-74.2462375829928	201.389329482801	60	49	0
644	-80.654549455212	214.574553474784	63	52	0
645	-86.5398811992491	227.744078421965	72	44	0
646	-92.4251747637754	240.913612043485	55	38	0
647	-98.3382866847678	253.155938722193	75	49	0
648	-103.728428877541	265.382562717423	72	52	1
649	-109.062820438121	279.463625207543	74	52	0
650	-114.397174430895	293.544694965705	63	51	0
651	-119.236423099588	306.682843089104	58	45	0
652	-124.075639880612	319.820997216739	60	55	0
653	-128.91482477379	332.959157350473	64	36	0
654	-133.231053134601	346.081608434208	62	39	0
655	-137.547252750606	359.204064377584	68	49	0
656	-142.386345124105	372.342241316102	52	48	1
657	-147.197537411528	386.407639848068	60	30	0
658	-151.485777363181	400.457327039912	76	47	0
659	-155.801856771053	413.579803502187	56	53	0
660	-160.640822426707	426.718003244139	58	31	0
661	-164.956842773361	439.840489964932	67	43	0
662	-171.141489866131	460.443584847264	52	52	0
663	-177.848980102688	481.062410451472	61	50	0
664	-182.687790294935	494.200637795962	71	50	0
665	-187.003663257346	507.323149351403	68	58	0
666	-191.319507474313	520.445665766485	66	45	0
667	-196.158225144492	533.583909914829	58	49	0
668	-200.446129236137	547.633652166463	71	45	0
669	-204.73400249274	561.683399276808	70	53	1
670	-209.572625330591	574.82166022528	73	47	0
671	-214.411216279375	587.959927176125	66	33	0
672	-216.830499795324	594.529062902555	65	51	0
673	-221.146149579552	607.651612792164	66	61	0
674	-227.881015844119	627.343310170807	66	39	0
675	-232.168704271433	641.393088047393	64	52	0
676	-236.456361863471	655.442870781757	80	45	0
677	-240.771879418113	668.56544280611	79	53	0
678	-245.087368226377	681.688019688241	63	47	0
679	-249.925711183227	694.826331039891	65	48	1
680	-254.764022250311	707.964648394845	62	43	0
681	-259.05152648245	722.014456498437	76	49	1
682	-263.338999878848	736.064269459806	64	44	0
683	-268.177216111042	749.202603613958	70	58	0
684	-272.492525640409	762.325211269781	82	45	0
685	-276.807806422992	775.447823780589	61	42	0
686	-281.618029489415	789.513390296139	73	42	0
687	-286.42821835319	803.578962808475	68	41	0
688	-290.743407666218	816.701590977609	68	50	1
689	-295.05856823246	829.824224005453	79	65	0
690	-299.896565212053	842.962597761303	57	38	0
691	-304.706624104641	857.028193070553	70	61	0
692	-308.993787000887	871.078057304956	73	47	0
693	-313.30882734945	884.20071084518	48	47	0
694	-317.62383895088	897.323369242251	51	51	0
695	-321.966732177651	909.518816950731	68	45	2
696	-326.337510151323	920.787053976208	63	36	0
697	-329.6625545469	932.023816474713	65	54	2
698	-332.492639518809	942.317626345903	70	49	0
699	-335.378536630538	950.757007283159	70	46	0
700	-337.797398582567	957.326218608767	65	50	0
701	-338.675614950189	962.920993305743	70	45	0
702	-339.058892973117	967.572811846621	62	37	0
703	-338.947234704741	971.281674059108	53	60	0
704	-337.817792059563	974.03183923848	66	61	0
705	-337.239114102616	975.870529715903	64	46	0
706	-337.21119984932	976.797745282762	57	46	0
707	-336.688350724289	976.782004697248	52	32	1
708	-336.137587565347	977.693479748443	62	48	0
709	-336.109673529572	978.620695321821	75	41	0
710	-336.109673529572	978.620695321821	76	39	0
711	-336.109673529572	978.620695321821	61	47	1
712	-336.109673529572	978.620695321821	78	39	0
713	-336.109673529572	978.620695321821	55	39	1
714	-336.137587565347	977.693479748443	57	48	0
715	-336.165501598385	976.766264176928	58	38	1
716	-336.137587565347	977.693479748443	59	45	0
717	-336.081759491004	979.547910894267	61	48	1
718	-336.025931405369	981.40234204568	78	52	1
719	-337.015799997491	983.288254280575	49	47	0
720	-339.574212031788	985.221389214508	72	52	1
721	-343.206233193167	986.258792709559	59	48	1
722	-346.922001943632	984.514552633278	69	40	0
723	-349.152978967701	979.941442660056	59	53	0
724	-349.320479893766	974.378149506636	59	41	0
725	-347.919430398906	968.767630435526	73	44	0
726	-345.500591098506	962.198413087055	64	34	0
727	-342.614722528029	953.759024932981	61	44	0
728	-339.756756137242	944.392423414625	58	46	0
729	-336.403835573175	934.082868056372	63	45	0
730	-332.033099088876	922.814620180987	57	56	0
731	-327.662338019174	911.546377172694	70	39	0
732	-323.842321345524	899.366662342101	59	40	0
733	-319.527330685232	886.243997453712	70	45	1
734	-314.689449718979	873.105599658564	74	44	0
735	-309.879444182967	859.039992328733	78	50	1
736	-305.069404443726	844.974391001277	69	37	0
737	-300.231425495702	831.836011209525	61	53	0
738	-295.944186690147	817.786157234572	63	34	1
739	-291.656917048269	803.736308118328	57	60	0
740	-286.818843263783	790.597945123911	66	56	0
741	-282.008638192608	776.532372588292	73	39	0
742	-277.721273722418	762.482539122924	78	52	0
743	-273.405979904695	749.359926057048	55	41	0
744	-268.567779394449	736.221585864201	68	41	0
745	-263.757443195675	722.156036125496	61	47	0
746	-258.947072794661	708.090492386371	73	53	2
747	-254.631657190504	694.967900376767	60	53	0
748	-250.344105794618	680.918097675778	69	48	0
749	-245.533637311775	666.852570731193	57	42	0
750	-240.695243987604	653.71426534187	55	48	0
751	-236.379708169377	640.591693846509	53	44	0
752	-232.092032157816	626.541911654174	64	45	0
753	-227.281432549877	612.476407510228	62	48	1
754	-222.44291250268	599.338124922477	61	35	0
755	-217.6043605663	586.199848337099	53	43	0
756	-213.28867421794	573.077302757651	72	34	0
757	-209.000842119858	559.027546475641	63	33	0
758	-204.19007834408	544.96207112819	56	47	0
759	-199.351399685896	531.823817346245	55	52	0
760	-195.035593125853	518.701292282902	44	50	0
761	-190.719757820189	505.5787720792	72	38	1
762	-185.908864079451	491.513319532387	50	40	0
763	-181.097936137579	477.44787298888	69	34	0
764	-176.7820093669	464.32536844071	64	43	0
765	-172.466053850949	451.202868752182	67	46	1
766	-167.627155950875	438.064654579386	62	39	0
767	-163.339013368066	424.014949575998	68	44	0
768	-159.050839950738	409.965249432251	59	44	0
769	-154.211847220315	396.827052059583	64	43	0
770	-149.372822601697	383.688860690221	65	46	2
771	-145.056687815289	370.566391780041	66	43	0
772	-140.740524284192	357.443927728571	51	34	0
773	-135.929272540496	343.378537582234	64	43	0
774	-131.640913254581	329.328868209384	61	53	0
775	-127.324659831764	316.206419276074	73	34	0
776	-122.485447864223	303.068261513487	58	47	1
777	-117.646204008837	289.930109755136	71	45	0
778	-112.806928266073	276.791964001022	64	42	1
779	-107.444686118281	263.638112438843	69	47	0
780	-101.559472846333	250.468557068147	64	48	1
781	-93.2545198039734	230.729950262234	68	41	2
782	-84.9494855786907	210.991360843182	63	53	0
783	-82.006808929902	204.406598689966	64	44	0
784	-78.5411803495372	197.806130477227	51	42	1
785	-68.6393231321708	178.947666185908	68	50	1
786	-58.7373751399573	160.089226067998	51	45	1
787	-51.8059575342922	146.888332367875	57	45	0
788	-44.8466514284373	134.61466618441	64	53	0
789	-37.3643526461674	122.325308717787	56	51	0
790	-29.882009653782	110.035964893177	73	60	2
791	-22.9225767786265	97.7623360212892	60	45	1
792	-15.4401468316792	85.4730185652152	64	50	1
793	-7.95767267490737	73.1837147520855	73	64	1
794	-0.998113031266257	60.9101231917739	81	58	1
795	5.96148789185099	48.6365434974432	71	61	2
796	12.921130094619	36.3629756690934	99	84	8
797	19.8808135767467	24.0894197067246	131	109	2
798	27.3635029191501	11.8001804323867	128	125	8
799	34.8462364706793	-0.489045199006796	100	107	7
800	41.8060467194882	-12.7625638470054	74	55	7
801	48.7658982472494	-25.0360706299543	65	58	1
802	55.7257910541375	-37.3095655469224	77	64	1
803	63.2086970451637	-49.5987393623218	52	42	2
804	70.6916472449666	-61.8878995310515	68	44	0
805	77.6516668170225	-74.161357132718	63	54	0
806	85.1347039685352	-86.4504909329116	75	45	0
807	92.6177853284171	-98.7396110901609	69	47	1
808	99.5779316649423	-111.013031376526	67	33	0
809	107.061099975952	-123.302125163376	63	39	0
810	114.544312495214	-135.59120530542	83	45	0
811	121.504585594987	-147.864588276483	71	40	0
812	128.464899972896	-160.137959380634	61	47	0
813	135.976044804615	-171.499784462154	77	44	0
814	143.459429514711	-183.788811851293	74	45	0
815	150.392069744994	-196.989361616783	65	51	0
816	157.352552162833	-209.262683537789	58	49	0
817	164.340871973953	-220.608777579851	57	48	0
818	171.824429117609	-232.897753149271	73	48	1
819	179.308030468645	-245.186715072952	65	56	1
820	186.268679326691	-257.459987795912	74	49	0
821	193.229369462002	-269.733248654753	73	46	0
822	200.190100874461	-282.006497642957	67	43	0
823	207.150873563718	-294.279734765179	57	39	0
824	214.634690087696	-306.568632140756	76	44	0
825	222.118550818122	-318.857515872456	55	51	1
826	229.079450266901	-331.130715674721	81	43	0
827	236.04039099178	-343.403903611936	73	45	0
828	243.001372993342	-355.677079677582	60	54	0
829	249.962396271294	-367.950243878178	64	45	0
830	256.923460825812	-380.223396208137	64	48	0
831	263.884566656081	-392.496536672115	69	53	0
832	270.873485464137	-403.842449084856	58	44	0
833	277.339426839608	-415.172685272992	71	49	1
834	283.83317232976	-425.575695023872	79	45	0
835	290.326950233313	-435.978694519028	64	37	0
836	296.29774131492	-446.366021753289	63	48	0
837	302.268562330399	-456.753340266645	57	39	1
838	308.2394132794	-467.140650056303	75	34	1
839	314.210294161981	-477.527951124124	73	41	0
840	320.181204978202	-487.915243468247	62	48	2
841	326.152145727945	-498.302527090535	67	45	0
842	332.123116410861	-508.689801990986	79	45	0
843	338.121873331605	-518.149851879105	74	50	0
844	343.569873475411	-528.521453144029	72	57	1
845	347.971840527956	-538.861735885032	60	38	0
846	351.906304765434	-547.331925990991	65	47	0
847	354.822473168315	-554.843586423434	49	47	0
848	356.197305303882	-561.381064745598	69	43	0
849	357.599893967388	-566.991326219402	77	43	0
850	359.581023545528	-570.76280879695	62	58	0
851	362.691477530636	-571.78394928202	61	51	1
852	366.38046679541	-570.966308298521	60	56	1
853	368.528101909556	-569.174488716759	69	50	0
854	369.134383522556	-566.408492801711	67	48	0
855	368.722347430186	-562.683974320069	56	48	2
856	366.768964142306	-557.98527958151	68	52	0
857	363.274240095983	-552.312406410463	68	38	0
858	359.256494382629	-546.623876001686	74	36	1
859	355.266511990572	-540.008125374094	68	47	0
860	350.809019635315	-531.522282918915	65	41	1
861	345.856271907862	-522.093563340604	64	36	0
862	340.380519737781	-512.64918112196	59	49	0
863	334.381766505481	-503.189134244807	74	41	0
864	328.383040470828	-493.729078624398	51	38	0
865	322.907365383697	-484.284673067741	74	64	0
866	317.431715239829	-474.840260177851	87	41	0
867	311.433068542567	-465.380179806612	66	40	1
868	305.957469412126	-455.935751581565	65	37	0
869	300.977149585786	-447.434193764813	69	53	0
870	295.969084145967	-439.859846116975	67	48	0
871	291.484054385393	-432.301155061461	75	55	0
872	287.494289641036	-425.685338468291	69	61	0
873	283.999784809246	-420.01239779219	72	37	0
874	281.523550991085	-415.297998202965	54	42	2
875	280.037813423201	-412.469357722439	76	38	1
876	279.542568020988	-411.52647744026	60	32	0
877	279.542568020988	-411.52647744026	60	49	0
878	279.542568020988	-411.52647744026	78	30	0
879	279.542568020988	-411.52647744026	68	40	1
880	279.542568020988	-411.52647744026	69	44	1
881	279.542568020988	-411.52647744026	62	48	0
882	279.542568020988	-411.52647744026	69	43	0
883	279.542568020988	-411.52647744026	64	39	0
884	279.542568020988	-411.52647744026	57	43	1
885	279.542568020988	-411.52647744026	60	45	0
886	279.542568020988	-411.52647744026	52	41	0
887	279.542568020988	-411.52647744026	49	49	0
888	279.542568020988	-411.52647744026	70	60	2
889	279.542568020988	-411.52647744026	74	54	1
890	279.542568020988	-411.52647744026	61	50	0
891	279.542568020988	-411.52647744026	67	49	0
892	279.542568020988	-411.52647744026	60	51	0
893	279.542568020988	-411.52647744026	62	41	0
894	279.542568020988	-411.52647744026	55	45	1
895	279.542568020988	-411.52647744026	62	56	0
896	279.019552948768	-411.510813300498	71	48	0
897	278.001292927598	-410.552268631756	70	49	0
898	277.03857405961	-407.739291328005	62	45	0
899	275.057598801097	-403.967768387869	70	58	0
900	272.058371225547	-399.237698353827	69	37	0
901	269.086922627641	-393.580409949645	75	39	0
902	265.620242921636	-386.980237394571	62	47	0
903	261.163099637139	-378.494296899997	69	52	0
904	256.210739766655	-369.065468387678	73	46	0
905	250.735393708921	-359.620966198854	62	48	0
906	244.764842619188	-349.233572165482	67	47	0
907	238.299094323767	-337.903284109198	76	54	0
908	231.83338140673	-326.572985816747	74	50	0
909	224.844700285583	-315.22700647451	92	47	0
910	217.333055018215	-303.865343502723	57	45	0
911	210.372237059695	-291.592123426497	60	43	0
912	203.439247621922	-278.391675399616	74	40	0
913	195.955516091781	-266.102757225744	68	52	0
914	188.471828768728	-253.813825406134	52	51	1
915	181.53897270927	-240.613340106793	73	41	0
916	174.578367260925	-228.340058998205	76	46	1
917	167.094811338058	-216.051088096574	76	61	0
918	159.611299622629	-203.762103546411	77	50	0
919	152.650820935378	-191.488785122521	55	52	1
920	145.690383525915	-179.215454828925	68	53	0
921	138.20700150216	-166.926431186497	68	43	0
922	130.723663686251	-154.637393895537	44	48	0
923	123.763353039045	-142.364026288502	60	42	0
924	116.803083669976	-130.090646811761	57	40	0
925	109.842855578929	-117.81725546997	61	36	1
926	102.910479058395	-104.616636336781	51	50	0
927	95.4273581304005	-92.3275345172733	76	57	0
928	87.9442814107169	-80.0384190520272	64	43	1
929	80.9842229601345	-67.764978537336	64	49	0
930	74.0242057882715	-55.4915261566639	69	42	0
931	66.5412587632891	-43.2023715991527	74	45	0
932	59.0583559471415	-30.9132033968344	70	40	1
933	52.0984655403881	-18.6397137017921	87	67	3
934	45.1386164125288	-6.36621213983744	101	66	3
935	37.6558432922466	5.9229951556772	116	89	8
936	30.1731143812067	18.2122160950676	135	94	7
937	23.2133920197375	30.4857549695298	122	76	3
938	16.2537109376863	42.759305709973	91	108	8
939	8.77111172373407	55.0485657425597	82	57	3
940	-2.20514277729671	73.0110240848735	57	56	0
941	-12.6305106298532	91.8850273909047	63	53	0
942	-19.5899823849322	104.158639176749	68	49	0
943	-23.0836223590304	109.83184165787	55	39	0
944	-26.549412859953	116.432262827642	68	40	0
945	-37.4975098313298	135.322031524964	57	43	1
946	-48.4733519902802	153.284613857977	62	47	0
947	-55.4326144156512	165.558286685497	66	44	0
948	-62.3918355607311	177.831971378997	53	49	0
949	-68.828072126722	190.089960892685	50	39	0
950	-75.2364191984525	203.275176256895	63	47	0
951	-81.6447249416378	216.460401819088	62	30	0
952	-87.5300507817883	229.629928215407	62	53	0
953	-93.4153384421952	242.799463284202	67	47	1
954	-98.7776524958899	255.953296265565	59	53	0
955	-104.139931516838	269.107136524282	66	50	1
956	-109.502175505273	282.260984059423	68	49	1
957	-114.341453752189	295.399126172066	72	50	0
958	-119.703629247961	308.552987591363	57	60	0
959	-124.54284214729	321.69114231877	60	53	0
960	-128.859097166394	334.813588542864	70	42	0
961	-133.698247862165	347.951754674315	52	54	0
962	-138.537366669974	361.089926811866	67	46	0
963	-142.825665152108	375.139604287222	66	44	0
964	-147.113932799897	389.189286620356	65	41	0
965	-151.95295677823	402.327475558035	73	51	0
966	-156.269032528391	415.449952558614	51	35	0
967	-160.585079533688	428.572434418835	48	41	0
968	-165.424010991468	441.710640159436	58	33	1
969	-169.71212528646	455.760347866453	59	38	0
970	-174.000208746991	469.810060431249	69	50	0
971	-178.839045374014	482.948282971978	65	59	0
972	-183.154943424335	496.070790208876	64	43	1
973	-187.470812729152	509.193302304484	73	50	0
974	-192.309556834167	522.33154165186	65	42	0
975	-196.597486939747	536.381279584952	80	55	0
976	-200.885386210517	550.431022378616	73	44	1
977	-205.724035483669	563.569278523326	67	47	1
978	-210.039755831589	576.69181599468	68	48	0
979	-214.35544743354	589.814358324744	76	39	1
980	-219.194004183519	602.95263127517	56	39	0
981	-223.481750097242	617.002399436198	68	45	0
982	-227.769465175748	631.052172456868	72	51	0
983	-232.607927092467	644.190462204628	70	36	0
984	-237.44635711977	657.328757958487	62	37	1
985	-242.284755257482	670.467059712857	70	36	0
986	-246.600237265637	683.589638217352	66	45	0
987	-250.88779730245	697.639437143691	54	69	0
988	-255.17532650358	711.689240929671	59	37	0
989	-259.49072018615	724.811834007502	63	50	0
990	-264.32896285411	737.950163360685	77	57	1
991	-269.16717363213	751.088498716243	68	40	0
992	-275.873656955955	771.707495640032	59	55	0
993	-280.161016013531	785.757327491418	67	53	0
994	-282.580069998396	792.326504318044	58	43	1
995	-286.895284400729	805.449128168635	63	43	1
996	-291.210470056103	818.571756876074	60	36	0
997	-298.439588527894	839.206528114155	68	48	0
998	-303.249657102453	853.27212162409	68	39	1
999	-307.564736128435	866.394768686965	71	50	0
1000	-314.298730765062	886.086617236957	60	44	1
1001	-316.717667150311	892.655815364793	69	47	0
1002	-321.032658363343	905.778477543965	70	43	0
1003	-327.766518922523	925.470349608921	63	42	1
1004	-331.614409143338	936.722853210755	68	36	0
1005	-334.967338381975	947.032404783182	73	37	2
1006	-337.82531277719	956.399003065191	68	54	0
1007	-339.170551196847	963.86394965183	76	39	1
1008	-339.525913858088	969.442983801477	77	44	0
1009	-338.863490973949	974.063320731744	67	49	1
1010	-337.706134605454	977.740701494738	62	60	0
1011	-337.099542807904	980.50660755951	59	48	0
1012	-337.538648340327	983.303994915448	64	45	0
1013	-339.051363916311	985.205648331903	68	32	0
1014	-342.160537198128	986.227310130373	67	45	0
1015	-345.848389341205	985.410284711048	79	55	0
1016	-348.546380034648	982.707347232848	74	47	0
1017	-349.731661609956	978.102753696963	70	47	0
1018	-348.853463853942	972.507976423018	69	48	1
1019	-346.957478881348	965.954500212334	72	52	0
1020	-344.566551927244	958.458067939617	69	44	1
1021	-341.185741045687	949.075723906048	58	49	1
1022	-337.309974543576	938.750426691025	69	33	0
1023	-333.462100992561	927.49791779276	66	40	1
1024	-329.642117614741	915.318197205663	73	45	0
1025	-325.299252525496	903.122741364874	69	38	0
1026	-320.489321078989	889.057120838203	60	54	0
1027	-315.67935542902	874.99150631018	65	43	0
1028	-311.364310931996	861.868850598112	74	42	0
1029	-307.077144305571	847.818984210491	78	43	0
1030	-302.267080571328	833.753386476077	62	42	0
1031	-297.456982634088	819.687794741243	62	34	0
1032	-292.646850493853	805.62220900692	67	55	1
1033	-285.94050955784	785.003183516674	65	38	1
1034	-281.653167964541	770.953345733695	60	41	1
1035	-279.234098340268	764.384169781581	70	35	0
1036	-274.423833913985	750.318606842309	53	42	0
1037	-269.613535285345	736.253049899824	61	49	0
1038	-264.775306029478	723.114714500494	57	47	0
1039	-259.937044883671	709.976385105401	75	38	0
1040	-252.707486908999	689.34168672096	61	49	0
1041	-246.000739743235	668.722730932757	68	43	0
1042	-241.713128768082	654.672937945463	66	54	0
1043	-236.902597563923	640.607421800494	65	49	0
1044	-232.064143605123	627.469127210788	67	35	0
1045	-227.225657756906	614.330838624388	58	41	0
1046	-222.937920483993	600.281066686846	57	43	0
1047	-218.650152375514	586.231299609877	58	43	1
1048	-216.230866021011	579.662162965164	64	41	1
1049	-211.392269395175	566.523894178681	62	47	0
1050	-204.685097236652	545.90501061175	72	37	1
1051	-200.397204514593	531.855264046229	60	55	0
1052	-195.558497111953	518.717015060596	55	36	0
1053	-190.719757820189	505.5787720792	63	48	0
1054	-186.403893769253	492.456256734207	63	35	0
1055	-182.088000972697	479.333746246994	79	40	0
1056	-177.277044512215	465.268304499798	76	47	0
1057	-172.466053850949	451.202868752182	69	48	0
1058	-167.627155950875	438.064654579386	50	40	0
1059	-163.311141373415	424.94216515217	70	48	0
1060	-158.9950980508	411.819680580869	72	50	0
1061	-154.183977426554	397.754267635755	59	51	0
1062	-149.895742750028	383.704577748664	63	44	0
1063	-145.579609534878	370.582108297385	75	50	1
1064	-141.263447574864	357.459643704817	65	54	0
1065	-136.947256869928	344.337183971889	61	48	0
1066	-132.135975450976	330.271798623726	59	42	0
1067	-127.324659831764	316.206419276074	56	47	1
1068	-122.485447864223	303.068261513487	70	48	1
1069	-117.646204008837	289.930109755136	74	43	1
1070	-112.806928266073	276.791964001022	68	37	0
1071	-107.444686118281	263.638112438843	56	54	1
1072	-102.082408937858	250.484268153086	63	51	2
1073	-96.7200967246899	237.330431140959	61	57	0
1074	-87.8921526826452	217.576125166379	63	41	0
1075	-82.006808929902	204.406598689966	81	46	0
1076	-79.0641227362794	197.821838703938	56	50	0
1077	-72.6279273342225	185.563833370805	70	41	0
1078	-62.7260133647942	166.705383569933	67	48	1
1079	-56.3175672521465	153.520188510418	55	38	2
1080	-52.301060267142	147.831252953969	58	39	0
1081	-41.3252180574927	129.868661058135	65	37	0
1082	-30.9000745489029	110.994585106149	60	36	0
1083	-27.4342855494469	104.394160484895	57	42	0
1084	-23.9684854300576	97.7937388243154	69	48	1
1085	-13.0202249481226	78.9040071824566	59	53	0
1086	-5.53773149556946	66.6147078862414	72	55	1
1087	1.4218466579332	54.3411205383018	79	62	1
1088	12.398168443644	36.3786726249382	100	80	4
1089	16.4148816718371	30.689804090187	122	96	3
1090	23.3745849945699	18.4162540659308	163	114	9
1091	34.3232704242109	-0.473350940272212	98	124	15
1092	38.3122239485965	-7.08941390831023	79	89	7
1093	45.2720556360437	-19.3629266312346	93	69	4
1094	55.7257910541375	-37.3095655469224	77	61	0
1095	59.2196630270919	-42.9827006356791	66	55	0
1096	66.7025895349216	-55.2718680817634	68	45	0
1097	77.6794827793492	-73.2341412622482	54	47	0
1098	84.639542031975	-85.5075869867578	62	43	0
1099	91.5996425626799	-97.7810208443552	55	45	0
1100	99.0827634903835	-110.070129184052	67	46	0
1101	106.565928626223	-122.359223878942	73	33	1
1102	113.526155920932	-134.63262042217	81	44	1
1103	120.486424493778	-146.906005097553	76	51	0
1104	127.969719322922	-159.195060697384	52	53	0
1105	135.453058359795	-171.48410265334	81	51	1
1106	142.413453695306	-183.757450013421	72	37	0
1107	149.37389030843	-196.030785504729	69	41	0
1108	156.334368199343	-208.304109128192	59	53	0
1109	163.817879670183	-220.593099266291	71	45	0
1110	171.30143534852	-232.882075753994	71	45	0
1111	178.262040000409	-245.155362063088	67	51	0
1112	185.222685929853	-257.428636501543	58	42	1
1113	192.706371298525	-269.717573896982	62	45	0
1114	200.190100874461	-282.006497642957	72	45	1
1115	207.150873563718	-294.279734765179	80	47	0
1116	214.111687529949	-306.552960019559	70	52	0
1117	221.072542772919	-318.826173407026	64	50	0
1118	228.033439292514	-331.099374924786	67	43	0
1119	235.51738403982	-343.38823412545	64	58	0
1120	243.029151086812	-354.749863540754	50	45	0
1121	249.990172766789	-367.023027728312	63	62	1
1122	256.951235723216	-379.296180048957	52	40	0
1123	263.912339955568	-391.56932050176	79	47	0
1124	271.396499627794	-403.858114219271	62	35	0
1125	278.880703505652	-416.146894288249	78	47	0
1126	285.841934495198	-428.419997421093	67	51	0
1127	292.80320676032	-440.693088684231	60	63	0
1128	300.287540324556	-452.981829655357	64	39	0
1129	307.771918094077	-465.270556979813	76	44	0
1130	314.733317115053	-477.54361092113	62	49	0
1131	321.694757411489	-489.816652994603	65	37	1
1132	328.656238983211	-502.089683199301	52	46	0
1133	335.617761830217	-514.362701536156	64	45	0
1134	342.056297141826	-526.620051636361	83	44	1
1135	347.504318511288	-536.991647587158	59	43	0
1136	351.411026689864	-546.389054477215	63	51	0
1137	353.804161433014	-553.885060362518	64	49	0
1138	355.178991646564	-560.422539039515	57	35	0
1139	356.581578613957	-566.032800870948	71	50	0
1140	358.562706834171	-569.804283934645	68	49	0
1141	361.094624011195	-572.66420378536	61	47	0
1142	364.205079693405	-573.685343162157	53	44	0
1143	366.848001545353	-572.836394326761	69	54	0
1144	368.995637321612	-571.044574506581	72	45	0
1145	369.657417072915	-566.424145846628	61	43	0
1146	368.25481329608	-560.813888465986	63	45	0
1147	365.778399174276	-556.099540024996	62	46	0
1148	362.283678075997	-550.426666005515	61	42	0
1149	360.274805446621	-547.58240080066	56	48	0
1150	355.789542389335	-540.02378012985	67	45	1
1151	348.827917821414	-527.750795811415	69	39	0
1152	346.351545659476	-523.036435567774	66	28	0
1153	340.380519737781	-512.64918112196	59	49	0
1154	330.914890728192	-496.589017194696	58	60	2
1155	324.448677111883	-485.258865378797	61	48	0
1156	317.982498873142	-473.928703326732	74	48	0
1157	311.021097457851	-461.655654573813	58	47	0
1158	303.536717734067	-449.366932823323	76	60	0
1159	299.519152410037	-443.678344129585	70	35	1
1160	292.06260581041	-430.462385220453	57	38	1
1161	281.111613243818	-411.573469485156	67	41	1
1162	273.627412051894	-399.284693160094	52	47	0
1163	266.171027935983	-386.068687004969	73	42	0
1164	258.686916865583	-373.779883397743	61	34	1
1165	251.202850001166	-361.491066146642	68	41	0
1166	244.269612870645	-348.290687588975	66	47	1
1167	237.308640724572	-336.017513322644	59	46	0
1168	229.824705257663	-323.728656985797	83	41	1
1169	222.368596907356	-310.512570889667	66	48	0
1170	215.407753118023	-298.239359314553	78	39	0
1171	208.446950605547	-285.966135873459	71	46	1
1172	200.963190744049	-273.677226804197	63	54	0
1173	193.479475089465	-261.388304090127	50	48	0
1174	186.518799336685	-249.115043329075	63	41	1
1175	179.558164861344	-236.841770702042	72	44	0
1176	172.597571663093	-224.568486208096	49	49	0
1177	165.114028440672	-212.279511672445	61	47	0
1178	157.630529425573	-199.990523490123	65	37	0
1179	150.670062988647	-187.717201678082	46	46	0
1180	143.709637829452	-175.443867999129	65	36	1
1181	136.22626850626	-163.154840721749	59	45	0
1182	128.742943390796	-150.865799801424	66	46	0
1183	121.782644993975	-138.592428804375	70	56	1
1184	114.850195428648	-125.391829999164	75	39	1
1185	107.367001715815	-113.102749995887	60	54	0
1186	99.883852211351	-100.813656347804	73	42	1
1187	92.9237234541797	-88.5402361797169	68	49	0
1188	85.9636359756114	-76.2668041437864	55	54	0
1189	79.0035897755297	-63.9933602428064	72	61	1
1190	71.5206127082929	-51.7042147777975	63	56	3
1191	64.0376798497164	-39.4150556670502	67	47	0
1192	57.0777604146861	-27.1415744498372	76	37	2
1193	50.1178822585498	-14.8680813703686	82	61	5
1194	42.6350790956058	-2.57888316456228	77	61	7
1195	35.1523201417876	9.71032868046314	130	102	3
1196	28.1925687519251	21.9838590789586	136	103	10
1197	21.2328586411313	34.2574013397098	100	88	3
1198	14.27318980993	46.5309554692358	98	62	5
1199	6.79060329706408	58.8202191311866	93	60	1
1200	-0.719773022690788	70.1822806820273	76	57	1
1201	-11.1729912413284	88.1290644416586	69	59	1
1202	-22.1212333814474	107.018791861832	70	40	2
1203	-29.6036034863209	119.308121916838	75	41	0
1204	-36.5629790995736	131.581762546673	59	55	0
1205	-43.522313432768	143.855415041558	51	42	0
1206	-50.4816064857296	156.129079401493	71	50	0
1207	-57.4130112333223	169.329971292987	72	48	1
1208	-60.8786969274515	175.930421681143	66	46	0
1209	-67.31494085741	188.188408826478	49	63	0
1210	-76.6938384321402	207.031162511557	73	55	0
1211	-83.1021334921243	220.216390420683	61	34	0
1212	-89.5382416898501	232.474412901327	62	48	1
1213	-92.5087402302888	238.131965183653	57	54	0
1214	-97.8710637617041	251.285796853714	59	49	0
1215	-105.653016558732	271.008702204563	75	33	0
1216	-110.987393766234	285.089767335914	75	48	0
1217	-116.321733405231	299.170839735307	67	36	0
1218	-121.160968856944	312.308990259655	71	53	0
1219	-125.477245305665	325.431432701647	72	40	0
1220	-129.793493009522	338.553880004212	61	42	0
1221	-134.632635942078	351.692047335207	65	43	0
1222	-139.471746986674	364.830220669508	40	40	0
1223	-143.760037919332	378.879899224266	89	55	0
1224	-148.048298017762	392.929582638666	67	59	0
1225	-152.364396769146	406.052055316977	71	44	0
1226	-156.680466775433	419.174532856792	62	49	0
1227	-161.519422358077	432.3127337927	69	44	0
1228	-166.330473212525	446.378156318329	69	42	0
1229	-171.141489866131	460.443584846333	49	41	0
1230	-175.45743809198	473.566083445214	68	47	0
1231	-179.773357572325	486.688586902805	67	49	0
1232	-184.08924830734	499.811095217243	42	35	1
1233	-188.405110296968	512.933608392254	58	38	0
1234	-193.215967310593	526.999064517207	68	44	0
1235	-197.503888820705	541.048803532496	61	52	0
1236	-201.819660915877	554.171331823803	61	50	0
1237	-206.658302425349	567.309589166194	58	53	0
1238	-210.974015457788	580.43212771602	69	39	0
1239	-215.261815083097	594.481886703521	83	52	0
1240	-220.07247709576	608.547376425005	64	51	0
1241	-224.388100232813	621.669930090196	83	38	0
1242	-228.703694624128	634.792488614097	59	35	1
1243	-233.542148776934	647.930779560469	55	57	1
1244	-238.380571040325	661.069076510146	62	44	0
1245	-242.69607605075	674.191650693305	66	30	0
1246	-246.983660010155	688.241445302963	64	42	0
1247	-254.213246888015	708.876133745536	55	48	0
1248	-261.470654321136	728.583620125428	56	41	0
1249	-265.78600879939	741.7062202245	53	27	0
1250	-270.10133453086	754.82882518135	52	44	0
1251	-274.911606638809	768.894383295439	81	52	1
1252	-279.198972200043	782.944214068353	56	44	0
1253	-281.095157930627	789.497656714171	67	47	0
1254	-285.933250164031	802.636013066396	66	44	0
1255	-292.639557783725	823.255039378069	62	49	1
1256	-296.926800409216	837.304890119471	60	48	0
1257	-301.764781860926	850.443266270682	74	63	0
1258	-306.07986873039	863.565911713056	73	46	0
1259	-310.394926852721	876.688562015072	72	47	0
1260	-314.709956227918	889.811217172071	62	44	0
1261	-318.530008445843	901.990923364647	63	47	0
1262	-322.405857907084	912.316202294081	58	47	0
1263	-326.281687327428	922.641485067084	68	56	0
1264	-329.662554546958	932.023816473782	69	55	1
1265	-332.025611873483	940.447455293499	62	62	2
1266	-334.388658906333	948.871095612645	53	53	0
1267	-336.807523585565	955.440306335688	69	40	0
1268	-338.236507114081	960.123605927452	69	44	0
1269	-339.14263664512	964.791165199131	61	44	1
1270	-339.525913858088	969.442983801477	60	56	3
1271	-338.919320130546	972.208889615722	79	43	1
1272	-338.312727046374	974.974795513786	68	42	1
1273	-337.706134605454	977.740701494738	59	42	0
1274	-337.099542807904	980.50660755951	65	50	0
1275	-337.538648340327	983.303994915448	58	54	0
1276	-339.051363916311	985.205648331903	81	51	0
1277	-341.637689199008	986.211568934843	62	57	0
1278	-344.774777178129	986.306017049588	82	40	0
1279	-347.967698366672	984.546036351472	54	31	1
1280	-349.647910791275	980.884400276467	64	46	0
1281	-349.787495475146	976.248322647996	67	42	0
1282	-348.909297239268	970.653545379639	79	55	0
1283	-346.4625445524	965.011542950757	53	31	0
1284	-343.520849239663	958.426585125737	70	53	0
1285	-340.634973849403	949.987198416144	70	52	1
1286	-337.282060625264	939.677642217837	73	51	0
1287	-333.434188000392	928.425133320503	46	48	0
1288	-329.586293485539	917.172628261149	63	46	1
1289	-325.766288220184	904.992911512963	72	47	1
1290	-321.451310104632	891.870244464837	67	47	1
1291	-316.613442356465	878.731844269671	70	46	0
1292	-312.298405175155	865.609187476337	56	52	0
1293	-308.011246098671	851.559320010245	66	49	0
1294	-303.201190362684	837.493721077219	71	55	0
1295	-298.363195886952	824.35534368176	85	29	0
1296	-293.553072902723	810.289756749757	65	42	0
1297	-288.74291571544	796.224175816402	63	57	0
1298	-284.427695593564	783.101550335065	54	47	0
1299	-280.140346859873	769.051714170724	65	51	1
1300	-275.330091589596	754.986150033772	60	42	0
1301	-270.491904297261	741.847807439044	75	48	0
1302	-265.681581779325	727.782255301252	51	55	0
1303	-260.871225059265	713.71670916304	66	46	0
1304	-256.032939787488	700.578384573571	75	46	0
1305	-251.745399716194	686.528580252081	64	38	0
1306	-247.457828809158	672.478780789301	62	49	0
1307	-242.619448702899	659.340472999029	53	47	0
1308	-237.808926654456	645.274955656379	62	38	1
1309	-233.521260921319	631.225171846338	73	55	0
1310	-229.205676497309	618.102608448826	73	45	0
1311	-224.367169667734	604.964323458262	66	47	0
1312	-219.556516494602	590.898828913458	63	49	1
1313	-214.745829119754	576.833340370096	59	43	0
1314	-210.430122912105	563.710798028857	55	58	0
1315	-206.114387958485	550.588260548189	80	56	0
1316	-201.275722517923	537.450004364364	53	39	0
1317	-194.568448188133	516.831138436683	69	50	1
1318	-187.861103579751	496.212284263223	60	41	0
1319	-183.02231141855	483.074050884694	73	49	0
1320	-178.183487368398	469.935823510401	66	51	1
1321	-173.372505862615	455.870386565104	54	47	0
1322	-169.084403346293	441.820675085299	58	39	0
1323	-164.768397654989	428.698184038512	48	46	1
1324	-159.929446885828	415.559979467653	70	34	1
1325	-155.090464228415	402.421780900098	56	51	0
1326	-150.802238147473	388.372089932673	68	41	0
1327	-146.513981232129	374.322403823957	52	52	1
1328	-141.67490374489	361.184222057462	66	49	0
1329	-137.358718784002	348.061761787161	59	33	0
1330	-133.042505078309	334.939306376502	61	48	0
1331	-128.203335071332	321.801141415723	66	45	0
1332	-123.391995564802	307.735766871832	68	40	0
1333	-118.580621858069	293.670398330316	55	59	0
1334	-113.741353878402	280.532251379453	62	59	1
1335	-108.902054011181	267.394110434689	80	64	0
1336	-103.539786615351	254.240264162421	72	45	1
1337	-97.6545469716657	241.070714569651	62	43	2
1338	-91.7692691481207	227.901173649356	43	36	0
1339	-85.8839531451231	214.731641402468	65	48	0
1340	-79.9707468193956	202.489333449863	63	43	0
1341	-74.0575050670886	190.247034186497	66	43	0
1342	-67.6491324177478	177.061821087264	58	46	0
1343	-61.2407184399781	163.876618186012	70	38	0
1344	-54.8044168312917	151.61864113342	58	35	2
1345	-47.3221781357424	139.329265483655	61	38	0
1346	-36.3741340239649	120.43947123643	66	47	2
1347	-29.414737767831	108.165831333958	69	50	2
1348	-21.9323456803104	95.8765020510182	77	35	1
1349	-10.9840711635188	76.9867757679895	65	41	3
1350	-4.0245266999118	64.7131791049615	89	57	0
1351	2.9350590435206	52.4395943079144	75	69	3
1352	10.417647266062	40.150324113667	112	69	4
1353	17.9002796980203	27.8610675632954	121	114	8
1354	24.8599922087742	15.5875200787559	161	123	6
1355	31.8197459987132	3.31398446206003	105	127	10
1356	39.3025081275846	-8.97523299604654	82	93	4
1357	46.7853144653491	-21.2644368102774	75	56	2
1358	53.74519502162	-33.537935115397	72	55	0
1359	61.2559080393403	-44.899896716699	64	45	1
1360	68.7388438287308	-57.1890605064109	60	49	0
1361	75.6988495521364	-69.462521485053	59	41	0
1362	82.6588965539704	-81.7359705977142	75	43	0
1363	89.6189848345239	-94.0094078416005	66	46	0
1364	97.1020930614322	-106.298519814387	57	49	1
1365	104.585245496593	-118.587618140504	56	42	1
1366	111.545460540918	-130.861018069088	74	40	0
1367	119.02869992709	-143.150090028532	72	56	0
1368	126.511983520933	-155.439148339443	50	42	0
1369	133.47232532833	-167.712510953657	70	43	0
1370	140.432708413573	-179.98586170096	59	51	0
1371	147.393132776429	-192.259200579487	60	38	0
1372	154.876588804997	-204.548207072541	61	52	0
1373	162.360089040885	-216.837199918926	72	56	0
1374	169.320640165475	-229.11050148122	68	43	0
1375	176.281232567329	-241.383791175671	74	38	0
1376	183.241866246564	-253.657069004141	73	55	0
1377	190.202541203063	-265.930334964767	69	53	0
1378	197.163257436361	-278.203589056619	67	62	0
1379	204.647015587776	-290.492504633032	75	45	0
1380	212.130817946047	-302.781406561844	66	44	3
1381	219.091660939099	-315.054623336531	46	41	0
1382	226.052545208833	-327.327828241512	75	49	0
1383	233.013470755075	-339.601021281444	74	38	0
1384	240.525224205747	-350.96265525464	66	44	0
1385	248.009241490276	-363.251491702162	62	41	0
1386	254.970292197017	-375.524647410028	64	51	0
1387	261.931384179508	-387.79779125005	46	67	0
1388	268.892517438333	-400.070923221298	67	45	0
1389	276.376707151008	-412.359707846306	67	48	1
1390	283.860941069375	-424.64847882092	67	45	0
1391	290.822201084986	-436.921573473141	56	53	0
1392	298.3065219493	-449.210318076424	75	56	0
1393	305.79088701884	-461.49904903397	64	51	0
1394	312.752273790189	-473.772106362507	62	39	0
1395	319.713701837114	-486.045151825063	73	51	1
1396	326.675171159382	-498.318185416982	64	47	0
1397	333.636681756878	-510.591207141988	73	42	0
1398	340.075205269386	-522.848560385406	60	42	0
1399	346.018491778639	-534.163031235337	67	35	0
1400	350.97125549597	-543.591750292107	72	51	2
1401	353.887419335661	-551.103411444463	74	40	1
1402	355.262248486746	-557.640890128911	69	44	0
1403	356.141801209422	-563.23549735453	67	48	1
1404	357.572142270161	-567.918542525731	61	44	0
1405	359.581023545528	-570.76280879695	73	45	0
1406	362.168443323986	-571.768295408227	65	35	1
1407	366.38046679541	-570.966308298521	68	45	0
1408	369.601918807253	-568.278578535654	62	44	0
1409	370.23594867799	-564.585366130807	63	48	0
1410	369.300879055401	-560.845194722526	63	50	0
1411	366.824463807803	-556.130846890621	70	50	0
1412	363.329741356603	-550.457973731682	56	33	0
1413	358.816718153423	-543.826572680846	47	49	0
1414	353.836184752232	-535.325079118833	67	50	1
1415	348.85567175789	-526.823579497635	60	53	0
1416	343.379906553018	-517.379201282747	61	45	0
1417	336.913626500987	-506.049069159664	68	47	1
1418	330.419623667607	-495.646143088117	81	52	0
1419	323.925653247279	-485.243206761777	66	47	0
1420	317.459476360353	-473.9130439125	68	47	0
1421	311.021097457851	-461.655654573813	61	48	0
1422	304.059737318137	-449.382593951188	78	40	1
1423	296.575400334259	-437.093859475106	52	48	0
1424	289.118875182932	-423.877895130776	79	44	0
1425	281.634628319938	-411.589133373462	71	32	0
1426	274.150425662694	-399.300357968546	63	43	1
1427	266.694039969821	-386.084352731705	82	39	1
1428	259.209927433985	-373.79555004742	70	50	0
1429	251.72585910419	-361.506733717397	58	53	1
1430	244.269612870645	-348.290687588975	63	36	0
1431	236.785634662956	-336.00184397772	63	42	2
1432	229.301700661774	-323.712986720726	68	48	0
1433	222.340813997376	-311.43978700228	68	45	1
1434	215.37996861001	-299.166575417854	58	41	0
1435	207.923950515222	-285.950462971814	95	34	0
1436	200.440192119218	-273.661552983336	59	49	0
1437	193.479475089465	-261.388304090127	67	57	0
1438	186.518799336685	-249.115043329075	70	46	0
1439	179.558164861344	-236.841770702042	76	34	0
1440	172.10237333097	-223.625592857599	68	61	0
1441	164.618833283719	-211.336617415771	58	41	3
1442	157.658327167272	-199.063307480887	63	45	0
1443	150.174874069344	-186.774305666797	50	44	0
1444	142.691465179087	-174.485290206969	58	46	0
1445	135.731085824547	-162.211942955852	83	41	0
1446	128.770747747971	-149.938583835959	59	65	0
1447	121.287468550086	-137.649529282935	82	40	0
1448	113.804233560164	-125.360461083241	62	45	0
1449	106.844022246543	-113.087064648978	66	27	0
1450	95.8947113442118	-94.1976530961692	61	52	0
1451	88.4394433369162	-80.981322625652	69	42	0
1452	84.9455002221512	-75.3082122234628	64	43	1
1453	74.4915447955718	-57.3616473041475	68	52	1
1454	63.542528471211	-38.472149127163	74	51	0
1455	56.0596429966972	-26.1829754635692	77	54	1
1456	49.0997693676036	-13.9094806769863	80	57	1
1457	42.1399370175786	-1.63597402349114	80	70	2
1458	34.6293553224532	9.72602291870862	121	116	5
1459	27.1466420433717	22.0152493324131	120	114	6
1460	20.1869348618202	34.2887933095917	111	96	4
1461	12.7043085358455	46.5780460909009	76	76	4
1462	5.22172641940415	58.8673125132918	78	53	1
1463	-1.73785399482585	71.1408938048407	78	53	0
1464	-8.69739312934689	83.4144869605079	72	61	0
1465	-16.1798455477692	95.7037924760953	77	48	0
1466	-23.6622537562507	107.993111633696	60	50	0
1467	-30.6216661222861	120.266742103733	66	57	0
1468	-37.5810372083215	132.540384436026	70	42	0
1469	-44.5403670141241	144.814038637094	71	30	0
1470	-51.4996555396356	157.087704701349	70	49	0
1471	-58.4589027851471	169.361382632516	73	45	0
1472	-65.3902599010617	182.562288079411	70	46	0
1473	-71.7986299141194	195.747497958131	73	46	0
1474	-77.7118692660006	207.989794253372	67	56	0
1475	-83.6250731911277	220.232099235058	63	44	1
1476	-89.5103872233303	233.401628524996	74	35	1
1477	-95.3956630759058	246.571166488342	59	58	0
1478	-100.757965771772	259.72500212118	65	39	0
1479	-106.120233435184	272.878845030442	60	45	0
1480	-111.482466065849	286.032695216127	54	45	0
1481	-116.321733405231	299.170839735307	64	59	0
1482	-121.160968856944	312.308990259655	64	50	0
1483	-125.972309310338	326.374362386763	61	38	0
1484	-130.783615563647	340.439740513451	55	55	0
1485	-135.62275304232	353.577909046784	60	46	0
1486	-142.358478080831	373.269456907175	63	47	2
1487	-149.066267419374	393.888232119381	75	45	0
1488	-151.457908116223	401.384542629123	64	38	0
1489	-155.773986480839	414.507019089535	84	53	0
1490	-161.986593082431	434.182883569971	78	35	0
1491	-166.302600369963	447.305371906608	68	44	0
1492	-171.113615865936	461.37080043368	69	53	0
1493	-175.924597160949	475.436234960333	76	48	1
1494	-180.240512983873	488.558738956228	73	49	1
1495	-184.556400061352	501.681247811764	69	41	0
1496	-189.395162837754	514.819483553991	76	40	0
1497	-193.710990853142	527.942002669908	79	43	0
1498	-197.998909634538	541.99174222257	50	50	0
1499	-202.809697087621	556.057210347615	55	45	0
1500	-207.648333143326	569.195468894206	61	52	0
1501	-211.964040947089	582.318008525297	51	54	0
1502	-216.279720004997	595.440553015098	68	44	1
1503	-221.118263537355	608.578828365542	57	43	0
1504	-225.956775180355	621.717109719291	73	45	1
1505	-230.244476614986	635.766885437071	54	41	0
1506	-234.532147214224	649.816666013561	52	42	1
1507	-239.370564023615	662.954964166507	69	51	0
1508	-243.686063805013	676.077539429069	57	61	0
1509	-250.392807858181	696.696491845883	59	49	0
1510	-257.622361831367	717.331186592579	84	45	1
1511	-261.937741398346	730.453782370314	65	54	0
1512	-266.253092218831	743.57638300769	49	55	0
1513	-271.09128977888	756.714720763266	81	43	0
1514	-275.378682401381	770.764547217637	85	50	0
1515	-279.666044187732	784.814378530718	69	38	0
1516	-284.504146912019	797.952733084559	78	30	1
1517	-289.342217746133	811.091093640774	68	39	0
1518	-293.657389285683	824.21372504998	84	46	0
1519	-297.944627499499	838.263576870784	80	46	0
1520	-302.754698915407	852.329169780016	72	39	0
1521	-307.069780556019	865.451816301793	65	47	0
1522	-311.384833449381	878.574467683211	66	39	0
1523	-316.222716919496	891.712861838751	58	49	0
1524	-320.537710746925	904.835523476824	92	54	1
1525	-324.357730598538	917.015235425904	69	55	0
1526	-328.233550460194	927.340520121157	60	47	0
1527	-331.614409143338	936.722853210755	74	57	0
1528	-334.472399063292	946.089448974468	61	42	0
1529	-336.863351514563	953.585875245742	54	45	0
1530	-338.703529384744	961.993777759373	63	51	0
1531	-339.581743209914	967.588552700356	72	50	2
1532	-338.947234704741	971.281674059108	59	35	0
1533	-338.312727046374	974.974795513786	67	50	0
1534	-337.155371334171	978.652176420204	70	34	0
1535	-336.465037489368	984.199729287066	62	46	0
1536	-337.426990774344	987.012857217342	50	42	0
1537	-339.490467505762	988.003035925329	66	39	0
1538	-342.627554170438	988.097482508048	62	52	0
1539	-345.792556982138	987.264715806581	67	52	1
1540	-348.490546576621	984.56177830603	65	39	0
1541	-349.647910791275	980.884400276467	62	59	0
1542	-349.264646262978	976.232580554672	57	51	0
1543	-347.863597471034	970.622061480768	59	60	0
1544	-345.967609996384	964.068585750647	70	49	1
1545	-343.053828517906	956.5564127611	60	32	0
1546	-339.673012649815	947.174069990404	60	51	0
1547	-336.348008207977	935.937299107201	73	53	0
1548	-332.528041942394	923.757575640455	53	55	1
1549	-328.213106690149	910.634901034646	78	38	0
1550	-323.37528405129	897.496492435224	55	46	0
1551	-318.565338923479	883.430874306709	64	46	0
1552	-313.755359592207	869.365262178704	66	53	0
1553	-308.945346057822	855.29965605028	64	37	0
1554	-304.135298320209	841.234055920504	50	49	0
1555	-299.325216379424	827.168461787514	50	46	1
1556	-295.037968977704	813.118608892895	63	36	0
1557	-290.722788060782	799.99597639218	65	49	0
1558	-285.884706512617	786.857614595443	67	41	0
1559	-281.074493443244	772.792043259367	63	56	0
1560	-276.264246171108	758.72647792194	70	48	0
1561	-271.426066642685	745.588134132326	70	53	0
1562	-267.138630631031	731.538312538527	75	51	0
1563	-262.851163783402	717.488495804369	54	47	1
1564	-258.040784226439	703.422953261994	72	50	1
1565	-253.230370467063	689.357416721061	58	40	0
1566	-248.392030014249	676.219101728871	70	54	0
1567	-241.162350300991	655.584424942732	60	47	0
1568	-236.351818570751	641.51890940126	66	59	0
1569	-234.455485437706	634.965489309281	56	46	2
1570	-227.748550294724	614.346565433778	61	42	0
1571	-222.937920483993	600.281066686846	58	48	0
1572	-218.099371274409	587.142789501697	57	50	0
1573	-213.260790175817	574.004518318921	56	56	1
1574	-208.972959123785	559.954762036912	67	51	1
1575	-202.265763257281	539.335882670246	64	54	1
1576	-197.42707138171	526.197631289251	75	44	0
1577	-193.13913145219	512.147892819718	62	41	0
1578	-188.851160687744	498.098159208894	75	59	0
1579	-184.0123739806	484.959924626164	60	56	0
1580	-179.173555384506	471.821696048602	61	36	1
1581	-174.334704899869	458.683473475277	65	45	0
1582	-169.523696033284	444.618041330948	58	54	2
1583	-165.235567503143	430.568334168755	72	46	0
1584	-160.919536724279	417.445847440511	79	43	0
1585	-156.080559520633	404.307647671551	52	51	0
1586	-151.764469680551	391.185171202756	47	32	0
1587	-147.448351095547	378.062699591741	69	42	1
1588	-143.160070895567	364.013017263263	52	45	0
1589	-138.871759861358	349.963339790702	64	56	0
1590	-134.032627196284	336.825167623349	76	46	0
1591	-129.193462643074	323.687001460232	69	45	0
1592	-124.905057833879	309.637339643203	54	48	0
1593	-120.093691493268	295.571969297715	69	43	1
1594	-114.731498268782	282.418107817881	66	44	0
1595	-109.892203855154	269.279965667985	67	55	0
1596	-104.529942138121	256.12611807324	61	43	0
1597	-99.1676453885157	242.972277753986	69	49	1
1598	-93.805313606339	229.818444708362	72	49	0
1599	-87.3970665181405	216.633200231008	69	44	0
1600	-80.9609257294796	204.375181569718	67	32	1
1601	-75.0476896524196	192.13288085442	73	29	0
1602	-68.6393231321708	178.947666185908	55	43	1
1603	-62.2309152834932	165.762461714447	64	44	0
1604	-55.7946195751429	153.504483092576	63	37	0
1605	-48.8353363730712	141.230810122564	64	39	0
1606	-41.3530612834729	128.941445380449	61	36	1
1607	-33.8707419837592	116.652094281279	74	62	0
1608	-26.9113320121542	104.378458623774	64	47	1
1609	-19.9518807606655	92.1048348322511	50	46	1
1610	-12.4694317620015	79.8155228225514	78	50	1
1611	-4.98693855351303	67.5262244567275	71	51	2
1612	1.97263946628664	55.2526379786432	70	56	4
1613	8.93225876562065	42.9790633628145	82	64	4
1614	15.8919193444308	30.705500616692	114	89	5
1615	26.3175737581914	11.8315708525479	165	141	7
1616	33.249512228067	-1.36917803157121	112	118	12
1617	40.7322873020312	-13.6583927925676	61	75	2
1618	51.7089588389499	-31.620735370554	62	48	0
1619	59.2196630270919	-42.9827006356791	68	53	1
1620	66.7025895349798	-55.2718680817634	80	42	1
1621	74.1855602515279	-67.5610218830407	62	52	0
1622	81.6685751767363	-79.8501620395109	68	51	1
1623	85.1347039685352	-86.4504909329116	59	38	0
1624	88.6286573319812	-92.1236009793356	72	40	0
1625	99.6057426098851	-110.085815469734	69	45	2
1626	110.555114212679	-128.975216532126	62	54	1
1627	117.515364409832	-141.248606289737	61	48	1
1628	121.009408007609	-146.921688747592	65	52	2
1629	128.492704302189	-159.210743427277	77	51	0
1630	139.442337134213	-178.100067182444	64	46	0
1631	142.908640582988	-184.700346940197	59	53	0
1632	150.419869056786	-196.062145627104	69	49	0
1633	161.397495740559	-214.024194718339	65	45	1
1634	168.358039141924	-226.297497963533	60	42	1
1635	175.318623820727	-238.570789341815	68	42	0
1636	182.251457766455	-251.771284893155	52	57	0
1637	189.212126597762	-264.044552547857	68	49	1
1638	196.695835657767	-276.333482664078	72	47	1
1639	204.179588924337	-288.62239913363	76	47	0
1640	211.140384515631	-300.895629471168	66	45	0
1641	218.101221383782	-313.168847939	66	46	0
1642	225.612886426854	-324.530509202741	45	54	0
1643	233.096811879717	-336.819372916594	79	43	0
1644	240.0577739086	-349.092554055154	48	41	0
1645	247.018777213641	-361.365723326802	69	32	0
1646	253.97982179519	-373.638880727813	70	47	0
1647	260.940907652956	-385.912026260979	69	50	0
1648	268.425048275152	-398.200825426728	60	50	0
1649	275.909233103157	-410.489610945806	62	55	0
1650	282.870445717999	-422.762719159946	51	49	0
1651	289.859466981725	-434.108599291183	64	40	0
1652	297.34377978649	-446.39734569937	79	48	0
1653	304.800372842699	-459.613294697367	79	42	1
1654	311.76175348938	-471.886353720911	66	37	0
1655	322.217781829822	-489.832311871462	68	54	1
1656	332.646143081831	-508.705459581688	66	48	0
1657	336.1130324158	-515.30557498429	57	48	0
1658	339.084660694643	-520.96281439811	76	39	0
1659	344.532667088031	-531.334414338693	75	43	0
1660	348.990147286153	-539.820263396017	67	58	0
1661	352.841355868091	-551.072101449594	68	51	2
1662	354.711463574087	-558.55245164223	54	45	3
1663	355.618768019893	-563.219842678867	65	37	0
1664	357.516638883972	-569.772975126281	51	53	0
1665	358.507203905378	-571.658716538921	62	50	1
1666	361.094624011195	-572.66420378536	86	59	1
1667	363.682045260677	-573.669689473696	62	58	1
1668	366.352717005822	-571.893524627201	58	43	0
1669	369.02338655619	-570.117358169518	72	52	0
1670	369.134383522556	-566.408492801711	64	47	2
1671	368.25481329608	-560.813888465986	70	48	0
1672	365.778399174276	-556.099540024996	66	34	1
1673	362.283678075997	-550.426666005515	75	51	0
1674	358.265935535659	-544.738134625368	70	35	0
1675	354.275956545607	-538.1223830292	59	49	0
1676	349.818468274549	-529.636539487168	58	36	0
1677	344.837970236782	-521.135035008192	74	43	0
1678	339.334465474589	-512.617867749184	49	48	1
1679	333.363471964723	-502.230603108183	54	36	0
1680	327.420267227455	-490.916113464162	65	47	0
1681	320.954071975779	-479.585956132971	66	49	0
1682	313.992652186193	-467.312912462279	65	45	1
1683	307.031273672124	-455.039856921881	81	51	0
1684	299.54691763845	-442.751127894036	63	41	1
1685	292.062605810235	-430.462385220453	69	57	0
1686	281.111613243818	-411.573469484225	66	51	0
1687	270.160720451502	-392.684524428099	58	51	0
1688	262.676585690526	-380.395728098229	69	41	0
1689	255.220270515769	-367.179701958783	54	52	0
1690	247.736225876492	-354.890878349543	72	40	0
1691	240.252225443663	-342.602041093633	67	44	0
1692	233.319055001019	-329.401643900201	62	44	1
1693	225.835143225035	-317.112780285068	61	44	0
1694	218.351275655732	-304.823903024197	67	48	1
1695	211.418238590122	-291.623468557373	50	50	0
1696	203.934459678072	-279.334564937279	49	59	0
1697	196.45072497311	-267.045647671446	70	43	0
1698	189.490030845278	-254.772391993552	63	48	0
1699	182.006383088767	-242.48344835639	58	48	0
1700	174.522779539402	-230.194491073489	63	47	0
1701	167.562212172314	-217.9211980775	65	47	1
1702	160.078695572098	-205.632214423269	65	41	0
1703	152.595223179087	-193.343217124231	58	49	0
1704	145.634782573441	-181.069886811078	77	45	0
1705	138.674383245758	-168.796544629149	59	54	0
1706	131.714025195397	-156.523190582171	64	54	0
1707	124.230725236994	-144.234141463414	65	39	0
1708	116.775276576867	-131.017862756737	55	44	0
1709	109.815046887728	-118.744471402839	78	53	0
1710	102.854858476843	-106.471068182029	66	53	0
1711	95.371734129556	-94.181966336444	56	54	2
1712	87.8886539904051	-81.8928508469835	64	44	0
1713	80.9285923435818	-69.6194103108719	79	51	1
1714	73.968571975478	-57.3459579087794	59	41	0
1715	66.4856215310283	-45.0568033251911	68	44	1
1716	59.0027152954717	-32.7676350977272	57	51	1
1717	52.0428216924192	-20.4941453812644	79	62	2
1718	45.082969368319	-8.22064379788935	83	82	3
1719	37.6001928285696	4.06856352183968	113	69	10
1720	30.1174604980042	16.3577844863757	125	98	7
1721	23.1577349402942	28.6313233822584	103	100	10
1722	16.1980506618856	40.9048741459846	106	81	2
1723	9.23840766301146	53.1784367756918	106	71	0
1724	2.27880594367161	65.4520112695172	69	61	1
1725	-4.65291956515284	78.6528133796528	68	45	1
1726	-12.1353922565468	90.9421115927398	76	50	0
1727	-19.6178207382909	103.231423450634	70	54	3
1728	-26.5772528114612	115.505047113635	69	38	0
1729	-33.536643604748	127.778682639822	72	43	0
1730	-41.0189423871925	140.06803358905	72	55	1
1731	-48.5011969595216	152.35739817936	73	43	0
1732	-55.4604609831003	164.631071019918	58	42	0
1733	-62.419683726388	176.904755722731	53	42	0
1734	-68.8559217790607	189.162745245732	60	37	0
1735	-78.234810426482	208.005502397195	70	43	0
1736	-84.6430992716923	221.190732676536	47	36	0
1737	-90.5284087777836	234.360263420269	67	41	1
1738	-98.8333657997428	254.098865037784	69	42	1
1739	-104.195647353423	267.252705304883	71	49	0
1740	-109.557893874473	280.406552846543	72	53	0
1741	-114.397174430895	293.544694965705	52	40	0
1742	-116.816802751215	300.113768275827	66	33	0
1743	-121.656035475899	313.251919403672	45	51	0
1744	-128.391898557195	332.943442899734	72	58	1
1745	-132.680263755028	346.993109039962	62	49	1
1746	-135.071963980328	354.48940935079	58	46	2
1747	-137.491520970361	361.058495565318	59	49	0
1748	-144.750144108373	380.765763218515	75	49	0
1749	-151.485777363181	400.457327039912	70	42	0
1750	-153.382361985219	407.010705880821	58	46	0
1751	-158.193472717307	421.076118208468	79	68	0
1752	-164.901097793889	441.694921137765	64	58	1
1753	-169.217087308876	454.817412716337	62	40	0
1754	-174.055958133715	467.955629261211	65	53	0
1755	-178.894797070359	481.093851806596	62	52	0
1756	-183.182820317161	495.143574626185	61	53	0
1757	-187.470812729152	509.193302304484	74	34	2
1758	-191.786653288349	522.315819259733	70	47	1
1759	-196.1024651021	535.438341073692	66	52	0
1760	-200.941148573707	548.576591219753	56	42	0
1761	-205.751917821413	562.642062946223	67	56	0
1762	-210.039755831589	576.69181599468	52	58	0
1763	-214.35544743354	589.814358324744	65	47	0
1764	-219.194004183519	602.95263127517	53	40	0
1765	-223.509636722447	616.07518386282	66	42	0
1766	-227.825240515522	629.197741311044	61	43	0
1767	-232.63581591862	643.263246634044	68	47	0
1768	-236.923469735601	657.313029910438	89	51	0
1769	-241.238983632647	670.435602471232	66	39	1
1770	-246.077353025088	683.573909023777	58	45	1
1771	-250.915690527647	696.712221578695	69	42	1
1772	-255.23111504328	709.834809799679	70	44	1
1773	-259.51861550071	723.884618442506	73	54	2
1774	-264.32896285411	737.950163360685	59	47	0
1775	-268.644297472318	751.072766696103	57	53	1
1776	-272.959603343974	764.195374890231	63	50	1
1777	-277.769853772421	778.260936605744	74	50	0
1778	-282.580069998396	792.326504318044	65	30	1
1779	-286.895284400729	805.449128168635	60	35	0
1780	-291.210470056103	818.571756876074	73	52	0
1781	-296.048493472044	831.710125831887	66	44	0
1782	-300.858579726773	845.775716342963	70	45	0
1783	-305.1457686387	859.825576258823	57	38	0
1784	-309.460834076745	872.948225480504	78	48	0
1785	-314.298730765062	886.086617236957	71	37	0
1786	-318.61373713729	899.209276714362	67	47	0
1787	-322.928714762267	912.331941051409	74	34	0
1788	-327.271575284656	924.527394699864	64	42	0
1789	-330.624526186555	934.836942495778	67	41	1
1790	-333.48251974507	944.203537538648	64	47	0
1791	-336.368413446646	952.64291919861	66	43	0
1792	-338.236507114081	960.123605927452	65	50	0
1793	-339.086807533284	966.645596295595	62	47	0
1794	-339.470084495144	971.297414905392	62	36	0
1795	-338.779747218126	976.8449674109	62	42	0
1796	-338.117325671657	981.465304470621	57	55	0
1797	-339.107193363074	983.351217195392	64	47	0
1798	-341.6656044845	985.284353373572	77	56	0
1799	-344.802693133068	985.378801499493	54	56	0
1800	-347.995614985528	983.618820813484	64	48	0
1801	-350.170759444474	980.900142426603	62	52	0
1802	-350.310344686266	976.264064807445	75	57	0
1803	-348.909297239268	970.653545379639	84	47	1
1804	-346.4625445524	965.011542950757	76	42	1
1805	-343.548764664389	957.499369601719	80	55	2
1806	-340.662888579536	949.059982889332	66	51	0
1807	-337.282060625264	939.677642217837	72	38	0
1808	-333.406275005429	929.352348849177	69	44	0
1809	-329.530469345162	919.027059322223	64	50	0
1810	-325.187608418055	906.831603489816	63	41	0
1811	-320.872630817874	893.708936984651	62	43	1
1812	-316.557624470501	880.586275338195	63	47	1
1813	-311.196864906291	867.432143815793	60	49	0
1814	-305.83607030625	854.278019567952	84	34	1
1815	-301.026011308131	840.212423049845	58	47	1
1816	-296.215918107249	826.146832530387	59	38	0
1817	-291.377887762035	813.008463559672	71	56	0
1818	-286.567727312678	798.942885039374	52	25	0
1819	-282.280404776218	784.893046173267	61	49	0
1820	-278.515925201122	770.858945342712	58	55	0
1821	-274.751418154337	756.824848354794	65	38	0
1822	-270.986883635924	742.790755209513	64	36	0
1823	-266.699442803161	728.740934157744	60	34	0
1824	-261.861194875208	715.602602362633	60	57	0
1825	-257.05080963549	701.537061022595	56	54	0
1826	-252.240390193474	687.471525681205	66	49	0
1827	-247.402044286486	674.333211892284	73	46	0
1828	-242.5915575978	660.267688551918	66	35	0
1829	-238.303925428947	646.21789934393	76	46	0
1830	-233.988373408793	633.095330549404	60	49	0
1831	-229.149900778313	619.957039560191	56	59	1
1832	-224.339282964473	605.89153901767	81	49	1
1833	-219.528630948975	591.826044473797	61	40	0
1834	-214.690060340916	578.6877714945	52	48	0
1835	-210.374356219778	565.565229154192	65	39	1
1836	-206.08650565712	551.51547610946	78	42	0
1837	-201.275722517923	537.450004364364	67	41	0
1838	-196.959928501863	524.327477141283	49	48	0
1839	-192.644105740357	511.204954778776	52	55	1
1840	-187.805347777437	498.066715399735	63	56	0
1841	-182.994434673572	484.001266454346	68	55	0
1842	-178.183487368398	469.935823510401	57	44	0
1843	-173.867542825348	456.813322205096	67	29	2
1844	-167.159988160769	436.194504147395	60	53	0
1845	-159.929446885828	415.559979467653	58	44	0
1846	-155.613382133364	402.437498676591	63	50	0
1847	-151.297288635513	389.315022748895	52	42	0
1848	-146.45824534609	376.17683498282	63	42	0
1849	-142.169959688676	362.127153731883	73	46	0
1850	-137.881643197383	348.077477340586	71	42	0
1851	-133.042505078309	334.939306376502	64	36	0
1852	-128.726262627984	321.816855823621	62	29	2
1853	-124.409991432971	308.694410131313	74	42	0
1854	-119.570760794741	295.556255972013	70	43	0
1855	-114.759358570504	281.49089222867	49	42	0
1856	-109.947922146122	267.425534487702	73	54	0
1857	-104.585657896474	254.271686882712	62	54	2
1858	-98.7004214011249	241.102135829628	60	41	0
1859	-92.8151467258576	227.93259344995	65	45	0
1860	-86.9019801268005	215.690275355242	71	47	0
1861	-80.4658363878261	203.432257479057	64	47	0
1862	-74.0575050670886	190.247034186497	66	42	0
1863	-67.6491324177478	177.061821087264	71	52	0
1864	-60.6899243199732	164.7881278079	63	47	1
1865	-53.7306749418494	152.514446391724	71	53	3
1866	-46.7992287671077	139.313561172225	64	42	0
1867	-39.8398952301941	127.039903476834	61	59	0
1868	-32.8805204132805	114.766257647425	77	45	1
1869	-25.9211043160758	102.492623683996	62	46	1
1870	-18.4386917112861	90.2033007666469	57	53	0
1871	-10.9562348964973	77.9139914931729	53	58	1
1872	-3.99669203103986	65.6403948431835	78	56	4
1873	3.4858517376706	53.3511119373143	84	56	2
1874	10.9684397160308	41.0618426753208	76	84	3
1875	17.9281093492173	28.7882833359763	121	107	7
1876	24.8878202618798	16.5147358644754	152	124	6
1877	31.8475724536111	4.24120025709271	125	127	9
1878	39.3303328727488	-8.04801718983799	85	93	3
1879	46.8131375007797	-20.3372209910303	78	62	3
1880	53.7730164589593	-32.6107192840427	71	52	0
1881	60.7329366959166	-44.8842057101429	82	52	2
1882	67.7207164552528	-56.2304644146934	56	48	0
1883	74.6807176514412	-68.5039271004498	56	46	0
1884	82.163735751994	-80.7930663479492	69	45	1
1885	89.6467980607995	-93.0821919525042	61	61	0
1886	96.6069260214572	-105.355617321096	58	48	0
1887	104.090075281449	-117.644716555253	75	37	1
1888	111.573268749693	-129.933802144602	66	48	0
1889	118.533523474121	-142.207190196961	66	50	0
1890	128.960080849822	-161.080858001485	69	51	0
1891	139.937522660475	-179.042964470573	60	58	0
1892	147.420932771522	-191.331984596327	64	41	1
1893	154.381396814249	-203.605311597697	74	49	0
1894	161.341902134242	-215.878626732156	69	49	1
1895	168.302448731847	-228.15192999877	60	39	0
1896	175.786031276395	-240.440898303874	77	46	0
1897	183.269658028148	-252.729852963239	70	58	0
1898	190.230331386556	-265.003118912689	81	59	1
1899	197.191046021821	-277.276372994296	65	53	0
1900	204.674802463618	-289.56528855674	58	43	0
1901	212.158603112213	-301.854190473445	75	48	0
1902	219.119444507174	-314.127407237887	60	43	0
1903	226.080327178934	-326.400612133555	70	45	0
1904	233.069031502004	-337.746589040384	74	51	0
1905	240.553002870991	-350.035439121537	59	54	0
1906	248.037018446019	-362.324275556952	63	45	1
1907	254.99806755461	-374.597431253642	60	48	0
1908	261.959157939185	-386.87057508342	62	44	0
1909	268.920289599919	-399.143707043491	65	49	0
1910	275.881462536752	-411.416827136651	69	45	1
1911	286.860200625786	-429.37854014989	71	42	0
1912	297.811267922574	-448.267440031283	74	43	0
1913	301.278050873545	-454.867585082538	66	56	0
1914	308.2394132794	-467.140650056303	56	45	0
1915	318.695414656249	-485.086617136374	63	46	0
1916	325.684638608829	-496.432436164469	53	46	1
1917	332.178631760646	-506.835369432345	63	37	1
1918	337.654358374013	-516.279762385413	72	49	1
1919	342.607081230381	-525.708491707221	62	41	1
1920	347.036796952831	-535.121559228748	71	39	0
1921	350.97125549597	-543.591750292107	66	36	0
1922	353.887419335661	-551.103411444463	71	55	0
1923	355.262248486746	-557.640890128911	70	35	0
1924	356.141801209422	-563.23549735453	60	42	0
1925	357.049108519801	-567.902888028882	60	43	0
1926	359.030238104984	-571.674370851368	52	46	0
1927	361.589907539368	-573.607074094936	65	44	0
1928	364.232829923683	-572.758126842789	76	49	0
1929	366.903500898741	-570.981961666606	70	42	0
1930	368.555851261248	-568.247272377834	75	48	1
1931	368.694598061731	-563.611190665513	73	46	0
1932	367.264246966748	-558.928149269894	78	51	1
1933	365.283117030689	-555.156670154072	66	52	1
1934	362.806709715805	-550.442319899797	60	42	1
1935	359.311997461598	-544.769443336874	66	42	0
1936	355.845047068957	-538.169347474352	78	53	2
1937	352.37810779491	-531.56924864836	59	49	0
1938	348.41590509587	-524.026274936274	66	54	0
1939	341.454329659464	-511.753277935088	68	48	0
1940	336.446113738406	-504.178979482502	57	41	0
1941	333.969769939838	-499.46461168211	61	59	0
1942	327.008278518217	-487.191590087488	56	49	0
1943	320.046828371997	-474.918556623161	79	47	0
1944	315.066457337409	-466.417015816085	72	40	0
1945	310.581364581478	-458.85834553279	62	41	0
1946	306.619307961897	-451.315331158228	66	47	1
1947	303.152520332776	-444.715190405957	50	40	0
1948	300.15323180065	-439.985140791163	63	41	0
1949	298.144454696216	-437.140845245682	74	40	0
1950	297.1261842596	-436.182305225171	58	56	0
1951	296.603166251443	-436.16664324142	51	47	0
1952	296.603166251443	-436.16664324142	65	48	0
1953	296.603166251443	-436.16664324142	56	42	0
1954	296.603166251443	-436.16664324142	65	50	0
1955	296.603166251443	-436.16664324142	65	47	0
1956	297.1261842596	-436.182305225171	68	39	0
1957	297.621436574496	-437.125183385797	74	59	1
1958	298.611941885203	-439.010939520784	83	43	0
1959	300.125466675439	-440.912357032299	68	40	0
1960	301.143738923129	-441.87089632079	63	37	1
1961	301.638992824592	-442.813773993403	74	40	0
1962	301.611228042515	-443.740990238264	73	53	0
1963	302.134246953181	-443.756651607342	66	47	0
1964	302.657265864895	-443.77231291309	69	52	1
1965	302.657265864895	-443.77231291309	59	56	0
1966	302.134246953181	-443.756651607342	58	51	0
1967	301.611228042515	-443.740990238264	56	55	0
1968	301.115974026616	-442.798112562858	63	46	0
1969	300.62072023761	-441.855234827846	60	41	0
1970	300.62072023761	-441.855234827846	75	53	0
1971	300.62072023761	-441.855234827846	61	45	0
1972	300.62072023761	-441.855234827846	65	36	1
1973	300.62072023761	-441.855234827846	66	38	1
1974	300.62072023761	-441.855234827846	66	35	0
1975	300.62072023761	-441.855234827846	59	54	0
1976	300.62072023761	-441.855234827846	58	47	0
1977	300.62072023761	-441.855234827846	77	42	1
1978	300.62072023761	-441.855234827846	59	43	0
1979	300.62072023761	-441.855234827846	76	39	0
1980	300.62072023761	-441.855234827846	68	33	0
1981	300.62072023761	-441.855234827846	67	46	0
1982	300.62072023761	-441.855234827846	56	51	0
1983	300.62072023761	-441.855234827846	63	50	0
1984	300.62072023761	-441.855234827846	62	51	0
1985	300.62072023761	-441.855234827846	68	40	0
1986	300.62072023761	-441.855234827846	64	57	0
1987	300.62072023761	-441.855234827846	78	42	0
1988	300.62072023761	-441.855234827846	74	52	0
1989	300.62072023761	-441.855234827846	67	43	1
1990	300.62072023761	-441.855234827846	58	51	0
1991	300.62072023761	-441.855234827846	76	45	0
1992	300.62072023761	-441.855234827846	56	52	0
1993	300.62072023761	-441.855234827846	62	53	1
1994	300.62072023761	-441.855234827846	69	53	1
1995	300.62072023761	-441.855234827846	68	30	0
1996	300.62072023761	-441.855234827846	63	47	0
1997	300.62072023761	-441.855234827846	53	52	0
1998	300.62072023761	-441.855234827846	56	46	0
1999	300.62072023761	-441.855234827846	67	49	0
[truncated: 47 more rows]
