# Supplementary material for: Bayesian algorithm to estimate position and activity of an orphan gamma source utilizing multiple detectors in a mobile gamma spectrometry system
Source: PLoS One. 2021 Jan 22;16(1):e0245440. doi: 10.1371/journal.pone.0245440 (PMC7822251; doi:10.1371/journal.pone.0245440)
Supplement: S1 Data — (GZ) [file pone.0245440.s001.gz › synth_data_Co-60_setup_1_real_3.csv]

	V1	V2	V3	V4	V5
1	296.62045060104	-456.583579205908	59	43	0
2	296.62045060104	-456.583579205908	70	48	0
3	296.62045060104	-456.583579205908	73	43	1
4	296.62045060104	-456.583579205908	61	54	0
5	296.62045060104	-456.583579205908	66	43	0
6	296.62045060104	-456.583579205908	65	59	0
7	296.62045060104	-456.583579205908	60	47	0
8	296.62045060104	-456.583579205908	62	45	0
9	296.62045060104	-456.583579205908	65	50	0
10	296.62045060104	-456.583579205908	63	38	0
11	296.12519476976	-455.640702013858	74	45	0
12	295.106919580605	-454.682163696736	61	48	0
13	294.116409277834	-452.796408890747	60	42	0
14	292.107626504439	-449.952114791609	81	52	0
15	289.052809087618	-447.076496171765	52	46	0
16	285.007492013799	-442.315118345432	78	60	0
17	280.466933943972	-436.610857537016	77	54	2
18	275.954156621185	-429.979375575669	59	43	0
19	270.450901398261	-421.462128185667	69	54	0
20	264.975439635513	-412.017657254823	62	44	1
21	260.023016193823	-402.588844429702	61	46	0
22	254.575376616616	-392.217143339105	58	47	0
23	248.632528391725	-380.902551990934	72	45	1
24	242.689712842403	-369.587951938622	75	45	0
25	236.802485059889	-356.418910880573	48	42	1
26	229.897062024451	-342.291306871921	73	39	0
27	222.440901314782	-329.075237154029	66	44	2
28	214.984788233414	-315.859153813682	50	42	0
29	207.005721335532	-302.627384933643	68	49	0
30	199.521918976854	-290.33848952502	63	56	0
31	192.038160824974	-278.049580468796	81	38	0
32	184.582236410875	-264.833441699855	63	47	0
33	177.098568382615	-252.54450536333	58	43	1
34	169.61494456121	-240.255555383861	70	36	0
35	162.13136494736	-227.966591756791	57	39	0
36	154.647829540481	-215.677614485845	73	46	0
37	147.715125921415	-202.477086836472	65	53	0
38	140.231679173827	-190.188083206303	60	42	0
39	132.748276633793	-177.899065931328	74	51	0
40	125.264918301487	-165.610035010614	53	43	0
41	117.781604176911	-153.320990444161	65	40	0
42	110.326140781806	-140.104716285132	75	40	0
43	102.842916782771	-127.815644443035	79	42	2
44	95.8827161215013	-115.542244609445	70	49	0
45	88.4273906151066	-102.325930482708	56	54	0
46	80.9442994850106	-90.0368186375126	61	43	0
47	73.9842271858361	-77.7633814997971	71	48	0
48	66.5290395692573	-64.547027407214	69	44	1
49	59.0460813090322	-52.2578755598515	75	50	1
50	51.5631672574091	-39.9687100686133	84	62	1
51	44.108119108656	-26.7523150919005	82	66	2
52	36.6252951847855	-14.4631223240867	88	74	5
53	29.1425154696917	-2.17391591146588	123	94	5
54	21.6597799638985	10.1153041450307	172	163	14
55	14.1770886672311	22.4045378463343	154	164	23
56	6.72227182524512	35.6210009697825	119	113	4
57	-0.760329342796467	47.9102619467303	67	71	1
58	-7.71992813318502	60.1838381569833	65	51	1
59	-14.6516504897154	73.3846419788897	60	45	0
60	-21.5833283673855	86.5854576453567	64	41	0
61	-29.0657536737854	98.8747704103589	67	44	0
62	-36.5481347702444	111.164096820168	70	45	0
63	-43.4796792605193	124.364949753508	71	55	1
64	-50.9619716923335	136.654302516952	70	42	0
65	-58.4442199139739	148.943668923341	80	48	1
66	-65.3756310158642	162.144559122622	66	45	0
67	-72.3348460355191	174.418245509267	63	42	0
68	-78.771076701174	186.676236594096	60	54	0
69	-85.1794176438707	199.861453528516	68	55	0
70	-91.5877172578475	213.04668066185	72	45	1
71	-97.9959755431046	226.231917987578	56	41	0
72	-104.404192499525	239.417165510356	63	43	0
73	-110.289432928024	252.586712160148	47	46	1
74	-115.623843065114	266.66777134873	71	51	0
75	-120.435283803381	280.733125470579	63	52	1
76	-127.666311476205	301.367560102604	57	45	0
77	-132.47766729322	315.432929227129	72	42	1
78	-134.897263934545	322.002008238807	65	32	1
79	-139.736433301179	335.140170767903	72	40	0
80	-144.547705354227	349.205554895103	60	37	0
81	-149.358943206898	363.270945022814	64	55	0
82	-154.198014600202	376.409125559963	78	38	0
83	-158.486266512598	390.458810593002	54	31	0
84	-162.774487590883	404.508500483818	59	46	0
85	-167.613464154245	417.646697821096	83	53	0
86	-172.424536686565	431.712116749957	61	46	0
87	-177.235575018392	445.77754167933	77	49	0
88	-182.074453606911	458.915757024661	72	47	0
89	-188.781927474891	479.534585990012	67	40	0
90	-193.0699431721	493.584309889935	65	39	0
91	-195.489331064629	500.153426711448	67	41	0
92	-202.196664376184	520.772279191762	47	52	0
93	-206.484586932347	534.822018205188	66	35	1
94	-208.903927409032	541.391143428162	58	28	0
95	-216.134018321696	562.025743677281	82	38	0
96	-220.944742528663	576.091223203577	65	55	0
97	-225.23253774253	590.14098326955	71	39	0
98	-231.939562137472	610.759887815453	65	50	1
99	-234.358814181469	617.329028939828	70	51	1
100	-239.169406106637	631.394531262107	54	42	0
101	-245.876287473133	652.01346016489	70	49	0
102	-250.163910454721	666.063248296268	72	42	0
103	-254.974386619171	680.12877041474	65	50	1
104	-259.812721811992	693.26708296407	72	43	1
105	-262.231877450016	699.836241491139	73	46	1
106	-267.042269845319	713.901778609492	63	49	0
107	-273.748865152244	734.520756217651	76	54	0
108	-275.645095864777	741.07419166714	69	50	0
109	-280.455390177842	755.139745581895	84	46	0
110	-285.265650288435	769.205305497162	62	52	0
111	-287.68471749156	775.774479920976	75	38	0
112	-294.44690262014	794.539062524214	61	52	1
113	-300.686155872303	813.287921980023	68	44	0
114	-302.58230348787	819.841370858252	69	46	1
115	-304.478444701934	826.394820696674	64	45	0
116	-310.74550510617	844.216480971314	71	39	1
117	-317.012509211374	862.038151387125	56	45	0
118	-320.832604144816	874.217850862071	74	32	0
119	-324.652675332851	886.39755417686	62	46	0
120	-328.995580641378	898.592999724671	76	44	0
121	-333.366370233765	909.861234588549	63	50	0
122	-336.691424900899	921.097995408811	66	49	0
123	-340.044372944802	931.407543621957	62	43	1
124	-343.425216800824	940.78987922892	74	43	1
125	-345.788255288906	949.213521045633	56	49	0
126	-347.656347122276	956.694208013825	53	54	0
127	-348.506646272901	963.216198503971	55	61	0
128	-347.872137868078	966.909319870174	60	49	0
129	-347.265544783906	969.675225768238	70	52	0
130	-346.658952342987	972.44113174919	59	44	0
131	-346.575209223025	975.222778454423	84	47	0
132	-347.537162760796	978.035906626843	66	57	0
133	-349.600641057419	979.026085860096	73	43	0
134	-352.73773038754	979.120533240959	63	48	0
135	-355.902736076852	978.287767345086	75	40	0
136	-358.077879874443	975.569088445045	58	55	0
137	-358.740313212678	970.948752902448	64	48	1
138	-357.862114976801	965.353975634091	45	46	0
139	-355.44327840372	958.784757683054	58	42	0
140	-352.529497823911	951.272584332153	74	41	0
141	-349.120768465742	942.817456664518	72	50	1
142	-345.739938579325	933.435116414912	59	42	0
143	-342.387005737924	923.125563574955	66	41	1
144	-338.044166893291	910.930103419349	62	38	0
145	-333.729212296195	897.807432592846	68	46	0
146	-329.4142289515	884.684766624123	75	42	0
147	-324.604264459223	870.619152097031	60	33	0
148	-319.822173313471	855.626328035258	61	47	1
149	-315.01213925716	841.560725505464	72	44	0
150	-310.202070997562	827.495128976181	66	43	0
151	-305.391968535201	813.429538444616	75	43	1
152	-300.581831869727	799.363953911699	61	46	0
153	-295.771661001316	785.298375378363	65	43	2
154	-291.484329049941	771.248536514118	73	46	0
155	-287.196966262418	757.198702509515	56	46	1
156	-282.386696153553	743.133140768856	72	50	1
157	-277.5763918421	729.067585027777	54	49	0
158	-272.766053327941	715.002035287209	69	52	0
159	-267.955680611543	700.936491547152	62	37	0
160	-263.145273692731	686.870953803882	59	37	0
161	-258.334832571738	672.805422061123	66	52	1
162	-253.524357248505	658.739896317944	56	45	0
163	-248.713847723266	644.674376574345	75	50	0
164	-244.426193951338	630.624590605497	59	50	0
165	-238.242157792381	610.021392041817	60	55	0
166	-233.926541492518	596.898833501153	59	46	0
167	-231.507275173033	590.329692952335	68	34	0
168	-226.668718617351	577.191416356713	64	41	0
169	-222.325144065078	564.996086333878	64	59	0
170	-217.98154285067	552.800761169754	69	51	0
171	-213.170777917199	538.735285820439	52	51	0
172	-208.882881420257	524.685539795086	72	44	0
173	-202.642733243993	505.936830049381	74	48	0
174	-198.299006639107	493.741527024657	61	42	0
175	-193.955253372376	481.546228865162	70	37	0
176	-187.687090628315	463.72475886438	46	45	1
177	-183.838308580336	452.4724083459	67	49	1
178	-179.989504644065	441.220061666332	58	62	1
179	-176.140678818978	429.967718829401	76	49	0
180	-172.291831105598	418.71537983045	62	45	0
181	-168.965878172079	407.478762998246	60	47	0
182	-165.612035677361	397.169364674948	62	54	0
183	-161.763125918689	385.917036235332	64	46	1
184	-157.942062785092	373.737496062182	68	53	0
185	-154.093108323344	362.485175301321	64	54	0
186	-152.168622884608	356.859016360715	63	44	0
187	-147.852443680109	343.736554467119	65	52	0
188	-141.11665764905	324.045013296418	71	41	0
189	-136.800405797199	310.922563823871	61	45	2
190	-132.484125200892	297.800119209103	51	41	0
191	-127.617023270344	285.58918182645	54	55	0
192	-122.22695903905	273.362537914887	88	40	0
193	-116.864720996993	260.208685694262	60	45	0
194	-111.502447922248	247.054840748198	60	48	0
195	-106.140139815048	233.901003079489	66	56	0
196	-100.777796674985	220.747172687203	61	42	0
197	-94.8646244009142	208.504856041633	71	53	0
198	-88.9514166999725	196.262548082508	68	42	0
199	-83.066024337837	183.093033181503	71	33	1
200	-77.1527444090461	170.850742588751	69	36	0
201	-70.6886347127729	159.51997017581	74	56	0
202	-63.7293882636004	147.246287044138	66	41	1
203	-57.2930497892085	134.988320215605	67	45	1
204	-50.8288296280662	123.657579274848	61	42	0
205	-43.869463865587	111.383930036798	69	49	0
206	-36.9100568231661	99.1102926637977	62	39	0
207	-29.9227699576877	87.763882865198	88	38	0
208	-22.9354450059473	76.4174849539995	76	49	1
209	-15.9759173202328	64.1438832003623	68	50	4
210	-9.01634835475124	51.8702933117747	68	54	4
211	-2.02890595403733	40.5239310432225	87	70	8
212	4.95857453258941	29.1775806639344	128	83	9
213	11.9182641400257	16.9040263965726	238	189	14
214	18.8779950269382	4.63048399239779	272	251	22
215	25.3426268036128	-6.70013648457825	127	163	15
216	31.7794695646153	-18.9579625381157	82	57	4
217	38.7393197616911	-31.2314710468054	83	53	0
218	45.7270324375713	-42.5777518609539	63	56	0
219	53.2377549910452	-53.9397116722539	72	61	1
220	60.7485183364479	-65.3016578145325	68	41	0
221	67.7085317833116	-77.5751171093434	62	44	1
222	74.6685865085456	-89.8485645381734	60	43	0
223	81.6564955072245	-101.194784209132	67	37	0
224	88.6444425908267	-112.540991993621	68	38	0
225	95.6046179549885	-124.814403799362	60	51	1
226	102.564834597404	-137.087803740986	54	42	1
227	109.552899125905	-148.433975880034	71	60	0
228	116.541001739155	-159.780136127025	72	38	0
229	123.501339019276	-172.053500446491	85	58	0
230	130.461717577477	-184.326852896251	55	31	0
231	137.449937634519	-195.672977500595	75	50	0
232	143.88740698836	-207.930626541376	74	45	0
233	150.324914691853	-220.188265367411	49	40	1
234	157.313249486324	-231.534356042743	50	27	0
235	164.301622364495	-242.88043482881	62	49	1
236	171.26224086486	-255.153717759997	69	52	0
237	178.22290064214	-267.426988823339	56	48	0
238	185.211390962708	-278.773031963967	70	46	0
239	192.199919366802	-290.119063212536	53	53	1
240	199.160699779342	-302.392298649997	60	60	0
241	206.121521468391	-314.665522222407	59	37	0
242	213.110167313658	-326.011517823674	57	53	0
243	220.09885124251	-337.357501536608	53	55	0
244	227.059793565481	-349.630689482205	66	41	1
245	233.497768637084	-361.888196929358	71	49	0
246	239.963558773103	-373.218478019349	80	36	0
247	250.41905385023	-391.164596556686	64	53	0
248	260.874639402551	-409.110688377172	77	44	0
249	267.863593587594	-420.456590618938	68	38	1
250	274.852585855406	-431.802480971441	61	43	0
251	281.813849067024	-444.075575643219	56	49	0
252	288.775153554277	-456.348658448085	68	52	0
253	295.764263259945	-467.694513150491	63	49	0
254	302.725648700725	-479.9675722057	68	46	0
255	309.687075416732	-492.240619394928	53	55	0
256	316.676302559732	-503.586438445374	78	42	0
257	323.114783334604	-515.843804291449	72	43	0
258	329.58105863852	-527.173943633214	62	37	1
259	335.552094535495	-537.561200380325	62	46	0
260	339.981821979512	-546.974265743978	48	56	0
261	343.421012350009	-554.501583495177	73	45	0
262	345.291118222522	-561.981933928095	49	39	0
263	346.170669362822	-567.576541387476	89	37	1
264	347.077975316439	-572.243932298385	74	45	1
265	348.536069457652	-575.999761170708	75	41	0
266	350.57270333101	-577.916811152361	63	49	0
267	353.160124230606	-578.922297779471	68	54	2
268	356.298330824648	-579.016220092773	72	53	0
269	358.969001915597	-577.240054291673	77	45	0
270	360.126067296194	-573.562495233491	44	45	1
271	360.237064284796	-569.853629860096	56	57	0
272	359.301995558548	-566.113458211534	62	42	0
273	356.797831379517	-562.326326112263	66	57	0
274	353.798390494485	-557.596322320402	79	37	0
275	350.303676645097	-551.923445747234	61	44	0
276	346.31369425304	-545.307695119642	50	53	0
277	342.351477918506	-537.764724289067	63	40	1
278	337.894001900451	-529.278877484612	54	36	0
279	332.913516791014	-520.777369374409	51	45	1
280	327.437782419322	-511.332981823012	64	41	0
281	321.466805930075	-500.945712833665	64	30	0
282	315.49585937435	-490.558435124345	78	48	0
283	309.029681135609	-479.22827307228	69	52	1
284	302.56353827432	-467.898100784048	74	57	0
285	296.097430790775	-456.567918262444	59	60	0
286	289.108340227802	-445.222063700669	57	38	1
287	282.119287747133	-433.87619725056	60	42	0
288	275.130273348943	-422.530318908393	63	47	0
289	268.169067393406	-410.257212474942	72	35	0
290	260.684889892058	-397.968428873457	68	39	0
291	253.200756596692	-385.679631622508	77	48	0
292	246.239677398349	-373.40648787003	52	36	0
293	238.755631049455	-361.117664247751	60	59	0
294	231.29940770613	-347.901610839181	59	60	0
295	224.338456863537	-335.62842977792	58	44	0
296	217.377547297685	-323.355236846954	66	51	0
297	209.893676553154	-311.066360492259	70	41	0
298	202.382064600941	-299.704686589539	61	47	0
299	195.421280195995	-287.43145632837	56	34	0
300	188.460537068138	-275.158214199357	65	57	1
301	181.499835217546	-262.884960203432	72	48	0
302	174.539174643636	-250.611694340594	64	44	0
303	167.550761945138	-239.265632649884	67	33	1
304	160.56238733069	-227.919559068047	53	42	0
305	153.601847392682	-215.646257581189	49	38	1
306	146.641348732228	-203.372944225557	62	36	1
307	139.653091560584	-192.02683499828	74	41	0
308	133.187859376369	-180.696394939907	72	41	0
309	126.75046532799	-168.438728676178	79	45	1
310	119.267141678079	-156.149686834775	68	56	0
311	111.756056060491	-144.787847294472	60	41	0
312	104.795800272492	-132.51446270477	73	42	0
313	98.3585654550116	-120.256751599722	66	40	0
314	91.8935582438717	-108.926246198826	63	49	0
315	84.9334217634168	-96.6528277145699	62	43	2
316	77.9733265616815	-84.3793973624706	62	36	0
317	70.9854571024771	-73.0331710278988	55	45	0
318	63.997625728487	-61.686932804063	80	54	2
319	57.0376511660288	-49.4134668335319	71	51	1
320	50.0777178824064	-37.1399889923632	63	56	2
321	43.0900039548869	-25.7937151268125	86	58	2
322	36.1301516307867	-13.5202135434374	82	73	7
323	29.1703405857552	-1.24670009408146	128	84	11
324	18.6889601475559	15.7727686278522	206	187	16
325	8.23549530742457	33.7194798821583	115	106	8
326	1.2758461831254	45.9930408177897	89	59	0
327	-5.7115947631537	57.3393978560343	76	61	0
328	-12.6989976233453	68.6857667863369	76	49	1
329	-19.6585261051659	80.9593633404002	60	61	0
330	-26.6180133073358	93.232971759513	60	52	0
331	-33.6052987182047	104.579376330599	71	53	1
332	-40.5647049586405	116.85300849285	63	48	0
333	-47.0011199754081	129.110949270427	56	47	0
334	-53.4653406972648	140.44168457482	53	58	1
335	-60.4246276245685	152.715350629762	55	48	0
336	-67.3838732718723	164.989028548822	74	44	1
337	-73.8479821768706	176.319796123542	58	48	0
338	-79.7612626301707	188.562082282268	59	50	0
339	-86.1974490429857	200.820085149258	59	32	0
340	-92.6335971031804	213.078098232858	60	51	0
341	-97.9959755431046	226.231917987578	85	45	1
342	-103.386174566112	238.458529401571	59	42	0
343	-108.776341086603	250.685148100369	55	48	0
344	-113.615683108335	263.823278203607	80	50	0
345	-118.454993242805	276.961414313875	65	47	0
346	-123.294271489722	290.099556426518	73	48	0
347	-128.161379344412	302.310488943942	80	40	0
348	-133.028457618144	314.521427471191	77	39	0
349	-137.344716294727	327.643873154186	58	54	0
350	-141.660946226446	340.766323698685	60	43	0
351	-145.977147413534	353.888779100031	60	50	1
352	-150.293319855933	367.011239361018	62	37	0
353	-154.609463553468	380.133704482578	64	50	0
354	-158.925578505965	393.256174462847	72	43	0
355	-163.24166471354	406.378649300896	64	53	0
356	-167.557722176076	419.50112900231	61	39	0
357	-171.873750893574	432.623613560572	58	49	0
358	-176.217623942706	444.818887387402	68	47	0
359	-180.561470330169	457.014166077599	70	49	0
360	-184.877414898481	470.136665214784	85	47	0
361	-189.193330721406	483.25916921068	58	47	0
362	-195.928603173175	502.950795187615	71	44	0
363	-202.663808590674	522.64243292436	59	44	0
364	-204.560260775033	529.195832873695	58	37	0
365	-208.876046457444	542.318359008059	79	44	2
366	-215.611120162881	562.010019420646	54	41	0
367	-219.926833195321	575.132557970472	67	43	0
368	-224.270402140624	587.327885804698	74	38	0
369	-228.613944424025	599.523218498565	55	44	0
370	-232.406681206718	612.630045264959	52	52	1
371	-234.303039996594	619.183460088447	65	44	0
372	-239.141517857846	632.321746833622	50	44	0
373	-245.876287473133	652.01346016489	64	55	0
374	-247.77260471537	658.566881702282	74	33	0
375	-252.088105024653	671.689456424676	73	49	0
376	-258.822742925084	691.381192428991	70	36	1
377	-263.138170582999	704.503779566847	68	49	0
378	-267.453569494479	717.626371564344	69	45	0
379	-271.796835788467	729.821752856486	65	41	0
380	-276.14007541968	742.017139007337	64	44	0
381	-280.455390177842	755.139745581895	60	43	2
382	-284.770676189451	768.262357014231	61	46	0
383	-289.60880534997	781.400706767105	71	49	2
384	-293.924032296811	794.523328457959	63	42	0
385	-298.239230496634	807.645955007523	66	44	0
386	-303.077267130662	820.784321562387	58	57	0
387	-307.392406265251	833.906958368607	70	54	0
388	-311.707516652939	847.029600034468	67	38	0
389	-316.022598293552	860.152246556245	64	41	0
390	-320.337651186914	873.274897937663	51	38	0
391	-324.652675332851	886.39755417686	68	45	0
392	-328.967670731654	899.520215272903	71	31	0
393	-333.31054833607	911.715665680356	67	38	1
394	-337.158456321282	922.968165921979	70	32	0
395	-341.006342416396	934.22067000065	58	41	0
396	-343.86432912224	943.587266126648	59	54	0
397	-345.732427354378	951.067952136509	64	53	0
398	-347.133496214054	956.678467275575	70	42	0
399	-348.039625270816	961.346026550047	66	42	0
400	-348.422902232676	965.997845159844	57	58	0
401	-347.816308711481	968.763750986196	63	38	0
402	-347.237630310236	970.60244133044	57	39	0
403	-347.181801354454	972.456872457638	75	44	0
404	-347.125972387381	974.311303589493	59	43	0
405	-347.565077368345	977.10869105719	72	38	0
406	-349.077792832162	979.010344849899	63	51	1
407	-351.664118442335	980.016266084276	69	40	0
408	-355.324055181176	980.126456665806	68	54	0
409	-358.544894635561	977.439261591062	51	50	0
410	-360.225109036895	973.777626127005	72	47	0
411	-359.841845934279	969.125806247815	63	54	0
412	-357.917948350951	963.4995445963	82	42	0
413	-355.471194514714	957.857542162761	63	43	1
414	-352.557413243107	950.345368809067	54	48	0
415	-349.148683078762	941.890241138637	67	44	1
416	-345.767852383258	932.507900887169	69	37	1
417	-342.442831719527	921.271132519469	56	38	0
418	-338.072078844998	910.002887889743	65	39	1
419	-333.729212296195	897.807432592846	67	55	1
420	-329.4142289515	884.684766624123	70	37	0
421	-324.576355749159	871.546367632225	66	55	0
422	-317.842349619546	851.85451737605	60	54	0
423	-313.527263302647	838.731869221665	62	36	0
424	-311.10827645153	832.16267887596	62	43	0
425	-306.270278831362	819.024302689359	64	32	0
426	-301.432249320787	805.885932504199	60	47	0
427	-297.144960576843	791.836087161675	62	57	0
428	-292.857640996459	777.786246679723	71	42	0
429	-288.019516649598	764.647893292829	78	49	0
430	-283.70423589187	751.525278609246	79	48	0
431	-279.388926387357	738.402668786235	64	44	0
432	-274.550709514646	725.264332200401	63	52	1
433	-270.235340945714	712.141732634977	81	56	0
434	-264.54655801662	692.481437819079	74	54	0
435	-260.754004057322	679.374579408206	60	60	0
436	-258.334832571738	672.805422061123	62	42	1
437	-254.019352159346	659.68284084741	64	48	0
438	-247.312523281667	639.063898492604	65	44	0
439	-240.605624123709	618.444967896678	51	49	1
440	-236.290025069087	605.322406655177	52	44	0
441	-231.451502712211	592.184124062769	72	41	0
442	-227.135844594392	579.061573080719	74	45	0
443	-222.820157730661	565.939026958309	62	35	0
444	-217.98154285067	552.800761169754	49	39	1
445	-213.665796924208	539.678225305863	55	43	0
446	-209.350022252125	526.555694300681	54	36	0
447	-205.03421883448	513.43316815421	82	54	1
448	-200.71838667104	500.310646868311	66	41	1
449	-196.402525762154	487.18813044019	58	38	0
450	-192.058759374078	474.992834436707	59	42	0
451	-187.714966324333	462.797543295659	67	57	0
452	-183.399021265621	449.675041446462	78	50	0
453	-178.56013427343	436.536824866198	69	39	0
454	-174.244130153151	423.414333278313	51	40	0
455	-169.928097287833	410.291846546344	63	44	1
456	-165.089117774623	397.153646771796	59	46	0
457	-160.77302584803	384.031170302071	66	56	0
458	-156.97982622165	370.924415511079	71	41	0
459	-152.663678376295	357.801948217675	64	56	0
460	-148.347501786135	344.679485783912	58	44	0
461	-144.031296451285	331.557028209791	62	56	1
462	-139.715062371688	318.434575494379	79	57	0
463	-135.370936481457	306.239343219437	60	39	0
464	-130.503853682079	294.028402232565	65	51	0
465	-125.664602063538	280.890251674689	68	37	1
466	-120.825318557443	267.752107118256	64	39	0
467	-115.986003163736	254.613968566991	65	30	0
468	-110.595862158807	242.387340526097	63	46	0
469	-104.682750762557	230.14500941243	53	39	1
470	-98.7974583752803	216.975471374579	68	56	0
471	-92.8842747504823	204.733157628216	71	48	0
472	-86.9710556993377	192.490852567367	53	50	0
473	-81.0856515291962	179.321340562776	77	46	0
474	-75.1723602498532	167.079052867368	75	53	1
475	-68.7082392103621	155.748283598572	58	32	0
476	-61.7489805102232	143.474603855051	67	34	0
477	-54.7896805297933	131.200935977511	63	45	0
478	-48.3254476733855	119.870198979042	62	59	1
479	-41.8890207175282	107.612256521359	61	43	0
480	-34.9296014239662	95.3386225346476	86	54	2
481	-27.9423027650337	83.9922161269933	55	42	0
482	-20.9828025100869	71.7186058834195	62	49	2
483	-14.023260975373	59.4450075058267	57	50	0
484	-7.03584486717591	48.098636738956	72	66	3
485	-0.0483906731242314	36.752277860418	91	70	6
486	6.91127150371904	24.4787151021883	139	123	10
487	17.3647560206591	6.53200110699981	289	295	28
488	24.3523467057967	-4.8143161861226	135	177	17
489	27.8461563306046	-10.4874703735113	99	102	8
490	34.2830123553867	-22.7452924894169	83	52	0
491	44.736734417791	-40.6919365208596	66	52	0
492	55.7413382403902	-57.7270285710692	67	53	0
493	62.7013242571848	-70.000496356748	74	41	0
494	66.1674244811293	-76.6008337317035	65	47	0
495	73.1552881452371	-87.9470678484067	67	41	0
496	83.1141771727707	-104.950709583238	59	56	0
497	89.5513443012023	-117.208444385789	62	44	0
498	96.5115305850632	-129.481854531914	64	47	0
499	103.499566116137	-140.828036889434	57	34	0
500	110.487639731553	-152.174207354896	74	61	0
501	117.447946653527	-164.447581878863	62	46	0
502	124.408294853405	-176.720944535919	61	41	0
503	131.396485913137	-188.067079357803	65	39	0
504	138.384715057036	-199.413202289492	73	50	0
505	145.345183893864	-211.686529323459	58	39	0
506	152.305694008188	-223.959844489582	67	42	0
507	159.294040595356	-235.305931776762	67	53	0
508	166.254631666408	-247.579223196954	71	57	0
509	173.215264014783	-259.852502751164	67	57	0
510	180.203728044173	-271.198554389179	65	51	0
511	187.19223015738	-282.544594139792	70	42	0
512	194.152983140957	-294.817838069052	57	46	2
513	201.113777401275	-307.091070129536	66	51	0
514	208.102396955539	-318.437074233778	67	37	0
515	215.09105459362	-329.783066444099	75	38	0
516	222.051969488093	-342.056262880564	70	42	0
517	229.012925659015	-354.329447449185	89	48	0
518	235.478691758821	-365.659735626541	42	42	0
519	241.944493236893	-376.990013570525	78	49	0
520	248.933341775497	-388.335948071443	66	46	0
521	255.894455328875	-400.609086849727	68	46	0
522	263.378624770266	-412.897878777236	70	55	0
523	273.862090046692	-429.91672130581	66	42	0
524	280.328096506943	-441.24693859648	61	51	0
525	283.794855657092	-447.847090860829	56	36	0
526	294.250728382729	-465.793097419664	77	42	0
527	304.70669158228	-483.739077256992	63	48	0
528	308.173525361053	-490.339208766818	68	50	0
529	315.162745255162	-501.685030373745	59	43	1
530	325.646646500449	-518.703740487806	66	49	0
531	329.141299289826	-524.376637914218	49	49	0
532	334.561545647564	-535.675455479883	61	36	1
533	341.962931104063	-550.745752649382	48	49	0
534	343.944043859083	-554.517238584347	69	48	1
535	345.291118222522	-561.981933928095	70	42	0
536	347.105727351154	-571.316716000438	70	41	0
537	348.040787173086	-575.05689037405	65	41	0
538	348.508317771542	-576.926977469586	59	54	0
539	349.498883250228	-578.812718885019	77	59	0
540	353.104622885876	-580.776730401441	68	47	0
541	355.719796160702	-580.85499917157	52	54	0
542	357.867434135347	-579.063180400059	67	44	2
543	360.015070352179	-577.271360590123	66	54	0
544	360.649101069721	-573.578148281202	65	44	1
545	360.292562795745	-567.999197165482	68	55	0
546	357.788396576245	-564.212065671571	86	51	0
547	354.788953196956	-559.482062607072	64	45	0
548	351.294236399466	-553.809186880477	64	36	0
549	346.781219983066	-547.177782523446	65	44	0
550	342.26821784093	-540.546373242512	75	50	0
551	337.782984352962	-532.987742726691	65	42	0
552	332.279466765118	-524.47057810612	60	51	0
553	329.252324523346	-520.667772753164	76	39	0
554	323.776598038443	-511.223380482756	54	41	0
555	314.806277730735	-496.106074141338	54	53	1
556	308.340091941762	-484.775911232457	59	47	0
557	302.396963360836	-473.461398307234	64	55	0
558	296.481631305709	-461.219660438597	70	41	0
559	290.043315766961	-448.962252192199	80	61	0
560	283.577271752467	-437.632049956359	66	48	0
561	276.616015333857	-425.358957930468	60	52	0
562	269.131785566977	-413.070189779624	48	39	0
563	262.142841438123	-401.724289351143	76	41	0
564	255.181708713644	-389.451160853729	63	42	1
565	248.220617265557	-377.178020487539	52	41	1
566	240.736558216566	-364.889200499281	66	46	0
567	233.252543374139	-352.600366862491	65	38	0
568	226.291578683595	-340.327189177275	71	49	0
569	219.330655269849	-328.053999622352	55	39	1
570	212.369773132668	-315.780798200518	67	52	0
571	205.408932272112	-303.507584911771	73	57	0
572	198.420346359373	-292.161575841717	61	52	0
573	191.459586454439	-279.888338807039	62	33	0
574	184.498867826653	-267.615089901723	63	44	1
575	177.510399355262	-256.269045186229	78	44	1
576	170.549761683738	-243.995772536844	59	47	0
577	163.589165289362	-231.722488021478	64	39	0
578	156.600814260251	-220.376407658681	70	47	1
579	149.612501315249	-209.030315404758	59	36	1
580	142.65202555724	-196.756995265372	74	39	0
581	135.691591076495	-184.483663257211	75	41	0
582	128.703395574819	-173.137535360642	69	41	0
583	121.743042051734	-160.864179607481	65	43	1
584	114.782729806437	-148.590811988339	57	46	1
585	107.794651748962	-137.244648444466	60	54	0
586	101.329592143942	-125.914157994092	59	44	0
587	94.3693990721949	-113.640755610541	57	45	0
588	86.8862698400044	-101.351654660888	65	54	0
589	79.8983473122353	-90.0054435841739	59	38	0
590	72.9104628693894	-78.6592206163332	47	39	1
591	65.9504331796197	-66.3857698859647	68	45	0
592	58.9904447683948	-54.112307288684	66	51	1
593	52.0026777719031	-42.7660486791283	71	52	3
594	45.0427703200839	-30.4925623396412	80	58	5
595	38.0829041471006	-18.2190641313791	83	63	2
596	31.0952545974869	-6.87276987824589	105	97	6
597	24.6306079495116	4.45784183871001	169	152	11
598	18.1938243058394	16.715679586865	192	181	14
599	11.2341171242879	28.9892235640436	132	124	7
600	0.752886323200073	46.0087381210178	88	62	0
601	-6.23455326998373	57.3550960207358	71	54	1
602	-13.1941199688008	69.628681557253	80	49	0
603	-23.6473112209351	87.5754742436111	66	53	1
604	-30.6067755194963	99.8490894474089	72	43	0
605	-37.5661985381739	112.122716518119	70	37	0
606	-41.0598151676822	117.795926650986	75	43	0
607	-47.5240699191345	129.12665252015	66	49	0
608	-57.4540146970539	147.057828433812	50	50	0
609	-60.9197289851145	153.658271206543	58	60	0
610	-67.3838732718723	164.989028548822	71	44	0
611	-77.3136456434731	182.920252866112	59	44	0
612	-80.7792979900842	189.520712568425	66	46	0
613	-86.6925387171214	201.763008871116	61	50	0
614	-92.6057440172881	214.005313859321	76	44	2
615	-98.5189138911664	226.247627533972	62	45	0
616	-106.851737915538	245.059011494741	66	43	0
617	-111.691093154193	258.19713919796	63	39	0
618	-114.110758815892	264.766205301508	56	42	1
619	-118.977925523708	276.977126405574	63	56	0
620	-126.264689607546	295.757127133198	65	44	0
621	-131.103919605666	308.895278861746	63	41	1
622	-135.943117715942	322.033436592668	74	41	0
623	-140.259358620271	335.155885518529	61	60	1
624	-144.575570779853	348.278339301236	69	40	0
625	-148.891754194803	361.400797942653	71	48	1
626	-153.20790886489	374.523261446506	48	47	0
627	-157.524034790171	387.645729807205	68	47	0
628	-161.840131970297	400.768203026615	62	46	0
629	-166.156200405327	413.890681107529	75	46	0
630	-170.472240095609	427.013164047152	64	41	1
631	-174.78825104062	440.135651845485	75	50	0
632	-179.104233240301	453.258144503459	57	46	0
633	-183.44806150673	465.453426434658	61	40	1
634	-187.791863111546	477.64871322643	56	51	0
635	-192.107761161868	490.771220463328	64	35	0
636	-196.423630466685	503.893732558936	65	47	1
637	-200.739471025881	517.016249514185	68	41	1
638	-205.055282839632	530.138771328144	57	38	0
639	-209.371065907879	543.261297999881	82	44	1
640	-213.686820230272	556.38382953126	50	43	0
641	-218.002545806696	569.506365923211	70	53	0
642	-222.318242637673	582.628907172941	69	36	0
643	-227.15680484171	595.767178917304	58	33	0
644	-231.500329003262	607.962514853105	79	44	0
645	-235.843826502503	620.157855648547	66	41	0
646	-240.159408864798	633.28041687794	80	43	2
647	-244.474962481065	646.402982963249	58	56	0
648	-248.790487351187	659.525553907268	69	38	1
649	-253.105983474874	672.648129709996	72	57	0
650	-257.421450852184	685.770710371435	61	57	0
651	-261.736889483349	698.893295891583	71	40	0
652	-266.575179568899	712.031616847031	52	34	0
653	-270.890559135878	725.154212624766	70	49	0
654	-275.233806888864	737.34959769994	68	55	0
655	-279.577027978899	749.544987638481	83	51	0
656	-283.892323392618	762.667597993277	63	51	0
657	-288.207590059552	775.790213205852	82	50	0
658	-292.522827979759	788.91283327993	65	37	1
659	-297.360906577669	802.051192637533	67	44	0
660	-301.676085432817	815.173822968267	59	35	0
661	-305.991235541122	828.296458156779	56	48	1
662	-310.306356902234	841.419098202139	70	51	0
663	-314.621449516213	854.54174310714	61	42	0
664	-318.936513383116	867.66439286992	70	41	0
665	-323.251548502594	880.787047491409	51	44	0
666	-327.566554874822	893.909706968814	54	41	0
667	-331.909443101322	906.105155759491	67	45	0
668	-336.252304664289	918.300609409809	67	58	0
669	-339.577343924087	929.53737275023	60	51	0
670	-342.435337482602	938.9039677931	68	41	0
671	-345.321231184178	947.343349453062	65	34	0
672	-347.712175983004	954.83977692388	74	50	1
673	-348.47873159562	964.14341405686	60	40	0
674	-348.22749937413	972.48835406173	70	36	1
675	-348.14375524997	975.270000752062	75	51	0
676	-349.133622719732	977.155913719907	71	47	0
677	-350.12348928157	979.041826933622	69	42	1
678	-353.260578605637	979.136274691671	59	50	0
679	-356.39766789315	979.230724714696	74	48	0
680	-358.572811583581	976.512046061456	46	45	0
681	-360.28094357712	971.92319508642	59	46	0
682	-358.851980909531	967.239890820347	55	47	1
683	-356.928081053135	961.613629649393	60	34	0
684	-354.509240597778	955.044412299059	54	49	0
685	-351.595455453149	947.532239664346	69	36	0
686	-348.186720847618	939.077112833038	64	50	2
687	-344.805885479553	929.694773422554	61	60	0
688	-343.376889170031	925.011474912055	69	42	0
689	-339.52899920143	913.758968891576	52	36	1
690	-333.262175918731	895.937262564898	56	54	0
691	-328.947188916383	882.814597134478	61	53	1
692	-324.632173166552	869.691936564632	61	57	0
693	-320.317128669529	856.569280852564	62	47	0
694	-316.002055425313	843.446629997343	54	48	0
695	-311.164087385812	830.308247800916	71	42	0
696	-306.84895507613	817.185607204214	64	52	0
697	-302.533794019313	804.06297146529	63	47	0
698	-297.723635674338	789.997390531003	76	52	1
699	-292.913443126774	775.931815595366	64	34	0
700	-288.598190600285	762.809195511974	66	45	0
701	-284.282909327128	749.686580288224	71	35	1
702	-279.967599307362	736.563969920389	63	47	0
703	-275.652260540694	723.441364412196	65	37	0
704	-271.33689302759	710.318763762712	71	41	0
705	-267.021496767877	697.196167970076	62	38	0
706	-262.183188204595	684.057846975513	59	43	0
707	-257.867732880928	670.935261441395	84	55	0
708	-253.552248811058	657.81268076878	56	40	0
709	-248.713847723266	644.674376574345	66	38	0
710	-244.398304589733	631.551806158386	79	49	0
711	-240.082732709881	618.429240602069	71	42	0
712	-235.76713208406	605.306679900736	55	43	0
713	-231.451502712211	592.184124062769	69	29	0
714	-226.612948466151	579.045847472735	55	52	0
715	-222.297260031337	565.923301891424	75	42	1
716	-217.98154285067	552.800761169754	68	52	0
717	-213.142896081612	539.662501382641	58	43	1
718	-208.827119838272	526.53997091949	55	42	1
719	-204.511314849486	513.417445315048	63	48	0
720	-200.195481115021	500.294924569316	57	60	0
721	-195.879618634877	487.172408682294	56	41	0
722	-191.040818710229	474.034176501445	55	39	0
723	-186.201986896747	460.895950323902	66	36	0
724	-179.466592015233	441.20434196014	64	36	1
725	-172.731130100088	421.512745357119	76	49	1
726	-168.415090434894	408.390260249376	66	48	0
727	-164.621940152952	395.28349777963	70	54	0
728	-160.305844568764	382.161021848209	59	39	0
729	-155.466798969661	369.022834078409	69	52	1
730	-153.047264212102	362.453742445447	76	33	0
731	-149.226151603798	350.274210909382	69	37	1
732	-142.985444933816	331.5255978778	58	40	0
733	-138.669207711937	318.403146245517	72	29	0
734	-134.352941745601	305.280699471012	67	36	0
735	-129.513716561021	292.142544109374	73	40	0
736	-124.674459488771	279.004394751042	59	46	3
737	-119.835170528968	265.866251399741	69	52	0
738	-114.995849681494	252.728114053607	75	59	0
739	-109.605703226523	240.501487337053	63	49	1
740	-103.69258615491	228.259157673456	64	42	1
741	-98.330227551749	215.105330589227	64	51	0
742	-92.9399808635935	202.878726395778	78	50	1
743	-87.0267590622534	190.636421320029	66	51	0
744	-80.5905577598023	178.378417558037	50	51	0
745	-74.1543181049055	166.120424008928	56	47	0
746	-67.7180400976213	153.862440672703	75	37	0
747	-60.7309296499589	142.515978283249	75	52	0
748	-53.7716251421371	130.242312111892	65	53	0
749	-47.335230637982	117.984361011535	74	55	0
750	-40.8709567284677	106.653635818511	59	43	0
751	-33.9115329078049	94.3800035361201	79	44	0
752	-26.9520678072586	82.1063831197098	71	45	0
753	-19.9647251652787	70.7599902972579	95	42	1
754	-12.9773444374441	59.4136093594134	73	51	1
755	-6.01775869401172	47.1400245623663	74	52	3
756	0.941868329013232	34.8664516331628	97	76	5
757	7.92936650564661	23.5201063361019	154	134	12
758	14.916902768251	12.1737729320303	288	264	11
759	21.876650432765	-0.0997643796727061	171	216	25
760	28.8364393766387	-12.3732898244634	128	86	13
761	35.8240930867614	-23.7195875886828	92	51	1
762	42.8117848824477	-35.0658734617755	73	42	0
763	49.7716944669373	-47.3393632881343	63	45	0
764	56.7316453301464	-59.6128412466496	55	59	0
765	63.7194545724196	-70.9590914770961	62	49	0
766	71.2302770752576	-82.3210184955969	62	52	0
767	78.2181638404727	-93.667244088836	64	42	0
768	84.655298495607	-105.924986731261	59	56	0
769	91.6154509571497	-118.19840532355	73	50	0
770	98.6034538150998	-129.544596131891	58	47	0
771	105.040704961459	-141.80230653286	82	48	0
772	111.477994458051	-154.060006718151	56	44	0
773	118.989097144513	-165.421846395358	60	48	1
774	126.500240622263	-176.783672398888	68	58	0
775	132.937648049498	-189.041338744573	75	43	0
776	142.869225628383	-206.972051034681	63	38	1
777	153.351678160077	-223.991201678291	67	32	0
778	160.312232480792	-236.264503262006	50	49	0
779	167.272828078829	-248.537792978808	53	48	0
780	174.261256730242	-259.883854790591	61	54	0
781	181.249723465531	-271.229904710315	78	42	0
782	188.210439698829	-283.503158802167	59	59	1
783	195.171197209216	-295.776401028037	70	32	1
784	202.159781386086	-307.122415300459	61	54	0
785	209.14840364625	-318.468417684548	58	44	0
786	216.137063989649	-329.814408176579	67	48	0
787	222.602756365144	-341.144716802053	68	41	0
788	229.068484119023	-352.475015195087	68	43	0
789	235.534247251402	-363.805303351954	68	31	0
790	241.477035656397	-375.119913626462	67	43	1
791	247.447631742863	-385.507299041376	78	38	0
792	253.418257763493	-395.89467573259	60	31	0
793	259.388913718227	-406.282043703832	66	59	1
794	265.387370508106	-415.742186764255	65	37	0
795	270.890608066169	-424.259440861642	59	34	1
796	275.347834100132	-432.745360713452	69	48	0
797	279.309828226978	-440.288396470249	79	42	1
798	283.822622338543	-446.91987464577	76	41	0
799	288.307665066852	-454.478564117104	57	59	0
800	292.792724119383	-462.037248680368	70	56	0
801	297.250035893638	-470.523144570179	56	38	0
802	301.707366047835	-479.009035561234	70	44	0
803	306.687738094421	-487.510581338778	64	46	0
804	311.668130547856	-496.012121057138	64	39	0
805	317.171568950289	-504.52931310609	47	46	0
806	322.64727200364	-513.973714082502	63	52	0
807	327.104701163538	-522.459577295929	63	58	0
808	331.562148702971	-530.945435616188	74	50	1
809	336.542644330999	-539.446945040487	60	46	1
810	340.504852589103	-546.989921259694	68	35	0
811	343.448765330017	-553.574367191643	56	42	0
812	345.374375765387	-559.20028501749	64	48	0
813	346.253926186298	-564.79489248246	70	37	0
814	347.16123142885	-569.462283400819	72	53	0
815	348.096290782269	-573.202457774431	68	42	1
816	349.582137630845	-576.031069982797	66	41	0
817	352.169557176123	-577.036557219923	67	55	0
818	354.784728209605	-577.114826583304	74	39	0
819	356.904614955653	-576.250224614516	65	45	0
820	359.052250288718	-574.458405287936	78	38	0
821	360.181565785024	-571.708062547259	65	35	0
822	359.769529692654	-567.983544065617	63	43	1
823	358.806712280435	-565.170588644221	75	55	0
824	357.816146404657	-563.284849327058	50	54	1
825	356.825581436744	-561.399109770544	60	44	0
826	356.330299293157	-560.45623989962	61	48	0
827	356.330299293157	-560.45623989962	64	35	0
828	356.330299293157	-560.45623989962	52	46	0
829	356.330299293157	-560.45623989962	64	51	0
830	356.330299293157	-560.45623989962	53	41	0
831	356.330299293157	-560.45623989962	82	49	0
832	356.330299293157	-560.45623989962	61	50	0
833	356.330299293157	-560.45623989962	64	40	0
834	356.330299293157	-560.45623989962	61	46	0
835	356.330299293157	-560.45623989962	74	39	0
836	356.330299293157	-560.45623989962	57	43	0
837	356.330299293157	-560.45623989962	62	47	0
838	356.330299293157	-560.45623989962	55	62	0
839	356.330299293157	-560.45623989962	46	58	0
840	356.330299293157	-560.45623989962	56	61	0
841	356.330299293157	-560.45623989962	72	53	0
842	356.330299293157	-560.45623989962	68	40	1
843	356.330299293157	-560.45623989962	69	42	0
844	356.330299293157	-560.45623989962	85	47	0
845	356.330299293157	-560.45623989962	80	48	0
846	356.330299293157	-560.45623989962	75	49	0
847	356.330299293157	-560.45623989962	75	59	0
848	356.330299293157	-560.45623989962	51	47	0
849	356.330299293157	-560.45623989962	76	41	1
850	356.330299293157	-560.45623989962	67	33	1
851	356.330299293157	-560.45623989962	88	34	0
852	356.330299293157	-560.45623989962	54	46	0
853	356.330299293157	-560.45623989962	50	43	1
854	356.330299293157	-560.45623989962	78	47	0
855	356.330299293157	-560.45623989962	74	38	0
856	356.330299293157	-560.45623989962	65	56	1
857	356.330299293157	-560.45623989962	73	49	1
858	356.330299293157	-560.45623989962	64	43	0
859	356.330299293157	-560.45623989962	67	42	0
860	356.330299293157	-560.45623989962	68	39	0
861	356.330299293157	-560.45623989962	75	46	0
862	356.330299293157	-560.45623989962	62	41	1
863	356.330299293157	-560.45623989962	76	47	0
864	356.330299293157	-560.45623989962	63	47	0
865	356.330299293157	-560.45623989962	67	24	1
866	356.330299293157	-560.45623989962	59	43	0
867	356.330299293157	-560.45623989962	66	60	0
868	355.83501737623	-559.513369970955	60	46	0
869	354.321422358451	-557.611976156011	67	51	1
870	352.312548142509	-554.767711438239	61	37	0
871	349.808397108223	-550.980575089343	73	47	0
872	346.285941805749	-546.234911442734	68	55	0
873	342.295971197367	-539.61915692687	69	52	0
874	337.810738735658	-532.060526419431	61	46	0
875	332.830250204483	-523.55901828222	59	42	0
876	327.87753874663	-514.130287794396	43	47	1
877	322.429582350946	-503.758677273989	76	60	0
878	315.963364415569	-492.428526234813	61	41	0
879	308.94639811723	-482.009921868332	75	49	0
880	301.929466713627	-471.591305589303	58	51	0
881	294.417314139602	-460.229800013825	76	56	0
882	286.905202354596	-448.868280765601	64	39	0
883	279.916148904304	-437.522410829552	81	33	1
884	272.954902736412	-425.249312800355	72	36	0
885	265.993697844504	-412.976202904247	71	60	0
886	259.5555473821	-400.718746632338	64	50	0
887	253.117435267777	-388.461280145682	68	46	0
888	246.679361501941	-376.20380344335	70	37	0
889	240.269102830905	-363.019100369886	91	50	0
890	233.308100060385	-350.745934574865	65	40	0
891	225.824132843059	-338.457087317482	62	40	0
892	218.340209832357	-326.16822641436	59	50	0
893	211.35155045829	-314.82223940827	64	30	1
894	204.390714124835	-302.549024412408	70	54	0
895	197.429919068003	-290.275797551498	61	53	0
896	190.441377135052	-278.929774897173	56	45	0
897	183.480663034308	-266.656524288468	73	53	0
898	176.519990210421	-254.383261812851	77	38	0
899	170.054560060322	-243.052880032919	68	53	0
900	163.589165289362	-231.722488021478	66	43	0
901	156.628610172251	-219.449191636406	55	39	0
902	149.668096332694	-207.175883385353	68	59	0
903	142.679824662569	-195.829779267311	62	45	2
904	135.719391779974	-183.556447270326	72	56	1
905	128.759000175225	-171.283103406429	64	46	0
906	121.770845948718	-159.936963641085	63	45	0
907	114.782729806437	-148.590811988339	80	41	1
908	107.822458839335	-136.317432502285	74	53	0
909	100.862229150196	-124.044041148387	73	55	0
910	93.8742304526968	-112.697853849269	59	54	0
911	86.8862698400044	-101.351654660888	63	44	0
912	79.9261607895023	-89.0782276857644	81	49	0
913	72.9660930174286	-76.8047888437286	67	50	1
914	65.9782498502755	-65.4585540117696	63	54	1
915	59.0182630372583	-53.1850914256647	67	44	2
916	52.0583175031352	-40.9116169735789	80	44	3
917	45.0705917824525	-29.565346497111	89	53	0
918	38.0829041471006	-18.2190641313791	77	68	6
919	31.1230792533606	-5.94555405899882	105	77	6
920	24.1632956386893	6.3279678793624	185	168	6
921	17.1757254509139	17.6742858877406	191	197	11
922	10.1881933488767	29.0206157853827	135	122	10
923	3.22853037569439	41.2941733440384	90	77	2
924	-3.73109131812816	53.5677427677438	83	58	1
925	-10.7185059716576	64.9141083061695	78	54	0
926	-17.6780467044446	77.1877014739439	70	47	0
927	-24.637546157348	89.4613065076992	56	55	0
928	-31.1018900384661	100.792006396689	57	44	0
929	-37.5661985381739	112.122716518119	69	47	1
930	-44.5255802770262	124.396355453879	89	49	1
931	-51.4849207355292	136.670006256551	75	47	0
932	-58.4720651091193	148.016453248449	77	52	0
933	-64.9083783798269	160.274422334507	71	39	0
934	-71.3446532982634	172.532401633449	67	40	0
935	-77.7808898642543	184.790391147137	57	41	0
936	-83.6941462418181	197.032683094032	71	53	0
937	-90.1303075663745	209.290692238137	54	24	0
938	-96.043491628312	221.533002290875	61	45	0
939	-101.433702815091	233.759611057118	78	35	0
940	-107.318960955716	246.92915336322	66	49	0
941	-112.709104412061	259.155777363107	66	40	1
942	-117.576282413269	271.366696672514	69	33	0
943	-124.835202934861	291.073910304345	65	51	0
944	-129.674443422933	304.212060234509	55	58	0
945	-131.571123472007	310.765423723496	70	30	0
946	-137.811914903927	329.514018797316	69	50	0
947	-144.575570779853	348.278339301236	67	53	0
948	-146.995127561328	354.847425819375	58	45	0
949	-151.311295818363	367.969887161627	60	40	1
950	-158.046953823767	387.661446784623	71	46	0
951	-162.363049432985	400.783920546062	69	44	2
952	-166.156200405327	413.890681107529	55	38	0
953	-170.472240095609	427.013164047152	58	42	1
954	-175.311163789884	440.151370988227	58	48	0
955	-179.62714441854	453.273864186369	64	46	0
956	-183.943096301926	466.396362245083	57	54	0
957	-188.781927474949	479.53458598908	71	44	1
958	-193.125697417825	491.729878726415	60	49	0
959	-197.469440699264	503.925176324323	74	35	0
960	-201.785278116353	517.047694360837	65	53	0
961	-205.578184814134	530.1544942623	60	52	0
962	-209.89396631124	543.277021474205	61	44	0
963	-214.209719062608	556.399553545751	72	52	0
964	-218.525443068123	569.522090479732	64	44	0
965	-222.841138327785	582.644632268697	77	45	0
966	-227.15680484171	595.767178917304	61	52	1
967	-231.472442609549	608.889730427414	45	41	0
968	-235.788051631418	622.012286793441	70	49	0
969	-240.626521311759	635.150575344451	72	45	0
970	-244.942071270139	648.273141968995	83	33	0
971	-249.257592482551	661.39571345225	54	40	1
972	-254.095969638729	674.534018806182	58	45	0
973	-258.383538908092	688.583816115744	62	47	0
974	-262.671077341656	702.633618281223	65	46	0
975	-267.509359663294	715.771940435283	61	31	1
976	-271.82473191485	728.894537290558	82	35	0
977	-276.14007541968	742.017139007337	57	49	0
978	-280.978265215934	755.155477961525	71	46	0
979	-285.788523642696	769.221038478427	62	62	0
980	-290.598747866869	783.286604992114	61	46	0
981	-294.913969584508	796.409227763303	72	46	1
982	-299.229162555479	809.53185539227	65	47	1
983	-304.067193735391	822.670223153196	73	43	0
984	-308.905193024839	835.808596912771	60	44	0
985	-313.192390532757	849.858455749229	65	44	0
986	-317.479557204235	863.908319442533	74	44	1
987	-321.794601210684	877.030972443521	60	37	0
988	-326.137525682105	889.226414754055	57	52	0
989	-330.508333739941	900.494646379724	65	40	0
990	-333.8334046292	911.731404680759	68	38	0
991	-336.691424900899	921.097995408811	75	48	0
992	-339.577343924087	929.53737275023	58	59	1
993	-341.96831051982	937.033796621487	79	55	0
994	-343.892242622271	942.660050582141	63	45	0
995	-345.816169252095	948.286305500194	60	53	0
996	-347.245153478056	952.969605091959	88	51	0
997	-348.179198029451	956.709948815405	56	38	0
998	-348.59039028798	960.434551859275	78	42	0
999	-348.506646272901	963.216198503971	72	49	0
1000	-348.450816915545	965.070629606955	73	40	0
1001	-347.844223291206	967.836535427719	69	46	0
1002	-347.237630310236	970.60244133044	69	47	0
1003	-347.181801354454	972.456872457638	67	50	1
1004	-347.648821174575	974.327044355683	63	44	0
1005	-349.684386219364	976.24443917349	68	55	1
1006	-352.793561837228	977.266102137975	71	46	0
1007	-355.958568859845	976.433336265385	73	44	0
1008	-358.133713533229	973.714657387696	47	47	0
1009	-358.796147066692	969.09432186	60	53	0
1010	-358.412881659518	964.442502159625	59	54	1
1011	-356.98391395848	959.759198614396	55	29	0
1012	-354.537156474427	954.117196778767	60	49	0
1013	-352.090392169717	948.475196446292	60	45	0
1014	-349.671535768954	941.905982094817	61	50	0
1015	-346.78564598161	933.466597541235	65	42	1
1016	-343.404802391015	924.084259384312	74	49	1
1017	-340.051855259575	913.774708644487	72	50	0
1018	-336.698890557163	903.465160841122	76	45	0
1019	-332.328101788822	892.196922689676	71	46	0
1020	-327.985197954345	880.00147387106	58	46	1
1021	-323.642267456511	867.806029913016	54	52	0
1022	-319.355125162925	853.756159745157	64	51	0
1023	-315.067952032608	839.706294436939	86	52	0
1024	-310.229976229079	826.567913438194	75	48	1
1025	-305.419872608909	812.502322906628	55	52	2
1026	-300.609734785801	798.43673837278	62	46	0
1027	-296.294532437401	785.314109650441	47	45	0
1028	-292.007202168868	771.264270247892	58	57	0
1029	-287.196966262418	757.198702509515	64	46	0
1030	-280.462578533276	737.506917753257	55	42	1
1031	-276.147242381179	724.384311703965	82	47	0
1032	-273.756020191649	716.887929211371	73	36	0
1033	-266.526509471529	696.253221820109	66	45	0
1034	-261.688198181451	683.114901425317	65	51	2
1035	-259.79191503342	676.561473179609	95	44	1
1036	-253.085145004268	655.942520747893	59	47	0
1037	-248.274630322296	641.877001602203	68	45	2
1038	-243.436192308145	628.738704010844	57	50	0
1039	-236.729255541693	608.119780130684	58	57	1
1040	-234.860781342722	600.639148803428	57	45	0
1041	-230.022248495312	587.500868010335	54	46	1
1042	-222.764389431686	567.793458075263	66	41	0
1043	-220.345087132708	561.224324433133	67	47	1
1044	-218.476559016213	553.743701254018	85	32	0
1045	-214.188697765931	539.693949290551	63	46	1
1046	-209.350022252125	526.555694300681	84	25	0
1047	-202.614853960753	506.864045610651	65	38	0
1048	-195.907496297499	486.245193117298	61	41	0
1049	-191.096571723057	472.179745367728	71	35	2
1050	-186.780648094602	459.057239738293	72	44	0
1051	-182.464695720875	445.934738967568	72	34	0
1052	-180.04525232903	439.365630527027	63	38	0
1053	-175.206341629033	426.227418147027	64	39	0
1054	-168.470832569234	406.535829097964	72	38	1
1055	-164.154762072663	393.413348847069	68	46	1
1056	-159.315742907929	380.275156276301	54	38	0
1057	-155.027481172001	366.225470707752	69	46	0
1058	-150.739188601961	352.175789996982	73	47	1
1059	-146.422999468108	339.053329723887	78	43	0
1060	-142.106781589624	325.930874309503	70	40	0
1061	-137.267606963578	312.792709338479	80	51	0
1062	-132.456262826745	298.727334789932	77	40	0
1063	-127.64488448971	284.661966242827	66	42	1
1064	-122.805611891032	271.523819280788	88	37	1
1065	-117.966307404742	258.385678323917	69	42	1
1066	-112.604034943564	245.231832036749	80	42	0
1067	-106.718789788254	232.062282418832	63	50	0
1068	-100.80565156549	219.819957081228	63	53	1
1069	-94.8924779162626	207.577640427276	59	38	0
1070	-89.0071209777961	194.408116840757	65	52	0
1071	-82.5987821242306	181.222894308157	72	53	0
1072	-75.6674566302099	168.021975206211	64	33	0
1073	-69.231185986835	155.763989504427	56	41	0
1074	-62.7948769911891	143.506014014594	46	40	1
1075	-55.8634244123823	130.305128756911	54	45	1
1076	-48.9040844827541	118.031471017748	62	37	1
1077	-41.4217505277484	105.742122605443	73	29	0
1078	-33.93937236286	93.452787835151	74	44	0
1079	-26.9799056640477	81.1791674084961	62	47	3
1080	-20.02039768541	68.9055588478222	73	51	1
1081	-12.5100552729564	57.5434789033607	70	46	4
1082	-5.02750490960898	45.2541968813166	90	45	2
1083	1.93212823878275	32.9806256443262	95	74	9
1084	8.89180266641779	20.7070662723854	176	151	16
1085	16.3744827272021	8.41782334074378	304	288	27
1086	23.8572069974034	-3.87140594702214	130	197	12
1087	30.8170081917779	-16.1449280045927	97	69	1
1088	37.7768506652792	-28.4184381952509	74	45	0
1089	44.7367344179074	-40.6919365208596	61	59	0
1090	51.7244792828569	-52.0382071398199	72	52	0
1091	59.2074170259875	-64.3273718748242	58	51	0
1092	66.690398977953	-76.6165229650214	70	49	0
1093	73.6504491760861	-88.8899720981717	74	47	1
1094	80.6105406528222	-101.16340936441	78	50	0
1095	88.0936522990814	-113.452521361411	74	43	0
1096	95.5768081537099	-125.741619712673	70	48	0
1097	102.537026394217	-138.015019664541	55	42	0
1098	109.497285912978	-150.288407748565	64	44	0
1099	116.457586709817	-162.561783966608	60	38	0
1100	123.417928784329	-174.835148316808	60	46	0
1101	130.901299816906	-187.124182125553	57	41	1
1102	138.384715057036	-199.413202289492	68	46	1
1103	145.372982285393	-210.759313330986	66	32	1
1104	152.333490801626	-223.032628486864	65	40	1
1105	159.294040595356	-235.305931776762	59	48	2
1106	166.777626559197	-247.59490010608	75	34	0
1107	174.261256730242	-259.883854790591	75	42	0
1108	181.221933284833	-272.157120761462	65	34	0
1109	188.182651116105	-284.430374864489	71	50	0
1110	198.6376983503	-302.376625727862	63	45	1
1111	209.588055953674	-321.26573760435	73	51	0
1112	213.577606028412	-327.881621170789	66	57	2
1113	220.53851333342	-340.154820160009	60	39	0
1114	227.499461915228	-352.428007281385	71	40	1
1115	230.993841069401	-358.100988326594	62	39	1
1116	237.954850766691	-370.37415763922	62	64	0
1117	244.915901740314	-382.647315084934	66	53	0
1118	255.371442182513	-400.593420914374	67	47	1
1119	266.35008838668	-418.555164674297	76	34	1
1120	270.367592100403	-424.243776769377	50	49	1
1121	277.328829348262	-436.516879076138	51	47	0
1122	284.290107872046	-448.789969512261	75	49	0
1123	287.756879729161	-455.390118391253	65	43	1
1124	298.708047312801	-474.278991682455	59	38	1
1125	306.192476126074	-486.56770540867	62	49	0
1126	309.687075416732	-492.240619394928	72	54	0
1127	320.170930412016	-509.259343514219	69	56	0
1128	327.160214678268	-520.605144729838	69	45	0
1129	330.131842957111	-526.262384143658	70	42	0
1130	337.533195034019	-541.332689456642	59	44	0
1131	341.962931104063	-550.745752649382	60	47	1
1132	343.421012350009	-554.501583495177	78	51	0
1133	346.25392618624	-564.79489248246	59	42	0
1134	348.619324532629	-573.218112271279	55	40	0
1135	349.609889096639	-575.103853680193	65	60	0
1136	352.169557176123	-577.036557219923	67	44	0
1137	355.775296389882	-579.000566531904	61	46	0
1138	358.418218135077	-578.15161738079	76	46	0
1139	360.593602815294	-575.432580966502	74	41	0
1140	361.227632886905	-571.7393685719	82	37	0
1141	360.815595899941	-568.014850201085	75	56	1
1142	358.834461883118	-564.243372296914	78	45	0
1143	355.83501737623	-559.513369970955	41	39	0
1144	352.340299225994	-553.840495103039	61	49	1
1145	348.322559858905	-548.151962752454	77	41	0
1146	344.332584270509	-541.536210187711	62	46	0
1147	339.8473461502	-533.977581875399	63	43	1
1148	334.866851281375	-525.476076175459	79	43	0
1149	329.914133033832	-516.047348118387	62	51	0
1150	324.933680119051	-507.54583030846	66	42	0
1151	319.430222733296	-499.028648369946	77	51	0
1152	313.431523896055	-489.568584009074	80	40	0
1153	307.432852256577	-480.108510904945	69	53	0
1154	301.434207814804	-470.648429059424	67	52	0
1155	294.91257020476	-461.17267739214	54	44	0
1156	288.418727715267	-450.769699218683	55	43	0
1157	281.924917639	-440.366710789502	67	36	0
1158	275.431139976019	-429.963712102734	60	52	0
1159	269.983425537241	-419.592031641863	58	38	0
1160	264.535738554609	-409.220343866386	79	43	0
1161	258.620611133345	-396.978550860658	66	56	0
1162	252.705519134819	-384.73674916476	62	59	0
1163	246.239677398349	-373.40648787003	56	43	0
1164	238.755631049455	-361.117664247751	52	44	0
1165	231.271628907067	-348.828826981597	63	64	0
1166	223.787670970778	-336.539976065978	65	48	0
1167	216.331539459236	-323.323895391077	63	39	0
1168	209.370674099075	-311.050688875839	66	49	0
1169	202.409850015421	-298.777470493689	73	47	0
1170	195.449067208508	-286.504240244627	65	40	1
1171	184.47107830405	-268.542305968702	72	59	2
1172	173.520976189233	-249.653126290999	59	48	0
1173	170.054560060205	-243.052880032919	58	34	0
1174	163.093966728367	-230.779594670981	68	46	0
1175	152.639255712682	-212.833252382465	67	33	0
1176	149.145106272539	-207.16020435188	69	52	0
1177	141.661646580149	-194.871203420684	58	45	0
1178	130.684132208698	-176.909125104547	56	47	0
1179	127.190042843053	-171.236058391631	75	54	0
1180	120.229696909548	-158.962700087577	62	38	0
1181	109.803158722178	-140.08903240785	62	43	0
1182	106.336936309759	-133.488731937483	69	35	0
1183	98.8537360025221	-121.1996528171	73	53	1
1184	87.9044130625552	-102.310243908316	57	59	0
1185	84.4382573413895	-95.7099248031154	71	56	0
1186	76.9551899029757	-83.4208056796342	74	57	1
1187	65.9782498502755	-65.4585540117696	71	43	0
1188	62.4843425487634	-59.7854321366176	82	51	1
1189	55.5243755760021	-47.5119636133313	85	38	2
1190	45.0705917824525	-29.565346497111	76	56	1
1191	41.5767432040884	-23.8922068011016	79	67	8
1192	34.093931736832	-11.6030094679445	86	78	4
1193	23.1451929354807	7.28657271992415	175	158	17
1194	16.1854551271535	19.5601082285866	201	198	15
1195	9.22575859806966	31.8336556050926	102	123	7
1196	5.75984105200041	38.434041631408	89	98	3
1197	2.2661033484037	44.1072148466483	103	53	0
1198	-8.71017690718872	62.0696665486321	60	55	0
1199	-19.6585261051659	80.9593633404002	76	49	0
1200	-26.6180133073358	93.232971759513	61	50	0
1201	-33.5774592296802	105.506592046469	65	35	0
1202	-40.5368638720247	117.780224197544	51	56	0
1203	-47.4962272341363	130.053868215531	72	46	1
1204	-58.4442199139739	148.943668923341	61	41	0
1205	-65.9264239252661	161.233048974536	66	51	0
1206	-72.3626944299322	173.491029853933	72	46	1
1207	-78.7989265822107	185.749020947143	58	50	0
1208	-85.2351203820435	198.007022253238	93	44	0
1209	-94.613942636759	216.849796618335	63	33	0
1210	-100.499247616564	230.019328815863	61	36	0
1211	-106.384514416917	243.188869687729	61	49	0
1212	-111.746808287862	256.342707979493	60	36	0
1213	-116.58613394876	269.480841692537	62	53	1
1214	-121.425427721988	282.618981409818	54	46	0
1215	-123.845062650798	289.188053521328	71	40	0
1216	-126.264689607546	295.757127133198	60	49	0
1217	-131.103919605666	308.895278861746	65	40	0
1218	-138.334840896423	329.529733304866	90	49	0
1219	-145.042763449659	350.14848584123	62	50	0
1220	-146.939395552443	356.701857006177	66	47	0
1221	-151.77848288964	369.840034541674	67	36	0
1222	-158.514135296631	389.531595001929	52	55	2
1223	-162.830227248254	402.654069304466	62	45	0
1224	-167.641335139051	416.719482232817	71	44	1
1225	-171.929494958196	430.769182380289	74	44	0
1226	-173.826043037465	437.322566979565	60	47	1
1227	-178.664943023992	450.460778120905	65	43	1
1228	-185.400324056216	470.1523856204	74	43	0
1229	-187.296830589359	476.705776937306	53	51	1
1230	-192.107761161693	490.771220464259	71	43	0
1231	-198.815127989044	511.390067064203	66	40	0
1232	-203.130952346779	524.512586717494	67	53	1
1233	-207.446747958893	537.635111230426	64	56	0
1234	-211.762514825154	550.757640602067	76	29	0
1235	-216.601150880859	563.895899148658	59	35	0
1236	-220.916858684621	577.018438779749	68	58	1
1237	-225.204652852437	591.06819884479	63	51	0
1238	-230.015309182112	605.133689765818	71	50	1
1239	-234.330927090487	618.256244514138	63	43	0
1240	-238.646516252775	631.378804118372	71	38	0
1241	-243.484964951756	644.517096268013	66	38	0
1242	-248.323381761147	657.655394420959	62	48	0
1243	-253.161766681063	670.793698576279	56	54	0
1244	-257.449343500019	684.843494804576	54	43	0
1245	-261.736889483349	698.893295891583	71	37	0
1246	-266.575179568899	712.031616847031	66	57	0
1247	-270.890559135878	725.154212624766	67	52	1
1248	-275.205909956363	738.276813262142	56	28	0
1249	-280.044107516413	751.415151017718	52	40	0
1250	-284.331500138913	765.464977472089	65	50	0
1251	-288.618861925264	779.51480878517	60	37	0
1252	-293.456964649551	792.653163339011	65	52	0
1253	-298.295035483665	805.791523895226	54	51	0
1254	-303.133074427431	818.929890455678	64	36	0
1255	-307.448215648648	832.052527263761	69	51	0
1256	-311.735422389407	846.102384481579	56	45	0
1257	-316.022598293552	860.152246556245	71	38	0
1258	-322.756596908264	879.844094265252	57	51	1
1259	-327.59446443303	892.982491421513	62	48	1
1260	-329.490528484457	899.535953731276	70	36	0
1261	-333.805493564636	912.658620227128	62	46	0
1262	-339.577343924087	929.53737275023	69	32	1
1263	-344.359267985157	944.530221994966	54	43	0
1264	-346.722302122624	952.953864408657	57	56	0
1265	-348.095454382652	959.491595453583	65	45	0
1266	-348.47873159562	964.143414055929	67	42	0
1267	-347.844223291206	967.836535427719	65	67	0
1268	-346.686866710719	971.513916183263	76	36	0
1269	-346.080274809967	974.279822243378	57	54	1
1270	-346.519380462414	977.077209596522	65	58	2
1271	-348.004181653843	979.906078586355	61	47	1
1272	-350.59050693654	980.911999189295	70	39	0
1273	-352.159050930699	980.959222964011	73	56	0
1274	-355.379887752177	978.272025578655	66	36	0
1275	-358.656562410702	973.730399478227	63	47	0
1276	-357.750448194973	969.062837725505	77	37	0
1277	-355.826547917619	963.436577036045	69	43	0
1278	-353.930557941028	956.883101785555	50	50	0
1279	-351.539625075064	949.386670712382	63	51	0
1280	-348.130892081943	940.931543887593	69	44	0
1281	-344.77797190717	930.621988950297	68	42	0
1282	-343.376889170031	925.011474912055	66	31	0
1283	-339.52899920143	913.758968891576	63	52	0
1284	-333.262175918731	895.937262564898	73	35	1
1285	-330.843256522261	889.368059918284	79	48	0
1286	-326.528254360601	876.245397188701	78	41	0
1287	-319.822173313471	855.626328035258	59	63	0
1288	-314.489274555002	841.544988887385	65	50	0
1289	-309.184243233234	826.536441463977	60	41	2
1290	-304.429943938216	810.616421057843	73	55	0
1291	-299.124832915084	795.607887490653	60	44	0
1292	-293.81968177919	780.599361185916	63	45	0
1293	-289.037364325079	765.606575508602	69	43	1
1294	-284.22711137007	751.541011374444	72	35	0
1295	-279.416824212472	737.475453238934	52	36	0
1296	-274.634399516857	722.482685555704	77	43	0
1297	-269.824042796798	708.417139417492	69	45	0
1298	-265.013651874324	694.351599276997	65	42	0
1299	-260.203226749436	680.286065137945	62	52	0
1300	-255.392767422483	666.220536998473	60	56	0
1301	-251.105161268206	652.170743473805	59	38	0
1302	-246.817524278478	638.120954805054	63	39	1
1303	-242.006965712702	624.05544345919	64	57	1
1304	-237.168485318427	610.917153669521	58	50	1
1305	-232.88075350289	596.867380653508	67	55	0
1306	-228.592990852252	582.817612497136	62	38	0
1307	-223.754415624833	569.679339505732	67	51	0
1308	-219.438707330788	556.55679716263	69	29	1
1309	-215.122970290715	543.434259679168	67	45	0
1310	-210.312183678558	529.368787931278	57	41	0
1311	-205.501362865383	515.303322180174	71	44	0
1312	-201.185534359596	502.18080035504	64	35	0
1313	-196.869677108421	489.058283387683	63	39	0
1314	-192.03088263754	475.920050003566	70	56	0
1315	-187.219931859581	461.854607054032	56	48	0
1316	-182.931858722528	447.804890177213	65	53	1
1317	-178.615881261125	434.682393726893	75	56	0
1318	-173.776960070652	421.544183146209	63	45	0
1319	-168.938006991986	408.405978570692	59	44	1
1320	-164.621940152952	395.28349777963	66	49	1
1321	-160.333713662403	381.2338062739	68	41	0
1322	-155.522534844582	367.168402923271	67	52	0
1323	-151.206378113071	354.0459372513	72	56	1
1324	-146.890192636871	340.923476437107	64	36	0
1325	-142.05105220835	327.785305466503	65	54	2
1326	-137.211879891809	314.647140501067	53	47	0
1327	-132.372675687657	301.508981540799	54	53	0
1328	-127.56130082329	287.44361299742	75	44	1
1329	-122.749891759013	273.378250455484	71	39	1
1330	-117.910589582345	260.240109503269	59	42	0
1331	-112.548319653899	247.086263224483	70	54	0
1332	-107.186014692707	233.932424221188	63	59	1
1333	-101.795819582592	221.705808098428	62	61	0
1334	-95.8826516084373	209.463489998132	65	52	0
1335	-89.474358637468	196.278256491758	70	48	0
1336	-83.066024337837	183.093033181503	65	46	0
1337	-77.1805937964236	169.923526953906	56	45	0
1338	-70.7443305168999	157.665538885631	67	57	0
1339	-63.7850808713119	145.3918557344	71	50	0
1340	-56.8257899454911	133.11818444822	76	53	2
1341	-49.343506795587	120.828821507283	82	39	0
1342	-41.8611794355675	108.539472212084	62	43	0
1343	-34.9017617401551	96.265838236548	74	52	1
1344	-27.9423027650337	83.9922161269933	67	38	2
1345	-20.459845706122	71.7029059212655	70	57	2
1346	-12.9773444374441	59.4136093594134	73	65	0
1347	-6.01775869401172	47.1400245623663	86	50	3
1348	0.941868329013232	34.8664516331628	110	95	5
1349	8.42449929541908	22.5771941607818	170	149	15
1350	15.9071744712419	10.2879503332078	274	239	19
1351	22.8669282611809	-1.98558528348804	143	213	18
1352	29.8267233304796	-14.2591090351343	76	82	2
1353	37.3095282026916	-26.5483137695119	73	64	1
1354	44.7923772840877	-38.837504860945	81	45	0
1355	51.7801189583843	-50.1837754556909	69	51	0
1356	58.7400804738863	-62.4572500167415	57	53	0
1357	66.2230575409485	-74.7464020010084	52	54	0
1358	73.7060788164381	-87.0355403432623	58	47	0
1359	84.1323205041699	-105.909299707972	72	52	0
1360	94.5864674930344	-123.855816479772	61	41	0
1361	101.546679608582	-136.129218123853	68	56	0
1362	109.029916063359	-148.418291922659	75	42	0
1363	116.513196726562	-160.707352076657	52	48	1
1364	123.473535604833	-172.980716404505	62	45	0
1365	130.433915761183	-185.254068866372	54	39	0
1366	137.394337195263	-197.527409461327	57	47	0
1367	144.382598527183	-208.873522196896	66	59	0
1368	151.866092656972	-221.162517794408	77	49	0
1369	159.349630994315	-233.451499744318	69	48	0
1370	166.310218869185	-245.724791144952	67	51	0
1371	173.270848021435	-257.998070676811	62	49	0
1372	180.754516049346	-270.287013532594	67	54	1
1373	188.238228284288	-282.575942739844	66	41	1
1374	195.198984196584	-294.849184954539	68	37	0
1375	202.159781386086	-307.122415300459	71	34	0
1376	209.120619852154	-319.395633779466	70	44	0
1377	216.081499594846	-331.668840391561	70	39	0
1378	223.042420614278	-343.94203513395	58	41	1
1379	230.003382910334	-356.215218008496	65	48	0
1380	237.487395798846	-368.504057218321	54	41	1
1381	248.46587965131	-386.465848963708	71	34	0
1382	258.92144466209	-404.411945849657	61	41	0
1383	265.88261467003	-416.685067657381	70	51	1
1384	272.843825954013	-428.958177597262	61	44	0
1385	279.805078513979	-441.231275668368	72	43	0
1386	287.317157690821	-452.592807722278	60	42	1
1387	294.801513479906	-464.881542335264	53	52	0
1388	301.73512862128	-478.081819321029	65	48	1
1389	308.696549212502	-490.354868201539	72	41	0
1390	315.162745255162	-501.685030373745	67	59	0
1391	321.133708242618	-512.072308196686	76	48	1
1392	327.132457919593	-521.532361013815	64	52	0
1393	332.608206095872	-530.976748660207	68	55	0
1394	337.037919569062	-540.389817278832	62	51	0
1395	340.972376087855	-548.860009317286	60	44	0
1396	344.411569863849	-556.387326223776	63	50	0
1397	346.309430749214	-562.940459874459	55	41	2
1398	347.18898347189	-568.535067100078	71	40	0
1399	348.096290782269	-573.202457774431	56	45	0
1400	349.554386167845	-576.958286284469	75	46	0
1401	352.086304477241	-579.818206147291	64	51	1
1402	354.673726847745	-580.823691851459	65	41	0
1403	357.316649916058	-579.974743353203	65	40	0
1404	359.987321123132	-578.198576927185	64	49	1
1405	361.061138792837	-577.302666635253	53	46	0
1406	361.611921911826	-576.391103222035	83	52	0
1407	362.162704811431	-575.479539740831	59	45	0
1408	362.162704811431	-575.479539740831	58	57	1
1409	362.162704811431	-575.479539740831	72	39	0
1410	362.162704811431	-575.479539740831	56	42	0
1411	362.162704811431	-575.479539740831	66	51	0
1412	362.162704811431	-575.479539740831	73	39	1
1413	362.162704811431	-575.479539740831	63	45	0
1414	362.162704811431	-575.479539740831	82	48	1
1415	362.162704811431	-575.479539740831	75	52	1
1416	362.162704811431	-575.479539740831	68	39	1
1417	362.162704811431	-575.479539740831	64	46	0
1418	362.162704811431	-575.479539740831	43	43	1
1419	362.162704811431	-575.479539740831	63	46	0
1420	362.162704811431	-575.479539740831	75	46	1
1421	362.162704811431	-575.479539740831	72	44	0
1422	362.162704811431	-575.479539740831	72	34	0
1423	362.162704811431	-575.479539740831	66	45	0
1424	362.162704811431	-575.479539740831	63	41	0
1425	362.162704811431	-575.479539740831	61	60	0
1426	362.162704811431	-575.479539740831	65	39	1
1427	362.162704811431	-575.479539740831	62	50	1
1428	362.162704811431	-575.479539740831	68	50	1
1429	362.162704811431	-575.479539740831	71	46	0
1430	362.190453602583	-574.552323393524	70	46	0
1431	362.218202396529	-573.625107046217	66	49	1
1432	362.796733547468	-571.786327137612	68	37	1
1433	362.87997962808	-569.004678075202	60	37	2
1434	361.39412708109	-566.176070470363	67	28	0
1435	358.889961096807	-562.388939599507	64	47	1
1436	355.86276766489	-558.586153628305	64	37	0
1437	352.340299225994	-553.840495103039	65	50	0
1438	347.827281229489	-547.209091854282	61	55	0
1439	343.342030640808	-539.650467361324	80	50	0
1440	338.88455053838	-531.164621642791	73	49	3
1441	333.90406111948	-522.663114741445	72	45	0
1442	328.923592107312	-514.161601781845	66	51	0
1443	323.97090108908	-504.732866469771	73	59	0
1444	315.49585937435	-490.558435123414	72	39	1
1445	305.974831125175	-476.352666874416	48	43	0
1446	298.434895793034	-465.918384858407	74	43	0
1447	290.427508572233	-453.613995045424	64	44	0
1448	281.924917639	-440.366710789502	55	39	1
1449	272.927133536607	-426.176529001445	65	46	0
1450	265.003210661758	-411.09044106584	72	41	0
1451	258.125371061033	-396.035669065081	79	42	0
1452	250.696797205193	-381.892434897833	64	47	0
1453	243.240498341562	-368.676403290592	73	52	0
1454	235.784247106116	-355.460358059965	56	66	0
1455	228.328043499088	-342.244299207814	77	43	0
1456	220.87188752013	-329.028226731345	51	44	0
1457	213.387996259844	-316.739356747828	60	50	0
1458	206.427150872478	-304.466145163402	55	47	0
1459	198.943346560176	-292.177248807624	62	50	0
1460	191.459586454439	-279.888338807039	59	43	1
1461	181.032419153373	-261.014852970839	75	45	0
1462	170.054560060205	-243.052880032919	70	44	0
1463	162.570973851834	-230.763917290606	65	40	0
1464	155.61042326194	-218.490619201213	71	54	0
1465	148.64991394931	-206.217309244908	76	47	0
1466	141.166457432089	-193.928307405673	68	40	1
1467	133.683045122481	-181.639291922562	74	39	0
1468	126.722662571759	-169.365944648162	58	45	0
1469	119.762321298942	-157.092585508712	61	51	0
1470	112.802021303971	-144.819214502349	74	47	1
1471	105.318781429378	-132.530147197656	58	38	0
1472	97.8355857626302	-120.241066249087	56	35	1
1473	90.8754125311971	-107.967657926492	67	47	2
1474	83.9152805777849	-95.6942377369851	77	47	1
1475	76.9551899029757	-83.4208056796342	61	44	1
1476	69.9951405066531	-71.1473617581651	55	46	0
1477	63.0351323889336	-58.873905967921	64	41	2
1478	55.5521946453373	-46.5847477512434	60	44	3
1479	48.0693011106341	-34.2955758944154	67	50	3
1480	41.109419758257	-22.0220827888697	93	55	1
1481	34.1495796847739	-9.7485778182745	106	65	2
1482	27.1897808903013	2.52493901643902	141	134	15
1483	19.7070597952697	14.8141626939178	213	177	9
1484	12.2243829093059	27.1034000134096	138	126	12
1485	5.2647108816891	39.3769541624933	100	95	5
1486	-1.69491986639332	51.6505201794207	70	59	2
1487	-8.65450933494139	63.9240980604663	73	67	2
1488	-15.6140575241297	76.1976878084242	64	36	0
1489	-23.0965192241711	88.4869896667078	59	46	0
1490	-30.5789367143298	100.776305167936	74	54	1
1491	-37.5383581347414	113.049932229333	60	45	1
1492	-44.4977382753859	125.323571153916	76	34	0
1493	-51.4570771357976	137.597221945412	66	60	0
1494	-58.4163747159764	149.870884601027	65	44	0
1495	-65.3756310158642	162.144559122622	60	46	0
1496	-72.3348460355191	174.418245509267	51	36	1
1497	-78.771076701174	186.676236594096	68	45	1
1498	-85.1794176438707	199.861453528516	67	52	0
1499	-91.6155701177777	212.11946503073	61	59	0
1500	-97.5287456668448	224.361777256243	55	40	2
1501	-103.414030179032	237.531313785352	80	29	0
1502	-108.776341086603	250.685148100369	69	55	0
1503	-114.138616961485	263.83898969274	59	50	0
1504	-119.50085780368	276.992838562466	70	38	1
1505	-124.340132906218	290.130981883034	62	45	0
1506	-129.179376121203	303.269131209701	70	40	0
1507	-134.018587448518	316.407286540605	68	50	1
1508	-138.857766887813	329.545447876677	66	46	0
1509	-145.565686972463	350.164201254025	63	42	1
1510	-149.85399846104	364.213876568712	65	43	1
1511	-154.170146859251	377.336341150105	69	47	0
1512	-158.486266512598	390.458810593002	48	45	0
1513	-160.905774515762	397.027905812487	66	47	2
1514	-167.613464154128	417.64669782389	76	52	0
1515	-174.321083515126	438.265501589514	63	54	0
1516	-178.637069372402	451.387993707322	60	42	1
1517	-182.953026484523	464.510490685701	60	41	0
1518	-187.791863111546	477.64871322643	65	47	0
1519	-192.107761161868	490.771220463328	69	49	1
1520	-196.395752527751	504.820948141627	73	50	0
1521	-201.206616381591	518.886403067037	72	55	0
1522	-205.522424537514	532.008925419301	54	47	0
1523	-209.838203948049	545.131452633068	65	50	0
1524	-214.676853221201	558.269708777778	74	44	0
1525	-218.992573569121	571.392246249132	78	56	0
1526	-223.280380744021	585.442004154436	55	42	0
1527	-227.568157083704	599.491766920313	69	46	1
1528	-231.883789107378	612.614318967797	60	42	0
1529	-236.722282913281	625.75260271132	68	45	0
1530	-241.56074483	638.89089245908	55	45	0
1531	-245.876287473133	652.01346016489	61	39	2
1532	-250.19180137018	665.136032725684	77	47	0
1533	-255.03017076262	678.274339278229	49	46	0
1534	-259.345625595713	691.396922100335	68	44	1
1535	-263.633157525561	705.446725346148	61	52	0
1536	-268.443537923682	719.512264261954	65	46	1
1537	-273.281780591642	732.650593615137	52	46	0
1538	-277.59711520985	745.773196950555	66	45	0
1539	-281.912421081506	758.895805144683	74	44	0
1540	-286.722671509953	772.961366860196	76	55	0
1541	-291.010016513814	787.011200869456	72	33	1
1542	-295.325232487347	800.13382417988	81	52	0
1543	-299.640419713745	813.256452346221	63	45	0
1544	-303.95557819336	826.379085370339	58	40	0
1545	-308.793572863156	839.517459121533	54	42	0
1546	-313.631535642606	852.655838877894	64	35	0
1547	-318.441559174273	866.721440184861	58	51	0
1548	-323.251548502594	880.787047491409	71	39	0
1549	-327.566554874822	893.909706968814	67	34	1
1550	-331.8815324998	907.032371305861	77	51	1
1551	-336.196481377236	920.155040502548	65	56	1
1552	-340.016460370971	932.334759168327	55	49	0
1553	-343.369390032312	942.644310317934	53	43	0
1554	-346.255278934957	951.083692696877	61	41	0
1555	-348.151283483312	957.637164359912	78	44	0
1556	-348.506646272901	963.216198503971	81	41	0
1557	-347.844223291206	967.836535427719	65	49	0
1558	-346.714781075658	970.586700619198	63	42	0
1559	-346.136103330704	972.425391104072	62	46	0
1560	-346.108189071703	973.352606674656	76	50	1
1561	-346.108189071703	973.352606674656	68	53	1
1562	-345.585340169899	973.336866093799	54	50	0
1563	-345.062491267105	973.321125576273	69	41	0
1564	-345.062491267105	973.321125576273	49	41	0
1565	-345.034577228536	974.248341148719	63	37	1
1566	-345.50159771106	976.118512813002	67	44	0
1567	-347.014314419823	978.020165868104	72	42	0
1568	-349.57272599783	979.953301423229	64	36	1
1569	-352.709814658563	980.047748793848	66	34	0
1570	-355.930652469746	977.360551805235	60	43	0
1571	-358.161630358489	972.787441859022	63	56	0
1572	-357.806281591475	967.20840667747	59	37	0
1573	-355.91029661888	960.654930466786	71	50	0
1574	-353.519369664777	953.158498194069	68	49	0
1575	-350.110643941502	944.703369684517	66	43	0
1576	-346.234878362797	934.378072472289	74	49	0
1577	-342.414918730094	922.198348047212	80	23	0
1578	-338.099990793795	909.075672362	77	44	1
1579	-333.785034110013	895.953001532704	74	51	0
1580	-329.47004867869	882.830335562117	64	46	0
1581	-324.660081871029	868.764721033163	74	55	1
1582	-319.850080860255	854.699112502858	49	33	0
1583	-315.01213925716	841.560725505464	53	51	0
1584	-310.724937382445	827.510865055025	70	49	0
1585	-306.437704671232	813.461009461433	50	38	0
1586	-301.627571373363	799.395423724316	71	44	0
1587	-296.817403872556	785.329843986779	60	44	0
1588	-291.979301342275	772.191485787742	66	48	0
1589	-287.169066593517	758.125918049365	70	48	0
1590	-282.358797642228	744.0603563115	60	40	0
1591	-278.043475077895	730.937748104334	61	45	0
1592	-273.72812376701	717.815144754946	84	48	0
1593	-268.917757890944	703.749599813484	73	41	0
1594	-264.63024069625	689.699791177176	62	51	0
1595	-260.314799487998	676.577202943154	60	58	0
1596	-255.50433553051	662.511674797162	63	43	1
1597	-250.693837370782	648.44615264982	56	49	0
1598	-245.855415301456	635.307852054946	74	45	0
1599	-241.539852308168	622.185284879059	64	46	0
1600	-237.252148189757	608.135507003404	63	40	1
1601	-232.441518905165	594.070007656701	65	54	1
1602	-227.602970113046	580.931729864329	69	42	0
1603	-222.764389431686	567.793458075263	58	50	0
1604	-217.95365985739	553.727976730093	70	53	0
1605	-213.665796924208	539.678225305863	60	39	0
1606	-209.350022252125	526.555694300681	61	32	0
1607	-202.119828361378	505.921107509173	60	59	0
1608	-197.308949984785	491.855651959777	66	41	1
1609	-194.889559253701	485.28653421998	65	37	1
1610	-188.154248938139	465.59491073247	56	43	0
1611	-183.838308580336	452.4724083459	58	48	2
1612	-179.027300239657	438.406975598074	57	51	0
1613	-172.319703097455	417.788164258003	58	38	0
1614	-168.00365768827	404.665679686703	74	39	0
1615	-163.164664957847	391.527482314035	63	46	0
1616	-158.84856048756	378.405008003116	56	58	0
1617	-154.53242727241	365.282538551837	76	42	0
1618	-149.693342021725	352.144357983023	69	46	0
1619	-145.405015252472	338.094683211297	75	39	0
1620	-141.11665764905	324.045013296418	58	42	2
1621	-136.277477569296	310.906849530526	57	40	0
1622	-133.857875571412	304.337769898586	60	47	1
1623	-129.018647660094	291.19961513672	73	50	0
1624	-121.759746003605	271.492394255474	72	59	1
1625	-116.920438373112	258.354254506528	78	43	1
1626	-111.558162765694	245.200409553945	69	44	0
1627	-105.672914462222	232.030861395411	58	35	0
1628	-99.7876279791235	218.861321910284	72	39	0
1629	-93.902303316223	205.691791097634	61	41	0
1630	-88.0169404738117	192.52226895839	61	49	2
1631	-82.1036889212555	180.279971120879	53	56	0
1632	-75.6674566302099	168.021975206211	73	47	1
1633	-68.7360866562813	154.821067949757	66	48	1
1634	-61.776826358051	142.547388195992	61	40	0
1635	-54.8175247794716	130.273720309138	62	54	0
1636	-47.8581819205428	118.000064284541	70	49	1
1637	-40.3758450346068	105.710717711598	57	39	0
1638	-32.8934639384388	93.4213847834617	66	41	1
1639	-25.9339943106752	81.1477660732344	64	56	1
1640	-18.479362181446	67.931243782863	63	45	3
1641	-10.9968482115073	55.6419508522376	67	68	1
1642	-4.00941760413116	44.2955851946026	71	82	2
1643	2.95022007141961	32.0220156619325	99	79	3
1644	9.90989902621368	19.7484579933807	197	155	14
1645	16.8696192606003	7.47491219360381	316	291	19
1646	24.3523467057967	-4.8143161861226	140	163	18
1647	31.8351183604682	-17.1035309201106	95	71	6
1648	38.7949653611286	-29.3770394092426	75	51	0
1649	45.7548536406248	-41.6505360286683	66	43	0
1650	53.2377549910452	-53.9397116722539	69	61	0
1651	60.7207005501259	-66.2288736701012	67	50	0
1652	67.680715595081	-78.5023329770193	57	45	0
1653	74.6685865085456	-89.8485645381734	62	43	0
1654	82.151660052652	-102.137687431648	61	45	0
1655	89.6347778051277	-114.426796678454	66	48	1
1656	96.5949592945981	-126.700206791051	60	50	1
1657	103.55518206238	-138.973605038598	56	45	0
1658	110.515446108009	-151.246991419233	61	54	1
1659	117.475751431775	-163.520365932025	56	32	0
1660	124.959084362723	-175.809410638176	72	43	0
1661	132.442461501283	-188.098441695794	65	49	0
1662	139.402893587423	-200.371778893284	61	61	0
1663	146.363366951235	-212.645104222	61	38	0
1664	153.323881592543	-224.918417683803	66	58	1
1665	160.284437511407	-237.191719279625	73	46	0
1666	167.768029825413	-249.480685793795	60	44	1
1667	175.251666346623	-261.769638662226	62	51	0
1668	182.212349026056	-274.04290293809	64	57	0
1669	189.173072982754	-286.316155347973	76	41	0
1670	196.133838216367	-298.589395890012	65	52	1
1671	203.094644726545	-310.862624564208	65	41	0
1672	210.055492513755	-323.135841371492	76	45	1
1673	217.539386948629	-335.424716966227	67	46	1
1674	228.517697373929	-353.38656207826	69	53	0
1675	238.973092902568	-371.332709878683	67	51	0
1676	245.411137284944	-383.590198459104	63	41	0
1677	251.353981521213	-394.90479423292	73	35	0
1678	256.829390273313	-404.349283212796	60	52	0
1679	261.809580937726	-412.850883545354	63	39	0
1680	265.799302318424	-419.466716210358	67	43	0
1681	268.275528247817	-424.181119772606	66	36	0
1682	269.266020207957	-426.066880774684	55	40	1
1683	271.274776374456	-428.911185861565	58	44	1
1684	273.778783166781	-432.698369900696	74	32	1
1685	274.769279661588	-434.584129567258	58	46	0
1686	275.787545563828	-435.542672796175	63	49	0
1687	276.282794491213	-436.485552418046	67	42	0
1688	276.255026105791	-437.412768619135	63	64	2
1689	276.255026105791	-437.412768619135	65	39	0
1690	276.255026105791	-437.412768619135	54	45	1
1691	276.255026105791	-437.412768619135	63	49	0
1692	276.255026105791	-437.412768619135	59	43	0
1693	276.778043645376	-437.428431980312	59	45	0
1694	277.301061185892	-437.44409527909	59	47	0
1695	277.301061185892	-437.44409527909	66	35	1
1696	277.301061185892	-437.44409527909	56	45	0
1697	277.273293026374	-438.371311481111	57	48	0
1698	277.24552486965	-439.298527681269	70	48	1
1699	278.759042531194	-441.199949623086	55	40	0
1700	281.290830736281	-444.059912898578	64	45	0
1701	283.299603669264	-446.904212146997	62	43	0
1702	285.775865877804	-451.618605109863	55	46	0
1703	288.747388016258	-457.275874670595	48	40	0
1704	292.241938906431	-462.948803513311	61	49	0
1705	296.259520577791	-468.637390350923	56	37	2
1706	300.249350204074	-475.253189535812	41	49	0
1707	304.734453472483	-482.811861008406	66	57	0
1708	309.191812201287	-491.297743828036	67	41	0
1709	313.649189309566	-499.783621751703	88	43	0
1710	318.629610788892	-508.285152987577	60	51	0
1711	323.610052675067	-516.786678163335	66	51	0
1712	328.5905149678	-525.288197280839	67	49	0
1713	333.047968633648	-533.774053967558	63	52	0
1714	337.010165099928	-541.317033574916	67	43	0
1715	340.477098920266	-547.917137561366	88	49	0
1716	342.897980841983	-554.48592834454	76	56	0
1717	344.272806148801	-561.023407739587	60	44	0
1718	345.15235570661	-566.618015429936	66	43	0
1719	346.554941680748	-572.228277616203	66	58	1
1720	351.123488769808	-577.005249034613	84	44	1
1721	356.326080831874	-578.089003770612	53	46	0
1722	358.996751370491	-576.312837958336	81	55	1
1723	360.649101069721	-573.578148281202	55	48	0
1724	360.760097612045	-569.869282899424	55	35	0
1725	359.329745046911	-565.186241863295	69	42	0
1726	356.330299293157	-560.45623989962	64	36	0
1727	352.807828699588	-555.710581794381	64	48	0
1728	348.790086836729	-550.022049920633	78	46	0
1729	344.277078463987	-543.390642830171	74	57	1
1730	342.295971197367	-539.619156927802	74	38	0
1731	337.287709917116	-532.044870555401	57	36	0
1732	332.279466765118	-524.47057810612	65	42	0
1733	329.803108190943	-519.756213308312	71	44	0
1734	321.355773323099	-504.654577973299	71	47	0
1735	311.862452651898	-489.521607221104	66	45	0
1736	305.340761777188	-480.045872112736	51	37	1
1737	298.819100356544	-470.570126725361	60	47	0
1738	295.296770229295	-465.824419656768	59	55	1
1739	289.793427832541	-457.307198259979	64	41	1
1740	281.813849067024	-444.075575643219	74	33	0
1741	276.86134847533	-434.646783370525	69	46	1
1742	271.908870574902	-425.217985053547	73	43	1
1743	266.984185934707	-414.861964500509	66	47	0
1744	261.564284500259	-403.563056542538	70	45	0
1745	256.144413040718	-392.264141284861	58	49	0
1746	250.201560763351	-380.949552136473	69	54	0
1747	243.735731720808	-369.619286899455	54	43	0
1748	237.269938056648	-358.289011425339	64	51	1
1749	230.30895206274	-346.015840536915	82	49	0
1750	223.348007345106	-333.742657780647	59	43	0
1751	215.864100209787	-321.453792337328	62	37	0
1752	208.380237280682	-309.164913248271	69	41	1
1753	201.419419322163	-296.891693172045	60	56	0
1754	194.48642988439	-283.691245145164	57	55	0
1755	187.002698354248	-271.402326971292	54	42	0
1756	179.519011031196	-259.113395151682	49	53	0
1757	172.55836270767	-246.840125899762	60	57	2
1758	165.597755661234	-234.566844782792	71	41	0
1759	158.637189892179	-222.293551796116	71	52	0
1760	151.676665400446	-210.020246943459	64	52	0
1761	144.193193251849	-197.731250576675	60	53	0
1762	136.709765310807	-185.442240566947	55	36	0
1763	129.749367581098	-173.168898396194	76	45	0
1764	119.294946146605	-155.222470872104	61	47	0
1765	108.345440448436	-136.333116624504	71	41	0
1766	100.862229150196	-124.044041148387	70	53	0
1767	93.9020407393109	-111.770637927577	75	45	2
1768	86.9418936066795	-99.4972228417173	59	45	0
1769	79.9817877524183	-87.2237958870828	73	46	0
1770	73.0217231765273	-74.9503570664674	64	45	0
1771	65.5387270580395	-62.6612170496956	69	45	1
1772	58.0557751482702	-50.3720633853227	66	45	0
1773	51.0958373373142	-38.0985872512683	71	65	2
1774	44.1359408053104	-25.8250992503017	76	59	2
1775	36.6531185911153	-13.5359064945951	96	71	4
1776	29.1703405857552	-1.24670009408146	133	107	8
1777	22.2105708198505	11.0268252212554	201	174	20
1778	15.2508423332474	23.3003624016419	149	142	5
1779	8.29115512577118	35.573911449872	108	93	6
1780	0.808549561130349	47.863169664517	87	74	4
1781	-6.6740117938607	60.1524415239692	70	72	2
1782	-13.6335722337244	72.4260278837755	61	55	1
1783	-20.6209279203322	83.7724103732035	72	50	0
1784	-28.1033612868632	96.0617213351652	62	30	0
1785	-35.5857504436281	108.351045941934	68	53	0
1786	-42.5451444333303	120.624681490473	62	43	0
1787	-49.5044971429161	132.898328905925	65	59	0
1788	-56.463808572269	145.171988185495	75	52	1
1789	-63.3952323825797	158.37287500035	67	48	0
1790	-69.8315146649256	170.630851935595	59	55	0
1791	-76.2677585948259	182.88883908093	71	51	0
1792	-82.6761133708642	196.074052083306	63	35	1
1793	-91.5320115296054	214.901111925021	63	37	0
1794	-100.387827914965	233.728191299364	62	36	1
1795	-106.273089203867	246.897732145153	62	42	1
1796	-111.635378009407	260.051570420153	75	45	0
1797	-116.997631782491	273.205415971577	58	36	0
1798	-122.359850522713	286.359268798493	50	56	1
1799	-127.199104645115	299.497415719554	54	64	0
1800	-132.038326879905	312.63556864392	72	38	0
1801	-136.84965365316	326.700943171047	48	48	0
1802	-141.660946226446	340.766323698685	59	41	0
1803	-145.977147413534	353.888779100031	73	40	0
1804	-150.293319855933	367.011239361018	70	46	1
1805	-155.132383485732	380.149421097711	73	51	0
1806	-159.448496867262	393.271891617216	60	58	1
1807	-163.764581503638	406.394366998225	57	37	0
1808	-168.575681396702	420.459781127982	60	49	0
1809	-172.863833666255	434.509482354857	67	36	0
1810	-177.179828409862	447.631972854026	57	43	0
1811	-182.018704688759	460.770188192837	52	54	0
1812	-186.334640370798	473.892688949592	68	44	0
1813	-190.650547307392	487.01519456692	93	48	0
1814	-195.489331064629	500.153426711448	63	52	0
1815	-199.805178939365	513.275942587294	79	47	0
1816	-204.093118277262	527.325678901747	56	50	0
1817	-208.903927409032	541.391143428162	61	52	0
1818	-213.219685388904	554.513674421236	76	38	0
1819	-217.535414623329	567.636210270226	73	42	0
1820	-222.374011025997	580.774476018734	69	45	0
1821	-226.689681197458	593.897022129036	56	35	0
1822	-231.005322623125	607.019573097117	40	45	1
1823	-235.815939068387	621.085071220994	67	48	0
1824	-240.103631907143	635.134848018177	65	41	1
1825	-244.419183436898	648.257414103486	68	44	1
1826	-249.257592482551	661.39571345225	59	53	0
1827	-253.573084948584	674.518289795145	57	42	0
1828	-257.888548668416	687.640870997682	86	44	2
1829	-262.698971267091	701.706402715296	52	39	0
1830	-266.986479910905	715.756209740415	61	37	0
1831	-271.301853733545	728.878806055523	73	47	0
1832	-276.14007541968	742.017139007337	77	42	0
1833	-280.978265215934	755.155477961525	74	51	1
1834	-287.68471749156	775.774479920976	69	62	0
1835	-294.39109948551	796.393493638374	65	40	0
1836	-296.81013500673	802.962673765607	66	47	1
1837	-301.125314389763	816.085303551517	73	46	0
1838	-307.859462256485	835.777125226334	56	47	0
1839	-312.697432799905	848.915503783152	52	53	1
1840	-317.535371452686	862.053888344206	68	46	0
1841	-321.82250937965	876.103756894358	53	45	0
1842	-326.137525682105	889.226414754055	65	39	0
1843	-330.480423489935	901.421861924231	71	41	0
1844	-334.328349745425	912.674359288067	70	39	0
1845	-337.70922325569	922.056689860299	69	43	1
1846	-340.072285515897	930.48032807745	74	54	1
1847	-341.473370178894	936.090841053985	68	37	0
1848	-342.435337482602	938.9039677931	71	51	0
1849	-342.930277254956	939.846923481673	55	36	0
1850	-342.902363986534	940.77413902618	63	32	0
1851	-342.874450715259	941.701354572549	58	52	0
1852	-343.369390032254	942.644310317934	59	52	0
1853	-343.864329122182	943.587266125716	67	35	0
1854	-344.331354368071	945.457437537611	67	51	1
1855	-345.265403484053	949.19778054487	74	52	0
1856	-346.722302122624	952.953864409588	60	37	0
1857	-347.628432687721	957.621423560195	74	52	0
1858	-347.488860472979	962.257501309738	59	43	1
1859	-346.854352858383	965.950622810051	79	55	0
1860	-345.696996742568	969.628003817052	65	49	1
1861	-345.090405302879	972.393910002895	75	50	0
1862	-345.006663187174	975.17555672396	52	56	0
1863	-345.445769391081	977.972943964414	60	50	0
1864	-349.049877884099	979.937560414895	59	44	1
1865	-353.727594915661	981.00644730404	55	33	0
1866	-356.397667893209	979.230724714696	64	43	0
1867	-358.600728528807	975.584830530919	68	48	1
1868	-359.263162423798	970.964495061897	71	43	0
1869	-357.862114976801	965.353975634091	50	38	1
1870	-355.938212847104	959.727714946494	64	39	0
1871	-353.519369664777	953.158498194069	58	46	1
1872	-350.110643941502	944.703369684517	71	35	0
1873	-346.729817918967	935.321028591134	56	61	0
1874	-343.376889170031	925.011474912055	76	64	0
1875	-339.528999201546	913.758968891576	74	52	1
1876	-335.681087342731	902.506466711871	62	36	1
1877	-331.861064036202	890.326752842404	58	40	1
1878	-327.546066060138	877.204089031555	75	33	0
1879	-322.70817732974	864.065692433156	68	48	0
1880	-317.870256708877	850.927301838994	63	40	0
1881	-313.060210128955	836.86170171015	73	43	0
1882	-308.250129345804	822.796107581817	65	48	2
1883	-303.934979262529	809.673470223323	62	42	0
1884	-299.647703116643	795.623622183688	70	58	0
1885	-294.83752425015	781.558044849895	47	45	0
1886	-290.522284268169	768.435422606766	65	53	0
1887	-286.207015539578	755.312805222347	42	34	0
1888	-281.396739747666	741.247244683094	72	41	0
1889	-276.586429753341	727.181690145284	74	55	0
1890	-271.7481895893	714.043357153423	67	49	0
1891	-266.937812347605	699.977814613841	78	45	1
1892	-262.127400903555	685.912278074771	60	41	1
1893	-257.811947666458	672.789692543447	70	49	0
1894	-253.4964656831	659.667111870833	70	68	0
1895	-248.685957315611	645.601592127234	70	55	0
1896	-243.87541474594	631.536078385077	57	33	0
1897	-239.559841294948	618.413513369858	58	56	1
1898	-235.244239097985	605.290953211486	69	48	1
1899	-230.956494275189	591.24118235521	62	50	0
1900	-226.668718617351	577.191416356713	69	45	1
1901	-221.83013017237	564.053145766258	56	35	0
1902	-216.991509838437	550.914881180041	70	37	0
1903	-212.180739222094	536.849407033063	71	50	1
1904	-207.369934404676	522.783938886598	65	46	0
1905	-203.054120529385	509.661414902657	76	45	0
1906	-198.738277908531	496.538895778358	76	58	0
1907	-193.899498964718	483.400659997948	58	55	0
1908	-189.583597281773	470.278151133098	75	67	0
1909	-182.876109648321	449.659321314655	54	60	0
1910	-175.645637649752	429.024784029461	58	60	1
1911	-171.329615757102	415.902295681648	65	44	0
1912	-167.013565119414	402.779812191613	65	45	1
1913	-162.174566935049	389.641616021283	61	40	0
1914	-157.335536862665	376.503425854258	58	38	0
1915	-153.047264212102	362.453742445447	64	47	0
1916	-148.758960727369	348.404063894413	69	62	1
1917	-143.919835825393	335.265890528448	67	40	0
1918	-139.080679035455	322.127723166719	60	54	0
1919	-134.764418813051	309.005275855772	72	48	0
1920	-130.4481298459	295.882833403535	69	56	0
1921	-125.608880536922	282.744682848454	66	39	0
1922	-120.797458950314	268.679322707467	72	38	1
1923	-115.463068198063	254.598256871104	59	40	0
1924	-110.072925731598	242.37162949983	71	44	1
1925	-104.682750762557	230.14500941243	57	42	3
1926	-98.7974583752803	216.975471374579	66	55	0
1927	-92.9121278084349	203.80594201386	75	38	1
1928	-87.0267590622534	190.636421320029	66	49	0
1929	-80.6184079504455	177.451201927848	65	57	1
1930	-73.6870697477134	164.25028621126	67	57	1
1931	-67.2507873036666	151.992303651758	61	34	0
1932	-60.8144665072905	139.734331304207	67	50	1
1933	-53.3322070502909	127.44496108871	70	50	0
1934	-45.8499033827684	115.155604518019	72	46	0
1935	-38.8905085913138	102.881963756867	73	48	0
1936	-31.9310725197429	90.6083348635584	47	52	0
1937	-20.9828025100869	71.7186058834195	64	49	1
1938	-10.0065987370908	53.7561219623312	78	49	1
1939	-3.04699461749988	41.4825422465801	93	61	3
1940	3.91265078162542	29.2089743958786	118	89	1
1941	10.9001666482072	17.862634183839	234	186	19
1942	18.382857700286	5.57339489739388	240	280	25
1943	25.865592961607	-6.71583074517548	111	149	15
1944	32.8254048085073	-18.9893494043499	106	69	5
1945	39.7852579345345	-31.2628561984748	64	51	0
1946	46.7451523395139	-43.5363511256874	62	46	0
1947	54.2280600402155	-55.825524953194	70	63	0
1948	61.711011949752	-68.1146851349622	81	48	1
1949	68.6710331199574	-80.3881427478045	53	56	0
1950	75.6310955687659	-92.6615884946659	71	49	0
1951	83.1141771727707	-104.950709583238	39	39	0
1952	90.5973029854358	-117.239817027003	62	47	1
1953	97.5574921979569	-129.513225458562	64	70	1
1954	105.068512595783	-140.875090604648	69	40	1
1955	112.551767857454	-153.164158022031	72	41	1
1956	119.512082235364	-165.437529126182	60	46	0
1957	126.47243789112	-177.710888363421	68	34	0
1958	133.432834824664	-189.984235732816	68	31	1
1959	140.393273035937	-202.257571234368	62	51	0
1960	147.353752524883	-214.530894871801	61	44	1
1961	153.819077328488	-225.861312192865	60	54	0
1962	159.789238939818	-236.24882555753	63	42	1
1963	166.310218869185	-245.724791144952	62	41	0
1964	172.831228253839	-255.200746453367	62	37	0
1965	178.80147940974	-265.588232164271	78	50	0
1966	184.743971114396	-276.902925211936	59	43	1
1967	191.209495234711	-288.233283457346	54	43	1
1968	197.675054733932	-299.563631468453	69	49	0
1969	204.140649611887	-310.893969245255	57	51	1
1970	211.101500327874	-323.167184337042	73	39	0
1971	218.062392320659	-335.440387560986	49	41	0
1972	225.051105730643	-346.786362793297	82	61	0
1973	232.535086868738	-359.075211085379	68	44	0
1974	240.019112213107	-371.364045727998	75	48	0
1975	246.484934760025	-382.694316563196	74	36	1
1976	252.923018931178	-394.951793327928	65	51	0
1977	259.884155386011	-407.224925321527	73	53	0
1978	270.367592100461	-424.243776769377	74	34	2
1979	280.823347133293	-442.189817673527	89	50	0
1980	284.290107872046	-448.789969512261	75	49	0
1981	290.756172394147	-460.120170276612	79	42	0
1982	300.71684664744	-477.123282431625	50	37	0
1983	304.211430521624	-482.796201085672	59	40	0
1984	310.677602528594	-494.126370347105	72	45	0
1985	320.63844003703	-511.129434022121	77	50	0
1986	324.133079681487	-516.802335697226	64	53	2
1987	329.58105863852	-527.173943633214	67	51	0
1988	337.505440679088	-542.259905754589	56	40	0
1989	341.962931104063	-550.745752649382	64	38	0
1990	344.851343695482	-559.184630108066	70	35	0
1991	346.72145459993	-566.66497982014	58	38	0
1992	348.674827929877	-571.363679662347	68	50	0
1993	350.655957050622	-575.135162235238	46	42	0
1994	353.187874907104	-577.995081468485	64	50	0
1995	356.298330824648	-579.016220092773	51	43	0
1996	358.941252463323	-578.167270625941	74	41	0
1997	361.08888780151	-576.375450294465	61	52	0
1998	362.218202396529	-573.625107046217	74	53	0
1999	361.806164269918	-569.900588791817	80	49	0
[truncated: 804 more rows]
