# Supplementary material for: Bayesian algorithm to estimate position and activity of an orphan gamma source utilizing multiple detectors in a mobile gamma spectrometry system
Source: PLoS One. 2021 Jan 22;16(1):e0245440. doi: 10.1371/journal.pone.0245440 (PMC7822251; doi:10.1371/journal.pone.0245440)
Supplement: S1 Data — (GZ) [file pone.0245440.s001.gz › synth_data_Cs-137_setup_5_real_7.csv]

	V1	V2	V3	V4	V5
1	421.534828740871	-856.428347470239	57	45	1
2	421.534828740871	-856.428347470239	84	55	0
3	421.534828740871	-856.428347470239	71	42	0
4	421.534828740871	-856.428347470239	70	58	1
5	421.534828740871	-856.428347470239	74	67	0
6	421.534828740871	-856.428347470239	60	52	2
7	421.534828740871	-856.428347470239	70	63	0
8	421.534828740871	-856.428347470239	69	52	0
9	421.562593974813	-855.501131230965	75	40	0
10	421.067340752285	-854.558253312483	61	48	0
11	419.553816754487	-852.656835434027	77	40	0
12	417.022024359205	-849.796876493841	65	53	1
13	413.471967303369	-845.978374652565	74	45	1
14	409.426667556225	-841.216990495101	63	59	0
15	405.409145729966	-835.52838622313	71	45	1
16	401.970189626154	-828.001009737141	58	44	0
17	398.559016716026	-819.546414098702	64	53	0
18	394.10183159	-811.060485594906	71	64	1
19	389.121652585047	-802.558886583894	65	60	0
20	381.197847775766	-787.472769687884	59	45	0
21	375.750265666109	-777.101055345498	70	52	0
22	372.751092400984	-772.370969692245	71	57	0
23	366.257536634512	-761.967907254584	62	65	0
24	359.791792658449	-750.637618419714	64	44	0
25	353.326084060653	-739.307319353335	54	57	0
26	346.337407482613	-727.96133917477	66	68	0
27	339.871770993981	-716.631018839777	66	65	1
28	333.406169884023	-705.300688273273	77	59	2
29	326.417604850547	-693.954674142413	59	51	0
30	319.429077900888	-682.608648119494	58	54	0
31	312.468379246246	-670.335394147784	71	46	1
32	305.507721868518	-658.062128304504	40	58	0
33	298.547105768113	-645.788850596175	54	51	1
34	291.091333974444	-632.57266730722	72	43	1
35	283.607812977862	-620.283686416224	65	55	0
36	276.647325236758	-608.010371400043	66	69	1
37	269.163891189673	-595.721364137717	63	52	0
38	261.680501350085	-583.432343230583	73	55	0
39	254.720140370948	-571.158990899101	69	50	0
40	247.732015626738	-559.81284265779	63	57	0
41	237.277707354631	-541.866382063366	60	57	0
42	230.317488451663	-529.592988180928	63	62	0
43	227.34646858112	-523.935580343008	61	45	0
44	220.8814756801	-512.605071816593	67	60	0
45	213.921354646503	-500.331649965607	52	59	0
46	206.438300153299	-488.042528144084	58	62	0
47	198.927473646763	-476.680608560331	72	44	0
48	191.939659962431	-465.334365252405	61	59	1
49	181.485831055848	-447.387762147002	68	52	0
50	174.525935988291	-435.114273287356	72	58	0
51	171.032092630106	-429.44113232661	62	56	0
52	164.07225868199	-417.167625661008	46	53	0
53	153.618671857112	-399.220951321535	74	55	1
54	146.631112109695	-387.874630782753	62	51	0
55	142.642213512037	-381.258554308675	62	60	0
56	135.159584011009	-368.969302436337	60	55	0
57	128.172125374665	-357.622950481251	61	56	0
58	121.212538835127	-345.34937088564	47	58	1
59	114.252993575064	-333.075779422186	63	41	1
60	107.293489594769	-320.802176093683	67	61	0
61	100.334026894416	-308.528560900129	56	55	1
62	89.8809896421735	-290.581723712385	64	40	0
63	82.9216293424251	-278.308078847826	81	50	0
64	79.4280428732163	-272.634859811515	62	53	2
65	69.4981334903277	-254.703674223274	60	51	1
66	63.0618394073681	-242.445700432174	67	67	0
67	59.568310310482	-236.772464434616	56	64	1
68	53.1320737444912	-224.514474920928	60	55	0
69	47.2466683971579	-211.344967331737	67	53	0
70	40.8105085592833	-199.086958197877	61	54	0
71	34.8973258724436	-186.84464815259	67	48	1
72	29.5349711074377	-173.690823770128	72	42	1
73	23.6218591864454	-161.44849709142	69	62	1
74	18.2317169936723	-149.22187309619	82	70	0
75	10.9727521052118	-129.514668476768	83	62	1
76	6.13348203891655	-116.376524560153	66	70	2
77	3.71385896363063	-109.807450348511	60	51	1
78	-1.12536327115959	-96.669297424145	58	50	1
79	-7.86121117789298	-76.9777714069933	72	64	1
80	-12.1774311803165	-63.8553192429245	77	80	4
81	-14.596992052102	-57.2862336281687	67	77	5
82	-18.9131681520375	-44.1637739045545	115	98	9
83	-25.1259187193355	-24.4879336003214	233	170	13
84	-31.8615239821374	-4.79636558424681	225	226	12
85	-36.7005005454994	8.34183175303042	100	203	11
86	-39.1199768690276	14.9109326740727	94	147	15
87	-43.4359925145982	28.0334199331701	99	75	6
88	-47.7519794152468	41.15591205284	77	49	1
89	-52.0679375706241	54.2784090312198	61	47	1
90	-58.2803671126603	73.9543031426147	68	45	2
91	-60.1768608435523	80.5076963771135	72	62	0
92	-62.596254190139	87.0768119981512	67	50	0
93	-69.33148273814	106.7684455337	60	64	1
94	-73.6472971662879	119.890966805629	62	67	0
95	-76.0666442516376	126.460090829991	62	48	0
96	-80.3824147757841	139.582619661465	50	60	0
97	-86.594567976601	159.258559781127	56	51	0
98	-93.3295538733364	178.950235312805	67	72	1
99	-97.645209414186	192.07278358005	84	60	0
100	-99.541580074525	198.626196484081	59	59	0
101	-103.85719328199	211.748751768842	61	45	0
102	-110.592003560625	231.440457534976	58	48	0
103	-115.430431278248	244.578753282316	69	58	0
104	-117.849633178383	251.147903407924	70	51	0
105	-119.745941517409	257.701326386072	75	56	1
106	-124.061423010426	270.823904346675	83	55	0
107	-130.796032180777	290.515645390376	71	48	0
108	-137.007695010689	310.191667380743	65	54	0
109	-141.323061517905	323.314264776185	56	51	0
110	-146.161275440361	336.452598923817	59	54	0
111	-148.580370442825	343.021768250503	60	69	1
112	-150.4765828831	349.575206577778	64	55	2
113	-156.688054030354	369.251260535792	62	52	0
114	-161.00329039176	382.373880065046	70	50	0
115	-163.422332730785	388.943058689125	72	65	0
116	-170.156544393511	408.634868599474	61	68	0
117	-174.471692943014	421.757503244095	88	52	0
118	-179.309677121928	434.89587879274	64	56	0
119	-186.043731577287	454.587716421112	64	50	0
120	-190.358777154877	467.710368881002	65	65	0
121	-192.777718994359	474.279565807432	65	42	1
122	-197.092720665503	487.402225825004	72	60	0
123	-201.407693589164	500.524890700355	58	42	1
124	-204.760662484507	510.834435136057	59	41	0
125	-208.113613808935	521.143982507288	65	43	2
126	-210.999520834535	529.583361644298	56	45	0
127	-214.324526021024	540.820130023174	62	55	0
128	-215.202744883019	546.41490436811	48	58	0
129	-215.641853270528	549.212291632779	59	60	0
130	-215.530196385807	552.921153848991	64	49	0
131	-215.418539456266	556.63001608476	55	45	1
132	-214.784033133823	560.323137748986	64	50	0
133	-214.121613619791	564.943475080654	64	47	0
134	-214.588634102314	566.813646744937	49	62	0
135	-216.624199152051	568.731040558778	70	44	0
136	-219.733373895986	569.752702001482	71	53	0
137	-222.870463214	569.847150137648	62	41	0
138	-225.54053729627	568.071427568793	63	53	1
139	-226.642067610344	566.248480354436	64	45	0
140	-226.809567883844	560.685187180527	72	61	0
141	-226.977068056643	555.121894048527	57	42	1
142	-224.035380124638	548.536934413947	70	55	0
143	-219.664702771523	537.268675740808	52	60	0
144	-216.31179363979	526.959118701518	56	51	1
145	-212.463925561286	515.70660884399	67	49	0
146	-208.121091717097	503.511147606187	54	53	1
147	-205.702192147961	496.94194135908	52	52	1
148	-201.387227620522	483.819272151217	59	70	0
149	-194.653296485252	464.127408456057	64	57	0
150	-192.234350652259	457.558210609481	51	58	0
151	-187.424342274608	443.492603882216	54	46	1
152	-182.614299693902	429.4270031536	49	63	1
153	-178.299184629926	416.304359857924	70	67	1
154	-171.59292703151	395.685320936143	76	57	1
155	-166.782769844227	381.619740002789	61	55	0
156	-162.467549722351	368.497114521451	66	49	0
157	-160.571365441196	361.943670446053	79	43	0
158	-158.152300853806	355.374493899755	61	71	3
159	-151.417935519421	335.682705787942	62	54	1
160	-144.68350314803	315.990929435007	70	64	0
161	-139.873153268301	301.92538209632	67	61	1
162	-135.58565117314	287.875571298413	68	52	0
163	-131.27022459585	274.752980907448	76	47	1
164	-128.851058355707	268.183822660707	70	49	0
165	-124.535587873368	255.061239827424	61	54	0
166	-117.80088411452	235.36951050628	67	51	1
167	-112.962451137195	222.231212317012	57	54	2
168	-108.646877686202	209.108647301793	57	44	0
169	-106.750526281423	202.555230087601	64	55	0
170	-101.939903311024	188.489730142057	48	51	0
171	-97.1292461389094	174.424236197025	64	54	1
172	-92.813567633857	161.301688996144	63	58	1
173	-86.0785462296917	141.610015111975	61	47	0
174	-81.7627950744936	128.48748032935	54	60	2
175	-77.4470151735004	115.364950404502	68	48	0
176	-72.6083023169194	102.226702623069	83	63	0
177	-70.1889339301852	95.6575809819624	88	48	3
178	-68.2924633537768	89.1041829567403	66	46	0
179	-61.5571969417506	69.4125519115478	74	50	3
180	-56.7183756188024	56.2743239356205	50	57	2
181	-52.4024336898583	43.1518220892176	82	54	5
182	-48.0864630157012	30.0293251024559	111	79	12
183	-43.7704635962727	16.9068329734728	114	102	5
184	-37.034952179587	-2.78475523274392	195	156	14
185	-32.7188801118173	-15.9072349416092	214	192	12
186	-30.8222928676405	-22.4606142556295	182	172	9
187	-26.5340468670474	-36.5103025240824	154	124	8
188	-22.245770032343	-50.5599859319627	106	94	3
189	-17.4066719819093	-63.6981647061184	89	79	2
190	-10.6430269713746	-82.4624911351129	76	57	2
191	-6.29891628306359	-94.6577255669981	62	64	1
192	-1.45971207891125	-107.795884527266	69	62	1
193	3.37952401314396	-120.934037483297	62	58	0
194	8.21879199281102	-134.072184434161	74	50	0
195	13.0580918600317	-147.210325378925	70	61	0
196	15.4777537514456	-153.779393602163	67	55	0
197	20.8400378771476	-166.933236568235	68	76	1
198	29.1449991453555	-186.671842363663	74	54	1
199	35.0581657444127	-198.914160458371	51	54	0
200	38.0286888582632	-204.571708439849	78	45	0
201	43.9419079094077	-216.814013500698	59	43	0
202	49.8551623873063	-229.056309876032	60	41	1
203	56.2913976053242	-241.314304200001	68	57	0
204	66.1933728299919	-260.172737067565	71	48	0
205	69.6590856040712	-266.773182859644	67	57	1
206	73.152654433914	-272.44641002547	71	43	1
207	80.1119773182436	-284.720071119256	58	47	1
208	90.5649595157593	-302.666932662949	67	61	0
209	101.018032196851	-320.613767493516	60	74	3
210	104.483851366211	-327.214183646254	59	59	1
211	111.471195360937	-338.560575610958	61	54	0
212	121.952282764774	-355.580141267739	63	45	2
213	128.911889813375	-367.853719267063	66	54	0
214	132.377793137275	-374.454111699946	61	58	0
215	139.337462904165	-386.727671907283	53	41	0
216	149.790958635684	-404.674382075667	77	57	0
217	156.778556570353	-416.020696813241	61	51	0
218	163.738368417253	-428.294215472415	58	53	1
219	170.69822154328	-440.56772226654	63	67	1
220	177.685936925351	-451.914001360536	52	56	1
221	184.6458710109	-464.187484411523	51	55	0
222	191.605846375227	-476.460955594666	77	59	1
223	198.593679203826	-487.807199045084	63	55	0
224	206.104526193172	-499.169118793681	67	51	0
225	213.587601202715	-511.458240766078	52	58	1
226	220.547741413873	-523.731662746519	62	64	0
227	227.507922903344	-536.005072859116	67	46	1
228	234.468145671126	-548.278471106663	61	58	0
229	241.456216095947	-559.624641548842	79	59	1
230	248.416519821621	-571.898016052321	57	47	1
231	254.853878608614	-584.155696568079	60	58	0
232	261.319077556371	-595.486150902696	85	60	0
233	268.802489621507	-607.775171973743	73	42	0
234	276.285945894138	-620.064179399051	74	50	1
235	283.274251206487	-631.410278550349	56	58	0
236	290.26259460306	-642.756365812384	62	53	1
237	297.22318247793	-655.029657213017	83	60	0
238	304.183811630181	-667.302936744876	62	58	0
239	311.144482059521	-679.576204410754	78	59	0
240	318.105193766125	-691.849460207857	71	56	0
241	325.093733963033	-703.195488065481	73	50	2
242	332.054526625201	-715.468720117584	76	57	1
243	339.015360564284	-727.741940301843	75	71	0
244	346.004018202366	-739.087932512164	65	44	0
245	352.964933096839	-751.361128948629	79	54	0
246	359.925889267761	-763.63431351725	72	56	0
247	366.91466434591	-774.980270080268	56	61	0
248	373.903477507061	-786.326214754023	54	62	0
249	380.864554311091	-798.599363697693	55	46	1
250	387.825672391511	-810.872500772588	70	63	1
251	394.814602991857	-822.218409796245	61	56	1
252	401.775802026095	-834.491523123346	68	55	1
253	408.737042336317	-846.764624583535	57	59	0
254	415.726090375276	-858.110497958027	61	63	1
255	422.687411638908	-870.38357566949	55	63	0
256	429.648774178291	-882.656641512178	69	48	0
257	436.637939654815	-894.002479238436	52	56	0
258	443.599383147259	-906.275521332398	65	72	0
259	450.56086791493	-918.548551558517	74	57	0
260	457.027123370557	-929.878696409054	69	63	1
261	462.970385395049	-941.193174527958	69	53	0
262	468.418404287833	-951.564771822654	59	45	0
263	472.875894712808	-960.050618717447	69	53	0
264	475.792059935688	-967.562279871665	80	63	0
265	477.166889795044	-974.099758550525	72	57	0
266	478.046442997351	-979.694365769625	63	53	0
267	479.476784755185	-984.377410939895	67	47	0
268	482.008701252984	-987.237331409939	62	54	1
269	485.119156699977	-988.258471538313	69	40	0
270	488.257363306126	-988.352393095382	62	43	0
271	490.928033960925	-986.576226658188	62	61	0
272	492.085098453099	-982.898667333648	68	46	0
273	492.196094549203	-979.18980194442	64	50	0
274	490.737992046401	-975.433977439068	52	52	1
275	487.710794988263	-971.631192180328	91	49	0
276	484.18832224037	-966.88553449139	60	53	1
277	480.693609067297	-961.212657487951	75	46	0
278	477.226657861785	-954.612561187707	70	55	0
279	472.741412030242	-947.053935050033	80	45	1
280	468.283937025291	-938.568087695166	58	52	1
281	463.331208575983	-929.139362666756	53	58	0
282	457.855476585799	-919.694974449463	58	42	0
283	452.407527697564	-909.323362614959	72	54	0
284	445.941318400437	-897.993210021406	71	51	1
285	438.952122192073	-886.647387720644	61	68	1
286	431.962964065897	-875.301553528756	76	73	0
287	425.001608452934	-863.028491202742	53	59	1
288	418.040294115723	-850.755417007953	62	66	0
289	411.079021054145	-838.482330944389	68	62	0
290	404.117789268377	-826.20923301205	61	43	1
291	396.605814211478	-814.847674726509	68	48	0
292	389.121652585047	-802.558886583894	53	50	0
293	381.637535164773	-790.270084794611	62	54	1
294	374.153461950307	-777.981269358657	62	50	1
295	367.192440804851	-765.70810864307	71	44	0
296	360.231460935727	-753.434936061502	84	60	2
297	353.270522343286	-741.161751610227	64	40	0
298	346.309625027294	-728.88855529204	58	66	0
299	338.825766982918	-716.599675306119	74	50	0
300	331.314167273522	-705.237997767515	56	59	1
301	324.353395118669	-692.964764119126	62	47	0
302	317.392664240848	-680.691518602893	74	73	0
303	310.40418397676	-669.345477277413	70	38	0
304	303.443534055143	-657.07220801618	89	62	0
305	296.482925410615	-644.798926887102	56	59	0
306	289.494562588923	-633.452849913388	54	55	1
307	282.534034900949	-621.179545040242	77	54	0
308	275.573548490822	-608.906228295527	78	57	1
309	268.613103358075	-596.632899688557	81	66	0
310	261.652699503058	-584.359559212811	64	68	0
311	254.664533483505	-573.013422840275	70	52	0
312	247.704210586264	-560.740058617666	70	58	0
313	240.743928966695	-548.466682530008	62	56	1
314	233.755880391516	-537.1205105111	69	47	2
315	226.795679730247	-524.84711067751	69	58	1
316	219.835520347289	-512.57369897794	73	58	0
317	212.875402242469	-500.300275410526	54	45	1
318	205.915325416136	-488.026839978062	90	58	0
319	198.927473646763	-476.680608560331	68	49	0
320	191.967477779428	-464.40714938473	51	67	0
321	185.007523190987	-452.133678339422	82	62	2
322	178.01978886791	-440.787411277182	67	40	0
323	171.059915238817	-428.5139164906	63	46	0
324	163.57711671677	-416.22471645847	58	43	1
325	156.066536375438	-404.862718593329	71	46	1
326	149.106787914585	-392.5891864812	68	63	1
327	142.147080733033	-380.315642504022	65	68	2
328	135.159584011009	-368.969302436337	65	55	0
329	128.199957789911	-356.695734716021	66	61	0
330	121.240372848522	-344.422155131586	66	62	0
331	114.252993575064	-333.075779422186	68	62	0
332	107.293489594769	-320.802176093683	60	63	0
333	100.334026894416	-308.528560900129	52	49	0
334	93.3746054740041	-296.254933838733	62	56	0
335	86.4152253333596	-283.981294914149	78	50	0
336	79.4280428732163	-272.634859811515	64	55	1
337	72.4687436947715	-260.361197144724	62	63	0
338	66.0324319107458	-248.103228067048	64	51	0
339	59.5961584789329	-235.845248776488	64	55	0
340	53.1599233996239	-223.587259273045	65	51	0
341	47.2466683971579	-211.344967331737	80	58	0
342	41.3334488212131	-199.102666705847	70	46	0
343	35.4202646719641	-186.860357391648	74	66	0
344	29.5349711074377	-173.690823770128	55	52	1
345	23.6497157226549	-160.521281475201	57	46	1
346	18.2595747933374	-148.294657487422	76	67	2
347	13.3923990960466	-136.083738184534	58	73	0
348	8.55311308603268	-122.945597269572	83	53	1
349	3.71385896363063	-109.807450348511	65	71	2
350	-1.12536327115959	-96.669297424145	65	58	3
351	-5.44162717618747	-83.5468528205529	70	50	1
352	-9.75786233675899	-70.4244033591822	72	73	5
353	-14.596992052102	-57.2862336281687	88	76	2
354	-18.9131681520375	-44.1637739045545	94	113	6
355	-23.2293155069929	-31.0413093240932	148	144	10
356	-27.545434116968	-17.9188398839906	215	218	12
357	-31.8615239821374	-4.79636558424681	219	255	11
358	-36.7005005454994	8.34183175303042	108	197	17
359	-41.0165313494508	21.4643163122237	96	101	9
360	-45.3325334080146	34.5868057329208	85	67	0
361	-50.1714174504159	47.7250198749825	74	48	1
362	-54.4873604474706	60.8475195523351	71	61	2
363	-58.8032746993122	73.9700240902603	71	69	0
364	-63.1191602057079	87.0925334868953	68	47	1
365	-67.4350169665413	100.215047740377	67	57	0
366	-71.7508449819288	113.337566856295	73	41	1
367	-75.5437429494923	126.444367718883	66	42	0
368	-79.8595150446636	139.56689601019	61	50	0
369	-84.1752583941561	152.689429160208	68	54	1
370	-88.4909729979117	165.811967168935	68	49	0
371	-92.806658855814	178.934510037303	60	62	1
372	-97.1223159677465	192.057057762519	61	46	1
373	-101.960836209182	205.195336706936	70	43	1
374	-106.276434257976	218.317894692533	56	61	1
375	-110.592003560625	231.440457534976	75	61	0
376	-114.907544117304	244.563025237992	54	53	2
377	-119.223055927665	257.68559780065	61	49	0
378	-124.061423010426	270.823904346675	68	47	1
379	-128.376875757007	283.946487165987	62	65	0
380	-132.692299757095	297.06907484401	45	44	0
381	-137.007695010689	310.191667380743	67	53	0
382	-141.323061517905	323.314264776185	52	53	0
383	-146.161275440361	336.452598923817	77	47	2
384	-150.4765828831	349.575206577778	66	56	0
385	-154.791861579171	362.697819090448	59	61	2
386	-159.629982975719	375.836170041002	50	56	0
387	-163.94520260673	388.95879281126	68	48	0
388	-168.260393491073	402.081420437433	75	55	0
389	-173.098422361247	415.21978819184	74	55	2
390	-177.413554180413	428.342426076531	64	58	0
391	-181.728657252446	441.465068820864	67	53	1
392	-186.043731577287	454.587716421112	67	61	1
393	-190.358777154877	467.710368881002	74	58	0
394	-195.196652861079	480.848764235154	58	49	1
395	-199.511639372737	493.971426951699	71	46	0
396	-203.85450843611	506.166878980584	57	46	0
397	-207.702408675686	517.4193806611	64	59	0
398	-211.055346911016	527.728930553421	63	65	0
399	-213.913329280796	537.0955273984	50	62	1
400	-215.781424313609	544.576213887893	69	57	0
401	-216.631725758489	551.09820413962	54	68	0
402	-215.941389249638	556.645756741986	58	60	1
403	-214.784033133823	560.323137748986	60	59	1
404	-214.149527658359	564.016259508207	60	55	0
405	-214.588634102314	566.813646744937	59	48	2
406	-216.101350811077	568.715299800038	58	69	1
407	-218.659762389085	570.648435355164	61	63	0
408	-221.796851049818	570.742882725783	48	40	0
409	-225.017688861	568.05568573717	65	67	0
410	-227.220749924483	564.409791319631	55	51	0
411	-227.360334022553	559.773713693023	57	59	1
412	-225.959284527693	554.163194621913	67	39	0
413	-223.512529342261	548.521192795597	71	60	0
414	-220.598746273143	541.009020170197	56	57	1
415	-217.740781277127	531.642418651842	72	51	1
416	-214.359948649944	522.2600788204	60	53	0
417	-210.484157789266	511.934786410071	58	71	0
418	-206.664170565142	499.755066784099	73	50	0
419	-202.872070501267	486.648135464638	85	66	0
420	-198.557085069944	473.525469494052	47	49	0
421	-193.719209557807	460.387070496567	67	74	0
422	-189.404165060783	447.264414784499	67	61	3
423	-185.089091816568	434.141763929278	84	49	0
424	-180.279029240017	420.076166196726	65	40	0
425	-175.468932460411	406.010574464686	65	54	0
426	-171.153767745767	392.887939264998	61	51	0
427	-166.83857428428	379.765308924951	68	58	0
428	-162.000479518028	366.626949527301	63	52	1
429	-157.68522699154	353.504329443909	71	50	0
430	-153.39784469275	339.454498676583	64	53	1
431	-148.587554062135	325.388940536417	52	62	0
432	-144.27221163793	312.266335567459	70	61	1
433	-139.956840466999	299.143735457212	81	66	1
434	-135.118558339542	286.005409659818	62	62	0
435	-130.280244322261	272.867089867592	66	62	1
436	-125.992676144175	258.817289863713	50	61	0
437	-121.705077130173	244.767494719476	68	53	2
438	-116.866668278526	231.629191725515	79	48	0
439	-112.028227537579	218.490894735791	66	60	0
440	-107.712646771281	205.368330796249	74	59	0
441	-103.397037259012	192.245771718211	66	56	0
442	-98.5585039941943	179.107491530478	73	44	0
443	-93.7478234595037	165.04200178571	56	49	2
444	-89.460007097281	150.992242804728	71	56	0
445	-85.1442773726885	137.869704241864	64	52	1
446	-80.3056173860678	124.731446856633	56	67	3
447	-75.989828598802	111.608918553218	74	65	0
448	-71.6740110659157	98.4863951066509	77	65	0
449	-66.8352585568209	85.3481545271352	62	48	2
450	-62.5193819616688	72.22564134188	74	61	3
451	-58.2034766214201	59.1031330153346	83	61	1
452	-53.3646315907245	45.9649092378095	79	53	2
453	-49.0486671885592	32.8424111707136	81	63	4
454	-44.7326740410062	19.7199179613963	102	87	6
455	-39.8937364891754	6.58171099144965	164	120	10
456	-35.5776842801133	-6.54077195748687	188	182	11
457	-31.2616033263039	-19.6632500467822	178	178	15
458	-26.9454936276306	-32.7857232773677	162	153	8
459	-22.6293551837443	-45.9081916483119	120	103	3
460	-18.3131879950524	-59.0306551586837	94	77	1
461	-13.9969920615549	-72.1531138122082	77	72	0
462	-9.68076738336822	-85.2755676042289	77	69	2
463	-5.36451396055054	-98.3980165375397	59	55	1
464	-0.525301993009634	-111.536174300127	69	50	1
465	4.31394186237594	-124.674326058477	67	59	0
466	9.15321760514053	-137.812471812591	74	55	0
467	14.5154597529327	-150.966323374771	47	53	0
468	19.8777369333548	-164.120167660527	61	51	1
469	25.2679051890154	-176.346789068542	63	58	1
470	31.1810449615587	-188.58911293745	84	63	0
471	37.0663668686757	-201.758643737063	58	62	0
472	42.9795788697083	-214.000950239599	59	62	0
473	48.8928262970294	-226.243248055689	68	45	1
474	54.806109150988	-238.485537185334	67	61	0
475	61.2423738708603	-250.743523654528	83	55	1
476	67.6786769431201	-263.00149991177	65	53	1
477	74.1150183674763	-275.259465955198	63	51	0
478	81.0743489753222	-287.533125365153	76	60	0
479	88.0337208632845	-299.806772910058	63	63	0
480	94.9931340313051	-312.080408588983	50	57	0
481	102.503381907998	-323.44251763355	56	51	1
482	109.985834081715	-335.731828736141	76	44	0
483	116.94537242013	-348.005427092314	63	50	0
484	123.9327853375	-359.35179783497	61	49	0
485	130.892404636834	-371.625372450799	68	56	0
486	137.852065215644	-383.898935196921	85	57	0
487	144.839595581463	-395.245270298794	63	62	0
488	151.799337120785	-407.518809303641	50	64	0
489	158.75911993935	-419.792336441576	72	52	0
490	165.74676775292	-431.138635899872	64	54	1
491	172.706631531299	-443.412139296532	45	49	0
492	179.666536588687	-455.685630823486	68	42	1
493	186.654301849136	-467.031894639134	60	62	0
494	193.642105194915	-478.378146564588	60	44	0
495	200.602130892163	-490.651602472179	62	65	1
496	207.562197867839	-502.925046516582	69	56	0
497	214.550118659448	-514.271262797527	62	47	0
498	222.033245937491	-526.560369321145	65	47	0
499	229.516417423845	-538.849462199956	61	39	0
500	236.504458366428	-550.195641119033	77	50	0
501	243.4647314662	-562.469024090096	58	46	2
502	250.425045844109	-574.742395194247	52	58	2
503	260.879495772591	-592.68882161472	63	56	0
504	267.839912546042	-604.962163046002	56	48	1
505	271.334036179644	-610.635221318342	58	60	0
506	278.322312010161	-621.981328946538	57	46	0
507	285.282829580305	-634.254640692845	75	67	0
508	292.243388428062	-646.527940573171	78	54	1
509	299.231781701499	-657.874012553133	55	54	0
510	306.192421505519	-670.147288687527	69	70	0
511	313.153102586919	-682.420552954078	53	59	0
512	320.141613302229	-693.766589289531	60	54	1
513	327.102375339717	-706.039829809219	60	45	0
514	334.063178653771	-718.313058462925	78	46	2
515	341.051806810312	-729.659059150144	76	66	0
516	348.040473050147	-741.005047947168	55	55	2
517	355.001396998414	-753.278240974993	58	59	0
518	361.962362223421	-765.551422134042	60	51	0
519	368.951145903324	-776.897375283763	73	66	0
520	375.912192082906	-789.17053269688	57	52	0
521	382.873279538646	-801.443678241223	78	47	0
522	393.356645499007	-818.462550032884	65	47	1
523	400.345603742637	-829.808449695818	68	47	0
524	403.812327948341	-836.408611269668	76	52	0
525	410.773577312299	-848.68170931749	82	48	0
526	417.734867952007	-860.954795500264	53	59	0
527	424.696199867351	-873.22786981333	54	49	0
528	431.685335863323	-884.573716015555	62	52	0
529	442.141350849415	-902.519679281861	47	60	0
530	449.102824832022	-914.792712038383	67	54	0
531	452.046671851363	-921.377174264751	64	48	1
532	460.989294423198	-937.421682786196	58	52	0
533	468.941434334556	-951.580427643843	60	50	0
534	470.894785588142	-956.279131812043	61	62	0
535	473.810944450728	-963.790794412605	52	60	0
536	476.727114236972	-971.302454847842	78	51	1
537	477.166889795044	-974.099758550525	65	57	0
538	478.046442997351	-979.694365769625	58	59	0
539	481.541169416741	-985.367244610563	62	51	0
540	484.596122269344	-988.242817724124	67	61	1
541	486.165225564619	-988.28977897577	76	56	0
542	490.432749085478	-985.633357205428	71	53	0
543	492.663630048162	-981.05988755729	68	64	0
544	492.196094549203	-979.189801943488	63	59	1
545	489.719675889181	-974.475454711355	81	60	0
546	485.234385967196	-966.916842224076	46	60	0
547	481.216640253842	-961.228311815299	60	53	0
548	477.226657861785	-954.612561187707	76	47	0
549	475.245547879254	-950.841076255776	50	57	0
550	470.788063692569	-942.355231625028	77	57	0
551	463.826480399759	-930.082235442474	68	46	0
552	458.846015697112	-921.580721271224	62	50	0
553	456.369669620704	-916.866353766061	65	50	0
554	450.893969718716	-907.421956221573	78	66	0
555	442.446715535945	-892.320300357416	60	54	0
556	439.475144480763	-886.663047192618	59	45	0
557	432.981243329064	-876.260090385564	63	67	0
558	423.020590113185	-859.256980859675	68	57	0
559	419.553816754429	-852.656835434027	51	45	0
560	412.564768816985	-841.310968147591	61	57	1
561	405.575758962368	-829.965088968165	60	66	0
562	398.091543605144	-817.676317197271	68	54	0
563	387.140695936861	-798.787358811125	69	68	0
564	383.674030538648	-792.187182880007	58	56	0
565	376.712957598618	-779.914038301446	71	59	0
566	366.257536634512	-761.967907254584	61	53	0
567	362.76315685478	-756.294929681346	75	63	0
568	355.279200872232	-744.006079713814	68	51	0
569	344.328742778569	-725.11700670328	59	57	0
570	337.367898989236	-712.843795128167	71	53	0
571	333.873599919665	-707.170792941004	61	72	1
572	330.379310370714	-701.497787777334	67	59	1
573	319.924287348404	-683.551538385451	66	39	1
574	309.46935480315	-665.605262272991	60	50	0
575	305.975133496162	-659.932236316614	74	42	0
576	299.014512735128	-647.65895944275	66	45	0
577	288.55976114457	-629.712629895657	80	59	3
578	281.599242778029	-617.439323347993	44	49	0
579	278.132898116426	-610.839057619683	54	52	0
580	271.172442465264	-598.565733276308	73	51	2
581	260.71793534403	-580.619332503527	69	47	1
582	257.223852117022	-574.946264966391	63	60	0
583	250.263518701133	-562.672905012965	53	55	0
584	239.809192537388	-544.72645080369	66	51	0
585	232.821153049474	-533.380277113989	43	51	0
586	225.337983028148	-521.091189833358	59	55	2
587	217.854857215425	-508.802088909782	77	41	0
588	210.866937878309	-497.45587785542	51	69	1
589	207.372992491524	-491.782767870463	77	60	0
590	203.906871704326	-485.182439023629	65	53	2
591	193.452941102732	-467.235866463743	73	49	0
592	182.999100981688	-449.289267187007	62	44	3
593	179.533054828586	-442.688917592168	70	58	0
594	176.039198324375	-437.015780878253	62	53	0
595	165.062543293519	-419.05344388634	64	59	0
596	157.57977945474	-406.764232935384	65	50	0
597	150.592196120706	-395.417919176631	76	44	0
598	140.138722206815	-377.471210462973	66	60	1
599	133.179066957149	-365.197651221417	68	59	0
600	126.191620114318	-353.851295875385	59	59	0
601	119.232045825513	-341.577712891623	73	48	0
602	112.272512816242	-329.30411804188	58	59	0
603	105.313021086913	-317.030511326157	66	51	1
604	98.3535706373514	-304.756892746314	66	56	1
605	91.3663206069614	-293.410478005186	76	46	0
606	84.4069511191337	-281.136835682206	71	55	0
607	77.4476229114807	-268.863181493245	56	57	0
608	70.4604903315776	-257.516731112264	71	67	0
609	64.0241888615419	-245.258758882061	73	54	0
610	57.5879257438355	-233.000776440836	72	40	1
611	51.1517009785748	-220.742783785798	69	45	0
612	45.2384559514467	-208.500488939695	66	53	0
613	39.3252463508979	-196.258185406215	64	63	3
614	33.4399264147505	-183.088657565415	62	62	0
615	27.5546446583467	-169.919121048413	61	51	0
616	22.1923362834495	-156.765286738984	50	56	0
617	17.3529965712223	-143.627156642266	70	80	0
618	12.4858295546728	-131.416236147285	77	51	0
619	7.61869211902376	-119.205309641548	60	59	0
620	2.77944575989386	-106.067161522806	76	56	2
621	-2.05976871150779	-92.9290073998272	68	61	0
622	-6.37602530163713	-79.8065617177635	70	56	1
623	-10.6922531471355	-66.68411117699	76	52	3
624	-15.5313750991481	-53.5459402482957	95	83	2
625	-19.8475438838941	-40.4234794471413	100	100	6
626	-24.1636839238927	-27.3010137863457	178	178	12
627	-29.002713355876	-14.1628260510042	273	213	19
628	-33.3187943349476	-1.04035013075918	183	241	20
629	-37.1119315737742	12.0664123510942	111	153	19
630	-41.4279566336772	25.1888974476606	88	80	5
631	-46.2668648011168	38.3271067859605	93	68	2
632	-50.5828307996271	51.449602141045	84	53	1
633	-54.8987680525752	64.5721023576334	79	60	1
634	-59.7375836986466	77.7103284988552	87	57	1
635	-64.0534618897946	90.8328389748931	70	55	0
636	-68.369311335322	103.95535430871	64	58	0
637	-72.6851320354617	117.077874503098	57	55	1
638	-77.0009239899809	130.200399554335	50	48	1
639	-81.3166871989379	143.322929466143	59	49	0
640	-85.632421661925	156.445464236662	67	58	2
641	-89.9481273791753	169.56800386589	64	54	0
642	-94.2638043506886	182.690548353828	62	64	1
643	-99.1023455733666	195.828823697753	70	56	0
644	-103.417963481741	208.951378446072	68	46	0
645	-107.733552644029	222.073938050307	64	53	0
646	-112.572001343011	235.212230199948	60	45	1
647	-117.410418152402	248.350528352894	79	55	0
648	-121.7259179338	261.473103615455	59	50	0
649	-126.041388969054	274.595683738589	67	49	0
650	-130.35683125793	287.71826871857	68	71	0
651	-134.672244800255	300.840858558193	66	62	0
652	-138.987629596028	313.963453256525	71	53	2
653	-143.302985645423	327.086052812636	59	43	1
654	-148.141188659647	340.224389367737	62	40	0
655	-152.456485644623	353.346999181435	66	55	1
656	-156.771753882815	366.469613852911	56	44	0
657	-161.609864371014	379.607967211865	60	63	0
658	-165.925073544378	392.730592140928	64	43	1
659	-170.240253970667	405.853221929632	76	61	0
660	-174.55540564988	418.975856577046	48	55	1
661	-178.870528582192	432.098496082239	54	61	1
662	-183.185622767487	445.22114044521	73	61	0
663	-187.500688205531	458.343789666891	58	36	0
664	-191.815724896209	471.466443748213	61	60	1
665	-196.130732839752	484.58910268452	59	53	0
666	-200.968568891054	497.727505237795	74	54	0
667	-205.311429413443	509.922958886251	64	52	0
668	-208.636467858625	521.159722226672	68	45	0
669	-211.494460719754	530.526317271404	59	50	1
670	-213.88541554648	538.022742942907	57	54	0
671	-215.753510110604	545.503429434262	62	46	1
672	-216.631725758489	551.09820413962	53	38	1
673	-216.492153501837	555.734281904995	61	48	0
674	-215.829731829057	560.354618987069	67	67	0
675	-214.700290708512	563.104784454219	71	53	0
676	-214.616548257996	565.886431168765	64	46	0
677	-216.101350811077	568.715299800038	64	56	0
678	-218.659762389085	570.648435355164	65	54	0
679	-221.796851049818	570.742882725783	70	51	1
680	-224.989772468107	568.982901277021	53	54	0
681	-227.164916265698	566.26422237698	64	55	0
682	-227.304500391765	561.628144741058	67	47	0
683	-226.426301484462	556.033367585391	55	52	1
684	-224.502398681187	550.407107137144	69	58	0
685	-222.083554712706	543.83789068833	74	61	0
686	-219.197680332756	535.398503616452	71	36	0
687	-215.816854310222	526.016162523068	66	60	0
688	-212.436012337566	516.63382436987	74	47	0
689	-208.560210994852	506.308533882722	77	56	0
690	-204.740212362551	494.128816174343	64	52	1
691	-200.425241562771	481.006148046814	63	46	0
692	-196.110242015508	467.883484777063	64	53	0
693	-191.795213720994	454.760826365091	62	54	1
694	-186.957293100131	441.622435770929	59	53	0
695	-182.14724652021	427.556835642084	50	60	0
696	-177.86003268382	413.506977350451	70	44	0
697	-173.544884171686	400.384339450859	66	57	0
698	-168.706836823374	387.245971656404	66	53	0
699	-163.868757584947	374.107609865256	65	62	0
700	-159.553519689653	360.984987623058	67	53	1
701	-155.266152490571	346.935154696926	64	56	0
702	-150.45587785641	332.869594160467	62	64	0
703	-145.617671891989	319.731255169027	51	51	0
704	-141.302313781052	306.608653442934	73	60	1
705	-136.986926923448	293.486056572758	71	48	2
706	-132.699405317078	279.43624901399	63	51	0
707	-128.411852875142	265.386446313001	63	50	1
708	-123.573491440562	252.24813491758	66	39	1
709	-119.257985939737	239.125558023341	60	56	1
710	-114.94245169271	226.002985986881	62	68	0
711	-110.10399773391	212.864691397175	70	62	1
712	-105.265511885693	199.726402810775	68	54	0
713	-100.97777461278	185.676630873233	66	39	0
714	-96.690006504301	171.626863796264	48	48	1
715	-91.8514258229407	158.488592007197	56	58	2
716	-87.5357122999267	145.366050746292	82	51	0
717	-83.219970031234	132.243514342234	63	55	0
718	-78.3812968271086	119.105259357952	85	52	0
719	-74.0654954959173	105.982733213343	76	64	0
720	-69.7775442419806	91.9329963652417	58	69	2
721	-64.9666550261318	77.867542614229	72	74	0
722	-60.650763800717	64.7450315868482	72	71	1
723	-56.334843829798	51.6225254181772	69	71	5
724	-52.0188951137825	38.5000241091475	83	71	3
725	-47.7029176523793	25.3775276588276	102	76	3
726	-42.8639964619069	12.2393170781434	137	121	5
727	-38.0250433832407	-0.898887497372925	191	169	7
728	-33.708976544207	-14.021368288435	184	231	18
729	-29.9158006581129	-27.1281269174069	167	158	15
730	-25.5996779002016	-40.2505985293537	130	124	7
731	-21.2835263974848	-53.3730652825907	96	79	1
732	-16.9673461496714	-66.4955271780491	87	73	3
733	-12.1282111749169	-79.633699350059	89	70	0
734	-7.81197186664212	-92.7561509851366	57	59	0
735	-2.97277468827087	-105.89431175217	54	62	2
736	2.38938507647254	-119.0481798416	76	50	0
737	7.22864760243101	-132.186327995732	73	69	0
738	12.0679420160595	-145.324470145628	61	57	0
739	17.4580616164603	-157.551102144644	66	67	0
740	22.8482137195533	-169.777726857923	59	45	0
741	27.6876046300749	-182.915849779733	61	73	1
742	33.0499673390877	-196.069676204585	76	59	0
743	38.96315938927	-208.311988518573	68	49	1
744	44.8763868660317	-220.554292145185	75	45	0
745	51.2847441069316	-233.739509968087	75	51	2
746	57.7209911488462	-245.997501955368	62	60	0
747	64.1572765431483	-258.255483728833	50	47	1
748	71.1165490924031	-270.529160097241	67	66	0
749	78.0758629221236	-282.802824597806	74	61	0
750	85.0352180319023	-295.07647723332	66	63	0
751	92.0224550174316	-306.422902311198	53	63	0
752	98.9818910890026	-318.696531204507	66	66	0
753	105.941368440515	-330.970148233697	66	64	1
754	112.928722875775	-342.316537668929	71	44	0
755	119.888281188556	-354.590130955912	59	63	0
756	126.847880780871	-366.863712375052	58	58	0
757	134.358314314857	-378.225763188675	65	51	0
758	141.84095944796	-390.515016106889	72	47	1
759	148.800684209331	-402.788560204208	71	62	1
760	155.788276247389	-414.134876634926	43	42	0
761	162.748081969214	-426.408396988176	49	47	0
762	169.707928969874	-438.681905477308	66	66	1
763	176.695638455159	-450.028186266311	61	45	1
764	183.655566415458	-462.301671009511	65	60	1
765	190.615535654651	-474.575143887661	64	52	0
766	197.603362586698	-485.921389033087	62	60	1
767	204.591227603611	-497.267622290179	73	54	0
768	211.551317482255	-509.541059545241	69	54	0
769	218.511448639154	-521.814484934323	65	48	0
770	225.471621074539	-534.087898457423	71	60	0
771	232.431834788178	-546.36130011268	68	48	1
772	239.419896610663	-557.707473970018	62	60	0
773	246.380191282195	-569.980851881206	78	49	2
774	253.340527231747	-582.254217925481	64	54	0
775	260.328706498782	-593.60035613738	80	54	1
776	267.289123405528	-605.873698437586	73	43	2
777	274.249581590237	-618.147028869018	61	63	1
778	281.237878300599	-629.493131435476	59	54	0
779	288.198417442269	-641.76643812377	78	55	1
780	295.158997861203	-654.039732942358	65	49	0
781	302.670407921134	-665.401476156898	77	55	0
782	310.154068133386	-677.690421747975	61	60	0
783	317.114773714973	-689.963679239154	68	51	0
784	324.103308015387	-701.309708792716	66	61	0
785	331.091880399501	-712.655726457946	56	64	1
786	338.052706615767	-724.928948323242	60	55	2
787	345.01357410854	-737.202158321626	59	50	1
788	352.002263933362	-748.548140338622	75	50	0
789	358.963212381583	-760.821326591074	57	60	0
790	365.924202106136	-773.094500975683	62	51	0
791	372.913009370968	-784.440447343513	47	52	1
792	379.874080050213	-796.713597980328	73	58	0
793	386.835192005616	-808.986736748368	67	61	0
794	393.8241167097	-820.332647469826	78	54	1
795	400.813079496613	-831.678546296433	75	53	0
796	407.774312084191	-843.95164943859	66	49	0
797	414.735585947288	-856.224740713835	71	60	0
798	421.724666172406	-867.570603893138	68	57	0
799	428.686020989146	-879.843671418726	67	68	0
800	435.647417081287	-892.11672707554	54	57	0
801	442.636614743795	-903.462554605678	73	66	1
802	449.102824832022	-914.792712038383	58	49	0
803	455.073800732207	-925.179985486902	67	43	0
804	460.521778431546	-935.551593414508	59	44	0
805	465.474509256484	-944.980321547948	68	50	0
806	469.93198639917	-953.466171698645	63	56	1
807	473.343419352488	-961.920706593432	78	56	0
808	475.764307304227	-968.489496176131	74	61	0
809	477.166889795044	-974.099758550525	81	43	1
810	478.074195037596	-978.767149468884	62	64	0
811	479.532288141374	-982.522978339344	61	49	0
812	482.064203506859	-985.382898795418	76	59	1
813	485.146907153365	-987.331255223602	69	56	1
814	488.285113090184	-987.425176769495	62	48	1
815	490.983532427403	-984.721793983132	70	57	0
816	492.635881137103	-981.98710390646	58	53	0
817	492.719127878663	-979.205454859883	74	51	0
818	491.261024926614	-975.449630536139	64	67	1
819	489.279892274819	-971.678152389824	66	50	1
820	486.747980984976	-968.81823603902	75	53	0
821	483.720792308333	-965.015447862446	67	57	2
822	480.749112369434	-959.358224825934	65	72	0
823	477.777440598875	-953.700999615714	62	64	1
824	474.310500524531	-947.100900785066	68	63	1
825	467.844172401528	-935.770782840438	61	42	0
826	460.35958239797	-923.48212474864	64	50	0
827	457.360207370541	-918.752100950107	69	59	0
828	454.360839142464	-914.022074964829	68	60	0
829	445.390535006009	-898.904767620377	63	58	0
830	439.419622231566	-888.517479726113	59	48	1
831	432.458222280664	-876.244430116378	73	66	1
832	421.479298281251	-858.282779943198	60	53	0
833	413.994984743535	-845.994037258439	52	55	0
834	410.528236774087	-839.393884195946	69	55	1
835	403.567004854791	-827.120785396546	65	61	0
836	393.139120234526	-808.247506845742	64	61	1
837	389.672437376459	-801.647336003371	61	53	0
838	385.654980833235	-795.958712345921	51	57	1
839	378.143110486737	-784.597120367922	62	67	0
840	367.687671121676	-766.650993100367	65	43	2
841	357.260102174536	-747.777622977272	64	61	0
842	353.793527277943	-741.17742163036	61	57	1
843	350.299181956972	-735.504433445632	80	56	0
844	339.320984937309	-717.542563211173	66	64	0
845	331.837167924677	-705.253670488484	66	60	0
846	324.876394305262	-692.980437698774	64	52	0
847	314.421416394238	-675.03417429328	80	51	1
848	310.92718034616	-669.36115257442	53	50	0
849	303.96652895998	-657.087884170003	72	51	1
850	297.005918851122	-644.814603897743	59	56	0
851	293.511732003244	-639.141567328013	56	47	0
852	286.523386870685	-627.795485269278	71	53	0
853	276.068739112816	-609.849123886786	76	45	0
854	269.108290917764	-597.575796124525	68	57	1
855	265.614181833458	-591.902735787444	55	70	1
856	255.159715032321	-573.956320969388	58	51	0
857	244.733144433936	-555.082663480192	52	48	1
858	237.772881190001	-542.809282311238	59	50	1
859	234.278860986466	-537.136195245199	67	46	0
860	230.784850304131	-531.463105206378	71	62	0
861	223.824668018555	-519.189700294286	61	59	1
862	213.370565530262	-501.24317862466	65	47	0
863	206.382671132043	-489.896959929727	66	45	0
864	199.422630923509	-477.62351346761	62	48	0
865	192.462631993636	-465.350055137649	72	54	0
866	185.502674342424	-453.076584940776	70	56	2
867	178.542757970106	-440.803102877922	70	67	0
868	175.048904414056	-435.129965318367	74	57	0
869	168.089049161004	-422.856465450488	73	47	1
870	161.129235187022	-410.582953716628	74	58	0
871	154.14163600083	-399.236645924859	82	50	0
872	143.688137516729	-381.289946155623	52	41	1
873	136.728465622757	-369.016392874531	58	59	0
874	129.768835008203	-356.742827727459	68	47	1
875	122.809245673183	-344.469250714406	63	51	1
876	118.792592313606	-338.780366740189	66	57	1
877	107.816444384633	-320.817876401357	63	50	2
878	97.3633438703837	-302.871058305725	65	58	0
879	93.8697170427768	-297.197851574048	65	67	1
880	86.9103338395362	-284.924213495106	59	52	0
881	76.4574142922065	-266.977341970429	70	49	0
882	72.9638461897848	-261.304117418826	68	48	0
883	66.527531455562	-249.046149128117	67	72	1
884	57.1485276526655	-230.203422981314	59	53	0
885	50.7123088109074	-217.945429559797	67	49	1
886	44.276128321595	-205.687425922602	58	56	4
887	41.3334488212131	-199.102666705847	77	58	0
888	35.4202646719641	-186.860357391648	58	48	1
889	27.0874193462078	-168.048979599029	62	49	0
890	24.667730715184	-161.479918304831	55	56	0
891	19.305443175952	-148.326080034487	53	62	1
892	11.5235434695496	-128.603165083565	65	57	0
893	9.10390424175421	-122.03409417998	64	59	2
894	6.65641241095727	-116.392237376422	67	55	1
895	1.78931093314895	-104.181303660385	71	49	2
896	-4.94656408106675	-84.489782685414	61	51	1
897	-9.26280185574433	-71.3673337623477	82	67	4
898	-14.1019342978834	-58.2291646329686	79	76	5
899	-18.9410348522943	-45.0909894993529	76	91	8
900	-20.8097849511541	-37.6104003405198	130	133	9
901	-26.9946468526032	-17.0073413224891	222	208	23
902	-31.3107372455415	-3.88486756384373	234	239	15
903	-35.6267988934414	9.23761105258018	106	181	20
904	-39.9428317963611	22.3600945295766	94	102	6
905	-44.8096211070078	34.5710864719003	79	53	2
906	-51.5729022072046	53.3354733418673	65	56	0
907	-55.8888342314749	66.4579746378586	75	60	0
908	-60.2047375104739	79.5804807925597	61	59	1
909	-62.10122530628	86.1338749881834	78	55	0
910	-66.91211252223	100.199325712398	66	63	0
911	-73.6194172553369	120.818182390183	58	55	0
912	-77.4123014889774	133.924985171296	64	70	0
913	-81.7559408396482	146.120300039649	74	57	0
914	-86.6224510145839	158.331344202161	70	44	0
915	-90.9381515031564	171.453884912655	80	58	0
916	-92.8345434028888	178.007294458337	64	45	0
917	-97.1502015581937	191.129842186347	63	57	0
918	-103.85719328199	211.748751768842	56	52	1
919	-106.248546466755	219.245110266842	55	64	0
920	-110.564114726149	232.367673110217	71	53	0
921	-116.775970084011	252.043662351556	47	49	0
922	-121.119358650467	264.23902149871	64	46	0
923	-125.98560389952	276.450114874169	68	61	0
924	-128.404768873297	283.019271597266	59	51	0
925	-130.301044101827	289.572699852288	76	56	0
926	-137.035590213665	309.264451814815	82	47	0
927	-141.873835608829	322.402780565433	61	45	0
928	-146.18917284155	335.525383362547	62	52	0
929	-150.504481327604	348.647991015576	62	53	1
930	-154.79186157923	362.697819090448	75	63	3
931	-159.079210994591	376.747652022168	60	46	1
932	-163.394431153662	389.870274249464	74	55	0
933	-170.128641195828	409.562084157951	68	45	1
934	-174.966654538002	422.700454305857	64	57	1
935	-177.38564925018	429.269641630352	62	56	1
936	-181.700751278899	442.392284374684	60	53	1
937	-186.015824560425	455.514931974933	60	59	0
938	-190.330869094701	468.637584433891	54	59	0
939	-197.064810984419	488.32944137603	63	52	1
940	-199.483729114349	494.898642499931	46	59	0
941	-203.303741403855	507.078355409205	62	57	0
942	-209.075584185601	523.9571086457	51	50	1
943	-212.456426423567	533.339444249868	56	52	0
944	-213.885415546596	538.022742942907	64	54	1
945	-215.230658977234	545.487688818015	73	51	0
946	-216.520067958743	554.807066349313	55	60	0
947	-216.464239042078	556.661497462541	64	46	0
948	-216.32466670149	561.297575262375	59	54	0
949	-216.680028364528	566.876609422266	71	62	0
950	-218.715592505469	568.794004228897	55	55	1
951	-220.256222118158	569.768443198875	73	59	0
952	-223.449143549311	568.008460619487	87	54	1
953	-226.642067610344	566.248480354436	63	59	0
954	-227.276583572093	562.555360265076	59	45	1
955	-227.911100380763	558.862240272574	63	51	1
956	-225.987200987351	553.235979101621	50	44	1
957	-223.10134163592	544.796589148231	66	59	0
958	-220.682491844404	538.227373596281	70	49	0
959	-217.796610266028	529.787987601012	61	46	0
960	-216.367621931073	525.104687651619	73	68	0
961	-212.986780272215	515.722349076532	52	51	0
962	-207.681971743528	500.713761392049	63	47	0
963	-203.834053486062	489.461260169744	80	47	0
964	-199.491164233419	477.265808651224	59	52	1
965	-197.0722343456	470.696607802995	73	50	0
966	-192.757212323428	457.573948311619	76	54	2
967	-186.023193375266	437.882099730894	61	67	0
968	-183.604217223881	431.312907282263	57	44	0
969	-178.794146122935	417.247311351821	62	57	0
970	-171.59292703151	395.685320936143	71	60	0
971	-167.30564060685	381.635474516079	73	46	0
972	-162.990422056231	368.512848494574	56	53	1
973	-158.18020098866	354.447278357111	63	63	0
974	-153.369945718383	340.381714220159	59	54	0
975	-149.054635698616	327.259103852324	69	48	0
976	-147.158408937219	320.705666493624	61	44	0
977	-142.348073264526	306.640116151422	77	55	0
978	-135.118558339542	286.005409659818	58	62	0
979	-130.280244322261	272.867089867592	57	51	0
980	-125.964783769799	259.744505414739	47	67	0
981	-121.649294470961	246.621925820597	68	66	0
982	-116.838778105157	232.556407277472	57	48	0
983	-114.44745189423	225.060042480007	64	67	0
984	-112.028227537579	218.490894735791	69	52	0
985	-107.1897549071	205.352603746578	71	54	0
986	-100.454880391306	185.660904666409	60	53	0
987	-93.7478234595037	165.04200178571	71	53	0
988	-89.460007097281	150.992242804728	66	64	1
989	-85.1442773726885	137.869704241864	66	45	0
990	-80.3056173860678	124.731446856633	73	48	1
991	-75.989828598802	111.608918553218	53	69	0
992	-71.7018903520075	97.5591795425862	67	59	3
993	-66.8910148165305	83.4937233952805	59	55	2
994	-62.5751361350412	70.3712102053687	78	68	1
995	-58.2592287081643	57.2487018788233	77	53	1
996	-53.4203813678469	44.1104780975729	68	52	4
997	-49.104414879228	30.9879800276831	84	70	4
998	-44.7884196452214	17.8654868183658	115	93	11
999	-39.9494797837688	4.72727984189987	144	114	4
1000	-35.110508034064	-8.41092113032937	190	201	14
1001	-30.8222928676405	-22.4606142556295	182	167	13
1002	-26.5340468670474	-36.5103025240824	137	120	12
1003	-22.2179026792874	-49.6327703557909	113	102	2
1004	-20.3212813945138	-56.1861443938687	92	99	5
1005	-15.9772290281253	-68.3813896309584	89	55	1
1006	-9.21356919186655	-87.1457135397941	93	54	0
1007	-4.37438365834532	-100.28387610428	66	63	0
1008	0.464833762845956	-113.42203266453	73	53	0
1009	5.3040830718237	-126.560183219612	61	59	0
1010	7.72371968417428	-133.12925624568	68	58	1
1011	12.5630168245989	-146.26739779301	60	46	0
1012	19.8220223241951	-165.974598855712	62	59	0
1013	25.1843370699789	-179.12843587622	57	56	0
1014	28.1269769169739	-185.713206708431	71	52	0
1015	34.0401392157655	-197.955526259728	65	64	2
1016	42.8960231349338	-216.782597109675	71	53	1
1017	49.3322185369907	-229.040602442808	69	47	0
1018	55.7684522914933	-241.298597563058	70	62	1
1019	62.2047243983834	-253.556582469493	75	49	0
1020	65.6982719129883	-259.229815997183	62	42	0
1021	72.6575504540815	-271.503489802592	70	44	0
1022	83.1104669938795	-289.450370420702	83	54	0
1023	86.6040732336114	-295.123586127535	68	58	2
1024	93.563474017079	-307.397224326618	70	52	0
1025	103.988733661186	-326.271267233416	65	68	0
1026	110.948238443467	-338.544875770807	67	40	1
1027	117.935619171301	-349.891256708652	69	49	0
1028	124.895204914734	-362.164841505699	67	48	0
1029	131.854831937759	-374.438414434902	66	63	0
1030	138.842330114392	-385.784759731963	71	52	3
1031	145.802038098045	-398.05830891896	63	62	0
1032	152.761787360709	-410.331846240908	72	45	0
1033	159.721577902732	-422.605371697806	81	58	0
1034	166.681409723766	-434.87888528686	72	59	1
1035	174.19207447354	-446.240863298997	66	50	0
1036	181.702780015708	-457.602827641182	58	56	0
1037	188.662735406193	-469.876303895377	71	48	1
1038	195.622732075397	-482.149768283591	64	51	0
1039	202.610585299146	-493.496004929766	56	65	0
1040	209.570662927348	-505.769445573911	70	48	2
1041	213.036810780934	-512.369769389741	61	58	1
1042	216.530781833979	-518.042874349281	61	44	0
1043	226.984942433017	-535.989387308247	62	50	0
1044	237.439193511789	-553.935873549432	66	61	0
1045	244.399475932994	-566.209254848771	75	52	0
1046	251.359799632279	-578.482624279335	54	53	1
1047	258.347967106209	-589.82876588311	55	56	0
1048	265.30837176292	-602.102111568674	69	43	0
1049	272.268817697419	-614.37544539012	59	50	0
1050	279.257102614909	-625.721551346593	69	49	0
1051	286.245425616624	-637.067645413801	56	48	1
1052	293.205992187315	-649.340943609364	60	45	0
1053	300.166600035445	-661.614229938947	82	49	1
1054	307.127249160956	-673.887504400685	62	58	0
1055	314.610937948979	-686.176441818476	69	54	1
1056	322.122458843456	-697.538149525411	56	60	0
1057	329.083233130921	-709.811386657879	66	56	1
1058	332.549743001873	-716.411608814262	62	58	0
1059	339.538363909232	-727.757612057962	63	52	0
1060	350.021366676432	-744.77659462858	68	53	0
1061	356.98230287456	-757.04978426639	82	42	1
1062	363.943280349544	-769.322962037288	63	45	0
1063	370.932075821853	-780.668911796063	61	55	0
1064	377.893134251179	-792.942065821961	60	44	0
1065	381.359791782103	-799.54224646464	65	58	0
1066	388.348685652425	-810.888166519813	72	44	1
1067	398.8043275284	-828.834240498021	53	50	0
1068	405.765549464151	-841.107347039506	56	51	0
1069	412.754579814558	-852.453225500882	65	50	0
1070	419.715882703837	-864.726308294572	87	50	0
1071	426.677226868691	-876.999379218556	61	47	0
1072	433.66637465707	-888.345222028904	62	52	0
1073	440.627799775044	-900.618269206956	44	85	1
1074	447.589266168477	-912.89130451344	59	50	0
1075	454.055504611344	-924.221454082057	77	51	1
1076	459.998750298459	-935.535936555825	58	44	0
1077	465.446754215576	-945.907537841238	54	45	0
1078	470.39950887434	-955.336259935983	58	64	1
1079	474.333975958754	-963.806449563242	57	41	1
1080	476.727114236797	-971.302454847842	91	54	1
1081	478.101947080635	-977.839933168143	74	46	0
1082	479.532288141374	-982.522978339344	70	60	0
1083	482.036452378554	-986.310115102679	67	56	0
1084	485.64219113189	-988.274125287309	85	65	1
1085	489.331181743823	-987.456483448856	57	57	1
1086	492.029600421723	-984.753100020811	60	57	0
1087	493.186663601547	-981.07554041408	69	61	0
1088	493.242161208938	-979.221107710153	90	45	1
1089	492.774625720282	-977.351022154093	80	58	1
1090	489.279892274819	-971.678152389824	76	51	0
1091	484.739104843757	-965.973972051404	68	52	0
1092	483.225511751254	-964.072577506304	58	54	0
1093	479.235523467592	-957.456828820519	67	58	0
1094	473.264441527252	-947.069590357132	72	54	0
1095	468.806965509197	-938.583743552677	74	46	2
1096	463.854235934268	-929.155019135214	71	48	0
1097	458.378502817475	-919.710631594062	63	61	0
1098	452.407527697564	-909.323362614959	63	53	1
1099	445.941318400437	-897.993210021406	69	48	0
1100	438.952122192073	-886.647387720644	55	52	1
1101	431.962964065897	-875.301553528756	71	38	0
1102	425.001608452934	-863.028491202742	51	52	0
1103	418.040294115723	-850.755417007953	57	53	1
1104	411.051253427344	-839.409547165968	61	44	0
1105	404.090020043543	-827.136449223384	57	57	1
1106	396.605814211478	-814.847674726509	49	59	0
1107	389.121652585047	-802.558886583894	78	54	0
1108	382.160545958264	-790.285751320422	69	53	0
1109	375.19948060764	-778.012604190968	64	55	0
1110	368.238456533232	-765.739445189945	84	54	1
1111	361.277473735332	-753.466274323873	64	60	0
1112	353.793527277943	-741.17742163036	70	55	0
1113	346.309625027294	-728.88855529204	50	43	0
1114	339.348768987868	-716.615347105078	59	64	0
1115	332.360168576764	-705.269343147054	62	55	1
1116	325.399393493135	-692.99611121323	61	42	0
1117	318.438659686304	-680.722867413424	65	55	1
1118	311.450176716491	-669.376827807166	53	51	0
1119	304.489523865923	-657.103560259566	61	55	0
1120	297.528912292502	-644.830280846916	68	42	2
1121	290.568341996521	-632.55698956456	76	61	1
1122	283.607812977862	-620.283686416224	68	56	0
1123	276.61952680914	-608.937587405555	54	58	0
1124	269.13609105238	-596.648580132052	56	47	0
1125	261.652699503058	-584.359559212811	63	65	0
1126	254.664533483505	-573.013422840275	87	52	0
1127	247.704210586264	-560.740058617666	55	60	0
1128	240.743928966695	-548.466682530008	70	44	0
1129	233.755880391516	-537.1205105111	68	62	1
1130	226.795679730247	-524.84711067751	55	53	0
1131	219.835520347289	-512.57369897794	54	56	0
1132	212.875402242469	-500.300275410526	64	48	0
1133	205.915325416136	-488.026839978062	58	46	0
1134	198.955289868522	-475.753392678685	62	54	0
1135	191.995295599336	-463.479933512397	69	54	1
1136	185.007523190987	-452.133678339422	68	47	0
1137	178.047609881207	-439.860195429996	63	49	1
1138	171.087737850321	-427.586700654589	74	75	0
1139	164.100082888792	-416.240409837104	69	44	0
1140	157.140291817952	-403.96689131856	75	47	0
1141	150.180542026239	-391.693360933103	71	40	0
1142	143.193004512344	-380.347034473903	69	63	0
1143	136.233335681143	-368.073480344377	68	44	2
1144	129.273708129302	-355.799914350733	58	39	1
1145	122.286288064031	-344.453552249819	67	57	1
1146	115.326741473051	-332.179962512106	57	55	0
1147	108.367236162012	-319.906360910274	68	45	1
1148	101.379933545832	-308.559963166714	53	49	0
1149	93.897557334567	-296.270635861903	69	61	1
1150	86.4152253333596	-283.981294914149	73	62	0
1151	79.4280428732163	-272.634859811515	80	71	0
1152	72.9916912734043	-260.376901742071	64	51	0
1153	66.5553780258051	-248.118933458813	66	48	0
1154	59.5961584789329	-235.845248776488	76	46	0
1155	53.1599233996239	-223.587259273045	68	58	0
1156	47.2466683971579	-211.344967331737	62	45	0
1157	41.3613012292772	-198.175451069139	66	59	0
1158	35.448118455126	-185.933141763322	69	50	0
1159	29.5349711074377	-173.690823770128	59	47	1
1160	24.1726513749454	-160.536992112175	58	56	0
1161	19.333300755301	-147.398864420131	71	48	1
1162	13.9710495148902	-134.24501887802	53	54	1
1163	8.60883330734214	-121.091166059487	83	59	0
1164	3.74172022764105	-108.880234747194	66	66	0
1165	-1.12536327115959	-96.669297424145	81	61	0
1166	-5.44162717618747	-83.5468528205529	84	59	4
1167	-9.75786233675899	-70.4244033591822	80	67	2
1168	-14.0740687524667	-57.3019490381703	86	60	4
1169	-18.3902464232524	-44.1794898556545	128	87	7
1170	-23.2293155069929	-31.0413093240932	171	145	14
1171	-27.545434116968	-17.9188398839906	229	196	13
1172	-31.8615239821374	-4.79636558424681	244	228	16
1173	-36.1775851023267	8.32611357513815	127	183	15
1174	-40.4936174773029	21.4485975941643	91	111	7
1175	-44.8096211070078	34.5710864719003	96	43	1
1176	-49.1255959917326	47.6935802083462	73	57	2
1177	-53.4415421311278	60.816078803502	65	66	0
1178	-57.7574595250771	73.9385822592303	81	57	0
1179	-62.596254190139	87.0768119981512	61	44	1
1180	-66.9121125221136	100.199325712398	56	54	0
1181	-71.2279421085841	113.321844285354	62	59	0
1182	-75.5437429494923	126.444367718883	66	51	1
1183	-79.8595150446636	139.56689601019	62	54	0
1184	-84.1752583941561	152.689429160208	67	68	0
1185	-88.4909729979117	165.811967168935	59	55	0
1186	-92.806658855814	178.934510037303	75	57	0
1187	-97.1223159677465	192.057057762519	68	54	0
1188	-101.960836209182	205.195336706936	67	52	0
1189	-106.276434257976	218.317894692533	64	55	0
1190	-110.592003560625	231.440457534976	66	56	1
1191	-115.430431278248	244.578753282316	66	46	0
1192	-119.745941517409	257.701326386072	77	49	0
1193	-124.061423010426	270.823904346675	73	57	0
1194	-128.376875757007	283.946487165987	61	67	0
1195	-132.692299757095	297.06907484401	80	65	0
1196	-137.530574314937	310.207398193888	61	56	0
1197	-141.845939250954	323.329996130429	58	42	0
1198	-146.161275440361	336.452598923817	62	54	1
1199	-150.4765828831	349.575206577778	66	59	0
1200	-157.183026195678	370.194209377281	45	51	0
1201	-163.889399226464	390.813223930076	64	47	0
1202	-168.204588024237	403.935851556249	73	60	1
1203	-173.042614584614	417.074219302274	62	60	0
1204	-177.357744317153	430.196857186034	77	53	0
1205	-181.672845302557	443.319499929436	70	51	0
1206	-185.98791754077	456.442147528753	56	64	0
1207	-190.302961031673	469.56479998678	53	42	0
1208	-195.140834428079	482.703195334412	50	68	0
1209	-199.45581885305	495.825858050957	59	34	1
1210	-201.351872137748	502.379321800545	69	51	0
1211	-205.199782817159	513.631821077317	70	48	0
1212	-209.04767160624	524.884324194863	70	58	1
1213	-211.438634403225	532.380748366006	73	47	2
1214	-214.763635799929	543.617517163046	68	58	0
1215	-215.697681696212	547.357860530727	56	42	0
1216	-215.558110611222	551.993938292377	59	51	1
1217	-214.811947270005	559.395922183059	67	45	0
1218	-213.626678754459	564.000519054011	68	53	0
1219	-214.037871487206	567.72512180917	62	62	0
1220	-216.045521810534	570.569730943069	67	59	0
1221	-219.154695327801	571.59139198903	55	67	0
1222	-222.842547261855	570.77436568588	72	60	0
1223	-224.439007859328	569.894375055097	73	51	2
1224	-225.624286792881	565.289780958556	72	44	0
1225	-226.370468322246	557.887798631564	60	55	0
1226	-224.446566445229	552.261538184248	63	44	0
1227	-222.027723631589	545.69232173916	55	52	0
1228	-221.093682646519	541.951976949349	47	54	0
1229	-219.664702771523	537.268675740808	61	52	2
1230	-214.854888774629	523.203034819104	73	62	0
1231	-209.550097608066	508.194444497116	59	41	0
1232	-205.730103750888	496.014725830406	68	69	0
1233	-201.415138180077	482.892056621611	61	59	0
1234	-197.100143861899	469.769392271526	70	53	0
1235	-192.78512079647	456.64673277922	73	50	1
1236	-188.470068983792	443.524078146555	59	49	0
1237	-184.154988423863	430.401428368874	73	51	2
1238	-179.344917848881	416.335831836797	61	54	0
1239	-176.953822059208	408.839428051375	76	50	0
1240	-172.115796110302	395.701056051068	73	45	1
1241	-164.85869739257	375.993509310298	58	46	0
1242	-160.543464726186	362.870885987766	73	47	0
1243	-158.647274509538	356.31744287163	76	55	1
1244	-156.228203313018	349.748267523944	72	69	0
1245	-149.493818825285	330.056482772343	61	55	0
1246	-142.787263730715	309.437494232319	73	53	1
1247	-138.49978010077	295.387680197135	68	54	0
1248	-136.603520228586	288.834248113446	77	58	0
1249	-134.184371296666	282.265086565167	63	58	2
1250	-129.346049515589	269.126767970622	55	38	2
1251	-122.611393639818	249.435030249879	61	40	1
1252	-115.876670727914	229.743304289877	67	51	0
1253	-113.457451616589	223.174155644141	49	57	0
1254	-109.169769101136	209.124374534003	73	59	0
1255	-102.462797194603	188.505456532352	61	52	0
1256	-100.043530666444	181.936316287145	70	58	0
1257	-95.7278699342278	168.813765847124	67	62	0
1258	-88.9928756389418	149.122086919844	70	57	1
1259	-86.5735628492548	142.552955076098	77	49	1
1260	-82.2856961413636	128.503204192035	68	48	0
1261	-75.5784463647869	107.884333222173	63	52	0
1262	-70.7397179810796	94.746087834239	69	51	2
1263	-65.900957708538	81.6078484496102	63	60	0
1264	-61.5850737983128	68.4853363437578	81	57	0
1265	-57.2691611426417	55.3628290966153	72	61	0
1266	-52.4303083483246	42.2246065177023	88	69	1
1267	-48.1143366309116	29.1021095300093	98	72	5
1268	-43.7983361684019	15.9796174000949	114	110	3
1269	-39.4823069607955	2.8571301298216	144	122	15
1270	-35.1662490078015	-10.2653522798792	177	151	14
1271	-30.3272430601064	-23.4035472534597	169	158	23
1272	-26.0111260462436	-36.5260194046423	143	133	13
1273	-21.6949802872841	-49.6484866952524	92	84	5
1274	-17.3788057835773	-62.7709491280839	75	75	1
1275	-13.0626025351812	-75.8934067012742	97	76	0
1276	-8.22344343567966	-89.031574068591	81	66	0
1277	-3.90718112688046	-102.154021380469	70	44	0
1278	0.409109926666133	-115.2764638355	57	44	0
1279	5.24836154520744	-128.414614393376	74	58	0
1280	10.0876450513024	-141.552758949809	65	52	1
1281	15.4498954106821	-154.706609196961	64	43	1
1282	20.8121808026335	-167.860452166758	67	51	0
1283	26.1745012270985	-181.014287860133	69	51	0
1284	32.0876508004148	-193.256610301323	63	57	2
1285	38.0008358003106	-205.498924054205	70	58	0
1286	44.4091471586144	-218.684152853675	48	53	0
1287	50.8453499246389	-230.942155820318	56	50	0
1288	57.2815910430509	-243.200148575008	76	57	0
1289	63.7178705138504	-255.458131116815	66	55	0
1290	70.1541883369209	-267.716103445739	72	65	0
1291	77.1134944427758	-279.989769629203	48	55	1
1292	84.1006842542556	-291.336208265275	64	55	0
1293	91.0600713223103	-303.609850707464	68	60	0
1294	98.0194996703067	-315.883481284603	80	65	1
1295	104.97896929807	-328.157099994831	71	61	0
1296	111.938480205659	-340.43070684094	63	51	0
1297	115.432168757427	-346.103897948749	63	61	0
1298	122.391740785388	-358.377486988902	51	47	1
1299	132.845091847528	-376.324240423739	59	55	0
1300	139.804766275163	-388.59779979568	66	51	0
1301	146.764481982274	-400.871347300708	63	56	0
1302	150.258268939331	-406.544508709572	60	52	0
1303	157.245871417748	-417.890822610818	69	53	0
1304	168.222491811437	-435.853179837577	64	67	1
1305	175.705340892833	-448.14237092901	53	63	1
1306	182.69308256713	-459.488641523756	74	48	0
1307	186.18696768611	-465.161772364751	70	62	1
1308	193.146949042042	-477.435240984894	60	49	0
1309	203.60090599762	-495.381813729182	76	46	0
1310	211.083966840932	-507.670940254815	72	52	0
1311	218.56707189267	-519.96005313471	78	65	0
1312	225.555051164585	-531.306250722148	67	52	1
1313	232.515260083892	-543.579652345739	66	43	0
1314	239.475510281045	-555.85304210335	68	57	1
1315	246.463606997626	-567.199204044417	57	60	1
1316	253.423938152904	-579.472570057027	70	56	1
1317	260.384310586029	-591.745924203657	67	55	0
1318	267.34472429665	-604.01926648058	61	46	1
1319	274.305179285177	-616.292596891522	69	63	0
1320	281.293472804944	-627.638699433766	73	61	1
1321	288.254008750489	-639.912006099708	49	49	1
1322	295.214585973241	-652.185300896876	67	55	1
1323	302.202996935637	-663.531367793679	48	49	1
1324	309.163655114884	-675.804638845846	75	67	0
1325	316.124354571453	-688.077898032032	67	64	0
1326	323.112882975547	-699.423929280601	56	54	0
1327	330.073663388088	-711.697164718062	76	50	0
1328	337.557487971673	-723.986060291529	76	53	0
1329	345.069139418134	-735.347726113163	62	57	0
1330	352.057826052362	-746.693708107807	62	39	1
1331	358.49576423876	-758.951224976219	65	45	0
1332	365.456749302859	-771.224400196224	62	50	1
1333	369.474155109783	-776.913043358363	69	42	2
1334	376.435202753695	-789.186199913733	56	41	0
1335	386.890738149814	-807.132304406725	61	52	0
1336	393.879659663537	-818.478215102106	58	51	1
1337	400.840849376866	-830.751330101863	65	58	0
1338	407.802080366411	-843.024433234707	65	56	0
1339	414.79111931863	-854.37030827906	68	61	0
1340	421.752431261411	-866.643387665041	53	55	0
1341	428.713784480176	-878.916455179453	70	57	0
1342	435.675178974285	-891.189510827884	71	42	0
1343	442.113590440073	-903.446895541623	61	46	0
1344	448.579799176368	-914.777053771541	56	65	0
1345	455.569070297584	-926.122859236784	60	50	0
1346	459.063720139151	-931.795757510699	75	48	0
1347	463.988687626494	-942.151703742333	58	58	0
1348	470.894785588258	-956.279131812043	61	52	0
1349	474.30622298154	-964.73366586864	52	50	0
1350	476.671609445242	-973.156887455843	81	52	0
1351	478.569476411096	-979.710020384751	67	49	1
1352	480.522852705384	-984.408719748259	80	74	0
1353	483.027018982801	-988.195855906233	51	48	0
1354	486.632759769447	-990.159865239635	67	65	0
1355	490.321751728596	-989.342222541571	70	50	0
1356	492.524885520572	-985.6959692901	60	50	0
1357	492.663630048162	-981.05988755729	63	56	1
1358	490.710242672474	-976.361193785444	76	64	1
1359	487.738545045489	-970.703975838609	65	56	0
1360	484.24382394721	-965.031101819128	60	63	0
1361	479.730802323727	-958.399699660949	74	46	1
1362	475.273300786677	-949.913859933615	54	48	0
1363	470.320542857226	-940.485143383034	64	59	0
1364	464.321752450487	-931.025108155794	63	61	0
1365	458.322989241453	-921.565064187162	67	53	1
1366	452.352011382929	-911.177795188501	59	47	0
1367	446.408822983096	-899.86330119241	51	60	2
1368	439.942644744355	-888.533139140345	53	51	1
1369	432.981243329064	-876.260090387426	64	54	0
1370	425.49686360528	-863.971368636936	57	62	0
1371	418.012528086954	-851.682633240707	74	64	0
1372	411.051253427344	-839.409547165968	86	48	1
1373	404.062250821502	-828.063665431924	63	57	0
1374	397.101057115768	-815.790555612184	50	59	1
1375	389.616892314458	-803.501768376678	63	63	1
1376	382.132771719014	-791.212967494503	71	48	0
1377	375.171704770415	-778.939820352942	54	45	0
1378	367.687671121676	-766.650993100367	68	54	0
1379	360.203681679268	-754.362152200192	66	54	0
1380	353.242741488793	-742.08896773681	79	59	0
1381	346.281842574768	-729.815771408379	85	52	1
1382	339.320984937309	-717.542563211173	51	56	1
1383	332.360168576764	-705.269343147054	68	55	0
1384	325.399393493135	-692.99611121323	60	43	0
1385	318.438659686304	-680.722867413424	69	71	0
1386	311.477967156505	-668.449611744843	72	47	2
1387	304.517315904086	-656.176344209351	64	53	0
1388	297.528912292502	-644.830280846916	53	56	1
1389	290.568341996521	-632.55698956456	59	47	0
1390	283.607812977862	-620.283686416224	57	58	1
1391	276.61952680914	-608.937587405555	69	53	1
1392	269.13609105238	-596.648580132052	60	53	0
1393	261.652699503058	-584.359559212811	56	66	0
1394	254.664533483505	-573.013422840275	70	49	1
1395	247.704210586264	-560.740058617666	44	64	0
1396	240.743928966695	-548.466682530008	55	44	0
1397	233.783688625379	-536.193294573575	59	54	0
1398	226.823489562201	-523.919894752093	75	52	0
1399	219.835520347289	-512.57369897794	56	47	0
1400	212.875402242469	-500.300275410526	60	51	1
1401	205.915325416136	-488.026839978062	83	64	1
1402	198.955289868522	-475.753392678685	71	58	1
1403	191.995295599336	-463.479933512397	60	48	1
1404	185.007523190987	-452.133678339422	54	37	1
1405	178.047609881207	-439.860195429996	67	56	0
1406	170.564770325203	-427.571008134633	57	53	0
1407	163.054150545562	-416.209023017436	64	43	0
1408	156.094362403557	-403.935502783395	63	48	0
1409	149.134615540912	-391.661970683374	59	56	0
1410	142.147080733033	-380.315642504022	81	48	2
1411	135.187414830842	-368.042086658999	76	64	1
1412	128.227790207893	-355.768518951721	71	50	0
1413	121.240372848522	-344.422155131586	63	59	0
1414	114.280829186668	-332.148563679308	70	50	0
1415	107.321326804522	-319.874960361049	67	57	0
1416	100.361865702434	-307.60134517774	58	53	0
1417	93.4024458801723	-295.327718127519	86	52	0
1418	86.4152253333596	-283.981294914149	70	55	0
1419	79.4558864729479	-271.707644122653	72	57	1
1420	72.4965888927691	-259.433981467038	75	48	1
1421	65.5373325928813	-247.160306945443	74	54	1
1422	59.1010621112655	-234.902326868847	63	46	1
1423	53.1877730575507	-222.660043622367	68	60	3
1424	46.751577817311	-210.402043915354	58	48	0
1425	40.3154209295753	-198.144033994526	82	62	1
1426	34.4300950894249	-184.974507598206	66	61	0
1427	29.067744430271	-171.8206825573	63	65	1
1428	23.6775722616003	-159.594065860845	69	57	0
1429	18.2874325959128	-147.367441876791	80	49	0
1430	13.4481170077925	-134.229306970723	67	44	0
1431	8.60883330734214	-121.091166059487	60	44	0
1432	3.76958149444545	-107.953019144014	65	60	2
1433	-1.0696384308394	-94.8148662252352	66	60	1
1434	-5.90882646810496	-81.6767073003575	58	69	1
1435	-10.2250579710235	-68.5542572978884	79	68	4
1436	-14.541260729311	-55.4318024376407	70	63	6
1437	-19.3803562471876	-42.2936267070472	121	98	7
1438	-24.2194198769866	-29.1554449703544	172	152	7
1439	-28.5355332585168	-16.032974450849	240	201	20
1440	-32.8516178948921	-2.91049906983972	214	221	14
1441	-37.167673786229	10.2119811717421	106	172	8
1442	-41.4837009325274	23.3344662711024	107	92	4
1443	-45.7996993339038	36.4569562282413	83	63	4
1444	-50.1156689897762	49.5794510459527	80	59	1
1445	-54.9545188340126	62.7176711885259	81	46	0
1446	-59.2704294280848	75.8401762638241	72	57	0
1447	-63.5863112769439	88.9626861996949	77	45	0
1448	-67.9021643802989	102.085200996138	56	57	0
1449	-72.2179887380335	115.207720649429	59	51	0
1450	-76.5337843501475	128.33024516236	52	56	1
1451	-80.8495512164081	141.452774534002	62	61	0
1452	-85.1652893371647	154.575308765285	66	44	0
1453	-89.4809987121262	167.697847853415	62	49	0
1454	-93.7966793412925	180.82039180398	57	53	1
1455	-98.1123312245472	193.942940611392	57	51	1
1456	-102.427954361599	207.065494276583	84	54	0
1457	-106.743548752915	220.188052800484	80	45	0
1458	-111.582002905721	233.326343746856	44	48	1
1459	-115.897538233548	246.448912530206	73	73	1
1460	-120.213044814998	259.571486172266	77	47	0
1461	-125.051406443643	272.709793920629	71	48	1
1462	-129.366853961255	285.832377821207	57	58	1
1463	-133.682272732607	298.954966580495	70	47	0
1464	-138.520541836333	312.09329113178	64	49	0
1465	-142.863798130129	324.288674587384	55	51	1
1466	-147.179130133765	337.4112784639	67	62	1
1467	-151.466534717649	351.461102758534	85	53	0
1468	-155.781808184634	364.58371635247	59	50	1
1469	-160.619924127182	377.72206850443	58	59	0
1470	-164.935138529516	390.844692355022	52	56	0
1471	-169.25032418489	403.967321062461	68	61	0
1472	-173.565481093188	417.089954628609	62	60	0
1473	-177.880609254411	430.212593053468	61	54	0
1474	-182.71857203386	443.350972809829	67	52	0
1475	-187.033641129674	456.473621491343	72	66	1
1476	-190.853729430179	468.653321925551	63	56	0
1477	-195.196652861079	480.848764235154	62	47	0
1478	-199.539549628331	493.044211403467	68	55	1
1479	-203.387474957737	504.296708766371	56	53	0
1480	-206.712523674534	515.533470427617	72	66	0
1481	-210.06546600227	525.843019479886	74	72	0
1482	-213.474217990821	534.298140381463	71	57	0
1483	-215.342315326212	541.778826628812	71	58	0
1484	-216.192618282337	548.300816754811	76	58	1
1485	-216.547982412914	553.879850794561	62	58	0
1486	-215.885560544906	558.500187861733	75	59	2
1487	-215.251053978107	562.193309469149	65	58	0
1488	-215.66224561428	565.917912386358	74	64	0
1489	-217.147047491861	568.746781381778	72	59	0
1490	-220.256222118274	569.768443198875	68	50	0
1491	-223.944075817824	568.95141780749	64	66	0
1492	-226.642067610344	566.248480352573	71	55	1
1493	-227.799432672793	562.571102358401	70	47	0
1494	-227.416167642281	557.919282648712	58	48	2
1495	-225.492267112306	552.293021718971	66	56	0
1496	-223.045510102937	546.651020193473	66	63	0
1497	-220.654576656816	539.154589119367	69	42	0
1498	-217.768695772975	530.715203125961	69	60	1
1499	-214.88280257571	522.275819292292	55	56	0
1500	-211.529868110782	511.966266451403	60	57	0
1501	-207.681971743528	500.713761392049	70	57	0
1502	-203.834053486062	489.461260169744	63	56	0
1503	-199.463254136906	478.193024181761	55	50	1
1504	-195.12033926131	465.997577524744	60	61	1
1505	-190.805305737653	452.874920194037	81	44	0
1506	-186.490243466978	439.752267720178	65	57	1
1507	-182.203058375046	425.702404570766	74	63	0
1508	-177.392975276569	411.636810436845	61	56	0
1509	-172.554954364488	398.498437842354	74	58	0
1510	-168.239771876484	385.375805882737	79	38	1
1511	-163.924560641404	372.25317878183	67	33	0
1512	-159.086447202892	359.114822988398	66	67	1
1513	-154.771176902927	345.992206145078	69	54	0
1514	-150.45587785641	332.869594160467	55	48	1
1515	-145.645569019718	318.804039621726	65	46	0
1516	-141.358105946973	304.754222348332	55	54	0
1517	-137.042717002798	291.631625479087	69	55	1
1518	-132.204416203371	278.49330328498	56	46	0
1519	-127.366083514178	265.354987094179	71	58	0
1520	-123.050605188415	252.232405881397	57	63	1
1521	-118.735098116391	239.109829528257	73	52	0
1522	-113.924562387285	225.044314585626	62	56	0
1523	-109.113992456114	210.978805643506	51	47	0
1524	-104.798393916746	197.856244945899	61	59	0
1525	-100.482766631467	184.733689108863	75	53	0
1526	-95.6442146950867	171.595412523486	72	44	2
1527	-91.3285283467267	158.472866944037	62	60	0
1528	-87.0128132525715	145.350326223299	70	42	0
1529	-82.7249513654388	131.300574798137	59	54	1
1530	-78.4370586433797	117.250828232616	70	56	1
1531	-73.5983512407402	104.112579246983	57	72	0
1532	-68.7596119489754	90.9743362655863	47	60	0
1533	-64.4437478980399	77.851820920594	61	60	2
1534	-60.1278551014839	64.7293104333803	70	65	2
1535	-55.8119335595402	51.6068048048764	81	67	2
1536	-51.4959832721506	38.4843040388077	98	66	1
1537	-46.6570908260182	25.3460886608809	76	83	10
1538	-42.3410814771778	12.2235981514677	133	121	10
1539	-38.0250433832407	-0.898887497372925	183	173	6
1540	-33.1860584160895	-14.0370860686526	216	184	12
1541	-28.869961261109	-27.1595614589751	196	175	14
1542	-24.5538353609154	-40.2820319896564	133	131	6
1543	-20.2376807159162	-53.4044976606965	77	113	2
1544	-15.9214973261696	-66.5269584730268	80	72	2
1545	-11.0823592070956	-79.6651294371113	73	48	0
1546	-6.76611675677123	-92.7875799899921	63	62	0
1547	-2.44984556175768	-105.9100256823	60	62	0
1548	2.38938507647254	-119.0481798416	63	40	1
1549	7.22864760243101	-132.186327995732	67	60	0
1550	12.5908758600708	-145.340182200074	59	56	0
1551	17.9531391499913	-158.494029129855	61	63	0
1552	23.3154374727164	-171.647868780419	77	49	0
1553	28.7056260672398	-183.87448555138	70	53	1
1554	34.0958471642807	-196.10109503381	66	36	0
1555	39.981189539074	-209.270621504635	63	52	0
1556	46.4173642666428	-221.528631533496	67	49	0
1557	52.8535773467156	-233.786631350406	61	54	0
1558	58.7390346520697	-246.956130327657	66	46	1
1559	65.1753244600841	-259.214110520668	62	58	0
1560	72.1346015367308	-271.487785183825	64	46	0
1561	79.0939198935521	-283.761447980069	67	42	0
1562	86.0811214986607	-295.107883226126	52	43	0
1563	93.0405208176235	-307.381522282027	62	57	0
1564	99.9999614164117	-319.655149471946	66	61	0
1565	106.959443294967	-331.928764795884	54	51	0
1566	113.918966453581	-344.202368254773	68	55	1
1567	120.906364871655	-355.548744105734	75	61	0
1568	127.893801375758	-366.895108069293	75	55	0
1569	135.376406940166	-379.184372804128	71	47	0
1570	142.859056713874	-391.473623896018	68	53	0
1571	149.818786002579	-403.747166286223	52	61	0
1572	156.778556570353	-416.020696813241	69	55	0
1573	163.766192590701	-427.366999660619	59	59	0
1574	170.726044118463	-439.640506443568	53	59	0
1575	177.685936925351	-451.914001360536	68	52	0
1576	184.673690392694	-463.260268565267	64	48	0
1577	191.633664158871	-475.533739738166	59	52	0
1578	199.116653926671	-487.822888093069	67	56	0
1579	206.627502270101	-499.184806918725	68	50	0
1580	213.615413974447	-510.531024870463	73	67	0
1581	220.575552587397	-522.804446840659	57	49	0
1582	227.535732478776	-535.077856943943	60	54	0
1583	234.495953648409	-547.351255180314	63	51	0
1584	241.456216095947	-559.624641548842	62	58	1
1585	248.444324605458	-570.97080010362	75	63	1
1586	255.404668011004	-583.244162727147	74	47	0
1587	262.365052694397	-595.517513484694	65	43	0
1588	269.353278647643	-606.8636363931	57	53	0
1589	276.313744288404	-619.136963406578	68	47	1
1590	283.274251206487	-631.410278550349	76	51	0
1591	290.26259460306	-642.756365812384	60	54	1
