# Supplementary material for: Bayesian algorithm to estimate position and activity of an orphan gamma source utilizing multiple detectors in a mobile gamma spectrometry system
Source: PLoS One. 2021 Jan 22;16(1):e0245440. doi: 10.1371/journal.pone.0245440 (PMC7822251; doi:10.1371/journal.pone.0245440)
Supplement: S1 Data — (GZ) [file pone.0245440.s001.gz › synth_data_Cs-137_setup_15_real_9.csv]

	V1	V2	V3	V4	V5
1	329.443046504864	-897.465816610493	75	43	0
2	329.443046504864	-897.465816610493	69	57	0
3	329.443046504864	-897.465816610493	74	48	1
4	329.443046504864	-897.465816610493	64	58	1
5	329.443046504864	-897.465816610493	68	53	0
6	329.443046504864	-897.465816610493	63	58	0
7	329.443046504864	-897.465816610493	64	57	2
8	329.443046504864	-897.465816610493	70	47	0
9	329.443046504864	-897.465816610493	67	59	1
10	329.443046504864	-897.465816610493	54	48	0
11	329.443046504864	-897.465816610493	59	53	0
12	329.47081128147	-896.538600367494	61	48	0
13	329.498576060869	-895.611384125426	66	59	0
14	329.498576060869	-895.611384125426	66	69	1
15	329.498576060869	-895.611384125426	50	54	0
16	329.498576060869	-895.611384125426	58	58	0
17	329.498576060869	-895.611384125426	66	54	0
18	329.498576060869	-895.611384125426	60	62	0
19	329.498576060869	-895.611384125426	68	64	0
20	329.498576060869	-895.611384125426	54	49	1
21	329.498576060869	-895.611384125426	66	45	0
22	329.498576060869	-895.611384125426	74	63	1
23	329.498576060869	-895.611384125426	68	66	0
24	329.498576060869	-895.611384125426	61	48	0
25	329.498576060869	-895.611384125426	55	47	2
26	329.498576060869	-895.611384125426	65	63	2
27	329.498576060869	-895.611384125426	64	57	0
28	329.498576060869	-895.611384125426	64	53	0
29	329.498576060869	-895.611384125426	73	44	0
30	329.498576060869	-895.611384125426	44	59	0
31	329.498576060869	-895.611384125426	59	47	0
32	329.498576060869	-895.611384125426	66	56	1
33	329.498576060869	-895.611384125426	61	45	0
34	329.498576060869	-895.611384125426	93	67	0
35	329.498576060869	-895.611384125426	72	40	0
36	329.498576060869	-895.611384125426	69	50	0
37	329.498576060869	-895.611384125426	58	56	1
38	329.498576060869	-895.611384125426	63	54	0
39	329.498576060869	-895.611384125426	62	44	0
40	329.498576060869	-895.611384125426	62	63	1
41	329.498576060869	-895.611384125426	58	50	0
42	329.498576060869	-895.611384125426	61	51	0
43	329.498576060869	-895.611384125426	77	52	1
44	329.498576060869	-895.611384125426	73	54	0
45	329.498576060869	-895.611384125426	76	64	2
46	329.498576060869	-895.611384125426	53	54	1
47	329.498576060869	-895.611384125426	65	50	0
48	329.498576060869	-895.611384125426	72	71	0
49	329.498576060869	-895.611384125426	55	57	0
50	329.498576060869	-895.611384125426	70	62	2
51	329.498576060869	-895.611384125426	64	56	0
52	329.498576060869	-895.611384125426	70	50	0
53	329.498576060869	-895.611384125426	68	49	4
54	329.498576060869	-895.611384125426	69	48	1
55	329.498576060869	-895.611384125426	69	60	0
56	329.498576060869	-895.611384125426	68	45	0
57	329.498576060869	-895.611384125426	61	58	0
58	329.498576060869	-895.611384125426	58	42	1
59	329.498576060869	-895.611384125426	62	66	0
60	329.498576060869	-895.611384125426	66	54	0
61	329.498576060869	-895.611384125426	53	50	1
62	329.498576060869	-895.611384125426	51	56	0
63	329.498576060869	-895.611384125426	76	57	0
64	329.498576060869	-895.611384125426	67	46	1
65	329.498576060869	-895.611384125426	66	50	1
66	329.526340842946	-894.684167880565	62	63	1
67	329.031086941482	-893.741290207952	76	51	0
68	328.012814693793	-892.782750919461	71	55	0
69	326.499289903557	-890.881333407946	63	61	0
70	324.490514269855	-888.037037128583	52	48	1
71	322.014256661583	-883.322645121254	69	46	0
72	318.519738250761	-877.649709996767	62	61	0
73	314.502213269356	-871.961108686402	62	49	0
74	310.540237380657	-864.418071061373	66	54	0
75	306.110802006791	-855.004932900891	71	61	0
76	297.636143953714	-840.830388249829	60	46	1
77	291.637729872018	-831.370238056406	67	38	0
78	288.143296592229	-825.697277043015	59	61	2
79	281.182234437671	-813.424129934981	67	61	0
80	273.698205917783	-801.135302717797	68	55	0
81	262.747638777888	-782.246263056993	62	60	0
82	255.8145064821	-769.045856573619	64	52	0
83	251.8249539893	-762.429977955297	75	49	0
84	240.874588911654	-743.540879668668	62	43	1
85	233.913804907585	-731.26765201427	71	68	1
86	226.430064340762	-718.978738429956	76	54	1
87	215.45213874802	-701.016788228415	62	56	0
88	208.463708845375	-689.670733363368	55	57	0
89	201.503111120081	-677.397450573742	65	66	0
90	194.542554672342	-665.124155916274	54	56	2
91	187.582039501984	-652.850849390961	56	51	0
92	180.098577122786	-640.561851234175	74	49	0
93	172.615158951317	-628.27283943072	64	54	0
94	165.654770542751	-615.999495588243	79	51	1
95	158.694423412089	-603.726139880717	76	66	0
96	151.211134932935	-591.437088983133	61	51	1
97	143.700083337142	-580.075240384787	61	53	1
98	136.739861371228	-567.801847346127	80	52	1
99	129.779680683801	-555.52844244428	56	64	0
100	119.325580591336	-537.58192079328	62	59	0
101	112.365502300439	-525.308486217633	74	53	0
102	104.882492015662	-513.019350752234	63	57	0
103	93.9334543828736	-494.129859249108	67	61	0
104	86.9735242954921	-481.856381430291	77	52	1
105	79.4628453581245	-470.494415435009	67	62	0
106	71.4292403676081	-459.11674263142	75	46	1
107	63.9186443688814	-447.754748374224	63	66	1
108	56.4359164348571	-435.465524647385	65	61	0
109	48.9532327100169	-423.176287277602	54	56	0
110	41.9935542897438	-410.902733084746	83	48	0
111	35.5568767805235	-398.64486464113	73	49	0
112	29.1202376227011	-386.386985984631	66	53	0
113	22.1885152661707	-373.186182162724	75	47	0
114	15.2290006333496	-360.912582232617	72	67	1
115	8.2416889294982	-349.56618616078	58	55	0
116	1.28225525817834	-337.292562487535	59	44	0
117	-5.67713713325793	-325.018926950172	71	43	0
118	-12.6364882446942	-312.745279545896	58	46	0
119	-19.5957980758976	-300.471620275639	66	53	0
120	-26.5550666266936	-288.197949141264	69	61	0
121	-32.9913489090395	-275.939972206019	72	50	2
122	-39.4275928389397	-263.681985060684	62	55	1
123	-46.3867404777557	-251.408280044794	68	49	0
124	-52.8229062391329	-239.150271677412	76	60	1
125	-58.7082407389535	-225.980746718124	73	62	0
126	-64.0705996095785	-212.826922995038	79	50	2
127	-69.432923447981	-199.673091996461	74	60	0
128	-74.8230698273401	-187.446469333023	85	46	0
129	-82.6328326357761	-168.650769976899	56	57	2
130	-87.9950371788582	-155.496913835406	78	61	1
131	-90.4146614088677	-148.927839621902	65	66	3
132	-95.2538859532215	-135.789686691016	75	64	0
133	-99.570151944703	-122.667242088355	85	64	1
134	-106.278094112931	-102.048492912203	84	76	1
135	-111.089342804684	-87.9831045847386	66	66	0
136	-115.405503746471	-74.8606421621516	91	72	4
137	-119.72163594357	-61.7381748808548	77	65	0
138	-122.141150555224	-55.1690808618441	101	57	3
139	-128.876730330987	-35.4775078007951	84	76	2
140	-135.08932920231	-15.8016417613253	81	73	2
141	-139.405331260874	-2.67915234062821	78	69	1
142	-144.244215303275	10.4590618014336	75	63	4
143	-148.56015830033	23.5815614787862	69	62	0
144	-152.876072552172	36.7040660167113	69	76	2
145	-157.164080699906	50.7537909951061	73	73	1
146	-161.45205801283	64.8035208340734	77	68	0
147	-166.290786590893	77.9417625758797	82	65	1
148	-171.129483279889	91.0800103228539	73	57	0
149	-175.445248575357	104.202540235594	60	44	1
150	-179.760985124973	117.325075007044	55	57	0
151	-182.180291194294	123.894206531346	51	45	1
152	-186.495983839617	137.016748862341	58	58	0
153	-192.708022298757	156.692708477378	65	50	1
154	-197.023643864726	169.815262682736	60	66	0
155	-201.862126762746	182.953548832797	85	52	0
156	-206.177689265343	196.076113299467	73	51	2
157	-208.074015876511	202.629533397965	81	43	0
158	-210.493223021971	209.198682622984	70	62	0
159	-217.200020208023	229.817625801079	68	47	1
160	-223.90674711368	250.436580734327	58	50	0
161	-228.222162227146	263.55917003192	89	60	0
162	-232.537548594293	276.681764188223	54	60	1
163	-237.375783498283	289.820094739087	59	53	0
164	-241.69111080101	302.942699154839	67	49	0
165	-246.006409357127	316.065308427438	70	60	0
166	-250.844551735674	329.203655779362	54	41	0
167	-255.682662223873	342.342009138316	69	38	0
168	-259.997871397238	355.464634067379	62	58	0
169	-264.313051823527	368.587263856083	79	58	1
170	-269.12316544092	382.652849566191	61	31	1
171	-273.410380368063	396.702705165371	66	64	1
172	-277.72547089553	409.82535006851	55	54	0
173	-282.040532675746	422.947999829426	56	43	0
174	-286.355565708596	436.070654448122	69	44	0
175	-291.19342819642	449.209052203223	65	39	0
176	-295.508402163396	462.331717079505	66	59	1
177	-299.328403973777	474.511431907304	70	46	0
178	-303.176294615085	485.763935026713	63	51	1
179	-307.052076866385	496.089226438664	64	60	1
180	-309.937964758836	504.528609178029	75	53	0
181	-311.311117727426	511.066340218298	68	59	0
182	-312.189330641064	516.661115276627	64	54	0
183	-311.993927060161	523.151624144986	64	54	0
184	-312.377201774274	527.803442892618	61	51	0
185	-314.935614693211	529.736579723656	69	50	0
186	-318.044789840409	530.758244188502	52	50	1
187	-321.237714118441	528.998264303431	59	47	0
188	-323.440777821233	525.352370944805	76	63	0
189	-323.552446868154	521.643508878537	58	34	0
190	-323.085431607906	519.773335558362	69	49	0
191	-321.105699277949	516.001504937187	68	58	1
192	-317.613243080152	510.328019199893	72	57	0
193	-315.138565188972	505.613234400749	76	59	0
194	-312.747625831049	498.116804528981	54	43	0
195	-309.889652163081	488.75020444952	65	56	1
196	-306.536723414145	478.440650770441	66	57	1
197	-302.716745740443	466.260929222219	70	57	0
198	-298.373886691988	454.065472302958	52	52	0
199	-294.003090766375	442.79723577667	79	55	0
200	-290.183039868367	430.617526703514	70	47	1
201	-286.390873580822	417.51060593687	52	57	0
202	-282.075818110257	404.387951842509	61	61	0
203	-277.237868743134	391.249566043727	65	54	0
204	-272.399887485488	378.111186247319	64	66	0
205	-267.58977818233	364.045596916229	62	59	1
206	-262.779634676233	349.980013582855	77	68	0
207	-258.464427098981	336.857385941781	81	54	0
208	-254.149190774944	323.734763159417	60	74	1
209	-249.33895034343	309.669196623378	63	42	0
210	-245.051552308258	295.619368555024	65	45	0
211	-240.736226086214	282.496760886163	62	48	0
212	-235.897991375998	269.358426691964	64	45	0
213	-231.582606089534	256.235829280689	54	52	0
214	-227.295086166181	242.186021183617	75	64	0
215	-222.484650728002	228.120488239452	65	50	0
216	-218.169175544637	214.997905943543	67	58	0
217	-211.434464566351	195.306177460589	56	52	0
218	-206.596026552259	182.16787986923	78	51	0
219	-202.308336487156	168.118099836633	73	46	3
220	-195.601353149279	147.499183515087	63	48	0
221	-190.76280435716	134.360905722715	57	52	1
222	-186.447121151141	121.238359060138	59	53	1
223	-182.15929241851	107.188601699658	66	53	0
224	-177.348532010044	93.1231251489371	66	39	2
225	-173.032758909103	80.0005936026573	64	49	0
226	-168.716957062425	66.8780669160187	66	56	1
227	-163.878220915154	53.7398227266967	69	69	1
228	-159.039452878991	40.6015845406801	66	56	0
229	-154.723561653576	27.4790735132992	57	64	0
230	-150.407641682657	14.3565673446283	86	65	0
231	-145.56878112501	1.21834596525878	92	68	1
232	-140.206975264242	-11.9355888180435	81	78	1
233	-134.845134369738	-25.0895163221285	89	69	0
234	-130.006175002549	-38.2277184799314	89	78	2
235	-125.167183747049	-51.3659146372229	74	70	3
236	-120.851080307679	-64.4883878631517	82	64	2
237	-116.562815615674	-78.5380718139932	76	72	1
238	-112.274520089617	-92.5877509061247	84	70	0
239	-107.95832832891	-105.710209554061	73	56	3
240	-103.642107823631	-118.832663344219	73	65	1
241	-99.8487863553455	-131.939397989772	82	62	1
242	-96.0554392834892	-145.046128792688	75	61	0
243	-91.7391356864246	-158.168569087051	85	59	0
244	-86.8998708509607	-171.306717244908	77	48	0
245	-81.5376400606474	-184.460571457632	81	43	2
246	-73.2327599757118	-204.199194641784	57	64	0
247	-67.8704408175545	-217.353030331433	65	53	3
248	-64.9277987075038	-223.937800437212	68	64	0
249	-59.0424858525512	-237.107334143482	70	64	1
250	-53.157134818146	-250.276859179139	64	52	0
251	-43.778242194443	-269.119622213766	54	39	0
252	-37.3420010528644	-281.377615773119	71	55	0
253	-30.3827744447626	-293.651304839179	62	47	0
254	-23.423506556428	-305.924982043914	79	51	0
255	-16.4641973878024	-318.198647380807	86	58	1
256	-6.011235478858	-336.145515294746	68	35	0
257	0.948176090954803	-348.419150963426	66	55	0
258	4.41397779871477	-355.019572201185	66	41	1
259	11.3734520874568	-367.293190075085	61	57	0
260	21.8266584795783	-385.23998677358	65	56	0
261	28.7862351684598	-397.513574979268	97	48	0
262	35.7458531368757	-409.787151319906	56	49	0
263	42.7055123849423	-422.060715794563	56	55	1
264	50.1881768136518	-434.349964196794	50	48	0
265	57.698712358484	-445.711983167566	62	55	0
266	64.6584967751987	-457.985510317609	66	55	0
267	71.6183224708075	-470.25902560167	69	60	2
268	78.6060115606524	-481.605313194916	81	55	0
269	86.0888892190414	-493.894496113993	74	52	1
270	93.5718110860325	-506.183665388264	72	43	1
271	100.531803228019	-518.457131479867	77	67	0
272	103.997906628996	-525.05746800825	59	47	0
273	107.491836648725	-530.73058570642	59	60	0
274	117.945870728989	-548.677136849612	63	50	0
275	124.906006546691	-560.950561403297	53	52	0
276	132.389164110995	-573.239659766667	53	45	1
277	143.36639565893	-591.201831622981	76	62	0
278	150.326678080135	-603.47521292232	70	51	1
279	157.287001779419	-615.748582352884	66	56	0
280	164.247366756434	-628.02193991933	74	48	0
281	171.207773011352	-640.295285617001	64	39	2
282	178.196019844559	-651.641403463669	59	64	0
283	185.156507056672	-663.914725415409	61	45	0
284	192.640028297086	-676.203713761643	56	64	1
285	200.123593744996	-688.492688460276	60	59	0
286	207.084207718261	-700.765973093919	75	66	0
287	214.072654058458	-712.112029819749	80	52	1
288	221.033348988043	-724.385290709324	65	58	2
289	227.994085194601	-736.658539731055	59	58	0
290	238.449159648037	-754.604782971554	56	40	0
291	248.904324578121	-772.550999492407	50	54	0
292	256.388230003533	-784.839871442877	52	68	0
293	260.3778122738	-791.455745311454	69	53	1
294	267.36655651778	-802.80171121005	61	64	0
295	277.821967796946	-820.747853912413	69	50	0
296	284.783033949439	-833.021006253548	59	61	0
297	291.744141377858	-845.294146726839	61	61	1
298	298.705290082493	-857.567275332287	69	54	1
299	305.694250163739	-868.913175879978	69	57	1
300	312.655479822308	-881.186280735768	54	54	1
301	319.616750756628	-893.459373727441	60	58	1
302	323.111284756102	-899.132307662629	71	53	0
303	330.595637614315	-911.421044117771	68	77	0
304	341.574619228428	-929.382685149089	71	53	0
305	348.536056595971	-941.655728938058	65	57	1
306	355.497535238974	-953.928760859184	62	51	0
307	362.486812256335	-965.274564629421	75	44	0
308	368.430070185801	-976.589043466374	70	43	0
309	373.355055503314	-986.944985478185	65	56	1
310	377.784788292134	-996.358049760573	64	58	1
311	380.700951026287	-1003.86971164029	58	47	0
312	382.598811592383	-1010.42284552939	53	54	0
313	383.973645144491	-1016.96032384317	58	63	0
314	385.927020877018	-1021.65902344976	61	55	0
315	389.505006345862	-1024.55025167204	80	68	0
316	393.661531016347	-1025.60269773286	76	48	1
317	396.855236108066	-1023.84218473174	70	58	1
318	398.53533437592	-1020.18027832918	74	56	0
319	398.151045727311	-1015.52854366787	65	37	0
320	395.674627639004	-1010.81419643853	86	52	0
321	392.124400644563	-1006.99575680215	76	45	0
322	388.601931180805	-1002.25009783171	67	56	3
323	385.134973622102	-995.650003222749	86	64	0
324	380.649720079149	-988.091379266232	62	53	0
325	376.164482860244	-980.532750400715	62	48	1
326	371.183989005454	-972.031244088896	68	63	1
327	365.212974627153	-961.643985256553	79	62	1
328	359.241990182432	-951.256717702374	69	49	1
329	352.748011357966	-940.853782926686	77	55	0
330	346.309586721763	-928.596405366436	51	49	1
331	339.871200433234	-916.339017589577	70	51	0
332	332.386812649842	-904.050297643058	45	59	0
333	324.902469072025	-891.761564048007	61	57	0
334	317.941186689481	-879.488479659893	77	50	0
335	311.007714576321	-866.288167187013	64	50	1
336	303.523502394033	-853.99939450901	68	54	1
337	296.039334417961	-841.710608181544	63	54	0
338	285.611568174558	-822.837295291945	65	56	0
339	274.660889222519	-803.948287597857	49	51	0
340	270.67127300438	-797.332427388057	65	51	0
341	263.710310045863	-785.059250581078	78	41	0
342	253.255051886721	-767.113071178086	73	50	0
343	245.771189201972	-754.824193022214	78	55	2
344	238.287370723905	-742.535301220603	58	46	0
345	231.326595640276	-730.262069286779	56	57	0
346	224.365861833445	-717.988825486973	65	51	1
347	217.377378863632	-706.642785880715	66	52	0
348	209.89373110712	-694.353842243552	70	51	0
349	202.410127557756	-682.064884960651	54	54	0
350	195.449560190667	-669.791591964662	82	50	0
351	188.489034100843	-657.518287099898	71	53	0
352	181.500750637962	-646.172186369076	66	58	0
353	174.540305505216	-633.898857762106	83	65	0
354	167.579901650199	-621.62551728636	63	50	0
355	160.619539073028	-609.35216494184	61	41	0
356	153.659217773878	-597.078800731339	72	48	1
357	146.698937752401	-584.805424653925	47	57	0
358	139.215718638385	-572.516351914033	63	61	0
359	131.732543732447	-560.227265531197	52	52	0
360	124.772390474624	-547.953852137551	61	57	4
361	117.784465240897	-536.607642779127	77	57	0
362	110.824392941722	-524.334205641411	63	58	0
363	99.8752981448197	-505.444730109535	51	40	0
364	88.8984832590213	-487.482441115193	73	75	0
365	85.4046156380209	-481.809307362884	69	57	0
366	78.4447312228731	-469.535815106705	59	55	0
367	67.9910696679144	-451.589162381366	68	63	0
368	61.0312876513926	-439.315640453249	56	57	1
369	54.0715469140559	-427.042106659152	63	50	0
370	46.5610563397058	-415.68008058425	69	57	1
371	39.0784378297976	-403.390825068578	68	52	0
372	32.1188222614583	-391.117253948934	61	58	2
373	25.1592479726532	-378.843670965172	79	56	0
374	18.1997149633826	-366.570076115429	68	64	0
375	11.2402232340537	-354.296469399706	71	56	0
376	4.280772784492	-342.022850819863	65	47	2
377	-6.17224632028956	-324.076008549891	55	56	0
378	-13.1315943688387	-311.802360298112	80	61	0
379	-20.0909011373296	-299.528700183146	53	61	1
380	-27.0501666254713	-287.255028200336	59	65	0
381	-34.0093908334384	-274.981344354339	82	66	0
382	-43.9112818957656	-256.122895929031	54	61	0
383	-50.3474624081282	-243.864891489968	58	60	0
384	-56.7836045679287	-231.60687683709	65	61	1
385	-59.7262647824246	-225.022112546489	63	51	0
386	-65.0886192406178	-211.868287494406	67	69	1
387	-72.8706177534186	-192.145391765982	51	55	1
388	-78.23288541683	-178.99154885672	60	47	2
389	-83.5951180474949	-165.837698671035	71	52	0
390	-88.4343853868777	-152.699554151855	81	58	0
391	-93.2736208385904	-139.561403627507	69	66	0
392	-98.1128244025749	-126.423247098923	70	59	0
393	-102.951996078773	-113.28508456517	80	67	1
394	-107.268211895949	-100.162631320767	70	76	4
395	-111.58439896832	-87.0401732176542	86	68	1
396	-115.900557295943	-73.9177102558315	90	74	1
397	-120.216686878528	-60.7952424325049	70	81	4
398	-125.055705403036	-47.6570522924885	105	71	3
399	-129.343905288493	-33.607358623296	93	65	1
400	-133.632074339723	-19.5576600944623	77	76	4
401	-138.470998033998	-6.41945315338671	75	76	2
402	-143.309889839846	6.71875979099423	60	67	2
403	-147.625840152148	19.8412583898753	82	49	2
404	-151.941761719063	32.9637618474662	81	71	3
405	-156.257654540415	46.0862701656297	62	59	3
406	-160.573518616555	59.2087833434343	80	52	0
407	-164.889353947248	72.3313013771549	67	65	1
408	-169.205160532263	85.453824271448	55	64	1
409	-174.043838549929	98.5920756217092	64	55	1
410	-178.359586072445	111.714608773589	68	50	2
411	-184.543821371451	132.317770709284	74	50	0
412	-188.831611764501	146.36753131263	57	53	1
413	-191.250884998473	152.936668536626	68	58	1
414	-196.089407549473	166.074947484769	59	55	0
415	-200.405007684953	179.197505472228	65	56	0
416	-207.139798074029	198.889215442352	70	48	2
417	-213.874521427148	218.580937174149	73	48	0
418	-218.190005006734	231.703515136614	73	46	0
419	-223.028342509293	244.841827691533	64	48	0
420	-227.343767024926	257.964415912516	57	59	1
421	-231.659162794065	271.08700899221	60	51	0
422	-235.94663346163	285.136822490953	78	51	1
423	-240.234073293221	299.186640850268	73	54	0
424	-245.07225532562	312.324981003068	69	64	0
425	-249.387532450492	325.447594056837	75	66	1
426	-253.702780828578	338.570211967453	62	49	2
427	-258.540870334837	351.708568921313	54	53	0
428	-262.856059647864	364.831197090447	56	43	1
429	-267.171220214106	377.953830118291	68	51	1
430	-274.400298105436	398.588608555496	59	47	0
431	-281.106438982533	419.207663417794	55	68	0
432	-283.00253224629	425.761120931245	65	63	0
433	-285.421479331097	432.330316958018	64	55	0
434	-289.764400261978	444.525759807788	69	59	1
435	-296.031258793431	462.347455959767	62	47	1
436	-300.374114315491	474.542910689488	64	53	0
437	-301.80311875086	479.226207043044	73	55	0
438	-305.183970829239	488.608541392721	86	56	1
439	-308.041954593966	497.975138236769	69	50	0
440	-310.321244778403	509.180427585728	68	47	0
441	-311.69439519156	515.718158813193	58	47	0
442	-311.031972112192	520.33849572856	80	65	0
443	-310.313721116399	526.813263881952	62	57	0
444	-311.275674780481	529.626392174512	62	53	0
445	-313.862002305919	530.632312809117	76	42	0
446	-317.521941402112	530.742502545938	67	57	0
447	-319.613335149072	530.805469495244	63	48	0
448	-321.321464602486	526.216617717408	57	46	1
449	-323.029597324377	521.627766588703	66	60	0
450	-320.582849059603	515.985762951896	81	52	0
451	-318.136093974113	510.343760818243	65	45	0
452	-315.250226413948	501.904372304678	56	51	1
453	-310.440419784049	487.83872957807	60	57	0
454	-306.592549853201	476.58621971868	42	52	0
455	-302.221801750362	465.317974003963	64	60	0
456	-299.77499000082	459.675983285531	61	43	1
457	-297.87894020183	453.122517625801	67	42	0
458	-291.172941714758	432.503434197977	73	52	0
459	-283.944010264473	411.868625121191	59	65	0
460	-279.106076425349	398.730236926116	51	48	0
461	-274.296016164182	384.664639196359	76	47	0
462	-268.963054078573	370.583311933093	66	49	2
463	-263.602151491679	357.429207481444	75	54	0
464	-258.764084636525	344.290844502859	59	65	0
465	-253.953886511445	330.225271978416	58	61	1
466	-249.143654183601	316.159705452621	66	65	0
467	-244.828365054622	303.037092933431	63	61	2
468	-240.513047178858	289.914485271089	50	51	1
469	-233.806472400785	269.29550177604	66	63	1
470	-227.622709555959	248.692260329612	57	51	0
471	-223.85805169784	234.658186364919	57	52	0
472	-219.570480790804	220.608386902139	76	54	0
473	-215.254987834254	207.4858078463	71	69	0
474	-210.939466131385	194.363233651966	64	68	2
475	-206.101025390439	181.224936662242	63	43	0
476	-201.290440620854	167.159430116415	61	51	1
477	-197.002715308918	153.109656020999	72	62	1
478	-192.687073392968	139.987102340907	64	42	1
479	-187.848505929054	126.848828152753	57	54	0
480	-183.53280495014	113.726284731179	61	50	0
481	-179.217075225548	100.603746168315	74	51	0
482	-174.901316755102	87.4812124650925	70	47	2
483	-170.585529538919	74.3586836196482	68	57	1
484	-165.774688204867	60.2932214690372	89	51	1
485	-160.96381266939	46.2277653217316	76	67	1
486	-156.647933987901	33.1052521318197	68	58	1
487	-152.332026561024	19.9827438052744	80	56	1
488	-147.493179220706	6.84452002402395	79	70	2
489	-143.177212732087	-6.27797804586589	90	66	2
490	-138.861217498081	-19.4004712551832	73	68	3
491	-134.022277636628	-32.5386782316491	80	78	1
492	-127.314596316894	-53.1574752926826	85	70	2
493	-120.606844719907	-73.7762605976313	96	89	3
494	-118.187315415998	-80.3453534338623	63	73	1
495	-113.871156070323	-93.4678185675293	67	71	5
496	-109.554967979784	-106.590278839692	70	59	2
497	-107.135400388041	-113.159364774823	81	79	2
498	-100.399577673059	-132.850899222307	70	76	0
499	-93.6636879261932	-152.542421909049	62	72	0
500	-88.8244363076519	-165.680572466925	84	53	0
501	-83.985152801557	-178.818717023358	56	66	1
502	-78.6229024421773	-191.97256727051	62	44	0
503	-73.2606170502258	-205.126410240307	57	59	0
504	-67.8982966257608	-218.280245933682	65	55	0
505	-62.0130014827591	-231.44978398364	73	59	0
506	-56.0998151077074	-243.692097745836	62	49	2
507	-46.720951216761	-262.534867653623	85	51	0
508	-36.819055402244	-281.393322289921	65	46	1
509	-30.3827744447626	-293.651304839179	61	60	1
510	-23.9464551350684	-305.909277179278	80	52	0
511	-16.9871474310057	-318.182943373919	67	66	1
512	-10.0277984467684	-330.456597703509	67	54	1
513	-3.06840818235651	-342.730240167119	64	64	0
514	0.397382418101188	-349.330664798617	66	59	0
515	7.35683540155878	-361.604289469309	56	45	1
516	18.3329676559661	-379.566796085797	73	55	1
517	25.8154833356966	-391.856089029461	53	66	2
518	32.7750829280121	-404.129670448601	72	47	0
519	39.7625548121287	-415.476024243049	69	60	1
520	46.7222353652469	-427.749581920914	62	58	1
521	53.6819571977248	-440.023127731867	61	58	0
522	61.164686352713	-452.312356124632	68	66	0
523	68.6474597170018	-464.601570871659	57	62	1
524	75.6351311170147	-475.947863550857	60	62	0
525	82.5950193965109	-488.221360170282	69	50	0
526	89.5549489550176	-500.494844924659	64	54	0
527	96.5427378017921	-511.84110196121	79	56	0
528	104.025722928811	-524.130252143368	67	43	0
529	111.508752264432	-536.419388679788	61	50	0
530	118.468848268327	-548.692824242637	66	48	0
531	125.428985550709	-560.966247938573	69	48	0
532	132.389164110995	-573.239659766667	68	43	0
533	139.349383949651	-585.51305972971	58	54	0
534	146.860434955684	-596.87491578795	60	47	1
535	154.343721968762	-609.16397412587	66	60	0
536	161.304066972458	-621.437336760573	65	44	0
537	168.264453253883	-633.710687528364	59	49	0
538	175.224880812922	-645.984026431106	70	54	2
539	182.213148041279	-657.3301374726	58	51	0
540	189.173656557512	-669.603452628478	65	55	0
541	196.657199779467	-681.892433685251	72	76	1
542	204.168580585683	-693.254185062833	61	53	0
543	211.129214264918	-705.527462891303	73	51	2
544	218.089889221417	-717.800728851929	75	51	1
545	225.050605454715	-730.073982943781	68	51	1
546	232.011362965102	-742.347225169651	67	52	0
547	238.972161752579	-754.620455525815	65	51	0
548	245.933001816797	-766.893674015999	72	55	0
549	252.921665350732	-778.239664533176	63	54	1
550	259.882586370164	-790.512859275565	67	46	0
551	266.84354866622	-802.78604215011	53	74	0
552	273.804552238609	-815.059213157743	66	58	0
553	281.2886078679	-827.348039641045	59	45	0
554	288.800481685787	-838.709636314772	80	45	1
555	295.761610417976	-850.982769991271	56	68	0
556	302.722780425916	-863.255891798995	61	59	0
557	309.683991709899	-875.529001738876	66	45	1
558	317.168262262829	-887.817762738094	66	56	0
559	324.680342793523	-899.179293869063	66	64	1
560	331.641679235792	-911.452366476879	79	52	0
561	338.603056953521	-923.72542721685	56	53	0
562	345.06921329943	-935.055600401014	60	59	0
563	351.50764541392	-947.312979614362	67	63	0
564	357.973873998504	-958.6431323383	60	48	1
565	363.944866919424	-969.030401437543	75	65	1
566	369.392860852415	-979.402005383745	67	54	0
567	373.822576389357	-988.815074013546	58	54	0
568	377.757034743088	-997.285266061313	65	51	0
569	380.673198168981	-1004.79692794289	68	58	0
570	382.543306811946	-1012.27727813181	51	66	1
571	384.441174709238	-1018.83041105885	58	64	1
572	386.917586123338	-1023.54476473853	53	65	0
573	390.495573854074	-1026.43599211145	64	46	0
574	394.156815671944	-1026.54556749482	54	44	0
575	397.350521210348	-1024.78505412582	75	56	0
576	399.058368152415	-1020.19593118783	78	44	0
577	397.683510803967	-1013.65845799167	67	46	0
578	396.197660294012	-1010.82984965853	75	55	1
579	391.656869464845	-1005.12567041069	56	49	1
580	387.116090865631	-999.42148621846	68	44	1
581	382.13555188803	-990.919993239455	61	58	0
582	377.155033316929	-982.41849419754	59	60	1
583	371.2117441913	-971.104027784429	74	50	0
584	362.296871767845	-954.13231183961	69	47	1
585	355.830639786902	-942.802165539004	56	50	0
586	348.841419994133	-931.456350020133	50	59	0
587	341.852238283784	-920.110522608273	64	47	0
588	338.357661709248	-914.437604445033	56	60	0
589	330.87328174134	-902.148881760426	59	43	1
590	319.922186890675	-883.259995331988	54	60	0
591	312.46568620624	-870.044022784568	74	79	0
592	304.981462789408	-857.755252817646	70	48	0
593	298.020296511881	-845.482134505175	65	53	0
594	290.56393370888	-832.266121985391	63	53	0
595	283.079843154235	-819.977312011644	66	54	1
596	276.118805231876	-807.704156387597	63	43	0
597	269.185587162036	-794.503772755153	66	54	0
598	261.701628004666	-782.214923695661	73	52	2
599	254.217713053571	-769.926060988568	73	57	1
600	243.267316628364	-751.036969305016	73	47	0
601	232.289232964395	-733.075064386241	64	43	0
602	228.794963133871	-727.402052851394	66	50	0
603	225.32849143463	-720.801822269335	51	44	0
604	214.901352039305	-701.928328812122	70	52	0
605	203.92352084117	-683.966347885318	75	56	0
606	199.906338055967	-678.277634845115	59	65	1
607	192.945784403419	-666.004337602295	72	57	0
608	182.51893053134	-647.130761486478	71	42	0
609	179.052600153373	-640.530491516925	76	55	0
610	172.092171931523	-628.257158684544	70	60	0
611	161.637705385394	-610.310745171271	54	35	0
612	158.143635304295	-604.637673385441	60	50	1
613	150.660346581019	-592.348621554673	69	56	1
614	139.683082538657	-574.386468584649	76	52	1
615	132.722881877387	-562.113068751059	59	63	0
616	125.76272249443	-549.839657051489	58	47	0
617	118.279628189048	-537.550546113402	62	44	2
618	110.796578092268	-525.261421531439	74	67	0
619	100.34263602132	-507.314851495437	53	31	0
620	93.3826645213994	-495.04138467554	73	71	1
621	89.8887844308047	-489.368254742585	75	55	0
622	82.9288740500342	-477.094770117663	65	60	0
623	75.4460374251939	-464.805580981076	63	49	0
624	64.4694353141822	-446.843226620927	64	50	0
625	57.5096715399995	-434.569698743522	59	50	0
626	50.5499490448274	-422.296159000136	60	64	0
627	43.5902678291895	-410.022607390769	62	49	0
628	36.6306278930861	-397.749043915421	56	60	0
629	26.2051625105669	-378.875068576075	70	53	0
630	18.7226707673981	-366.585775810294	74	55	0
631	14.7060455057072	-360.896882108413	56	40	1
632	7.7465736172162	-348.623269453645	66	68	0
633	-2.70647724589799	-330.676436078735	59	55	1
634	-9.66584673372563	-318.402793755755	63	66	2
635	-13.1315943688387	-311.802360298112	61	61	0
636	-20.0909011373296	-299.528700183146	64	59	2
637	-27.0501666254713	-287.255028200336	58	53	0
638	-30.5437075159862	-281.581795592792	56	47	0
639	-40.473479887587	-263.650571275502	68	53	1
640	-49.8523729612352	-244.807815270498	56	68	0
641	-55.7377251727739	-231.638294652104	65	56	2
642	-61.6508936714963	-219.395980985835	69	68	0
643	-67.5640267436393	-207.153658631258	74	58	0
644	-72.9263319721213	-193.999822988175	66	60	0
645	-78.2886021682061	-180.845980072394	66	52	1
646	-83.6508373316028	-167.692129878327	63	55	0
647	-86.0704761419911	-161.123058366589	86	50	0
648	-90.9097298471024	-147.984910839237	70	69	1
649	-98.1685506153153	-128.277678288519	80	72	2
650	-103.007724601077	-115.139515751041	75	58	0
651	-107.32394250459	-102.017062504776	90	52	3
652	-111.640131663473	-88.8946044007316	94	75	1
653	-118.347953671764	-68.2758342260495	89	75	1
654	-122.636200126959	-54.2261481136084	124	67	2
655	-125.055705403036	-47.6570522924885	91	74	3
656	-129.894692039466	-34.5188561473042	71	66	2
657	-136.630198446859	-14.8272696416825	75	70	1
658	-143.365637820621	4.86432862561196	67	84	2
659	-145.785072920145	11.4334373520687	67	63	0
660	-150.101010160579	24.5559386517853	77	62	0
661	-156.313408780727	44.231839004904	65	70	2
662	-160.629274943378	57.3543521827087	68	69	0
663	-165.468015904247	70.4925927389413	52	57	2
664	-169.755942644668	84.5423317495733	77	65	1
665	-174.043838549929	98.5920756217092	79	60	0
666	-178.359586072445	111.714608773589	68	47	1
667	-182.675304849225	124.837146786973	67	57	1
668	-187.513890343951	137.975414940156	79	54	2
669	-191.829550057941	151.097963212058	73	45	0
670	-196.145181025902	164.220516340807	70	36	0
671	-200.460783247836	177.343074330129	77	56	1
672	-204.776356723625	190.465637177229	75	55	1
673	-209.614789060608	203.603932933882	69	53	0
674	-213.930303472851	216.726506040432	70	65	0
675	-218.217897074239	230.776299570687	71	47	0
676	-223.028342509293	244.841827691533	61	45	0
677	-227.866648122435	257.980146250688	54	49	1
678	-232.182042320375	271.10273987148	74	43	0
679	-236.497407771763	284.225338350981	77	64	0
680	-241.335620859521	297.363673712127	66	37	0
681	-245.650927246374	310.486282449216	83	63	1
682	-251.862396699435	330.162337968126	63	43	0
683	-258.596673927037	349.854137810878	60	51	0
684	-263.406830903317	363.919716325589	62	59	1
685	-268.216953676601	377.985300838947	77	47	1
686	-270.635954580444	384.554487572052	60	31	0
687	-274.951068097958	397.677129238844	65	51	0
688	-279.266152868455	410.799775764346	63	64	0
689	-283.581208891759	423.922427147627	73	56	0
690	-287.896236167871	437.045083388686	59	61	1
691	-292.239144597843	449.240528943948	66	60	0
692	-298.505984945688	467.062229000032	60	48	0
693	-301.858943187166	477.371775955893	60	49	1
694	-303.287944893702	482.055072848685	88	55	2
695	-305.650998026482	490.478712564334	90	44	0
696	-308.976003496209	501.71548135858	71	52	1
697	-310.377073410316	507.325996494852	66	50	1
698	-310.816181366448	510.123383872211	61	51	0
699	-311.227374072245	513.847986860201	64	68	0
700	-311.087801257672	518.484064618126	68	73	0
701	-310.509122432384	520.322754946537	56	50	0
702	-310.481207967096	521.249970505945	68	63	1
703	-310.481207967096	521.249970505945	56	52	1
704	-310.481207967096	521.249970505945	66	55	0
705	-310.453293498955	522.177186067216	89	50	0
706	-310.397464554349	524.031617188826	63	57	0
707	-310.86448460893	525.901789086871	67	59	0
708	-312.377201774274	527.803442892618	56	52	0
709	-315.486378854257	528.825105503201	68	65	1
710	-318.651387104765	527.992339274846	56	50	0
711	-320.798615612497	526.200875689276	72	56	0
712	-322.478830745094	522.53923988156	76	49	0
713	-322.095565896889	517.887420126237	63	65	0
714	-320.143748202594	513.188374472782	68	54	0
715	-317.696990718541	507.546372637153	60	45	0
716	-314.783204882056	500.034200001508	84	69	0
717	-311.897322609031	491.594814005308	64	44	1
718	-308.488573873648	483.139689694159	73	43	2
719	-305.107723678404	473.75735280104	62	47	0
720	-301.754769596388	463.447803318501	63	55	0
721	-297.93476247316	451.268086569384	50	63	0
722	-293.591872179997	439.072635048069	65	55	0
723	-289.248955223302	426.877188386396	62	47	0
724	-284.933919613075	413.754531053826	86	71	0
725	-280.095991228125	400.616141657345	67	52	0
726	-273.361905241676	380.924304834567	73	50	1
727	-266.655655828014	360.305264230818	58	41	2
728	-264.264535866096	352.808864643797	72	64	1
729	-261.845504323719	346.239682096988	61	53	0
730	-257.530289430928	333.117055536248	52	50	1
731	-250.82387574442	312.498042641208	65	63	0
732	-243.594514729222	291.863309155218	63	56	0
733	-239.279179620324	278.740703107789	62	70	0
734	-234.963815765048	265.618101917207	57	53	1
735	-230.153436208086	251.552559374832	50	58	0
736	-225.343022448709	237.487022833899	67	54	1
737	-221.027567125042	224.364437299781	63	53	0
738	-216.712083055172	211.241856627166	73	60	0
739	-211.87368196738	198.103552432731	71	60	1
740	-207.035248990054	184.965254243463	66	62	0
741	-202.747563745943	170.915473672561	62	50	0
742	-198.459847666323	156.865697958507	65	45	0
743	-194.144214636763	143.743142656982	57	54	0
744	-189.828552861465	130.620592215098	58	60	0
745	-184.989964416483	117.482321624644	64	50	1
746	-180.151344082551	104.344057038426	58	47	1
747	-175.835592927353	91.2215222558007	78	44	1
748	-171.547693701577	77.1717767678201	58	62	1
749	-166.736859207856	63.1063134195283	78	51	1
750	-160.001633458247	43.4146748101339	68	82	2
751	-155.685748504766	30.2921627033502	83	56	1
752	-150.846924872254	17.1539347227663	76	71	1
753	-144.111541924067	-2.53767616488039	72	81	2
754	-139.795554005424	-15.6601704545319	101	73	3
755	-134.95662190736	-28.7983786277473	87	66	1
756	-130.640574927267	-41.9208626579493	83	78	1
757	-126.324499201961	-55.0433418275788	95	73	3
758	-121.513343219529	-69.1087487749755	72	70	1
759	-117.225074980117	-83.1584332641214	76	81	1
760	-112.908909362566	-96.2808973155916	79	56	2
761	-108.069789914414	-109.419071885757	67	56	1
762	-103.753565236228	-122.541525677778	79	72	1
763	-99.4373118134099	-135.663974611089	52	50	2
764	-92.1784819042077	-155.371209004894	71	66	1
765	-84.9195802477188	-175.07842988614	65	67	2
766	-80.080272617226	-188.216569635086	70	52	2
767	-77.6606068442343	-194.785637257621	68	55	1
768	-75.2409330991795	-201.354703377932	56	56	0
769	-66.9359871373163	-221.093313279562	61	56	1
770	-58.0801656730473	-239.920399327762	54	54	2
771	-51.644013060315	-252.178415650502	77	49	1
772	-45.235672631592	-265.363637391478	60	62	1
773	-38.8272908743238	-278.548848935403	61	41	2
774	-31.868073454476	-290.822540543042	70	58	0
775	-25.4317629951984	-303.080515238456	67	55	0
776	-18.9954141838243	-315.338479719125	66	36	2
777	-11.5131246834062	-327.627840843052	71	54	0
778	-4.0307909725816	-339.917188323103	67	65	0
779	2.95647230587201	-351.263604902662	49	57	0
780	9.91593580832705	-363.537225306965	70	48	0
781	16.8754405906075	-375.810833844356	63	46	0
782	23.8349866524222	-388.084430519491	59	58	1
783	30.7945739940042	-400.358015325852	71	52	0
784	38.3049952844158	-411.720069773495	63	60	0
785	45.7876277163741	-424.009326323867	63	40	1
786	52.747340227128	-436.282873808406	66	55	1
787	59.707094017067	-448.556409425102	71	44	1
788	66.6668890863657	-460.829933176748	83	50	0
789	74.1775171056506	-472.19192209281	64	63	0
790	81.6603644773131	-484.481113171205	71	55	1
791	88.6202847142704	-496.754599597305	62	58	0
792	95.6080644736066	-508.100858301856	70	66	0
793	106.034173824009	-526.974655814469	64	48	0
794	112.966423489968	-540.175316582434	63	68	0
795	119.926530279685	-552.448749615811	72	44	1
796	130.380672986852	-570.395268961787	68	74	2
797	133.874677147134	-576.068364169449	73	67	0
798	140.834906173404	-588.341761589982	76	60	0
799	147.795176477986	-600.615147145465	54	52	0
800	151.289229839284	-606.288227500394	85	51	0
801	162.266630537342	-624.250348695554	69	53	0
802	173.244125996891	-642.212440533563	63	42	0
803	180.20458258345	-654.485770955682	66	56	1
804	187.165080447739	-666.759089509025	54	50	1
805	194.15341524221	-678.105180184357	60	52	0
806	201.113994062995	-690.378474993631	69	54	0
807	208.046821704833	-703.578973968513	55	49	1
808	215.530482161383	-715.867920492776	53	61	0
809	219.547722993069	-721.556618078612	54	53	2
810	226.508450012305	-733.82986964006	64	45	0
811	236.963510855974	-751.776116692461	64	53	0
812	243.952124514268	-763.122122488916	67	46	1
813	250.912993605074	-775.395332499407	66	62	0
814	257.873903972621	-787.668530640192	61	64	1
815	264.862635071448	-799.014500790276	57	71	0
816	271.823626394093	-811.28767518606	53	50	1
817	278.784658992779	-823.560837712139	66	57	1
818	285.74573286809	-835.833988370374	52	66	0
819	293.229861278553	-848.122793035582	64	52	1
820	300.714033894939	-860.41158405412	49	52	0
821	307.675234527211	-872.684697391465	65	60	0
822	314.664244483458	-884.030582657084	69	54	0
823	321.625526069605	-896.303672247566	62	57	3
824	328.586848931329	-908.576749970205	65	61	1
825	336.07123500458	-920.865476422943	55	41	0
826	343.555665283173	-933.154189229012	64	49	0
827	350.544874737971	-944.500013369136	59	49	1
828	357.506364032568	-956.773041890934	55	61	0
829	363.97262367548	-968.103185155429	69	60	1
830	369.448371851759	-977.547572801821	70	54	1
831	374.401115147513	-986.976297300309	56	46	2
832	379.765899689402	-1000.12953618355	69	49	0
833	383.589372518705	-1012.30858765915	68	56	0
834	384.524430486897	-1016.04876215477	63	37	1
835	386.038027214177	-1017.95015823282	53	43	0
836	389.065224745194	-1021.7529487405	52	49	1
837	394.267814813764	-1022.83670218568	53	48	2
838	399.058368152415	-1020.19593118783	57	43	0
839	399.692396687635	-1016.50271857344	62	61	0
840	399.224860974588	-1014.63263307512	63	59	0
841	398.729576792393	-1013.68976387195	76	56	0
842	395.179344702105	-1009.87132681254	69	53	0
843	390.610805512639	-1005.09436280001	62	48	0
844	387.611370743718	-1000.36435681675	69	48	1
845	386.125531789905	-997.535744842142	60	46	0
846	382.13555188803	-990.919993238524	54	59	1
847	376.192236905568	-979.605534086004	77	51	0
848	371.73477211158	-971.119684009813	69	48	1
849	366.231271883822	-962.602515419945	60	47	1
850	360.755551673705	-953.158123192377	64	50	0
851	355.307615245809	-942.786507351324	70	68	0
852	349.336682972149	-932.399225275032	77	63	1
853	342.814996881061	-922.92349101603	71	55	0
854	336.321103411552	-912.520530229434	74	46	0
855	330.378026587365	-901.206004263833	64	53	0
856	323.911964208062	-889.875807545148	50	45	0
857	316.950687950361	-877.602721459232	61	42	0
858	309.466437668365	-865.313959676772	66	45	0
859	301.954460551497	-853.952400442213	57	70	0
860	294.993309452548	-841.679277025163	51	46	0
861	288.059973866155	-828.478925568052	58	52	0
862	280.575897476694	-816.190111041069	75	61	0
863	273.091865293565	-803.901282866485	70	54	1
864	266.158663082868	-790.70089413505	67	49	0
865	259.197724490426	-778.427709683776	65	51	0
866	248.219499575906	-760.465847440995	67	55	0
867	240.735663512954	-748.176960165612	72	56	1
868	233.774871518661	-735.903732456267	61	59	0
869	222.824657846184	-717.014586109668	69	59	1
870	218.835207587108	-710.398675457574	69	40	1
871	211.846752261452	-699.052626491524	63	47	0
872	201.391934762301	-681.106314716861	56	71	0
873	194.431371922255	-668.83302001562	70	61	0
874	187.470850359532	-656.559713447466	56	43	0
875	180.510370074189	-644.286395010538	67	51	0
876	173.549931066693	-632.013064708561	60	51	0
877	166.589533336984	-619.739722537808	63	57	0
878	159.629176884773	-607.466368501075	56	52	0
879	152.668861710583	-595.193002596498	56	45	1
880	141.691581578518	-577.230854970403	54	47	0
881	130.714396208583	-559.268677990884	45	69	1
882	127.220411141519	-553.595579884015	55	75	1
883	123.754247477802	-546.995262892917	65	62	0
884	116.794140025449	-534.721835928969	68	49	1
885	106.340148305171	-516.775281173177	68	48	2
886	95.3632754851133	-498.813009509817	77	48	1
887	87.8803628989263	-486.523843097501	66	59	0
888	84.4143183220294	-479.923492645845	67	53	0
889	80.9204631707398	-474.250355073251	68	54	0
890	70.4667789318482	-456.303708701394	70	53	0
891	60.013185174088	-438.357035616413	54	72	0
892	52.5304860615288	-426.067804650404	71	55	0
893	45.0478311582701	-413.778560042381	64	54	1
894	38.0881804358214	-401.504999097437	63	57	0
895	31.1285709927324	-389.23142628558	72	58	2
896	24.1690028294106	-376.957841607742	63	47	0
897	17.2094759456813	-364.684245064855	78	62	0
898	9.69919822365046	-353.322151642293	51	51	0
899	2.73975376598537	-341.04853049852	66	55	1
900	-3.69669811613858	-328.79059994407	63	40	0
901	-10.6560614782502	-316.516955926083	76	53	0
902	-18.1383319273009	-304.227595875971	66	55	0
903	-25.6484042704105	-292.865437849425	73	54	0
904	-32.6076424610801	-280.591756509617	55	50	0
905	-39.0438952877885	-268.333770112135	69	49	1
906	-45.4801097621094	-256.075773501769	58	50	2
907	-51.8884337211493	-242.8905510474	62	64	1
908	-57.7737768808729	-229.721027523279	60	53	0
909	-66.1066384185106	-210.909651747905	74	63	0
910	-74.4394226807635	-192.098258567043	44	46	0
911	-79.8016856248723	-178.9444136573	60	55	1
912	-82.2213376521249	-172.375344546512	65	67	2
913	-87.0606177911395	-159.237201821059	69	62	1
914	-94.3194782103528	-139.529976474121	85	63	1
915	-99.1586786302505	-126.391818737611	66	77	0
916	-103.997847162187	-113.253654995002	87	74	2
917	-108.809118163015	-99.1882696598768	84	52	1
918	-113.097432789742	-85.1385943451896	80	75	1
919	-117.413584317605	-72.0161297591403	86	63	4
920	-121.729707100545	-58.8936603162438	75	71	4
921	-126.045801138622	-45.7711860146374	77	72	2
922	-130.361866431602	-32.6487068505958	88	68	1
923	-137.097367240523	-12.9571195058525	99	65	2
924	-143.832801015815	6.73447959963232	71	57	1
925	-145.729323784471	13.2878685137257	64	75	3
926	-148.148749757034	19.8569787405431	65	68	4
927	-152.959701481625	33.9224192732945	73	57	6
928	-159.667098510428	54.5412616766989	65	57	1
929	-163.982942199509	67.6637786328793	61	54	0
930	-168.298757143144	80.7863004487008	65	56	1
931	-172.614543340926	93.9088271241635	71	57	1
932	-176.930300792912	107.031358659267	56	58	1
933	-183.665331478347	126.723027477972	67	47	1
934	-187.981016280595	139.845571429469	62	49	0
935	-192.296672336874	152.968120238744	71	58	0
936	-196.612299647066	166.090673910454	65	49	1
937	-200.900010314072	180.140448009595	59	59	0
938	-205.187690145744	194.190226965584	83	36	0
939	-207.084019258502	200.743646585383	48	49	0
940	-211.922431031242	213.881945334375	58	50	1
941	-219.179988897406	233.589404713362	80	45	0
942	-223.495438501646	246.711988615803	57	62	1
943	-227.810859359568	259.834577377886	59	56	0
944	-232.649130773032	272.972901934758	62	65	0
945	-236.964492566651	286.095500952564	65	44	0
946	-241.279825613776	299.21810482908	66	49	0
947	-245.595129914	312.340713565238	63	48	0
948	-249.91040546773	325.463327158242	78	58	0
949	-254.720622851397	339.528894874267	49	48	1
950	-259.007936382375	353.578734281473	68	48	0
951	-263.323122037749	366.701362988912	65	64	0
952	-270.057279481145	386.393182983622	66	47	0
953	-274.372392483463	399.515824106522	77	55	0
954	-276.79136988672	406.08501473628	78	46	0
955	-281.62930077553	419.223400493152	80	46	1
956	-285.944339552894	432.346054574475	71	58	0
957	-292.155414885492	452.022175583057	80	51	0
958	-296.470382580184	465.144841538742	77	51	0
959	-300.318290565512	476.397341780365	56	46	0
960	-304.16617666051	487.649845859036	64	46	1
961	-306.529224276426	496.073486178182	70	52	0
962	-309.854222166468	507.310255814344	66	58	0
963	-310.816181366448	510.123383872211	66	59	0
964	-310.704523611348	513.832246066071	73	60	2
965	-310.592865811603	517.541108277626	67	53	0
966	-309.986272751528	520.307014227845	52	54	1
967	-309.379680334823	523.072920261882	57	55	1
968	-309.874615319772	524.015876477584	67	56	0
969	-310.369550077885	524.958832751028	73	44	1
970	-310.369550077885	524.958832751028	49	52	1
971	-310.369550077885	524.958832751028	66	47	1
972	-310.369550077885	524.958832751028	68	64	0
973	-310.892399199773	524.974573523737	64	60	0
974	-311.415248320671	524.990314359777	72	41	0
975	-311.415248320671	524.990314359777	75	66	0
976	-311.938097440521	525.006055259146	63	57	1
977	-312.460946559499	525.021796219982	70	47	1
978	-313.506644794135	525.053278331645	73	54	1
979	-316.12089036312	525.131984711625	59	66	0
980	-318.763052168535	524.283477131277	78	51	1
981	-320.471182757581	519.694625034928	68	60	1
982	-320.115831751318	514.115589990281	75	47	1
983	-319.125963316532	512.229675283656	68	50	0
984	-316.707119556784	505.660458531231	54	42	0
985	-312.831370013067	495.335157953203	71	57	1
986	-309.945480225724	486.895773399621	68	43	0
987	-306.564636635128	477.513435242698	54	45	0
988	-302.716745740443	466.260929222219	78	59	1
989	-298.896744321159	454.081211514771	49	54	0
990	-294.55386006902	441.885758912191	62	57	1
991	-289.715997775085	428.747357515618	68	54	0
992	-285.400965822861	415.624699643813	61	66	0
993	-281.113812204101	401.574831096455	71	50	0
994	-276.303762151161	387.509230962954	60	55	0
995	-271.465773129428	374.370852363296	80	70	0
996	-267.178524681658	360.320999468677	70	54	0
997	-262.891245397506	346.271151431836	66	53	0
998	-258.053161539487	333.132789629512	71	62	0
999	-253.215045791236	319.994433830492	64	69	1
1000	-248.376898152754	306.856084034778	63	47	1
1001	-244.08949361369	292.806257046759	69	57	1
1002	-239.802058238769	278.756434915587	66	48	0
1003	-234.963815765048	265.618101917207	55	49	1
1004	-230.648423163162	252.495505586267	64	49	1
1005	-223.941731599043	231.87653971836	65	54	1
1006	-217.234969754471	211.257585606538	68	42	0
1007	-215.338661467424	204.70416119881	59	53	0
1008	-212.919458509423	198.135009248741	54	58	0
1009	-208.081028676475	184.996709852479	57	42	1
1010	-200.823324134282	165.289272014052	71	55	0
1011	-193.565547841019	145.581847684458	71	65	0
1012	-188.726990450639	132.443572304212	67	58	0
1013	-186.307699797093	125.874436863698	69	65	1
1014	-181.496977694333	111.808954922482	77	57	1
1015	-174.789790790586	91.1900747185573	83	62	0
1016	-170.996910387417	78.0832690717652	78	63	2
1017	-167.204004379804	64.9764672666788	63	76	0
1018	-162.888166987686	51.8539470592514	76	58	0
1019	-156.15290293307	32.1623151721433	69	62	4
1020	-151.836992891738	19.0398073839024	93	70	2
1021	-149.445447191596	11.5434794751927	74	67	2
1022	-141.664221518615	-8.17956813052297	76	73	1
1023	-136.274518171675	-20.4062820402905	76	70	1
1024	-131.986356487905	-34.4559832662344	95	70	4
1025	-127.698163969791	-48.5056796316057	79	57	5
1026	-125.801580624713	-55.0590594271198	84	75	5
1027	-122.008394731674	-68.1658161384985	78	63	2
1028	-115.795645381673	-87.8416603468359	78	56	2
1029	-109.059908851574	-107.533209915273	65	78	2
1030	-104.220762969344	-120.671379681677	68	59	1
1031	-99.9045132038882	-133.793829157017	61	67	3
1032	-95.6160970708588	-147.843489351682	75	68	1
1033	-93.224343075417	-155.339782166295	62	76	1
1034	-88.3850864205742	-168.477932131849	60	68	0
1035	-81.126141648856	-188.185145817697	67	54	0
1036	-75.7360115442425	-200.41177651193	66	69	1
1037	-70.3458489368204	-212.638399920426	68	64	1
1038	-64.9835089431144	-225.792231647298	69	54	1
1039	-58.5752527468721	-238.977474572137	67	57	1
1040	-52.16695522191	-252.162707300857	56	61	2
1041	-45.7307657202473	-264.4207142042	65	53	0
1042	-39.2945378660806	-276.678710896522	74	49	1
1043	-29.3925739704282	-295.537147403695	59	48	0
1044	-22.4332999565522	-307.810822913423	66	53	0
1045	-15.473984662327	-320.084486557171	61	54	0
1046	-5.04885496164206	-338.958567620255	68	47	0
1047	-1.58307071513264	-345.558993943036	66	57	1
1048	5.37637001741678	-357.832622001879	54	41	0
1049	12.3358520296752	-370.10623819381	64	50	0
1050	15.8295267584617	-375.779433979653	63	40	0
1051	26.2827739824424	-393.72621924337	57	57	0
1052	37.2590728863142	-411.688675182872	65	51	0
1053	44.7417023871676	-423.977933574468	61	57	0
1054	51.7014119689702	-436.251482773572	65	47	0
1055	58.6889895078493	-447.597804314457	62	55	0
1056	65.6487800498726	-459.871329771355	79	52	0
1057	72.6086118709063	-472.144843360409	56	46	1
1058	79.5684849709505	-484.418345084414	69	64	2
1059	86.5283993498888	-496.691834940575	65	51	1
1060	94.0391463901615	-508.053787482902	63	46	1
1061	101.522117350949	-520.342942220159	66	53	1
1062	108.482156896731	-532.616394748911	74	55	0
1063	115.442237721058	-544.889835414477	68	48	0
1064	122.402359823987	-557.16326421313	77	53	0
1065	129.39033368422	-568.509465239011	75	60	0
1066	136.873518115259	-580.79855541978	61	55	0
1067	144.356746754493	-593.087631955743	66	51	0
1068	151.317035300832	-605.361011560075	51	50	1
1069	158.27736512525	-617.634379298426	63	36	1
1070	165.265538495616	-628.9805192044	69	51	0
1071	172.225949277577	-641.25386319682	60	49	0
1072	179.709391384269	-653.542875176296	71	46	1
1073	187.220674952085	-664.904657507315	88	73	0
1074	194.18121089763	-677.177964173257	58	62	0
1075	201.141788120382	-689.451258970425	63	53	1
1076	208.102406620746	-701.724541901611	64	53	3
1077	218.529516734183	-720.598052071407	67	52	0
1078	225.490239226376	-732.871305339038	56	41	0
1079	228.984509784146	-738.544319488108	70	54	0
1080	235.945293392637	-750.817554948851	64	53	1
1081	246.400438035431	-768.763777841814	64	55	0
1082	256.855673154641	-786.709974013269	79	55	0
1083	260.322251314938	-793.310177543201	62	62	2
1084	267.834006825287	-804.671812468208	60	48	0
1085	278.840211518109	-821.706405417062	72	44	0
1086	285.801282197353	-833.979556053877	61	48	1
1087	292.762394152756	-846.252694821917	55	55	0
1088	296.256851744489	-851.925651668571	61	48	1
1089	303.218024814851	-864.198772630654	64	57	0
1090	313.6459776751	-883.072039919905	68	44	2
1091	321.130273627816	-895.360793653876	61	60	0
1092	328.614613786049	-907.649533743039	58	52	0
1093	335.575976325432	-919.922599585727	67	51	0
1094	342.014356852684	-932.179993757978	73	58	0
1095	348.975800478715	-944.453036719933	58	40	0
1096	355.965043957229	-955.798851546831	74	49	0
1097	362.403540967556	-968.056213470176	57	44	0
1098	368.869831932359	-979.386348889209	50	56	0
1099	374.345606434974	-988.830729896203	73	49	0
1100	378.252312366443	-998.22813775856	62	61	0
1101	380.617692462693	-1006.65136054438	56	61	0
1102	382.487802042568	-1014.13171073049	62	52	0
1103	383.862637011334	-1020.66918903403	65	50	0
1104	385.816014584387	-1025.3678886462	65	62	1
1105	388.898719338991	-1027.3162465943	65	45	2
1106	392.559961916588	-1027.42582331318	64	62	0
1107	395.753668769845	-1025.66531109903	64	51	0
1108	396.938483811973	-1021.06053571589	73	55	0
1109	396.031163388921	-1016.39314773213	68	59	1
1110	393.031714218901	-1011.66314574052	78	46	0
1111	389.041709592042	-1005.04740091134	52	73	0
1112	385.051717660797	-998.431652200408	75	56	0
1113	381.08949132089	-990.888683290221	61	54	0
1114	376.659757975198	-981.47562232893	71	57	1
1115	371.707017037261	-972.046900317073	64	56	0
1116	366.231271883822	-962.602515419945	61	42	0
1117	360.755551673705	-953.158123192377	68	58	0
1118	355.307615245809	-942.786507351324	51	52	0
1119	349.336682972149	-932.399225275032	61	60	0
1120	343.365780632012	-922.011934476905	56	49	0
1121	333.405088630505	-905.008835843764	55	47	0
1122	326.415993524133	-893.662982120179	49	51	0
1123	323.444478256744	-888.005712971091	59	64	0
1124	316.978455574485	-876.675505239516	60	62	0
1125	307.045750479971	-858.745126171969	58	53	0
1126	296.590119205648	-840.799057477154	57	43	0
1127	292.572659489175	-835.110434789211	56	47	0
1128	285.611568174558	-822.837295291945	54	59	0
1129	278.650518136332	-810.564143926837	75	49	0
1130	274.660889222519	-803.948287597857	50	42	0
1131	263.710310045863	-785.059250581078	59	61	1
1132	252.759830644878	-766.17018424347	69	50	2
1133	248.770285621926	-759.554302700795	66	48	1
1134	245.275971135008	-753.881305178627	83	54	0
1135	234.820871245931	-735.935078691691	76	47	1
1136	224.365861833445	-717.988825486973	66	43	0
1137	220.871615588141	-712.315807169303	72	67	0
1138	213.387947315641	-700.026869900525	58	58	0
1139	202.43792141712	-681.137668924406	57	58	1
1140	195.477355648065	-668.86437593773	81	63	0
1141	188.516831156332	-656.591071085073	59	48	0
1142	181.556347942387	-644.317754363641	80	57	1
1143	174.072918535734	-632.028745274059	61	50	1
1144	170.083627680084	-625.41278711427	69	58	1
1145	166.589533336984	-619.739722537808	77	49	0
1146	156.135111902491	-601.793295013718	59	55	0
1147	145.157799225533	-583.831156710163	70	50	2
1148	137.674586217618	-571.542081221007	57	58	0
1149	130.714396208583	-559.268677990884	63	65	0
1150	123.754247477802	-546.995262892917	70	62	1
1151	116.794140025449	-534.721835928969	65	53	0
1152	109.806258773315	-523.375612985343	64	46	0
1153	102.846232279786	-511.102162277326	69	56	0
1154	95.3632754851133	-498.813009509817	55	58	0
1155	87.8803628989263	-486.523843097501	64	51	1
1156	80.9204631707398	-474.250355073251	67	39	0
1157	73.932781432115	-462.904071015306	50	54	0
1158	66.9729626636254	-450.63055924885	71	47	0
1159	60.013185174088	-438.357035616413	62	58	0
1160	49.0367196722655	-420.394639917649	66	56	1
1161	41.5540852861595	-408.105388941243	70	67	0
1162	38.0881804358214	-401.504999097437	71	43	0
1163	31.1285709927324	-389.23142628558	67	73	1
1164	24.1690028294106	-376.957841607742	72	46	1
1165	13.7158094363986	-359.011050208472	75	57	1
1166	6.7285049824859	-347.664651582018	69	44	1
1167	2.73975376598537	-341.04853049852	73	51	1
1168	-4.74260070663877	-328.759194973856	57	51	0
1169	-15.1955477303127	-310.812329767272	55	54	0
1170	-25.6484042704105	-292.865437849425	79	52	1
1171	-32.0846969129052	-280.607462458313	65	68	0
1172	-38.493102125416	-267.422261204571	45	61	0
1173	-41.9587608263246	-260.821803194471	60	55	1
1174	-48.3949546261574	-248.563801888376	67	59	0
1175	-57.7737768808729	-229.721027523279	72	45	0
1176	-60.7164341431926	-223.136262508109	42	53	1
1177	-63.6590818606783	-216.551495325752	70	54	0
1178	-71.9918890807894	-197.740107262507	64	65	1
1179	-79.8016856248723	-178.9444136573	70	53	0
1180	-84.6409817076055	-165.8062739335	77	51	0
1181	-89.4802459027269	-152.668128207326	68	57	1
1182	-94.3194782103528	-139.529976474121	65	61	0
1183	-98.6357515167911	-126.407532949932	77	61	2
1184	-102.924131813401	-112.35786896944	83	54	1
1185	-107.735405023966	-98.2924848403782	82	68	1
1186	-112.574510614795	-85.1543103037402	88	60	3
1187	-114.99405145226	-78.5852207830176	103	61	3
1188	-119.310189393291	-65.4627540390939	87	64	0
1189	-126.045801138622	-45.7711860146374	85	80	3
1190	-130.361866431602	-32.6487068505958	81	72	3
1191	-134.677902979427	-19.5262228306383	91	65	3
1192	-138.993910782214	-6.40373394917697	71	70	2
1193	-143.309889839846	6.71875979099423	63	58	0
1194	-150.017383323167	27.337585395202	60	52	2
1195	-154.305412027403	41.3873071363196	80	70	1
1196	-156.724806528771	47.9564227582887	65	69	0
1197	-163.460038318182	67.6480562984943	67	61	1
1198	-170.195203072974	87.3397015985101	62	36	1
1199	-174.510975683574	100.46223043371	71	56	0
1200	-178.826719548437	113.584764125757	64	43	2
1201	-183.665331478347	126.723027477972	55	58	0
1202	-187.981016280595	139.845571429469	44	49	0
1203	-189.877400674857	146.398982413113	67	63	1
1204	-194.71593602642	159.537259569392	74	57	0
1205	-201.422900727775	180.156175035983	64	49	0
1206	-205.710578876722	194.205954530276	84	48	0
1207	-210.549003449793	207.344251486473	72	52	3
1208	-214.864510546729	220.466825671494	73	45	0
1209	-219.179988897406	233.589404713362	66	57	0
1210	-223.495438501646	246.711988615803	62	49	0
1211	-227.810859359568	259.834577377886	60	61	1
1212	-232.126251470938	272.957170995884	54	51	0
1213	-238.860724210972	292.648936401121	55	61	0
1214	-246.118004501739	312.356446189806	70	69	1
1215	-248.537081986957	318.925619119778	59	49	2
1216	-250.405378658965	326.406275882386	65	54	0
1217	-254.692721980042	340.456110430881	59	51	1
1218	-261.426967235748	360.147915308364	63	68	0
1219	-268.161145453691	379.839731944725	52	52	1
1220	-272.999136978993	392.978106903844	63	44	0
1221	-277.837096614006	406.11648786813	44	42	0
1222	-282.152162567596	419.23913763091	64	54	0
1223	-286.467199773644	432.36179225333	53	58	0
1224	-290.782208232558	445.48445173353	68	55	0
1225	-295.125098540157	457.679900527	60	38	0
1226	-297.571917509718	463.321888517588	60	48	1
1227	-300.402026186232	473.615695147775	82	43	0
1228	-304.661117342766	488.592801368795	67	42	1
1229	-307.54701584368	497.032182307914	75	53	0
1230	-309.937964758836	504.528609178029	74	59	0
1231	-310.788266931835	511.050599418581	70	49	0
1232	-310.620780265774	516.613892721012	74	56	0
1233	-309.958358397766	521.234229788184	63	61	0
1234	-309.379680334823	523.072920261882	63	66	0
1235	-310.86448460893	525.901789086871	57	60	0
1236	-313.889917580236	529.70509725064	63	53	0
1237	-317.027008906647	529.799545420334	84	45	1
1238	-320.219933414541	528.039564785548	66	54	0
1239	-321.900147456792	524.377928760834	61	73	1
1240	-321.544799103634	518.798893536441	56	44	0
1241	-319.648813984357	512.24541708827	59	51	0
1242	-314.755289697263	500.961415522732	65	47	0
1243	-311.31864071032	493.433504220098	63	43	0
1244	-309.889652163081	488.75020444952	48	63	0
1245	-304.612781166157	472.814397281036	69	50	0
1246	-298.840921586845	455.935642570257	69	54	1
1247	-294.470129084773	444.667405504733	52	56	0
1248	-289.604361076956	432.456219649874	66	65	0
1249	-285.289333297987	419.333561780863	70	54	1
1250	-280.974276771536	406.210908771493	64	56	1
1251	-278.555305657035	399.641715726815	79	44	0
1252	-273.74524486973	385.576118600555	56	52	0
1253	-267.039006042585	364.957077161409	55	71	0
1254	-262.723829298804	351.83444466535	66	54	0
1255	-257.913653905387	337.768867336214	60	50	0
1256	-253.103444309032	323.703296002001	75	51	0
1257	-248.265301289968	310.564946219325	65	49	0
1258	-243.427126381139	297.426602437161	58	58	0
1259	-239.111797532067	284.303996394388	50	51	0
1260	-234.824335914978	270.254179658368	65	52	0
1261	-228.117697416979	249.635206238367	63	55	0
1262	-223.80226508301	236.512617468834	63	65	0
1263	-218.991810912557	222.447088731453	63	47	0
1264	-214.181322540157	208.38156599272	64	58	0
1265	-209.370799965633	194.316049255431	57	33	0
1266	-202.141007924511	173.681393177249	69	57	1
1267	-199.721764687391	167.112249338068	64	49	3
1268	-194.883254296263	153.973966163583	52	51	1
1269	-187.653313553252	133.339337093756	58	62	1
1270	-183.365503467445	119.28957810998	69	54	0
1271	-180.123461317911	105.271272600628	72	53	1
1272	-176.358493994223	91.2372461184859	71	52	2
1273	-172.042715664371	78.1147156534716	77	54	3
1274	-167.754788332561	64.0649744858965	63	56	0
1275	-162.943924162304	49.999515933916	71	50	1
1276	-158.105148362811	36.8612789465114	76	54	0
1277	-153.789249822148	23.7387689976022	101	55	2
1278	-149.473322536214	10.6162639083341	83	79	2
1279	-144.662328402104	-3.44917184393853	84	70	0
1280	-140.374214152223	-17.4988822443411	95	71	3
1281	-136.058196972765	-30.6213722154498	95	61	1
1282	-131.219233821088	-43.7595755979419	91	82	1
1283	-126.903157580469	-56.8820553114638	87	95	1
1284	-122.587052594929	-70.0045301653445	85	69	1
1285	-118.270918864466	-83.127000159584	84	68	5
1286	-113.954756389023	-96.249465293251	67	62	0
1287	-109.143505697546	-110.314856647514	67	60	3
1288	-104.85514768475	-124.364527099766	77	69	3
1289	-100.538895317644	-137.486977115273	84	69	0
1290	-93.280066660489	-157.194213328883	77	66	1
1291	-88.4408076959662	-170.332363298163	76	62	0
1292	-85.4982330895728	-176.917148578912	71	74	0
1293	-77.1933875280083	-196.65577995684	60	73	0
1294	-69.4113986695884	-216.378683466464	65	60	0
1295	-64.0211955822306	-228.605298272334	66	63	0
1296	-58.1080191828078	-240.847614940256	65	47	1
1297	-55.1653441081289	-247.432377822697	68	54	1
1298	-51.6997171038529	-254.032846892253	72	54	0
1299	-45.2913736962364	-267.218068647198	48	49	1
1300	-35.3894596911268	-286.076519684866	55	63	2
1301	-24.9366606021649	-304.023435945623	63	63	0
1302	-21.4430924488697	-309.696663541719	72	52	0
1303	-17.9773590235854	-316.297103832476	59	53	1
1304	-7.55225018039346	-335.171191262081	58	47	3
1305	2.90079339302611	-353.118036306463	64	62	0
1306	6.39444091019686	-358.791240149178	79	50	0
1307	13.3539274496725	-371.064854638651	58	64	0
1308	23.8071519891964	-389.011646254919	71	55	0
1309	27.3008582308539	-394.684832275845	63	63	0
1310	34.7834276459762	-406.974108851515	66	58	0
1311	45.7597980679711	-424.936542096548	70	60	0
1312	52.7195121768746	-437.210089591332	67	60	1
1313	56.1854710864718	-443.810466783121	64	60	2
1314	63.145247913315	-456.083996482193	60	61	0
1315	73.5989021786954	-474.030660876073	59	50	2
1316	81.0817515042145	-486.319852902554	73	53	0
1317	88.564645038743	-498.609031281434	78	50	0
1318	95.5524279887322	-509.95529001113	62	50	1
1319	102.512432381394	-522.228752715513	58	58	0
1320	109.995453901123	-534.517891990021	63	72	0
1321	117.506332852878	-545.879801728763	60	62	1
1322	124.466462411685	-558.153227107599	54	49	0
1323	131.426633248921	-570.426640621386	71	58	0
1324	138.386845364468	-582.700042265467	53	48	0
1325	145.347098757804	-594.973432043567	60	61	1
1326	152.335198665038	-606.319594010711	68	57	1
1327	159.29553301644	-618.592960045673	69	48	0
1328	166.255908645922	-630.866314210929	67	57	0
1329	173.739314360544	-643.155337098986	66	55	0
1330	181.222764283069	-655.444346338511	64	57	0
1331	188.211063698865	-666.790447186679	66	52	0
1332	195.171605769603	-679.063752159476	57	54	0
1333	202.132189117547	-691.337045263499	68	58	0
1334	209.092813742813	-703.610326499678	71	56	0
1335	216.053479645168	-715.883595869876	67	42	0
1336	223.014186824788	-728.156853370368	61	51	0
1337	229.974935281323	-740.43009900488	61	61	0
1338	236.935725014831	-752.70333277341	61	64	0
1339	247.913882749854	-770.665224576369	60	60	0
1340	255.425563449622	-782.026882232167	69	60	1
1341	258.892135243979	-788.627087022178	73	56	0
1342	265.853091414901	-800.900271590799	59	51	0
1343	276.859277968993	-817.934869869612	69	50	0
1344	287.837780052563	-835.89665491879	73	43	1
1345	291.304448689567	-842.496832165867	72	61	0
1346	294.771128445398	-849.097006454132	56	54	0
1347	301.732292328554	-861.37012995407	79	55	0
1348	308.693497487926	-873.643241588958	64	48	0
1349	319.121499108325	-892.516494892538	61	58	0
1350	329.577360620315	-910.462505279109	65	53	0
1351	333.0719225051	-916.135430726223	77	61	0
1352	340.033312606101	-928.408488946967	78	49	1
1353	350.489355065452	-946.354445893317	70	56	0
1354	356.955579462694	-957.684600200504	71	64	1
1355	362.926568535797	-968.071870761923	58	60	0
1356	365.925952445599	-972.801894629374	58	48	0
1357	368.402314458857	-977.516259757802	63	46	0
1358	374.81312800356	-990.700818314217	70	68	0
1359	380.205672154203	-1002.92684024386	59	48	2
1360	382.103531469649	-1009.47997437418	74	51	0
1361	383.506116038247	-1015.09023656603	70	50	0
1362	384.908704732195	-1020.70049821585	59	50	1
1363	386.862083428772	-1025.39919734281	57	52	0
1364	390.46782329469	-1027.36320842337	63	61	0
1365	394.679850221495	-1026.56122086942	57	51	0
1366	397.378270327812	-1023.85783778597	72	55	1
1367	397.517015957099	-1019.2217560783	71	64	0
1368	395.591378839337	-1013.59584547393	55	55	0
1369	392.619682563061	-1007.93862679321	63	58	3
1370	389.124962817586	-1002.26575191598	54	57	0
1371	385.134973622102	-995.650003222749	70	58	0
1372	381.172750026395	-988.107034329325	72	75	0
1373	374.734167656337	-975.849701626226	75	53	1
1374	367.277325696894	-962.633829036728	81	51	0
1375	364.27794817515	-957.903805964626	56	64	1
1376	361.801603233209	-953.189438158646	77	59	1
1377	356.848930367501	-943.760698010214	61	50	1
1378	349.419963614317	-929.617576454766	57	49	0
1379	342.486307373852	-916.417317396961	68	58	0
1380	338.49647532939	-909.801523161121	67	39	1
1381	334.974148736452	-905.055818306282	67	53	0
1382	331.947085336491	-901.25298783835	64	62	2
1383	329.938300976413	-898.408694226295	64	56	0
1384	328.920027372136	-897.45015517436	82	50	0
