# Supplementary material for: Bayesian algorithm to estimate position and activity of an orphan gamma source utilizing multiple detectors in a mobile gamma spectrometry system
Source: PLoS One. 2021 Jan 22;16(1):e0245440. doi: 10.1371/journal.pone.0245440 (PMC7822251; doi:10.1371/journal.pone.0245440)
Supplement: S1 Data — (GZ) [file pone.0245440.s001.gz › synth_data_Co-60_setup_8_real_9.csv]

	V1	V2	V3	V4	V5
1	396.449295495579	-528.251201143488	62	42	2
2	396.449295495579	-528.251201143488	74	38	0
3	396.449295495579	-528.251201143488	70	43	0
4	396.449295495579	-528.251201143488	52	42	0
5	396.449295495579	-528.251201143488	60	45	1
6	396.449295495579	-528.251201143488	64	39	0
7	396.449295495579	-528.251201143488	56	45	1
8	396.449295495579	-528.251201143488	49	62	1
9	396.449295495579	-528.251201143488	50	45	0
10	396.449295495579	-528.251201143488	64	43	0
11	396.449295495579	-528.251201143488	62	46	0
12	396.449295495579	-528.251201143488	71	45	1
13	396.449295495579	-528.251201143488	63	44	0
14	396.449295495579	-528.251201143488	75	57	0
15	396.449295495579	-528.251201143488	59	39	0
16	396.449295495579	-528.251201143488	72	46	0
17	396.449295495579	-528.251201143488	73	36	0
18	396.449295495579	-528.251201143488	62	40	0
19	396.449295495579	-528.251201143488	62	37	0
20	396.449295495579	-528.251201143488	63	47	0
21	396.449295495579	-528.251201143488	76	41	0
22	396.449295495579	-528.251201143488	76	46	0
23	396.449295495579	-528.251201143488	75	40	0
24	396.449295495579	-528.251201143488	68	49	0
25	396.449295495579	-528.251201143488	62	52	2
26	396.449295495579	-528.251201143488	77	44	1
27	396.449295495579	-528.251201143488	73	41	0
28	396.449295495579	-528.251201143488	53	52	0
29	396.449295495579	-528.251201143488	67	49	0
30	396.449295495579	-528.251201143488	60	52	1
31	396.449295495579	-528.251201143488	67	39	0
32	396.449295495579	-528.251201143488	64	55	0
33	396.449295495579	-528.251201143488	63	52	0
34	396.449295495579	-528.251201143488	61	42	2
35	396.449295495579	-528.251201143488	63	37	0
36	396.449295495579	-528.251201143488	75	40	1
37	396.449295495579	-528.251201143488	61	43	0
38	396.449295495579	-528.251201143488	45	49	0
39	396.449295495579	-528.251201143488	70	47	0
40	396.449295495579	-528.251201143488	59	47	0
41	396.449295495579	-528.251201143488	51	30	0
42	396.449295495579	-528.251201143488	65	55	1
43	396.449295495579	-528.251201143488	55	47	0
44	396.449295495579	-528.251201143488	59	38	0
45	396.449295495579	-528.251201143488	66	55	0
46	396.449295495579	-528.251201143488	60	49	0
47	396.449295495579	-528.251201143488	62	41	0
48	396.449295495579	-528.251201143488	65	42	1
49	396.449295495579	-528.251201143488	67	49	0
50	396.449295495579	-528.251201143488	64	48	0
51	396.449295495579	-528.251201143488	58	48	1
52	396.449295495579	-528.251201143488	64	48	0
53	396.449295495579	-528.251201143488	62	44	0
54	396.449295495579	-528.251201143488	64	45	1
55	396.449295495579	-528.251201143488	65	52	0
56	396.449295495579	-528.251201143488	58	50	0
57	396.449295495579	-528.251201143488	71	45	1
58	396.449295495579	-528.251201143488	59	44	0
59	396.449295495579	-528.251201143488	66	43	0
60	396.449295495579	-528.251201143488	67	44	0
61	396.449295495579	-528.251201143488	52	48	0
62	396.449295495579	-528.251201143488	63	62	0
63	396.449295495579	-528.251201143488	59	50	0
64	396.449295495579	-528.251201143488	63	55	0
65	396.449295495579	-528.251201143488	69	46	1
66	396.449295495579	-528.251201143488	63	40	0
67	396.449295495579	-528.251201143488	60	44	0
68	396.449295495579	-528.251201143488	60	45	0
69	396.449295495579	-528.251201143488	57	53	0
70	396.449295495579	-528.251201143488	62	51	0
71	396.449295495579	-528.251201143488	62	47	0
72	396.449295495579	-528.251201143488	57	55	0
73	396.449295495579	-528.251201143488	75	48	0
74	396.449295495579	-528.251201143488	65	45	0
75	396.449295495579	-528.251201143488	78	41	0
76	396.449295495579	-528.251201143488	58	41	0
77	396.449295495579	-528.251201143488	76	53	0
78	396.449295495579	-528.251201143488	66	49	1
79	396.449295495579	-528.251201143488	57	56	0
80	396.449295495579	-528.251201143488	66	53	0
81	396.449295495579	-528.251201143488	75	48	0
82	396.449295495579	-528.251201143488	77	51	1
83	396.449295495579	-528.251201143488	71	40	0
84	396.449295495579	-528.251201143488	64	46	0
85	396.449295495579	-528.251201143488	57	49	0
86	396.449295495579	-528.251201143488	63	39	0
87	396.449295495579	-528.251201143488	64	38	1
88	396.449295495579	-528.251201143488	68	29	0
89	396.449295495579	-528.251201143488	66	46	0
90	396.449295495579	-528.251201143488	69	48	0
91	396.449295495579	-528.251201143488	63	65	1
92	396.449295495579	-528.251201143488	63	43	0
93	396.449295495579	-528.251201143488	67	61	0
94	396.449295495579	-528.251201143488	55	49	0
95	396.449295495579	-528.251201143488	57	44	1
96	396.449295495579	-528.251201143488	69	49	0
97	396.449295495579	-528.251201143488	64	47	3
98	396.449295495579	-528.251201143488	70	56	1
99	396.449295495579	-528.251201143488	86	49	1
100	396.449295495579	-528.251201143488	70	51	0
101	396.449295495579	-528.251201143488	73	57	0
102	396.449295495579	-528.251201143488	68	52	0
103	396.449295495579	-528.251201143488	67	50	0
104	396.449295495579	-528.251201143488	64	48	0
105	396.449295495579	-528.251201143488	57	50	0
106	396.449295495579	-528.251201143488	54	46	0
107	396.449295495579	-528.251201143488	62	49	0
108	396.449295495579	-528.251201143488	64	47	0
109	396.449295495579	-528.251201143488	64	49	0
110	396.449295495579	-528.251201143488	58	43	0
111	396.449295495579	-528.251201143488	68	46	0
112	396.449295495579	-528.251201143488	66	38	0
113	396.449295495579	-528.251201143488	64	50	0
114	396.449295495579	-528.251201143488	53	49	0
115	396.449295495579	-528.251201143488	59	53	0
116	396.449295495579	-528.251201143488	80	42	1
117	396.449295495579	-528.251201143488	57	47	1
118	396.449295495579	-528.251201143488	59	57	0
119	396.449295495579	-528.251201143488	50	44	1
120	396.449295495579	-528.251201143488	69	43	0
121	396.449295495579	-528.251201143488	71	56	0
122	396.449295495579	-528.251201143488	75	41	1
123	396.449295495579	-528.251201143488	61	59	1
124	396.449295495579	-528.251201143488	54	46	1
125	396.449295495579	-528.251201143488	75	40	0
126	396.449295495579	-528.251201143488	65	36	0
127	396.449295495579	-528.251201143488	42	38	0
128	396.449295495579	-528.251201143488	73	45	0
129	396.449295495579	-528.251201143488	53	57	0
130	396.449295495579	-528.251201143488	57	38	1
131	396.449295495579	-528.251201143488	64	44	0
132	396.449295495579	-528.251201143488	61	41	0
133	396.449295495579	-528.251201143488	76	47	1
134	396.449295495579	-528.251201143488	58	52	1
135	395.954015165393	-527.308330728672	67	40	0
136	394.963455185643	-525.422589717433	65	42	0
137	392.982337949215	-521.651106968522	72	43	0
138	389.982916334528	-516.921097357757	68	47	1
139	386.488225271576	-511.248213994317	70	52	0
140	382.526023458922	-503.705239298753	49	52	0
141	378.563836168556	-496.162260733545	58	55	0
142	374.078636604652	-488.603621522896	50	40	0
143	368.575159050175	-480.086446269415	51	52	0
144	363.099462656479	-470.642047385685	62	34	0
145	357.65155118861	-460.27042489592	52	45	0
146	351.18538429169	-448.940259697847	65	41	0
147	344.719252772455	-437.610084263608	77	45	0
148	338.253156630904	-426.279898595996	77	43	0
149	331.264077860047	-414.934040645137	80	50	0
150	323.779788256739	-402.645291613415	70	39	0
151	316.295542859356	-390.356528935954	64	40	0
152	309.334355278232	-378.083417419344	76	62	0
153	301.85019682697	-365.794628368691	60	60	1
154	294.366082581459	-353.505825671367	70	42	0
155	287.405021757819	-341.232676835731	71	48	0
156	280.444002210279	-328.959516130388	59	42	0
157	273.483023939305	-316.686343559995	66	40	0
158	266.522086944897	-304.413159119897	48	46	0
159	259.561191226938	-292.139962811954	59	47	0
160	252.572552732192	-280.793970742263	66	38	0
161	245.611737969681	-268.520750688389	52	42	0
162	238.650964484201	-256.247518766671	57	52	0
163	231.167234663677	-243.958600605838	55	39	0
164	223.683549050358	-231.669668797404	62	54	0
165	216.69511006074	-220.323615605012	70	36	0
166	209.734503014304	-208.050334488042	61	51	0
167	202.773937245249	-195.777041501366	60	47	1
168	195.785615698027	-184.430952663533	72	46	1
169	188.825130885991	-172.157635931857	72	44	0
170	181.864687351335	-159.884307333268	68	50	0
171	174.90428509441	-147.610966867767	59	57	0
172	167.943924115272	-135.337614536285	62	38	1
173	160.432816071145	-123.975783215836	72	42	0
174	152.949555680039	-111.686722280458	76	45	2
175	145.989319865883	-99.4133326206356	62	43	0
176	139.001315271715	-88.0671470174566	72	50	0
177	132.041160415625	-75.7937336135656	55	47	1
178	125.081046838081	-63.5203083427623	60	52	0
179	118.120974538906	-51.2468712050468	75	47	1
180	111.160943518335	-38.9734222022817	68	44	0
181	103.677982082823	-26.6842712629586	64	37	0
182	96.1950648562051	-14.3951066788286	81	49	1
183	89.2073391355225	-3.04883620236069	81	56	0
184	82.2474745606887	9.22466199379414	78	49	2
185	75.2876512650982	21.4981720549986	72	49	0
186	68.3000429917593	32.8444781741127	81	58	1
187	61.3403006562148	45.1180119803175	82	59	3
188	54.3805995998555	57.3915576506406	65	59	1
189	47.4209398230305	69.6651151878759	72	52	1
190	40.4613213255652	81.9386845910922	70	45	0
191	33.5017441077507	94.2122658602893	71	44	2
192	26.5422081695287	106.485858994536	69	49	3
193	19.0319216178032	117.847948753275	69	38	0
194	11.5495151191135	130.137267898768	75	51	0
195	4.59010435128585	142.41089835763	74	33	0
196	-2.39710759278387	153.757324985228	74	51	0
197	-9.35643739858642	166.030979186296	64	40	0
198	-15.792778684292	178.288940407336	69	42	1
199	-22.2290816177847	190.54691184219	67	38	0
200	-29.18829051184	202.820599921979	55	41	0
201	-35.6245152771007	215.078592577018	61	42	0
202	-41.5099088166025	228.24810306076	63	36	1
203	-47.4231170420535	240.49040658772	69	49	0
204	-53.336289840925	252.732718797401	68	44	0
205	-61.6412621693453	272.471316307783	59	50	1
206	-69.4232196844532	292.19421972055	58	52	0
207	-74.2625275094761	305.332355823368	50	52	1
208	-79.1018034467706	318.470497933216	48	47	0
209	-83.941047496337	331.608646044508	64	46	1
210	-88.7802596582333	344.746800164692	66	64	0
211	-93.6194399323431	357.884960286319	67	53	0
212	-97.9356641203049	371.007411368191	58	35	0
213	-102.251859563403	384.129867307842	67	52	0
214	-106.568026261812	397.252328107134	76	52	0
215	-110.884164215298	410.374793766998	72	39	1
216	-115.723191337776	423.512981494889	59	49	0
217	-120.039270230336	436.635457414202	68	29	0
218	-124.355320377741	449.757938193157	63	34	3
219	-128.671341779991	462.880423828028	61	29	0
220	-132.987334437203	476.002914325334	69	49	0
221	-137.826208406361	489.141129661351	55	61	0
222	-142.142142001947	502.263630416244	64	35	0
223	-146.458046852145	515.386136029847	73	59	2
224	-150.773922956781	528.508646505885	71	39	0
225	-155.089770315739	541.63116183877	86	49	0
226	-159.405588929425	554.753682030365	63	43	1
227	-163.721378797432	567.876207081601	55	50	1
228	-168.56003897835	581.014460821636	58	49	1
229	-172.875769783917	594.136996130459	63	52	0
230	-177.191471843515	607.259536299855	57	42	0
231	-181.5071451572	620.38208132796	76	39	0
232	-185.794903668924	634.431846790947	59	47	0
233	-190.605522323807	648.497343708761	72	48	0
234	-194.921105741931	661.619903852232	69	47	0
235	-199.236660413968	674.742468854412	53	36	0
236	-203.552186339686	687.865038714372	70	57	0
237	-207.86768351926	700.987613433972	61	34	0
238	-212.706035074429	714.12592237629	67	40	0
239	-217.021473190165	727.248507354409	72	46	0
240	-221.33688255935	740.371097190306	55	30	0
241	-226.1751415896	753.509422934614	59	51	0
242	-230.490491894598	766.632023029961	73	58	0
243	-234.805813452927	779.754627980292	63	46	1
244	-239.643979957618	792.892970528454	67	54	0
245	-243.959242451354	806.015585740097	70	50	0
246	-248.274476198363	819.138205807656	66	36	0
247	-252.589681198471	832.260830734856	66	43	1
248	-256.904857451504	845.383460520767	67	53	0
249	-261.742870793678	858.521830668673	64	51	0
250	-266.057987981476	871.644470711239	68	36	1
251	-270.345169980021	885.694331168197	64	57	0
252	-275.155182040238	899.759933670051	58	35	0
253	-279.99306865473	912.898326617666	70	44	0
254	-284.335975422757	925.093771622516	58	55	0
255	-288.155999120383	937.273482612334	59	62	1
256	-291.975999072834	949.453197440132	74	45	0
257	-295.851800441276	959.778485008515	54	43	0
258	-299.232642679242	969.160820612684	61	48	0
259	-301.595680001308	977.584462431259	50	37	1
260	-302.968834538013	984.122193117626	78	39	0
261	-303.352113119909	988.774011604488	77	50	0
262	-302.689691154344	993.394348664209	70	31	1
263	-302.027270233782	998.014685831964	67	45	0
264	-301.943527456897	1000.79633253813	53	51	1
265	-302.905481562833	1003.60946059041	54	47	0
266	-304.913130531146	1006.45407070965	65	49	0
267	-307.499455580604	1007.4599919375	58	43	0
268	-311.187307828106	1006.64296696056	73	45	1
269	-313.913215687789	1003.01281427126	68	41	1
270	-314.575648928469	998.392478721216	65	52	0
271	-313.669534238405	993.72491697222	70	40	0
272	-311.745633034909	988.09865628276	68	36	0
273	-309.298875351087	982.456655059941	61	44	0
274	-306.357174133707	975.871698684059	69	43	0
275	-303.471291923895	967.432313413359	59	46	1
276	-300.090457051061	958.049974425696	66	38	1
277	-296.214663719351	947.724682984874	79	41	0
278	-292.889618474175	936.487919231877	70	35	0
279	-289.041696175525	925.235419455916	61	53	1
280	-284.698802544095	913.039969564416	62	43	0
281	-280.383790967579	899.917308997363	62	54	0
282	-276.06875064387	886.794653288089	80	57	0
283	-271.753681572853	873.672002437524	64	49	0
284	-264.524629380787	853.037215866148	67	56	0
285	-259.71452070924	838.971627141349	70	49	0
286	-255.399345008773	825.848994644359	66	33	0
287	-248.665091501898	806.157188064419	72	46	2
288	-244.377743177465	792.107352437451	67	41	0
289	-240.090364017	778.057521669194	59	45	1
290	-235.252179034287	764.919179080985	68	34	0
291	-230.413962161576	751.780842495151	70	40	1
292	-226.098593592644	738.658242929727	74	42	1
293	-221.783196277451	725.53564822115	57	39	0
294	-216.944886879646	712.397328438237	56	44	0
295	-212.657322885818	698.347528436221	62	39	0
296	-208.369728056074	684.297733290121	72	57	1
297	-203.531323823961	671.159430303611	63	45	0
298	-199.21577754803	658.03686097078	65	56	0
299	-194.900202526129	644.914296495728	53	50	0
300	-190.061705769971	631.776010313071	70	54	0
301	-185.773957581841	617.726240536198	82	40	1
302	-181.486178558378	603.676475617103	50	46	0
303	-176.647586969077	590.538206234574	62	33	0
304	-171.808963490766	577.399942855351	66	49	0
305	-167.493209193402	564.277409154922	60	45	1
306	-163.177426150185	551.154880313203	69	60	0
307	-158.338710149284	538.016633739695	58	35	0
308	-154.022868043859	524.894115154631	57	37	0
309	-149.70699719293	511.771601431072	72	53	0
310	-145.418973764055	497.721876996569	67	46	0
311	-141.130919500487	483.672157418914	61	36	0
312	-136.814960326883	470.549658271484	65	45	0
313	-132.498972408241	457.427163981833	56	46	0
314	-127.660040310177	444.288955808617	54	45	1
315	-123.343993330083	431.166471778415	66	46	0
316	-119.027917604777	418.043992608786	71	41	0
317	-114.18889298616	404.905801239423	66	47	1
318	-109.872758199752	391.783332329243	73	57	0
319	-105.556594668655	378.660868277773	69	40	0
320	-101.240402392868	365.538409085013	75	53	0
321	-96.9241813721601	352.415954754688	71	52	0
322	-92.6079316067044	339.293505279347	50	41	0
323	-88.2916530967923	326.171060668305	66	37	0
324	-83.4524146951735	313.032907706685	76	43	0
325	-78.0902116859797	299.879048209637	57	49	0
326	-72.7279736439232	286.725195989013	73	45	0
327	-67.8886364353821	273.58706224896	77	39	1
328	-62.526329901244	260.433223914355	60	42	0
329	-56.6410493219155	247.263682981953	70	33	0
330	-50.7278770478442	235.021366336383	49	48	0
331	-44.8146693469025	222.779058377258	77	47	0
332	-38.4063334722305	209.593835860491	69	50	0
333	-31.9701071046875	197.335839177482	69	35	0
334	-25.5338423848152	185.077852708288	73	32	0
335	-18.5745914084255	172.804171281867	67	36	0
336	-11.6152991515701	160.530501721427	76	43	0
337	-4.65596561465645	148.256844026037	58	53	0
338	2.30340920225717	135.983198196627	66	51	1
339	9.26282529946184	123.709564233199	76	56	1
340	19.7159454904613	105.762743394822	64	56	0
341	26.6754639881547	93.4891390996054	69	57	1
342	30.1691561644548	87.8159492705017	81	60	0
343	37.1287357825204	75.5423627803102	81	57	0
344	44.0883566799457	63.2687881551683	78	58	3
345	55.0647431922844	45.3063602559268	83	55	2
346	66.0412244694307	27.3439617082477	89	47	3
347	69.5350259256084	21.670805407688	79	73	5
348	73.0288369032787	15.9976520789787	75	65	2
349	83.4825042692828	-1.94900589436293	66	55	1
350	93.9084418200073	-20.822852993384	72	53	0
351	97.3745023441152	-27.4232013775036	52	57	2
352	100.868392683216	-33.0963309518993	73	47	1
353	107.85620192549	-44.4425811823457	68	33	1
354	114.816233748046	-56.7160353958607	55	41	0
355	122.299283600296	-69.0051655648276	70	41	0
356	133.276357437542	-86.9673840710893	68	37	0
357	140.236535864417	-99.2407950311899	75	50	2
358	147.196755569428	-111.514194126241	67	60	0
359	157.651065370417	-129.460662545636	56	42	0
360	161.145123709226	-135.133740765974	67	43	0
361	168.105465650209	-147.407104248181	61	48	0
362	175.065848869039	-159.680455862544	71	41	0
363	182.026273365831	-171.953795610927	66	44	0
364	192.480886359233	-189.900174983777	73	45	0
365	199.469209360948	-201.246269050986	62	29	1
366	206.42977593164	-213.519567246549	63	46	0
367	213.39038377977	-225.792853576131	65	36	0
368	220.351032905281	-238.06612803787	56	36	1
369	227.834721693303	-250.35506545566	65	59	0
370	235.346242587781	-261.716773162596	66	42	0
371	242.307016875246	-273.990010295063	55	45	0
372	249.267832439393	-286.263235560618	66	52	0
373	255.733468367252	-297.593561529182	58	34	1
374	262.171357937856	-309.851093373261	69	43	0
375	269.655299754231	-322.139954414219	74	43	0
376	277.167064093868	-333.501585674472	59	54	0
377	284.128082844778	-345.774751578458	74	51	1
378	291.089142872195	-358.0479056146	63	47	0
379	298.078017701162	-369.393831615336	53	30	0
380	305.039158682921	-381.666961903684	61	41	0
381	312.000340940664	-393.940080324188	65	49	0
382	318.989333208476	-405.28597067669	68	39	0
383	325.950596420094	-417.559065348469	65	51	1
384	332.911900907347	-429.832148153335	63	40	0
385	339.873246670293	-442.105219089426	60	54	0
386	346.834633709048	-454.378278156742	68	46	0
387	353.79606202303	-466.651325354353	57	51	2
388	360.757531612355	-478.92436068505	62	45	0
389	367.746800028137	-490.270167868584	69	48	0
390	374.736106525641	-501.615963161923	66	55	0
391	380.679391684069	-512.930434745736	70	40	0
392	385.081369889318	-523.270715324208	61	50	1
393	388.492811722565	-531.725248538889	74	41	1
394	390.390673539368	-538.278382187709	63	45	0
395	391.79326015542	-543.888644021936	68	45	0
396	393.746636449709	-548.587343385443	53	40	1
397	396.801587943046	-551.46291723568	52	57	0
398	400.435078177718	-552.499709798023	68	44	0
399	403.601034145744	-551.666413512081	67	55	1
400	405.776418164838	-548.947376584634	66	47	0
401	406.410447345872	-545.254164051265	72	56	0
402	404.980092401151	-540.571123555303	70	35	0
403	401.980643589224	-535.841122686863	50	43	0
404	398.953451061912	-532.038335974328	65	52	1
405	395.430983752536	-527.292676585726	69	51	0
406	391.413245740347	-521.604143251665	82	60	0
407	387.423271730077	-514.988389703445	59	29	1
408	383.488818502752	-506.518199649639	65	42	1
409	376.554992320307	-493.31798630394	55	47	2
410	371.574529772333	-484.816471528262	69	48	0
411	365.603553283145	-474.429202538915	61	32	1
412	356.661024780595	-458.384674566798	65	45	0
413	350.194863554731	-447.054507793859	65	50	1
414	343.205717220786	-435.708670211956	51	50	0
415	339.711158334743	-430.035746961832	59	59	2
416	336.767392878653	-423.451265931129	59	48	0
417	329.806089326623	-411.178189206868	70	51	0
418	322.321810957801	-398.889437463135	45	58	0
419	315.360591421893	-386.616336145438	62	51	0
420	304.381940984167	-368.65460464824	77	53	0
421	293.431160003471	-349.765627624467	57	51	0
422	286.470108500624	-337.492477118038	72	53	0
423	279.5090982744	-325.219314739108	60	39	0
424	272.025123485771	-312.93047115393	56	46	0
425	264.5134115892	-301.56883004494	58	54	0
426	257.552526522893	-289.295630340464	64	57	1
427	250.59168273356	-277.022418765351	68	38	0
428	243.630880221084	-264.749195324257	63	45	0
429	236.670118985348	-252.475960014388	64	56	0
430	229.709399026819	-240.202712836675	60	58	0
431	222.748720345204	-227.92945379205	53	48	0
432	215.760290442558	-216.583398927003	65	43	0
433	208.799692717264	-204.310116137378	66	44	0
434	201.316144854412	-192.021143429913	54	69	1
435	193.804843685764	-180.659373090602	76	50	1
436	186.844371123938	-168.386052970774	67	27	0
437	179.883939839376	-156.112720986828	61	47	0
438	172.923549832776	-143.839377131313	49	42	0
439	165.963201103965	-131.566021412611	58	49	0
440	158.975088152394	-120.219869783148	69	58	0
441	152.014820381533	-107.946490317583	66	40	1
442	144.531613967963	-95.6574139464647	74	48	0
443	137.048451762879	-83.3683239314705	65	49	1
444	130.088310755324	-71.0949071496725	66	66	0
445	123.10039731476	-59.7486943993717	64	44	2
446	116.140337265912	-47.4752538753673	83	45	1
447	109.180318496074	-35.2018014835194	60	43	2
448	102.220341004548	-22.9283372266218	68	53	0
449	95.2604047916248	-10.6548611009493	71	66	2
450	87.7497197326156	0.707103075459599	81	46	0
451	80.2668989838567	12.9962967513129	81	63	1
452	73.3070879388251	25.2698102006689	80	67	1
453	66.3473181729205	37.5433355160058	75	76	3
454	59.3875896863174	49.8168726963922	79	46	2
455	52.4000725682126	61.1632059607655	75	52	2
456	45.4404250421794	73.4367668842897	79	60	1
457	38.4808187953895	85.7103396747261	70	51	0
458	31.521253828425	97.9839243320748	69	47	0
459	24.0387747864006	110.273220729083	56	57	1
460	16.5285018323921	121.635315043852	67	49	2
461	9.56906203558901	133.908937023953	63	50	0
462	2.60966351861134	146.182570869103	50	66	1
463	-4.3496937181917	158.456216579303	58	46	0
464	-14.251782162115	177.314610573463	71	53	0
465	-20.6880909728352	189.572579633445	57	36	1
466	-27.1243614313425	201.830558906309	64	40	0
467	-33.5605935374042	214.088548392057	79	45	1
468	-39.9967872910202	226.346548090689	63	43	0
469	-49.3756096956204	245.189320112579	65	40	0
470	-55.2887697689584	257.431635213085	63	44	1
471	-60.6789580897312	269.658248608001	67	46	1
472	-66.0412566800369	282.812084897421	76	47	0
473	-71.4035202377127	295.965928466059	50	50	0
474	-76.2428171550855	309.104066975415	71	48	1
475	-81.0820821849629	322.242211489938	67	47	0
476	-85.9213153270539	335.380362008698	67	40	0
477	-90.7605165814748	348.518518533558	72	43	0
478	-95.0767606280278	361.64096637629	62	46	0
479	-99.3929759298335	374.7634190768	68	32	0
480	-104.232084664924	387.901592406444	65	43	0
481	-108.548240905977	401.024055367336	58	39	0
482	-112.864368402224	414.146523187868	62	44	1
483	-117.180467153608	427.268995866179	68	44	0
484	-121.496537159896	440.391473405994	75	45	0
485	-125.812578421202	453.513955804519	65	47	0
486	-130.128590937122	466.636443061754	66	39	0
487	-134.444574707886	479.75893517863	48	59	0
488	-138.760529733554	492.881432154216	65	45	0
489	-143.599364051013	506.019654690288	69	48	1
490	-147.915260014823	519.142161926255	69	55	0
491	-152.23112723307	532.264674020931	67	47	0
492	-157.069869028521	545.402913361788	48	40	0
493	-161.385677184444	558.525435714051	65	46	0
494	-165.673575409281	572.575178507715	78	49	0
495	-169.961442798958	586.624926159158	63	39	0
496	-174.277162631508	599.747463088483	66	36	0
497	-179.115748961049	612.885730027221	57	47	0
498	-183.431409730634	626.008277215064	77	48	0
499	-187.747041754308	639.130829262547	71	40	0
500	-192.585535560211	652.26911300607	66	34	1
501	-197.42399747693	665.40740275383	65	48	0
502	-201.739540120063	678.52997045964	62	54	0
503	-206.05505401711	691.652543020435	66	53	0
504	-210.370539167779	704.775120443664	57	42	2
505	-214.685995572014	717.897702723742	60	46	0
506	-219.001423229929	731.020289861597	70	43	0
507	-223.316822141409	744.142881859094	53	44	0
508	-227.632192306337	757.265478715301	53	46	0
509	-231.947533724655	770.388080429286	63	40	0
510	-236.785721211112	783.526419378817	75	48	0
511	-241.101003564894	796.649031350389	73	31	0
512	-245.416257171892	809.771648180671	51	54	0
513	-249.703580572212	823.821485430934	71	34	0
514	-253.990873135976	837.871327538975	84	43	0
515	-258.828905150469	851.009694081731	52	51	0
516	-265.563029001118	870.701519108377	64	52	0
517	-269.878120056354	883.824163470417	54	51	0
518	-271.774223793531	890.377619067207	59	30	0
519	-276.089272513578	903.5002704449	57	40	0
520	-280.927151364158	916.638664589263	74	50	0
521	-285.270051050757	928.834110672586	71	46	0
522	-291.041934876877	945.71285671182	61	47	0
523	-294.889830064611	956.965358870104	75	54	0
524	-296.318828769319	961.648655943573	63	44	0
525	-300.138779772271	973.828378926031	72	45	0
526	-302.968834538013	984.122193117626	66	43	0
527	-303.32419866859	989.701227157377	62	49	0
528	-303.240455297753	992.482873825356	64	41	0
529	-302.605948084733	996.175995349884	70	49	0
530	-302.438461869955	1001.73928874917	63	43	0
531	-302.905481562833	1003.60946059041	56	62	0
532	-304.418197252671	1005.51111419778	71	42	0
533	-308.022303577629	1007.47573325876	76	49	0
534	-311.710155929672	1006.65870872326	73	41	0
535	-313.306616961141	1005.77871885523	59	36	1
536	-313.969049352163	1001.15838320926	89	45	0
537	-313.641617541551	994.652132494375	67	38	1
538	-312.651751387282	992.766217554919	84	37	0
539	-310.260829710052	985.269784684293	67	43	1
540	-306.413004065515	974.017267629504	60	54	0
541	-303.004267437384	965.5621416457	69	38	0
542	-299.62342982355	956.179803079925	65	60	1
543	-296.270488797163	945.870251919143	67	42	0
544	-292.450496798032	933.690533251502	69	47	0
545	-288.10762274859	921.4950795779	69	31	2
546	-283.241862270457	909.283892526291	63	47	0
547	-280.822925356333	902.714693485759	70	62	0
548	-276.535797526012	888.664821699262	65	59	0
549	-269.829662499018	868.045762626454	77	38	0
550	-264.991685860849	854.907382842153	73	59	0
551	-260.153677332331	841.769009058364	53	44	0
552	-255.866409145819	827.719160478562	78	44	0
553	-251.579110123159	813.669316756539	64	41	0
554	-246.74100675818	800.530959772877	63	42	0
555	-242.425745860615	787.408341850154	41	39	0
556	-238.110456216091	774.285728788003	67	44	0
557	-233.272260325262	761.14738860447	72	43	0
558	-228.984807940549	747.097570250742	66	55	0
559	-224.697324720037	733.047756753862	72	44	0
560	-219.859033994144	719.909433365799	71	39	0
561	-215.020711378544	706.771115985699	46	46	0
562	-210.705242454831	693.648533696309	77	40	0
563	-206.417635663936	679.598740708083	60	40	1
564	-201.607109090313	665.533224568702	60	43	1
565	-197.291550270107	652.410657394677	73	48	0
566	-192.975962703815	639.288095078431	62	43	0
567	-188.13745273021	626.149811298586	72	51	0
568	-183.821806100721	613.027259240858	73	31	0
569	-179.506130725378	599.904712043703	63	43	0
570	-174.66752822831	586.766445065849	52	44	0
571	-170.35179379012	573.643908125348	81	52	0
572	-166.063911755686	559.594160478562	62	48	0
573	-161.253095572931	545.52869473584	63	41	0
574	-156.937271240109	532.406172913499	69	42	0
575	-150.724934463913	512.730260081589	75	52	1
576	-146.409039053076	499.607750135474	64	37	1
577	-143.989625768969	493.038636597805	67	46	0
578	-139.150775284332	479.90041402448	75	43	0
579	-132.415353294869	460.208810702898	61	54	0
580	-125.679864271544	440.517219141126	63	54	1
581	-123.260380810592	433.948118508793	63	46	1
582	-120.840889377578	427.379019376822	57	51	0
583	-116.524801623891	414.25654290989	73	50	0
584	-110.339944501815	393.653480002657	52	43	1
585	-106.051651295158	379.603799832985	47	45	0
586	-101.212536883366	366.465624666773	63	47	1
587	-94.4767325842404	346.774087703787	58	41	0
588	-92.58006818383	340.220720863901	75	48	0
589	-90.1604687042418	333.651640933938	70	42	0
590	-82.9016224339139	313.944410149939	55	40	0
591	-75.6427044162992	294.237192876637	76	42	0
592	-70.2804509107955	281.083343965001	67	37	2
593	-67.3378431432648	274.498566643335	64	46	0
594	-61.9476801399724	262.271944581531	55	52	2
595	-53.6148320937064	243.460562603548	46	45	0
596	-50.6721700084745	236.875797566958	61	43	0
597	-44.7589650580194	224.633489623666	62	37	0
598	-35.9030162491254	205.806436176412	69	56	1
599	-29.4946252126247	192.621227787808	56	47	0
600	-22.5353987382841	180.347539587878	55	54	0
601	-15.5761309835943	168.073863252997	66	43	0
602	-8.6168219485553	155.800198785029	71	51	1
603	-1.62962943100138	144.453761867248	61	57	0
604	5.32976056600455	132.180121139623	67	42	1
605	12.2891918428941	119.906492278911	63	63	2
606	19.2486643999582	107.632875283249	61	46	2
607	26.2081782365567	95.3592701526359	68	58	1
608	36.661443098099	77.4124925788492	59	52	2
609	47.114798442286	59.4657417191193	84	76	0
610	50.6085470711114	53.7925692917779	84	56	0
611	54.0744757989887	47.1921840626746	75	70	3
612	64.5001557213254	28.3182619316503	80	79	2
613	74.9537555448478	10.3715822901577	88	66	3
614	78.447583535919	4.69843361899257	82	57	1
615	85.9304152756231	-7.59076293371618	69	59	2
616	93.4132912243949	-19.8799458378926	73	64	1
617	96.907169770333	-25.5530788013712	65	43	1
618	107.884019028512	-43.5153653202578	87	47	0
619	118.860963050218	-61.4776224829257	64	49	1
620	122.354911193543	-67.1507337940857	79	44	0
621	129.315023841278	-79.4241633946076	58	49	0
622	139.769175112131	-97.3706775913015	65	56	0
623	146.729390156455	-109.644077519886	86	35	0
624	153.689646478975	-121.917465585284	56	37	1
625	160.677749092225	-133.263625832275	64	29	0
626	167.638086372346	-145.536990151741	69	40	0
627	174.598464930546	-157.8103426015	77	56	0
628	181.586684987589	-169.156467205845	67	56	0
629	188.547144503158	-181.429795911536	72	53	1
630	195.507645296049	-193.703112750314	66	57	0
631	202.468187366787	-205.976417723112	55	45	1
632	209.42877071473	-218.249710827135	80	59	1
633	216.417187573388	-229.595776026137	82	41	0
634	223.900849251193	-241.884720697068	67	50	0
635	231.38455513597	-254.17365172226	63	45	0
636	238.345304923481	-266.446895630099	62	39	0
637	245.306095987558	-278.720127671026	63	51	0
638	252.29471235146	-290.066131748259	60	44	0
639	259.255584371393	-302.339340044186	53	42	1
640	266.216497667949	-314.612536469474	84	41	0
641	273.205231472093	-325.958504900336	67	42	0
642	280.166225723573	-338.231677579693	70	59	0
643	287.127261251386	-350.504838391207	62	57	0
644	294.11611249554	-361.850771171972	58	41	0
645	301.077228977869	-374.123908236623	63	42	0
646	308.561401349958	-386.412698321976	55	48	0
647	316.073387353797	-397.774258560501	56	51	0
648	323.034628994646	-410.04735829588	61	49	0
649	329.995911911479	-422.320446157828	62	45	0
650	336.985000738525	-433.666305923834	62	36	0
651	343.94636460871	-445.939370041713	72	54	0
652	350.907769754413	-458.212422288954	61	47	0
653	357.869216175633	-470.485462669283	67	50	1
654	364.830703872198	-482.758491178975	76	37	0
655	371.296962031396	-494.088634435087	69	45	0
656	377.240226757363	-505.403111087158	60	41	0
657	382.660493997857	-516.701923338696	57	32	0
658	387.090234380972	-526.114985441789	66	54	0
659	390.529434967379	-533.642300658859	64	39	1
660	392.427300855401	-540.195433349349	73	47	0
661	393.306857222924	-545.790040100925	71	53	0
662	394.764953161066	-549.545868247747	62	39	0
663	398.921475562674	-550.598316288553	63	47	0
664	403.13349872356	-549.796327663586	63	44	0
665	405.281133180368	-548.004507314414	65	42	0
666	406.354949749599	-547.108596751466	73	50	2
667	405.915162706282	-544.311294847168	59	50	0
668	402.998958841665	-536.799645653926	84	53	1
669	399.008952093893	-530.183903292753	73	45	1
670	394.991206612205	-524.495373383164	62	51	0
671	392.4870592074	-520.708236129023	48	34	0
672	390.505946508958	-516.936752172187	62	53	0
673	386.048456211749	-508.45090973191	82	51	0
674	378.09631908685	-494.292171833105	59	55	0
675	369.621210611775	-480.117761109956	48	45	0
676	363.622487310087	-470.657705510966	52	40	1
677	357.65155118861	-460.27042489592	90	51	1
678	351.18538429169	-448.940259697847	81	50	0
679	344.719252772455	-437.610084263608	60	51	0
680	338.776175990817	-426.295559784397	68	42	1
681	332.282348069479	-415.892580912448	55	43	0
682	325.788552561426	-405.489591784775	61	46	0
683	319.322558234213	-394.15937618725	77	58	1
684	312.333585109212	-382.813485978171	72	37	0
685	305.867662889767	-371.483249115758	60	58	0
686	299.374002718483	-361.080218198709	72	58	0
687	292.880374960776	-350.677177025937	56	51	0
688	286.937564900029	-339.362577005289	57	40	0
689	280.994787514966	-328.047968281433	72	42	0
690	274.5290365158	-316.71768181771	66	46	1
691	267.540315958206	-305.371715225279	67	43	0
692	260.551633483905	-294.025736741722	71	48	0
693	253.56298909313	-282.679746369831	72	49	0
694	246.60216820566	-270.40652800817	61	37	0
695	239.641388594871	-258.133297779597	65	47	1
696	232.157652424532	-245.844381434843	73	50	1
697	224.673960460816	-233.55545144435	61	47	1
698	217.685515574994	-222.209399946034	61	39	1
699	210.724902403424	-209.93612052314	67	54	0
700	203.764330509352	-197.662829229608	82	42	1
701	196.803799892543	-185.389526071027	66	53	0
702	189.843310553464	-173.116211042739	68	48	0
703	182.855062468676	-161.770100145601	63	55	0
704	175.894654086849	-149.496761374176	67	53	0
705	168.411302104709	-137.207728637382	73	47	0
706	160.927994330588	-124.918682254851	73	41	1
707	153.967712711019	-112.645306167193	70	48	1
708	143.513463161595	-94.6988277491182	46	43	1
709	136.55328393844	-82.4254219876602	70	51	0
710	133.059304091614	-76.7523226151243	65	51	0
711	126.099185986794	-64.47889904771	71	54	0
712	115.150019991153	-45.5894448487088	66	49	0
713	107.667034863785	-33.3003011867404	59	51	2
714	100.707064962131	-21.0268343770877	56	44	2
715	93.7471363392542	-8.75335570052266	63	59	0
716	90.2532768865349	-3.0802198369056	84	46	1
717	83.2655865455745	8.26606081053615	72	58	0
718	72.8119476745487	26.212719887495	79	56	0
719	62.386226914241	45.0866214800626	89	68	0
720	55.426522929105	57.3601654367521	68	52	1
721	51.9327714025858	63.0333339720964	78	60	1
722	44.4501690132893	75.3225930957124	78	67	1
723	33.4739098628634	93.2850501043722	82	44	1
724	26.5143723264919	105.558643250726	72	45	1
725	19.5548760698293	117.83224826213	67	49	3
726	16.0612243023934	123.505447354168	52	45	1
727	9.10178916633595	135.779070169665	77	52	0
728	2.14239531033672	148.052704851143	68	59	1
729	-4.81695726542966	160.326351397671	69	44	0
730	-15.2698314434965	178.273235626519	69	41	1
731	-21.7339827538235	189.603990600444	64	47	1
732	-28.1702502852422	201.861971461214	74	50	0
733	-31.6359169165371	208.462426925078	67	41	0
734	-38.0721254441887	220.720423499122	49	56	0
735	-47.4509699047776	239.5631909566	71	50	0
736	-50.3936346451519	246.147953792475	67	49	0
737	-55.7559979284415	259.301776185632	79	39	1
738	-64.0888015397359	278.1131631881	57	47	1
739	-69.4789357552654	290.339788498357	58	54	0
740	-74.3182458897354	303.477924608625	65	46	0
741	-79.1575241366518	316.616066721268	63	47	0
742	-83.9967704957817	329.75421484001	72	38	0
743	-88.8359849671833	342.892368962988	65	33	0
744	-93.1522415573127	356.014814645052	61	37	0
745	-97.468469402811	369.137265185826	61	50	1
746	-102.307591354824	382.27543611452	63	47	0
747	-106.62376013957	395.397896915674	73	55	0
748	-110.912032198859	409.447578171268	68	48	0
749	-113.303681762482	416.943886880763	60	46	0
750	-115.200273423921	423.497264283709	64	45	0
751	-121.4129255609	443.173120184802	69	38	0
752	-128.148428579327	462.864704993553	62	42	0
753	-132.987334437203	476.002914325334	56	36	1
754	-135.406775407842	482.572021243162	63	40	0
755	-139.72272416146	495.694519299082	63	61	1
756	-145.935139936802	515.370414969511	77	34	0
757	-150.251017612638	528.492924902588	69	46	0
758	-155.089770315739	541.63116183877	65	38	0
759	-159.405588929425	554.753682030365	79	32	1
760	-163.721378797432	567.876207081601	67	41	2
761	-168.56003897835	581.014460821636	87	39	1
762	-172.875769783917	594.136996130459	64	52	1
763	-177.191471843515	607.259536299855	64	50	1
764	-182.030039501376	620.397806844674	56	39	1
765	-186.345682497951	633.520357271656	83	54	0
766	-190.661296748673	646.642912557349	64	48	1
767	-194.976882253308	659.765472702682	61	44	1
768	-199.292439011857	672.888037705794	60	54	0
769	-203.607967024203	686.010607568547	71	46	0
770	-207.895574906142	700.060397861525	61	65	0
771	-212.706035074429	714.12592237629	63	46	0
772	-217.021473190165	727.248507354409	69	44	0
773	-221.33688255935	740.371097190306	58	47	0
774	-226.1751415896	753.509422934614	71	55	0
775	-230.490491894598	766.632023029961	80	43	0
776	-236.702026212413	786.30806607008	91	61	0
777	-241.017305436311	799.430678039789	65	48	1
778	-243.436370329582	805.999852462672	66	47	0
779	-250.170647409337	825.69165061228	53	41	0
780	-256.904857451504	845.383460520767	64	41	1
781	-259.323868108797	851.952644844539	69	49	0
782	-263.639000455849	865.075282187201	68	47	1
783	-270.373076422256	884.767115612514	77	57	0
784	-274.688136115787	897.889765373431	63	47	0
785	-276.584225014027	904.443223367445	69	44	0
786	-280.89924237231	917.565880144015	66	47	0
787	-287.661053325282	936.330528248101	79	51	0
788	-291.508967204136	947.583027046174	60	46	0
789	-292.910061434726	953.193538409658	61	56	0
790	-294.861917716858	957.892574419267	74	50	0
791	-299.204729290796	970.088036161847	50	65	0
792	-302.00687523291	981.309065180831	82	46	0
793	-302.885091552278	986.903839770705	66	50	1
794	-303.352113119909	988.774011604488	66	32	0
795	-303.268369757512	991.555658267811	82	46	0
796	-302.578033722588	997.103210913949	67	53	0
797	-302.438461869955	1001.73928874917	61	56	0
798	-303.923263747536	1004.56815774459	78	41	0
799	-306.481674868963	1006.50129392277	69	45	0
800	-309.61876351753	1006.5957420487	61	51	0
801	-312.288837047468	1004.82001947053	75	44	1
802	-313.969049352163	1001.15838320926	66	62	0
803	-314.108633464202	996.522305577993	68	46	0
804	-312.679667855497	991.83900202997	56	46	0
805	-310.260829710052	985.269784684293	57	50	0
806	-308.803939887264	981.513698101975	63	45	0
807	-305.918066896615	973.074311030097	61	46	0
808	-301.080337523657	959.935886239633	61	42	0
809	-297.204548509675	949.610593835823	69	48	0
810	-293.384563143423	937.430874207988	76	40	0
811	-289.06960697507	924.308203923516	64	56	0
812	-284.231762519223	911.169800135307	60	48	0
813	-279.916747284937	898.047140108421	63	44	0
814	-275.573795745324	885.851700474508	70	42	0
815	-271.230817542237	873.656265703961	68	31	0
816	-266.915718153003	860.533620251343	55	34	1
817	-262.572685583029	848.338195198216	69	49	1
818	-258.752494870569	836.158510114066	60	49	0
819	-254.437312897877	823.035878699273	64	54	0
820	-250.094200757507	810.840467685834	71	52	0
821	-245.751061954012	798.645061532035	39	60	1
822	-241.435795827303	785.52244469244	72	36	0
823	-237.120500953984	772.399832709692	65	56	0
824	-232.28229960904	759.261493729427	63	58	0
825	-227.966945671244	746.138892006129	59	54	0
826	-223.651562986779	733.01629514154	72	57	0
827	-219.336151555821	719.893703132868	66	52	0
828	-215.515702307981	707.714061231352	63	59	1
829	-212.134437866043	698.331799103878	49	55	0
830	-209.743146379828	690.835428907536	70	48	1
831	-207.84684135369	684.282004498877	49	53	0
832	-206.417635663936	679.598740708083	70	32	0
833	-204.96053601749	675.84269301407	66	49	0
834	-203.036325619614	670.216486559249	68	54	0
835	-202.102108204388	666.476168135181	68	40	0
836	-201.634998808964	664.60600901302	60	56	0
837	-200.672889158595	661.792906505056	63	47	0
838	-200.177889134968	660.849963120185	57	39	0
839	-199.21577754803	658.03686097078	58	42	1
840	-197.786551998579	653.353600420058	57	43	0
841	-197.319438945618	651.483441837132	54	38	0
842	-195.862320385	647.727397562936	58	34	0
843	-191.023830237624	634.589110180736	71	44	0
844	-185.746071684698	618.653456097469	82	40	0
845	-183.849691534764	612.100043679588	60	48	0
846	-181.953304983792	605.5466322219	56	55	1
847	-177.637614977837	592.424087182619	74	47	0
848	-170.379675982811	572.716692560352	65	44	0
849	-163.672448223748	552.09781907592	56	39	0
850	-159.384518572595	538.048078985885	67	46	0
851	-156.965150185861	531.478957344778	77	46	0
852	-152.126389496145	518.340718569234	51	42	0
853	-145.391097596439	498.649092568085	73	45	0
854	-141.075169254676	485.526588561945	63	54	1
855	-138.655738662987	478.957478326745	52	47	1
856	-134.367639921431	464.907766305842	57	42	0
857	-127.660040310177	444.288955808617	66	50	0
858	-122.82107632386	431.150753637776	64	58	0
859	-118.504999027529	418.028275009245	54	44	0
860	-114.18889298616	404.905801239423	68	50	0
861	-109.349836479465	391.767615875229	69	52	0
862	-105.033671377169	378.645152364857	55	45	0
863	-100.717477530066	365.522693714127	64	45	0
864	-96.4012549383333	352.400239923038	72	58	0
865	-92.0850036019692	339.277790990658	64	56	1
866	-87.2457939438755	326.139633233659	56	35	0
867	-82.4065523981117	313.001481479965	67	49	0
868	-77.5672789647942	299.863335732371	70	41	0
869	-72.2050393497339	286.709484177642	63	47	0
870	-66.8427647019271	273.555639899336	74	45	1
871	-61.4804550214321	260.401802897453	68	41	1
872	-55.5951712941169	247.232263425365	61	42	0
873	-49.6819960947032	234.989948242903	62	37	1
874	-43.7687854687683	222.747641747817	70	52	1
875	-34.3898838429013	203.904883352108	64	37	1
876	-25.0108959442005	185.062146742828	56	44	0
877	-22.0681454961887	178.47740268521	77	49	0
878	-18.5745914084255	172.804171281867	59	42	1
879	-8.12171570106875	154.857279228047	62	50	0
880	2.30340920225717	135.983198196627	70	49	1
881	9.26282529946184	123.709564233199	76	40	1
882	12.7564682725933	118.036359554157	68	51	0
883	20.2389013947686	105.747043006122	80	55	1
884	31.1872375844978	86.8573353923857	67	56	0
885	34.653107561986	80.2569336444139	71	47	0
886	38.1468217297224	74.5837506065145	74	52	3
887	48.6001906844904	56.6370035586879	70	66	2
888	59.053650121321	38.6902832267806	78	82	2
889	66.013397785835	26.4167459150776	76	81	2
890	69.4793741566245	19.8163738101721	76	63	1
891	76.4670088242274	8.47007010132074	69	56	0
892	86.9207103435765	-9.47657899558544	54	49	2
893	90.3867502296343	-16.0769333131611	69	68	3
894	97.8974741370184	-27.4388922024518	63	48	0
895	108.874332694104	-45.4011760568246	69	38	0
896	115.83436904347	-57.6746285669506	74	40	0
897	122.82226035255	-69.020853323862	72	54	0
898	129.782377661089	-81.2942820889875	72	50	0
899	136.742536247941	-93.5676989881322	52	48	1
900	143.702736112755	-105.841104021296	62	38	0
901	150.662977256114	-118.114497186616	77	46	1
902	154.157016552868	-123.787581351586	69	48	0
903	161.640303565946	-136.076639689505	64	52	0
904	172.617724637501	-154.038752836175	69	36	1
905	179.57813222328	-166.312096807174	44	52	0
906	186.538581086905	-178.585428912193	66	53	0
907	193.526868709887	-189.931533151306	58	48	1
908	200.487398530415	-202.204841509461	73	50	0
909	207.447969628265	-214.478138001636	73	50	0
910	214.408582003438	-226.751422625035	78	37	0
911	221.369235655642	-239.024695383385	72	53	0
912	228.35772007989	-250.370740217157	65	47	0
913	235.318454688415	-262.643989228643	58	42	1
914	242.279230573855	-274.917226373218	68	38	0
915	249.267832439393	-286.263235560618	62	59	0
916	256.228689280455	-298.536448956467	70	45	1
917	263.189587398083	-310.809650487266	60	47	0
918	270.701313655358	-322.171293576248	58	54	0
919	278.185302608879	-334.46013912838	68	39	2
920	285.146325886832	-346.733303328976	69	42	0
921	292.135165338754	-358.079239499755	64	46	0
922	299.096269571106	-370.352379952557	57	56	0
923	306.057415079675	-382.625508535653	67	44	0
924	313.046371970559	-393.97140905913	74	53	0
925	320.007598433003	-406.244513897225	68	41	0
926	326.968866171374	-418.517606864683	63	56	0
927	333.930175185611	-430.790687964298	49	45	0
928	340.891525475367	-443.063757196069	70	37	0
929	347.85291704064	-455.336814558133	56	48	0
930	354.814349881664	-467.609860052355	65	44	0
931	361.803582920693	-478.955677408725	59	38	0
932	368.765096714196	-491.228699153289	67	41	0
933	375.231379040808	-502.5588361267	62	44	0
934	380.707146270433	-512.00321844779	51	40	0
935	385.136876995442	-521.416282719932	71	53	2
936	388.025285483629	-529.855160900392	72	47	2
937	389.923145583947	-536.408294790424	61	45	0
938	391.325730824959	-542.018556805328	72	42	0
939	392.756071885698	-546.701601976529	47	43	1
940	395.260236122878	-550.488738739863	65	51	0
941	399.939793861646	-551.556839915924	51	48	0
942	404.17956693715	-549.827633957379	67	44	1
943	405.831915973104	-547.092943892814	58	36	1
944	405.419878293527	-543.368425581604	64	33	0
945	402.943459633505	-538.65407834854	58	43	0
946	399.944014443376	-533.924076016061	61	47	0
947	396.42154441477	-529.178417479619	82	39	0
948	392.431555219286	-522.562668786384	69	44	0
949	388.469331623579	-515.01969989296	64	50	0
950	384.507122550043	-507.476727131754	68	48	1
951	379.526626667008	-498.975222047418	58	53	1
952	374.078636604652	-488.603621523827	63	51	0
953	368.630673998268	-478.23201368656	67	54	1
954	362.136690212763	-467.829082104377	60	47	0
955	355.147476316313	-456.483264888637	67	48	0
956	348.158300501702	-445.137435784563	69	45	0
957	344.663726875384	-439.464516771957	56	37	0
958	337.702372726868	-427.191453586332	62	43	0
959	327.246535425773	-409.245444671251	61	43	0
960	320.285283667617	-396.972351809032	67	51	0
961	312.828829033824	-383.756366560236	62	56	0
962	305.34465006704	-371.467583878897	72	53	0
963	298.383526663529	-359.194453706965	70	52	1
964	290.899434643274	-346.905644653365	72	47	0
965	283.41538682906	-334.616821951233	53	55	0
966	276.454390183266	-322.343654463068	66	45	0
967	269.49343481398	-310.070475103334	69	49	0
968	262.532520721143	-297.79728387855	64	47	0
969	259.03818786901	-292.124291873537	66	51	0
970	252.077334892179	-279.851082840003	63	47	1
971	241.622239539633	-261.904855081812	71	45	0
972	234.66148895584	-249.631616373546	69	42	0
973	227.177782826533	-237.342690935358	74	47	0
974	219.666329326225	-225.980967902578	63	45	1
975	212.705703904794	-213.707691866904	61	51	0
976	209.239303660113	-207.107441378757	55	44	1
977	202.278740953479	-194.834147547372	62	51	1
978	191.824075304205	-176.887792550959	65	47	1
979	184.863614992413	-164.614469044842	73	70	0
980	177.903195958235	-152.341133671813	60	44	0
981	170.915015440085	-140.995002406649	68	38	0
982	163.431693499791	-128.705960577354	69	52	0
983	155.94841576746	-116.41690510232	52	39	0
984	148.960355399293	-105.070736473426	71	45	0
985	142.000142487464	-92.797340027988	62	43	1
986	135.039970854181	-80.5239317156374	73	47	1
987	128.079840498918	-68.250511537306	71	49	1
988	121.119751422142	-55.9770794920623	51	50	1
989	114.159703623969	-43.7036355789751	65	49	4
990	106.676724847057	-31.4144901009277	73	55	0
991	99.1659710950917	-20.0525468355045	66	39	2
992	92.2060484637041	-7.77906559966505	75	42	1
993	85.2461671113269	4.49442750588059	72	47	1
994	78.2585030624759	15.8407166497782	67	62	4
995	71.2987026698538	28.1142334975302	85	65	3
996	64.3389435564168	40.3877622112632	96	67	1
997	57.3792257222813	52.6613027900457	103	64	0
998	50.4195491676219	64.9348552357405	85	50	2
999	43.4599138920312	77.2084195483476	71	49	0
1000	35.9773620629567	89.4976941300556	80	36	0
1001	28.9899755399092	100.844067283906	80	52	0
1002	22.5534189856844	113.101967940107	77	59	0
1003	15.5939472306054	125.375579725951	59	43	0
1004	8.63451675558463	137.649203376845	80	60	1
1005	1.67512756056385	149.922838892788	73	62	0
1006	-5.83501277165487	161.284974138252	58	55	0
1007	-12.7943195401458	173.558634253219	81	62	1
1008	-19.2306386880227	185.816600965336	80	53	0
1009	-26.1898643603781	198.090283954516	62	41	0
1010	-32.5982559110271	211.275487538427	82	58	0
1011	-38.5115152135259	223.517778022215	62	50	2
1012	-44.4247390895616	235.760077193379	68	44	0
1013	-50.3100739818765	248.929600681178	59	39	0
1014	-56.1953706944478	262.099132841453	68	39	0
1015	-62.1084855404915	274.341458057985	65	52	1
1016	-69.918295163312	293.137146815658	77	39	0
1017	-77.177240852383	312.844354126602	50	50	0
1018	-79.5968734715716	319.413426231593	70	38	1
1019	-84.4361147944001	332.551574948244	74	40	0
1020	-91.6949169890722	352.258809278719	62	51	0
1021	-96.5340785924345	365.396973003633	61	47	0
1022	-101.373208307778	378.535142734647	57	37	0
1023	-105.689384407713	391.657602458261	57	42	1
1024	-110.005531762668	404.780067038722	60	37	0
1025	-114.84456895804	417.91825357452	62	45	0
1026	-117.264075597748	424.487349094823	59	45	1
1027	-121.580148733803	437.609826635569	71	53	1
1028	-127.792747605126	457.285692675039	56	45	0
1029	-131.557964400155	471.319678423926	67	42	1
1030	-135.846064232988	485.369387749583	67	61	0
1031	-140.162008285872	498.491886344738	63	50	2
1032	-144.477923593426	511.614389797673	66	50	1
1033	-148.793810155359	524.736898109317	75	37	1
1034	-153.109667971963	537.859411282465	57	49	0
1035	-157.948399694287	550.997651815414	54	47	0
1036	-162.264198448858	564.120175247081	80	54	0
1037	-166.579968457401	577.242703536525	71	48	0
1038	-170.895709720382	590.36523668468	53	38	1
1039	-175.211422237626	603.487774692476	69	50	0
1040	-179.527106009016	616.610317558981	64	37	0
1041	-183.842761034379	629.732865285128	67	38	0
1042	-188.681278966076	642.871144222096	62	46	0
1043	-192.996874928474	655.993702204898	80	44	0
1044	-197.312442144495	669.116265048273	73	45	1
1045	-201.627980614605	682.238832748495	73	39	0
1046	-205.943490338454	695.361405308358	68	53	0
1047	-210.781855111418	708.499711850658	60	47	0
1048	-215.097305771546	721.622294667177	70	48	0
1049	-219.412727685005	734.7448823452	85	59	0
1050	-224.250999933109	747.883205687627	69	57	0
1051	-228.566362782498	761.005803623237	65	38	1
1052	-232.853799475823	775.055621982552	57	31	0
1053	-237.141205333057	789.105445201509	59	56	1
1054	-241.456479855871	802.228057708591	60	46	0
1055	-246.294596632826	815.366408649832	66	45	1
1056	-250.609812090755	828.489031416364	69	55	0
1057	-254.9249988019	841.611659040675	45	50	0
1058	-259.763023052481	854.750026783906	63	46	0
1059	-264.078150698333	867.872664664872	51	46	0
1060	-268.393249597168	880.995307404548	65	33	0
1061	-272.708319748694	894.117955004796	69	35	0
1062	-277.023361152969	907.240607460961	63	47	0
1063	-281.338373810169	920.363264773972	63	44	0
1064	-285.653357719886	933.485926946625	71	34	0
1065	-289.996224080678	945.681378425099	62	55	0
1066	-293.844121962611	956.933879620396	61	40	0
1067	-297.719911002205	967.259169104509	66	44	0
1068	-300.577890582383	976.625765948556	70	49	0
1069	-301.923132941825	984.090711832978	64	51	0
1070	-302.278498413274	989.66974576842	70	37	0
1071	-301.588163525681	995.217298545875	65	57	0
1072	-300.925743914035	999.837635871023	75	44	0
1073	-300.814087742881	1003.54649817199	74	41	1
1074	-303.344586184015	1006.40684806183	58	58	0
1075	-307.499455580604	1007.4599919375	58	42	0
1076	-310.692375900922	1005.70000971481	77	41	1
1077	-312.895435209735	1002.05411475431	62	48	0
1078	-313.03501822002	997.418037099764	64	37	0
1079	-311.139034325955	990.864561125636	56	43	0
1080	-308.748108795029	983.368129154667	60	58	1
1081	-306.357174133707	975.871698684059	71	44	0
1082	-302.948439118045	967.416572707705	53	42	0
1083	-299.56760312221	958.034234142862	61	57	0
1084	-296.214663719351	947.724682984874	67	34	0
1085	-292.366761963989	936.472179850563	59	56	0
1086	-288.546749006142	924.292465020902	58	47	1
1087	-284.231762519223	911.169800135307	58	49	1
1088	-279.393886172504	898.031402351335	58	45	0
1089	-274.583885267202	883.965795028955	75	43	0
1090	-269.278891737689	868.957241675816	77	41	0
1091	-263.973858095182	853.948695581406	63	41	1
1092	-259.191652525042	838.955891913734	53	43	0
1093	-254.437312897877	823.035878699273	62	45	0
1094	-249.160062426934	807.100137513131	61	52	0
1095	-243.854869382107	792.091619133018	62	36	0
1096	-239.072511816397	777.098840653896	53	47	0
1097	-233.767240342917	762.090336133726	61	47	0
1098	-228.461928757082	747.081838874146	69	47	0
1099	-223.679458038998	732.089079588652	68	39	0
1100	-218.86905690853	718.023541853763	70	34	0
1101	-214.058621575648	703.958010118455	58	48	0
1102	-209.276043617283	688.965268827975	76	39	0
1103	-204.465538722638	674.899749089032	64	42	0
1104	-199.654999625927	660.834235351533	67	47	0
1105	-194.844426327327	646.768727613613	54	42	1
1106	-190.033818826778	632.703225875273	71	47	0
1107	-185.746071684698	618.653456097469	77	38	0
1108	-181.458293707343	604.603691177443	64	34	0
1109	-176.647586969077	590.538206234574	68	54	0
1110	-171.808963490766	577.399942855351	58	47	0
1111	-166.970308123447	564.261685481295	76	53	0
1112	-162.654523509205	551.139157180674	61	38	0
1113	-158.338710149284	538.016633739695	63	40	0
1114	-154.022868043859	524.894115154631	74	48	0
1115	-149.734874403686	510.844385861419	57	52	0
1116	-145.446849928703	496.794661427848	48	51	0
1117	-141.130919500487	483.672157418914	58	53	1
1118	-136.292048035131	470.53393844422	55	49	2
1119	-131.976058545231	457.411444695666	62	41	2
1120	-127.660040310177	444.288955808617	49	44	0
1121	-122.82107632386	431.150753637776	72	47	0
1122	-117.982080449117	418.012557473034	63	38	0
1123	-113.66597283684	404.890084244311	78	49	0
1124	-109.349836479465	391.767615875229	61	40	0
1125	-105.033671377169	378.645152364857	69	52	1
1126	-100.717477530066	365.522693714127	69	40	1
1127	-93.4587420322932	345.815443126485	59	36	1
1128	-88.6195451738895	332.677283575758	56	39	0
1129	-83.7803164280485	319.539130028337	69	55	0
1130	-76.5214135196293	299.831910966896	61	34	0
1131	-71.6821050546132	286.6937724296	65	44	0
1132	-66.3198288335698	273.539928819053	71	40	1
1133	-60.4345801377785	260.37038213294	79	45	0
1134	-54.5214388150489	248.128059735522	64	51	0
1135	-48.6082620656816	235.88574602548	65	40	0
1136	-42.7229015868506	222.716225370765	71	57	0
1137	-36.809652609285	210.473929027095	60	40	0
1138	-30.3734233378782	198.215934735723	74	54	0
1139	-23.9650030597113	185.030735004693	62	44	0
1140	-17.5286955969059	172.772761132568	70	41	0
1141	-10.569400411041	160.499093286693	65	64	0
1142	-3.61006394494325	148.22543730773	66	53	0
1143	3.34931380109629	135.951793192886	79	51	1
1144	10.3087328270776	123.678160943091	83	56	1
1145	17.2681931331754	111.40454056114	63	49	1
1146	24.2276947190403	99.1309320423752	72	36	2
1147	31.1872375844978	86.8573353923857	62	43	0
1148	38.1468217297224	74.5837506065145	74	47	3
1149	45.1342786299065	63.2373934462667	83	53	2
1150	52.6169061768451	50.948136000894	92	72	1
1151	60.0995779332588	38.6588921993971	79	54	3
1152	67.0871549872681	27.312572401017	77	54	1
1153	74.0469452621182	15.039048681967	85	52	3
1154	81.0067768158042	2.76553682796657	80	60	3
1155	87.9944713172736	-8.58074732683599	66	64	3
1156	94.9543838305981	-20.8542354367673	73	45	0
1157	101.91433762305	-33.1277116797864	69	44	0
1158	109.397306629806	-45.4168654689565	65	44	0
1159	116.880319845339	-57.7060056123883	79	44	0
1160	123.86821386026	-69.0522286510095	64	47	1
1161	130.828334097576	-81.3256557006389	65	43	0
1162	137.788495613378	-93.5990708852187	63	50	0
1163	144.748698407318	-105.872474202886	61	51	0
1164	151.708942479454	-118.14586565271	63	49	0
1165	158.697033299541	-129.492029291578	67	38	0
1166	165.657358329685	-141.765396998264	64	41	0
1167	172.617724637501	-154.038752836175	72	52	1
1168	179.57813222328	-166.312096807174	54	46	0
1169	186.538581086905	-178.585428912193	80	42	0
1170	193.526868709887	-189.931533151306	74	40	0
1171	201.038186947117	-201.293303627521	71	43	1
1172	208.521751906432	-213.582276459783	68	52	0
1173	214.959370152734	-225.839883006178	70	51	0
1174	221.397026748396	-238.097479339689	67	47	0
1175	228.35772007989	-250.370740217157	73	54	0
1176	235.318454688415	-262.643989228643	60	37	1
1177	242.279230573855	-274.917226373218	60	46	0
1178	249.267832439393	-286.263235560618	61	35	1
1179	256.228689280455	-298.536448956467	75	40	1
1180	263.189587398083	-310.809650487266	71	43	0
1181	270.701313655358	-322.171293576248	52	34	0
1182	278.185302608879	-334.46013912838	65	44	0
1183	288.640740852454	-352.406272900291	62	40	0
1184	299.096269571106	-370.352379952557	51	53	1
1185	306.057415079675	-382.625508535653	73	40	0
1186	313.569387486961	-393.987073333003	56	51	0
1187	321.604417554801	-405.364287746139	56	50	0
1188	329.116472894559	-416.725824275054	55	46	1
1189	336.105549444561	-428.071685686707	50	47	0
1190	342.571643146104	-439.401874563657	54	42	0
1191	348.514749943861	-450.716393289156	72	44	1
1192	354.457889416313	-462.030903310515	74	45	0
1193	360.401061563869	-473.345404627733	62	53	0
1194	366.344266386237	-484.659897241741	60	43	1
1195	372.287503883243	-495.974381147884	59	41	1
1196	377.735500292794	-506.345983748324	59	41	0
1197	382.165218078881	-515.759051281027	63	38	0
1198	386.099678457133	-524.229242354631	44	40	2
1199	389.015843680012	-531.740903508849	71	43	0
1200	390.91370628163	-538.294036917388	61	50	0
1201	392.316293570097	-543.904298574664	52	55	0
1202	395.287987251184	-549.561522432603	70	42	0
1203	399.389009308943	-552.468402612954	64	42	1
1204	402.554965488147	-551.63510708604	61	44	0
1205	404.730350168364	-548.916070671752	72	47	0
1206	405.392129265296	-544.295641929843	60	42	0
