# Supplementary material for: Bayesian algorithm to estimate position and activity of an orphan gamma source utilizing multiple detectors in a mobile gamma spectrometry system
Source: PLoS One. 2021 Jan 22;16(1):e0245440. doi: 10.1371/journal.pone.0245440 (PMC7822251; doi:10.1371/journal.pone.0245440)
Supplement: S1 Data — (GZ) [file pone.0245440.s001.gz › synth_data_Cs-137_setup_16_real_5.csv]

	V1	V2	V3	V4	V5
1	301.080709035625	-907.75092101004	64	42	0
2	301.080709035625	-907.75092101004	53	52	0
3	301.080709035625	-907.75092101004	61	52	0
4	301.080709035625	-907.75092101004	54	62	0
5	301.080709035625	-907.75092101004	60	64	0
6	301.080709035625	-907.75092101004	59	51	0
7	301.080709035625	-907.75092101004	72	44	2
8	301.080709035625	-907.75092101004	50	58	0
9	301.080709035625	-907.75092101004	75	53	0
10	300.557689904759	-907.735259449109	63	43	0
11	299.539416980813	-906.776719901711	70	55	2
12	298.025891281897	-904.875302009284	73	57	0
13	296.017114507151	-902.031005220488	53	59	1
14	293.017837849329	-897.300950100645	62	34	0
15	289.028068790736	-890.685134472325	58	51	0
16	285.038312427991	-884.06931496039	71	59	2
17	281.048568760627	-877.453491570428	62	50	0
18	274.610390309012	-865.196043969132	69	58	0
19	270.153212307021	-856.710112723522	69	51	0
20	264.650028624164	-848.192844683304	70	48	1
21	256.698463134933	-834.033938106149	54	56	0
22	254.25006571121	-828.392305410467	59	56	0
23	247.261258062907	-817.046363388188	55	40	0
24	236.805897704791	-799.100211924873	60	50	0
25	229.32196345937	-786.811353734694	65	48	0
26	221.342853421986	-773.579594472423	60	65	0
27	213.391579236777	-759.420603594743	56	50	0
28	205.412572590634	-746.188813304529	77	67	0
29	197.433616728638	-732.95700749103	67	42	0
30	193.444157841383	-726.341098762117	85	45	0
31	185.988274071307	-713.124945392832	77	56	0
32	175.03824064252	-694.23574436456	64	46	0
33	167.554677881184	-681.946773409843	50	53	0
34	160.071159327112	-669.657788811252	77	42	0
35	153.110674247495	-657.384470342658	62	60	0
36	146.178030914976	-644.183924020268	69	45	0
37	138.694643762312	-631.894900338724	63	61	0
38	131.21130081726	-619.605863011442	64	56	0
39	123.72800208017	-607.316812038422	46	51	0
40	116.244747550983	-595.027747421525	66	64	0
41	109.284517594497	-582.75435432978	69	42	0
42	101.80135001603	-570.465263342485	62	45	0
43	94.318226645817	-558.176158711314	61	57	1
44	87.358123453334	-545.902728305198	70	56	1
45	79.8750870342483	-533.61359730456	77	51	0
46	75.8581902450533	-527.924790003337	56	51	1
47	68.8981923786923	-515.65132821165	64	65	0
48	58.4721832467476	-496.777505349368	71	38	0
49	51.0171429833863	-483.561105779372	79	49	2
50	43.534326386929	-471.271908408962	71	52	0
51	36.5745196017087	-458.998391518369	76	37	0
52	29.6147540956154	-446.724862761796	61	55	0
53	22.6550298688235	-434.451322139241	53	58	0
54	15.1723857126781	-422.162072951905	62	46	1
55	7.68978576600784	-409.872810122557	49	50	0
56	0.758022082794923	-396.672016434371	67	40	0
57	-6.20153249904979	-384.398426644504	61	58	0
58	-13.1610458010691	-372.124824986793	71	44	0
59	-20.6434715958312	-359.835510354489	68	63	1
60	-28.1258531804779	-347.546182079241	64	49	1
61	-35.0573977207532	-334.345327416435	65	48	0
62	-42.0167413756717	-322.071676591411	74	54	0
63	-48.9760437504738	-309.798013902269	77	48	0
64	-55.935304845043	-297.524339348078	56	46	0
65	-62.894524659263	-285.250652929768	76	51	0
66	-69.3029099093983	-272.065446172841	60	47	0
67	-75.7112538309884	-258.880229222588	52	63	2
68	-82.1195564239169	-245.695002075285	69	62	2
69	-88.0048791157897	-232.525474219583	71	57	1
70	-93.890163627977	-219.355937690474	75	60	0
71	-99.2524745355477	-206.202103375457	63	49	1
72	-104.61475041043	-193.048261783086	64	59	2
73	-109.976991252624	-179.89441291336	89	61	0
74	-114.816266355163	-166.756269592792	72	53	0
75	-119.655509570148	-153.618120266125	67	67	2
76	-124.494720897463	-140.479964935221	73	62	0
77	-129.333900336758	-127.341803599149	68	54	0
78	-134.14518270269	-113.276420666836	80	69	2
79	-138.433508244052	-99.2267475109547	64	56	4
80	-142.749670229154	-86.1042850874364	82	65	1
81	-147.588722951361	-72.9661009460688	68	67	0
82	-152.399874198076	-58.9006952149794	65	67	2
83	-156.688075129525	-44.8510015448555	72	64	1
84	-161.004116906202	-31.7285186043009	62	80	1
85	-165.815170075803	-17.6630960730836	56	65	0
86	-170.103277867485	-3.61338728945702	79	60	3
87	-174.419229750871	9.50911076925695	56	67	2
88	-179.258060923894	22.6473345132545	77	60	2
89	-183.573953745246	35.7698428314179	64	65	1
90	-187.861939653812	49.8195715881884	82	51	2
91	-192.672797825129	63.8850277159363	80	60	0
92	-197.511502277805	77.0232742642984	62	50	0
93	-204.246599997743	96.7149313250557	71	57	0
94	-210.953746959043	117.333815719001	64	49	0
95	-215.241545947734	131.383575243875	55	52	0
96	-217.137929410441	137.93698622752	66	41	0
97	-221.976462452207	151.075263377279	62	43	0
98	-229.206314096344	171.709905928001	64	53	0
99	-231.59765545791	179.206266826019	61	49	1
100	-233.493988470174	185.759685965255	81	54	0
101	-240.228721400024	205.451406016015	77	40	0
102	-246.963387293741	225.143137825653	62	49	0
103	-248.859672357037	231.696564639919	74	48	0
104	-253.202998638502	243.891935675405	72	62	0
105	-259.442550675769	262.640743661672	64	57	1
106	-263.785810510046	274.836126577109	58	54	0
107	-268.129043681431	287.031514353119	58	55	0
108	-271.921476826887	300.138390048407	63	50	2
109	-276.26465709164	312.333787002601	67	71	0
110	-280.635711213283	323.601973259822	65	57	1
111	-284.483870092197	334.854430313222	71	56	0
112	-288.332007081015	346.106891207397	70	55	0
113	-292.180122180143	357.359355940484	55	56	0
114	-295.505348771345	368.596089057624	70	63	1
115	-298.830556165543	379.832825114951	59	59	0
116	-302.678608288814	391.085300402716	71	52	0
117	-306.55454529915	401.410563979298	57	59	0
118	-310.430462268996	411.735831398517	66	52	0
119	-313.755590466433	422.972580465488	71	50	2
120	-317.108608793467	433.282116924413	46	59	0
121	-320.984467188886	443.607394903898	68	50	0
122	-324.309538078145	454.844153204933	63	58	1
123	-327.662501646671	465.153698899783	59	59	0
124	-331.043360329815	474.536031989381	66	53	0
125	-333.929263629776	482.97541221045	67	58	1
126	-336.320216661319	490.471838482656	64	65	0
127	-337.693372615147	497.00956916064	66	50	0
128	-338.048737259116	502.588603181764	56	61	0
129	-337.909165016434	507.224680941552	64	47	0
130	-337.825421637215	510.006327612326	63	62	0
131	-338.292442160426	511.87649951037	61	55	0
132	-339.80516068713	513.778153330088	69	50	0
133	-341.868642229529	514.768333360553	60	48	0
134	-344.482887788501	514.847040371038	57	58	0
135	-347.125049806898	513.998533421196	55	37	0
136	-348.777347891533	511.264112762176	52	57	0
137	-349.38394819008	508.498208309524	68	58	0
138	-348.944848700194	505.700819651596	73	55	1
139	-347.487963855965	501.944731622003	65	55	0
140	-345.508225163852	498.172902445309	72	59	0
141	-343.556398371002	493.473858713172	87	60	0
142	-340.20349865855	483.164299574681	56	60	0
143	-336.355641020113	471.911787312478	56	55	1
144	-334.898732039845	468.155703965575	76	55	0
145	-331.517875553924	458.773367908783	76	51	0
146	-326.707989676797	444.70773897972	61	53	0
147	-323.849952515506	435.341148974374	61	55	1
148	-320.469041888835	425.958822578192	58	67	0
149	-317.088115312217	416.576499119401	61	60	0
150	-314.23003479169	407.209916310385	59	48	1
151	-311.371940565819	397.843335660174	63	53	0
152	-307.990968385304	388.461020180956	79	54	0
153	-304.115020918776	378.135755605996	60	53	0
154	-300.266958523425	366.883279338479	66	55	0
155	-295.923910128768	354.687855893746	65	66	1
156	-291.580835070927	342.492437309586	52	53	0
157	-287.237733350135	330.297023586929	69	54	1
158	-282.92250591272	317.174399187788	68	60	0
159	-278.63514962903	303.124564100988	64	48	0
160	-273.824886360497	289.059001161717	78	57	0
161	-268.98669130425	275.920659763739	63	57	2
162	-264.176360788406	261.855108824559	76	47	0
163	-259.365996070148	247.789563884027	70	54	1
164	-255.050585694902	234.66697079502	52	53	0
165	-250.763039756508	220.617167013697	69	50	1
166	-245.952576956654	206.5516388705	70	53	0
167	-241.664967664168	192.501845343038	70	62	0
168	-234.958106115228	171.882908026688	54	47	4
169	-227.700394017738	152.175471083261	89	67	0
170	-225.281140707433	145.606328435242	61	51	0
171	-220.470496058348	131.540832091123	84	60	0
172	-215.659817207488	117.47534174379	48	56	0
173	-213.763420355972	110.921931725927	52	42	0
174	-209.447708404157	97.799389924854	54	42	1
175	-204.636949153326	83.7339133741334	58	57	3
176	-197.40680598584	63.0993175813928	78	74	0
177	-192.568082638667	49.9610715983436	70	57	1
178	-188.280111874221	35.9113379875198	84	61	0
179	-181.572705172002	15.2924938919023	56	55	1
180	-176.733871048957	2.15426770877093	67	51	1
181	-171.922879230056	-11.9111680397764	74	62	0
182	-167.111853210256	-25.9765977887437	66	57	0
183	-162.272921112191	-39.1148059619591	70	58	1
184	-157.956874132098	-52.2372899921611	73	61	2
185	-153.640798406792	-65.3597691617906	84	69	2
186	-151.221290083486	-71.9288655975834	91	73	1
187	-146.933038625633	-85.978552785702	60	53	1
188	-140.225208567397	-106.597324649803	74	64	1
189	-135.386089119245	-119.735499219969	60	62	3
190	-131.097728787223	-133.785168591887	66	68	2
191	-126.80933762138	-147.834833106957	81	70	0
192	-121.970123344276	-160.972990876064	64	59	1
193	-117.130877179326	-174.111142639071	79	63	2
194	-112.291599126998	-187.249288397841	70	49	0
195	-106.929354446591	-200.403139970265	64	47	0
196	-101.04413841886	-213.572695351206	64	70	0
197	-95.1588842115016	-226.742242063396	68	52	0
198	-89.2735918242252	-239.911780101247	64	44	1
199	-83.3882612573798	-253.081309461966	55	52	0
200	-76.979949899076	-266.266538261436	65	67	1
201	-70.0486530240742	-279.467464109883	60	68	0
202	-63.6124089555233	-291.725456078537	53	43	0
203	-57.1761265344685	-303.983437834308	69	52	0
204	-50.244702574797	-317.184329842217	67	67	1
205	-43.2853903434006	-329.457994333468	73	53	0
206	-35.8030852104421	-341.747349984944	72	47	0
207	-28.3207358673681	-354.036691993475	80	59	1
208	-20.8383423143532	-366.326020355336	65	67	0
209	-13.3559045513393	-378.615335077047	74	61	1
210	-6.39638006204041	-390.888936809264	72	58	0
211	0.535351950267795	-404.08974241931	67	51	0
212	8.01792112109251	-416.379018061794	70	44	0
213	15.500534501567	-428.668280059472	74	56	0
214	22.9831920912839	-440.957528414205	68	53	0
215	33.9596916006994	-458.919920266606	75	60	0
216	44.3854944139021	-477.793805492111	74	33	3
217	51.8683259093668	-490.083001109771	75	54	1
218	59.3512016138993	-502.372183083557	70	54	0
219	62.8172605370637	-508.972531457432	59	53	0
220	66.3111492808675	-514.645661018789	54	43	0
221	77.2880307192681	-532.607936846092	64	44	1
222	84.7710581009742	-544.897072438151	70	67	0
223	91.7033394871396	-558.09772301279	70	52	0
224	102.652635128063	-576.987146738917	82	44	0
225	110.135817605304	-589.276235973462	57	57	0
226	117.096061677439	-601.549627423286	60	50	0
227	120.590102326998	-607.222710728645	82	43	0
228	127.550407517119	-619.496084374376	68	55	0
229	138.500028568495	-638.385412138887	71	41	0
230	145.98342768877	-650.674435908906	56	69	0
231	152.943881079147	-662.947766308673	73	56	0
232	160.427367149387	-675.236763708293	61	53	1
233	167.910897426715	-687.525747462176	56	59	0
234	174.871477578534	-699.799040544778	69	51	0
235	181.832099007617	-712.072321760468	62	48	0
236	188.792761713848	-724.345591108315	69	56	1
237	195.781254740141	-735.691632529721	75	53	0
238	202.769785850018	-747.03766206	70	54	0
239	209.235353724041	-758.36800690461	62	59	1
240	215.205738901219	-768.75545336213	59	77	1
241	221.176154012734	-779.142891100608	71	60	0
242	227.146599058644	-789.530320114456	56	45	0
243	232.621848364128	-798.974854372442	82	59	0
244	237.574115323834	-808.403711998835	54	62	1
245	242.031174988719	-816.889678693376	62	59	0
246	246.516030435625	-824.448424353264	65	54	0
247	251.000902207452	-832.007165102288	68	57	1
248	254.962779296795	-839.550233782269	55	75	0
249	259.942920401518	-848.051848032512	63	52	0
250	265.446094947925	-856.569122156128	64	53	1
251	270.949291930825	-865.08638893161	57	60	2
252	276.947755964531	-874.54652906768	68	52	0
253	282.42323089065	-883.990996677428	68	66	1
254	287.870962821413	-894.362673164345	52	48	0
255	293.841740990058	-904.75000477396	64	50	0
256	299.840314293222	-914.210111435503	60	54	0
257	305.8111509601	-924.597425591201	60	46	0
258	311.782017560443	-934.984731024131	75	58	0
259	318.275937722938	-945.387687166221	58	49	0
260	327.713727774331	-962.375097446144	59	60	0
261	336.656324470649	-978.419612489641	52	43	0
262	342.627345955349	-988.806872857735	59	52	1
263	347.552337276866	-999.162813051604	61	69	1
264	349.505688530451	-1003.8615172198	66	49	1
265	351.459044332034	-1008.56022042781	56	64	1
266	354.814984773577	-1018.86918540392	56	42	1
267	356.65734593966	-1027.27675117739	73	61	1
268	358.087687697494	-1031.95979634766	44	56	0
269	361.142638509511	-1034.83537094388	68	47	0
270	365.299162940937	-1035.88781800773	66	65	0
271	368.988153343729	-1035.07017528266	67	52	1
272	371.686571362487	-1032.36679121666	66	54	0
273	372.320600098523	-1028.67357861344	74	63	0
274	370.862495556241	-1024.91775465105	73	55	0
275	367.835295780271	-1021.11497049127	66	64	0
276	363.789787659887	-1016.35366030689	72	49	0
277	360.295071538887	-1010.68078415096	66	47	1
278	356.800364938332	-1005.00790502224	74	57	0
279	352.810390928062	-998.392151474021	63	51	0
280	348.352908767527	-989.906305743381	69	57	0
281	343.400172367517	-980.477582522668	55	57	0
282	338.447458658367	-971.048853257671	65	56	0
283	332.971742084774	-961.60446037259	70	57	0
284	327.000785094919	-951.21718556527	67	65	2
285	321.029858038295	-940.829902036116	49	51	0
286	314.535939078953	-930.426949942484	69	57	0
287	308.069815934228	-919.09677134268	72	64	0
288	301.603728167305	-907.766582508571	67	44	1
289	294.614657998376	-896.420721142553	66	65	0
290	288.120874374697	-886.017727259547	74	57	0
291	282.645384544565	-876.573267048225	46	46	0
292	277.692933944461	-867.144463950768	72	60	2
293	272.71273453231	-858.642871002667	58	47	0
294	267.181770516618	-851.052822506055	72	61	0
295	261.678600437939	-842.535550468601	52	49	0
296	256.698463134933	-834.033938106149	66	53	0
297	251.718346239359	-825.532319683582	54	59	0
298	246.766027177975	-816.103479051962	79	48	1
299	241.318502419163	-805.731747376733	70	57	0
300	234.852773840714	-794.401453007944	62	68	1
301	227.864076383412	-783.055477890186	56	60	0
302	220.875417009345	-771.709490884095	58	57	0
303	213.391579236777	-759.420603594743	54	50	0
304	205.935572451912	-746.204486579634	55	43	0
305	198.451824802207	-733.915572011843	61	53	0
306	190.968121359765	-721.626643800177	71	56	2
307	180.018042805837	-702.737456100062	60	47	0
308	169.068064029445	-683.848239079118	64	44	0
309	161.584537659655	-671.55925721582	57	42	1
310	154.10105549742	-659.270261707716	61	52	0
311	147.140605570399	-646.996933065355	60	52	0
312	140.18019692105	-634.723592558876	67	58	1
313	133.219829549547	-622.45024018269	72	52	0
314	125.736519821512	-610.161192853935	65	45	0
315	118.281061157468	-596.944915938191	63	43	0
316	111.32082214707	-584.67152625788	59	63	1
317	104.360624414636	-572.398124708794	68	44	0
318	96.877490297542	-560.109024655074	59	46	0
319	89.3944003888173	-547.819910955615	66	48	0
320	82.462144493009	-534.619256206788	67	53	0
321	74.9791432453785	-522.330116151832	71	52	0
322	67.4961862065829	-510.040962450206	67	47	1
323	60.5362436011201	-497.767486282624	68	43	2
324	53.5763422747259	-485.493998249993	68	57	0
325	46.0935149313882	-473.204805456102	71	43	1
326	38.6107317968854	-460.915599018335	62	57	0
327	31.6509572364157	-448.642073670402	63	56	0
328	24.691223955364	-436.368536456488	55	59	2
329	17.2364005341078	-423.152075146325	52	56	0
330	9.75379301561043	-410.862815985456	56	41	1
331	2.79418809985509	-398.589241469279	51	66	1
332	-4.16537553642411	-386.31565508619	62	53	1
333	-11.1248978929361	-374.042056839913	73	64	0
334	-18.607332969259	-361.752745865844	64	55	1
335	-26.0897238357575	-349.463421246037	70	48	1
336	-33.0491194236092	-337.189785684459	59	54	0
337	-40.5314233353711	-324.900434699841	66	45	0
338	-48.0136830371339	-312.611070071347	67	55	1
339	-54.9729518552776	-300.337397199124	61	43	1
340	-61.9043312358554	-287.13649680838	66	47	1
341	-68.3127226150245	-273.951291624457	80	59	0
342	-74.721072665765	-260.766076242551	56	50	0
343	-81.1572340134298	-248.508066294715	60	60	0
344	-87.0704179879976	-236.265755503438	76	51	5
345	-92.9557111599715	-223.096220410429	63	56	1
346	-98.3180302790133	-209.94238741044	62	58	0
347	-103.680314365251	-196.788547134958	68	52	1
348	-111.434349082818	-176.13841366861	56	59	1
349	-118.665374286065	-155.50397813227	59	58	0
350	-123.504591067089	-142.365824004635	66	56	2
351	-125.924187499564	-135.796744686551	57	68	2
352	-128.343775960268	-129.227663870901	64	62	1
353	-133.155064008548	-115.162282139994	69	69	0
354	-139.862943239044	-94.5435220459476	81	62	1
355	-146.598620396922	-74.8519657840952	80	68	4
356	-150.886859302584	-60.8022785922512	68	63	0
357	-155.175067374134	-46.7525865407661	88	62	1
358	-160.014030720165	-33.6143868025392	87	65	1
359	-164.852962177945	-20.4761810619384	79	59	0
360	-169.141076472937	-6.42647335492074	81	80	1
361	-173.429159933468	7.62323920987546	57	62	0
362	-178.267996560491	20.7614617506042	64	67	2
363	-183.106801298738	33.8996902974322	67	57	2
364	-187.394790982071	47.9494185158983	56	66	0
365	-191.682749830536	61.9991515912116	73	51	1
366	-196.521459737094	75.1373969372362	61	64	1
367	-201.36013775476	88.2756482874975	60	56	0
368	-206.198783883476	101.413905641064	61	65	3
369	-211.560295156261	114.56789386645	52	57	0
370	-216.921771394496	127.721889368258	51	52	0
371	-221.760318711516	140.860165941529	77	55	1
372	-226.570946733118	154.925664079376	65	59	0
373	-230.858650032606	168.975440874696	62	40	0
374	-235.174211995094	182.098006967455	67	61	1
375	-239.489745211322	195.220577918924	61	59	1
376	-245.150771663524	215.808065278456	68	47	0
377	-251.33462015097	236.411291137338	68	52	0
378	-253.753774216631	242.980450267904	68	53	0
379	-255.622144940426	250.461096000858	72	46	1
380	-262.32876148721	271.08007025253	60	60	1
381	-267.166982756171	284.218403809704	72	39	1
382	-271.454398664762	298.268226485699	54	48	0
383	-275.74178373738	312.318054021336	72	36	1
384	-278.160850940505	318.88722844515	58	55	2
385	-282.476090431854	332.00984797813	79	36	0
386	-289.182427476509	352.628869250417	59	67	3
387	-296.411560298409	373.263637786731	51	57	1
388	-300.726679572894	386.38627783116	65	49	0
389	-305.041770100361	399.508922734298	66	49	1
390	-309.851785633597	413.574525239877	71	47	0
391	-314.661766963487	427.640133745037	48	51	0
392	-319.00467581267	439.835578754544	70	58	2
393	-322.824701368227	452.015289745294	56	51	0
394	-326.672614826181	463.267789026722	60	55	1
395	-330.576331533084	472.665861058049	67	52	0
396	-333.957177006989	482.048196666874	77	56	0
397	-336.320216661319	490.471838482656	72	66	0
398	-337.665458300558	497.936784706078	68	52	0
399	-338.020822816179	503.515818731859	67	46	1
400	-337.881250559527	508.151896497235	61	63	2
401	-337.741678232851	512.787974292412	59	65	0
402	-338.152869220066	516.512577317655	58	54	3
403	-340.160519668309	519.357187697664	77	63	0
404	-343.269695286173	520.378850662149	50	64	0
405	-346.43470230879	519.546084789559	61	58	0
406	-349.132695859647	516.843148002401	60	46	0
407	-350.290062234446	513.165770289488	62	52	0
408	-349.356031275704	509.42542382516	76	44	1
409	-347.404214502079	504.726378173567	57	55	1
410	-344.95745816722	499.084376343526	58	63	1
411	-342.510695011821	493.442376015708	63	59	0
412	-340.119754493353	485.945946143009	77	58	0
413	-337.233865400718	477.506561588496	72	47	0
414	-333.825109395257	469.051438962109	42	45	1
415	-330.472163887345	458.741888223216	70	46	0
416	-327.147112408769	447.505124892108	71	47	1
417	-323.299183206051	436.25262559019	67	51	1
418	-318.95628187171	424.057176232338	80	44	1
419	-314.641262464167	410.934516199864	64	56	0
420	-310.3262143092	397.811861027032	65	48	1
421	-303.097195757204	377.177067247219	61	56	0
422	-295.868101984146	356.54228696879	69	38	0
423	-293.449086178269	349.973101722077	78	55	0
424	-289.161803528666	335.923254760914	80	42	0
425	-282.45543479122	315.304234311916	67	50	1
426	-280.036371567228	308.735057463869	75	61	0
427	-275.226120296051	294.669492726214	76	42	0
428	-268.51960852684	274.050496628508	66	49	1
429	-264.232153640594	260.000677735545	53	50	0
430	-259.42178660701	245.935132791288	73	59	0
431	-254.611385371012	231.869593849406	55	60	0
432	-249.800949932833	217.80406090524	70	42	0
433	-244.962588498252	204.665749509819	66	50	1
434	-240.152085813286	190.600228567608	58	48	0
435	-235.864438544901	176.550441519357	80	45	2
436	-231.548871894134	163.427874879912	67	47	0
437	-226.738271128561	149.362370734103	69	47	0
438	-221.927636161156	135.296872586943	66	47	0
439	-217.089081915095	122.158595996909	68	71	0
440	-212.250495779852	109.020325412042	52	60	0
441	-207.439760522859	94.9548452664167	68	55	1
442	-203.151892132184	80.9050949215889	61	62	1
443	-198.836112231191	67.7825649967417	64	50	1
444	-194.025278895104	53.7171016493812	75	50	2
445	-189.214411357476	39.6516443025321	75	58	0
446	-184.898539991234	26.52913003508	64	59	0
447	-180.582639879431	13.4066206282005	84	64	1
448	-175.743800302502	0.268395648337901	67	60	0
449	-170.93280280102	-13.7970388988033	66	60	1
450	-166.644685185864	-27.8467482188717	71	61	0
451	-162.328664864297	-40.9692371096462	77	59	0
452	-157.489698568359	-54.1074392842129	96	79	1
453	-152.678569946322	-68.1728510316461	65	56	2
454	-148.390327720554	-82.2225398374721	58	76	0
455	-144.07418719033	-95.3450082121417	80	63	0
456	-139.235094176314	-108.483187581412	69	57	2
457	-134.423834434943	-122.548576529138	71	53	1
458	-130.13546759967	-136.598244822584	64	54	1
459	-125.819206861779	-149.720692676492	74	62	1
460	-120.979987131024	-162.858849243261	49	51	1
461	-115.617803691071	-176.012712704949	72	43	2
462	-110.255585218314	-189.166568893939	61	72	1
463	-101.95072394528	-208.905195127241	62	53	1
464	-93.1228433731594	-228.659514084458	62	62	1
465	-90.1801974258851	-235.244282733649	75	40	0
466	-87.2375419338932	-241.829049214721	50	48	1
467	-81.3522023148253	-254.998575672507	69	65	0
468	-72.0011776736937	-274.768556586467	79	51	0
469	-62.1271164162317	-294.554222006351	65	49	1
470	-58.6614258818445	-301.15467372071	71	43	0
471	-52.2251139591681	-313.412647620775	49	54	0
472	-42.3230207276647	-332.271049062721	54	56	0
473	-38.8572666511755	-338.871483855881	60	71	0
474	-31.3749312306754	-351.160831348039	75	35	0
475	-20.4267419496318	-370.050584319048	45	67	0
476	-13.4672523472691	-382.324197961017	63	65	0
477	-5.98476353532169	-394.613499088213	70	63	0
478	1.49776948604267	-406.902786571532	71	69	1
479	8.45738585630897	-419.176362900995	70	45	0
480	15.9121756169479	-432.392839782871	63	49	0
481	23.3948415112682	-444.682087264955	74	38	1
482	30.382413153653	-456.028410501778	63	49	2
483	37.3421975703677	-468.30193765182	75	57	0
484	44.7971678525209	-481.518361845054	68	51	1
485	52.2800076524727	-493.807556591928	68	57	1
486	59.2399204332614	-506.081046438776	64	60	0
487	66.7228471853305	-518.370214817114	47	48	0
488	74.205818146118	-530.659369554371	64	57	1
489	81.1658576918999	-542.932822083123	56	61	0
490	88.6489156042808	-555.221950450912	69	38	0
491	96.1320177250891	-567.5110651711	63	53	1
492	103.092184035166	-579.784480388276	68	45	0
493	110.575373106985	-592.073568738997	78	53	1
494	118.058606386767	-604.362643445842	63	53	1
495	125.018899460207	-616.636021344922	55	52	1
496	132.502219690592	-628.925069683231	61	47	0
497	139.985584128532	-641.214104372077	68	50	0
498	146.94600396452	-653.487444956787	63	52	3
499	154.40165684378	-666.703669270501	66	49	0
500	161.885154148797	-678.99266395811	68	52	0
501	168.845702344435	-691.265967236832	57	71	1
502	175.806291817513	-703.53925864771	65	45	0
503	183.289918813389	-715.82821424026	80	49	0
504	190.773590016586	-728.117156186141	62	59	1
505	197.734306249884	-740.390410277992	63	56	1
506	204.695063760271	-752.663652503863	77	65	0
507	211.655862547748	-764.936882860027	61	53	1
508	218.588918823458	-778.137317444198	65	57	0
509	225.549801762216	-790.410524077713	57	61	0
510	232.510725977831	-802.683718840592	47	68	0
511	239.994699544564	-814.972570801154	61	56	0
512	247.478717317746	-827.261409115046	70	51	1
513	254.43976829137	-839.53456656076	63	57	0
514	261.400860541209	-851.807712136768	66	55	0
515	268.36199406744	-864.080845846795	59	38	1
516	275.846184268245	-876.369632334448	72	60	0
517	283.330418674974	-888.658405179158	60	53	0
518	290.291678957699	-900.931501566432	52	54	0
519	301.242784874514	-919.820393529721	77	58	1
520	308.727172657324	-932.109119996428	55	51	0
521	316.211604645476	-944.397832814604	70	47	0
522	323.696080838854	-956.68653198611	65	70	1
523	330.162306587968	-968.016685497947	56	72	0
524	339.600197365507	-985.004068193957	79	50	1
525	345.048206274339	-995.375668151304	67	54	0
526	349.505688530568	-1003.8615172198	86	59	0
527	352.944878901064	-1011.388834971	56	61	0
528	355.338017179107	-1018.8848402556	65	67	0
529	356.712850022945	-1025.4223185759	66	62	0
530	358.11543938925	-1031.03258004691	73	58	0
531	360.096569882066	-1034.80406262819	70	51	0
532	363.179274649243	-1036.75241944566	75	53	0
533	366.812766688585	-1037.78921115305	77	56	0
534	369.483438447875	-1036.01304473821	67	67	0
535	371.163537362823	-1032.35113835521	72	44	0
536	371.274532990472	-1028.64227296505	72	64	0
537	369.321145614784	-1023.9435791932	57	49	0
538	365.30338335823	-1018.25505412742	60	47	1
539	360.790351643926	-1011.62365468871	65	60	0
540	355.782055912365	-1004.04937924072	76	53	1
541	350.306255981443	-994.605009653606	73	48	0
542	344.36296276073	-983.290543957613	60	46	0
543	337.373648630979	-971.944755563512	67	49	0
544	330.412130845129	-959.671738998033	56	49	0
545	323.47841419722	-946.471494289115	54	54	0
546	316.516980559973	-934.198453994468	77	49	1
547	309.032567376969	-921.909741313197	62	56	0
548	301.57596328191	-908.693798746914	73	50	0
549	294.091640219325	-896.405058783479	67	55	1
550	286.607361362432	-884.116305176169	77	74	0
551	279.673911461548	-870.91598591581	65	44	0
552	272.71273453231	-858.642871002667	54	52	1
553	265.228587071411	-846.354078304954	59	51	1
554	257.77225873922	-833.138055793941	64	43	0
555	250.811210165091	-820.864903571084	53	51	1
556	243.327195566671	-808.576070867479	65	57	0
557	235.843225174351	-796.287224519067	67	54	1
558	228.359298988711	-783.998364523984	67	61	0
559	217.408885763027	-765.109276818112	76	48	1
560	210.448070866987	-752.836055896245	72	59	0
561	203.515084605839	-739.635607022792	72	64	0
562	196.582142820873	-726.435146302916	68	48	1
563	189.098458917055	-714.146214508452	58	52	0
564	178.120616278844	-696.184237596579	68	65	1
565	170.637041305192	-683.895272141322	71	52	0
566	166.647672448482	-677.279337249696	71	53	1
567	159.687155546388	-665.006029845215	71	51	0
568	149.260357486201	-646.132438489236	62	56	0
569	145.794046169845	-639.532163444906	62	61	1
570	138.310669030703	-627.243138903752	66	57	0
571	126.810292014736	-609.265343002975	68	47	0
572	119.327025273233	-596.976283883676	75	54	0
573	112.366783333826	-584.702895918861	60	47	0
574	105.406582672556	-572.429496085271	64	49	0
575	97.9512571661617	-559.213181958534	69	47	0
576	93.9621238924447	-552.597176278941	58	45	0
577	87.0020317530725	-540.323745079339	66	49	1
578	76.0250895583304	-522.361494760029	66	50	0
579	68.5421295883134	-510.072342901491	77	58	1
580	61.0870338084642	-496.855961544439	69	69	0
581	53.6041639659088	-484.566782407463	74	49	0
582	46.1213383321883	-472.277589628473	68	46	1
583	38.6663820207468	-459.061167387292	61	65	0
584	31.7344373709057	-445.86042625457	74	56	0
585	24.2517463185359	-433.571193488315	59	46	0
586	16.7690994754084	-421.281947075389	82	59	1
587	9.31432868825505	-408.065471249633	68	60	0
588	1.83177197386976	-395.776197561994	70	50	0
589	-5.12778393866029	-383.502609496936	80	53	0
590	-12.0594618163304	-370.301793830469	68	46	1
591	-19.5418871227303	-358.012481065467	72	41	0
592	-27.0242682191893	-345.723154655658	47	44	0
593	-33.9836544850841	-333.449517424218	70	47	1
594	-40.9429994708626	-321.175868326798	65	62	1
595	-47.8744582047802	-307.97499168478	63	47	0
596	-54.8337190318853	-295.701318866573	69	52	0
597	-61.7929385787575	-283.427634184249	56	51	0
598	-68.7242670757114	-270.22672198806	69	55	0
599	-75.6834024633281	-257.95301358588	70	45	0
600	-82.1195564239169	-245.695002075285	55	50	3
601	-88.0048791157897	-232.525474219583	83	47	0
602	-93.890163627977	-219.355937690474	62	56	0
603	-99.7754099606536	-206.186392490752	67	46	1
604	-105.660618113296	-193.016838616692	64	63	0
605	-111.022855809308	-179.862988414243	52	51	1
606	-118.253890421882	-159.228553771041	63	64	0
607	-123.0652508692	-145.163184640929	84	77	3
608	-127.381514246459	-132.040739496239	62	49	1
609	-131.697748878971	-118.918289492838	75	64	1
610	-136.509012408438	-104.852903563529	83	67	2
611	-141.320241737529	-90.7875116327778	75	65	0
612	-145.636384907004	-77.6650459701195	73	59	2
613	-152.344135014922	-57.0462640384212	70	50	2
614	-157.155249745934	-42.9808523086831	87	77	1
615	-161.471287864901	-29.8583688279614	57	67	1
616	-165.787297238829	-16.7358804875985	67	57	0
617	-170.626189044677	-3.59766754321754	78	68	2
618	-175.437173812359	10.4677669871598	72	62	4
619	-179.725216569612	24.5174865694717	62	74	0
620	-184.041105733602	37.6399954240769	63	62	2
621	-188.879870819685	50.7782311737537	72	46	0
622	-193.16782148194	64.8279658677056	59	68	2
623	-197.455741309328	78.8777054222301	68	52	0
624	-202.294411563373	92.0159579692408	78	53	1
625	-206.610151770641	105.138492201455	68	59	0
626	-210.89797950245	119.188246868551	60	55	1
627	-215.708671191474	133.253731793724	64	55	0
628	-220.024321503588	146.376281143166	80	59	2
629	-224.339943069557	159.498835348524	71	61	0
630	-229.178425967577	172.637121498585	69	45	1
631	-233.988987689838	186.702629221603	66	64	0
632	-238.276628499443	200.752414657734	66	70	0
633	-242.592129852157	213.874989378266	60	44	0
634	-247.430486026744	227.013298330829	60	62	0
635	-252.240916623326	241.07882884983	53	61	0
636	-256.528432816966	255.128634795547	66	44	0
637	-260.843813955144	268.251230033115	58	61	0
638	-265.682043405308	281.389561786316	56	60	1
639	-270.520240965358	294.527899541892	79	49	2
640	-274.807633587858	308.577725996263	79	54	0
641	-279.094995374209	322.627557309344	64	53	1
642	-283.933098098496	335.765911863185	66	50	0
643	-288.77116893261	348.904272419401	61	62	0
644	-293.58130422933	362.96985453181	68	61	0
645	-298.391405323171	377.03544264473	64	53	0
646	-302.706514139601	390.158084850758	58	58	1
647	-307.021594209014	403.280731914565	76	37	0
648	-311.336645531119	416.403383837081	64	51	2
649	-315.679577083909	428.598825068213	77	58	0
650	-320.022481973167	440.794271162711	75	66	0
651	-323.84250368271	452.973983112723	63	57	1
652	-327.690413520206	464.226483355276	66	42	0
653	-331.538301467721	475.478987438604	75	55	0
654	-334.891228660126	485.788539430127	67	60	0
655	-337.254263963667	494.212181843817	63	67	1
656	-338.627416932257	500.749912884086	77	43	0
657	-338.459929596749	506.313206176274	89	53	0
658	-337.797507171927	510.933543171734	62	32	0
659	-337.685849282716	514.642405416816	76	51	0
660	-338.124954623519	517.439792879857	71	61	0
661	-340.160519668309	519.357187697664	61	47	0
662	-343.792543727381	520.394592115656	69	60	0
663	-347.480399401276	519.577568519861	60	62	1
664	-349.683461784385	515.931674631312	55	49	0
665	-349.328114358475	510.352639344521	61	64	0
666	-347.404214502079	504.726378173567	57	42	1
667	-344.985374046722	498.157160823233	70	49	0
668	-341.548736885306	490.62924699299	63	43	0
669	-337.617148239398	482.158379875124	61	41	1
670	-333.741369707335	471.833085552789	68	41	1
671	-329.893483443535	460.580579536036	61	55	0
672	-326.073486669105	448.400861829519	81	46	0
673	-321.758517955954	435.278193702921	56	51	1
674	-316.920660281787	422.139792315662	78	51	1
675	-312.605632502818	409.017134446651	64	54	0
676	-308.290575976367	395.894481437281	65	83	0
677	-301.061544074561	375.259691266343	59	50	0
678	-296.251449084084	361.194100141525	70	46	0
679	-291.413416846539	348.055730557069	59	56	1
680	-284.707081559522	327.436705915257	72	50	0
681	-280.419743513863	313.386868667789	69	61	0
682	-275.581600494799	300.248518885113	76	54	1
683	-273.162517026707	293.67934624292	67	72	0
684	-268.875100935809	279.629521952011	58	57	0
685	-262.196427068207	258.083321224898	62	63	0
686	-257.386050984147	244.01777868811	57	53	1
687	-252.575640697847	229.952242149971	71	51	0
688	-247.765196209366	215.886711611412	67	56	0
689	-242.954717518762	201.821187071502	69	61	0
690	-238.667092899559	187.771396784112	65	51	0
691	-234.379437444964	173.7216113545	66	58	1
692	-229.56885951577	159.656103611924	66	61	0
693	-224.730360449874	146.517817426473	76	64	1
694	-220.442610169644	132.468047648668	68	49	0
695	-216.15482905414	118.418282728642	63	53	1
696	-211.3162351551	105.280013341457	71	62	2
697	-206.505491900141	91.2145343953744	70	56	1
698	-201.694714443758	77.1490614488721	68	59	0
699	-196.856022568187	64.0108100678772	72	55	1
700	-192.017298803723	50.8725646911189	72	56	0
701	-187.729327402776	36.8228316185996	65	60	1
702	-183.441325167078	22.7731034047902	75	63	1
703	-178.602506570984	9.63487482722849	48	72	0
704	-173.763656086347	-3.50334774609655	74	65	1
705	-169.475560073392	-17.5530603053048	65	49	2
706	-165.187433226092	-31.6027680076659	71	81	0
707	-160.348487910756	-44.740973780863	71	56	0
708	-155.50951070711	-57.8791735498235	72	55	3
709	-151.221290083369	-71.9288655975834	76	65	2
710	-146.933038625517	-85.978552785702	89	52	0
711	-142.093966591987	-99.1167357554659	84	61	0
712	-137.777786859893	-112.239197106101	85	57	0
713	-133.489443309023	-126.288869178854	73	64	0
714	-128.67814136995	-140.354250925593	69	64	4
715	-123.838942619448	-153.492411090061	69	59	1
716	-118.999711981218	-166.630565249361	55	67	0
717	-114.188309756981	-180.695928992704	65	57	1
718	-109.3768733326	-194.761286733672	71	58	0
719	-104.014609082951	-207.915134338662	75	56	1
720	-98.1293725876021	-221.084685391746	80	68	0
721	-92.2440979123348	-234.254227771424	62	65	1
722	-86.3309313132777	-246.496545866132	71	53	0
723	-76.4291558292462	-265.355030675419	57	58	1
724	-69.4978589791572	-278.555955659598	71	45	1
725	-66.5551387397572	-285.140706954524	80	56	0
726	-56.6810262982035	-304.926359085366	54	56	0
727	-46.2560244346969	-323.800475718454	79	64	1
728	-39.2966892996337	-336.074133423157	54	56	1
729	-32.3651541664731	-349.274994954467	53	56	1
730	-25.4057348729111	-361.548628941178	65	51	0
731	-17.923318848596	-373.83795188088	68	48	0
732	-10.4408586142235	-386.127261178568	46	49	1
733	-3.48131255240878	-398.400857853703	82	51	0
734	3.47827478917316	-410.674442660064	74	49	0
735	10.4379034103476	-422.948015602306	58	55	1
736	17.892706329294	-436.164488856681	70	66	0
737	25.3753849245841	-448.453732708469	56	53	0
738	32.3351419108221	-460.727268347517	58	54	1
739	39.8179074591608	-473.0164858317	58	49	0
740	47.3007172163343	-485.305689671077	72	38	0
741	54.2606009689625	-497.579187996686	65	57	1
742	61.7434976784862	-509.868365467526	58	48	0
743	69.2264385969611	-522.157529295422	62	57	0
744	76.7094237239799	-534.44667947758	56	57	0
745	84.1924530596007	-546.735816013999	64	66	1
746	91.1525490634958	-559.009251576848	61	50	0
747	98.0848749520374	-572.209891172126	82	53	1
748	105.045055110473	-584.483303012326	45	55	3
749	112.005276547163	-596.756702985615	64	50	0
750	122.954767497489	-615.646072136238	68	42	0
751	133.904358227039	-634.535411968827	73	57	0
752	137.370647416974	-641.135696833022	69	54	0
753	144.331059930555	-653.409041705541	63	60	2
754	154.785655287269	-671.355428769253	71	50	0
755	162.269162605982	-683.644422600046	66	53	0
756	169.752714132017	-695.9334027851	58	56	0
757	176.71331452427	-708.206692532636	50	48	0
758	184.196952999453	-720.495646347292	67	47	1
759	191.680635681376	-732.784586515278	59	58	1
760	199.16436257062	-745.073513038456	63	51	1
761	206.648133666429	-757.362425913103	60	50	0
762	213.608946301858	-769.635652893223	65	41	2
763	220.569800213911	-781.908868006431	63	50	1
764	227.530695402762	-794.182071251795	65	48	0
765	234.491631868237	-806.455262628384	66	68	0
766	241.452609610104	-818.728442138061	62	58	0
767	248.413628628419	-831.001609778963	72	40	0
768	255.897700376983	-843.290432654321	45	52	0
769	263.381816331472	-855.57924188301	68	45	0
770	270.342962107272	-867.852372205816	59	44	0
771	277.827165008232	-880.141155061312	72	51	0
772	285.311412114883	-892.429924272001	68	45	1
773	292.272684647236	-904.703017272055	66	65	0
774	299.233998455515	-916.976098406129	59	64	0
775	306.718375247903	-929.26482851617	57	55	0
776	314.175034361251	-942.480761226267	67	40	0
777	321.136476522777	-954.75380504597	68	56	2
778	328.125718648429	-966.099620732479	57	48	0
779	334.591971400427	-977.429767174646	54	53	1
780	340.562986559002	-987.817030473612	67	53	0
781	345.515726477839	-997.245756807737	81	44	1
782	349.422427197744	-1006.64316611737	68	57	0
783	352.833867008856	-1015.09770018142	48	67	0
784	355.227007607115	-1022.59370546602	73	47	0
785	357.124875504407	-1029.14683839306	90	42	2
786	359.0782527189	-1033.84553776029	54	46	0
787	362.133205567661	-1036.72111162636	51	57	0
788	365.766697369691	-1037.75790421199	62	53	0
789	368.932654670905	-1036.92460794933	68	48	0
790	371.631073788507	-1034.22122390755	63	50	1
791	372.26510272536	-1030.52801131736	76	53	0
792	370.83474652248	-1025.84497100208	70	55	0
793	367.835295780271	-1021.11497049127	56	60	0
794	364.312819748011	-1016.3693140829	62	55	0
795	360.295071538887	-1010.68078415096	61	65	1
796	355.782055912365	-1004.04937924072	80	53	0
797	351.296808028186	-996.49075309094	49	43	0
798	346.31630225922	-987.989249797538	78	55	1
799	341.363572648726	-978.56052414421	61	50	1
800	335.91559628502	-968.188918944448	64	54	0
801	326.477760779846	-951.20152719412	57	57	0
802	317.040002846625	-934.21411359217	61	33	0
803	314.068441311072	-928.556857520714	66	48	0
804	306.584045712429	-916.26814030949	63	61	0
805	295.632927301514	-897.379261901602	76	48	2
806	288.148642338871	-885.090511040762	65	47	0
807	280.664401581627	-872.801746534184	59	54	1
808	273.730989802163	-859.601417119615	52	47	1
809	266.797622497659	-846.401075857691	66	42	0
810	259.313514846377	-834.112272276543	66	44	1
811	251.829451401194	-821.823455049656	60	59	0
812	244.345432162285	-809.534624175169	71	54	1
813	236.861457129649	-797.245779655874	45	53	0
814	229.40530772967	-784.02970536612	54	57	0
815	221.921422819607	-771.740833565593	76	64	2
816	214.960583557084	-759.467620286159	62	55	0
817	207.476785594772	-747.178722115234	58	50	1
818	199.993031839258	-734.889810297638	63	54	1
819	193.060109090526	-721.689343634993	45	51	1
820	185.576443993021	-709.400405459106	67	62	0
821	178.092823102779	-697.111453637481	60	52	0
822	171.132238958438	-684.838165733032	69	49	0
823	163.648705017171	-672.549187540077	65	53	0
824	156.165215283283	-660.260195701383	70	53	0
825	149.204757900385	-647.98687047977	74	53	0
826	141.749156617327	-634.770636288449	76	58	0
827	134.265799750516	-622.481604447588	53	45	0
828	126.782487091376	-610.192558960989	57	51	0
829	119.327025273233	-596.976283883676	55	62	0
830	111.871611085255	-583.759995184839	63	65	1
831	104.3884344697	-571.470908788033	64	62	0
832	96.9053020623396	-559.181808745489	60	62	0
833	89.4500273405574	-545.96547916159	59	50	1
834	82.4899595684838	-533.692040319555	63	41	1
835	75.0069600305287	-521.402900276706	67	65	0
836	67.5240047014086	-509.113746587187	58	59	0
837	60.5640636940952	-496.840270431712	64	60	2
838	53.1090171223623	-483.623874535784	78	68	1
839	45.6261946639279	-471.334680847824	59	66	0
840	38.6663820207468	-459.061167387292	64	48	0
841	31.7066106565762	-446.787642060779	64	58	1
842	20.757983675343	-427.898027911782	62	45	0
843	9.28649684198899	-408.992687018588	55	61	1
844	5.26981627580244	-403.303810786456	61	50	0
845	1.80393841787009	-396.703413318843	57	53	2
846	-5.15561909286771	-384.42982524354	70	41	1
847	-16.1317512968089	-366.467328188941	69	53	1
848	-27.0799485656898	-347.577586076222	75	47	0
849	-34.0114962579682	-334.376733124256	66	45	0
850	-37.477253424353	-327.776302205399	56	54	1
851	-44.4365785691771	-315.502647170797	60	52	0
852	-54.8894121695776	-297.555750201456	46	57	0
853	-61.8486349128652	-285.282065498643	86	76	1
854	-68.7799666117644	-272.081153281964	47	54	1
855	-75.1883121084538	-258.895937124267	73	51	0
856	-81.5966162764817	-245.710710770451	64	66	0
857	-88.0048791157897	-232.525474219583	68	51	0
858	-93.3950821274775	-220.298863463104	84	55	1
859	-98.7852526363567	-208.072245421819	69	42	0
860	-104.119674588554	-193.991188880987	75	64	1
861	-108.93112669175	-179.925837161951	80	62	0
862	-114.29333564738	-166.771982352249	84	39	0
863	-119.655509570148	-153.618120266125	70	62	1
864	-124.494720897463	-140.479964935221	71	45	3
865	-128.783110425866	-126.430302574299	74	78	0
866	-135.491031355574	-105.811550040729	70	61	2
867	-140.330131909985	-92.6733749071136	74	71	3
868	-144.618412564567	-78.6236947318539	65	69	1
869	-151.326169233304	-58.0049144821241	72	42	4
870	-153.745668109681	-51.435817765072	80	70	1
871	-158.033855625021	-37.3861224735156	65	65	2
872	-164.741471739137	-16.7673187088221	80	68	0
873	-169.580366689246	-3.62910697236657	87	61	2
874	-174.419229750871	9.50911076925695	70	57	2
875	-178.735152888927	22.6316136838868	61	65	2
876	-183.023170268803	36.681337046437	89	60	2
877	-187.834061483445	50.7467871708795	80	53	2
878	-192.672797825129	63.8850277159363	68	67	1
879	-196.988600752549	77.0075511485338	66	56	0
880	-201.304374934174	90.1300794417039	72	71	1
881	-206.115136183915	104.195552366786	62	45	1
882	-210.402966644266	118.245306494646	74	48	1
883	-214.718650931027	131.367849905044	74	68	0
884	-219.557199917501	144.506124052219	64	46	2
885	-224.367830043426	158.571619776078	62	62	0
886	-228.655535889498	172.621394414455	61	49	1
887	-232.971099963412	185.743958339095	61	49	0
888	-237.809522226802	198.882255288772	73	61	1
889	-242.647912600834	212.020558242686	64	54	2
890	-247.458378557349	226.08608276397	60	53	0
891	-251.74592831562	240.13588331081	57	45	0
892	-256.061341857945	253.258473150432	64	52	0
893	-260.899605507613	266.396798904054	66	46	0
894	-265.737837267458	279.535130663775	58	59	1
895	-270.02526345494	293.5849517202	74	45	0
896	-274.312658806215	307.634777636267	71	41	1
897	-279.150795730471	320.773126190528	67	62	0
898	-283.438128772657	334.822962358594	61	54	0
899	-287.725430978753	348.872803386301	58	39	0
900	-292.563473066955	362.011168738827	67	58	0
901	-296.878617430804	375.133804464713	50	56	0
902	-301.165827536897	389.18366060406	70	51	0
903	-305.975869275047	403.249258308671	65	53	0
904	-310.813784635859	416.387646461837	64	57	0
905	-315.128808781796	429.510302701034	56	49	0
906	-319.471714090323	441.705748248845	65	48	0
907	-323.319647165132	452.958244171925	55	54	0
908	-326.672614826181	463.267789026722	70	67	0
909	-330.053477373032	472.650121274404	58	62	0
910	-332.939384082798	481.089500772767	77	51	0
911	-335.330340070068	488.585926445201	63	60	0
912	-337.226349769044	495.139397387393	66	58	0
913	-338.104566136666	500.734172084369	61	51	1
914	-337.964993921923	505.370249833912	67	54	0
915	-337.853336099768	509.07911205478	72	58	2
916	-337.218828886747	512.772233579308	69	52	1
917	-337.135085791931	515.553880273364	60	53	0
918	-338.097040024295	518.367008445784	71	57	2
919	-340.132604617102	520.284403258935	57	54	0
920	-343.269695286173	520.378850662149	63	49	1
921	-346.43470230879	519.546084789559	72	53	0
922	-348.609846982174	516.82740591187	61	45	0
923	-349.272280515637	512.207070384175	73	61	0
924	-348.394081799896	506.612293120474	55	52	0
925	-345.947327963659	500.970290686935	69	48	0
926	-343.005631272856	494.385332856327	53	49	0
927	-340.119754493353	485.945946143009	71	77	0
928	-337.261779430555	476.579346065409	53	40	0
929	-333.908849058033	466.269792384468	77	58	0
930	-330.060957237147	455.017286362126	70	56	0
931	-326.21304352599	443.764784180559	55	51	1
932	-319.974091987009	425.015868558548	56	50	0
933	-313.240127258643	405.324009895325	71	48	0
934	-308.402204328042	392.185619294643	93	60	0
935	-303.592155432736	378.120019163005	57	60	2
936	-298.782072334259	364.054425029084	67	54	0
937	-293.944051422179	350.916052434593	79	62	1
938	-289.133901075518	336.850470302626	80	56	0
939	-284.846588635759	322.800628202036	64	55	3
940	-280.531344996067	309.67800649628	54	57	0
941	-275.721096566238	295.612441159785	64	54	2
942	-270.910813934053	281.546881821007	60	54	0
943	-266.595478825155	268.424275773577	52	60	0
944	-262.308010931476	254.37445903942	53	44	0
945	-257.497630216822	240.30891649425	70	51	1
946	-252.65932165354	227.170595499687	59	54	0
947	-247.848873692215	213.10506495554	69	53	0
948	-243.561278453155	199.055269272067	61	55	1
949	-239.245761979255	185.932693995535	49	62	3
950	-234.435215936683	171.867180248722	64	69	2
951	-229.62463569222	157.801672502421	74	37	0
952	-224.786134316702	144.663386310451	70	43	0
953	-219.97548682621	130.597890564241	81	67	0
954	-215.687701935763	116.548126186244	73	50	0
955	-211.372002527991	103.425582222641	58	62	0
956	-204.141930373153	82.7909738300368	64	56	0
957	-199.331134079606	68.7255038814619	67	59	2
958	-195.043207793788	54.6757627138868	53	63	2
959	-188.335868122871	34.0569068575278	78	51	0
960	-183.497079105931	20.9186722710729	61	58	1
961	-179.20904394344	6.86894891597331	78	77	0
962	-174.920977946429	-7.18076958041638	64	53	1
963	-170.082094098267	-20.3189873676747	60	61	0
964	-165.243178361619	-33.4571991488338	73	70	3
965	-160.955018587993	-47.5069019924849	72	51	0
966	-156.66682797973	-61.5565999755636	93	68	1
967	-151.827817412908	-74.6947949584574	77	67	1
968	-147.01664311986	-88.7601995104924	58	56	0
969	-142.728357689863	-102.80988183897	91	63	4
970	-138.412175355712	-115.932343734428	74	59	1
971	-133.573038071452	-129.070515913889	78	65	0
972	-128.733868899115	-142.208682088181	68	53	2
973	-123.922530444746	-156.274057837203	81	47	0
974	-119.111157790176	-170.339427585714	71	58	0
975	-114.271890645148	-183.477575751022	67	53	1
976	-109.432591612567	-196.615717911161	66	51	0
977	-104.070324830129	-209.769565523602	57	54	1
978	-98.1850855790544	-222.939116589725	57	54	1
979	-92.2998081479454	-236.10865898151	70	59	1
980	-86.4144925371511	-249.278192700818	51	52	0
981	-80.5291387470206	-262.447717747651	68	64	1
982	-74.1208030435955	-275.632941866294	73	56	0
983	-67.1894807018107	-288.833862679079	67	61	0
984	-60.7532129854662	-301.0918499697	58	79	1
985	-54.3169069168507	-313.349827048369	54	46	3
986	-46.8625076763565	-326.566418399103	83	49	0
987	-39.380217931699	-338.855780458078	65	54	0
988	-32.4208367219544	-351.129426331259	55	39	0
989	-24.9384600224439	-363.418762020767	70	52	0
990	-17.4560391129926	-375.70808406733	54	50	0
991	-10.4965311343549	-387.981692628004	64	50	1
992	-3.01402327080723	-400.270988307893	85	62	1
993	4.468528802332	-412.560270342045	80	62	0
994	11.4281635488733	-424.833841591142	78	62	0
995	18.3878395746578	-437.107400973327	65	39	0
996	25.8705213451758	-449.396643917076	57	43	0
997	33.3254211044987	-462.613089011982	62	56	0
998	40.2852254952304	-474.886611090973	52	46	0
999	47.7680401374237	-487.17581403628	56	57	0
1000	55.2508989886264	-499.46500333678	67	61	1
1001	62.2108301452827	-511.738488102332	63	37	0
1002	69.6937759486609	-524.027651032433	82	46	0
1003	77.1767659606994	-536.316800318658	58	57	0
1004	84.1368238821742	-548.590247770771	67	64	0
1005	91.0969230823102	-560.863683355041	67	48	0
1006	98.5800427885843	-573.152793547139	70	55	2
1007	106.063206703227	-585.441890096292	68	56	0
1008	117.012640489964	-604.331275219098	63	64	0
1009	127.962174056214	-623.2206310248	63	52	0
1010	131.428444184596	-629.820920966566	72	59	0
1011	134.922528380994	-635.493991988711	73	50	0
1012	141.882923983852	-647.767341083847	57	61	0
1013	152.832685689267	-666.656630265526	59	66	1
1014	163.81034350628	-684.618674121797	58	41	0
1015	167.304517935845	-690.291717554443	70	51	0
1016	174.265101417492	-702.565011528321	81	49	0
1017	181.225726176228	-714.838293632492	71	48	0
1018	188.681599178002	-728.054455294274	56	60	0
1019	196.137519808894	-741.2706033336	53	52	0
1020	203.098274523974	-753.543848142028	67	50	0
1021	213.553376451833	-771.49008506164	59	55	0
1022	221.037237914919	-783.778971591964	64	47	1
1023	228.52114358457	-796.067844476551	70	49	0
1024	235.482086174889	-808.341034157202	61	50	0
1025	242.443070041947	-820.614211973734	56	58	1
1026	249.404095185106	-832.887377919629	59	57	0
1027	256.365161604539	-845.160531999543	76	54	0
1028	263.326269300363	-857.43367420882	66	45	0
1029	270.810432879953	-869.722469817847	71	49	0
1030	278.294640665525	-882.011251778342	63	56	0
1031	285.255875118077	-894.284356669523	64	68	1
1032	292.740169849596	-906.573112258688	85	53	0
1033	300.224508786458	-918.861854201183	75	50	0
1034	307.185869995272	-931.13492176868	70	64	0
1035	314.670295877557	-943.423637337983	57	51	0
1036	321.631741101621	-955.696680312045	58	58	0
1037	328.070201273891	-967.954053266905	61	51	0
1038	334.564214195416	-978.356983451173	65	42	0
1039	340.039957865083	-987.801373793744	76	65	0
1040	346.973798528779	-1001.00158982445	62	57	1
1041	352.366341218236	-1013.22761242371	69	43	0
1042	353.301393257861	-1016.96778787859	59	45	1
1043	354.236447131203	-1020.70796309225	62	64	0
1044	355.08824570477	-1027.22978695389	71	49	0
1045	355.995551809669	-1031.89717797749	66	62	0
1046	360.068818647764	-1035.73127893079	60	56	0
1047	363.151524090092	-1037.67963575758	64	45	1
1048	364.720628054638	-1037.72659701854	68	71	0
1049	367.969834249874	-1034.11165252421	72	49	0
1050	369.210148146725	-1027.65244457405	66	55	1
1051	368.770363141433	-1024.85514237825	77	52	0
1052	367.284513301449	-1022.02653349005	67	52	0
1053	362.303944284213	-1013.52504960354	64	42	1
1054	358.809232585074	-1007.85217217635	71	65	0
1055	354.323975186504	-1000.29354930948	65	53	1
1056	347.857634106243	-988.963433695957	67	56	0
1057	343.400172367517	-980.477582522668	69	45	1
1058	337.924431977503	-971.033196293749	61	64	0
1059	331.953448902001	-960.645928749815	60	56	1
1060	325.98249575973	-950.25865248125	65	62	0
1061	320.011572550982	-939.871367491782	56	58	1
1062	313.545419699687	-928.54119755514	72	52	0
1063	307.079302226019	-917.211017382331	55	40	0
1064	300.09020122356	-905.865165350959	57	46	0
1065	292.605887685844	-893.5764226662	53	55	0
1066	285.672402865603	-880.376113579609	68	55	0
1067	278.215948231809	-867.160128330812	57	67	1
1068	270.731769265025	-854.871345649473	64	65	0
1069	263.770645861514	-842.598215477541	64	65	0
1070	256.286553841259	-830.309406423941	79	64	0
1071	248.802506027045	-818.020583721809	68	40	0
1072	241.346281106758	-804.804531233385	63	57	1
1073	233.862323414593	-792.515681253746	56	55	1
1074	226.378409928991	-780.226817626506	80	45	0
1075	218.89454065013	-767.937940351665	70	46	0
1076	211.933716566477	-755.664721969515	63	48	1
1077	204.44993423525	-743.375818325207	63	55	1
1078	196.966196110938	-731.08690103516	63	47	0
1079	189.510292739666	-717.870754040778	51	52	0
1080	178.56023098639	-698.981562362984	59	36	1
1081	171.599642181653	-686.708275294863	61	63	0
1082	164.116103355424	-674.419297996908	67	48	0
1083	152.643282948644	-655.514358572662	63	56	1
1084	145.187656926806	-642.298130722716	54	53	1
1085	138.227262125874	-630.024786836468	60	51	1
1086	130.743924065668	-617.735748613253	66	57	2
1087	123.288435931492	-604.519480794668	63	55	0
1088	115.805187996826	-592.230415293947	61	50	1
1089	108.321984270238	-579.941336147487	70	41	3
1090	101.361803315231	-567.667929508723	62	49	0
1091	94.4016636386514	-555.394511002116	66	58	0
1092	86.9464036520803	-542.178176869638	68	42	1
1093	79.4633755374234	-529.889044997282	65	50	0
1094	72.503364223463	-517.615589186549	76	60	0
1095	65.0204230604577	-505.326430945657	59	48	0
1096	57.5375261063455	-493.037259061821	58	47	0
1097	50.0546733610681	-480.748073532246	59	51	0
1098	42.5718648247421	-468.458874356933	62	72	0
1099	35.6398915569298	-455.2581399763	72	61	0
1100	28.6801353726187	-442.98460954614	60	67	0
1101	21.1974582425319	-430.695371293463	68	74	0
1102	13.7148253219202	-418.406119395047	69	52	0
1103	6.75519590452313	-406.132551654242	64	43	1
1104	-0.176558222563472	-392.931756293401	68	67	0
1105	-7.13610348262591	-380.658164829947	61	58	0
1106	-14.6185622515623	-368.36886113137	70	47	0
1107	-22.1009768107324	-356.079543787986	74	49	0
1108	-29.0603953021346	-343.805915012956	54	47	1
1109	-40.008473731461	-324.916138259694	68	64	0
1110	-47.4907348985435	-312.626774550416	57	54	0
1111	-54.4500051813666	-300.353102536872	70	49	1
1112	-61.4092341838405	-288.079418658279	72	56	0
1113	-67.8176286275266	-274.894214257598	62	61	0
1114	-74.2259817427839	-261.708999660797	62	57	1
1115	-80.1392054439639	-249.466699011624	65	70	0
1116	-86.0523937185644	-237.224389676005	52	47	1
1117	-88.9950473401113	-230.639623941854	65	63	1
1118	-97.7950944046024	-209.958098111674	69	69	1
1119	-103.65245645406	-195.86133152619	58	49	0
1120	-108.491771624715	-182.723196013831	79	51	0
1121	-115.750684591709	-163.015981486067	85	65	0
1122	-120.589920043421	-149.877830961719	66	55	2
1123	-125.429123607406	-136.739674433134	79	63	1
1124	-130.240431018232	-122.674296303652	69	66	1
1125	-134.528780480905	-108.624627465382	75	64	2
1126	-138.844965466938	-95.502169364132	84	77	1
1127	-143.684042313835	-82.3639900293201	74	63	2
1128	-147.972299683781	-68.3143060784787	71	70	1
1129	-152.260526219266	-54.2646172652021	72	54	0
1130	-157.099508236512	-41.1264211302623	73	64	2
1131	-161.938458365214	-27.9882189920172	60	73	1
1132	-166.226591124549	-13.9385145250708	77	76	0
1133	-170.514693049423	0.111194800585508	69	70	0
1134	-175.353548347426	13.2494137389585	64	57	1
1135	-180.192371757003	26.3876386824995	55	70	0
1136	-184.508257263398	39.5101480791345	75	56	2
1137	-188.796235622372	53.5598779153079	72	69	2
1138	-193.607085795724	67.6253352416679	60	56	2
1139	-197.922881407838	80.7478597545996	69	51	0
1140	-202.238648274099	93.8703891262412	60	57	0
1141	-207.049401526107	107.935863250867	67	37	1
1142	-211.337224436866	121.985618458129	66	41	0
1143	-215.652901408379	135.108162946068	64	32	0
1144	-222.387809072738	154.799851913936	70	46	0
1145	-229.094761564629	175.418768216856	62	54	0
1146	-231.48610060534	182.915129113942	61	63	0
1147	-236.324531049933	196.053424258716	60	60	0
1148	-243.059232008527	215.745149345137	71	58	1
1149	-247.374700957211	228.867729466408	81	51	1
1150	-252.185129238467	242.933259982616	67	57	0
1151	-254.576383415959	250.429635274224	78	49	1
1152	-259.414655246888	263.567959225737	60	51	0
1153	-266.672003199463	283.27545640897	55	58	1
1154	-269.091103238636	289.844625137746	67	46	0
1155	-273.378506139852	303.894449971616	51	54	1
1156	-280.084938798915	324.513455291279	75	67	1
1157	-284.400165745756	337.636076982133	63	54	0
1158	-288.715363945579	350.758703531697	63	35	0
1159	-293.525496926974	364.824285641313	83	49	2
1160	-298.33559570543	378.889873750508	65	60	0
1161	-303.17356624885	392.028252307326	53	49	1
1162	-307.983597778832	406.093852415681	75	51	0
1163	-312.79359510541	420.159458524548	63	46	1
1164	-317.108608793467	433.282116925344	49	57	1
1165	-321.4235937341	446.404780182987	52	46	0
1166	-325.7664613378	458.600232754834	67	51	0
1167	-329.614360230335	469.852734916843	61	46	1
1168	-334.396289568394	484.845583561808	62	46	0
1169	-337.254263963667	494.21218184568	66	58	0
1170	-338.132480571221	499.806956537999	73	72	0
1171	-338.404100462561	508.167637282051	66	50	1
1172	-337.797507171927	510.933543171734	63	41	1
1173	-338.23661299271	513.730930629186	72	58	0
1174	-338.675718117796	516.528318149038	57	58	1
1175	-340.711283387151	518.44571321737	68	51	3
1176	-344.838240606943	520.426075211726	77	59	0
1177	-348.031164668035	518.666094944812	53	62	1
1178	-349.711378830019	515.004459107295	60	57	0
1179	-349.823046984267	511.295597027987	61	54	0
1180	-347.871231693134	506.596551135182	64	68	0
1181	-344.929542284983	500.011591865681	78	47	0
1182	-342.015758524009	492.499419236556	69	43	1
1183	-339.101963836292	484.98724876903	62	61	1
1184	-335.693218325672	476.532124469057	68	48	0
1185	-332.340284249804	466.222572050057	58	53	0
1186	-328.492388387851	454.97006747406	70	52	1
1187	-324.149523920089	442.774612180889	69	54	0
1188	-320.329491992074	430.594900229946	75	56	1
1189	-315.986575656978	418.399454116821	63	60	1
1190	-311.148678328027	405.261059928685	72	55	0
1191	-306.338655743108	391.195456204936	61	56	0
1192	-301.528598955018	377.129858480766	67	47	2
1193	-297.241375249403	363.080002344213	75	54	1
1194	-292.954120707233	349.030151067302	67	54	0
1195	-285.724923013186	328.395389692858	68	52	1
1196	-280.914716258296	314.329817759804	58	57	0
1197	-276.62735010538	300.279984832741	59	39	0
1198	-272.339953116258	286.230156763457	65	46	1
1199	-267.501749878749	273.091817172244	62	41	0
1200	-260.272280738805	252.457103489898	67	52	0
1201	-255.461890973966	238.391563352197	56	45	0
1202	-251.174350902671	224.341759030707	59	58	1
1203	-246.886779995635	210.291959567927	58	50	1
1204	-242.048399889376	197.153651777655	66	45	0
1205	-237.237877840933	183.088134435005	52	54	0
1206	-232.950212107797	169.038350624964	58	52	0
1207	-228.634627683787	155.915787227452	63	43	1
1208	-223.82400755462	141.850286682136	71	47	0
1209	-219.013353223854	127.78479213547	72	59	0
1210	-214.202664691431	113.719303588383	80	60	0
1211	-209.914840779733	99.6695456868038	78	54	1
1212	-205.59910373966	86.5470082033426	82	49	1
1213	-200.788317127503	72.4815364554524	67	53	0
1214	-195.977496314328	58.4160707043484	74	74	0
1215	-191.138762476621	45.2778265215456	69	46	0
1216	-186.822903654305	32.1553100943565	60	61	1
1217	-182.534892823081	18.10558295995	64	65	4
1218	-177.723940887488	4.04014001041651	80	58	0
1219	-172.885080329841	-9.09808136895299	75	53	1
1220	-168.596974675427	-23.1477928487584	69	49	1
1221	-164.308838186553	-37.1974994689226	60	65	0
1222	-159.469882798323	-50.3357040518895	72	67	2
1223	-154.630895521608	-63.4739026287571	69	66	1
1224	-150.342665256583	-77.5235935933888	72	72	3
1225	-146.054404157214	-91.5732797011733	70	53	0
1226	-141.215322050906	-104.711461478844	73	71	1
1227	-136.899132917053	-117.833921751939	97	57	1
1228	-132.610779725015	-131.883592743427	82	52	0
1229	-127.799467473058	-145.948973295279	58	54	1
1230	-122.960258649837	-159.087132266723	70	63	2
1231	-115.701385625405	-178.794359466061	81	66	1
1232	-107.919506338425	-198.517285091802	70	61	0
1233	-104.976906049065	-205.102064591832	64	68	0
1234	-99.614613711834	-218.255906241015	50	60	1
1235	-91.3096399020869	-237.994510002434	47	45	1
1236	-85.4243183876388	-251.164042274468	68	54	0
1237	-79.5389586935053	-264.333565873094	68	68	1
1238	-73.1306168608717	-277.518788421527	71	48	0
1239	-66.1992881648475	-290.719707542099	68	50	0
1240	-59.7630145482253	-302.97769326251	50	51	2
1241	-52.8037541161757	-315.251373885199	60	49	0
1242	-45.349346719333	-328.467962503433	71	74	0
1243	-38.3900006639306	-340.741618547589	48	45	1
1244	-31.430613328761	-353.015262728557	70	48	1
1245	-24.4711847135331	-365.288895041682	57	53	0
1246	-16.9887589189457	-377.578216193244	69	58	0
1247	-9.50628891476663	-389.86752370093	75	55	3
1248	-2.54673353093676	-402.141118700616	78	50	0
1249	4.41286313236924	-414.414701838046	72	47	0
1250	11.8954628345673	-426.703970253468	82	69	0
1251	19.3781067462405	-438.993225026876	67	46	0
1252	26.3378301769844	-451.266770849004	76	63	0
1253	33.8205610415898	-463.555999252945	50	60	1
1254	41.3033361156704	-475.845214013942	67	33	0
1255	48.2353635171312	-489.045938339084	69	49	0
1256	55.1952565909596	-501.319434994832	59	42	0
1257	62.6781630705227	-513.608610673808	58	56	0
1258	70.1611137588043	-525.897772709839	58	51	0
1259	77.1211335981498	-538.171232048422	67	59	0
1260	84.6041712380247	-550.460367715918	80	63	0
1261	92.0872530863853	-562.749489738606	67	45	0
1262	99.0473996899673	-575.022911761887	68	72	0
1263	106.530568489572	-587.312007415108	64	68	0
1264	117.480009550112	-606.201391226612	60	50	0
1265	124.440304355114	-618.474770004861	56	51	0
1266	131.923626539297	-630.763819287531	56	48	1
1267	142.873297993327	-649.653135124594	67	61	1
1268	149.833740998874	-661.926470661536	63	53	0
1269	156.794225282094	-674.199794328772	58	57	0
1270	164.277743591578	-686.488784514368	47	49	0
1271	171.761306108441	-698.777761054225	47	54	0
1272	178.721917152696	-711.051047404297	70	46	0
1273	185.682569474389	-723.324321886525	60	59	0
1274	193.166261681647	-735.613259331323	73	56	0
1275	200.649998095992	-747.902183129452	67	57	0
1276	207.610777177615	-760.175420294516	52	58	0
1277	214.571597535978	-772.448645591736	64	63	1
1278	221.532459171198	-784.721859021112	60	52	0
1279	229.016368015844	-797.010730997659	62	46	0
1280	233.005952110107	-803.626604877412	60	44	0
1281	239.966920664592	-815.899786927737	55	47	0
1282	250.394562649191	-834.773145820946	74	62	1
1283	257.355635193759	-847.046298205853	93	58	1
1284	264.839762382791	-859.335104723461	64	65	1
1285	272.323933777865	-871.623897595331	61	59	0
1286	279.285133079335	-883.89701266028	58	55	0
1287	286.246373657021	-896.170115855522	70	54	0
1288	293.730674738297	-908.45886962954	51	50	0
1289	301.215020025324	-920.747609754093	69	48	0
1290	308.176387358631	-933.02067563124	71	49	0
1291	315.660819591081	-945.309389381669	63	47	1
1292	323.145296028524	-957.598089487292	54	50	1
1293	333.573673923034	-976.471236005425	72	59	1
1294	343.011598418001	-993.458610686474	52	51	0
1295	345.487971785478	-998.172973101027	70	51	0
1296	347.964350825641	-1002.88733400404	64	58	1
1297	352.833867008856	-1015.09770018142	64	55	0
1298	355.666783644934	-1025.39100916311	70	46	0
1299	356.546337806503	-1030.98561636824	58	55	0
1300	356.986115930427	-1033.78291987721	73	60	0
1301	360.591853072634	-1035.74693312123	62	43	0
1302	366.317481918668	-1036.84634139109	61	48	0
1303	369.538936903235	-1034.15861206595	66	52	0
1304	370.696001395409	-1030.48105274141	59	60	2
1305	369.760930835851	-1026.74088133592	70	77	0
1306	367.807546066004	-1022.04218683578	64	60	0
1307	364.808101439732	-1017.31218413636	70	49	2
1308	361.285631975974	-1012.56652516592	59	45	1
1309	357.267891467898	-1006.87799230777	63	50	0
1310	352.754884675436	-1000.24658410903	68	61	0
1311	348.820429612999	-991.776394045912	75	49	1
1312	344.39071783243	-982.363327651285	52	61	0
1313	339.437999584887	-972.934599594213	53	51	2
1314	333.96227824816	-963.490208039992	48	48	1
1315	327.991316040978	-953.102934685536	74	56	1
1316	322.04814397858	-941.788436337374	71	55	0
1317	315.581982752716	-930.458269564435	64	61	0
1318	308.592836418771	-919.112431982532	48	48	1
1319	301.631493055495	-906.839366267435	63	67	1
1320	294.670190967852	-894.566288686357	66	61	0
1321	287.185914064525	-882.277536020614	76	52	0
1322	279.729451274965	-869.061553506181	66	45	0
1323	272.796049050638	-855.861222417094	61	67	1
1324	265.311906718533	-843.572429760359	55	50	0
1325	257.827808592469	-831.283623455092	76	46	0
1326	250.371531312761	-818.067587343045	59	50	0
1327	242.887523308746	-805.778753759339	59	54	0
1328	231.909206142882	-787.816920890473	76	37	1
1329	220.958767102973	-768.927842554636	65	48	0
1330	217.492238257895	-762.327628503554	61	68	0
1331	210.00842783961	-750.03873489704	58	49	0
1332	199.058188352792	-731.149597921409	61	60	0
1333	191.574488573533	-718.860670667142	61	61	0
1334	184.090833001363	-706.571729766205	54	57	0
1335	177.130215302925	-694.2984520467	58	63	0
1336	170.169638881867	-682.025162459351	71	54	0
1337	162.713909715763	-668.808966443874	70	55	0
1338	158.724568075268	-662.193023805507	66	62	0
1339	151.24111180217	-649.904022899456	71	51	0
1340	140.263602445368	-631.941944620572	75	46	0
1341	132.780255104066	-619.652910054661	74	47	0
1342	125.324757236638	-606.436645888723	62	40	0
1343	117.869306999492	-593.22036810033	62	51	1
1344	110.386095701251	-580.931292624213	69	63	1
1345	102.902928611147	-568.642203502357	60	58	0
1346	95.4476178399636	-555.425884828903	69	55	0
1347	87.9645408760989	-543.136768430471	56	54	1
1348	80.481508120778	-530.847638390027	72	65	1
1349	73.5214922795421	-518.574184279889	59	50	0
1350	66.0385464759311	-506.285027869977	69	55	0
1351	58.5556448810967	-493.995857813396	62	48	0
1352	51.5957558052614	-481.722366391681	69	42	1
1353	44.1129411627771	-469.433169965632	59	62	0
1354	36.6301707292441	-457.143959896639	65	47	0
1355	29.6982355854707	-443.943215361796	60	51	0
1356	22.738516153302	-431.669674769975	47	43	0
1357	15.2558771262993	-419.380425623618	61	57	0
1358	7.77328230882995	-407.091162830591	56	48	1
1359	0.813689643866383	-394.817584927194	74	41	0
1360	-6.11802635877393	-381.616779414006	62	51	0
1361	-13.07753486617	-369.343177788891	61	63	0
1362	-20.5599555317312	-357.053863194771	82	38	1
1363	-28.0423319871188	-344.764534957707	79	55	1
1364	-35.0017137259711	-332.490896021947	81	56	0
1365	-45.4267867347226	-313.616807528771	71	45	1
1366	-56.3747104664217	-294.726986836642	72	39	0
1367	-63.333924021339	-282.453299592249	61	59	0
1368	-69.7701532235369	-270.195307713933	68	58	0
1369	-76.1784925910761	-257.010089986026	63	56	0
1370	-82.0638507067924	-243.840570813976	45	49	1
1371	-87.9491706429399	-230.671042973176	72	47	1
1372	-93.8344523993437	-217.501506456174	63	42	0
1373	-99.7196959761204	-204.331961265765	74	63	0
1374	-105.081967745209	-191.178119016811	68	56	0
1375	-109.921272426029	-178.039981705137	65	58	1
1376	-114.760545219004	-164.901838388294	61	56	2
1377	-119.599786124541	-151.763689068146	80	52	1
1378	-124.411132260342	-137.698318142444	57	64	0
1379	-129.222444195999	-123.632941217162	68	67	2
1380	-134.061587128555	-110.494773886167	62	71	3
1381	-138.900698173151	-97.356600551866	65	55	0
1382	-143.711909823236	-83.2912056222558	72	54	2
1383	-148.000168239116	-69.2415216686204	66	72	0
1384	-152.316265419242	-56.1190484492108	80	65	1
1385	-157.155249745934	-42.9808523086831	57	55	0
1386	-161.994202184258	-29.8426501648501	69	49	3
1387	-166.282337035635	-15.792945698835	71	57	1
1388	-170.570441052609	-1.74323637504131	73	82	1
1389	-177.305806909979	17.9483736436814	57	66	4
1390	-184.013228492113	38.5672110076994	49	52	0
1391	-188.301209579804	52.616940304637	70	63	0
1392	-192.617039166274	65.7394588775933	62	51	0
1393	-195.036394223978	72.3085813978687	58	60	0
1394	-199.875080422615	85.4468309450895	68	60	1
1395	-204.713734732126	98.5850864956155	73	53	0
1396	-209.001576517068	112.634839003906	62	52	0
1397	-215.708671191474	133.253731793724	61	44	2
1398	-220.547214723832	146.392007144168	75	53	2
1399	-222.966474531568	152.961147069	62	59	1
1400	-227.254191701999	167.01092008967	62	45	0
1401	-233.961098400701	187.629844792187	68	54	0
1402	-238.799515210092	200.768142945133	79	53	0
1403	-243.11501499149	213.890718207695	64	52	0
1404	-247.402593493403	227.940513897687	51	46	0
1405	-252.213022932294	242.006044415757	71	58	1
1406	-257.051313017844	255.144365371205	80	52	1
1407	-261.889571213454	268.282692329027	63	61	0
1408	-266.204920462682	281.40529350657	61	54	0
1409	-270.492342875164	295.455115103163	65	53	0
1410	-275.302608142432	309.520674418658	69	68	1
1411	-280.140739612631	322.659024177119	52	58	1
1412	-284.4559686461	335.781645868905	59	59	0
1413	-288.743266440462	349.831487974152	67	55	0
1414	-293.553400579607	363.897070086561	49	51	0
1415	-298.391405323171	377.03544264473	69	43	1
1416	-302.706514139601	390.158084850758	83	46	3
1417	-306.993687314913	404.207947465591	61	44	1
1418	-314.222633318859	424.842749301344	73	55	0
1419	-320.95655693888	444.534610448405	61	46	0
1420	-325.271516789973	457.657278026454	62	48	1
1421	-329.091505733377	469.836995253339	75	56	0
1422	-330.492593819916	475.447507692501	73	52	0
1423	-332.444443968707	480.146545145661	65	56	0
1424	-335.302426338487	489.513141990639	43	59	1
1425	-337.170521371299	496.993828480132	74	44	1
1426	-338.515758719761	504.458775074221	68	59	1
1427	-338.320356740151	510.949283951893	68	50	2
1428	-337.685849282716	514.642405416816	66	50	0
1429	-338.097040024295	518.367008445784	75	54	1
1430	-339.581841226318	521.195877809078	56	64	0
1431	-342.691015617282	522.21754037682	56	51	0
1432	-346.901717849483	521.416257699952	62	63	1
1433	-350.122559283278	518.729063417763	64	45	0
1434	-351.307843500108	514.124470440671	58	55	0
1435	-350.429647950339	508.529692710377	67	52	1
1436	-347.982897961512	502.887689066119	72	49	0
1437	-345.041205797228	496.302729782648	66	56	0
1438	-341.632482096669	487.847600423731	62	59	0
1439	-338.279572575702	477.538042963482	68	52	0
1440	-334.926645484054	467.228488442488	74	49	0
1441	-331.07875728322	455.97598145809	70	50	1
1442	-326.73590115417	443.78052345477	58	81	0
1443	-321.870159273851	431.569331577979	65	58	0
1444	-317.032296979916	418.430930181406	71	50	0
1445	-312.22231080808	404.365319252014	77	54	0
1446	-307.935154460487	390.315451244824	62	52	1
1447	-303.647967276396	376.265588095412	62	58	0
1448	-298.837881862535	362.199993959628	63	47	2
1449	-293.999858640716	349.061621359549	76	65	0
1450	-289.189705978788	334.996039222926	64	64	1
1451	-284.902391446754	320.946197122335	63	61	0
1452	-280.587145720317	307.823575418442	54	55	0
1453	-275.776894975221	293.758010076359	74	52	0
1454	-270.966610027652	279.692450734787	61	49	1
1455	-266.156290877436	265.626897392794	66	51	0
1456	-261.345937524689	251.561350049451	64	50	1
1457	-256.507655397232	238.423024252057	71	45	2
1458	-251.697234797582	224.357488910668	73	57	0
1459	-247.409665573272	210.307688908651	49	61	1
1460	-243.094174187863	197.185109311715	58	49	1
1461	-238.283655506792	183.119590764865	63	47	0
1462	-233.995993138989	169.069805878215	75	63	0
1463	-229.680411857495	155.947241397575	66	67	1
1464	-222.450530717382	135.312598799355	58	58	0
1465	-215.220574358944	114.677969701588	80	47	1
1466	-210.409856150101	100.612485952675	64	51	1
1467	-206.122004131903	86.562732369639	57	55	0
1468	-201.806239917292	73.4401992056519	66	75	2
1469	-199.386895656004	66.8710727589205	70	48	1
1470	-195.098967278085	52.821331590414	73	66	2
1471	-188.391624360229	32.202475734055	69	51	2
1472	-185.972232683096	25.6333576878533	71	63	1
1473	-181.161301794462	11.5679105343297	71	57	2
1474	-173.930904011882	-9.06664116308093	88	58	0
1475	-169.09201471007	-22.2048577489331	69	60	0
1476	-164.253093519597	-35.3430683296174	70	72	2
1477	-159.96492828842	-49.3927700910717	70	71	1
1478	-155.676732222782	-63.4424669956788	65	65	1
1479	-150.837716202135	-76.5806607762352	84	72	1
1480	-146.521589786687	-89.7031318489462	83	70	2
1481	-139.813750766334	-110.321902875789	58	63	2
1482	-135.002490393643	-124.387292429805	89	57	5
1483	-133.105841469311	-130.940662146546	73	63	1
1484	-128.789596417104	-144.063113243319	70	46	1
1485	-121.558641427371	-164.697566833347	62	44	1
1486	-116.747249936685	-178.76293358393	56	43	1
1487	-111.38503081107	-191.916791119613	69	57	2
1488	-103.080168392509	-211.655419439077	62	54	1
1489	-97.194923237199	-224.824969056994	65	52	0
1490	-91.3096399020869	-237.994510002434	56	54	1
1491	-85.4243183876388	-251.164042274468	57	57	1
1492	-79.5389586935053	-264.333565873094	68	56	0
1493	-70.1600528662093	-283.176326639019	51	58	0
1494	-60.2581138802925	-302.034771646373	58	54	0
1495	-53.326702579332	-315.235668770038	60	55	0
1496	-49.8609802488354	-321.83611288853	52	54	0
1497	-42.9016585618956	-334.109776576981	63	60	0
1498	-31.9535662978888	-352.999560245313	57	57	0
1499	-24.4711847135331	-365.288895041682	60	61	0
1500	-17.5117148183053	-377.562515488826	67	41	0
1501	-10.0292462795624	-389.85182391759	67	48	1
1502	-2.54673353093676	-402.141118700616	73	61	0
1503	4.41286313236924	-414.414701838046	67	46	1
1504	11.8954628345673	-426.703970253468	71	63	0
1505	19.3781067462405	-438.993225026876	53	67	0
1506	26.3378301769844	-451.266770849004	58	56	0
1507	33.792734938208	-464.483215047047	73	57	0
1508	41.2755117219058	-476.772429821081	57	68	0
1509	44.7693442565505	-482.445577657782	92	39	1
1510	51.7292158920318	-494.719080239534	58	58	1
1511	62.6781630705227	-513.608610673808	61	55	0
1512	70.1611137588043	-525.897772709839	66	40	0
1513	77.1211335981498	-538.171232048422	72	62	1
1514	84.0811947158654	-550.444679521024	59	52	0
1515	91.0412971123005	-562.718115127645	62	47	0
1516	98.5244202379836	-575.00722534582	69	57	0
1517	106.007587571919	-587.296321919188	57	50	1
1518	112.940008768812	-600.496936129406	66	49	0
1519	119.900280804955	-612.770322564989	85	61	1
1520	127.383579541871	-625.059380056337	63	53	1
1521	134.866922486399	-637.348423902877	61	70	0
1522	141.827321285498	-649.621773019433	60	55	1
1523	152.777088011091	-668.511062235571	60	57	0
1524	163.754750842636	-686.473106129095	57	55	0
1525	170.715317680791	-698.746406062506	67	66	0
1526	178.198921474046	-711.03537079785	61	49	0
1527	182.216134209535	-716.724078113213	72	57	0
1528	185.682569474389	-723.324321886525	63	57	1
1529	192.643263073114	-735.597584502771	52	55	1
1530	203.62127527385	-753.55952168256	68	57	0
1531	214.571597535978	-772.448645591736	83	63	1
1532	221.532459171198	-784.721859021112	79	41	0
1533	228.493362082925	-796.995060582645	68	51	0
1534	235.454306271276	-809.268250276335	55	64	1
1535	242.415291736426	-821.54142810218	58	61	0
1536	249.899328803585	-833.830261901952	62	38	1
1537	257.383410077309	-846.119082054123	82	45	0
1538	264.344522299769	-858.39222255908	77	42	1
1539	271.305675798561	-870.665351196192	66	55	0
1540	278.789886759012	-882.95413225051	54	49	0
1541	286.274141925329	-895.242899657227	61	51	3
1542	293.2354221805	-907.515990974382	60	67	0
1543	300.719764292589	-919.804732007906	82	53	0
1544	308.176387358631	-933.02067563124	78	54	1
1545	315.13779596769	-945.293729635887	67	47	0
1546	322.622270939755	-957.582430662587	77	56	0
1547	329.583763563773	-969.855460072868	62	53	1
1548	336.050026305835	-981.185604165308	64	42	1
