# Supplementary material for: Bayesian algorithm to estimate position and activity of an orphan gamma source utilizing multiple detectors in a mobile gamma spectrometry system
Source: PLoS One. 2021 Jan 22;16(1):e0245440. doi: 10.1371/journal.pone.0245440 (PMC7822251; doi:10.1371/journal.pone.0245440)
Supplement: S1 Data — (GZ) [file pone.0245440.s001.gz › synth_data_Co-60_setup_16_real_2.csv]

	V1	V2	V3	V4	V5
1	413.693599163846	-378.802389630117	58	47	0
2	413.693599163846	-378.802389630117	60	42	0
3	413.693599163846	-378.802389630117	57	52	0
4	413.693599163846	-378.802389630117	66	50	0
5	413.693599163846	-378.802389630117	67	51	0
6	413.693599163846	-378.802389630117	66	48	0
7	413.693599163846	-378.802389630117	46	51	0
8	413.693599163846	-378.802389630117	71	46	0
9	413.693599163846	-378.802389630117	70	42	0
10	413.17058003298	-378.786728069186	66	41	1
11	412.152307109034	-377.828188521788	66	45	0
12	410.638781410118	-375.926770629361	69	42	0
13	408.630004635372	-373.082473840564	65	54	0
14	405.63072797755	-368.352418720722	69	62	0
15	401.640958918957	-361.736603092402	66	45	1
16	397.651202556212	-355.120783580467	66	46	1
17	393.661458888848	-348.504960190505	69	44	0
18	387.223280437232	-336.247512589209	65	41	0
19	382.766102435242	-327.761581343599	63	43	1
20	377.262918752385	-319.244313303381	59	50	0
21	369.311353263154	-305.085406726226	72	50	0
22	366.862955839431	-299.443774030544	60	40	0
23	359.874148191127	-288.097832008265	56	48	1
24	349.418787833012	-270.15168054495	59	44	1
25	341.934853587591	-257.862822354771	79	46	0
26	333.955743550207	-244.6310630925	78	43	0
27	326.004469364998	-230.472072214819	64	39	0
28	318.025462718855	-217.240281924605	64	47	0
29	310.046506856859	-204.008476111107	53	39	1
30	306.057047969603	-197.392567382194	68	46	0
31	298.601164199528	-184.176414012909	58	58	1
32	287.651130770741	-165.287212984636	79	58	0
33	280.167568009405	-152.99824202992	65	47	0
34	272.684049455333	-140.709257431328	59	45	1
35	265.723564375716	-128.435938962735	73	40	1
36	258.790921043197	-115.235392640345	59	52	0
37	251.307533890533	-102.946368958801	76	49	0
38	243.824190945481	-90.6573316315189	65	53	0
39	236.340892208391	-78.3682806584984	59	53	1
40	228.857637679204	-66.0792160416022	66	53	2
41	221.897407722718	-53.8058229498565	67	47	0
42	214.414240144251	-41.5167319625616	73	58	0
43	206.931116774038	-29.227627331391	64	41	3
44	199.971013581555	-16.954196925275	59	54	1
45	192.487977162469	-4.66506592463702	65	53	2
46	188.471080373274	1.02374137658626	74	65	0
47	181.511082506913	13.297203168273	80	42	0
48	171.085073374968	32.1710260305554	66	46	1
49	163.630033111607	45.3874256005511	75	53	0
50	156.14721651515	57.676622970961	57	61	0
51	149.18740972993	69.9501398615539	77	73	2
52	142.227644223836	82.2236686181277	68	58	1
53	135.267919997044	94.4972092406824	80	54	0
54	127.785275840899	106.786458428018	72	54	1
55	120.302675894229	119.075721257366	67	45	1
56	113.370912211016	132.276514945552	75	51	2
57	106.411357629171	144.550104735419	83	65	2
58	99.4518443271518	156.82370639313	78	48	1
59	91.9694185323897	169.113021025434	73	42	1
60	84.487036947743	181.402349300683	63	51	0
61	77.5554924074677	194.603203963488	73	50	0
62	70.5961487525492	206.876854788512	57	52	0
63	63.6368463777471	219.150517477654	60	45	0
64	56.6775852831779	231.424192031845	79	27	1
65	49.7183654689579	243.697878450155	74	47	0
66	43.3099802188226	256.883085207082	62	41	0
67	36.9016362972325	270.068302157335	65	43	0
68	30.493333704304	283.253529304639	53	52	0
69	24.6080110124312	296.42305716034	75	41	0
70	18.7227265002439	309.592593689449	65	44	1
71	13.3604155926732	322.746428004466	61	46	0
72	7.99813971779076	335.900269596837	64	43	1
73	2.63589887559647	349.054118466564	68	42	1
74	-2.20337622694205	362.192261787131	67	58	0
75	-7.04261944192695	375.330411113799	62	43	0
76	-11.8818307692418	388.468566444702	78	54	1
77	-16.7210102085373	401.606727780774	61	44	0
78	-21.5322925744695	415.672110713087	50	40	0
79	-25.8206181158312	429.721783868968	74	44	0
80	-30.1367801009328	442.844246292487	70	49	0
81	-34.9758328231401	455.982430433854	53	46	0
82	-39.786984069855	470.047836164944	62	47	1
83	-44.0751850013039	484.097529835068	73	35	0
84	-48.3912267779815	497.220012775622	63	45	0
85	-53.2022799475817	511.28543530684	71	53	0
86	-57.4903877392644	525.335144090466	63	50	0
87	-61.8063396226498	538.45764214918	64	36	0
88	-66.645170795673	551.595865893178	60	41	0
89	-70.9610636170255	564.718374211341	58	49	1
90	-75.2490495255915	578.768102968112	71	44	0
91	-80.0599076969083	592.83355909586	54	49	0
92	-84.8986121495836	605.971805644222	62	50	0
93	-91.6337098695221	625.663462704979	79	51	0
94	-98.3408568308223	646.282347098924	65	54	0
95	-102.628655819513	660.332106623799	68	46	0
96	-104.52503928222	666.885517607443	51	38	0
97	-109.363572323986	680.023794757202	67	39	0
98	-116.593423968123	700.658437307924	62	46	0
99	-118.984765329689	708.154798205942	59	47	0
100	-120.881098341953	714.708217345178	63	59	0
101	-127.615831271803	734.399937395938	74	54	0
102	-134.35049716552	754.091669205576	62	55	0
103	-136.246782228816	760.645096019842	61	38	0
104	-140.590108510281	772.840467055328	67	45	0
105	-146.829660547548	791.589275041595	71	52	2
106	-151.172920381825	803.784657957032	56	51	0
107	-155.51615355321	815.980045733042	84	46	1
108	-159.308586698666	829.08692142833	66	45	0
109	-163.65176696342	841.282318382524	70	44	0
110	-168.022821085062	852.550504639745	63	40	0
111	-171.870979963976	863.802961693145	73	39	0
112	-175.719116952794	875.05542258732	67	40	0
113	-179.567232051922	886.307887320407	72	46	0
114	-182.892458643124	897.544620437548	72	41	0
115	-186.217666037322	908.781356494874	66	51	0
116	-190.065718160593	920.033831782639	70	51	0
117	-193.941655170929	930.359095359221	74	48	0
118	-197.817572140775	940.68436277844	63	48	0
119	-201.142700338212	951.921111845411	65	51	0
120	-204.495718665246	962.230648304336	70	54	0
121	-208.371577060665	972.555926283821	57	43	0
122	-211.696647949924	983.792684584856	57	46	1
123	-215.049611518451	994.102230279706	62	47	0
124	-218.430470201594	1003.4845633693	68	32	1
125	-221.316373501555	1011.92394359037	66	51	0
126	-223.707326533098	1019.42036986258	59	48	0
127	-225.080482486926	1025.95810054056	72	62	0
128	-225.435847130895	1031.53713456169	54	52	0
129	-225.296274888213	1036.17321232148	62	53	0
130	-225.212531508994	1038.95485899225	67	34	0
131	-225.679552032205	1040.82503089029	64	53	0
132	-227.19227055891	1042.72668471001	65	58	0
133	-229.255752101308	1043.71686474048	62	49	0
134	-231.86999766028	1043.79557175096	71	42	0
135	-234.512159678678	1042.94706480112	55	66	0
136	-236.164457763312	1040.2126441421	56	32	0
137	-236.771058061859	1037.44673968945	59	46	0
138	-236.331958571973	1034.64935103152	67	52	0
139	-234.875073727744	1030.89326300193	73	51	0
140	-232.895335035631	1027.12143382523	74	41	0
141	-230.943508242781	1022.4223900931	62	53	0
142	-227.590608530329	1012.1128309546	54	44	1
143	-223.742750891892	1000.8603186924	60	38	1
144	-222.285841911624	997.104235345498	64	52	0
145	-218.904985425703	987.721899288706	68	37	0
146	-214.095099548576	973.656270359643	79	40	0
147	-211.237062387285	964.289680354297	65	52	0
148	-207.856151760614	954.907353958115	52	45	0
149	-204.475225183996	945.525030499324	68	52	0
150	-201.617144663469	936.158447690308	67	44	0
151	-198.759050437598	926.791867040098	80	52	0
152	-195.378078257083	917.409551560879	68	63	0
153	-191.502130790555	907.084286985919	55	48	0
154	-187.654068395204	895.831810718402	58	33	0
155	-183.311020000547	883.636387273669	71	45	0
156	-178.967944942706	871.440968689509	45	47	0
157	-174.624843221914	859.245554966852	69	51	2
158	-170.309615784499	846.122930567712	58	37	1
159	-166.022259500809	832.073095480911	75	42	0
160	-161.211996232276	818.00753254164	71	45	2
161	-156.373801176029	804.869191143662	62	44	0
162	-151.563470660185	790.803640204482	75	43	0
163	-146.753105941927	776.738095263951	70	39	0
164	-142.437695566681	763.615502174944	45	61	0
165	-138.150149628287	749.565698393621	63	36	0
166	-133.339686828433	735.500170250423	72	53	0
167	-129.052077535947	721.450376722962	72	46	2
168	-122.345215987007	700.831439406611	68	43	0
169	-115.087503889517	681.124002463184	65	34	0
170	-112.668250579212	674.554859815165	77	56	0
171	-107.857605930127	660.489363471046	72	53	0
172	-103.046927079267	646.423873123713	78	44	1
173	-101.150530227751	639.87046310585	65	43	0
174	-96.8348182759364	626.747921304777	56	60	0
175	-92.0240590251051	612.682444754057	67	44	1
176	-84.7939158576191	592.047848961316	71	43	0
177	-79.9551925104461	578.909602978267	78	36	1
178	-75.667221746	564.859869367443	61	45	1
179	-68.9598150437814	544.241025271825	70	45	0
180	-64.1209809207357	531.102799088694	61	39	0
181	-59.3099891018355	517.037363340147	63	46	0
182	-54.4989630820346	502.97193359118	62	47	0
183	-49.6600309839705	489.833725417964	57	34	0
184	-45.3439840038773	476.711241387762	52	45	0
185	-41.027908278571	463.588762218133	57	57	0
186	-38.6083999552648	457.01966578234	76	43	0
187	-34.3201484974124	442.969978594221	64	37	0
188	-27.6123184391763	422.35120673012	71	45	0
189	-22.7731989910244	409.213032159954	71	51	0
190	-18.484838659002	395.163362788036	61	60	0
191	-14.1964474931592	381.113698272966	57	38	0
192	-9.35723321605474	367.97554050386	59	30	0
193	-4.51798705110559	354.837388740852	64	44	1
194	0.321291001222562	341.699242982082	77	45	0
195	5.68353568163002	328.545391409658	63	44	0
196	11.5687517093611	315.375836028717	55	55	1
197	17.4540059167193	302.206289316528	71	44	0
198	23.3392983039957	289.036751278676	64	50	1
199	29.2246288708411	275.867221917957	63	51	0
200	35.6329402291449	262.681993118487	61	55	2
201	42.5642371041467	249.481067270041	74	48	1
202	49.0004811726976	237.223075301386	72	47	1
203	55.4367635937524	224.965093545616	66	58	1
204	62.3681875534239	211.764201537706	72	42	0
205	69.3274997848202	199.490537046455	72	40	0
206	76.8098049177788	187.201181394979	62	45	1
207	84.2921542608528	174.911839386448	69	51	0
208	91.7745478138677	162.622511024587	67	42	0
209	99.2569855768816	150.333196302876	67	55	0
210	106.21651006618	138.059594570659	84	56	2
211	113.148242078489	124.858788960613	80	42	2
212	120.630811249313	112.569513318129	77	49	1
213	128.113424629788	100.280251320451	96	62	1
214	135.596082219505	87.9910029657185	75	48	1
215	146.57258172892	70.0286111133173	82	63	2
216	156.998384542123	51.1547258878127	54	61	1
217	164.481216037588	38.8655302701518	75	64	1
218	171.96409174212	26.5763482963666	80	64	1
219	175.430150665285	19.9759999224916	68	58	0
220	178.924039409088	14.3028703611344	73	62	0
221	189.900920847489	-3.65940546616912	75	49	0
222	197.383948229195	-15.9485410582274	71	50	0
223	204.31622961536	-29.1491916328669	79	51	0
224	215.265525256284	-48.0386153589934	62	53	1
225	222.748707733524	-60.3277045935392	67	60	0
226	229.70895180566	-72.6010960433632	82	57	0
227	233.202992455219	-78.2741793487221	80	38	0
228	240.16329764534	-90.5475529944524	58	52	1
229	251.112918696715	-109.436880758964	67	35	0
230	258.596317816991	-121.725904528983	72	49	0
231	265.556771207368	-133.99923492875	63	43	0
232	273.040257277607	-146.28823232837	73	45	0
233	280.523787554936	-158.577216082253	69	45	1
234	287.484367706755	-170.850509164855	72	46	0
235	294.444989135838	-183.123790380545	59	39	0
236	301.405651842069	-195.397059728391	67	56	0
237	308.394144868362	-206.743101149797	61	40	1
238	315.382675978239	-218.089130680077	77	42	1
239	321.848243852262	-229.419475524686	67	59	1
240	327.81862902944	-239.806921982206	63	45	0
241	333.789044140955	-250.194359720685	63	54	0
242	339.759489186865	-260.581788734533	57	37	0
243	345.234738492349	-270.026322992519	74	46	0
244	350.187005452055	-279.455180618912	62	28	0
245	354.64406511694	-287.941147313453	68	49	1
246	359.128920563846	-295.499892973341	87	48	0
247	363.613792335673	-303.058633722365	69	50	0
248	367.575669425016	-310.601702402346	71	50	0
249	372.555810529739	-319.103316652589	68	41	1
250	378.058985076146	-327.620590776205	69	43	1
251	383.562182059046	-336.137857551686	73	48	0
252	389.560646092752	-345.597997687757	66	34	0
253	395.036121018871	-355.042465297505	66	46	0
254	400.483852949634	-365.414141784422	60	42	0
255	406.454631118278	-375.801473394036	70	52	0
256	412.453204421443	-385.26158005558	54	58	0
257	418.424041088321	-395.648894211277	78	39	0
258	424.394907688664	-406.036199644208	59	47	1
259	430.888827851159	-416.439155786298	70	40	0
260	440.326617902552	-433.42656606622	78	49	0
261	449.269214598869	-449.471081109717	62	49	0
262	455.240236083569	-459.858341477811	69	40	1
263	460.165227405087	-470.214281671681	48	38	0
264	462.118578658672	-474.912985839881	49	44	0
265	464.071934460255	-479.611689047888	52	51	1
266	467.427874901798	-489.920654023997	56	45	0
267	469.270236067881	-498.328219797462	71	48	1
268	470.700577825715	-503.011264967732	53	44	1
269	473.755528637732	-505.886839563958	58	35	0
270	477.912053069158	-506.939286627807	72	34	0
271	481.60104347195	-506.121643902734	69	55	0
272	484.299461490707	-503.418259836733	68	50	1
273	484.933490226744	-499.725047233514	62	40	0
274	483.475385684462	-495.969223271124	65	48	0
275	480.448185908492	-492.166439111345	71	48	0
276	476.402677788108	-487.40512892697	65	39	0
277	472.907961667108	-481.732252771035	67	59	0
278	469.413255066553	-476.059373642318	77	52	2
279	465.423281056283	-469.443620094098	76	59	1
280	460.965798895748	-460.957774363458	75	46	0
281	456.013062495738	-451.529051142745	79	55	0
282	451.060348786588	-442.100321877748	69	45	2
283	445.584632212995	-432.655928992666	68	48	0
284	439.61367522314	-422.268654185347	82	41	0
285	433.642748166516	-411.881370656192	69	40	1
286	427.148829207174	-401.478418562561	66	50	0
287	420.682706062449	-390.148239962757	85	47	0
288	414.216618295526	-378.818051128648	65	38	0
289	407.227548126597	-367.47218976263	64	48	1
290	400.733764502918	-357.069195879623	50	43	0
291	395.258274672786	-347.624735668302	67	51	1
292	390.305824072682	-338.195932570845	58	47	0
293	385.325624660531	-329.694339622743	65	37	1
294	379.794660644839	-322.104291126132	65	49	0
295	374.29149056616	-313.587019088678	82	44	0
296	369.311353263154	-305.085406726226	59	44	2
297	364.33123636758	-296.583788303658	62	50	0
298	359.378917306196	-287.154947672039	54	42	0
299	353.931392547383	-276.783215996809	66	41	0
300	347.465663968935	-265.452921628021	52	41	1
301	340.476966511633	-254.106946510263	66	39	0
302	333.488307137566	-242.760959504172	70	52	1
303	326.004469364998	-230.472072214819	61	53	0
304	318.548462580133	-217.255955199711	68	42	0
305	311.064714930428	-204.96704063192	68	41	0
306	303.581011487986	-192.678112420253	70	55	0
307	292.630932934058	-173.788924720138	54	46	1
308	281.680954157666	-154.899707699195	56	48	0
309	274.197427787876	-142.610725835897	71	46	0
310	266.713945625641	-130.321730327792	54	58	1
311	259.75349569862	-118.048401685432	61	46	2
312	252.793087049271	-105.775061178952	62	40	0
313	245.832719677768	-93.5017088027671	70	48	1
314	238.349409949733	-81.2126614740118	64	44	4
315	230.893951285689	-67.9963845582679	80	37	1
316	223.933712275291	-55.7229948779568	82	41	1
317	216.973514542857	-43.4495933288708	79	43	0
318	209.490380425763	-31.1604932751507	74	41	1
319	202.007290517038	-18.8713795756921	59	52	0
320	195.07503462123	-5.6707248268649	79	40	0
321	187.592033373599	6.61841522809118	65	45	1
322	180.109076334804	18.9075689297169	81	58	1
323	173.149133729341	31.1810450972989	79	51	1
324	166.189232402947	43.4545331299305	84	58	1
325	158.706405059609	55.7437259238213	74	61	0
326	151.223621925106	68.0329323615879	77	65	1
327	144.263847364637	80.3064577095211	85	49	2
328	137.304114083585	92.5799949234352	77	64	2
329	129.849290662329	105.796456233598	79	55	0
330	122.366683143831	118.085715394467	80	51	0
331	115.407078228076	130.359289910644	94	56	3
332	108.447514591797	142.632876293734	82	66	1
333	101.487992235285	154.90647454001	71	51	0
334	94.0055571589619	167.195785514079	55	57	2
335	86.5231662924634	179.485110133886	66	58	0
336	79.5637707046117	191.758745695464	75	47	1
337	72.0814667928498	204.048096680082	71	53	1
338	64.599207091087	216.337461308576	80	40	0
339	57.6399382729433	228.611134180799	60	42	0
340	50.7085588923655	241.812034571543	64	44	0
341	44.3001675131964	254.997239755467	78	57	0
342	37.8918174624559	268.182455137372	64	52	0
343	31.4556561147911	280.440465085208	60	47	0
344	25.5424721402233	292.682775876485	68	52	1
345	19.6571789682494	305.852310969494	71	39	1
346	14.2948598492076	319.006143969484	75	39	2
347	8.93257576297037	332.159984244965	61	49	0
348	1.17854104540311	352.810117711313	74	45	1
349	-6.05248415784445	373.444553247653	56	37	0
350	-10.8917009388679	386.582707375288	70	52	0
351	-13.3112973713432	393.151786693372	66	53	0
352	-15.7308858320466	399.720867509022	66	52	0
353	-20.542173880327	413.786249239929	65	46	0
354	-27.2500531108235	434.405009333976	63	43	0
355	-33.9857302687014	454.096565595828	52	43	0
356	-38.2739691743627	468.146252787672	55	49	0
357	-42.5621772459126	482.195944839157	67	37	0
358	-47.4011405919446	495.334144577384	70	57	0
359	-52.2400720497244	508.472350317985	76	48	0
360	-56.5281863447162	522.522058025002	61	47	0
361	-60.8162698052474	536.571770589799	68	46	0
362	-65.6551064322703	549.709993130527	56	47	0
363	-70.4939111705171	562.848221677355	70	35	0
364	-74.7819008538499	576.897949895822	73	42	1
365	-79.0698597023147	590.947682971135	69	51	1
366	-83.9085696088732	604.085928317159	56	53	1
367	-88.7472476265393	617.224179667421	56	36	1
368	-93.5858937552548	630.362437020987	59	45	0
369	-98.9474050280405	643.516425246373	70	54	0
370	-104.308881266275	656.670420748182	65	55	1
371	-109.147428583296	669.808697321452	79	49	0
372	-113.958056604897	683.874195459299	69	48	1
373	-118.245759904385	697.923972254619	68	47	0
374	-122.561321866873	711.046538347378	49	41	0
375	-126.876855083101	724.169109298848	73	45	0
376	-132.537881535303	744.756596658379	58	44	0
377	-138.721730022749	765.359822517261	72	56	0
378	-141.140884088411	771.928981647827	65	40	0
379	-143.009254812205	779.409627380781	81	42	1
380	-149.715871358989	800.028601632454	66	61	1
381	-154.55409262795	813.166935189627	69	39	0
382	-158.841508536541	827.216757865623	62	37	0
383	-163.128893609159	841.266585401259	46	43	0
384	-165.547960812284	847.835759825073	65	35	0
385	-169.863200303633	860.958379358053	66	34	1
386	-176.569537348289	881.57740063034	56	37	0
387	-183.798670170188	902.212169166654	72	42	0
388	-188.113789444673	915.334809211083	66	36	0
389	-192.42887997214	928.457454114221	68	41	0
390	-197.238895505376	942.523056619801	52	57	0
391	-202.048876835266	956.58866512496	61	55	0
392	-206.391785684449	968.784110134467	83	49	0
393	-210.211811240006	980.963821125217	54	61	0
394	-214.05972469796	992.216320406646	87	53	0
395	-217.963441404863	1001.61439243797	55	32	1
396	-221.344286878768	1010.9967280468	61	47	0
397	-223.707326533098	1019.42036986258	58	47	1
398	-225.052568172337	1026.885316086	69	36	0
399	-225.407932687958	1032.46435011178	66	42	1
400	-225.268360431306	1037.10042787716	52	46	0
401	-225.12878810463	1041.73650567234	76	42	1
402	-225.539979091845	1045.46110869758	65	49	0
403	-227.547629540088	1048.30571907759	58	37	0
404	-230.656805157952	1049.32738204207	71	44	0
405	-233.821812180569	1048.49461616948	63	35	0
406	-236.519805731426	1045.79167938232	69	43	1
407	-237.677172106225	1042.11430166941	71	53	0
408	-236.743141147483	1038.37395520508	66	51	0
409	-234.791324373859	1033.67490955349	57	54	0
410	-232.344568039	1028.03290772345	67	45	0
411	-229.8978048836	1022.39090739563	70	47	0
412	-227.506864365132	1014.89447752293	61	43	0
413	-224.620975272497	1006.45509296842	68	48	0
414	-221.212219267036	997.999970342033	71	46	0
415	-217.859273759124	987.690419603139	52	49	0
416	-214.534222280548	976.453656272031	60	39	0
417	-210.68629307783	965.201156970114	57	51	0
418	-206.343391743489	953.005707612261	47	52	0
419	-202.028372335946	939.883047579788	44	40	0
420	-197.713324180979	926.760392406955	69	24	0
421	-190.484305628983	906.125598627143	61	48	1
422	-183.255211855925	885.490818348713	68	41	0
423	-180.836196050048	878.921633102	81	44	0
424	-176.548913400446	864.871786140837	59	54	0
425	-169.842544662999	844.252765691839	58	36	0
426	-167.423481439007	837.683588843793	66	31	0
427	-162.61323016783	823.618024106137	63	51	0
428	-155.906718398619	802.999028008431	69	56	0
429	-151.619263512373	788.949209115468	59	34	1
430	-146.808896478789	774.883664171211	60	48	0
431	-141.998495242791	760.818125229329	64	41	0
432	-137.188059804612	746.752592285164	63	49	0
433	-132.349698370032	733.614280889742	48	40	0
434	-127.539195685065	719.548759947531	64	42	0
435	-123.25154841668	705.49897289928	65	55	0
436	-118.935981765913	692.376406259835	57	43	0
437	-114.12538100034	678.310902114026	57	56	0
438	-109.314746032935	664.245403966866	69	37	0
439	-104.476191786875	651.107127376832	73	54	1
440	-99.637605651631	637.968856791966	69	46	1
441	-94.8268703946378	623.90337664634	74	33	0
442	-90.5390020039631	609.853626301512	65	47	0
443	-86.2232221029699	596.731096376665	70	38	0
444	-81.4123887668829	582.665633029304	76	42	0
445	-76.601521229255	568.600175682455	63	55	1
446	-72.2856498630135	555.477661415003	58	39	0
447	-67.9697497512097	542.355152008124	58	46	0
448	-63.1309101742809	529.216927028261	68	39	0
449	-58.3199126727995	515.15149248112	74	40	1
450	-54.0317950576427	501.101783161052	64	49	0
451	-49.7157747360761	487.979294270277	50	55	3
452	-44.8768084401381	474.84109209571	77	35	1
453	-40.0656798181008	460.775680348277	68	40	1
454	-35.7774375923327	446.725991542451	66	38	0
455	-31.4612970621092	433.603523167782	65	55	0
456	-26.6222040480934	420.465343798511	58	36	1
457	-21.8109443067224	406.399954850785	77	43	1
458	-17.522577471449	392.350286557339	63	45	0
459	-13.2063167335582	379.227838703431	67	49	1
460	-8.36709700280335	366.089682136662	60	40	0
461	-3.00491356285056	352.935818674974	57	51	0
462	2.35730490990682	339.781962485984	59	53	0
463	10.6621661829413	320.043336252682	62	42	0
464	19.4900467550615	300.289017295465	67	44	0
465	22.4326927023358	293.704248646274	75	46	0
466	25.3753481943277	287.119482165202	78	40	0
467	31.2606878133956	273.949955707416	71	60	0
468	40.6117124545272	254.179974793456	67	27	1
469	50.4857737119892	234.394309373572	74	46	0
470	53.9514642463764	227.793857659213	51	55	0
471	60.3877761690528	215.535883759148	62	48	0
472	70.2898694005562	196.677482317202	62	52	1
473	73.7556234770454	190.077047524042	68	61	1
474	81.2379588975455	177.787700031884	59	65	1
475	92.1861481785891	158.897947060876	57	42	0
476	99.1456377809518	146.624333418906	65	61	1
477	106.628126592899	134.33503229171	62	56	0
478	114.110659614264	122.045744808391	63	54	1
479	121.07027598453	109.772168478929	72	57	1
480	128.525065745169	96.5556915970519	80	55	1
481	136.007731639489	84.2664441149682	85	47	3
482	142.995303281874	72.9201208781451	76	63	0
483	149.955087698589	60.6465937281027	84	59	1
484	157.410057980742	47.4301695348695	56	62	1
485	164.892897780694	35.1409747879952	59	57	2
486	171.852810561482	22.8674849411473	70	50	2
487	179.335737313551	10.5783165628091	71	50	1
488	186.818708274339	-1.71083817444742	52	55	1
489	193.778747820121	-13.9842907031998	54	60	1
490	201.261805732502	-26.2734190709889	71	40	1
491	208.74490785331	-38.562533791177	77	51	0
492	215.705074163387	-50.8359490083531	65	40	1
493	223.188263235206	-63.1250373590738	57	54	1
494	230.671496514988	-75.4141120659187	71	48	0
495	237.631789588428	-87.6874899649993	71	51	0
496	245.115109818813	-99.9765383033082	63	46	0
497	252.598474256753	-112.265572992153	62	41	0
498	259.558894092741	-124.538913576864	62	43	0
499	267.014546972001	-137.755137890577	68	39	0
500	274.498044277017	-150.044132578187	61	51	0
501	281.458592472656	-162.317435856909	67	47	1
502	288.419181945734	-174.590727267787	61	50	0
503	295.90280894161	-186.879682860337	64	58	0
504	303.386480144807	-199.168624806218	65	40	0
505	310.347196378105	-211.441878898069	59	34	0
506	317.307953888492	-223.71512112394	66	53	0
507	324.268752675969	-235.988351480104	72	43	2
508	331.201808951679	-249.188786064275	69	51	0
509	338.162691890437	-261.46199269779	62	54	0
510	345.123616106051	-273.735187460668	62	46	0
511	352.607589672785	-286.024039421231	64	48	0
512	360.091607445967	-298.312877735123	64	46	0
513	367.05265841959	-310.586035180837	62	42	0
514	374.01375066943	-322.859180756845	66	45	0
515	380.974884195661	-335.132314466871	56	46	0
516	388.459074396465	-347.421100954525	75	46	0
517	395.943308803195	-359.709873799235	52	40	0
518	402.90456908592	-371.982970186509	65	50	0
519	413.855675002735	-390.871862149797	63	47	0
520	421.340062785544	-403.160588616505	74	38	0
521	428.824494773697	-415.449301434681	61	45	0
522	436.308970967075	-427.738000606187	73	47	0
523	442.775196716189	-439.068154118024	67	42	0
524	452.213087493728	-456.055536814034	54	48	0
525	457.66109640256	-466.427136771381	73	45	0
526	462.118578658788	-474.912985839881	70	48	0
527	465.557769029285	-482.44030359108	65	46	0
528	467.950907307328	-489.93630887568	67	40	1
529	469.325740151166	-496.473787195981	57	45	0
530	470.728329517471	-502.084048666991	74	44	0
531	472.709460010286	-505.855531248264	68	58	0
532	475.792164777464	-507.80388806574	74	39	0
533	479.425656816806	-508.84067977313	66	50	0
534	482.096328576095	-507.064513358288	68	53	0
535	483.776427491044	-503.402606975287	59	45	3
536	483.887423118693	-499.693741585128	61	49	0
537	481.934035743005	-494.995047813281	75	47	1
538	477.916273486451	-489.306522747502	75	54	0
539	473.403241772146	-482.675123308785	80	39	0
540	468.394946040586	-475.100847860798	59	59	0
541	462.919146109663	-465.656478273682	65	38	1
542	456.975852888951	-454.34201257769	69	46	1
543	449.9865387592	-442.996224183589	54	49	0
544	443.025020973349	-430.72320761811	79	48	0
545	436.09130432544	-417.522962909192	57	39	0
546	429.129870688193	-405.249922614545	66	54	0
547	421.64545750519	-392.961209933273	77	43	0
548	414.188853410131	-379.74526736699	70	43	0
549	406.704530347546	-367.456527403556	63	47	0
550	399.220251490653	-355.167773796245	72	44	0
551	392.286801589769	-341.967454535887	80	43	0
552	385.325624660531	-329.694339622743	70	37	0
553	377.841477199632	-317.405546925031	69	39	0
554	370.385148867441	-304.189524414018	65	55	0
555	363.424100293312	-291.916372191161	77	33	0
556	355.940085694892	-279.627539487556	54	53	0
557	348.456115302572	-267.338693139143	62	60	0
558	340.972189116932	-255.049833144061	70	47	0
559	330.021775891248	-236.160745438188	65	53	0
560	323.060960995208	-223.887524516322	65	43	0
561	316.12797473406	-210.687075642869	60	55	0
562	309.195032949094	-197.486614922993	53	46	0
563	301.711349045276	-185.197683128528	69	46	0
564	290.733506407065	-167.235706216656	60	44	0
565	283.249931433413	-154.946740761399	69	40	0
566	279.260562576703	-148.330805869773	63	37	0
567	272.300045674609	-136.057498465292	62	44	0
568	261.873247614421	-117.183907109313	46	40	0
569	258.406936298066	-110.583632064983	73	40	0
570	250.923559158924	-98.2946075238287	61	45	0
571	239.423182142957	-80.3168116230518	69	45	0
572	231.939915401454	-68.0277525037527	77	45	0
573	224.979673462047	-55.7543645389378	75	40	0
574	218.019472800777	-43.480964705348	71	58	1
575	210.564147294383	-30.2646505786106	59	46	0
576	206.575014020666	-23.6486448990181	79	38	1
577	199.614921881293	-11.3752136994153	59	46	1
578	188.637979686551	6.58703661989421	71	54	0
579	181.155019716534	18.8761884784326	63	50	0
580	173.699923936685	32.092569835484	74	49	1
581	166.21705409413	44.3817489724606	80	57	0
582	158.734228460409	56.6709417514503	65	61	0
583	151.279272148968	69.8873639926314	64	53	0
584	144.347327499127	83.0881051253527	81	59	3
585	136.864636446757	95.3773378916085	76	49	1
586	129.381989603629	107.666584304534	77	64	3
587	121.927218816476	120.883060130291	81	56	0
588	114.444662102091	133.172333817929	46	60	1
589	107.485106189561	145.445921882987	78	67	1
590	100.55342831189	158.646737549454	65	46	1
591	93.0710030054906	170.936050314456	82	52	0
592	85.5886219090316	183.225376724266	66	54	1
593	78.6292356431368	195.499013955705	69	46	0
594	71.6698906573583	207.772663053125	58	61	1
595	64.7384319234407	220.973539695144	62	44	1
596	57.7791710963356	233.24721251335	63	35	0
597	50.8199515494634	245.520897195674	78	54	0
598	43.8886230525095	258.721809391864	67	50	0
599	36.9294876648928	270.995517794043	54	43	0
600	30.493333704304	283.253529304639	63	34	0
601	24.6080110124312	296.42305716034	70	61	0
602	18.7227265002439	309.592593689449	81	56	1
603	12.8374801675673	322.762138889171	67	53	0
604	6.95227201492526	335.931692763232	59	38	0
605	1.59003431891324	349.08554296568	54	43	0
606	-5.64100029366091	369.719977608882	74	42	0
607	-10.4523607409792	383.785346738994	56	48	0
608	-14.7686241182382	396.907791883685	54	41	0
609	-19.0848587507498	410.030241887085	55	46	0
610	-23.8961222802172	424.095627816394	64	50	0
611	-28.7073516093078	438.161019747145	73	48	1
612	-33.0234947787831	451.283485409804	55	42	1
613	-39.7312448867015	471.902267341502	69	48	0
614	-44.5423596177134	485.96767907124	73	46	0
615	-48.8583977366798	499.090162551962	70	43	0
616	-53.1744071106077	512.212650892325	60	51	0
617	-58.0132989164558	525.350863836706	67	39	0
618	-62.8242836841382	539.416298367083	62	53	0
619	-67.1123264413909	553.466017949395	51	56	1
620	-71.4282156053814	566.588526804	58	43	0
621	-76.2669806914637	579.726762553677	71	47	0
622	-80.5549313537194	593.776497247629	65	53	0
623	-84.8428511811071	607.826236802153	57	44	0
624	-89.6815214351518	620.964489349164	62	44	1
625	-93.9972616424202	634.087023581378	72	53	0
626	-98.2850893742288	648.136778248474	75	48	0
627	-103.095781063254	662.202263173647	79	69	0
628	-107.411431375367	675.324812523089	68	50	1
629	-111.727052941336	688.447366728447	59	45	2
630	-116.565535839356	701.585652878508	67	41	1
631	-121.376097561617	715.651160601526	62	45	0
632	-125.663738371222	729.700946037658	75	51	0
633	-129.979239723936	742.823520758189	55	36	0
634	-134.817595898523	755.961829710752	73	52	0
635	-139.628026495106	770.027360229753	68	51	0
636	-143.915542688745	784.07716617547	67	59	0
637	-148.230923826923	797.199761413038	73	56	0
638	-153.069153277087	810.33809316624	66	45	0
639	-157.907350837137	823.476430921815	60	45	0
640	-162.194743459637	837.526257376187	50	39	0
641	-166.482105245988	851.576088689268	54	50	0
642	-171.320207970275	864.714443243109	62	61	0
643	-176.158278804389	877.852803799324	78	50	0
644	-180.968414101109	891.918385911733	69	47	0
645	-185.77851519495	905.983974024653	74	38	0
646	-190.093624011381	919.106616230682	73	43	2
647	-194.408704080794	932.229263294488	59	45	0
648	-198.723755402898	945.351915217005	73	55	1
649	-203.066686955688	957.547356448136	70	55	0
650	-207.409591844946	969.742802542634	69	48	0
651	-211.229613554489	981.922514492646	47	42	2
652	-215.077523391985	993.1750147352	68	46	0
653	-218.9254113395	1004.42751881853	66	43	0
654	-222.278338531905	1014.73707081005	69	48	0
655	-224.641373835446	1023.16071322374	74	53	3
656	-226.014526804036	1029.69844426401	69	45	1
657	-225.847039468528	1035.2617375562	69	47	0
658	-225.184617043706	1039.88207455166	67	46	1
659	-225.072959154495	1043.59093679674	61	42	0
660	-225.512064495299	1046.38832425978	43	48	0
661	-227.547629540088	1048.30571907759	62	52	0
662	-231.17965359916	1049.34312349558	62	40	0
663	-234.867509273055	1048.52609989978	80	45	0
664	-237.070571656164	1044.88020601124	60	41	0
665	-236.715224230255	1039.30117072444	53	54	0
666	-234.791324373859	1033.67490955349	63	49	1
667	-232.372483918502	1027.10569220316	80	45	0
668	-228.935846757086	1019.57777837291	70	48	0
669	-225.004258111177	1011.10691125505	57	46	0
670	-221.128479579114	1000.78161693271	48	34	0
671	-217.280593315314	989.529110915959	63	48	0
672	-213.460596540885	977.349393209442	55	46	0
673	-209.145627827733	964.226725082844	55	59	0
674	-204.307770153566	951.088323695585	55	53	1
675	-199.992742374598	937.965665826574	59	46	0
676	-195.677685848146	924.843012817204	62	53	1
677	-188.44865394634	904.208222646266	59	49	0
678	-183.638558955863	890.142631521448	70	42	1
679	-178.800526718318	877.004261936992	63	55	0
680	-172.094191431301	856.385237295181	65	42	0
681	-167.806853385642	842.335400047712	59	50	1
682	-162.968710366578	829.197050265037	66	42	0
683	-160.549626898486	822.627877622843	69	39	0
684	-156.262210807588	808.578053331934	68	46	0
685	-149.583536939987	787.031852604821	63	52	0
686	-144.773160855926	772.966310068034	67	45	0
687	-139.962750569626	758.900773529895	64	51	0
688	-135.152306081145	744.835242991336	62	44	0
689	-130.341827390541	730.769718451425	67	53	0
690	-126.054202771338	716.719928164035	62	49	0
691	-121.766547316744	702.670142734423	63	48	2
692	-116.955969387549	688.604634991847	65	38	0
693	-112.117470321653	675.466348806396	59	52	1
694	-107.829720041424	661.416579028592	68	44	2
695	-103.541938925919	647.366814108565	72	56	0
696	-98.7033450268791	634.22854472138	64	63	1
697	-93.8926017719205	620.163065775298	87	48	1
698	-89.0818243155372	606.097592828795	56	42	1
699	-84.2431324399658	592.9593414478	76	39	1
700	-79.4044086755021	579.821096071042	63	36	1
701	-75.1164372745552	565.771362998523	62	30	1
702	-70.8284350388567	551.721634784713	64	45	0
703	-65.9896164427628	538.583406207152	70	47	1
704	-61.1507659581257	525.445183633827	64	42	0
705	-56.8626699451706	511.395471074618	88	57	0
706	-52.5745430978714	497.345763372257	68	43	0
707	-47.7355977825355	484.20755759906	69	48	0
708	-42.8966205788893	471.0693578301	53	46	0
709	-38.6083999551483	457.01966578234	56	54	0
710	-34.320148497296	442.969978594221	59	47	0
711	-29.4810764637659	429.831795624457	83	49	0
712	-25.1648967316723	416.709334273823	68	41	0
713	-20.8765531808021	402.659662201069	70	40	0
714	-16.0652512417291	388.59428045433	58	51	0
715	-11.2260524912272	375.456120289862	61	51	0
716	-6.38682185299695	362.317966130562	54	41	2
717	-1.57541962875985	348.25260238722	77	45	0
718	3.23601679562125	334.187244646251	56	53	1
719	8.59828104526969	321.033397041261	60	50	0
720	14.4835175406188	307.863845988177	60	38	0
721	20.3687922158861	294.694303608499	69	57	0
722	26.2819588149432	282.451985513791	59	40	0
723	36.1837342989747	263.593500704505	69	40	0
724	43.1150311490637	250.392575720325	60	50	1
725	46.0577513884637	243.807824425399	56	54	1
726	55.9318638300174	224.022172294557	68	48	1
727	66.356865693524	205.14805566147	76	34	1
728	73.3162008285872	192.874397956766	52	51	0
729	80.2477359617478	179.673536425456	64	60	0
730	87.2071552553098	167.399902438745	74	39	0
731	94.6895712796249	155.110579499044	81	65	2
732	102.172031513997	142.821270201355	62	67	1
733	109.131577575812	130.54767352622	79	49	1
734	116.091164917394	118.27408871986	91	58	3
735	123.050793538569	106.000515777618	65	60	0
736	130.505596457515	92.7840425232425	58	54	0
737	137.988275052805	80.4947986714542	76	70	2
738	144.948032039043	68.2212630324066	78	60	0
739	152.430797587382	55.932045548223	72	59	4
740	159.913607344555	43.6428417088464	60	40	3
741	166.873491097183	31.3693433832377	70	63	1
742	174.356387806707	19.0801659123972	64	56	0
743	181.839328725182	6.79100208450109	57	48	0
744	189.322313852201	-5.49814809765667	69	50	0
745	196.805343187822	-17.7872846340761	50	47	2
746	203.765439191717	-30.0607201969251	78	55	0
747	210.697765080258	-43.2613597922027	71	54	0
748	217.657945238694	-55.5347716324031	59	49	0
749	224.618166675384	-67.8081716056913	59	46	0
750	235.56765762571	-86.697540756315	75	42	0
751	246.51724835526	-105.586880588904	70	48	1
752	249.983537545195	-112.187165453099	65	47	2
753	256.943950058776	-124.460510325618	56	43	0
754	267.39854541549	-142.40689738933	79	58	0
755	274.882052734203	-154.695891220123	64	49	0
756	282.365604260238	-166.984871405177	53	57	0
757	289.326204652491	-179.258161152713	59	56	0
758	296.809843127674	-191.547114967369	57	56	0
759	304.293525809597	-203.836055135354	69	52	1
760	311.777252698841	-216.124981658533	73	45	0
761	319.26102379465	-228.41389453318	56	49	1
762	326.221836430079	-240.6871215133	76	44	0
763	333.182690342132	-252.960336626507	65	40	0
764	340.143585530983	-265.233539871871	52	47	0
765	347.104521996458	-277.506731248461	63	49	0
766	354.065499738324	-289.779910758138	58	53	0
767	361.02651875664	-302.05307839904	48	44	0
768	368.510590505204	-314.341901274398	66	42	0
769	375.994706459693	-326.630710503086	64	46	0
770	382.955852235493	-338.903840825893	68	52	0
771	390.440055136452	-351.192623681389	71	39	0
772	397.924302243104	-363.481392892078	79	51	0
773	404.885574775457	-375.754485892132	66	50	0
774	411.846888583736	-388.027567026205	64	36	0
775	419.331265376124	-400.316297136247	78	54	1
776	426.787924489472	-413.532229846343	62	56	0
777	433.749366650998	-425.805273666047	70	47	0
778	440.73860877665	-437.151089352556	72	52	0
779	447.204861528648	-448.481235794723	56	41	0
780	453.175876687223	-458.868499093689	67	44	1
781	458.12861660606	-468.297225427814	64	48	0
782	462.035317325965	-477.694634737447	70	52	0
783	465.446757137077	-486.149168801494	55	47	0
784	467.839897735335	-493.645174086094	69	34	0
785	469.737765632628	-500.198307013139	58	46	1
786	471.691142847121	-504.897006380372	60	58	1
787	474.746095695882	-507.772580246441	67	40	0
788	478.379587497911	-508.809372832067	71	49	0
789	481.545544799126	-507.976076569408	67	57	0
790	484.243963916728	-505.272692527622	66	64	0
791	484.877992853581	-501.579479937442	76	46	1
792	483.447636650701	-496.896439622156	65	37	1
793	480.448185908492	-492.166439111345	88	48	2
794	476.925709876232	-487.420782702975	63	49	1
795	472.907961667108	-481.732252771035	60	54	0
796	468.394946040586	-475.100847860798	59	38	0
797	463.909698156407	-467.542221711017	68	42	1
798	458.929192387441	-459.040718417615	56	50	0
799	453.976462776947	-449.611992764287	57	41	0
800	448.528486413241	-439.240387564525	49	42	1
801	439.090650908067	-422.252995814197	60	44	0
802	429.652892974846	-405.265582212247	65	44	0
803	426.681331439293	-399.608326140791	65	56	0
804	419.19693584065	-387.319608929567	79	50	0
805	408.245817429735	-368.430730521679	70	45	0
806	400.761532467091	-356.141979660839	60	48	0
807	393.277291709848	-343.85321515426	64	51	0
808	386.343879930384	-330.652885739692	60	42	0
809	379.41051262588	-317.452544477768	71	49	0
810	371.926404974598	-305.16374089662	72	33	0
811	364.442341529415	-292.874923669733	63	51	0
812	356.958322290506	-280.586092795245	59	60	0
813	349.47434725787	-268.297248275951	55	52	1
814	342.018197857891	-255.081173986197	48	47	0
815	334.534312947828	-242.79230218567	68	46	0
816	327.573473685305	-230.519088906236	65	50	0
817	320.089675722993	-218.23019073531	70	49	0
818	312.605921967479	-205.941278917715	87	59	0
819	305.672999218747	-192.74081225507	65	48	0
820	298.189334121242	-180.451874079183	66	46	0
821	290.705713231	-168.162922257558	68	48	2
822	283.745129086659	-155.889634353109	73	52	0
823	276.261595145392	-143.600656160153	86	39	0
824	268.778105411504	-131.31166432146	54	39	0
825	261.817648028606	-119.038339099847	60	43	0
826	254.362046745548	-105.822104908526	69	49	0
827	246.878689878737	-93.5330730676651	68	54	1
828	239.395377219596	-81.2440275810659	64	45	0
829	231.939915401454	-68.0277525037527	70	41	1
830	224.484501213476	-54.8114638049155	60	54	0
831	217.001324597921	-42.5223774081096	65	52	0
832	209.518192190561	-30.2332773655653	60	45	1
833	202.062917468778	-17.0169477816671	74	59	1
834	195.102849696705	-4.74350893963128	61	49	1
835	187.61985015875	7.5456311032176	92	41	1
836	180.136894829629	19.8347847927362	72	51	0
837	173.176953822316	32.108260948211	66	51	1
838	165.721907250583	45.3246568441391	84	60	1
839	158.239084792149	57.6138505320996	65	63	3
840	151.279272148968	69.8873639926314	74	63	1
841	144.319500784797	82.1608893191442	84	49	0
842	133.370873803564	101.050503468141	82	66	0
843	121.89938697021	119.955844361335	61	35	0
844	117.882706404023	125.644720593467	90	54	1
845	114.416828546091	132.245118061081	67	60	0
846	107.457271035353	144.518706136383	61	60	1
847	96.481138831412	162.481203190982	78	63	0
848	85.5329415625311	181.370945303701	60	39	1
849	78.6013938702527	194.571798255667	68	45	2
850	75.1356367038679	201.172229174525	77	45	1
851	68.1763115590438	213.445884209126	72	47	0
852	57.7234779586433	231.392781178467	59	40	1
853	50.7642552153557	243.666465881281	74	48	0
854	43.8329235164565	256.867378097959	69	46	0
855	37.4245780197671	270.052594255656	69	51	0
856	31.0162738517392	283.237820609473	62	49	0
857	24.6080110124312	296.42305716034	65	54	0
858	19.2178080007434	308.649667916819	71	46	0
859	13.8276374918642	320.876285958104	58	41	1
860	8.49321553966729	334.957342498936	81	38	0
861	3.68176343647065	349.022694217972	64	46	1
862	-1.68044551915955	362.176549027674	73	35	1
863	-7.04261944192695	375.330411113799	86	46	1
864	-11.8818307692418	388.468566444702	52	54	0
865	-16.1702202976448	402.518228805624	64	61	1
866	-22.8781412273529	423.136981339194	68	50	0
867	-27.7172417817637	436.27515647281	78	44	2
868	-32.0055224363459	450.324836648069	81	38	1
869	-38.7132791050826	470.943616897799	64	46	0
870	-41.1327779814601	477.512713614851	57	55	0
871	-45.4209654967999	491.562408906408	67	42	1
872	-52.1285816109157	512.181212671101	74	35	0
873	-56.9674765610253	525.319424407557	83	36	0
874	-61.8063396226498	538.45764214918	65	44	1
875	-66.1222627607058	551.58014506381	61	52	0
876	-70.4102801405825	565.62986842636	77	48	0
877	-75.2211713552242	579.695318550803	74	48	0
878	-80.0599076969083	592.83355909586	66	59	0
879	-84.3757106243283	605.956082528457	63	50	0
880	-88.6914848059532	619.078610821627	58	39	0
881	-93.5022460556938	633.144083746709	59	38	1
882	-97.7900765160448	647.193837874569	66	47	1
883	-102.105760802806	660.316381284967	72	39	0
884	-106.94430978928	673.454655432142	51	45	0
885	-111.754939915205	687.520151156001	77	51	1
886	-116.042645761278	701.569925794378	62	42	0
887	-120.358209835191	714.692489719018	64	40	0
888	-125.196632098581	727.830786668696	55	46	0
889	-130.035022472613	740.969089622609	59	37	1
890	-134.845488429128	755.034614143893	66	54	0
891	-139.1330381874	769.084414690733	72	41	0
892	-143.448451729724	782.207004530355	56	61	0
893	-148.286715379392	795.345330283977	65	59	0
894	-153.124947139237	808.483662043698	66	44	0
895	-157.412373326719	822.533483100124	67	35	0
896	-161.699768677994	836.58330901619	60	37	1
897	-166.53790560225	849.721657570451	62	53	0
898	-170.825238644436	863.771493738517	62	36	0
899	-175.112540850532	877.821334766224	62	59	0
900	-179.950582938734	890.95970011875	72	41	0
901	-184.265727302583	904.082335844636	78	44	0
902	-188.552937408676	918.132191983983	62	42	0
903	-193.362979146827	932.197789688595	66	53	0
904	-198.200894507638	945.33617784176	69	53	0
905	-202.515918653575	958.458834080957	68	37	1
906	-206.858823962102	970.654279628769	70	51	0
907	-210.706757036911	981.906775551848	74	37	1
908	-214.05972469796	992.216320406646	60	45	0
909	-217.440587244811	1001.59865265433	61	42	0
910	-220.326493954577	1010.03803215269	62	49	0
911	-222.717449941847	1017.53445782512	73	44	0
912	-224.613459640823	1024.08792876732	66	35	0
913	-225.491676008445	1029.68270346429	63	41	2
914	-225.352103793703	1034.31878121383	59	32	0
915	-225.240445971547	1038.0276434347	51	43	0
916	-224.605938758526	1041.72076495923	62	50	0
917	-224.522195663711	1044.50241165329	67	48	0
918	-225.484149896074	1047.31553982571	69	39	2
919	-227.519714488881	1049.23293463886	61	53	0
920	-230.656805157952	1049.32738204207	61	44	0
921	-233.821812180569	1048.49461616948	63	53	1
922	-235.996956853953	1045.77593729179	56	46	0
923	-236.659390387416	1041.1556017641	64	46	1
924	-235.781191671675	1035.5608245004	75	51	0
925	-233.334437835438	1029.91882206686	65	43	1
926	-230.392741144635	1023.33386423625	61	47	0
927	-227.506864365132	1014.89447752293	67	38	0
928	-224.648889302334	1005.52787744533	77	29	2
929	-221.295958929812	995.218323764391	55	52	0
930	-217.448067108926	983.96581774205	61	44	1
931	-213.600153397769	972.713315560482	65	37	0
932	-207.361201858788	953.964399938472	58	43	0
933	-200.627237130422	934.272541275248	61	44	0
934	-195.789314199821	921.134150674567	62	47	0
935	-190.979265304515	907.068550542928	67	51	0
936	-186.169182206038	893.002956409007	71	54	0
937	-181.331161293958	879.864583814517	62	42	0
938	-176.521010947297	865.79900168255	65	36	0
939	-172.233698507538	851.749159581959	66	34	0
940	-167.918454867846	838.626537876204	76	42	0
941	-163.108206438017	824.560972539708	58	49	2
942	-158.297923805832	810.49541320093	61	47	1
943	-153.982588696934	797.372807153501	62	59	0
944	-149.695120803255	783.322990419343	51	38	0
945	-144.884740088601	769.257447874174	62	54	0
946	-140.046431525319	756.11912687961	71	65	0
947	-135.235983563995	742.053596335463	66	47	0
948	-130.948388324934	728.00380065199	57	47	0
949	-126.632871851034	714.881225375459	61	37	1
950	-121.822325808462	700.815711628646	67	49	1
951	-117.011745563999	686.750203882344	48	56	0
952	-112.173244188481	673.611917690374	58	49	0
953	-107.362596697989	659.546421944164	69	47	0
954	-103.074811807543	645.496657566167	62	39	0
955	-98.7591123997699	632.374113602564	65	47	0
956	-91.5290402449318	611.73950520996	82	44	0
957	-86.7182439513854	597.674035261385	73	38	0
958	-82.4303176655667	583.62429409381	57	43	0
959	-75.7229779946501	563.005438237451	68	50	0
960	-70.8841889777104	549.867203650996	81	48	0
961	-66.5961538152187	535.817480295897	69	51	0
962	-62.3080878182082	521.767761799507	73	52	0
963	-57.4692039700458	508.629544012249	53	53	0
964	-52.6302882333985	495.491332231089	67	43	1
965	-48.3421284597716	481.441629387438	59	51	1
966	-44.0539378515095	467.39193140436	59	56	0
967	-39.2149272846873	454.253736421466	64	35	0
968	-34.4037529916386	440.188331869431	61	47	0
969	-30.1154675616417	426.138649540953	57	51	1
970	-25.7992852274911	413.016187645495	77	49	0
971	-20.9601479432313	399.878015466034	71	48	0
972	-16.120978770894	386.739849291742	62	32	0
973	-11.3096403165255	372.67447354272	73	50	1
974	-6.49826766195474	358.60910379421	68	39	0
975	-1.65900051692734	345.470955628902	67	49	0
976	3.1802985156537	332.332813468762	62	47	0
977	8.54256529809209	319.178965856321	59	57	0
978	14.4278045491665	306.009414790198	54	42	0
979	20.3130819802755	292.839872398414	71	50	0
980	26.1983975910698	279.670338679105	77	32	0
981	32.0837513812003	266.500813632272	60	59	0
982	38.4920870846254	253.31558951363	62	41	0
983	45.4234094264102	240.114668700844	72	47	0
984	51.8596771427547	227.856681410223	77	38	1
985	58.2959832113702	215.598704331554	57	43	1
986	65.7503824518644	202.38211298082	63	52	2
987	73.2326721965219	190.092750921845	85	48	0
988	80.1920534062665	177.819105048664	76	48	1
989	87.674430105777	165.529769359156	72	54	0
990	95.1568510152283	153.240447312593	75	48	1
991	102.116358993866	140.96683875192	73	48	0
992	109.598866857414	128.67754307203	78	38	1
993	117.081418930553	116.388261037879	78	58	0
994	124.041053677094	104.114689788781	70	47	2
995	131.000729702879	91.8411304065958	86	56	1
996	138.483411473397	79.5518874628469	64	63	1
997	145.93831123272	66.3354423679411	66	50	2
998	152.898115623451	54.0619202889502	74	57	0
999	160.380930265645	41.7727173436433	69	62	2
1000	167.8638	29.48353	69	44	2
1001	174.8237	17.21004	58	54	1
1002	182.3067	4.92088	67	52	0
1003	189.7897	-7.368269	68	56	0
1004	196.7497	-19.64172	70	54	0
1005	203.7098	-31.91515	64	48	0
1006	211.1929	-44.20426	65	47	1
1007	218.6761	-56.49336	63	50	0
1008	229.6255	-75.38274	80	47	0
1009	240.5751	-94.2721	64	43	0
1010	244.0413	-100.8724	59	43	0
1011	247.5354	-106.5455	77	53	0
1012	254.4958	-118.8188	69	48	0
1013	265.4456	-137.7081	73	47	0
1014	276.4232	-155.6701	61	54	0
1015	279.9174	-161.3432	59	48	0
1016	286.878	-173.6165	72	40	0
1017	293.8386	-185.8898	70	35	0
1018	301.2945	-199.1059	69	38	0
1019	308.7504	-212.3221	68	50	0
1020	315.7112	-224.5953	51	53	0
1021	326.1663	-242.5416	65	53	0
1022	333.6501	-254.8304	78	49	0
1023	341.134	-267.1193	69	46	0
1024	348.095	-279.3925	65	44	0
1025	355.056	-291.6657	65	48	0
1026	362.017	-303.9388	67	42	0
1027	368.9781	-316.212	57	42	0
1028	375.9392	-328.4851	60	38	1
1029	383.4233	-340.7739	68	43	0
1030	390.9075	-353.0627	53	37	0
1031	397.8688	-365.3358	60	56	0
1032	405.3531	-377.6246	70	43	0
1033	412.8374	-389.9133	55	54	0
1034	419.7988	-402.1864	80	59	0
1035	427.2832	-414.4751	64	50	0
1036	434.2446	-426.7481	65	55	0
1037	440.6831	-439.0055	65	47	0
1038	447.1771	-449.4085	76	38	0
1039	452.6528	-458.8528	68	59	0
1040	459.5867	-472.0531	66	63	1
1041	464.9792	-484.2791	71	42	0
1042	465.9143	-488.0193	65	41	0
1043	466.8493	-491.7594	80	41	0
1044	467.7011	-498.2813	69	50	0
1045	468.6084	-502.9486	74	42	0
1046	472.6817	-506.7827	66	50	0
1047	475.7644	-508.7311	57	42	0
1048	477.3335	-508.7781	61	49	0
1049	480.5827	-505.1631	70	43	0
1050	481.823	-498.7039	53	48	0
1051	481.3833	-495.9066	61	52	0
1052	479.8974	-493.078	67	40	0
1053	474.9168	-484.5765	78	39	0
1054	471.4221	-478.9036	66	41	1
1055	466.9369	-471.345	68	54	0
1056	460.4705	-460.0149	54	37	0
1057	456.0131	-451.5291	71	38	0
1058	450.5373	-442.0847	58	55	0
1059	444.5663	-431.6974	71	53	0
1060	438.5954	-421.3101	55	48	0
1061	432.6245	-410.9228	60	46	0
1062	426.1583	-399.5927	81	51	0
1063	419.6922	-388.2625	65	56	0
1064	412.7031	-376.9166	75	45	0
1065	405.2188	-364.6279	68	37	0
1066	398.2853	-351.4276	64	40	0
1067	390.8288	-338.2116	53	36	0
1068	383.3447	-325.9228	82	49	0
1069	376.3835	-313.6497	73	23	1
1070	368.8994	-301.3609	64	51	0
1071	361.4154	-289.0721	74	50	1
1072	353.9592	-275.856	72	52	0
1073	346.4752	-263.5671	63	39	1
1074	338.9913	-251.2783	61	45	1
1075	331.5074	-238.9894	79	34	2
1076	324.5466	-226.7162	75	57	0
1077	317.0628	-214.4273	62	42	0
1078	309.5791	-202.1384	55	45	0
1079	302.1232	-188.9222	67	42	0
1080	291.1731	-170.033	74	37	0
1081	284.2125	-157.7597	58	42	0
1082	276.729	-145.4708	63	50	0
1083	265.2562	-126.5658	43	44	0
1084	257.8005	-113.3496	70	58	1
1085	250.8402	-101.0763	59	55	0
1086	243.3568	-88.78722	68	52	1
1087	235.9013	-75.57095	66	37	1
1088	228.4181	-63.28188	77	43	0
1089	220.9349	-50.9928	68	49	1
1090	213.9747	-38.7194	79	52	1
1091	207.0146	-26.44598	64	53	1
1092	199.5593	-13.22965	65	60	0
1093	192.0763	-0.9405136	68	63	0
1094	185.1163	11.33294	82	60	0
1095	177.6333	23.6221	69	54	2
1096	170.1504	35.91127	67	57	0
1097	162.6676	48.20046	74	55	2
1098	155.1848	60.48966	66	58	2
1099	148.2528	73.69039	74	58	0
1100	141.293	85.96392	80	57	2
1101	133.8103	98.25316	75	54	0
1102	126.3277	110.5424	78	50	1
1103	119.3681	122.816	78	61	0
1104	112.4363	136.0168	66	50	0
1105	105.4768	148.2904	84	58	1
1106	97.99433	160.5797	83	47	1
1107	90.51191	172.869	64	61	1
1108	83.55249	185.1426	79	48	1
1109	72.60442	204.0324	66	52	2
1110	65.12216	216.3218	66	34	3
1111	58.16288	228.5954	69	47	0
1112	51.20366	240.8691	51	52	0
1113	44.79526	254.0543	66	64	0
1114	38.38691	267.2395	70	53	1
1115	32.47368	279.4818	68	41	0
1116	26.5605	291.7241	61	50	1
1117	23.61784	298.3089	68	46	0
1118	14.8178	318.9904	77	45	0
1119	8.960434	333.0872	68	42	0
1120	4.121119	346.2253	80	40	0
1121	-3.137794	365.9325	61	40	1
1122	-7.97703	379.0707	64	46	0
1123	-12.81623	392.2089	75	33	2
1124	-17.62754	406.2742	79	35	0
1125	-21.91589	420.3239	68	44	0
1126	-26.23208	433.4464	57	50	1
1127	-31.07115	446.5845	63	54	0
1128	-35.35941	460.6342	66	41	2
1129	-39.64764	474.6839	67	48	0
1130	-44.48662	487.8221	63	48	0
1131	-49.32557	500.9603	80	41	0
1132	-53.6137	515.01	64	34	0
1133	-57.9018	529.0597	76	42	0
1134	-62.74066	542.1979	82	55	0
1135	-67.57948	555.3362	72	51	1
1136	-71.89537	568.4587	68	48	0
1137	-76.18335	582.5084	68	38	0
1138	-80.9942	596.5739	60	50	1
1139	-85.30999	609.6964	61	41	0
1140	-89.62576	622.8189	60	58	0
1141	-94.43651	636.8844	70	39	2
1142	-98.72433	650.9341	64	42	1
1143	-103.04	664.0567	71	53	0
1144	-109.7749	683.7484	67	46	1
1145	-116.4819	704.3673	64	47	1
1146	-118.8732	711.8637	68	48	0
1147	-123.7116	725.002	64	42	1
1148	-130.4463	744.6937	60	48	0
1149	-134.7618	757.8163	58	41	0
1150	-139.5722	771.8818	69	45	0
1151	-141.9635	779.3782	64	51	0
1152	-146.8018	792.5165	73	50	0
1153	-154.0591	812.224	60	43	1
1154	-156.4782	818.7932	64	47	0
1155	-160.7656	832.843	55	40	0
1156	-167.472	853.462	70	47	0
1157	-171.7873	866.5846	61	55	2
1158	-176.1025	879.7072	67	39	0
1159	-180.9126	893.7728	62	39	0
1160	-185.7227	907.8384	63	37	0
1161	-190.5607	920.9768	62	46	1
1162	-195.3707	935.0424	73	47	1
1163	-200.1807	949.108	58	47	0
1164	-204.4957	962.2306	62	39	0
1165	-208.8107	975.3533	57	38	1
1166	-213.1536	987.5488	54	58	0
1167	-217.0015	998.8013	72	48	0
1168	-221.7834	1013.794	62	48	0
1169	-224.6414	1023.161	50	39	0
1170	-225.5196	1028.755	59	44	0
1171	-225.7912	1037.116	76	41	0
1172	-225.1846	1039.882	72	46	0
1173	-225.6237	1042.679	69	40	0
1174	-226.0628	1045.477	71	42	0
1175	-228.0984	1047.394	65	37	0
1176	-232.2254	1049.375	65	48	1
1177	-235.4183	1047.615	62	47	0
1178	-237.0985	1043.953	69	50	1
1179	-237.2102	1040.244	55	48	1
1180	-235.2583	1035.545	69	47	0
1181	-232.3167	1028.96	64	51	1
1182	-229.4029	1021.448	68	50	0
1183	-226.4891	1013.936	80	40	0
1184	-223.0803	1005.481	71	43	0
1185	-219.7274	995.1711	62	41	0
1186	-215.8795	983.9186	70	48	1
1187	-211.5366	971.7231	67	46	0
1188	-207.7166	959.5434	62	38	0
1189	-203.3737	947.348	84	45	1
1190	-198.5358	934.2096	63	37	0
1191	-193.7258	920.144	72	39	0
1192	-188.9157	906.0784	53	39	1
1193	-184.6285	892.0285	77	44	0
1194	-180.3412	877.9787	75	43	0
1195	-173.112	857.3439	53	32	0
1196	-168.3018	843.2783	62	48	0
1197	-164.0145	829.2285	61	47	0
1198	-159.7271	815.1787	57	37	0
1199	-154.8889	802.0403	67	41	0
1200	-147.6594	781.4056	55	36	0
1201	-142.849	767.3401	54	31	1
1202	-138.5615	753.2903	64	47	0
1203	-134.2739	739.2405	58	57	0
1204	-129.4355	726.1022	62	49	0
1205	-124.625	712.0367	57	35	0
1206	-120.3373	697.9869	66	46	0
1207	-116.0217	684.8643	61	49	0
1208	-111.2111	670.7988	58	39	1
1209	-106.4005	656.7333	73	57	0
1210	-101.5898	642.6678	54	40	0
1211	-97.30195	628.6181	70	42	0
1212	-92.98621	615.4955	69	65	0
1213	-88.17543	601.4301	64	47	0
1214	-83.36461	587.3646	71	47	1
1215	-78.52587	574.2264	67	49	0
1216	-74.21001	561.1038	60	53	0
1217	-69.922	547.0541	77	51	0
1218	-65.11105	532.9887	64	45	0
1219	-60.27219	519.8505	70	42	0
1220	-55.98408	505.8007	73	42	0
1221	-51.69595	491.751	69	47	0
1222	-46.85699	478.6128	58	41	0
1223	-42.01801	465.4746	77	54	0
1224	-37.72978	451.4249	72	43	0
1225	-33.44151	437.3753	79	46	0
1226	-28.60243	424.2371	70	48	0
1227	-24.28624	411.1146	67	54	0
1228	-19.99789	397.0649	58	39	1
1229	-15.18658	382.9996	68	31	0
1230	-10.34737	369.8614	75	56	0
1231	-3.088495	350.1542	62	39	0
1232	4.693384	330.4312	63	40	0
1233	7.635984	323.8465	77	42	0
1234	12.99828	310.6926	63	42	0
1235	21.30325	290.954	74	58	0
1236	27.18857	277.7845	58	60	0
1237	33.07393	264.615	66	46	1
1238	39.48227	251.4297	51	52	1
1239	46.4136	238.2288	58	54	0
1240	52.84988	225.9708	65	45	0
1241	59.80914	213.6972	56	42	3
1242	67.26354	200.4806	61	55	1
1243	74.22289	188.2069	77	55	0
1244	81.18228	175.9333	62	54	0
1245	88.14171	163.6596	75	55	2
1246	95.62413	151.3703	73	46	0
1247	103.1066	139.081	65	66	0
1248	110.0662	126.8074	74	49	1
1249	117.0258	114.5338	94	53	2
1250	124.5084	102.2446	84	54	1
1251	131.991	89.95531	65	52	0
1252	138.9507	77.68176	80	55	0
1253	146.4335	65.39253	67	53	3
1254	153.9162	53.10332	56	57	0
1255	160.8483	39.90259	61	63	1
1256	167.8081	27.6291	92	53	1
1257	175.2911	15.33992	65	51	3
1258	182.774	3.050759	67	50	1
1259	189.734	-9.222701	68	36	0
1260	197.2171	-21.51184	70	49	0
1261	204.7001	-33.80096	64	58	0
1262	211.6603	-46.07438	61	51	1
1263	219.1435	-58.36348	60	43	0
1264	230.0929	-77.25286	68	52	1
1265	237.0532	-89.52624	71	55	0
1266	244.5365	-101.8153	59	48	1
1267	255.4862	-120.7046	76	42	0
1268	262.4466	-132.9779	63	54	0
1269	269.4071	-145.2513	69	42	0
1270	276.8906	-157.5403	63	39	0
1271	284.3742	-169.8292	92	48	0
1272	291.3348	-182.1025	78	41	0
1273	298.2955	-194.3758	65	40	0
1274	305.7792	-206.6647	67	37	0
1275	313.2629	-218.9537	66	39	0
1276	320.2237	-231.2269	57	48	0
1277	327.1845	-243.5001	72	49	0
1278	334.1453	-255.7733	64	44	1
1279	341.6293	-268.0622	54	52	0
1280	345.6188	-274.6781	73	37	0
1281	352.5798	-286.9513	79	40	1
1282	363.0075	-305.8246	70	46	2
1283	369.9685	-318.0978	69	46	2
1284	377.4527	-330.3866	60	45	0
1285	384.9368	-342.6754	73	59	0
1286	391.898	-354.9485	54	49	0
1287	398.8593	-367.2216	79	55	0
1288	406.3436	-379.5103	79	45	0
1289	413.8279	-391.7991	66	40	0
1290	420.7893	-404.0721	62	54	0
1291	428.2737	-416.3609	56	37	0
1292	435.7582	-428.6496	65	47	0
1293	446.1866	-447.5227	69	52	0
1294	455.6245	-464.5101	82	28	0
1295	458.1009	-469.2244	56	46	0
1296	460.5772	-473.9388	60	40	0
1297	465.4468	-486.1492	74	44	0
1298	468.2797	-496.4425	66	56	0
1299	469.1592	-502.0371	62	45	0
1300	469.599	-504.8344	58	48	0
1301	473.2047	-506.7984	75	52	0
1302	478.9304	-507.8978	50	50	0
1303	482.1518	-505.2101	62	42	0
1304	483.3089	-501.5325	65	53	0
1305	482.3738	-497.7923	62	42	0
1306	480.4204	-493.0937	58	46	1
1307	477.421	-488.3637	70	44	0
1308	473.8985	-483.618	73	36	0
1309	469.8808	-477.9295	80	43	1
1310	465.3678	-471.2981	48	41	0
1311	461.4333	-462.8279	76	47	0
1312	457.0036	-453.4148	63	45	1
1313	452.0509	-443.9861	65	45	0
1314	446.5752	-434.5417	65	35	0
1315	440.6042	-424.1544	68	36	0
1316	434.661	-412.8399	79	40	0
1317	428.1949	-401.5097	63	47	0
1318	421.2057	-390.1639	51	43	0
1319	414.2444	-377.8908	50	55	0
1320	407.2831	-365.6178	59	60	0
1321	399.7988	-353.329	57	45	0
1322	392.3423	-340.113	77	52	0
1323	385.4089	-326.9127	67	43	0
1324	377.9248	-314.6239	62	52	0
1325	370.4407	-302.3351	54	47	0
1326	362.9844	-289.1191	71	44	0
1327	355.5004	-276.8302	68	44	0
1328	344.5221	-258.8684	55	49	0
1329	333.5717	-239.9793	68	46	0
1330	330.1051	-233.3791	59	60	1
1331	322.6213	-221.0902	67	52	0
1332	311.6711	-202.2011	63	55	1
1333	304.1874	-189.9121	61	43	0
1334	296.7037	-177.6232	65	46	0
1335	289.7431	-165.3499	56	42	0
1336	282.7825	-153.0766	58	44	0
1337	275.3268	-139.8604	57	44	1
1338	271.3375	-133.2445	65	50	0
1339	263.854	-120.9555	61	42	0
1340	252.8765	-102.9934	60	42	0
1341	245.3931	-90.70438	64	52	0
1342	237.9376	-77.48811	65	43	1
1343	230.4822	-64.27184	51	52	0
1344	222.999	-51.98276	67	38	1
1345	215.5158	-39.69367	67	47	0
1346	208.0605	-26.47735	94	50	0
1347	200.5774	-14.18824	72	53	3
1348	193.0944	-1.899107	71	43	1
1349	186.1344	10.37435	68	64	5
1350	178.6514	22.6635	73	56	2
1351	171.1685	34.95267	77	57	1
1352	164.2086	47.22616	66	55	1
1353	156.7258	59.51536	81	56	0
1354	149.2431	71.80457	65	49	0
1355	142.3111	85.00532	74	48	2
1356	135.3514	97.27886	91	52	1
1357	127.8688	109.5681	58	50	2
1358	120.3862	121.8574	59	47	4
1359	113.4266	134.1309	71	64	3
1360	106.4949	147.3318	63	54	2
1361	99.53536	159.6054	66	49	0
1362	92.05293	171.8947	78	54	1
1363	84.57056	184.184	75	43	0
1364	77.61118	196.4576	57	53	0
1365	67.1861	215.3317	80	54	0
1366	56.23818	234.2215	68	51	1
1367	49.27897	246.4952	73	41	0
1368	42.84274	258.7532	63	45	1
1369	36.4344	271.9384	79	37	0
1370	30.54904	285.108	73	48	1
1371	24.66372	298.2775	63	40	0
1372	18.77844	311.447	68	37	0
1373	12.89319	324.6166	58	46	0
1374	7.530922	337.7704	62	60	1
1375	2.691618	350.9085	59	62	0
1376	-2.147655	364.0467	58	37	0
1377	-6.986896	377.1848	73	38	0
1378	-11.79824	391.2502	79	51	0
1379	-16.60955	405.3156	65	53	0
1380	-21.4487	418.4538	65	48	1
1381	-26.28781	431.5919	62	46	0
1382	-31.09902	445.6573	69	44	1
1383	-35.38728	459.707	53	53	0
1384	-39.70338	472.8295	70	53	0
1385	-44.54236	485.9677	61	57	1
1386	-49.38131	499.1059	62	49	0
1387	-53.66945	513.1556	88	52	0
1388	-57.95755	527.2053	59	51	0
1389	-64.69292	546.8969	57	49	0
1390	-71.40034	567.5157	63	42	0
1391	-75.68832	581.5655	65	47	0
1392	-80.00415	594.688	65	49	0
1393	-82.4235	601.2571	73	53	0
1394	-87.26219	614.3954	62	52	0
1395	-92.10084	627.5336	76	52	0
1396	-96.38869	641.5834	55	51	0
1397	-103.0958	662.2023	68	41	0
1398	-107.9343	675.3405	54	63	0
1399	-110.3536	681.9097	62	57	0
1400	-114.6413	695.9595	59	47	0
1401	-121.3482	716.5784	75	59	0
1402	-126.1866	729.7167	75	36	0
1403	-130.5021	742.8392	67	54	0
1404	-134.7897	756.889	60	40	0
1405	-139.6001	770.9546	65	55	0
1406	-144.4384	784.0929	67	43	0
1407	-149.2767	797.2312	51	50	0
1408	-153.592	810.3538	77	47	2
1409	-157.8795	824.4036	78	48	1
1410	-162.6897	838.4692	81	44	0
1411	-167.5278	851.6076	64	63	0
1412	-171.8431	864.7302	48	48	0
1413	-176.1304	878.78	66	45	0
1414	-180.9405	892.8456	67	50	0
1415	-185.7785	905.984	60	51	0
1416	-190.0936	919.1066	76	36	1
1417	-194.3808	933.1565	71	56	0
1418	-201.6097	953.7913	82	47	0
1419	-208.3437	973.4831	64	54	1
1420	-212.6586	986.6058	64	43	1
1421	-216.4786	998.7855	64	40	0
1422	-217.8797	1004.396	67	44	0
1423	-219.8316	1009.095	75	48	0
1424	-222.6895	1018.462	61	38	0
1425	-224.5576	1025.942	59	52	0
1426	-225.9029	1033.407	68	40	0
1427	-225.7075	1039.898	54	31	0
1428	-225.073	1043.591	65	50	0
1429	-225.4841	1047.316	68	50	0
1430	-226.969	1050.144	64	46	0
1431	-230.0781	1051.166	59	43	0
1432	-234.2888	1050.365	74	36	0
1433	-237.5097	1047.678	64	49	0
1434	-238.695	1043.073	72	50	0
1435	-237.8168	1037.478	72	59	1
1436	-235.37	1031.836	68	47	0
1437	-232.4283	1025.251	63	38	0
1438	-229.0196	1016.796	71	46	0
1439	-225.6667	1006.487	68	44	0
1440	-222.3138	996.177	49	44	1
1441	-218.4659	984.9245	79	37	0
1442	-214.123	972.7291	75	57	1
1443	-209.2573	960.5179	70	52	2
1444	-204.4194	947.3795	68	42	0
1445	-199.6094	933.3139	83	41	0
1446	-195.3223	919.264	62	39	0
1447	-191.0351	905.2141	76	55	1
1448	-186.225	891.1485	63	35	0
1449	-181.387	878.0102	60	58	0
1450	-176.5768	863.9446	58	44	1
1451	-172.2895	849.8947	44	51	0
1452	-167.9743	836.7721	70	44	0
1453	-163.164	822.7065	67	49	0
1454	-158.3537	808.641	62	36	0
1455	-153.5434	794.5754	61	40	0
1456	-148.733	780.5099	71	33	0
1457	-143.8948	767.3716	65	39	0
1458	-139.0843	753.306	60	37	0
1459	-134.7968	739.2562	71	47	0
1460	-130.4813	726.1336	47	32	0
1461	-125.6708	712.0681	79	50	0
1462	-121.3831	698.0183	66	54	2
1463	-117.0675	684.8958	62	43	0
1464	-109.8376	664.2611	74	47	0
1465	-102.6077	643.6265	71	46	0
1466	-97.79697	629.561	65	51	0
1467	-93.50911	615.5113	54	52	0
1468	-89.19335	602.3887	77	34	0
1469	-86.77401	595.8196	63	40	0
1470	-82.48608	581.7699	71	48	0
1471	-75.77873	561.151	73	46	0
1472	-73.35934	554.5819	58	46	0
1473	-68.54841	540.5164	78	44	0
1474	-61.31801	519.8819	59	49	0
1475	-56.47912	506.7437	62	42	0
1476	-51.6402	493.6055	75	52	1
1477	-47.35204	479.5558	53	50	1
1478	-43.06384	465.5061	53	46	0
1479	-38.22483	452.3679	61	46	0
1480	-33.9087	439.2454	57	43	0
1481	-27.20086	418.6266	63	54	1
1482	-22.3896	404.5612	47	54	0
1483	-20.49295	398.0079	69	62	0
1484	-16.17671	384.8854	77	54	0
1485	-8.945751	364.251	72	54	1
1486	-4.13436	350.1856	55	32	0
1487	1.227859	337.0317	69	44	0
1488	9.532722	317.2931	64	43	0
1489	15.41797	304.1236	58	44	0
1490	21.30325	290.954	65	54	0
1491	27.18857	277.7845	72	47	0
1492	33.07393	264.615	68	46	0
1493	42.45284	245.7722	76	47	1
1494	52.35478	226.9138	77	50	0
1495	59.28619	213.7129	81	49	0
1496	62.75191	207.1124	82	47	1
1497	69.71123	194.8388	63	50	1
1498	80.65932	175.949	63	50	2
1499	88.14171	163.6596	75	60	1
1500	95.10118	151.386	81	48	0
1501	102.5836	139.0967	74	45	1
1502	110.0662	126.8074	72	54	1
1503	117.0258	114.5338	63	61	1
1504	124.5084	102.2446	85	71	2
1505	131.991	89.95531	87	57	0
1506	138.9507	77.68176	82	42	3
1507	146.4056	64.46532	81	55	0
1508	153.8884	52.1761	68	43	3
1509	157.3822	46.50295	79	55	2
1510	164.3421	34.22945	62	50	0
1511	175.2911	15.33992	68	56	2
1512	182.774	3.050759	73	49	1
1513	189.734	-9.222701	64	52	0
1514	196.6941	-21.49615	60	60	1
1515	203.6542	-33.76958	70	56	0
1516	211.1373	-46.05869	69	53	0
1517	218.6205	-58.34779	72	57	0
1518	225.5529	-71.5484	78	50	2
1519	232.5132	-83.82179	72	42	0
1520	239.9965	-96.11085	60	26	0
1521	247.4798	-108.3999	60	48	1
1522	254.4402	-120.6732	69	44	0
1523	265.39	-139.5625	75	56	1
1524	276.3676	-157.5246	76	50	0
1525	283.3282	-169.7979	58	46	0
1526	290.8118	-182.0868	69	48	1
1527	294.829	-187.7755	81	47	0
1528	298.2955	-194.3758	64	50	0
1529	305.2562	-206.6491	79	50	0
1530	316.2342	-224.611	71	46	1
1531	327.1845	-243.5001	61	44	0
1532	334.1453	-255.7733	58	53	0
1533	341.1063	-268.0465	65	42	0
1534	348.0672	-280.3197	70	45	0
1535	355.0282	-292.5929	56	56	0
1536	362.5122	-304.8817	68	53	0
1537	369.9963	-317.1706	54	44	1
1538	376.9574	-329.4437	54	48	0
1539	383.9186	-341.7168	60	44	1
1540	391.4028	-354.0056	63	52	0
1541	398.887	-366.2944	58	52	0
1542	405.8483	-378.5675	85	52	1
1543	413.3327	-390.8562	61	48	0
1544	420.7893	-404.0721	63	50	0
1545	427.7507	-416.3452	69	52	0
1546	435.2352	-428.6339	70	41	0
1547	442.1967	-440.9069	61	56	1
1548	448.6629	-452.2371	64	50	0
