# Supplementary material for: Bayesian algorithm to estimate position and activity of an orphan gamma source utilizing multiple detectors in a mobile gamma spectrometry system
Source: PLoS One. 2021 Jan 22;16(1):e0245440. doi: 10.1371/journal.pone.0245440 (PMC7822251; doi:10.1371/journal.pone.0245440)
Supplement: S1 Data — (GZ) [file pone.0245440.s001.gz › angular_naif.csv]

Angle	662kev	1173kev	1332kev
0	0.0012446	0.0016037	0.001079
10	0.0035052	0.0038164	0.002822
20	0.0084582	0.008526	0.0066234
30	0.010668	0.0105154	0.0081838
40	0.0153162	0.0139664	0.0109892
50	0.0195834	0.0172753	0.0134626
60	0.0223012	0.0186963	0.0148736
70	0.0240284	0.019894	0.0159028
80	0.024892	0.0202594	0.0163676
90	0.0254	0.0203	0.0166
100	0.0248412	0.0199955	0.016268
110	0.0239014	0.0196098	0.0158364
120	0.0218948	0.0189399	0.0151724
130	0.019431	0.0171738	0.013612
140	0.0166116	0.0148799	0.011952
150	0.0131572	0.0121597	0.0096114
160	0.0085344	0.0086072	0.0068392
170	0.0041656	0.0045269	0.0036022
180	0.001524	0.0016037	0.0012284
190	0.0047244	0.0051968	0.0041832
200	0.0095504	0.0092974	0.00747
210	0.0120904	0.0112462	0.0088644
220	0.0162052	0.0145145	0.011537
230	0.0184404	0.0160167	0.0128816
240	0.0223266	0.0189399	0.0149898
250	0.0240538	0.0199752	0.0157036
260	0.0250698	0.0204218	0.0161684
270	0.0254762	0.0208075	0.0166498
280	0.01905	0.0165648	0.0132468
290	0.0123698	0.0117334	0.0093126
300	0.0077216	0.0082012	0.0064408
310	0.0091186	0.0096019	0.0075364
320	0.0110236	0.010962	0.0086652
330	0.009271	0.0092568	0.0072376
340	0.0055626	0.0061509	0.0047642
350	0.0032004	0.0037758	0.002822
360	0.0012446	0.0016037	0.001079
