# Supplementary material for: Bayesian algorithm to estimate position and activity of an orphan gamma source utilizing multiple detectors in a mobile gamma spectrometry system
Source: PLoS One. 2021 Jan 22;16(1):e0245440. doi: 10.1371/journal.pone.0245440 (PMC7822251; doi:10.1371/journal.pone.0245440)
Supplement: S1 Data — (GZ) [file pone.0245440.s001.gz › synth_data_Co-60_setup_7_real_3.csv]

	V1	V2	V3	V4	V5
1	-316.433087270241	999.375030958094	70	45	0
2	-322.268156223756	996.766530409455	55	42	0
3	-328.681913056877	992.319348158315	72	46	0
4	-334.049984870711	987.840690457262	69	53	0
5	-335.75812013261	983.251840130426	70	30	0
6	-335.925625610747	977.688547100872	66	50	0
7	-335.542362552369	973.036727109924	74	42	0
8	-334.113395427237	968.353422484361	63	53	0
9	-332.684424875595	963.670118401758	67	42	0
10	-331.255450897792	958.986814856529	56	53	1
11	-329.82647349342	954.303511849605	59	53	0
12	-328.397492662712	949.62020938471	63	56	0
13	-326.445654159295	944.921166099608	58	33	0
14	-324.988751020632	941.165080392733	54	49	1
15	-323.998870966141	939.279167221859	59	44	1
16	-323.503930598614	938.33621072676	69	36	1
17	-323.53184515005	937.408995226026	69	44	0
18	-323.53184515005	937.408995226026	59	46	0
19	-323.53184515005	937.408995226026	70	48	0
20	-323.53184515005	937.408995226026	69	54	1
21	-323.53184515005	937.408995226026	64	50	0
22	-323.53184515005	937.408995226026	63	52	0
23	-323.53184515005	937.408995226026	59	41	0
24	-323.53184515005	937.408995226026	63	42	0
25	-323.53184515005	937.408995226026	57	40	2
26	-323.53184515005	937.408995226026	64	43	0
27	-323.53184515005	937.408995226026	55	42	2
28	-323.53184515005	937.408995226026	68	54	1
29	-323.53184515005	937.408995226026	71	57	1
30	-323.53184515005	937.408995226026	63	51	0
31	-323.53184515005	937.408995226026	57	40	0
32	-323.53184515005	937.408995226026	48	46	0
33	-323.53184515005	937.408995226026	71	40	1
34	-323.53184515005	937.408995226026	56	42	0
35	-323.53184515005	937.408995226026	68	45	0
36	-323.53184515005	937.408995226026	72	38	0
37	-323.53184515005	937.408995226026	69	39	0
38	-323.53184515005	937.408995226026	74	41	1
39	-323.53184515005	937.408995226026	57	39	0
40	-323.53184515005	937.408995226026	69	61	1
41	-323.53184515005	937.408995226026	66	33	1
42	-323.53184515005	937.408995226026	49	47	1
43	-323.53184515005	937.408995226026	79	41	0
44	-323.53184515005	937.408995226026	59	55	1
45	-323.53184515005	937.408995226026	80	43	0
46	-323.53184515005	937.408995226026	74	50	0
47	-323.53184515005	937.408995226026	71	45	0
48	-323.53184515005	937.408995226026	69	34	0
49	-323.53184515005	937.408995226026	77	47	0
50	-323.53184515005	937.408995226026	70	49	1
51	-323.008990004018	937.393254293129	79	50	0
52	-322.486134856939	937.377513422631	53	40	0
53	-322.486134856939	937.377513422631	57	42	0
54	-322.486134856939	937.377513422631	70	62	0
55	-322.486134856939	937.377513422631	81	38	0
56	-322.486134856939	937.377513422631	58	55	0
57	-322.486134856939	937.377513422631	71	48	0
58	-322.486134856939	937.377513422631	58	49	1
59	-322.486134856939	937.377513422631	66	43	0
60	-322.486134856939	937.377513422631	77	42	0
61	-322.486134856939	937.377513422631	65	50	1
62	-322.486134856939	937.377513422631	69	43	0
63	-322.486134856939	937.377513422631	67	47	0
64	-322.486134856939	937.377513422631	53	32	1
65	-322.486134856939	937.377513422631	75	40	0
66	-322.486134856939	937.377513422631	68	40	0
67	-321.991193922702	936.434557111934	80	63	1
68	-321.001311373606	934.548644664697	62	48	1
69	-319.021543551702	930.776820501313	64	52	0
70	-316.546828667575	926.062041657977	53	45	0
71	-314.072108109365	921.347264324315	75	48	0
72	-311.653205492883	914.778057461604	73	35	0
73	-309.262206129846	907.281636582687	70	58	0
74	-306.348337993026	899.769478335977	67	35	0
75	-302.939508114127	891.314368290827	63	35	0
76	-299.586481736449	881.004830141552	64	48	0
77	-296.233437787916	870.6952949306	66	49	1
78	-292.357511909388	860.370025541633	72	57	0
79	-288.537378498062	848.19032894168	60	40	0
80	-284.22225927317	835.067684560083	56	52	0
81	-276.99312538869	814.432908755727	81	37	0
82	-269.763916283555	793.798146452755	71	37	0
83	-264.953701950959	779.732573906891	63	51	0
84	-262.5625319588	772.236182116903	67	47	0
85	-257.752265743387	758.170618568547	68	37	0
86	-250.550750842842	736.608676727861	74	41	0
87	-245.768294487265	721.615912639536	68	39	0
88	-240.95790682669	707.550370085984	72	40	0
89	-235.624600624724	693.469103519805	64	51	1
90	-230.31914909801	678.460628678091	77	50	1
91	-225.508654305828	664.395105326548	68	43	0
92	-220.698125311523	650.329587974586	60	40	0
93	-215.915450885426	635.336861074902	83	50	0
94	-211.10485232959	621.2713557221	67	48	0
95	-206.294219572039	607.205856368877	61	40	0
96	-201.48355261283	593.140363015234	60	54	1
97	-196.644967312051	580.002091216855	58	46	0
98	-191.834233107278	565.936609865166	62	43	1
99	-187.023464700964	551.871134513058	60	42	0
100	-182.707684284658	538.748604044318	58	46	1
101	-178.39187512279	525.626078437082	72	41	1
102	-171.161625304085	504.991500637494	52	29	0
103	-166.35070925334	490.926051085815	67	47	0
104	-163.931300268276	484.356936342083	69	42	0
105	-157.195937209297	464.665321248583	67	45	0
106	-152.879962362116	451.542824259028	75	43	0
107	-150.460507116572	444.973717916757	54	55	0
108	-143.725009990216	425.282126345672	52	40	0
109	-136.989445830579	405.590546534397	56	41	1
110	-132.673339273897	392.468072222546	69	47	0
111	-128.357203972293	379.345602769405	64	33	0
112	-123.518116412044	366.207422196865	58	38	2
113	-119.201922049804	353.084963002242	82	55	1
114	-114.913563400391	339.035293091089	75	40	1
115	-110.102245466027	324.969913739711	45	46	0
116	-105.785961212125	311.847469663247	69	49	1
117	-101.441786999814	299.652246030979	76	44	2
118	-96.0517202414339	287.425602107309	64	37	0
119	-90.6894796667038	274.271749877371	63	36	0
120	-85.3272040592856	261.117904924788	72	43	0
121	-79.9648934194702	247.964067246765	59	46	0
122	-74.6025477467338	234.810236844234	61	53	0
123	-68.6893727225251	222.567920184694	51	48	0
124	-59.3105265362537	203.725145686418	67	46	0
125	-49.4364979238017	183.939470577054	60	40	0
126	-42.4772805039538	171.665778969415	81	57	0
127	-35.5180218038149	159.392099225894	71	48	2
128	-28.558721823385	147.118431348354	74	38	0
129	-21.5715379084577	135.771991018206	65	42	1
130	-14.6121569660027	123.49834688101	64	61	0
131	-7.65273474360583	111.224714609794	67	56	1
132	-0.693271241150796	98.9510942054912	59	52	1
133	6.26623354112962	86.6774856681004	71	51	1
134	13.2536142689642	75.3311047302559	70	62	1
135	20.7361597474664	63.0418218113482	81	49	2
136	28.2187494356185	50.7525525381789	79	74	1
137	35.2062503180932	39.4062089612707	105	77	5
138	42.1659612307558	27.1326614897698	90	82	3
139	49.125713422487	14.8591258823872	79	72	5
140	59.5793311385787	-3.08754737209529	79	61	2
141	66.5391857289942	-15.361053308472	88	54	2
142	70.5560091013322	-21.0498859006912	83	51	0
143	78.0667173514375	-32.4118483979255	72	59	0
144	88.5205790348118	-50.3584478236735	73	49	0
145	99.4975066010957	-68.3207089658827	70	62	0
146	106.98056549055	-80.6098345443606	65	42	0
147	113.940690254967	-92.8832598896697	75	34	1
148	120.900856297929	-105.156673368998	76	47	0
149	127.861063619086	-117.430074982345	63	36	0
150	134.849119060265	-128.776248791255	70	57	0
151	141.809407339315	-141.049626659602	73	49	1
152	148.769736896444	-153.322992659174	59	55	0
153	155.757909782231	-164.669130825438	69	51	0
154	162.71832029667	-176.942473081872	65	44	0
155	170.201761914941	-189.231483194046	53	37	0
156	177.685247740825	-201.52047965955	79	46	1
157	184.64578501723	-213.793784599751	74	49	1
158	191.634157410706	-225.139861643314	68	51	0
159	198.594775643724	-237.413142835721	59	50	0
160	205.555435153772	-249.686412163079	76	43	0
161	212.543924989528	-261.032453559339	64	55	0
162	219.504665455723	-273.305699139833	67	49	0
163	226.465447198949	-285.578932852484	55	48	0
164	233.426270219148	-297.852154698223	51	40	1
165	240.387134515797	-310.125364674255	60	38	1
166	247.375821150024	-321.471346668899	71	42	0
167	257.831143839867	-339.417513496242	47	34	1
168	264.792150207446	-351.690681919456	52	52	0
169	268.28655700502	-357.363653604873	79	53	1
170	278.742060645774	-375.309766993858	75	46	1
171	289.197654761199	-393.255853663199	69	37	0
172	296.709629876132	-404.617416614667	56	48	0
173	304.193877715617	-416.906182107516	67	49	0
174	311.155151311832	-429.179271642119	54	33	0
175	318.116466183506	-441.452349310741	65	47	0
176	325.077822330873	-453.725415111519	48	43	0
177	332.039219753817	-465.998469042592	59	43	0
178	339.000658452278	-478.271511105821	75	46	0
179	345.962138425908	-490.544541300274	62	41	1
180	352.92365967494	-502.817559625953	82	46	0
181	359.389948892524	-514.147693422623	72	51	1
182	366.819072318613	-528.290776975453	59	54	0
183	372.211623776006	-540.51679556258	61	42	1
184	373.586454494973	-547.054273894988	68	53	1
185	374.466008560499	-552.648880888708	68	47	0
186	376.419384496228	-557.347580006346	78	43	1
187	379.474334975006	-560.223153469153	62	47	1
188	383.107823760889	-561.259945570491	68	47	0
189	386.273778290488	-560.426648881286	57	51	0
190	387.89837842097	-558.619175163098	61	54	0
191	388.532407501538	-554.92596262414	76	37	0
192	387.625085787498	-550.25857509952	55	38	0
193	384.625637095072	-545.528574602678	67	36	1
194	379.122040321818	-537.011437409557	75	46	0
195	375.627331813157	-531.33856000565	64	57	0
196	371.142078519682	-523.779937168583	71	39	0
197	366.656841550313	-516.221309419721	72	45	0
198	361.181075218832	-506.776931880042	60	50	0
199	353.22898549377	-492.618180417456	61	53	1
200	347.781039121037	-482.246568597853	66	43	0
201	341.314832791162	-470.916416024789	60	59	0
202	334.325639773277	-459.570593748242	61	50	0
203	327.336484837579	-448.224759579636	48	61	0
204	320.375132420566	-435.951697274111	68	38	0
205	313.413821279304	-423.678623099811	72	50	0
206	306.452551413735	-411.405537059531	73	56	0
207	299.491322824033	-399.132439148612	70	39	1
208	292.007122120762	-386.843664690852	66	42	0
209	284.522965623008	-374.55487658456	58	39	1
210	277.038853331469	-362.26607483346	58	42	0
211	269.554785245855	-349.977259433828	62	45	1
212	262.593768894498	-337.704098751768	70	56	0
213	255.109787756111	-325.415256980807	52	35	0
214	247.625850823708	-313.126401564106	50	45	0
215	240.664961230825	-300.85320356302	63	54	0
216	233.704112914624	-288.579993693158	57	44	0
217	226.24809166562	-275.363883085549	64	47	0
218	218.764330338687	-263.074974938296	71	43	0
219	211.803610380157	-250.801727760583	70	41	2
220	204.842931698542	-238.528468715958	78	51	0
221	197.882294294192	-226.25519780349	67	41	0
222	190.398705399013	-213.966237834655	64	56	0
223	182.887364793452	-202.604480242357	57	42	0
224	175.926852551987	-190.331172001548	63	46	1
225	168.966381588194	-178.057851893827	60	34	0
226	161.978151192714	-166.711735910736	43	39	0
227	155.017761186115	-154.438392055221	63	39	0
228	144.068172509549	-135.549063151702	78	56	0
229	133.090876287664	-117.586920872331	57	43	0
230	126.130654321751	-105.31352783367	61	43	0
231	119.170473634324	-93.0401229318231	64	58	0
232	112.182522108662	-81.6939220735803	64	46	0
233	108.68856062775	-76.0208171857521	70	59	0
234	101.728480738937	-63.7473825998604	66	48	0
235	90.7793741609203	-44.857911077328	65	49	2
236	83.2964286015485	-32.5687555987388	68	63	2
237	76.3086765888147	-21.2224936215207	66	44	2
238	69.3487845839118	-8.94900391623378	90	67	3
239	62.3889338580193	3.32449765689671	75	67	4
240	55.4291244110791	15.5980110950768	76	70	5
241	48.4693562432658	27.8715364001691	122	96	4
242	41.4818010396557	39.2178577724844	107	80	4
243	34.5221138321795	51.4914068207145	108	72	3
244	27.0395082675386	63.7806650353596	78	64	4
245	19.5569469125476	76.0699368948117	74	52	1
246	12.5973864726839	88.343523254618	76	49	1
247	5.61003078607609	99.689905744046	74	58	0
248	-4.84309241251322	117.636717487127	73	45	0
249	-15.2682838098845	136.51077164989	69	58	0
250	-18.7340457294486	143.111200864427	72	52	1
251	-25.6933799288236	155.384852493182	80	53	0
252	-36.1462268852629	173.331744344905	71	41	0
253	-42.5825135812629	185.589719696902	75	53	1
254	-49.0187619248172	197.847705264576	57	50	0
255	-55.4549719161587	210.105701044202	54	51	1
256	-61.3403508916963	223.275214411318	60	51	0
257	-67.253545016516	235.517520819791	74	40	0
258	-73.1667037147563	247.759835913777	72	44	0
259	-78.5290348047856	260.913664920256	51	38	1
260	-83.3683963319054	274.051790207624	63	51	1
261	-88.7306589300279	287.20563309826	76	49	1
262	-94.0928864953457	300.359483267181	56	44	1
263	-98.4092194024124	313.4819149049	72	44	0
264	-102.725523564965	326.604351403192	55	40	0
265	-107.564725654025	339.742506713606	69	50	0
266	-112.403895855183	352.880668027326	75	46	0
267	-117.243034168554	366.01883534994	69	48	0
268	-121.559218639217	379.141292907298	88	59	0
269	-125.875374365016	392.263755325228	56	42	0
270	-130.191501346068	405.3862226028	64	53	0
271	-134.507599581964	418.508694740012	69	33	0
272	-141.243150481489	438.200271150097	73	59	0
273	-147.978634347674	457.891859319061	63	41	1
274	-152.294616031984	471.014351434074	68	46	0
275	-154.191141009098	477.567739393562	70	53	2
276	-159.029988961178	490.705958922394	61	48	1
277	-165.765294856275	510.39757817518	73	52	0
278	-170.081159988069	523.520090266131	70	42	1
279	-174.3969963743	536.642607218586	56	46	1
280	-178.712804015144	549.765129027888	78	50	0
281	-183.02858291025	562.887655697763	68	51	0
282	-187.34433305962	576.010187226348	66	39	0
283	-192.18295127817	589.148448164575	45	40	0
284	-196.498642364866	602.270989950746	62	39	1
285	-200.814304705593	615.393536596559	71	41	2
286	-205.65283040097	628.531814338639	51	42	1
287	-209.968433678616	641.65437124297	69	47	0
288	-214.284008210176	654.77693300508	48	54	1
289	-219.122441381624	667.915227550082	75	57	0
290	-223.437956849812	681.037799572572	61	42	0
291	-227.725551724376	695.087592022493	58	58	0
292	-232.013115763315	709.137389332056	64	47	0
293	-236.32854290586	722.259975929745	57	49	1
294	-240.643941301969	735.38256738428	68	39	0
295	-244.95931095141	748.505163697526	72	50	1
296	-249.797528018127	761.643496637233	68	51	0
297	-257.054793824384	781.351007304154	63	46	0
298	-263.789116430678	801.042797898874	87	40	0
299	-268.104337633122	814.165420128033	63	44	0
300	-272.94239839341	827.303781876341	68	48	0
301	-277.257560530794	840.426414362155	65	48	0
302	-281.57269392116	853.54905170761	62	41	2
303	-285.887798564276	866.671693910845	67	52	0
304	-290.202874460374	879.794340970926	73	48	0
305	-295.040782057215	892.93273031991	59	38	0
306	-299.355798887555	906.055387638509	68	50	0
307	-303.175839697418	918.235095748678	67	39	1
308	-307.023767720792	929.487592148595	55	47	1
309	-310.376730899967	939.797137421556	58	51	0
310	-313.262647839205	948.236514761113	62	45	0
311	-315.653612694296	955.732938631438	66	49	0
312	-317.521716387884	963.213623685762	81	43	1
313	-319.417726725165	969.76709415298	59	72	0
314	-320.846708858851	974.450393743813	68	37	0
315	-321.25790176657	978.17499668058	65	47	0
316	-321.146243944415	981.883858901449	54	46	1
317	-320.539651090687	984.649764863774	65	41	2
318	-319.988887384301	985.561239774339	61	52	0
319	-319.988887384301	985.561239774339	72	49	0
320	-319.410209755413	987.399930322543	70	53	1
321	-318.803618522128	990.165836519562	78	42	0
322	-319.270639004651	992.036008183844	70	43	1
323	-320.75544121454	994.864876810461	50	46	0
324	-323.836700230138	996.813753427938	75	46	0
325	-327.524552164192	995.996727124788	72	44	0
326	-330.222542198608	993.293789007701	64	42	0
327	-331.93067165208	988.704937229864	72	49	0
328	-331.547406188212	984.053117570467	47	45	0
329	-329.623505447817	978.42685688287	66	46	0
330	-325.77568754903	967.174338386394	81	57	0
331	-320.910056084045	954.963126721792	60	40	0
332	-317.529218470212	945.580788156018	71	52	0
333	-314.176277443825	935.271236995235	68	42	1
334	-309.833428598533	923.075779004022	53	52	0
335	-305.49055308965	910.880325872451	59	36	0
336	-301.147650917119	898.684877602383	55	45	0
337	-296.832630453748	885.562218654901	71	54	1
338	-292.545488569536	871.51234902814	58	50	0
339	-287.73545114568	857.446747702546	53	44	0
340	-282.89747450751	844.308367918245	69	37	0
341	-278.58233382646	831.185729482211	71	55	0
342	-274.295067322848	817.135880363174	68	54	0
343	-269.484898769821	803.070301832631	58	45	0
344	-262.750605334761	783.378501968458	56	54	1
345	-256.016244862753	763.686713864096	74	54	0
346	-253.597150903544	757.11754302308	67	44	0
347	-251.70092647156	750.564105659723	63	36	2
348	-244.994350915309	729.945121321827	81	43	0
349	-237.764822640806	709.310418441892	62	54	1
350	-232.926500025205	696.172101061791	75	44	1
351	-228.611031101493	683.049518772401	66	36	0
352	-224.295533431461	669.926941338927	78	39	0
353	-220.00789685105	655.877153211273	48	45	0
354	-213.300994379038	635.258224296384	59	48	0
355	-206.566135038156	615.566522696987	62	37	1
356	-204.669763325481	609.013108841144	57	41	0
357	-202.250489980099	602.443970099092	54	38	0
358	-195.515519699489	582.752287819982	76	48	0
359	-188.808364688244	562.133401734754	74	57	0
360	-183.997581549047	548.067929989658	62	37	0
361	-179.681787532987	534.945402766578	52	44	0
362	-175.365964771481	521.82288040407	58	49	1
363	-170.527206808561	508.684641025029	64	36	0
364	-166.211324984906	495.562128918245	67	52	0
365	-161.895414415631	482.439621673897	67	55	0
366	-157.056563930993	469.301399100572	78	50	0
367	-152.217681557988	456.163182531483	74	38	1
368	-147.378767296323	443.024971966632	59	51	1
369	-143.062737032888	429.902485781349	60	55	0
370	-138.746678024239	416.780004452914	64	51	0
371	-133.93554035225	402.714595112018	60	51	1
372	-129.647289303713	388.664908462204	66	41	0
373	-125.331140402646	375.542442254722	62	41	1
374	-121.014962757006	362.419980904087	51	59	0
375	-116.69875636627	349.297524412163	68	51	0
376	-112.382521230902	336.175072779879	62	28	0
377	-105.646649899427	316.483547580428	65	58	0
378	-98.3877797131427	296.776321301237	68	38	1
379	-93.5484930629609	283.638177952729	57	52	0
380	-91.1288377799792	277.06910853181	55	34	1
381	-88.1862395574572	270.484329041094	57	46	0
382	-79.8813249489758	250.745714053512	66	40	0
383	-71.5484749502502	231.934332065284	64	39	1
384	-65.6352870253613	219.692019776441	72	40	0
385	-59.226972516859	206.506792565808	73	45	0
386	-52.790766823804	194.24879118707	56	50	0
387	-46.8774683192605	182.006506411359	55	35	0
388	-40.4690343791153	168.821309012361	60	39	2
389	-33.509765026276	156.547632666305	63	48	0
390	-26.522610595217	145.201183861122	67	51	1
391	-19.5632602800615	132.927531257272	71	53	1
392	-12.603868684906	120.653890518472	73	62	0
393	-5.64443580975058	108.380261646584	72	56	3
394	1.31503834546311	96.1066446406767	75	53	0
395	8.30238958989503	84.7602552287281	80	40	1
396	15.2619447063189	72.4866619640961	79	70	2
397	22.2215411022771	60.2130805654451	79	51	1
398	29.2090097956243	48.8667267952114	103	68	1
399	36.6916500437073	36.5774729810655	103	75	0
400	44.1743345010327	24.2882328117266	90	79	3
401	51.1340973452898	12.0147006018087	106	92	5
402	58.0939014689066	-0.258819740265608	78	69	7
403	65.0815696782083	-11.6051123933867	81	68	1
404	72.0414547614055	-23.8786089941859	47	54	1
405	79.0013811236713	-36.152093725279	75	52	0
406	86.5121397014009	-47.5140407625586	80	57	1
407	93.9951228746213	-59.8031899994239	75	49	1
408	100.955174403556	-72.0766374068335	70	48	0
409	107.943080211582	-83.4228570554405	63	47	0
410	114.903212699573	-95.6962807187811	47	40	0
411	125.329584325082	-114.570001923479	70	36	1
412	136.306840895966	-132.532164403237	66	49	0
413	143.817929279234	-143.894006761722	66	52	1
414	147.31199622032	-149.567081569694	63	44	0
415	154.272356269532	-161.840438233688	68	38	0
416	164.726873738342	-179.786842986941	62	41	0
417	171.68733618292	-192.060169977136	60	38	0
418	178.647839904879	-204.333485100418	58	43	1
419	185.608384904335	-216.60678835772	78	43	0
420	192.568971181172	-228.880079746246	61	54	0
421	199.557390745671	-240.22614322789	68	45	0
422	206.518057978887	-252.499410869554	83	49	1
423	213.478766489308	-264.772666646168	72	46	0
424	220.46730349568	-276.11869448144	66	52	0
425	230.922395585687	-294.064930030145	53	49	0
426	237.883246168087	-306.338144253939	56	37	1
427	244.844138027227	-318.611346607096	65	49	0
428	251.805071162933	-330.884537094273	63	42	0
429	258.766045575088	-343.157715714537	63	62	0
430	269.221472604724	-361.103853315115	75	50	1
431	276.733335533994	-372.465452700853	60	47	0
432	284.245239252748	-383.827038412914	61	55	0
433	291.206398341747	-396.10016188398	60	48	0
434	298.167598707136	-408.373273484409	67	48	0
435	305.128840347985	-420.646373219788	68	43	0
436	312.090123264818	-432.919461081736	63	35	0
437	319.079212091863	-444.265320847742	65	37	0
438	326.040575962048	-456.538384965621	69	61	0
439	336.496579479659	-474.484350754879	64	55	0
440	346.457405834808	-491.487415594049	67	46	0
441	352.400632440404	-502.801902403124	72	52	0
442	357.848618866061	-513.173507664353	76	52	0
443	362.82911221293	-521.675017072819	52	46	1
444	366.763564967085	-530.145209586248	83	48	0
445	369.651971056417	-538.584088124335	67	37	0
446	372.072861734428	-545.152877104469	62	33	0
447	373.447694224073	-551.690355425701	57	37	2
448	374.850283239037	-557.300616900437	78	43	0
449	376.831413274514	-561.072099476121	63	42	0
450	379.914117366774	-563.020456285216	48	44	0
451	383.575358403788	-563.130031656474	69	39	0
452	386.246029058588	-561.35386521928	61	38	0
453	387.926127326442	-557.691958816722	57	49	0
454	387.541838677833	-553.040224155411	78	53	1
455	385.588453244476	-548.341530144215	62	56	1
456	381.103163447289	-540.782918215729	74	48	0
457	375.599580040784	-532.265776338987	72	36	0
458	371.114325721108	-524.707153493538	53	44	0
459	366.133812726766	-516.205653872341	61	48	0
460	361.153320139158	-507.704148188233	75	51	0
461	355.677577495633	-498.259763309732	64	53	0
462	349.706591941533	-487.872497234493	62	41	0
463	343.24037130241	-476.542347788811	72	43	1
464	336.774186040857	-465.212188105099	61	43	2
465	330.335798311979	-452.954801926389	55	44	0
466	322.851409307448	-440.666083835065	81	49	2
467	315.367064508377	-428.377352095209	56	48	0
468	304.939038403798	-409.504115536809	79	33	0
469	297.977817403269	-397.231015075929	65	45	0
470	290.493624515249	-384.94223787915	61	52	1
471	279.515036656987	-366.98048772011	81	49	0
472	272.553962252801	-354.707343997434	67	41	0
473	265.592929124483	-342.434188407846	68	59	0
474	258.108930645511	-330.145352099091	65	44	0
475	250.624976372579	-317.856502143666	70	39	0
476	243.664070002851	-305.58330923412	69	50	0
477	236.703204909689	-293.310104457662	74	40	0
478	229.219380325754	-281.021215403453	67	51	0
479	221.73559994821	-268.732312703505	65	56	1
480	214.774861614569	-256.45907060802	67	46	0
481	207.814164558076	-244.185816644691	55	59	0
482	200.825716966181	-232.839766865596	68	42	0
483	189.847918312531	-214.877776616253	68	52	0
484	178.87021441909	-196.915757011622	69	54	0
485	175.376064978947	-191.242708981037	59	38	0
486	168.415593881335	-178.969388003461	77	36	0
487	157.988865440188	-160.095776298083	72	56	0
488	151.028498335916	-147.822425658815	68	52	0
489	144.040367695037	-136.476279114373	52	54	1
490	136.557099488215	-124.187220914289	73	48	1
491	129.073875489179	-111.898149072193	74	54	0
492	122.11367482791	-99.6247492386028	59	50	0
493	115.153515444952	-87.3513375390321	63	51	0
494	108.193397340132	-75.0779139716178	70	41	0
495	101.233320513798	-62.8044785391539	60	45	0
496	94.245468744426	-51.4582471214235	77	43	0
497	87.2854728770908	-39.1847879458219	69	55	1
498	80.3255182886496	-26.9113169005141	80	56	0
499	73.3656049788697	-14.637833991088	70	62	2
500	65.8827654228662	-2.34864669572562	82	69	4
501	58.3721456432249	9.01333842147142	98	65	5
502	51.41235750122	21.2868586555123	96	64	0
503	44.4526106385747	33.5603907555342	71	65	4
504	37.4929050551727	45.8339347233996	81	76	2
505	30.5332407511305	58.1074905563146	93	69	3
506	23.0228263464523	69.4695402821526	79	53	3
507	12.0465947272023	87.4320066515356	61	60	1
508	5.087075433461	99.7056057462469	65	60	1
509	-1.87240258045495	111.979216706008	62	39	1
510	-12.325462517445	129.926047542132	59	49	1
511	-19.2848381306976	142.199688171968	67	39	0
512	-26.244172463892	154.473340666853	76	56	0
513	-33.2034655168536	166.747005026788	63	54	1
514	-40.1627172894077	179.020681252703	81	54	0
515	-46.598983357253	191.278662908822	67	57	0
516	-52.4844182243105	204.448163261637	70	43	0
517	-58.3976661763154	216.690456642769	78	37	1
518	-64.3108787018573	228.93275871221	68	51	0
519	-70.1962017862825	242.102285094559	59	49	0
520	-76.0814866909641	255.271820150316	65	42	0
521	-81.4437982118689	268.425653125159	68	34	0
522	-89.25359188742	287.221344762482	61	62	0
523	-97.0633127833134	306.01705179736	66	45	0
524	-101.902559142443	319.155199916102	43	59	1
525	-106.741773613845	332.29335403908	68	51	0
526	-111.058030203974	345.415799721144	63	52	1
527	-115.374258049473	358.538250261918	67	55	0
528	-120.213380001485	371.676421190612	61	49	0
529	-124.529548786231	384.798881991766	59	36	0
530	-128.84568882623	397.921347652562	58	57	0
531	-133.133931097342	411.971033765934	64	36	0
532	-137.422142533993	426.020724738017	62	58	0
533	-144.157666325802	445.712306189351	64	48	0
534	-150.370211454341	465.388180024922	81	57	0
535	-154.686176937248	478.510674841702	75	43	0
536	-159.525022162299	491.648894971237	70	49	0
537	-161.944432816585	498.218007289805	59	46	0
538	-166.260324079543	511.340515063144	84	46	0
539	-172.472655189631	531.016424770467	62	62	0
540	-176.7884753744	544.138944420964	68	46	1
541	-181.627167444094	557.277192157693	70	41	1
542	-185.942928566539	570.399722068571	59	38	0
543	-190.258660943131	583.522256835364	67	45	0
544	-195.097260490176	596.660521375947	69	34	0
545	-199.412933803862	609.783066404052	46	32	1
546	-203.728578371753	622.905616289936	69	48	1
547	-208.567085395334	636.043897633441	66	43	1
548	-212.88267089997	649.166457778774	50	46	0
549	-217.198227658519	662.289022781886	73	38	0
550	-222.036642158288	675.427320929244	57	40	0
551	-226.352139853174	688.549896191806	60	52	0
552	-230.667608801858	701.672476313077	71	45	0
553	-235.505930776941	714.810791262425	54	53	0
554	-239.821340661612	727.933381642215	59	50	0
555	-244.13672179979	741.055976879783	57	47	0
556	-248.424177367706	755.105792539194	66	52	0
557	-255.130689338257	775.724783581682	62	42	0
558	-261.865031098016	795.416570816189	62	39	0
559	-266.180264845025	808.539190883748	48	40	0
560	-271.0183388234	821.677550232969	70	44	1
561	-275.333513505291	834.800180560909	65	45	2
562	-279.64865944034	847.922815744765	52	44	0
563	-283.991682024265	860.118240231648	57	49	0
564	-287.811815028137	872.297932991758	69	41	0
565	-291.631924286718	884.477629587986	68	43	0
566	-295.479917980556	895.730114469305	73	41	0
567	-299.327889784065	906.982603189535	77	57	0
568	-303.203749727109	917.307880198583	60	46	0
569	-306.556733335252	927.617422114126	58	51	0
570	-309.909699372773	937.926966967061	49	43	0
571	-313.29056030151	947.30929921288	60	42	0
572	-316.148552465194	956.675894257613	67	42	0
573	-319.034444777528	965.115275915712	67	51	0
574	-320.902537507645	972.595962646417	51	51	0
575	-321.229987315251	979.102212233469	65	52	0
576	-320.511736731394	985.576980425976	70	52	0
577	-319.877230365295	989.270102045499	56	56	0
578	-320.316336137708	992.067489395849	57	41	2
579	-321.773222947435	995.823573957197	49	43	0
580	-323.836700230138	996.813753427938	59	46	0
581	-326.450940220384	996.892459718511	66	35	0
582	-329.643860974757	995.132478258573	75	46	0
583	-331.324072512798	991.470841791481	57	41	0
584	-330.912890270236	987.74623770453	72	38	0
585	-330.006773900473	983.07867630478	62	48	0
586	-328.605721012515	977.468157949857	79	35	1
587	-326.158961979614	971.826157334261	65	39	0
588	-323.740110984712	965.256942692213	66	44	0
589	-321.349166295142	957.760514019057	67	47	0
590	-318.46327246679	949.321130909026	60	47	0
591	-315.082424384542	939.938794443384	65	44	0
592	-311.206616253243	929.613505885005	72	40	1
593	-307.35869900632	918.361005631275	68	47	0
594	-303.538669865113	906.181293681264	63	48	0
595	-299.718616978906	894.001585569233	60	41	0
596	-293.479584391986	875.2526855506	63	34	1
597	-289.164512706513	862.130035239272	74	39	1
598	-284.354451919207	848.064438113011	64	52	0
599	-277.125344796339	827.429661446251	82	53	0
600	-272.810166481475	814.307029489428	66	43	0
601	-268.494959419651	801.184402391315	43	53	2
602	-263.68475098093	787.118831061758	56	42	0
603	-259.397383145231	773.068998674862	74	36	1
604	-252.662988344091	753.377216447145	69	67	0
605	-245.928526506177	733.685445978306	47	53	1
606	-241.64103678189	719.635633560829	66	35	1
607	-236.830633336038	705.570095824078	70	36	0
608	-232.515187414363	692.447509214282	65	49	0
609	-228.199712746311	679.324927461334	71	40	0
610	-223.361321731878	666.186622074805	38	42	1
611	-218.522898828087	653.048322695307	76	37	0
612	-214.235223225725	638.998541044071	72	50	0
613	-207.528261905536	618.379622206092	61	44	0
614	-200.27044942393	598.672205086797	59	41	1
615	-195.431867907988	585.533934511244	69	51	0
616	-191.11615332932	572.411394331604	50	50	0
617	-186.80041000474	559.288859012537	53	37	0
618	-182.512518737931	545.239112986252	52	48	0
619	-178.22459663637	531.189371816814	75	45	0
620	-173.385859654285	518.051128840074	66	37	0
621	-169.069997689861	504.928613496013	68	51	0
622	-162.857605476223	485.252710023895	73	55	0
623	-156.122239323508	465.561096617952	65	56	0
624	-151.283349186939	452.422881245613	58	50	0
625	-146.444427161827	439.284671881236	57	53	0
626	-142.128389583144	426.162186773494	45	42	1
627	-137.84019329038	412.112490946427	61	43	0
628	-133.029046463314	398.047082801349	58	57	0
629	-128.712918992154	384.924612813629	80	47	0
630	-124.396762776014	371.802147682756	51	41	0
631	-120.080577815126	358.679687412456	59	47	0
632	-115.764364109433	345.557232001796	63	43	0
633	-110.925194102456	332.419067041017	63	40	2
634	-106.085992207809	319.280908084475	73	33	0
635	-101.769689126173	306.158468334936	62	41	0
636	-97.4533572999062	293.036033443175	63	54	0
637	-92.6140628862777	279.89789129328	68	46	1
638	-87.2518011692446	266.744043698534	71	56	0
639	-78.9468740193988	247.005430744961	70	56	1
640	-70.6140117137693	228.194050791673	59	59	0
641	-64.1778738751891	215.936031344347	56	43	0
642	-60.7122453071061	209.335563565604	61	50	0
643	-54.2760484645842	197.077559828758	69	57	1
644	-44.8970782705583	178.234818632714	77	47	2
645	-38.4607855355134	165.976840027608	72	32	0
646	-31.501505529799	153.703167079948	61	54	0
647	-24.5421842436772	141.4295059992	69	46	0
648	-17.5549799327273	130.083072472364	72	50	1
649	-10.5955776848132	117.809435131028	73	56	0
650	-3.63613415689906	105.535809656605	68	37	0
651	3.32335065084044	93.2621960472316	56	53	0
652	10.2828767383471	80.9885943038389	80	60	2
653	17.793236810423	69.6265216842294	70	53	1
654	28.7695417749346	51.6640711650252	98	73	3
655	39.2229782725917	33.7173457825556	90	89	6
656	46.1827104901895	21.4438051069155	92	73	1
657	53.1424839870306	9.17027629632503	78	79	4
658	60.1301227133372	-2.17602483276278	64	70	2
659	67.0899771702243	-14.4495299011469	87	61	5
660	74.0498729058891	-26.7230231026188	71	45	2
661	81.532781827962	-39.0121950758621	73	47	2
662	89.0157349588699	-51.3013534042984	57	45	2
663	96.0035731990938	-62.6475934172049	79	40	0
664	102.96363538038	-74.9210374262184	66	44	0
665	109.923738840269	-87.1944695692509	69	55	1
666	116.883883578761	-99.4678898444399	60	35	0
667	123.844069595099	-111.741298253648	69	38	0
668	130.832104641187	-123.087478867732	51	56	1
669	141.286423260695	-141.033943440765	62	36	2
670	152.263818578678	-158.996063228697	65	50	1
671	159.74719693861	-171.285092434846	68	53	0
672	166.70763035561	-183.558427903801	77	43	1
673	173.668105050223	-195.831751508638	78	33	0
674	180.628621022333	-208.1050632447	54	46	0
675	187.616973021068	-219.451147093438	82	47	0
676	195.100564846711	-231.740111741237	73	46	1
677	202.584200879675	-244.029062742367	66	45	0
678	209.572673026472	-255.375109225512	62	48	1
679	216.010395938065	-267.632685867138	59	45	0
680	225.914659915667	-286.49047613889	55	52	0
681	236.369801907975	-304.436697711237	80	60	0
682	243.35846814781	-315.782686508261	63	42	0
683	250.319392096077	-328.055879536085	71	34	0
684	257.280357321084	-340.329060695134	67	50	0
685	268.258780735428	-358.29086975567	59	47	0
686	279.237298908061	-376.252649458125	67	32	0
687	286.226202733116	-387.598565238528	63	44	0
688	293.215144641115	-398.944469129667	83	32	0
689	300.176355657924	-411.217577332631	66	45	0
690	307.66062572255	-423.506336465478	64	50	1
691	315.172705547302	-434.867865723558	69	46	0
692	322.134041722165	-447.140936595388	58	44	1
693	329.095419172954	-459.413995598443	69	55	1
694	336.056837899028	-471.687042731792	60	51	0
695	346.485164197104	-490.560199318454	70	35	0
696	356.941341729369	-508.506112922914	56	50	0
697	362.912375996879	-518.893368170597	67	51	0
698	367.342102594499	-528.306432422251	66	38	0
699	370.72578683251	-537.688181930222	49	53	1
700	373.118926325638	-545.18418661505	59	36	0
701	374.521512208739	-550.794448273256	67	35	0
702	375.401068576262	-556.389055024832	71	43	0
703	377.382198604522	-560.160537356511	60	39	1
704	380.464902251028	-562.108893784694	64	55	0
705	383.603108187846	-562.202815330587	59	47	0
706	386.301527525065	-559.499432544224	50	61	0
707	387.458591593313	-555.821873201057	78	50	0
708	386.551270761876	-551.154485444538	60	36	1
709	384.074854942563	-546.440137610771	60	38	2
710	380.552381064859	-541.694480785169	76	46	1
711	376.562386889593	-535.078734043986	48	33	0
712	372.077127687866	-527.520112281665	84	37	0
713	367.619638403703	-519.034269290045	63	39	0
714	363.189922124438	-509.621205088682	55	47	0
715	357.714172464388	-500.176822889596	79	52	0
716	349.239082133048	-486.002407020889	56	58	0
717	340.764049614314	-471.827973629348	71	46	0
718	337.764710633608	-467.097938918509	86	39	0
719	331.821576691873	-455.783430415206	57	47	1
720	322.383917458006	-438.795990394428	67	41	0
721	315.394830085279	-427.450135858729	63	56	0
722	308.405780795205	-416.104269430973	67	42	0
723	301.444538357784	-403.83117489703	73	50	0
724	294.483337196289	-391.558068497106	61	46	0
725	287.522177310835	-379.284950225614	40	48	0
726	280.038047678652	-366.99615393579	64	37	0
727	272.553962252801	-354.707343997434	59	35	0
728	265.592929124483	-342.434188407846	68	49	0
729	258.108930645511	-330.145352099091	75	43	0
730	247.158408629999	-311.256299106404	47	42	0
731	236.703204909689	-293.310104457662	68	49	0
732	229.742381093325	-281.036887810566	85	68	1
733	222.781598553876	-268.763659299351	73	37	0
734	215.820857291284	-256.490418917499	44	47	0
735	208.860157305608	-244.217166671529	87	37	0
736	201.376503687527	-231.928226715885	64	40	0
737	193.892894276069	-219.639273114502	61	53	0
738	186.904526042868	-208.293199580163	69	52	0
739	179.943992497167	-196.019898137078	68	35	0
740	172.983500229137	-183.746584824286	65	45	0
741	166.023049238545	-171.473259646446	55	47	0
742	159.0626395258	-159.199922600761	66	48	0
743	151.551483214833	-147.838107693009	68	50	0
744	144.068172509549	-135.549063152634	66	42	0
745	133.641664773109	-116.675389169715	59	49	0
746	123.187442698749	-98.7289044326171	70	51	0
747	115.676493110775	-87.3670239895582	58	51	0
748	108.193397340132	-75.0779139716178	70	35	2
749	101.233320513798	-62.8044785391539	69	56	1
750	94.2732849661843	-50.5310312397778	73	54	0
751	87.3132906969986	-38.2575720734894	70	57	2
752	80.3533377066487	-25.9841010412201	87	51	2
753	69.8995747108711	-8.0374801652506	75	58	1
754	59.4459021961084	9.90916742663831	89	66	2
755	52.486112723418	22.1826859358698	91	80	4
756	45.4985371239018	33.529000505805	116	71	3
757	38.0158668328077	45.8182387091219	72	71	4
758	30.5332407511305	58.1074905563146	92	57	5
759	23.5736177263898	70.3810582542792	76	49	1
760	16.614035981358	82.6546378182247	75	47	2
761	9.62665989872767	94.0010135034099	72	58	1
762	2.14420454925857	106.290317178704	81	56	0
763	-4.81525349017465	118.563933206722	71	40	0
764	-11.2517186132027	130.821859021671	69	49	0
765	-18.2110955574899	143.095497924834	73	48	0
766	-25.1982748268638	154.441933005117	66	58	1
767	-35.6511263198918	172.388823586516	68	49	0
768	-42.6103611805593	184.662504035048	52	41	0
769	-49.0187619246426	197.847705264576	59	47	0
770	-58.3976661763154	216.690456642769	51	37	0
771	-64.8338186271721	228.948467342183	66	48	0
772	-70.7191401374293	242.117994453758	63	50	0
773	-73.1388490109821	248.687051539309	72	43	0
774	-78.5290348047856	260.913664920256	69	53	0
775	-86.8617905479623	279.725062149577	61	39	0
776	-92.2240345363971	292.878909684718	72	55	0
777	-97.0633127833134	306.01705179736	72	50	1
778	-101.902559142443	319.155199916102	60	33	0
779	-106.218846048287	332.277640196495	63	40	0
780	-110.535104209324	345.400085338391	68	40	0
781	-117.270899374096	365.091619749554	65	40	0
782	-121.58708488784	378.214077309705	53	74	2
783	-126.426162152085	391.352256038226	58	43	0
784	-133.161800121306	411.043818172999	69	47	0
785	-137.47788267117	424.166293552145	68	34	1
786	-141.793936476111	437.288773790002	61	53	0
787	-146.109961536014	450.411258886568	63	45	0
788	-150.398084654007	464.460964433849	66	50	1
789	-154.686176937248	478.510674841702	65	53	0
790	-159.525022162299	491.648894971237	67	49	0
791	-163.840928583464	504.771400045604	62	56	0
792	-168.1568062593	517.89390997868	68	55	0
793	-172.995558962401	531.032146914862	67	56	1
794	-177.311377576087	544.154667106457	66	37	0
795	-181.627167444094	557.277192157693	74	28	2
796	-188.36224748462	576.968850885518	56	52	0
797	-195.097260490176	596.660521375947	72	41	1
798	-199.412933803862	609.783066404052	67	45	0
799	-205.624943881761	629.45902991388	57	35	0
800	-212.359781269333	649.150730639696	60	43	2
801	-214.779008449987	655.719875960611	75	35	0
802	-219.094551621063	668.84244312346	57	56	1
803	-225.829254936951	688.534167365171	69	45	1
804	-230.667608801858	701.672476313077	65	48	0
805	-234.983049004164	714.795061291195	54	58	2
806	-239.298460459919	727.917651129887	69	43	0
807	-244.13672179979	741.055976879783	69	48	0
808	-248.452074191533	754.17857697513	64	47	0
809	-252.767397836375	767.301181928255	69	42	0
810	-259.501765969326	786.992964968085	64	42	1
811	-266.236067064747	806.684759764001	59	47	0
812	-270.551274151425	819.807384693995	52	49	0
813	-274.866452491144	832.930014480837	78	53	0
814	-279.181602083729	846.052649126388	71	55	0
815	-283.496722929471	859.175288628787	62	53	0
816	-287.839721350349	871.370717437938	67	60	0
817	-291.659831537923	883.550414034165	57	45	0
818	-295.479917980556	895.730114469305	62	46	0
819	-301.251867476967	912.608848989941	72	54	0
820	-307.023767720792	929.487592148595	85	48	0
821	-310.87167385366	940.740092387423	65	52	0
822	-314.224617415981	951.049641019665	75	50	0
823	-317.082604546275	960.41623678524	65	46	1
824	-319.445640702266	968.839878601953	67	48	1
825	-320.818794530351	975.377609295771	45	48	0
826	-320.679222845472	980.013687064871	61	49	0
827	-320.016801632068	984.634024211206	58	48	1
828	-319.877230365295	989.270102045499	68	38	2
829	-320.811270209495	993.010445666499	80	39	1
830	-324.910311626329	995.918020195328	66	55	0
831	-329.615944576333	996.059693799354	67	51	0
832	-331.212405607803	995.179703931324	66	34	0
833	-331.874837998825	990.559368285351	50	52	1
834	-332.07025573618	984.068859608844	69	50	0
835	-330.118439321115	979.369814202189	59	37	0
836	-327.148832676758	973.712071188726	68	59	0
837	-324.207132837502	967.1271148175	67	47	0
838	-321.293337735813	959.614945082925	66	68	1
839	-318.407445296703	951.175561974756	85	47	0
840	-315.549453435931	941.808965492062	63	41	0
841	-312.196504224616	931.49941601418	71	45	0
842	-308.348591524176	920.246914799325	57	44	0
843	-304.500656933174	908.994417424314	73	49	0
844	-298.261670895794	890.24550960958	64	52	0
845	-291.5276696285	870.553659359924	59	48	0
846	-286.717627679347	856.488059236668	57	48	0
847	-282.430418027448	842.438200942241	67	38	1
848	-278.115273688512	829.315563048236	74	56	0
849	-273.800100602559	816.19293001201	74	52	2
850	-269.51280053379	802.143086290918	65	49	2
851	-262.283531824127	781.508337513544	58	33	1
852	-257.445378314296	768.369989527389	68	36	0
853	-253.157967680949	754.320164157078	85	47	0
854	-246.451406025211	733.701177298091	63	66	2
855	-242.13602282526	720.578579890542	68	56	0
856	-237.820610879106	707.455987340771	67	41	0
857	-232.982285953767	694.31766995322	72	46	0
858	-228.694706860348	680.267872109078	60	44	0
859	-224.407096931245	666.218079121783	46	48	1
860	-219.568677171599	653.079778533429	67	41	0
861	-214.730225522537	639.941483946517	68	53	0
862	-210.41463429865	626.818922172301	62	47	0
863	-206.099014328618	613.696365254931	55	45	1
864	-201.28835547273	599.630871910602	61	50	0
865	-196.477662415127	585.565384568647	47	52	0
866	-192.161950978625	572.44284330681	56	43	0
867	-187.846210796502	559.320306905545	77	54	0
868	-183.007539901941	546.182051927783	64	34	0
869	-176.272378093214	526.490403246135	75	39	1
870	-171.956534944591	513.367884662934	70	48	0
871	-167.668540258426	499.31815536879	62	52	0
872	-160.961097571417	478.699317995459	61	34	0
873	-156.122239323508	465.561096617952	68	30	0
874	-151.806262377417	452.438600710593	67	44	0
875	-147.490256686113	439.316109663807	61	45	1
876	-142.651305916952	426.177905092947	66	52	0
877	-135.91573866352	406.486326971091	58	73	0
878	-131.59963000787	393.363853741437	72	47	0
879	-129.180104377214	386.794760608114	77	44	0
880	-122.472269381688	366.175990425982	70	49	0
881	-116.287290093896	345.572947014123	71	43	0
882	-111.971049214597	332.450495921075	69	37	1
883	-107.131850464095	319.312335756607	71	48	0
884	-102.292619825865	306.174181597307	80	51	1
885	-97.4533572999062	293.036033443175	54	52	0
886	-92.6140628862777	279.89789129328	68	37	0
887	-87.2518011692446	266.744043698534	69	48	0
888	-81.8616478025797	254.517418978736	82	40	0
889	-76.4714619331644	242.290801545605	66	48	0
890	-70.5861577380565	229.121266405098	64	56	1
891	-64.7008153632632	215.951739934273	56	44	0
892	-55.3219359433278	197.10897462815	64	44	1
893	-45.3921761231031	179.177740485407	52	43	0
894	-38.4329389959457	166.904055684805	82	39	0
895	-31.9966093953699	154.646087302826	71	56	0
896	-25.5602414424648	142.388129133731	70	47	0
897	-18.0779316687258	130.098775311373	65	43	2
898	-10.5677375353407	118.736650831066	77	51	1
899	-3.60829560557613	106.46302536875	74	46	2
900	3.35118760401383	94.1894117696211	57	54	3
901	10.3107120933128	81.9158100374043	80	58	0
902	17.793236810423	69.6265216842294	74	49	3
903	25.3036376753007	58.2644627345726	92	70	0
904	32.2632873343537	45.9908983269706	97	70	2
905	39.2229782725917	33.7173457825556	92	80	2
906	46.210537636769	22.3710208991542	114	83	1
907	56.664123340277	4.42434005532414	78	81	3
908	67.117799525091	-13.5223140744492	71	59	2
909	74.0776936626644	-25.7958072638139	72	55	1
910	81.0376290791319	-38.069288588129	62	50	0
911	88.5205790348118	-50.3584478236735	64	43	0
912	96.0035731990938	-62.6475934172049	61	58	0
913	99.4975066010957	-68.3207089658827	88	54	1
914	106.457588622463	-80.5941470358521	76	37	0
915	116.911694526323	-98.5406739376485	76	36	0
916	123.899688296835	-109.886866415851	62	37	1
917	130.859912395361	-122.160262937658	62	45	0
918	137.820177772024	-134.433647590689	59	43	0
919	144.78048442665	-146.707020378672	62	48	0
920	151.740832359006	-158.980381297879	69	44	0
921	158.729022934043	-170.326514377259	63	47	1
922	165.689451823942	-182.599851553328	65	50	0
923	172.64992199163	-194.873176859692	57	47	0
924	179.638230009761	-206.219274293631	51	42	0
925	186.598781134351	-218.492575855926	59	50	0
926	197.548784498125	-237.381790318526	71	51	0
927	208.526677596965	-255.343759408221	71	51	0
928	215.515185121796	-266.689795718528	59	53	0
929	222.47594396316	-278.963036217727	70	39	0
930	229.436744081089	-291.23626484815	66	41	0
931	236.425369047094	-302.582265513949	62	54	0
932	243.386250120704	-314.85547039751	62	45	1
933	250.34717247088	-327.128663415089	74	35	0
934	257.308136097854	-339.401844562963	77	45	0
935	264.269141000987	-351.675013844855	56	40	1
936	271.257962764066	-363.020955102518	60	58	0
937	281.713493623596	-380.967060866766	71	39	0
938	292.169114958146	-398.913139911368	66	44	0
939	299.130323046003	-411.18624983076	64	33	0
940	306.091572409961	-423.459347878583	63	43	0
941	309.586095970008	-429.132284345105	56	33	1
942	317.070426359074	-441.421026226133	50	51	0
943	328.049375064846	-459.382675212808	60	44	0
944	331.543958696537	-465.055592995137	66	48	0
945	338.505394332635	-477.328635904007	59	40	1
946	348.438477739575	-495.258912165649	63	59	2
947	354.381715236581	-506.573396071792	76	46	0
948	360.352740569331	-516.96065497864	54	56	1
949	365.305489528924	-526.389377655461	61	49	0
950	368.71692087024	-534.843912548386	65	42	1
951	371.633086991671	-542.355573338456	55	36	0
952	373.530950378277	-548.908706508577	69	36	1
953	374.933538339101	-554.518967987038	69	51	0
954	377.409949735622	-559.233321049251	58	40	0
955	380.492652707209	-561.181677465327	70	39	0
956	385.255459534586	-559.468126252294	67	55	0
957	388.50465869921	-555.853178975172	62	48	0
958	388.092620817944	-552.128660715185	75	33	0
959	386.634518557519	-548.372836391442	67	26	0
960	384.13035461359	-544.585704918019	55	35	0
961	381.130913967383	-539.85570187401	75	42	0
962	377.636200360255	-534.182826169766	66	44	1
963	373.6462182143	-527.567076537758	75	40	0
964	369.160972632119	-520.008451521397	55	61	0
965	364.703497659066	-511.522605277598	55	38	0
966	359.723013816809	-503.021097796038	65	41	1
967	354.247280828306	-493.576710936613	76	47	0
968	348.799330721435	-483.205100452527	47	48	0
969	342.828384425724	-472.817824232392	56	54	0
970	332.86761992157	-455.814749904908	66	44	0
971	322.383917458006	-438.795990394428	74	44	0
972	315.422595665092	-426.522919620387	60	36	1
973	307.938298490713	-414.234174258076	61	51	0
974	303.920774418395	-408.545572957024	69	42	1
975	296.436543430493	-396.256806659512	71	41	0
976	285.45789978368	-378.295072482899	57	49	0
977	278.496788629796	-366.021938923746	67	51	0
978	271.535718752362	-353.748793497682	64	33	0
979	264.574690151261	-341.475636202842	63	42	0
980	257.641481636732	-328.27525089588	66	55	0
981	250.68053718633	-316.002069874667	74	46	0
982	243.691852006363	-304.656093111262	62	60	0
983	236.730988511292	-292.382888344117	70	47	1
984	226.303663662984	-273.509450893849	56	35	2
985	215.848645687045	-255.563202838413	62	48	0
986	208.887947299518	-243.289950601757	71	49	0
987	201.927290189196	-231.016686496325	74	49	0
988	198.433080917166	-225.34365802072	59	49	0
989	190.949492266111	-213.054698984139	66	54	2
990	179.971789103642	-195.092682114802	62	45	0
991	173.011298433645	-182.819368815981	63	35	0
992	166.050849041203	-170.546043647453	74	50	0
993	159.0626395258	-159.199922600761	69	36	0
994	152.102271090553	-146.926573688164	54	59	0
995	144.618960629683	-134.637530080974	75	60	1
996	137.135694376542	-122.348472828045	74	49	0
997	130.175452704541	-110.075086597353	57	55	1
998	123.187442698749	-98.7289044326171	67	49	0
999	116.227281984757	-86.4554944597185	71	53	1
1000	109.267162549309	-74.1820726199076	52	53	0
1001	102.307084392291	-61.9086389131844	71	50	0
1002	94.824074351578	-49.6195043800399	71	55	3
1003	83.84721835237	-31.6572301089764	72	49	6
1004	73.3934259950183	-13.7106181429699	74	58	2
1005	66.433555562282	-1.43712337687612	99	66	2
1006	59.4737264085561	10.836383253336	100	85	8
1007	52.486112723418	22.1826859358698	105	71	2
1008	45.0034013982513	34.4719114014879	84	70	4
1009	37.5207342824433	46.7611505128443	81	69	7
1010	30.5610715765506	59.0347063345835	75	62	4
1011	23.6014501500176	71.3082740232348	55	66	1
1012	16.614035981358	82.6546378182247	65	55	0
1013	9.65449551586062	94.9282292490825	73	48	0
1014	2.69499633007217	107.20183254499	60	56	0
1015	-4.26446157565806	119.475447706878	70	41	0
1016	-11.2238782015047	131.749074734747	68	50	0
1017	-18.2110955574899	143.095497924834	62	52	0
1018	-25.1704312214279	155.36914869491	69	46	1
1019	-32.1297256052494	167.642811329104	62	44	0
1020	-39.0889787087217	179.91648583021	73	44	0
1021	-48.990912835754	198.774920918979	53	40	0
1022	-58.3698149118572	217.617672285996	59	58	0
1023	-64.2830260623014	229.859974347055	68	50	1
1024	-70.1962017862825	242.102285094559	63	47	0
1025	-76.0814866909641	255.271820150316	71	54	0
1026	-81.9667334159021	268.441363880411	70	40	1
1027	-87.3568663679762	280.66798918508	53	48	0
1028	-92.2240345363971	292.878909684718	65	43	0
1029	-97.0633127833134	306.01705179736	67	49	0
1030	-101.902559142443	319.155199916102	57	48	1
1031	-108.638442112016	338.846719210036	61	39	0
1032	-115.374258049473	358.538250261918	71	46	0
1033	-120.185514107172	372.603636787273	58	34	0
1034	-124.473814908473	386.653313183226	54	41	0
1035	-128.78995286196	399.77577884309	49	57	0
1036	-133.106062070583	412.898249359801	64	52	0
1037	-137.422142533993	426.020724738017	62	48	1
1038	-142.261109024403	439.158923269249	88	44	0
1039	-146.577130426653	452.28140890412	61	50	1
1040	-150.893123083864	465.403899401426	60	53	0
1041	-155.209086995746	478.526394758373	62	43	0
1042	-159.525022162299	491.648894971237	57	53	1
1043	-164.363835498807	504.787121105939	86	35	1
1044	-168.679711603443	517.909631581977	70	44	0
1045	-175.414923355798	537.60126763396	62	60	1
1046	-182.150068073825	557.292915445752	57	41	0
1047	-186.465827625012	570.415445897728	63	45	0
1048	-190.781558430579	583.537981206551	82	44	1
1049	-195.097260490176	596.660521375947	69	44	0
1050	-199.935828148038	609.798791920766	56	43	0
1051	-204.251471144613	622.921342347749	65	54	0
1052	-208.567085395334	636.043897633441	54	48	0
1053	-215.301897294703	655.735603401437	55	46	1
1054	-222.036642158288	675.427320929244	67	45	0
1055	-226.324248357443	689.477111761458	51	43	0
1056	-230.61182372109	703.526907452382	55	47	0
1057	-234.927261836827	716.649492430501	69	39	0
1058	-236.823529732181	723.202921645716	67	50	0
1059	-241.661804707197	736.341244389303	68	53	0
1060	-248.396280541259	756.033008106053	64	52	0
1061	-252.711602099589	769.155613056384	70	57	0
1062	-255.130689338257	775.724783581682	56	43	0
1063	-259.445966991014	788.847396091558	67	46	0
1064	-266.180264845025	808.539190883748	67	35	0
1065	-270.495469845133	821.661815810949	64	40	0
1066	-274.810646098165	834.784445596859	73	45	0
1067	-279.64865944034	847.922815744765	68	44	0
1068	-284.48664089205	861.061191895977	63	46	1
1069	-288.801727761514	874.183837338351	83	48	0
1070	-293.116785883845	887.306487640366	66	33	0
1071	-297.431815259042	900.429142797366	57	43	0
1072	-301.746815886756	913.551802814938	67	50	0
1073	-306.089698491385	925.747252139263	56	39	0
1074	-309.937611023255	936.99975141976	65	45	0
1075	-313.29056030151	947.30929921288	64	54	0
1076	-316.148552465194	956.675894257613	72	51	0
1077	-318.511592971743	965.099535476416	62	46	1
1078	-320.295943955891	975.361868625507	81	36	0
1079	-321.146243944415	981.883858901449	62	45	0
1080	-320.567565447243	983.722549300641	73	48	0
1081	-319.933058880444	987.415670908056	57	50	0
1082	-320.344250516617	991.140273825265	60	47	0
1083	-323.397597407689	994.016365667805	64	44	0
1084	-327.552468116337	995.069511576556	53	42	0
1085	-330.717474016652	994.236746438779	64	36	0
1086	-332.892618475598	991.518068051897	61	49	0
1087	-333.004286674666	987.809205953963	69	51	0
1088	-332.098172544618	983.14164408762	73	43	0
1089	-330.174272014643	977.515383157879	58	58	0
1090	-327.232579654141	970.930424612015	76	50	0
1091	-324.34670767386	962.491037179716	71	47	0
1092	-320.965884392266	953.108695667237	71	43	0
1093	-317.09010401339	942.783401338384	61	40	0
1094	-313.242215897189	931.53089532163	55	46	0
1095	-309.422217264888	919.351177613251	67	34	1
1096	-305.602194887353	907.171463741921	61	45	0
1097	-301.259288552683	894.976015465334	62	47	0
1098	-296.42140213208	881.837618871592	75	34	0
1099	-291.583483821014	868.699228283949	74	34	0
1100	-287.296304596239	854.649364592507	75	42	0
1101	-283.009094534966	840.599505759776	66	44	0
1102	-278.171081386856	827.461131967604	69	42	0
1103	-273.333036348282	814.322764177807	68	43	0
1104	-269.017830857658	801.200136538595	58	52	0
1105	-264.702596620191	788.077513757162	64	41	0
1106	-259.892358504119	774.011947222985	60	54	0
1107	-255.082086185284	759.946386690252	62	43	1
1108	-250.766760478553	746.823779565282	57	49	0
1109	-246.451406025211	733.701177298091	60	63	1
1110	-241.613141735201	720.562849111855	58	47	0
1111	-234.906462381186	699.943882409483	75	60	1
1112	-228.199712746311	679.324927461334	73	56	0
1113	-223.884209332173	666.202350567095	73	47	0
1114	-219.568677171599	653.079778533429	60	51	2
1115	-214.730225522537	639.941483946517	54	54	0
1116	-210.442521813675	625.891706612892	63	46	0
1117	-206.154787269305	611.841934137046	62	36	0
1118	-201.316240786866	598.703656352125	64	47	0
1119	-196.477662415127	585.565384568647	53	38	0
1120	-192.161950978625	572.44284330681	61	59	1
1121	-187.846210796502	559.320306905545	72	41	0
1122	-183.007539901941	546.182051927783	56	33	0
1123	-178.691740657203	533.059525784105	65	45	0
1124	-174.403791495482	519.00978893321	59	47	0
1125	-169.592904594843	504.944335186854	84	43	1
1126	-165.277015455824	491.821824160405	84	47	0
1127	-160.961097571417	478.699317995459	62	35	0
1128	-156.122239323508	465.561096617952	65	39	0
1129	-151.806262377417	452.438600710593	64	45	0
1130	-147.490256686113	439.316109663807	76	39	1
1131	-140.754735693044	419.624523137696	65	43	0
1132	-134.019147666637	399.932948374189	66	35	0
1133	-129.207972321659	385.867545028217	69	68	0
1134	-124.919685618253	371.817863778211	72	64	0
1135	-120.603502228507	358.695402965881	60	52	0
1136	-115.764364109433	345.557232001796	52	47	0
1137	-111.448121659108	332.434781448916	60	50	0
1138	-107.131850464095	319.312335756607	60	42	0
1139	-102.292619825865	306.174181597307	69	54	0
1140	-97.4533572999062	293.036033443175	74	44	0
1141	-92.6140628862777	279.89789129328	52	40	0
1142	-84.8321252749884	260.174978179857	47	51	0
1143	-79.469811795454	247.021141164005	53	46	2
1144	-73.5566692727152	234.778817281127	55	42	0
1145	-67.643491323106	222.536502085626	71	47	0
1146	-64.7008153632632	215.951739934273	64	44	0
1147	-55.3219359433278	197.10897462815	70	36	0
1148	-45.4200242608786	178.250524840318	78	34	0
1149	-38.9837329893489	165.992545441724	56	55	1
1150	-32.5474033656064	153.734576255083	66	37	0
1151	-25.5880850087851	141.460913458839	67	49	2
1152	-18.6287253717892	129.187262526713	74	48	0
1153	-11.1463711436372	116.897921414115	71	42	1
1154	-3.63613415689906	105.535809656605	59	50	1
1155	3.32335065084044	93.2621960472316	72	35	0
1156	10.2828767383471	80.9885943038389	74	57	2
1157	17.242444105621	68.7150044273585	80	70	1
1158	24.2020527523709	56.4414264140651	59	70	5
1159	31.1895332389977	45.0950760347769	83	74	4
1160	38.672186188167	32.805825852789	106	86	4
1161	49.6486789060291	14.8434313191101	100	86	3
1162	60.102298763115	-3.10324064735323	85	71	1
1163	67.0621548180934	-15.3767457269132	83	56	2
1164	74.0498729058891	-26.7230231026188	67	62	3
1165	81.0098099205061	-38.9965044371784	80	40	1
1166	87.9697882138425	-51.2699739057571	73	56	4
1167	94.9298077858984	-63.5434315074235	69	41	0
1168	102.412844937411	-75.8325653076172	56	50	0
1169	109.923738840269	-87.1944695692509	71	53	0
1170	116.883883578761	-99.4678898444399	73	50	0
1171	123.844069595099	-111.741298253648	66	45	1
1172	130.832104641187	-123.087478867732	72	52	0
1173	137.792371615942	-135.360863532871	67	47	0
1174	144.752679868718	-147.634236331098	55	42	1
1175	151.713029399107	-159.907597262412	68	38	1
1176	158.673420207691	-172.180946324952	70	53	0
1177	166.184641206113	-183.54274775181	69	48	0
1178	173.695902995416	-194.904535509646	60	59	0
1179	181.179409337405	-207.193525606766	65	46	0
1180	188.662959886773	-219.48250205908	59	49	0
1181	195.651352675166	-230.8285722984	58	51	0
1182	202.611992212245	-243.101846694946	61	44	1
1183	212.516135941143	-261.959669621661	62	44	0
1184	222.448157198844	-279.89025229495	61	56	0
1185	228.885956808575	-292.147808507085	71	37	0
1186	235.323794767319	-304.405354503542	62	46	0
1187	242.312458301254	-315.751345020719	53	48	0
1188	249.273379320686	-328.024539763108	69	41	0
1189	256.234341616742	-340.297722637653	72	50	0
1190	263.195345189131	-352.570893645287	49	45	0
1191	270.679400818422	-364.859720128588	60	41	0
1192	281.685720435751	-381.894277038984	58	48	0
1193	292.692129799048	-398.928804552183	42	48	0
1194	300.176355657924	-411.217577332631	58	54	0
1195	307.66062572255	-423.506336465478	61	46	0
1196	315.172705547302	-434.867865723558	73	51	0
1197	322.16180568171	-446.213720356114	81	48	0
1198	328.627922067244	-457.543902936392	54	41	0
1199	334.57105064817	-468.858415861614	67	41	0
1200	342.962779577705	-485.814510539174	58	50	0
