# Supplementary material for: Bayesian algorithm to estimate position and activity of an orphan gamma source utilizing multiple detectors in a mobile gamma spectrometry system
Source: PLoS One. 2021 Jan 22;16(1):e0245440. doi: 10.1371/journal.pone.0245440 (PMC7822251; doi:10.1371/journal.pone.0245440)
Supplement: S1 Data — (GZ) [file pone.0245440.s001.gz › synth_data_Co-60_setup_12_real_5.csv]

	V1	V2	V3	V4	V5
1	392.107077316381	-400.426753362641	67	48	0
2	392.107077316381	-400.426753362641	61	48	0
3	392.107077316381	-400.426753362641	64	44	0
4	392.107077316381	-400.426753362641	61	41	0
5	392.107077316381	-400.426753362641	60	47	0
6	392.107077316381	-400.426753362641	69	53	0
7	392.107077316381	-400.426753362641	54	64	2
8	392.107077316381	-400.426753362641	58	42	0
9	392.107077316381	-400.426753362641	73	40	0
10	392.107077316381	-400.426753362641	80	46	0
11	392.107077316381	-400.426753362641	61	45	0
12	392.134841406951	-399.499537115917	54	50	2
13	392.162605500314	-398.572320868261	66	43	1
14	392.162605500314	-398.572320868261	66	42	0
15	392.162605500314	-398.572320868261	59	40	0
16	392.162605500314	-398.572320868261	56	54	0
17	392.162605500314	-398.572320868261	57	50	0
18	392.162605500314	-398.572320868261	67	47	0
19	392.162605500314	-398.572320868261	80	46	2
20	392.162605500314	-398.572320868261	72	61	0
21	392.162605500314	-398.572320868261	62	50	0
22	392.162605500314	-398.572320868261	68	38	0
23	392.162605500314	-398.572320868261	75	45	2
24	392.162605500314	-398.572320868261	71	55	0
25	392.162605500314	-398.572320868261	76	46	0
26	392.162605500314	-398.572320868261	63	38	0
27	392.162605500314	-398.572320868261	62	42	1
28	392.162605500314	-398.572320868261	62	41	0
29	392.162605500314	-398.572320868261	67	32	0
30	392.162605500314	-398.572320868261	44	43	0
31	392.162605500314	-398.572320868261	77	35	0
32	392.162605500314	-398.572320868261	46	45	0
33	392.162605500314	-398.572320868261	69	48	0
34	392.162605500314	-398.572320868261	68	40	0
35	392.162605500314	-398.572320868261	59	48	1
36	392.162605500314	-398.572320868261	67	45	0
37	392.162605500314	-398.572320868261	69	45	0
38	392.162605500314	-398.572320868261	71	41	1
39	392.162605500314	-398.572320868261	57	39	1
40	392.162605500314	-398.572320868261	71	45	0
41	392.162605500314	-398.572320868261	72	56	0
42	392.162605500314	-398.572320868261	85	43	0
43	392.162605500314	-398.572320868261	55	42	0
44	392.162605500314	-398.572320868261	67	43	1
45	392.162605500314	-398.572320868261	74	46	0
46	392.162605500314	-398.572320868261	62	47	0
47	392.162605500314	-398.572320868261	58	41	0
48	392.162605500314	-398.572320868261	73	38	0
49	392.162605500314	-398.572320868261	60	50	0
50	392.162605500314	-398.572320868261	69	47	0
51	392.162605500314	-398.572320868261	68	32	1
52	392.162605500314	-398.572320868261	58	49	1
53	392.162605500314	-398.572320868261	55	35	0
54	392.162605500314	-398.572320868261	59	42	1
55	392.685625086306	-398.587981871329	53	49	1
56	393.208644673403	-398.603642810136	72	47	0
57	393.208644673403	-398.603642810136	64	47	0
58	393.208644673403	-398.603642810136	77	60	0
59	393.208644673403	-398.603642810136	63	50	0
60	393.208644673403	-398.603642810136	79	61	1
61	393.208644673403	-398.603642810136	62	44	1
62	393.208644673403	-398.603642810136	65	36	0
63	393.208644673403	-398.603642810136	60	42	0
64	393.208644673403	-398.603642810136	67	44	0
65	393.208644673403	-398.603642810136	66	44	1
66	393.208644673403	-398.603642810136	74	50	0
67	393.208644673403	-398.603642810136	64	45	0
68	393.208644673403	-398.603642810136	56	48	0
69	393.208644673403	-398.603642810136	54	56	1
70	393.208644673403	-398.603642810136	70	44	0
71	393.208644673403	-398.603642810136	71	41	0
72	393.208644673403	-398.603642810136	62	49	0
73	393.208644673403	-398.603642810136	83	41	0
74	393.208644673403	-398.603642810136	63	42	0
75	393.208644673403	-398.603642810136	58	47	1
76	393.208644673403	-398.603642810136	65	49	0
77	393.208644673403	-398.603642810136	66	40	0
78	393.208644673403	-398.603642810136	68	52	0
79	393.208644673403	-398.603642810136	55	44	0
80	393.208644673403	-398.603642810136	70	56	0
81	393.208644673403	-398.603642810136	51	42	0
82	393.208644673403	-398.603642810136	70	39	2
83	393.208644673403	-398.603642810136	61	56	0
84	393.208644673403	-398.603642810136	55	48	0
85	393.208644673403	-398.603642810136	72	52	0
86	393.208644673403	-398.603642810136	65	42	0
87	393.208644673403	-398.603642810136	65	38	0
88	393.208644673403	-398.603642810136	81	34	1
89	393.208644673403	-398.603642810136	59	45	0
90	393.208644673403	-398.603642810136	61	35	0
91	393.208644673403	-398.603642810136	54	46	0
92	393.208644673403	-398.603642810136	62	47	0
93	393.208644673403	-398.603642810136	66	36	0
94	393.208644673403	-398.603642810136	60	38	0
95	393.208644673403	-398.603642810136	67	51	1
96	393.208644673403	-398.603642810136	57	46	0
97	393.208644673403	-398.603642810136	58	38	0
98	393.208644673403	-398.603642810136	66	48	1
99	393.208644673403	-398.603642810136	72	47	0
100	393.208644673403	-398.603642810136	59	41	0
101	393.208644673403	-398.603642810136	60	38	1
102	393.208644673403	-398.603642810136	70	39	1
103	393.208644673403	-398.603642810136	49	45	0
104	393.208644673403	-398.603642810136	65	39	0
105	393.208644673403	-398.603642810136	59	51	0
106	393.208644673403	-398.603642810136	58	57	0
107	393.208644673403	-398.603642810136	49	47	0
108	393.208644673403	-398.603642810136	79	54	0
109	393.208644673403	-398.603642810136	70	40	1
110	393.208644673403	-398.603642810136	64	50	0
111	393.208644673403	-398.603642810136	57	51	0
112	393.208644673403	-398.603642810136	83	47	0
113	393.208644673403	-398.603642810136	73	48	0
114	393.208644673403	-398.603642810136	76	45	0
115	393.208644673403	-398.603642810136	72	51	0
116	393.208644673403	-398.603642810136	68	40	1
117	393.208644673403	-398.603642810136	63	41	1
118	393.208644673403	-398.603642810136	78	42	1
119	393.208644673403	-398.603642810136	83	29	0
120	393.208644673403	-398.603642810136	62	42	0
121	393.208644673403	-398.603642810136	72	54	0
122	393.208644673403	-398.603642810136	68	49	0
123	393.208644673403	-398.603642810136	69	52	1
124	393.208644673403	-398.603642810136	66	43	2
125	393.208644673403	-398.603642810136	71	40	0
126	393.208644673403	-398.603642810136	88	52	0
127	393.208644673403	-398.603642810136	78	45	0
128	393.208644673403	-398.603642810136	61	37	1
129	393.208644673403	-398.603642810136	67	38	0
130	393.208644673403	-398.603642810136	61	53	0
131	393.208644673403	-398.603642810136	72	62	0
132	393.208644673403	-398.603642810136	60	54	1
133	393.208644673403	-398.603642810136	68	51	0
134	393.208644673403	-398.603642810136	51	44	1
135	393.208644673403	-398.603642810136	49	29	0
136	393.236408546392	-397.676426559687	62	39	0
137	392.245897796995	-395.790672120638	56	50	1
138	390.732368929952	-393.889256257564	60	47	0
139	389.246606206754	-391.060623601079	49	50	1
140	386.742574183038	-387.273450870998	55	47	1
141	382.725025865948	-381.584857837297	64	33	0
142	378.735255598556	-374.969044680707	50	43	0
143	375.268514007505	-368.368890792131	72	37	0
144	371.278768342047	-361.753070365638	67	37	0
145	366.766020969662	-355.121581928805	64	57	0
146	361.785816360265	-346.619991424493	65	43	0
147	356.833404352888	-337.19117866829	64	54	0
148	351.358003900794	-327.746693839319	68	51	0
149	345.387393202865	-317.359318739735	66	42	0
150	338.921580085414	-306.029051192105	63	52	0
151	332.455802346463	-294.698773411103	65	47	0
152	325.990059985721	-283.368485393003	89	49	0
153	319.001348515158	-272.022517127916	70	37	0
154	312.040457591298	-259.749320853502	60	54	0
155	305.079607944062	-247.476112710312	57	40	1
156	297.568013708398	-236.114436145872	66	51	0
157	290.084247740742	-223.825529828668	60	47	0
158	283.123523255228	-211.552284354344	55	38	0
159	276.162840046629	-199.279027014971	69	54	1
160	269.229990390479	-186.078541754745	62	52	0
161	258.280012640578	-167.189330197871	66	49	0
162	247.302337373316	-149.227305338718	55	51	0
163	240.31406618777	-137.88120296225	70	37	0
164	232.83064655104	-125.592192080803	64	41	2
165	225.347271121573	-113.303167552687	63	43	1
166	218.386923990911	-101.029811845161	66	41	0
167	211.426618138095	-88.7564442679286	72	47	2
168	204.466353563359	-76.4830648247153	70	51	1
169	197.506130266585	-64.2096735145897	62	42	1
170	187.051967169624	-46.2631722595543	70	43	0
171	176.10273274238	-27.3737407745793	55	51	1
172	168.619702185038	-15.0846126107499	60	43	1
173	161.659688209416	-2.8111602505669	65	49	1
174	154.176744603843	9.47799428272992	55	61	2
175	146.693845207104	21.7671624589711	63	55	0
176	139.733957996708	34.0406521325931	58	72	0
177	132.774112065206	46.314153672196	73	42	1
178	125.814307412773	58.5876670777798	71	46	2
179	118.854544039466	70.8611923512071	82	54	0
180	111.371859826031	83.1504250671715	78	62	2
181	103.861389676924	94.5124556431547	84	49	2
182	96.9017514726147	106.786018240266	70	57	1
183	89.9421545477817	119.059592702426	71	46	2
184	82.9825989024248	131.333179029636	82	43	0
185	75.5001296305563	143.622477218509	59	51	1
186	68.0177045683376	155.911789051257	77	68	1
187	61.0582756915828	168.185412690975	75	49	0
188	50.6052886001416	186.132262551226	61	47	0
189	40.1802367413766	205.006354806013	71	49	0
190	33.2209729850874	217.280025907792	70	45	1
191	26.2617505090311	229.553708875552	68	46	1
192	22.7960791245569	236.154162636958	76	63	0
193	16.8828041715315	248.396448766813	67	50	0
194	7.50394410674926	267.23921045009	69	44	1
195	1.09567496704403	280.424443827942	53	48	0
196	-4.26667883829214	293.578267535195	59	46	1
197	-9.62899761134759	306.732098516077	66	56	0
198	-15.542072905344	318.974432395771	58	43	0
199	-20.9321802662453	331.201062991284	62	48	1
200	-25.7714639666956	344.33920390252	61	50	0
201	-30.5828545099939	358.404566421174	64	39	0
202	-35.3942108533229	372.469934941269	63	50	0
203	-40.2333965810249	385.60809386149	64	37	1
204	-45.0725504211732	398.746258785017	75	40	0
205	-49.3887495218078	411.868714185432	67	52	1
206	-53.7049198776949	424.991174446419	70	45	1
207	-58.5439811979304	438.129356175661	51	49	0
208	-63.3830106299138	451.267543911003	70	44	0
209	-70.0907084527425	471.886334239505	55	41	0
210	-76.7983359980863	492.505136324093	63	52	0
211	-81.6372387117008	505.64334686473	74	51	0
212	-86.4761095365393	518.781563409604	70	52	0
213	-91.3149484731839	531.919785954989	65	46	0
214	-95.6308486099588	545.042293192819	60	34	1
215	-99.423814660171	558.149083499797	71	49	0
216	-103.216755106288	571.255877644755	60	37	0
217	-107.504692352086	585.305613960139	59	43	1
218	-111.792598763015	599.355355133303	57	49	1
219	-116.108356227749	612.477885582484	59	47	0
220	-120.94698220992	625.616145322099	65	42	1
221	-125.785576302966	638.754411066882	64	43	1
222	-130.101244387915	651.876957171597	66	36	0
223	-134.416883726954	664.99950814154	73	52	0
224	-138.732494319906	678.122063966468	59	33	1
225	-145.439411671832	698.740986146964	66	32	0
226	-152.146258743713	719.359920084476	53	66	0
227	-156.461750694318	732.482495884411	62	39	0
228	-161.300096795429	745.620806029066	68	40	1
229	-165.615529682196	758.743392085657	72	49	0
230	-169.930933822587	771.86598300375	53	42	0
231	-174.769187398837	785.004309949465	70	42	0
232	-179.579511915392	799.069858464412	85	38	0
233	-183.86692741455	813.119680601172	53	28	0
234	-188.182211339532	826.242292031646	76	40	0
235	-193.020338190254	839.380641779862	70	40	1
236	-197.858433150803	852.518997532316	70	37	2
237	-202.173627692857	865.641624619253	67	51	0
238	-206.460889829788	879.691472123377	52	52	1
239	-211.27098629286	893.75706023071	63	52	0
240	-215.586090935976	906.879702433944	71	47	1
241	-219.901166832075	920.002349494025	79	54	0
242	-226.63515660644	939.694198035635	70	51	1
243	-232.874132069119	958.443104271777	60	37	0
244	-236.722060092492	969.695600671694	55	45	0
245	-240.569966225361	980.948100910522	58	44	0
246	-243.922909787681	991.257649542764	64	36	1
247	-246.808810309158	999.697029761039	70	57	0
248	-249.19976101967	1007.19345603045	63	54	0
249	-250.050064758863	1013.71544604376	69	38	2
250	-249.910493659845	1018.351523811	61	51	0
251	-249.798836730304	1022.06038604677	63	53	1
252	-249.192244544043	1024.82629214507	74	42	1
253	-248.613567031396	1026.66498275567	72	45	0
254	-248.58565300121	1027.59219832532	63	55	1
255	-248.58565300121	1027.59219832532	60	38	0
256	-248.58565300121	1027.59219832532	69	46	0
257	-248.58565300121	1027.59219832532	71	43	0
258	-248.062803874142	1027.5764578674	71	49	0
259	-247.512040936388	1028.48793304712	62	28	1
260	-247.979062101571	1030.35810459033	63	45	0
261	-249.491779943404	1032.25975728128	81	37	0
262	-250.509562581195	1033.2184541896	72	49	0
263	-253.646653280826	1033.31289970502	66	40	0
264	-258.408121592714	1031.6001411397	63	33	0
265	-260.639099238382	1027.02703069896	57	42	0
266	-260.283748873859	1021.44799562916	63	42	1
267	-258.387761399208	1014.89451989904	65	43	1
268	-255.996831489203	1007.39808822609	59	53	0
269	-252.588102131034	998.942960558459	54	43	0
270	-249.207272244617	989.560620308854	63	53	1
271	-245.854339403217	979.251067468897	51	46	0
272	-242.006444888364	967.998562409543	54	37	0
273	-237.635670851858	956.730322107673	59	44	0
274	-233.292782220698	944.534871133044	73	48	0
275	-228.977775873325	931.412209486589	55	46	1
276	-224.662740778585	918.289552696049	73	35	0
277	-220.375583794317	904.239685227163	61	49	1
278	-215.565530373715	890.174086298794	53	38	1
279	-210.727538207837	877.03570890706	57	49	0
280	-205.889514151379	863.897337520495	55	39	1
281	-201.079360437114	849.831756592728	72	43	0
282	-196.792044631729	835.781915569678	66	39	0
283	-192.476797849871	822.659294947051	60	47	0
284	-185.770334276545	802.040291294456	52	48	0
285	-179.063800422067	781.421299397014	65	42	0
286	-176.644681599224	774.852132751606	70	52	0
287	-172.357196286495	760.802319253795	58	56	1
288	-165.650521869888	740.183350869454	57	45	0
289	-160.812181417074	727.045035877265	61	32	0
290	-156.496695775888	713.922455743887	76	40	0
291	-152.209071793477	699.872664915398	68	40	0
292	-147.398526908597	685.807151171379	69	45	0
293	-143.055063167121	673.611801708117	52	40	1
294	-139.234465749352	661.432183794677	62	43	0
295	-135.385958238505	650.179785280488	75	50	1
296	-131.509543412831	639.854606159031	56	40	0
297	-127.688877549605	627.674999764189	72	47	1
298	-123.373172912979	614.552456881851	70	50	0
299	-118.562421659997	600.486979134381	79	43	1
300	-113.75163620559	586.421507387422	59	43	0
301	-108.940816549992	572.356041638181	77	51	0
302	-104.129962692969	558.290581891313	74	36	0
303	-99.3190746347536	544.225128143094	55	38	0
304	-94.5081523755216	530.159680395387	67	45	0
305	-90.1922308335779	517.037174766883	64	49	0
306	-85.8762805461884	503.914674000815	85	39	0
307	-81.037388100056	490.776458622888	56	41	0
308	-76.7492509745061	476.726752542891	88	42	0
309	-72.4610830146703	462.677051317878	69	42	0
310	-65.2025901416782	442.969755706377	55	52	0
311	-58.4669470156077	423.278190177865	72	38	0
312	-54.150788713072	410.155725046992	59	53	2
313	-49.8346016656724	397.033264773898	61	39	0
314	-45.5183858736418	383.910809360445	58	40	0
315	-40.7070770943537	369.845428813249	59	51	0
316	-35.8957341151545	355.780054267496	68	36	0
317	-31.0564957135357	342.641901305877	77	46	0
318	-26.2172254243051	329.503754349425	65	44	0
319	-20.8549889554852	316.349901461042	73	51	1
320	-15.4927174537443	303.196055848151	73	49	0
321	-10.1304109196062	290.042217513546	58	43	1
322	-4.21727544703754	277.79989218805	64	49	0
323	1.69589545205235	265.557575550862	67	43	0
324	11.0468837688677	245.787585460581	69	42	0
325	20.397962712741	226.017617139034	57	46	0
326	26.8342289192369	213.759630659595	71	44	0
327	33.7934814938344	201.48594922293	50	40	0
328	40.7527753489558	189.212279651314	74	50	1
329	47.7121104840189	176.938621946611	57	64	1
330	54.6714868991403	164.664976106025	61	52	0
331	61.6587442810996	153.31855783239	76	39	0
332	69.1411568858894	141.02923491504	66	61	1
333	76.6236137006781	128.739925641567	78	56	0
334	83.5831565661356	116.466328991577	64	55	2
335	90.5427407113602	104.192744205706	75	54	0
336	97.5023661361774	91.9191712858155	86	47	0
337	104.462032840354	79.6456102300435	72	51	2
338	111.944704840891	67.3563654953614	62	46	0
339	119.427421050787	55.0671344054863	59	50	1
340	126.41503938142	43.7208264721557	68	56	1
341	136.86871582095	25.7741710385308	72	49	1
342	147.817633903818	6.88463534787297	66	62	1
343	155.300565052428	-5.40453026629984	52	39	1
344	162.260566248617	-17.6779929520562	70	50	1
345	169.220608723583	-29.9514437671751	70	38	0
346	176.208505929157	-41.297666830942	55	57	0
347	183.691607805667	-53.5867806179449	72	50	1
348	191.174753890547	-65.8758807601407	62	43	1
349	198.134962809854	-78.1492823837325	81	35	0
350	205.095213007007	-90.4226721413434	64	46	1
351	212.055504482298	-102.696050031111	68	47	0
352	219.015837235667	-114.969416054897	71	45	0
353	226.499198498554	-127.258451652713	63	59	0
354	233.982603969227	-139.547473606654	66	57	1
355	240.970862110611	-150.89358631894	68	50	1
356	248.454352820991	-163.182581890374	58	39	1
357	255.937887739099	-175.471563815139	69	61	1
358	262.898472417903	-187.744855193421	57	41	0
359	269.85909837397	-200.018134704791	60	37	0
360	276.819765607186	-212.291402346455	49	47	0
361	284.303472957574	-224.580332450569	51	47	0
362	291.815011510276	-235.942032831721	69	55	0
363	302.270107882214	-253.888265808113	59	35	0
364	312.697512525949	-272.761688173749	65	38	1
365	319.65842875134	-285.03488288261	58	54	0
366	326.61938625318	-297.308065726422	59	48	0
367	333.580385031528	-309.581236700527	57	42	0
368	340.569200898404	-320.927179655991	55	44	1
369	347.530280631385	-333.200326883234	75	47	0
370	355.014414903417	-345.489127865061	73	51	0
371	365.993076465966	-363.450863539241	56	51	0
372	372.954302794999	-375.723967508413	73	41	0
373	379.915570399724	-387.997059606947	82	37	1
374	390.343666996225	-406.870283618569	80	47	0
375	397.828060640779	-419.159006403759	62	42	0
376	405.312498490443	-431.447715539485	59	51	0
377	412.273955563258	-443.720752520487	68	44	0
378	418.740185367875	-455.05090364255	78	50	0
379	424.711179397767	-465.43817126099	62	39	1
380	430.159174549568	-475.809773854911	62	48	1
381	434.588891303865	-485.222841381095	81	46	0
382	439.48615336261	-496.505991842598	54	49	0
383	443.365129603073	-506.830610707402	63	43	1
384	444.767716188799	-512.440872365609	49	38	0
385	446.748843487178	-516.212355173193	70	40	0
386	449.831543975801	-518.160712313838	82	45	0
387	452.941997204791	-519.181850900874	67	43	0
388	456.107950506615	-518.348554568365	57	53	0
389	458.255583863065	-516.556733944453	70	44	1
390	458.861863934901	-513.790737749077	59	38	0
391	457.926793415798	-510.050566576421	62	61	0
392	455.945659863355	-506.279088919982	67	59	0
393	452.946216159267	-501.549086973071	54	49	0
394	447.44262845529	-493.031947113574	67	44	0
395	441.471538949467	-482.644712318666	67	40	1
396	436.518782181083	-473.215996393934	56	45	0
397	431.043020741141	-463.771618205123	75	48	1
398	425.044258009526	-454.311575731263	65	44	0
399	419.073280411307	-443.924308222719	61	43	0
400	412.607068410493	-432.594157221727	73	54	1
401	405.617869496404	-421.248336641118	61	47	0
402	398.656471277121	-408.97528790962	62	41	0
403	391.172094972455	-396.686566185206	73	48	0
404	383.687762873305	-384.397830812261	81	42	1
405	372.764508273918	-364.58170956187	67	48	0
406	361.290574138402	-345.677110421471	67	46	0
407	353.806422281312	-333.388320487924	69	51	0
408	346.873099451535	-320.187967374921	65	41	0
409	339.38903625065	-307.899151082151	68	44	0
410	331.905017256038	-295.610321139917	66	35	0
411	324.944048305973	-283.337146896869	66	36	0
412	317.460116258299	-271.048290583305	75	53	0
413	309.976228417188	-258.759420625865	61	30	1
414	303.015386226005	-246.486209060997	52	52	0
415	296.054585311562	-234.212985631078	53	52	0
416	285.076569242869	-216.251062084921	70	47	0
417	274.126439060085	-197.361893124878	52	49	0
418	267.165806182777	-185.08862050809	57	40	0
419	260.205214582616	-172.815336023457	62	58	0
420	252.721673069696	-160.526361500844	52	23	0
421	245.238175764447	-148.237373332493	66	45	0
422	238.277710925497	-135.964051529765	60	55	0
423	231.317287364393	-123.690717860125	67	47	0
424	220.367646544822	-104.80140496511	65	55	0
425	209.390299546358	-86.8392787035555	64	46	1
426	202.430044025823	-74.5658958507702	66	42	0
427	195.469829783193	-62.292501132004	62	49	0
428	188.509656818933	-50.0190945453942	50	40	1
429	181.026548591792	-37.7299890937284	79	46	0
430	173.51567040378	-26.368085892871	69	44	0
431	163.061705903965	-8.4215235132724	81	55	0
432	152.112680052174	10.4679720019922	84	59	2
433	144.629788227146	22.7571438485757	68	37	1
434	137.669908473035	35.0306369420141	70	54	1
435	130.710069997644	47.3041419014335	72	56	2
436	123.227307868423	59.593352840282	72	47	1
437	119.238374583074	66.209418640472	81	53	0
438	112.2786430337	78.4829549752176	61	56	1
439	101.825207810383	96.4296738374978	64	43	0
440	94.8655786603922	108.703239842318	75	54	1
441	87.9059907899937	120.976817712188	67	59	3
442	80.9464441990131	133.250407449901	67	58	0
443	73.4639842087054	145.539709294215	59	63	1
444	65.9815684283967	157.829024784267	76	47	1
445	59.0221486061346	170.102651834488	84	52	1
446	52.0349280593218	181.449075047858	81	45	2
447	45.0755891989102	193.722725839354	80	37	1
448	34.6505813084077	212.596832109615	67	56	1
449	24.7486131228507	231.455258751288	71	36	0
450	18.3123824803042	243.713249032386	67	44	0
451	11.8761901902617	255.971249524504	82	49	1
452	5.46788900112733	269.156475865282	59	45	0
453	-0.940370859287214	282.341712396592	63	46	0
454	-6.82565261569107	295.511248913594	75	52	0
455	-12.1879609905882	308.665083223023	74	43	0
456	-17.0273007028154	321.803213319741	73	45	1
457	-21.8666085278383	334.941349422559	58	38	0
458	-26.7058844651328	348.079491532408	60	40	1
459	-33.9647385815042	367.786715953611	65	50	2
460	-38.8039347996237	380.924873074517	69	41	0
461	-43.6430991297821	394.063036199659	66	38	1
462	-50.3788632091018	413.754576493986	58	38	0
463	-54.6671612815117	427.804253431037	45	52	1
464	-59.4783477809979	441.869651955552	76	38	0
465	-63.794451760943	454.992123555392	65	43	0
466	-68.110526995908	468.11460001301	70	54	0
467	-72.94948803226	481.252799745649	54	40	0
468	-77.788417180418	494.391005483456	58	52	0
469	-82.1044030376943	507.513497601263	68	46	0
470	-86.4203601498157	520.635994579643	69	36	1
471	-91.2313209244749	534.701432704926	60	49	0
472	-95.5193410331849	548.751155525446	67	44	0
473	-99.8352082514321	561.873667620122	54	41	0
474	-104.673950046883	575.011906960979	72	52	0
475	-108.989758202806	588.134429313242	68	41	1
476	-113.305537613342	601.25695652701	57	47	0
477	-120.040601742337	620.948618620634	65	51	1
478	-126.252703370294	640.624567316845	70	41	0
479	-130.101244387915	651.876957171597	79	49	1
480	-133.454756796767	662.186409236863	66	38	0
481	-136.808251635637	672.49586423859	70	54	0
482	-140.189616578573	681.878106605262	54	52	1
483	-143.075964535587	690.317409075797	63	49	0
484	-146.485188686522	698.772441335022	63	34	0
485	-149.894398503529	707.227476537228	68	49	0
486	-152.285711577628	714.723842231557	55	48	0
487	-154.67701552168	722.220209429041	71	58	0
488	-157.563303304021	730.659522701986	58	42	0
489	-160.449578773696	739.098838133737	65	48	0
490	-162.812959261006	747.522425994277	64	49	0
491	-165.148435758136	756.873230922036	75	54	0
492	-168.529661648325	766.255498067476	79	39	0
493	-174.302101014415	783.134147645906	69	45	0
494	-180.569470115588	800.955753324553	75	41	0
495	-184.912677043234	813.151145418175	52	54	1
496	-188.705084583256	826.25802494958	67	40	3
497	-192.525366820162	838.43769276049	68	32	0
498	-196.868495637667	850.633098348044	61	49	0
499	-201.211597791989	862.828508798964	61	39	0
500	-205.059709186549	874.080973526463	62	50	0
501	-208.907798691012	885.333442093804	61	56	0
502	-212.727961144294	897.513130054809	75	50	0
503	-216.548099851992	909.692821854725	73	41	0
504	-220.396121834463	920.945301936939	61	50	0
505	-224.244121926778	932.197785858996	61	41	0
506	-228.092100128997	943.450273620896	61	40	0
507	-231.967966236465	953.775549673475	62	37	0
508	-235.320955560717	964.085090748966	72	49	0
509	-238.673927314172	974.394634761848	74	44	0
510	-241.559851451952	982.834011022002	63	45	0
511	-243.950822481478	990.330433994532	65	39	0
512	-246.341784380551	997.826858466491	61	44	0
513	-248.209885343444	1005.30754399952	51	40	0
514	-250.545001230552	1014.65840226691	58	51	3
515	-251.367386107566	1022.1076082075	65	53	0
516	-250.732878449198	1025.80072966218	60	37	1
517	-251.144069436414	1029.52533268742	70	44	0
518	-252.628871324647	1032.35420205165	73	40	1
519	-255.215198616846	1033.3601233121	57	47	0
520	-258.380205428577	1032.52735668141	52	44	2
521	-261.07819832	1029.82441925444	60	44	1
522	-262.235563806375	1026.1470412761	65	49	0
523	-261.329448642093	1021.47947952803	71	44	0
524	-259.405546512397	1015.85321884044	59	41	1
525	-256.958787679323	1010.2112176111	63	32	0
526	-254.017085083877	1003.6262612287	80	43	0
527	-251.131201484764	995.186875955202	77	52	0
528	-248.273219144845	985.820277316496	56	45	1
529	-244.920280587394	975.51072531566	67	51	0
530	-241.072379673598	964.2582212165	65	41	0
531	-236.729509584024	952.062766458839	67	43	2
532	-232.414522581676	938.94010102842	54	51	0
533	-225.680557116866	919.248243210837	60	50	0
534	-218.423660135828	899.540660472587	61	49	0
535	-214.108555002022	886.418015559204	59	30	0
536	-209.82132542925	872.368159962818	60	44	0
537	-205.01119560434	858.302574231289	53	50	0
538	-200.696000571712	845.179944432341	66	46	0
539	-196.408677853004	831.130103948526	63	29	0
540	-191.598449944926	817.064535011537	64	45	1
541	-186.760289088415	803.926187615842	65	45	0
542	-180.053763418458	783.307194039226	70	38	0
543	-173.34716746764	762.688212216832	54	42	0
544	-168.508879886125	749.549887621775	66	51	0
545	-163.698453603545	735.484353481792	63	41	0
546	-158.887993118959	721.418825340457	50	54	0
547	-154.049607558583	708.280518754385	68	46	0
548	-149.734079055779	695.15794617869	64	44	0
549	-145.44641059381	681.108162906021	64	38	0
550	-140.635818983719	667.042657563463	64	45	0
551	-135.797306700319	653.90437377803	65	37	0
552	-131.481657984317	640.781821719371	80	45	1
553	-127.165980522579	627.65927451849	65	48	0
554	-122.327375715773	614.521007535979	64	45	1
555	-118.039521378174	600.471255031414	51	42	0
556	-113.75163620559	586.421507387422	71	41	0
557	-107.016479111451	566.729857019149	59	53	0
558	-100.281254982576	547.038218411617	66	44	1
559	-95.4424628213746	533.899985033087	69	43	0
560	-90.6315143585671	519.834542088211	73	36	0
561	-86.3434433136135	505.784825208597	70	43	0
562	-82.0274679387221	492.66232876014	63	50	0
563	-77.1885490578134	479.524118186906	62	45	0
564	-72.8725146214711	466.401631996036	57	40	0
565	-68.5564514399157	453.279150665738	66	38	0
566	-63.7174400383374	440.140956897289	79	53	1
567	-58.8783967489144	427.002769131213	70	45	0
568	-54.5901110915001	412.953087880276	60	57	1
569	-50.3017946002074	398.90341148898	57	51	0
570	-45.4626564811333	385.765240524895	72	39	1
571	-40.6234864741564	372.627075564116	73	50	0
572	-35.7842845795094	359.488916607574	74	33	0
573	-28.5254219479975	339.781689433381	59	42	0
574	-21.2664875693154	320.074475769885	50	42	1
575	-16.4271581240464	306.936340832151	65	42	0
576	-11.0648598013213	293.782501181588	54	52	0
577	-5.17958788183751	280.612958813086	54	63	0
578	0.70572221733164	267.443425117992	64	47	1
579	6.59107049595332	254.273900095373	71	40	2
580	12.9994002415915	241.088676009327	67	53	0
581	19.4356207087403	228.830677754246	55	41	1
582	25.8718795282184	216.57268971391	61	49	0
583	32.8311243792414	204.299006595276	69	48	0
584	39.7904105103808	192.025335340761	63	46	1
585	46.749737921753	179.751675953157	56	47	0
586	54.2320586871356	167.462325773202	71	61	2
587	61.7144236625754	155.172989239916	69	47	1
588	68.6738778431318	142.899367162958	75	45	0
589	75.6333733034553	130.625756951049	57	50	1
590	82.5929100436624	118.352158605121	81	53	0
591	90.0754474617424	106.062873884104	76	65	2
592	101.051771024126	88.1004286920652	70	55	0
593	108.01145437255	75.8268735967577	71	36	1
594	114.971179000218	63.5533303692937	72	63	0
595	125.947722496232	45.5909518534318	77	53	0
596	133.430519064364	33.3017462482676	70	50	1
597	140.390390298911	21.0282462723553	83	57	2
598	147.350302812236	8.75475816242397	50	52	1
599	154.833229076117	-3.53440835047513	81	48	0
600	165.810121955117	-21.496680162847	54	47	4
601	176.23631938413	-40.3704509409145	72	50	2
602	183.196441219596	-52.6438780017197	52	36	0
603	190.70739427919	-64.0057631395757	54	46	0
604	198.190579687594	-76.2948505338281	63	62	2
605	205.150826688565	-88.5682402681559	71	52	0
606	212.111114967614	-100.841618136503	69	43	0
607	219.071444524743	-113.114984136075	71	62	0
608	229.525916881801	-131.061402902007	66	31	0
609	239.9526808628	-149.935010938905	72	59	0
610	247.436166933039	-162.224008338526	55	39	1
611	254.919697210367	-174.512992092408	46	56	0
612	261.880277362186	-186.786285175011	71	45	0
613	268.84089879127	-199.059566390701	57	40	0
614	272.307329265866	-205.659810571	51	48	1
615	279.81880118855	-217.021532814018	50	40	0
616	290.796798345575	-234.983469884843	66	43	1
617	297.757586213644	-247.256701903418	59	47	0
618	304.718415358628	-259.529922056012	57	46	0
619	311.679285780527	-271.803130337968	51	49	0
620	319.190984138346	-283.164780668914	69	44	1
621	326.674944272614	-295.453633461148	63	40	0
622	333.635939854721	-307.726804415695	66	48	0
623	340.59697671351	-319.999963500537	51	40	0
624	351.024722684931	-338.873287960887	60	52	0
625	361.48033494642	-356.819369548	61	51	0
626	364.974815880531	-362.492318740115	69	45	1
627	372.459054439329	-374.781087888405	72	47	1
628	383.437868689303	-392.742776871659	67	42	0
629	390.399195810547	-405.015851153061	71	46	1
630	397.3605642076	-417.288913563825	71	57	0
631	404.321973880113	-429.561964108609	63	40	0
632	411.283424827969	-441.835002783686	65	46	0
633	418.272675070562	-453.180813311599	56	35	1
634	424.766692471923	-463.583738682792	61	46	0
635	430.242440391739	-473.028124963865	60	56	0
636	434.672154050495	-482.441192475148	66	49	1
637	438.578857424553	-491.838599838316	63	45	0
638	442.430074171047	-503.090435967781	57	45	1
639	444.767716188799	-512.440872365609	60	46	0
640	445.675024618802	-517.108262808062	52	48	0
641	447.656155104516	-520.879745140672	72	37	0
642	450.738859425939	-522.828101576306	63	41	0
643	454.427850142529	-522.010460178368	68	37	0
644	457.649303147686	-519.322730058804	60	50	0
645	458.80636632751	-515.645170452073	47	46	0
646	457.899044376565	-510.977782927454	74	46	1
647	454.899595000781	-506.247782427818	76	43	2
648	448.872965560702	-497.714991210029	67	49	0
649	442.406587883306	-486.38488743268	80	40	1
650	437.453824290016	-476.956172702834	60	53	0
651	431.978055576968	-467.511795827188	54	53	0
652	426.007041458739	-457.124538484961	76	53	0
653	420.036057273916	-446.737272419967	72	47	0
654	414.065103022673	-436.349997634068	66	36	1
655	407.598916409304	-425.0198387485	50	35	1
656	401.132765173446	-413.689669627696	75	33	0
657	394.666649315273	-402.359490270726	63	48	1
658	387.677550150198	-391.013639125042	66	45	0
659	380.193238566339	-378.724897383712	71	53	1
660	369.242246256268	-359.835983014666	71	43	0
661	358.29135372059	-340.947039323859	54	48	0
662	350.807219203911	-328.658243928105	82	40	0
663	344.836608376121	-318.270868085325	69	42	0
664	339.856492874154	-309.769250910729	53	53	0
665	335.343851565849	-303.137728047557	84	53	0
666	331.84946146782	-297.464753440581	70	41	1
667	328.878087740857	-291.807444720529	68	47	2
668	326.374170060968	-288.020235262811	70	41	0
669	324.393262862286	-284.248693693429	62	56	0
670	323.430590458272	-281.435706409626	76	41	0
671	321.917133969604	-279.534265371971	63	50	0
672	319.908454308461	-276.689937757328	71	37	1
673	318.422782075766	-273.86127931159	72	55	1
674	316.414107513323	-271.016949996352	77	66	0
675	314.405435669469	-268.172619706951	73	45	0
676	311.901545300614	-264.385401446372	65	39	0
677	306.921561750001	-255.883744261228	73	44	0
678	301.474166747881	-245.511976650916	60	52	1
679	296.989441745915	-237.953195620328	58	43	1
680	291.486521145678	-229.435846873559	64	55	0
681	286.039199748891	-219.064058627002	65	46	0
682	280.068908874178	-208.676588265225	72	42	1
683	273.575652239146	-198.273433581926	63	41	0
684	267.110220737115	-186.943052599207	57	49	1
685	260.12183162407	-175.596984127536	67	43	0
686	253.161276506959	-163.323687742464	51	46	1
687	246.228560180287	-150.123163478449	53	42	0
688	239.268089216494	-137.849843370728	52	48	0
689	232.307659530139	-125.576511395164	71	49	0
690	224.824285566341	-113.287485948764	69	53	1
691	213.846896724484	-95.3253716733307	65	56	0
692	203.420391240623	-76.4516964061186	63	46	1
693	199.954179959896	-69.8513934072107	63	53	0
694	192.471002122911	-57.5623088628054	61	47	0
695	181.493900440284	-39.6001079119742	62	43	0
696	174.53380683664	-27.3266775701195	83	53	1
697	171.06768288475	-20.7263500038534	82	48	1
698	163.58467895037	-8.43721272237599	79	56	0
699	152.607831884525	9.52506558224559	88	58	0
700	145.647906324128	21.7985451035202	72	48	2
701	138.688022042799	34.0720364935696	67	52	2
702	131.205212529399	46.3612328795716	78	51	0
703	127.216253850609	52.9772909209132	71	49	1
704	120.228650120844	64.3235978735611	64	76	2
705	109.775144703919	82.270296389237	77	50	1
706	102.81546814926	94.5438488349319	60	55	0
707	95.332873575855	106.833110694773	89	49	0
708	87.8503232122166	119.122386198491	52	50	0
709	80.8907734248787	131.395975955762	83	52	1
710	73.9312649174826	143.669577580877	53	42	0
711	66.9717976897955	155.94319107011	57	48	0
712	60.0123717419337	168.216816426255	74	50	0
713	52.530036565382	180.506156466901	66	46	0
714	41.5820130489301	199.395947840996	72	58	1
715	31.1570353188436	218.270063016564	64	44	0
716	24.7207648372278	230.52804309316	72	38	0
717	18.2845327079413	242.786033381708	69	33	1
718	11.8761901902617	255.971249524504	78	43	0
719	5.96297628956381	268.213551600464	58	50	0
720	0.0497978153871372	280.4558623638	69	44	1
721	-5.83548984501977	293.625397432595	73	39	0
722	-11.1978038987145	306.779230413958	72	45	0
723	-16.5600829196628	319.933070672676	58	38	0
724	-21.9223269080976	333.086918207817	46	37	1
725	-29.1812323204358	352.79413362965	59	40	1
726	-36.4400659855455	372.50136256218	76	50	0
727	-41.2513847613009	386.566738287918	60	40	1
728	-46.0626693369122	400.632120012306	72	50	0
729	-50.3788632091018	413.754576493986	58	55	1
730	-54.6950283361948	426.877037835307	68	45	0
731	-59.5340842027217	440.01522076875	71	47	1
732	-63.8501902690623	453.137692368589	55	37	1
733	-68.1383972945623	467.187384419143	66	41	0
734	-75.368956592516	487.821901863441	67	51	2
735	-82.6273144402076	507.529217224568	74	50	0
736	-86.9432699811296	520.651714744046	69	39	0
737	-91.2591967768385	533.774217120372	63	41	0
738	-96.0980015150853	546.9124456672	68	44	0
739	-100.413869248878	560.034958303906	60	44	0
740	-104.701829143334	574.084691380151	75	59	1
741	-108.989758202806	588.134429313242	71	31	1
742	-115.724866236094	607.826083849184	66	57	1
743	-122.459907234414	627.517750143073	70	44	0
744	-126.775598836364	640.640292473137	86	49	0
745	-131.063376222097	654.690055238083	56	44	1
746	-135.35112277267	668.739822861739	63	52	0
747	-140.189616578573	681.878106605262	58	51	0
748	-144.50518953905	695.000668909401	63	51	0
749	-148.820733753324	708.123236073181	66	50	0
750	-153.659135035472	721.261536619626	62	38	0
751	-157.974620186142	734.384114042856	65	36	0
752	-162.290076590376	747.506696322933	66	44	1
753	-166.577610202949	761.556499030441	70	51	0
754	-173.284239872126	782.175469915383	73	52	1
755	-180.018696552608	801.867236991413	66	33	0
756	-184.334005566488	814.989844104275	54	54	0
757	-189.144259362598	829.055404614657	75	37	0
758	-193.95447895606	843.120971123688	70	41	0
759	-198.792566152639	856.259328073822	63	38	0
760	-203.107753379038	869.381956240162	56	52	0
761	-207.422911858652	882.504589264281	63	35	0
762	-214.157027753245	902.196415973827	57	47	0
763	-220.368214814807	921.872517490759	65	49	0
764	-224.711166368739	934.067954396829	73	45	1
765	-229.082000360009	945.336180610582	56	43	0
766	-232.435004396946	955.645719166845	59	40	0
767	-235.293044953607	965.012306298129	77	55	0
768	-238.178983109421	973.451680036262	71	42	0
769	-241.615675670619	980.979579930194	70	49	1
770	-245.052355506341	988.507482775487	59	45	0
771	-247.443316770834	996.003907847218	45	37	0
772	-249.339330835093	1002.55737831071	55	43	0
773	-250.712487143348	1009.09510898497	67	48	1
774	-251.039937475463	1015.60135855153	57	41	0
775	-250.900365232781	1020.23743631132	68	56	0
776	-250.237943462387	1024.85777338687	58	59	0
777	-249.575522736995	1029.4781105686	77	58	1
778	-251.527344765898	1034.17715134379	63	38	0
779	-255.626384595991	1037.08472685795	64	44	1
780	-259.314236948034	1036.26770232245	60	51	0
781	-262.012228300853	1033.564765485	64	56	0
782	-263.169593827799	1029.88738774136	58	42	1
783	-262.758413129079	1026.16278343555	69	47	0
784	-261.329448642093	1021.47947952803	61	43	0
785	-258.882695955224	1015.83747709915	58	44	0
786	-256.463851986744	1009.26826065034	69	55	0
787	-254.07291500445	1001.77183017693	72	40	0
788	-249.235186048667	988.633404781111	74	41	0
789	-244.425337848254	974.567769858055	68	53	0
790	-240.549522941117	964.242481768131	66	44	0
791	-236.206651391985	952.047027554363	66	54	0
792	-232.414522581676	938.94010102842	68	49	0
793	-228.099506831844	925.817440458573	70	43	0
794	-220.8426337688	906.109853219241	59	45	0
795	-214.136460353329	885.490800019354	72	46	0
796	-209.849229734449	871.440944426693	66	46	0
797	-205.01119560434	858.302574231289	60	36	0
798	-200.173129583884	845.164210040122	85	35	0
799	-195.885805182508	831.114370096475	66	54	1
800	-191.598449944926	817.064535011537	75	54	0
801	-186.760289088415	803.926187615842	59	47	0
802	-181.949993932678	789.860630679876	55	52	0
803	-175.243419221719	769.241645499133	60	36	0
804	-168.508879886125	749.549887621775	65	46	0
805	-163.698453603545	735.484353481792	67	44	0
806	-158.887993118959	721.418825340457	67	51	1
807	-154.572494933498	708.296247367747	82	45	0
808	-150.28485794377	694.246458698995	53	51	0
809	-145.474299377995	680.180947353132	63	59	0
810	-140.635818983719	667.042657563463	71	42	0
811	-136.320200584829	653.920100104995	66	46	0
812	-129.613155930187	633.301194703206	67	48	0
813	-122.383142173756	612.666576411575	63	47	1
814	-117.544503168203	599.528315428644	55	50	0
815	-113.228734240169	586.405783887953	62	38	1
816	-108.912936566572	573.283257202245	62	43	3
817	-104.074205038545	560.145013023168	57	35	0
818	-99.7862260880065	546.095281030983	72	54	0
819	-93.0788071090356	525.476439457387	67	49	0
820	-88.2399648052524	512.338215078227	68	53	1
821	-83.9240030173678	499.215716470964	61	42	0
822	-77.1885490578134	479.524118186906	84	40	0
823	-72.3495982886525	466.385913616046	63	45	0
824	-68.0335335361888	453.263432824984	52	48	0
825	-63.7453091375646	439.213741319254	62	47	0
826	-58.9341326349531	425.14833797235	74	39	0
827	-54.6179779899539	412.02587230131	73	47	0
828	-50.3017946002074	398.90341148898	65	36	0
829	-45.4626564811333	385.765240524895	69	43	0
830	-40.6234864741564	372.627075564116	64	40	1
831	-35.7842845795094	359.488916607574	64	35	0
832	-30.945050797076	346.35076365713	59	54	0
833	-26.1057851269143	333.212616710924	70	50	0
834	-21.2664875693154	320.074475769885	70	42	0
835	-15.9042227061	306.920629507862	71	44	0
836	-10.0189858181402	293.75107992813	84	52	0
837	-1.71399825264234	274.012481318787	70	50	0
838	3.64839158422546	260.858661522157	60	32	0
839	10.0567014530534	247.673432734795	52	49	0
840	19.9585654607508	228.814970874228	62	43	2
841	26.3948257438606	216.556983629242	58	52	1
842	32.8311243792414	204.299006595276	57	48	0
843	39.7904105103808	192.025335340761	74	52	1
844	46.749737921753	179.751675953157	67	47	0
845	54.2320586871356	167.462325773202	58	62	1
846	61.7144236625754	155.172989239916	73	45	1
847	72.1675390617456	137.226168434136	71	58	0
848	83.1158679774962	118.336459506303	70	48	1
849	90.5984068610705	106.047175705433	84	61	2
850	97.5580290895305	93.773602806963	70	58	1
851	104.51769259735	81.5000417754054	73	57	0
852	111.505225669185	70.1537083918229	58	58	2
853	118.987935284269	57.8644764181226	72	47	3
854	129.936686893343	38.9748927783221	64	37	2
855	140.390390298911	21.0282462723553	55	57	3
856	147.350302812236	8.75475816242397	59	65	0
857	154.833229076117	-3.53440835047513	69	44	2
858	162.344016202376	-14.89634534996	68	54	0
859	169.304053882894	-27.1697961324826	76	53	2
860	176.78710959712	-39.4589226199314	74	58	0
861	184.270209519775	-51.7480354625732	49	47	0
862	191.230373964529	-64.0214489307255	77	59	0
863	198.190579687594	-76.2948505338281	67	45	0
864	208.617062646546	-95.1685386560857	73	52	0
865	219.071444524743	-113.114984136075	53	45	0
866	226.031815359893	-125.388338271528	64	42	0
867	232.992227472423	-137.661680539139	71	43	0
868	240.47567080037	-149.950690662488	80	35	0
869	247.959158335812	-162.239687141962	68	48	1
870	254.919697210367	-174.512992092408	67	51	0
871	261.880277362186	-186.786285175011	67	40	0
872	268.84089879127	-199.059566390701	57	52	0
873	275.801561497501	-211.332835738547	73	42	0
874	283.313053138438	-222.694551608525	74	62	0
875	290.796798345575	-234.983469884843	66	52	0
876	297.757586213644	-247.256701903418	73	39	0
877	304.718415358628	-259.529922056012	56	37	0
878	311.679285780527	-271.803130337968	62	45	0
879	318.640197478991	-284.076326753944	50	37	0
880	325.601150453731	-296.349511301145	59	34	1
881	332.589922341402	-307.69546784088	76	45	0
882	340.073966491735	-319.984296102077	52	45	0
883	347.558054848283	-332.273110718466	71	44	0
884	354.519174259331	-344.546246066689	73	53	1
885	365.497831172834	-362.507983072661	64	58	0
886	376.476582843577	-380.469690722413	63	50	0
887	383.437868689303	-392.742776871659	61	50	0
888	390.399195810547	-405.015851153061	73	50	0
889	397.3605642076	-417.288913563825	64	49	1
890	404.321973880113	-429.561964108609	61	47	0
891	414.750286372087	-448.435125806369	65	37	0
892	424.711179397767	-465.43817126099	73	48	0
893	430.709958527586	-474.89821386151	69	51	0
894	435.662705200375	-484.326936526224	58	45	0
895	439.074134929862	-492.781471410766	62	59	0
896	441.467267932836	-500.277477296069	63	38	2
897	443.365129603073	-506.830610707402	71	42	1
898	444.767716188799	-512.440872365609	58	49	0
899	446.198058371199	-517.12391717732	77	50	0
900	448.206940323871	-519.968182955869	70	42	0
901	451.317394544312	-520.989322689362	67	39	0
902	455.557167162886	-519.260117729194	76	52	0
903	458.283332774125	-515.629517595284	51	67	0
904	458.394328446244	-511.920652192086	70	37	1
905	456.936226185819	-508.164827868342	64	43	0
906	454.432062241889	-504.37769639492	63	42	0
907	451.404871075531	-500.574909693561	66	36	0
908	447.882405355806	-495.829250320792	61	49	0
909	443.892421385972	-489.213500673883	71	39	0
910	439.930203250493	-481.670530823059	58	46	0
911	435.472725206113	-473.184685118496	76	43	0
912	429.996966019389	-463.74030558113	59	45	1
913	421.026592979906	-448.623020087369	66	41	0
914	412.05628523702	-433.505714951083	68	48	0
915	406.08536998427	-423.118428527378	60	40	0
916	399.619225771225	-411.788257037289	78	44	0
917	392.134841406951	-399.499537115917	65	55	0
918	384.650501248194	-387.210803547874	85	52	1
919	377.689222061832	-374.937719178386	70	43	1
920	370.232737959363	-361.721743025817	57	38	1
921	362.748530661745	-349.432969449088	64	44	1
922	355.787379830144	-337.159847771749	72	60	0
923	348.303259478766	-324.871047822759	68	55	0
924	340.819183333602	-312.582234228961	68	48	0
925	333.858159259195	-300.309075227939	67	58	0
926	326.374170060968	-288.020235262811	73	43	1
927	314.900657933555	-269.115506401286	56	47	1
928	303.950251981558	-250.226417381316	57	47	1
929	296.989441745856	-237.95319562126	73	44	0
930	290.02867278707	-225.679961995222	65	49	1
931	283.067945105431	-213.40671650134	58	48	0
932	275.584262667166	-201.117783785798	56	42	1
933	268.100624435872	-188.828837423585	63	52	0
934	261.140023514396	-176.555554613471	66	48	1
935	254.179463870532	-164.28225993365	60	41	0
936	243.201813260443	-146.320224325173	73	44	0
937	232.252058114682	-127.430943376385	64	41	0
938	225.291666509933	-115.157599512488	59	44	1
939	218.33131618303	-102.884243781678	63	42	2
940	210.848024284584	-90.5951928589493	79	53	1
941	203.364776594099	-78.3061282914132	72	45	1
942	196.404553030094	-66.032735244371	64	53	0
943	189.444370744517	-53.7593303322792	65	37	0
944	182.484229736961	-41.4859135504812	68	36	0
945	175.00115448283	-29.1967971650884	59	58	0
946	167.518123437185	-16.9076671339571	75	47	0
947	160.558109194099	-4.63421303872019	69	49	1
948	149.609104650794	14.2552891504019	66	45	1
949	138.632377737435	32.2176048140973	79	66	1
950	131.672531538585	44.4911080915481	67	50	2
951	124.712726618978	56.7646232340485	74	64	1
952	117.752962978382	69.0381502434611	80	39	2
953	110.793240616913	81.3116891179234	81	51	0
954	103.310598658863	93.6009364239872	67	56	2
955	95.8280009102891	105.890197377652	82	51	2
956	88.8684053163161	118.163773565553	79	49	3
957	81.9088510019938	130.437361619435	65	37	1
958	74.9493379673222	142.710961539298	71	64	2
959	67.4669126609224	155.000274304301	71	56	0
960	56.4909127843566	172.962809993885	69	31	0
961	46.0658003127901	191.836887042969	85	59	1
962	39.1064966068952	204.110548006371	67	39	0
963	32.1472341815243	216.38422083389	61	46	0
964	25.1880130364443	228.657905527391	64	40	1
965	18.7517764704535	240.915895041078	63	50	0
966	12.3434293987229	254.101110405289	67	49	0
967	5.90727102430537	266.35912033543	63	59	1
968	-0.00591020006686449	278.601431112736	64	42	0
969	-5.89120061625727	291.770966193639	62	41	0
970	-11.2535172025673	304.924799186178	70	52	0
971	-16.0928646781249	318.062928085215	62	62	4
972	-21.4551127721206	331.216774961911	55	51	0
973	-26.8173258337192	344.370629114099	70	52	0
974	-31.6565745024127	357.508777237497	68	45	0
975	-35.9728634946514	370.631217520684	74	47	0
976	-40.2612601629808	384.680878261104	72	54	1
977	-45.0725504211732	398.746258785017	72	54	1
978	-49.9116723731859	411.884429713711	61	36	0
979	-54.2278411579318	425.006890514866	70	48	1
980	-58.5439811979304	438.129356175661	75	47	0
981	-63.3830106299138	451.267543911003	78	43	1
982	-67.6712214302388	465.317235421389	75	54	0
983	-71.9594013961032	479.366931792349	70	56	1
984	-76.7983359980863	492.505136324093	83	56	0
985	-81.1143270840403	505.627627363428	57	48	0
986	-85.430289424723	518.750123260543	62	41	0
987	-90.2691315055126	531.888344599865	63	40	1
988	-94.5850347845117	545.010850754566	63	41	1
989	-98.8730316080037	559.060577353463	51	40	0
990	-103.683901144424	573.126031078398	61	37	0
991	-107.999714529375	586.24855235219	65	38	0
992	-114.734830518137	605.940205205232	74	45	0
993	-121.469879471988	625.631869817153	73	32	1
994	-125.785576302966	638.754411066882	54	42	1
995	-130.596253153752	652.819898386486	55	53	0
996	-135.406895802764	666.885391709395	74	50	1
997	-139.722501167038	680.007948615588	60	43	1
998	-144.038077785051	693.130510380492	59	55	0
999	-148.876513266296	706.268804930151	58	50	0
1000	-153.192030820937	719.391376954503	67	39	0
1001	-157.507519629202	732.513953836635	64	54	0
1002	-162.345862586051	745.652265188284	40	56	0
1003	-166.63339829084	759.70206789393	76	38	1
1004	-170.920903159771	773.751875458285	73	39	0
1005	-175.759151281673	786.8902036082	66	42	1
1006	-180.597367513867	800.028537762351	67	51	0
1007	-184.912677043234	813.151145418175	61	47	0
1008	-189.227957825817	826.273757928982	73	55	0
1009	-194.038180892239	840.339324444532	68	44	1
1010	-198.325499880768	854.389162773266	63	46	0
1011	-205.059709186549	874.080973526463	63	35	1
1012	-209.897722111375	887.21934428066	58	53	1
1013	-214.184933263692	901.269200419076	62	53	0
1014	-220.891076609842	921.88825444039	59	45	0
1015	-225.728978752275	935.026644993573	71	46	3
1016	-230.043990353704	948.149303390644	55	58	0
1017	-234.386883580475	960.344751099125	60	41	1
1018	-238.757661554147	971.612988124602	77	44	0
1019	-242.082705949724	982.849750623107	68	46	0
1020	-244.940703844186	992.216344947927	64	46	0
1021	-248.78856484947	1003.468853347	61	43	0
1022	-251.179509648297	1010.96528081782	57	31	0
1023	-251.562788047944	1015.61709934752	54	50	0
1024	-251.367386107566	1022.1076082075	69	53	1
1025	-250.760792920133	1024.87351410277	71	33	1
1026	-250.18211474095	1026.71220451314	60	46	0
1027	-249.603436995996	1028.55089499801	65	57	0
1028	-250.098371637752	1029.49385121185	83	57	1
1029	-250.593306052673	1030.43680748343	65	44	0
1030	-251.088240240584	1031.37976381741	68	42	1
1031	-252.133937588718	1031.41124553699	62	39	0
1032	-253.674568443559	1032.38568414561	62	35	0
1033	-256.288811223116	1032.46439048182	62	51	0
1034	-258.408121592714	1031.60014114063	67	44	0
1035	-260.032500560163	1029.79293538816	65	41	0
1036	-261.161948452645	1027.04277266841	68	55	0
1037	-261.245698559971	1024.26112609357	63	50	0
1038	-260.339581801731	1019.59356458392	66	41	0
1039	-258.415677398676	1013.96730437595	61	41	0
1040	-256.491767523054	1008.34104512632	64	47	1
1041	-254.07291500445	1001.77183017693	55	44	0
1042	-251.187030016037	993.332444904372	59	45	0
1043	-246.405107443221	978.339592054486	60	63	0
1044	-243.052157453378	968.030041731894	66	43	0
1045	-238.681386113167	956.761800338514	66	34	1
1046	-232.414522581676	938.94010102842	71	45	1
1047	-228.099506831844	925.817440458573	70	45	0
1048	-223.784462334821	912.694784746505	60	43	0
1049	-219.469389090606	899.572133891284	68	48	0
1050	-214.631421051105	886.433751694858	62	36	0
1051	-209.79342112114	873.295375502668	66	40	0
1052	-204.983292453922	859.229789772071	53	42	1
1053	-200.696000571712	845.179944432341	56	56	0
1054	-196.380776792066	832.057319489308	70	42	0
1055	-191.570550041622	817.99175055325	60	55	0
1056	-186.760289088415	803.926187615842	64	34	0
1057	-180.025866293581	784.234409583732	83	52	0
1058	-173.319271966349	763.61542776227	57	47	0
1059	-168.508879886125	749.549887621775	63	46	0
1060	-164.193444422213	736.427298851311	54	51	1
1061	-159.877980211983	723.304714937694	75	46	0
1062	-155.06749120797	709.239191594534	65	45	0
1063	-150.256968001951	695.173674251884	71	48	0
1064	-145.941412324144	682.051105994731	65	49	0
1065	-141.625827900134	668.928542597219	74	48	0
1066	-136.787321070558	655.790257606655	70	61	0
1067	-131.976667897427	641.724763061851	64	55	1
1068	-127.688877549605	627.674999764189	60	33	1
1069	-120.953860123293	607.983325038105	82	56	0
1070	-116.115210627206	594.845065853558	50	54	1
1071	-111.799431769468	581.722535930574	73	35	0
1072	-105.092136200517	561.10367336031	57	50	0
1073	-100.281254982576	547.038218411617	64	38	0
1074	-95.9653710723505	533.915706305765	67	31	0
1075	-91.6494584166794	520.793199058622	58	40	0
1076	-86.8106056223623	507.654976479709	54	54	0
1077	-81.9717209397932	494.516759905033	61	45	1
1078	-77.6557189059677	481.394268317148	69	51	0
1079	-73.3675595414825	467.344566013664	65	42	1
1080	-68.5564514399157	453.279150665738	62	37	0
1081	-64.2403595133219	440.156674196012	45	44	0
1082	-59.9242388418643	427.034202584065	72	63	0
1083	-55.0851668083342	413.896019614302	65	54	0
1084	-48.3494239433203	394.204471730627	68	41	0
1085	-41.6414778174367	373.585720025003	72	37	0
1086	-36.8301428357954	359.520344279706	75	49	0
1087	-31.9909121975652	346.382190120406	65	34	0
1088	-27.1516496716067	333.244041966274	70	50	0
1089	-22.3123552579782	320.105899816379	61	60	0
1090	-17.4730289568543	306.967763671651	61	49	0
1091	-12.1107337803114	293.813922686502	68	53	1
1092	-6.2254650091636	280.644378856756	69	47	0
1093	-0.340158058272209	267.47484370321	60	49	0
1094	9.03866824763827	248.632064625621	71	45	1
1095	18.9405254650046	229.773600334302	62	44	1
1096	25.3489333136822	216.58839586284	79	50	0
1097	31.7852290220326	204.33041724097	68	42	0
1098	39.2674613667768	192.041039775126	73	56	0
1099	46.749737921753	179.751675953157	71	52	2
1100	53.7091066134162	167.478028429672	49	50	0
1101	60.6685165850213	155.204392772168	62	41	0
1102	67.6279678365099	142.930768980645	63	45	2
1103	74.5874603679404	130.65715705324	71	43	2
1104	85.5636523346184	112.694670487195	90	52	2
1105	96.5399390667444	94.7322132717818	74	41	0
1106	103.499598047347	82.4586505349725	82	47	1
1107	110.459298307425	70.1850996632129	83	49	3
1108	117.419039846747	57.9115606583655	90	49	1
1109	124.901789274591	45.6223395681009	67	58	1
1110	132.384582911502	33.333132121712	65	52	0
1111	139.344451217155	21.0596304321662	69	47	1
1112	146.332181098231	9.71335644647479	68	58	1
1113	152.796976819402	-1.61721519567072	63	64	2
1114	157.748522471171	-11.0462755393237	65	48	0
1115	161.737592088641	-17.6623035976663	62	51	0
1116	164.652908439341	-25.1741657303646	52	59	0
1117	165.55977937323	-29.8416229803115	57	41	2
1118	166.55009940319	-31.7274323953316	56	49	2
1119	167.540420341073	-33.6132415682077	64	43	1
1120	168.063396409678	-33.6289301970974	54	53	0
1121	168.586372479389	-33.644618762657	71	50	0
1122	168.586372479389	-33.644618762657	56	55	0
1123	168.586372479389	-33.644618762657	81	45	0
1124	168.586372479389	-33.644618762657	50	34	1
