# Supplementary material for: Bayesian algorithm to estimate position and activity of an orphan gamma source utilizing multiple detectors in a mobile gamma spectrometry system
Source: PLoS One. 2021 Jan 22;16(1):e0245440. doi: 10.1371/journal.pone.0245440 (PMC7822251; doi:10.1371/journal.pone.0245440)
Supplement: S1 Data — (GZ) [file pone.0245440.s001.gz › synth_data_Cs-137_setup_14_real_3.csv]

	V1	V2	V3	V4	V5
1	358.047891311813	-886.074594127946	62	57	0
2	358.047891311813	-886.074594127946	61	53	0
3	358.047891311813	-886.074594127946	59	53	1
4	358.047891311813	-886.074594127946	54	52	0
5	358.047891311813	-886.074594127946	64	71	0
6	358.047891311813	-886.074594127946	63	52	0
7	358.047891311813	-886.074594127946	61	44	1
8	358.047891311813	-886.074594127946	65	39	0
9	358.047891311813	-886.074594127946	61	63	0
10	358.047891311813	-886.074594127946	66	53	0
11	358.047891311813	-886.074594127946	69	51	0
12	358.047891311813	-886.074594127946	74	48	0
13	358.047891311813	-886.074594127946	64	58	0
14	358.047891311813	-886.074594127946	78	69	0
15	358.047891311813	-886.074594127946	71	50	0
16	358.047891311813	-886.074594127946	52	52	1
17	358.047891311813	-886.074594127946	51	47	0
18	358.047891311813	-886.074594127946	57	51	2
19	358.047891311813	-886.074594127946	69	48	0
20	358.047891311813	-886.074594127946	72	46	0
21	358.047891311813	-886.074594127946	67	71	1
22	358.047891311813	-886.074594127946	75	54	1
23	358.047891311813	-886.074594127946	64	61	1
24	358.047891311813	-886.074594127946	70	47	0
25	358.047891311813	-886.074594127946	64	45	0
26	358.047891311813	-886.074594127946	67	57	2
27	358.047891311813	-886.074594127946	71	43	0
28	358.047891311813	-886.074594127946	91	54	0
29	358.047891311813	-886.074594127946	69	45	0
30	358.047891311813	-886.074594127946	56	44	1
31	358.047891311813	-886.074594127946	67	60	0
32	358.047891311813	-886.074594127946	66	38	0
33	358.047891311813	-886.074594127946	66	47	1
34	358.047891311813	-886.074594127946	63	58	0
35	358.047891311813	-886.074594127946	65	50	0
36	358.047891311813	-886.074594127946	41	46	0
37	358.047891311813	-886.074594127946	69	59	0
38	358.047891311813	-886.074594127946	77	56	0
39	358.047891311813	-886.074594127946	69	62	1
40	358.047891311813	-886.074594127946	86	58	1
41	358.047891311813	-886.074594127946	70	55	1
42	358.047891311813	-886.074594127946	69	40	0
43	358.047891311813	-886.074594127946	69	63	0
44	358.047891311813	-886.074594127946	73	71	1
45	358.047891311813	-886.074594127946	67	53	0
46	358.047891311813	-886.074594127946	76	46	0
47	358.047891311813	-886.074594127946	57	48	0
48	358.047891311813	-886.074594127946	63	53	0
49	358.047891311813	-886.074594127946	61	60	1
50	358.047891311813	-886.074594127946	58	57	0
51	358.047891311813	-886.074594127946	57	52	2
52	358.047891311813	-886.074594127946	74	62	0
53	358.047891311813	-886.074594127946	74	60	0
54	358.047891311813	-886.074594127946	56	61	0
55	358.047891311813	-886.074594127946	52	55	0
56	358.047891311813	-886.074594127946	49	57	0
57	358.075656088418	-885.147377884947	55	54	1
58	358.103420867817	-884.220161642879	57	63	0
59	358.103420867817	-884.220161642879	66	51	1
60	358.131185649894	-883.292945398018	67	57	0
61	357.635931748431	-882.350067725405	48	52	1
62	356.122406165581	-880.448650580831	50	43	0
63	354.636647521518	-877.620016650297	68	42	0
64	353.618377084902	-876.661476629786	63	53	0
65	353.095359076746	-876.645814646035	80	68	0
66	352.104855352838	-874.760058023036	64	49	0
67	350.123850627569	-870.988544057123	79	56	1
68	348.638099466159	-868.1599079445	63	52	0
69	347.647599826625	-866.274150233716	51	59	0
70	346.657101094548	-864.38839228265	66	56	2
71	345.666603270161	-862.50263408944	65	52	0
72	344.153090260108	-860.601212566718	78	52	0
73	342.144331169955	-857.756910944358	61	69	1
74	340.163343682769	-853.985392133705	69	50	0
75	337.687114429602	-849.270992262289	70	52	1
76	334.71564681374	-843.613710419275	63	46	0
77	331.221173977305	-837.940761720762	73	52	0
78	326.708457200963	-831.309263450094	73	57	0
79	322.223527689406	-823.750544068404	52	49	0
80	317.243377837294	-815.248937198892	75	63	1
81	311.768014109111	-805.804441027343	51	52	0
82	305.797443649848	-795.417053557001	65	54	1
83	299.331674285524	-784.086772610433	69	53	0
84	292.8659402997	-772.756481426768	63	55	1
85	285.382014602306	-760.467623298988	60	44	0
86	277.925916255568	-747.251535408199	77	56	0
87	270.442080680863	-734.962650001049	58	42	0
88	262.958289312839	-722.673750945367	69	66	1
89	256.025328491465	-709.473296169192	53	46	0
90	248.541625781334	-697.184370757081	65	66	0
91	237.563755613344	-679.222403203137	73	58	0
92	227.136767300952	-660.348867820576	63	55	0
93	220.176229228266	-648.07556808088	65	57	1
94	213.187934457324	-636.72947248444	60	48	0
95	206.227477341658	-624.456149000674	60	49	0
96	199.267061503779	-612.182813648134	55	79	0
97	192.278884176165	-600.836682408117	62	56	0
98	185.813728686189	-589.506221923046	73	47	0
99	179.348608575878	-578.175751205534	66	53	0
100	172.360542796203	-566.82958601322	67	49	0
101	165.372515100869	-555.483408933505	64	69	0
102	158.93531424331	-543.225689996965	58	52	2
103	152.498151736159	-530.967960847542	59	51	0
104	145.510238780407	-519.621749840677	63	41	0
105	138.522363909637	-508.275526944548	75	45	0
106	131.0393712105	-495.986386952922	79	53	0
107	123.556422720256	-483.697233314626	70	57	0
108	116.56866800139	-472.350973054767	70	46	0
109	109.608773067594	-460.077485065907	64	56	1
110	102.64891941275	-447.803985207342	76	52	0
111	95.6612821411109	-436.45768930763	74	45	0
112	88.7015094460803	-424.184165706858	75	60	0
113	81.7417780304095	-411.910630241036	69	58	0
114	74.782087893982	-399.637082909234	71	50	0
115	63.805755083391	-381.674649941735	68	48	0
116	52.8295170381898	-363.712187621742	65	65	0
117	45.869993350876	-351.438591101207	48	50	1
118	38.910510943213	-339.164982713759	77	49	0
119	35.4447045694687	-332.56456620805	70	58	0
120	28.980396333558	-321.233857697807	62	48	0
121	18.5274183158763	-303.287005299702	71	45	1
122	11.045149820915	-290.997646193951	55	51	0
123	4.05802632856648	-279.651194142178	55	63	1
124	0.56447886483511	-273.97796365805	57	43	0
125	-5.87179456697777	-261.71998436749	51	54	0
126	-15.2507364034536	-242.877242156304	65	56	1
127	-21.1361212832271	-229.707730235532	63	62	0
128	-27.0493210831191	-217.465425277129	62	57	1
129	-32.9624854566064	-205.22311163228	70	57	0
130	-38.8477585533401	-192.053573678248	63	57	1
131	-44.2100587165914	-178.899738056585	66	52	1
132	-49.5723238473292	-165.745895155706	65	51	1
133	-54.9345539453207	-152.592044978403	61	75	1
134	-59.7738189751981	-139.453900463879	74	57	2
135	-64.0901236530626	-126.331463422626	81	57	4
136	-68.4063995863544	-113.209021523595	79	67	3
137	-75.6651463945745	-93.5017772903666	81	77	4
138	-82.4008992770687	-73.8102353187278	114	83	3
139	-84.2975210798322	-67.2568627111614	109	95	4
140	-88.6136653051944	-54.1343981316313	108	109	2
141	-92.9297807855764	-41.0119286924601	127	107	5
142	-97.768784200598	-27.8737367643043	115	106	7
143	-104.504315211438	-8.18215614929795	91	111	5
144	-108.820327727357	4.9403311079368	85	94	4
145	-113.659222677466	18.0785428443924	75	88	3
146	-117.975176131935	31.2010403610766	76	81	5
147	-122.26322498318	45.2507583238184	86	73	3
148	-126.551242999849	59.3004811452702	65	69	2
149	-130.867108131642	72.4229932362214	59	54	0
150	-135.705847617413	85.5612325752154	89	63	3
151	-140.021653686883	98.6837549256161	94	66	0
152	-144.337431010907	111.806282135658	70	48	0
153	-149.176077974378	124.944538275711	57	63	1
154	-153.491796235787	138.067075747065	56	48	1
155	-157.807485751284	151.189618073404	68	63	0
156	-162.123146520869	164.312165261246	67	59	0
157	-166.438778544543	177.43471730873	73	49	0
158	-170.754381822189	190.557274213061	57	59	0
159	-175.069956353749	203.67983597517	72	47	0
160	-179.908389525197	216.818130520172	58	44	0
161	-184.223904993385	229.940702542663	68	64	2
162	-188.53939171508	243.063279422	75	56	1
163	-195.274008841719	262.755018783733	60	62	1
164	-202.008558931644	282.446769905277	58	46	0
165	-206.846807053545	295.585098055191	70	57	0
166	-211.16214690078	308.707700312138	66	48	0
167	-213.058368244208	315.261137199588	66	56	0
168	-217.896539785783	328.399479149841	60	63	0
169	-224.630865633488	348.091269748285	51	48	0
170	-228.946088922676	361.213891979307	49	56	0
171	-233.756249266211	375.279469290748	61	55	0
172	-238.043508674367	389.329317332245	76	59	1
173	-242.358642064733	402.451954677701	59	47	0
174	-246.673746707849	415.574596880935	65	57	0
175	-250.988822603947	428.697243941016	54	66	1
176	-255.826730200788	441.83563329	57	65	0
177	-260.141747031128	454.9582906086	59	54	0
178	-263.961787840992	467.137998718768	61	63	1
179	-267.809715864365	478.390495118685	73	60	0
180	-271.657621997234	489.642995357513	52	64	0
181	-275.010565559554	499.952543989755	65	50	0
182	-278.858430185181	511.205051424913	71	65	2
183	-281.277291559789	517.774262750521	59	56	1
184	-281.716399971396	520.571650069207	62	46	0
185	-282.099678804399	525.223468548618	51	45	0
186	-281.988021004654	528.932330758311	85	71	0
187	-281.38142794458	531.698236710392	60	50	0
188	-280.830664020614	532.609711617231	60	60	1
189	-280.802749775641	533.536927181296	92	66	1
190	-280.774835527875	534.464142744429	64	59	1
191	-280.746921277314	535.391358311288	59	48	0
192	-282.20381061174	539.147442696616	80	51	0
193	-285.780005944369	542.039276492782	61	60	1
194	-289.990709749167	541.237992836162	73	53	0
195	-292.716619795654	537.607840199955	60	48	0
196	-292.856203879754	532.971762578934	72	59	2
197	-291.455154033261	527.361243510619	68	62	1
198	-289.036314155441	520.792026160285	61	57	0
199	-286.094614512229	514.207069053315	54	44	1
200	-283.208734323038	505.76768306084	68	61	0
201	-279.827901695855	496.385343229398	68	44	0
202	-276.447053118667	487.003006338142	62	56	0
203	-273.094100660237	476.693456856534	60	42	2
204	-268.75123765209	464.498001022264	59	55	0
205	-264.408347980294	452.302550046705	69	53	0
206	-258.169348415104	433.55364378728	66	56	0
207	-251.435332708468	413.861795211211	72	57	0
208	-249.016357711866	407.292602767237	68	61	0
209	-246.6252804455	399.796196282841	84	61	1
210	-242.338061151444	385.746339068748	80	55	0
211	-235.603884995566	366.054518204182	69	55	0
212	-228.346769915428	346.346975071356	64	44	0
213	-225.927715610131	339.777797027491	81	46	0
214	-224.031526791106	333.224353910424	57	61	0
215	-217.325068933831	312.605349418707	61	69	1
216	-210.095662398846	291.970624938607	51	58	1
217	-205.257419090369	278.83229315374	64	51	1
218	-200.419143892068	265.693967374973	64	62	0
219	-196.103719916893	252.571377526969	70	71	2
220	-191.788267195108	239.448792536743	67	42	0
221	-187.500677186472	225.398996851407	77	59	0
222	-183.213056342211	211.349206024781	65	57	0
223	-178.897515295248	198.226635608822	74	60	0
224	-174.581945502025	185.104070052505	75	67	0
225	-167.84709013917	165.412367613055	67	37	0
226	-161.112167740997	145.720676932484	71	61	0
227	-156.273583915376	132.582406351343	63	64	1
228	-153.854280044208	126.013273313642	69	44	0
229	-149.566430527484	111.96352026891	62	52	0
230	-142.859206860594	91.34464594163	75	60	3
231	-138.54340030055	78.2221208782867	70	64	1
232	-134.227564994886	65.0996006745845	73	59	1
233	-129.911700943951	51.9770853295922	84	59	1
234	-125.595808147395	38.8545748423785	70	80	1
235	-120.756976333912	25.7163486648351	72	68	2
236	-116.441024475615	12.5938484398648	88	66	1
237	-112.125043871929	-0.528646930120885	94	99	2
238	-107.286119537253	-13.6668563019484	96	115	6
239	-102.447163314326	-26.805059668608	132	118	4
240	-98.1310933330678	-39.9275393784046	100	87	6
241	-93.8149946068879	-53.05001422856	106	83	4
242	-89.4988671357278	-66.1724842162803	104	98	3
243	-85.1827109195874	-79.2949493471533	86	72	3
244	-80.8665259586996	-92.4174096174538	95	82	2
245	-76.5503122530063	-105.539865028113	72	67	3
246	-71.7111422460293	-118.678029988892	73	47	5
247	-67.3948694800492	-131.800475141034	84	72	2
248	-63.0785679694382	-144.922915432602	61	78	2
249	-55.2967291647801	-164.645847769454	69	65	4
250	-46.9918784779729	-184.384476045147	46	66	0
251	-41.6295785820694	-197.538315029815	76	51	1
252	-36.2672436537105	-210.692146739922	58	64	0
253	-30.3819335545413	-223.861680435017	74	67	0
254	-24.4687329041772	-236.103989834897	64	53	1
255	-18.0325537627796	-248.361998284236	61	54	2
256	-11.6241856674897	-261.547212161124	66	64	1
257	-5.18792833457701	-273.805200192146	68	62	0
258	1.24836735054851	-286.063178010285	60	69	0
259	7.6847013880033	-298.321145616472	68	59	0
260	14.6440242723329	-310.594806710258	86	57	3
261	22.1263403965859	-322.884158717468	63	65	0
262	29.6365406520199	-334.24628137704	65	56	0
263	36.5959887071513	-346.519905147143	69	45	0
264	43.5554780422244	-358.793517052196	72	59	0
265	50.5150086568901	-371.067117090337	66	72	0
266	57.4745805512648	-383.340705263428	62	61	1
267	64.4620256578783	-394.687065812759	66	52	0
268	74.9154351894977	-412.633800121956	54	65	3
269	85.3411080618389	-431.507723507471	65	64	0
270	92.3008847550373	-443.781252340414	76	50	0
271	99.2885266719968	-455.127553492785	67	51	0
272	106.248384325241	-467.401058579795	79	62	1
273	113.208283257205	-479.674551805481	67	53	0
274	120.168223468121	-491.94803316053	59	54	0
275	127.128204957698	-504.221502649598	62	66	0
276	134.639018630784	-515.583433331922	72	58	0
277	142.122058957466	-527.872566224076	80	51	0
278	149.082165613538	-540.145998388529	69	43	0
279	156.042313548271	-552.41941868607	60	45	0
280	163.002502760792	-564.692827117629	63	62	0
281	169.990540997649	-576.039007754996	73	58	2
282	176.950811168645	-588.312392440625	68	48	1
283	184.434107707348	-600.601448054425	76	52	1
284	191.945251185098	-611.963274057955	56	45	1
285	198.905646520609	-624.236621418037	56	55	0
286	205.866083133733	-636.509956909344	67	51	0
287	212.826561024645	-648.783280532807	61	57	0
288	219.787080192822	-661.056592293084	61	43	0
289	226.775435382151	-672.402676164173	76	54	1
290	233.736035507347	-684.675964176655	70	46	2
291	240.696676909458	-696.949240321293	58	47	0
292	251.151610983768	-714.895524256863	55	60	0
293	261.606635535078	-732.841781475581	75	50	0
294	268.567440447223	-745.115010138601	51	69	0
295	275.5282866364	-757.388226933777	59	49	0
296	279.022616591246	-763.061222829856	58	51	0
297	285.983523896255	-775.334421819076	65	53	0
298	296.438851632236	-793.280589985661	63	47	0
299	303.427638502675	-804.626543158665	55	58	0
300	310.388687878323	-816.899700592272	61	45	1
301	313.855340656301	-823.499882937409	50	51	0
302	321.367238959705	-834.861472339369	53	53	0
303	332.34588479856	-852.823214731179	62	62	1
304	339.307100609527	-865.096322964877	85	51	1
305	346.296125063614	-876.44220312126	67	59	1
306	353.257421828224	-888.715287609957	59	40	0
307	360.21875986841	-900.988360228948	64	53	1
308	366.712642175495	-911.391328200698	69	53	0
309	372.711294816458	-920.851410110481	77	55	0
310	378.186950236734	-930.295824400149	65	57	0
311	383.139605056203	-939.724573093466	63	50	0
312	388.092282566475	-949.153315741569	52	63	0
313	393.044982767547	-958.582052343525	69	65	1
314	398.025461157609	-967.083566612564	87	61	0
315	402.510684603942	-974.642202639952	71	45	0
316	405.949863151938	-982.169522918761	69	59	1
317	408.342991404817	-989.665530003607	91	63	0
318	410.240849003836	-996.218664374202	73	57	0
319	411.643432197394	-1001.8289267458	62	43	1
320	413.046019516187	-1007.4391885763	65	50	0
321	417.091533535277	-1012.200504818	70	67	0
322	421.743341387482	-1014.19582175184	55	68	0
323	424.909297355509	-1013.3625254659	65	42	0
324	426.506149355671	-1012.48226829432	69	38	1
325	427.112430277397	-1009.71627219301	49	61	0
326	427.251174832752	-1005.08019045088	51	49	0
327	425.27003900049	-1001.30871303007	53	49	0
328	422.242841942352	-997.50592777133	57	54	0
329	419.24340105732	-992.775923979469	66	39	1
330	416.271718395408	-987.11870167125	65	52	0
331	412.777013389976	-981.44582255464	72	48	0
332	408.264011481311	-974.814413833432	58	58	0
333	403.283503683982	-966.312911767513	73	60	0
334	398.303016293328	-957.811403640546	64	54	0
335	392.799522630754	-949.294232364744	62	49	0
336	386.800783885934	-939.834179632366	61	65	0
337	380.80207233876	-930.374118157662	63	65	0
338	374.803387989523	-920.914047938772	63	54	0
339	368.832493084774	-910.526752727106	78	60	0
340	363.412412438774	-899.227893317118	72	50	0
341	357.992361766926	-887.929026609287	61	46	0
342	351.526305058622	-876.598828314804	54	46	0
343	345.060283728177	-865.268619786948	66	55	0
344	338.594297775591	-853.938401022926	70	58	1
345	327.587852000957	-836.90389101021	58	52	1
346	316.553721744043	-820.79656776879	62	48	0
347	309.014086649171	-810.362185501494	73	71	1
348	302.025275325752	-799.016241713427	69	47	1
349	295.559509489627	-787.68595514819	59	62	0
350	289.093779032002	-776.355658347718	53	50	0
351	283.178870521311	-764.113805847242	67	58	0
352	277.291780678323	-750.944728548639	76	61	0
353	270.853942834947	-738.687186570838	71	46	0
354	263.893143251305	-726.413961412385	63	50	1
355	256.932384944521	-714.140724387951	69	61	0
356	250.962083635037	-703.753256929107	68	61	0
357	245.982223670522	-695.251563398167	58	48	1
358	241.497588004684	-687.692755642347	61	52	0
359	238.031165534572	-681.092511511408	79	56	0
360	234.536961118749	-675.419480462559	61	58	0
361	231.042766224069	-669.746446441859	66	59	0
362	227.548580850475	-664.073409446515	62	60	1
363	224.0544049975	-658.400369482115	58	46	1
364	219.074654550874	-649.898643222637	54	56	0
365	214.094924512145	-641.396910903975	59	52	0
366	212.609348903992	-638.568225226365	76	55	1
367	208.620024939766	-631.952276757918	66	63	0
368	201.659588994982	-619.678945608437	70	57	0
369	195.194378143933	-608.348500055261	76	52	0
370	187.711037152563	-596.059463673271	44	53	0
371	180.255545864347	-582.843197693117	63	45	0
372	173.295276495279	-570.569818216376	65	46	0
373	166.335048404231	-558.296426874585	65	51	0
374	158.851883023919	-546.007337765768	76	62	0
375	151.368761851743	-533.718235012144	83	59	2
376	144.408660524525	-521.444806353189	74	41	1
377	137.420785168884	-510.098581715487	56	45	1
378	130.955920830194	-498.76803458482	75	54	0
379	124.491091871867	-487.437477218919	58	57	1
380	117.50332806597	-476.091218632646	69	66	0
381	111.038571220357	-464.76064000465	59	50	1
382	104.573849755339	-453.430051143281	55	62	0
383	97.6140219324152	-441.156542785466	52	53	1
384	90.6542353885598	-428.883022562601	70	53	0
385	83.6944901240058	-416.609490473755	78	48	1
386	76.7347861388698	-404.335946517065	67	59	1
387	69.2243322953	-392.973909539171	48	49	1
388	65.2076408537687	-387.285037201829	70	66	0
389	58.2480405987008	-375.011461851187	53	50	0
390	47.8226355362567	-356.137468703091	51	61	0
391	40.8631392795942	-343.863863691688	66	63	0
392	33.8758452660404	-332.51746253483	73	54	0
393	26.9164299711119	-320.243833779357	82	54	1
394	16.4634629135253	-302.296976248734	68	58	1
395	9.47630539350212	-290.95053350646	54	48	1
396	6.01058633957291	-284.350092003122	66	38	1
397	-3.89140682667494	-265.4916713899	72	57	1
398	-13.7933092181338	-246.633226604201	60	53	1
399	-20.229497094464	-234.375224530697	69	57	2
400	-26.1427066950127	-222.132920997217	74	59	1
401	-32.0280266311602	-208.963393156417	53	63	0
402	-37.9411640032777	-196.721072257496	71	50	1
403	-43.331330523768	-184.494453558698	84	62	0
404	-48.1706725455006	-171.35632345546	86	45	0
405	-53.0099826799706	-158.218187345192	71	59	1
406	-57.8492609268869	-145.080045232549	76	64	1
407	-62.6885072860168	-131.941897113807	72	61	0
408	-67.5277217574185	-118.803742990829	73	56	3
409	-72.3669043410919	-105.665582861751	83	72	0
410	-77.2060550368624	-92.5274167302996	78	75	4
411	-81.5222509955056	-79.404960247688	102	83	4
412	-85.838418208994	-66.2824989054352	110	93	4
413	-90.1545566778514	-53.1600327035412	116	81	0
414	-94.4427972662961	-39.110346050933	118	88	4
415	-99.2539233623538	-25.0449367240071	129	118	8
416	-103.569971938734	-11.9224554039538	99	84	7
417	-107.885991769959	1.20003077108413	91	102	5
418	-112.724894483574	14.3382413117215	87	84	5
419	-117.040855253115	27.4607377508655	61	101	2
420	-121.356787277386	40.5832390468568	80	69	2
421	-125.672690556385	53.7057452015579	63	79	7
422	-129.988565089938	66.8282562177628	82	56	0
423	-136.72377448529	86.5198931125924	72	69	0
424	-143.458916846197	106.211541769095	68	53	3
425	-147.774674826069	119.334072762169	72	60	1
426	-152.090404060495	132.456608611159	71	52	2
427	-156.406104549067	145.579149321653	66	53	1
428	-160.721776291612	158.701694890857	66	48	1
429	-165.56031206029	171.83997143805	65	64	0
430	-169.875924739812	184.962527264841	70	62	0
431	-174.191508673364	198.085087952204	62	51	1
432	-178.507063860714	211.207653496414	65	59	0
433	-182.822590301861	224.330223899335	75	63	0
434	-187.660972912039	237.468528050929	62	58	1
435	-191.948547638778	251.518324280158	54	47	1
436	-196.236091530009	265.568125369027	65	47	0
437	-202.970632043493	285.259878168814	51	44	1
438	-209.705105520145	304.951642729342	50	52	0
439	-214.02042550745	318.074248221703	57	78	0
440	-215.916637481831	324.627686551772	68	43	1
441	-218.335716747853	331.196858574636	49	36	0
442	-225.070035376237	350.88865001034	65	50	0
443	-231.804286966973	370.58045320306	75	67	0
444	-236.642329055176	383.718818555586	51	54	1
445	-241.480339252972	396.857189910486	62	44	0
446	-243.899332392961	403.426377841271	54	52	0
447	-248.214431279222	416.549021665938	55	58	0
448	-254.397687439166	437.152343413793	63	42	0
449	-256.265866124071	444.633017439395	76	57	1
450	-260.608787473931	456.82845974341	53	58	0
451	-266.875646634959	474.650155109353	74	49	0
452	-270.723559166829	485.902654389851	68	49	0
453	-274.076508445083	496.212202182971	74	52	0
454	-276.962413765665	504.651581680402	67	44	0
455	-279.35336859239	512.148007351905	65	56	0
456	-281.24937735952	518.701478296891	51	48	1
457	-282.650443819817	524.311993794516	69	52	0
458	-282.510871019214	528.948071546853	63	50	0
459	-281.876363160147	532.641192988493	78	56	0
460	-281.764705270936	536.350055233575	58	50	1
461	-282.20381061174	539.147442696616	57	53	1
462	-283.71652709652	541.049096498638	62	52	1
463	-286.825702832022	542.07075908687	69	49	0
464	-290.513558297011	541.253734606318	58	55	0
465	-292.716619795654	537.607840199955	59	66	0
466	-291.922171107202	529.231416474096	67	54	0
467	-289.036314155441	520.792026160285	55	52	0
468	-286.094614512229	514.207069053315	53	54	0
469	-283.180819824513	506.694898585789	73	65	0
470	-280.29492801649	498.255514755845	76	60	0
471	-277.436937004793	488.888917553239	69	47	1
472	-274.083988638711	478.579367232509	62	36	0
473	-270.236076779896	467.326865052804	55	60	0
474	-266.416053473367	455.147151183337	58	56	0
475	-262.073146098177	442.951702902094	62	64	0
476	-257.207350275654	430.740521841682	50	60	0
477	-252.920202524168	416.69065275602	59	55	0
478	-248.633023936185	402.640788526274	53	64	1
479	-243.795042678539	389.502408729866	73	53	0
480	-238.957029530429	376.364034937695	74	59	0
481	-234.669757159543	362.314186358824	89	62	1
482	-230.38245395245	348.264342638664	74	50	0
483	-225.544345967995	335.125985641964	68	56	1
484	-220.706206093426	321.9876346495	63	57	0
485	-216.418809104478	307.937806580216	75	56	0
486	-212.131381279265	293.88798336871	63	62	1
487	-207.293146569049	280.749649174511	78	47	0
488	-202.454879969358	267.611320981756	69	54	1
489	-198.139464365202	254.488728972152	71	55	1
490	-191.43273681571	233.869769823737	57	64	0
491	-184.725938985648	213.250822432339	70	64	0
492	-180.410404738621	200.128250395879	59	59	0
493	-175.57195077982	186.989955806173	60	61	0
494	-170.733464931604	173.851667219773	65	54	1
495	-166.445727658691	159.801895282231	64	52	0
496	-162.157959550212	145.752128205262	75	51	0
497	-157.319378868851	132.613856416196	69	38	1
498	-153.003665345837	119.49131515529	62	49	2
499	-148.687923077145	106.368778751232	65	56	1
500	-143.849249873019	93.2305237669498	69	54	1
501	-139.533448541828	80.1079976223409	71	72	1
502	-135.217618464842	66.9854763383046	62	56	0
503	-130.901759642526	53.8629599111155	85	72	2
504	-126.585872074706	40.7404483444989	78	75	5
505	-121.74704571499	27.6022209655493	101	79	0
506	-116.908187467081	14.4639995880425	97	64	3
507	-112.59221052099	1.34150368068367	107	81	4
508	-108.276204829686	-11.7809873661026	103	78	1
509	-101.540683836618	-31.4725738922134	112	103	3
510	-94.8329649094376	-52.0913642337546	129	95	5
511	-90.0217884068261	-66.1567675806582	87	104	3
512	-87.6022536492674	-72.7258592136204	84	90	3
513	-83.2860838462948	-85.8483221856877	102	90	3
514	-77.0732382374699	-105.524150015786	70	71	2
515	-72.7569973581703	-118.646601108834	60	85	1
516	-67.9177986076684	-131.784761273302	85	54	3
517	-63.0785679694382	-144.922915432602	76	55	2
518	-58.2393054434797	-158.061063586734	71	53	0
519	-53.4000110298512	-171.19920573663	78	66	0
520	-48.0377493128181	-184.353053331375	67	56	1
521	-42.6754525632132	-197.506893650629	65	51	1
522	-37.2852654303424	-209.73351109121	69	63	1
523	-31.37210588163	-221.975830624811	73	57	0
524	-25.4867635068367	-235.145357095636	62	57	1
525	-19.5735317300423	-247.387659264728	80	55	0
526	-13.1373201134847	-259.645659876987	57	54	1
527	-6.72891839384101	-272.830865918659	65	60	1
528	3.17308181175031	-291.689292755909	62	51	0
529	13.6259668476414	-309.63618357107	63	55	1
530	20.61316845275	-320.982618817128	53	48	0
531	27.5725677717128	-333.256257873029	89	50	0
532	34.532008370501	-345.529885062948	70	55	0
533	41.4914902490564	-357.803500386886	60	67	0
534	48.45101340767	-370.077103845775	67	51	0
535	55.438411825744	-381.423479696736	61	55	1
536	62.9209763560211	-393.712757166475	64	56	0
537	70.4035850954242	-406.002020995133	63	52	1
538	77.3911036679638	-417.348359487019	73	58	1
539	84.3508329566685	-429.621901877224	62	59	1
540	91.3106035244418	-441.895432404242	70	66	0
541	98.2982395447907	-453.24173525162	80	59	0
542	108.751943205367	-471.188383061439	66	52	0
543	119.177917964989	-490.062220002525	64	58	0
544	126.660866699298	-502.351381092332	70	59	1
545	130.67775307683	-508.040193287656	68	59	0
546	137.637792489026	-520.313644951209	57	71	0
547	148.091835387982	-538.26019224897	58	62	0
548	155.079788367962	-549.606398337521	56	68	0
549	162.039969857433	-561.879808450118	46	54	1
550	169.000192625215	-574.153206697665	80	40	0
551	175.960456670844	-586.4265930783	68	56	0
552	182.92076199461	-598.699967591092	72	47	1
553	186.414832126466	-604.373042419553	68	51	0
554	193.375198567985	-616.646399128251	59	53	0
555	203.829725619871	-634.592803948559	82	58	1
556	207.323854473478	-640.265860955231	39	59	1
557	214.807334437442	-652.554861104116	51	60	1
558	225.785038015805	-670.516888904385	66	56	0
559	232.745632015751	-682.790178610012	64	54	0
560	236.212048206944	-689.390427029692	67	62	1
561	243.200495900237	-700.736482894979	72	54	1
562	253.655450261664	-718.682760461234	57	55	0
563	260.616207772051	-730.956002687104	66	53	1
564	267.577006559528	-743.229233043268	70	61	0
565	274.537846623745	-755.502451533452	63	64	1
566	281.526510157681	-766.848442050628	62	48	0
567	288.515211775142	-778.194420675747	61	53	0
568	295.476172473107	-790.467603539117	62	55	0
569	301.914165244089	-802.725106272846	60	47	0
570	308.902982948581	-814.071050109342	75	55	1
571	319.881520082767	-832.032825853676	52	64	0
572	326.842664126831	-844.30595529452	63	55	0
573	333.83161966491	-855.651856677607	63	49	1
574	344.315124376793	-872.670686457306	67	61	0
575	350.781156224781	-884.000895861536	75	59	0
576	357.247223450569	-895.331095032394	85	57	1
577	363.713326054101	-906.661283968948	78	56	0
578	369.68420308904	-917.048586496152	82	57	0
579	375.655110057211	-927.435880304314	51	53	0
580	381.626046959078	-937.823165386915	77	53	0
581	387.101745249238	-947.267567695118	71	52	1
582	392.577468482428	-956.711962672882	76	52	0
583	398.053216658707	-966.156350319274	74	43	2
584	402.510684603942	-974.642202639952	68	56	0
585	407.380188343814	-986.852570611052	55	72	0
586	411.231408793712	-998.104406744242	67	56	0
587	413.129275293846	-1004.65753967315	70	67	0
588	415.054899659473	-1010.28345533926	55	69	1
589	417.586816836498	-1013.14337518997	64	58	0
590	421.220306952717	-1014.18016819097	66	56	1
591	424.909297355509	-1013.3625254659	58	62	0
592	427.084681374603	-1010.64348853845	63	58	0
593	427.746459357964	-1006.02305965405	71	52	1
594	426.31610476179	-1001.34001915902	63	54	3
595	422.270591999579	-996.578711429611	72	43	1
596	417.757558705343	-989.947313097306	50	73	0
597	413.300043902127	-981.4614771856	57	62	0
598	407.824241846101	-972.017109629698	59	62	0
599	398.881554824649	-955.97262744233	62	53	0
600	389.443669241678	-938.985251836479	59	49	0
601	382.482182346634	-926.712228537537	63	58	0
602	375.520736727165	-914.439193367958	55	48	1
603	368.036311332718	-902.150486187078	79	50	1
604	360.55193014344	-889.861765355803	65	58	1
605	353.590611279244	-877.588692866266	74	56	0
606	346.106317035621	-865.299945662729	83	55	0
607	338.622066997632	-853.011184814386	65	64	1
608	331.68864571274	-839.810858803801	77	66	0
609	324.204484330548	-827.522071594372	76	54	1
610	316.720367154339	-815.233270738274	73	57	0
611	309.236294184113	-802.944456234574	63	50	1
612	301.752265420044	-790.655628084205	65	60	1
613	294.79128714907	-778.382455513813	78	62	0
614	287.307345332287	-766.093600991182	55	64	0
615	279.823447721894	-753.804732824676	57	51	0
616	272.862596209685	-741.531522934325	63	54	0
617	265.901785973983	-729.258301174268	68	65	0
618	258.941017015197	-716.98506754823	61	50	1
619	251.980289333558	-704.711822054349	63	53	1
620	244.468816114939	-693.350105395541	58	61	2
621	236.985176174028	-681.061159023084	70	46	0
622	230.024573654577	-668.787876199	51	57	0
623	219.569849028951	-650.841537723318	52	50	0
624	209.115214881138	-632.895172527991	68	64	0
625	201.631788405764	-620.606161597185	56	57	0
626	194.148406137654	-608.317137019709	70	54	0
627	187.160248720378	-596.970997232012	76	67	0
628	180.199934877106	-584.697629600763	73	61	2
629	173.239662311797	-572.424250103533	77	61	0
630	166.279431024566	-560.15085873846	63	66	0
631	159.319241015532	-547.877455508336	55	70	1
632	152.359092284751	-535.60404041037	55	34	0
633	145.398984832398	-523.330613446422	60	57	1
634	138.411103580263	-511.984390502796	59	53	0
635	131.451077086735	-499.710939794779	80	46	0
636	124.491091871867	-487.437477218919	66	47	0
637	117.50332806597	-476.091218632646	62	59	0
638	107.049576029822	-458.144592624158	66	49	0
639	96.6237391362665	-439.27072407864	64	66	1
640	93.1577564986073	-432.670356694609	81	55	0
641	85.6472067662398	-421.308349742554	59	55	0
642	74.6707691609045	-403.345946053974	64	60	0
643	67.7111139112385	-391.072386812419	55	56	1
644	60.7514999410487	-378.798815703951	69	45	1
645	57.2856252727215	-372.198417823762	60	43	0
646	53.7919272503932	-366.525232731365	65	58	0
647	43.3387271793326	-348.578443890437	66	62	0
648	32.8856175914407	-330.631628337316	63	56	1
649	25.9262084218208	-318.35799788963	66	55	0
650	18.9668405321427	-306.084355576895	69	73	0
651	11.97966986557	-294.737917084247	72	38	0
652	5.02038293826627	-282.464251029305	69	53	0
653	-1.41591704514576	-270.206278809346	55	46	1
654	-7.85217867611209	-257.948296376504	60	56	1
655	-14.2884019548073	-245.690303730778	76	59	3
656	-20.2016456068377	-233.448008893058	64	64	2
657	-26.6099406668218	-220.262780983932	75	40	0
658	-32.4952562731341	-207.093252423219	72	62	0
659	-37.8854527691146	-194.866641020402	60	56	1
660	-43.7985519643407	-182.624311449006	74	68	0
661	-51.5804800598416	-162.901401294395	68	55	2
662	-58.839401207224	-143.194188571535	79	52	0
663	-63.6786421127617	-130.056039251387	72	65	2
664	-68.5178511304548	-116.917883924209	90	73	3
665	-72.8341024919064	-103.795437162742	83	73	0
666	-77.1503251087852	-90.6729855407029	75	70	3
667	-81.989441607031	-77.5348134078085	113	83	3
668	-86.2777379970648	-63.4851359315217	102	105	4
669	-90.5660035528708	-49.4354535974562	95	75	3
670	-94.882107532816	-36.3129819976166	132	98	6
671	-99.198182767781	-23.1905055399984	110	119	2
672	-104.037143804133	-10.0523058073595	118	99	2
673	-108.353159977938	3.07018090970814	88	92	3
674	-112.669147406414	16.1926724873483	75	95	4
675	-119.404529175023	35.8842791421339	76	88	5
676	-126.139843909943	55.5758975576609	67	57	1
677	-130.455714785843	68.6984091121703	75	57	4
678	-132.352187277807	75.2518057059497	74	44	1
679	-137.190918582724	88.3900468461215	70	55	1
680	-143.926055345044	108.081696340814	64	55	1
681	-145.82248629001	114.635099652223	93	50	1
682	-150.138227025222	127.757633340545	65	52	0
683	-156.873232074839	147.449305513874	66	47	1
684	-159.292517162976	154.018440635875	68	54	0
685	-163.60817008937	167.140989443287	72	66	1
686	-170.343041068583	186.832685134374	71	61	1
687	-174.658621344308	199.95524635911	64	66	1
688	-178.974172874063	213.077812444419	72	54	0
689	-181.393381383095	219.64696136862	57	56	1
690	-185.680997860734	233.696750581264	67	40	1
691	-192.387752567302	254.315700476058	78	69	0
692	-196.703185454069	267.438286532648	66	56	0
693	-201.01858959446	280.560877450742	58	61	1
694	-205.85684317071	293.699204396456	59	50	1
695	-210.172188246739	306.821805571206	63	50	0
696	-214.487504576216	319.944411604665	59	60	0
697	-219.325665626617	333.082755355164	74	65	0
698	-224.163794787135	346.221105108038	81	63	0
699	-228.479021733976	359.343726798892	57	40	0
700	-232.794219933799	372.466353348456	67	53	1
701	-237.109389386722	385.588984753937	86	57	0
702	-241.424530092685	398.711621020921	69	45	0
703	-246.262506090105	411.849998375401	70	59	0
704	-251.100450197235	424.988381731324	67	54	0
705	-255.415501519339	438.11103365384	73	56	0
706	-259.730524094193	451.233690434135	77	49	0
707	-264.045517921622	464.356352072209	68	47	0
708	-267.837626820197	477.463279569522	73	54	2
709	-273.609479199979	494.342031369917	69	50	1
710	-278.419318559405	508.407664467581	59	50	1
711	-280.287416791543	515.888350477442	62	46	0
712	-281.632657002425	523.353296713904	61	56	0
713	-281.988021004654	528.932330758311	71	55	0
714	-281.932192087988	530.786761871539	58	54	1
715	-281.820534221071	534.495624109171	68	46	0
716	-282.20381061174	539.147442696616	67	48	1
717	-283.71652709652	541.049096498638	67	60	1
718	-284.734309052699	542.007794152014	72	43	0
719	-288.394248155935	542.11798344925	76	57	0
720	-293.155717965972	540.405228871852	53	49	0
721	-294.313083916786	536.727851144038	65	51	1
722	-293.406970346696	532.06028916128	65	57	1
723	-291.4830704903	526.434027990326	69	59	0
724	-289.036314155441	520.792026160285	59	53	0
725	-286.094614512229	514.207069053315	64	59	0
726	-283.180819824513	506.694898585789	61	61	1
727	-280.29492801649	498.255514755845	71	58	2
728	-276.94199517509	487.945961915888	65	39	0
729	-273.094100660237	476.693456856534	70	58	0
730	-269.246184255055	465.440955637954	73	60	0
731	-265.398245959426	454.188458259217	45	58	1
732	-261.578195061418	442.008749186061	51	54	0
733	-257.758120418177	429.829043950886	70	60	1
734	-253.415158675634	417.633605391718	66	64	0
735	-246.186131713621	396.998813413084	70	52	2
736	-241.376040090749	382.933221083134	65	56	0
737	-239.479897824232	376.379770291969	67	51	0
738	-235.164724222966	363.257136713713	70	50	0
739	-230.326650438481	350.118773719296	71	56	0
740	-223.620253899542	329.499758308753	68	48	0
741	-216.913787079393	308.880754652433	78	59	0
742	-212.075586569146	295.742414459586	68	52	0
743	-207.760233686946	282.619811650366	59	57	2
744	-205.863986617478	276.066377649084	68	56	0
745	-203.472747328109	268.569998154417	57	49	0
746	-196.243187618617	247.93529976625	62	51	0
747	-191.404844438599	234.796985375695	51	65	1
748	-187.117247516871	220.747190229595	65	67	0
749	-180.410404738621	200.128250395879	67	59	0
750	-175.57195077982	186.989955806173	65	58	2
751	-170.733464931604	173.851667219773	60	49	0
752	-166.417841304094	160.729110839777	77	57	2
753	-162.102188930439	147.606559322216	63	66	1
754	-157.263610558701	134.468287538737	70	55	1
755	-152.975782235386	120.418530715629	72	50	2
756	-148.687923077145	106.368778751232	81	54	1
757	-141.952804288245	86.6771216643974	75	54	3
758	-135.217618464842	66.9854763383046	80	61	0
759	-132.798239587806	60.4163564974442	69	56	2
760	-128.482365607168	47.2938427701592	88	79	0
761	-124.166462880909	34.1713339043781	89	64	4
762	-119.327620577242	21.0331095252186	90	66	6
763	-112.59221052099	1.34150368068367	127	96	1
764	-108.276204829686	-11.7809873661026	124	99	6
765	-103.437254060525	-24.9191919369623	115	101	5
766	-101.017766717821	-31.4882919713855	104	101	4
767	-96.7295563721564	-45.537985637784	114	101	2
768	-90.0217884068261	-66.1567675806582	118	89	0
769	-85.7056337618269	-79.2792332516983	98	90	5
770	-81.3894503720803	-92.4016940640286	110	88	4
771	-76.5503122530063	-105.539865028113	85	73	3
772	-72.2340698026819	-118.662315580994	83	76	4
773	-67.9177986076684	-131.784761273302	81	68	0
774	-63.0785679694382	-144.922915432602	74	66	0
775	-58.2393054434797	-158.061063586734	69	67	0
776	-52.8770771858399	-171.214917791076	54	55	1
777	-47.5148138959194	-184.368764720857	75	53	0
778	-42.6754525632132	-197.506893650629	54	59	0
779	-37.2852654303424	-209.73351109121	73	74	0
780	-31.37210588163	-221.975830624811	65	61	2
781	-22.0211357270018	-241.745825302787	58	47	1
782	-12.6422253236524	-260.588582576253	63	64	0
783	-6.20597240445204	-272.846572189592	60	48	1
784	-2.74028187006479	-279.447023903951	77	44	1
785	4.21897829452064	-291.720702789724	72	42	0
786	14.6718676127493	-309.667591030709	53	51	0
787	21.1361201878171	-320.998321718536	68	59	0
788	27.5725677717128	-333.256257873029	54	51	0
789	34.532008370501	-345.529885062948	52	39	0
790	41.4914902490564	-357.803500386886	59	61	1
791	48.45101340767	-370.077103845775	57	57	0
792	55.4105778458179	-382.350695437752	53	51	0
793	62.8931440857705	-394.639972921461	73	48	0
794	70.4035850954242	-406.002020995133	70	54	0
795	77.3632747028605	-418.275575262494	69	46	0
796	84.3230055897729	-430.549117666669	56	53	0
797	91.3106035244418	-441.895432404242	69	55	0
798	98.2704153713421	-454.168951063417	60	53	1
799	108.724121427746	-472.115598889999	73	54	1
800	119.700889870466	-490.077910766937	65	53	1
801	127.183840070269	-502.367070935667	62	59	1
802	134.171675604652	-513.713312666863	82	55	0
803	141.131734857277	-525.986758391373	57	49	1
804	148.091835387982	-538.26019224897	64	58	0
805	155.051977197174	-550.533614240587	62	50	0
806	162.535140867752	-562.822709856555	64	49	0
807	170.046156497614	-574.184575897641	48	63	1
808	177.006423472369	-586.45796056278	55	67	0
809	183.966731725144	-598.731333361007	60	58	1
810	190.954884215433	-610.077478327788	59	44	0
811	197.915273425868	-622.350827381946	47	58	0
812	204.875703913975	-634.624164566398	81	50	1
813	211.836175679695	-646.897489886731	70	48	0
814	218.796688722912	-659.170803337358	73	53	0
815	229.25143276935	-677.117143253796	65	51	0
816	236.212048206944	-689.390427029692	60	51	0
817	239.706267293077	-695.063456449658	59	61	2
818	246.666943847667	-707.336722420529	69	55	0
819	253.62766167894	-719.609976523556	77	51	0
820	260.616207772051	-730.956002687104	71	48	2
821	267.577006559528	-743.229233043268	64	47	0
822	274.537846623745	-755.502451533452	57	57	0
823	282.049515080464	-766.864112825133	63	55	0
824	289.533443952503	-779.152976565994	58	57	0
825	299.988796257065	-797.099135787226	74	50	0
826	306.977598978614	-808.445082990453	64	59	0
827	313.938664997288	-820.718234461732	75	50	1
828	320.899772292178	-832.991374068893	73	42	0
829	324.394227612414	-838.664331331849	76	60	0
830	334.849880702095	-856.61040148139	66	57	0
831	345.305624266388	-874.556444908492	68	43	1
832	352.789934140223	-886.845193157904	56	59	1
833	360.274288219749	-899.133927759714	67	47	0
834	363.768852810201	-904.806851487607	57	56	0
835	370.207225928374	-917.064246418886	57	44	1
836	380.140249829856	-934.994540867396	75	45	0
837	386.606476930785	-946.324693582952	59	38	0
838	392.577468482428	-956.711962672882	73	59	0
839	398.053216658707	-966.156350319274	57	59	0
840	402.510684603942	-974.642202639952	68	51	0
841	406.47289376246	-982.185178369284	76	54	1
842	409.912085932097	-989.712495268323	60	61	0
843	411.782193597697	-997.192845227197	72	55	2
844	412.633994034724	-1003.71466875914	56	69	0
845	414.064335095463	-1008.39771393035	73	59	0
846	416.568499332643	-1012.18485069368	58	57	0
847	419.623453203472	-1015.06042344403	70	49	1
848	423.284695028444	-1015.16999838687	50	53	0
849	426.506149355671	-1012.48226829432	72	60	1
850	427.663212959364	-1008.80470870528	69	56	1
851	426.755890534259	-1004.13732118532	53	60	1
852	423.784189509053	-998.480104329996	53	63	0
853	419.766432921286	-992.791577815078	77	57	1
854	415.253407671058	-986.16017674841	80	58	1
855	410.272871988709	-977.658683170564	57	56	0
856	405.320110646717	-968.22996721603	65	58	0
857	399.872099378321	-957.858372687362	57	59	1
858	393.928845671355	-946.543897585012	79	57	1
859	383.995736587036	-928.61363601964	62	71	1
860	377.034283378336	-916.340603402816	67	57	0
861	373.044430922542	-909.72481497936	62	54	0
862	361.570205332595	-890.820303672925	61	61	2
863	350.619101468532	-871.931422638707	72	49	0
864	343.134826274822	-859.642669986933	53	50	0
865	339.117313076975	-853.954064789228	66	50	0
866	335.650595286745	-847.353903689422	62	44	2
867	324.699724058213	-828.464953324758	74	58	1
868	317.215603706893	-816.176153375767	70	56	1
869	310.254536891822	-803.90300710313	53	52	1
870	299.799125000543	-785.95687351469	71	47	1
871	292.315154852695	-773.668028098531	59	52	0
872	284.831228911062	-761.379169036634	74	46	0
873	277.870349969948	-749.10596763622	78	55	0
874	270.909512305516	-736.832754368894	65	53	0
875	263.397929606552	-725.471072298475	64	54	0
876	255.914175851038	-713.182160480879	61	50	1
877	248.953463348327	-700.908909884281	70	55	1
878	241.99279212259	-688.635647417977	65	43	0
879	235.032162173942	-676.362373087555	65	53	2
880	228.071573502733	-664.089086886495	73	49	0
881	221.111026109022	-651.815788820386	73	49	0
882	214.150519992574	-639.542478885502	61	46	0
883	207.190055153624	-627.269157082774	79	40	1
884	200.201830654754	-615.923039403744	71	44	0
885	193.241446773172	-603.649693856016	56	68	0
886	185.758120192331	-591.360653854907	55	57	0
887	174.780800724053	-573.398518234491	63	72	0
888	164.326555711217	-555.452038547024	59	49	0
889	157.366379550716	-543.178631938994	60	57	0
890	153.900212722481	-536.578316227533	64	53	1
891	146.940099278348	-524.304891825654	77	48	0
892	136.48609873926	-506.358340915293	68	41	0
893	129.498270555981	-495.012102717534	59	47	0
894	122.015328171779	-482.722946330905	64	57	0
895	114.532429996412	-470.433776299469	67	61	0
896	111.038571220357	-464.76064000465	80	45	1
897	104.078705181135	-452.487142666243	76	58	1
898	93.6250708471052	-434.54048231896	62	58	0
899	86.6653072065092	-422.266955309547	69	53	0
900	79.70558484504	-409.993416435085	57	60	0
901	72.7180736237206	-398.647081475705	60	46	1
902	65.7584322230541	-386.373518858105	62	52	0
903	58.7988321018056	-374.099944375455	69	56	0
904	51.8392732601496	-361.826358024962	46	51	0
905	44.8797556982026	-349.55275980942	54	44	1
906	37.3694875121582	-338.19066459965	77	67	0
907	29.887100065127	-325.901340004988	74	55	0
908	22.9277076736907	-313.627704467624	64	44	1
909	15.9405134199187	-302.281272753142	67	62	1
910	8.98120199056575	-290.007613473572	60	40	0
911	2.54487840586808	-277.749647538178	80	42	1
912	-3.89140682667494	-265.4916713899	63	60	0
913	-10.3276537067723	-253.233685028739	58	66	0
914	-16.7638622344239	-240.975688454695	85	56	1
915	-26.1148538322886	-221.205705366097	49	50	1
916	-34.4198799007572	-201.467120144516	81	46	0
917	-39.8100629694527	-189.240506098606	55	56	2
918	-45.2002135355724	-177.01388476789	53	75	1
919	-50.562472987338	-163.860040541738	72	59	0
920	-55.9246974064736	-150.706189040095	83	68	1
921	-60.763956982526	-137.568043322302	68	63	2
922	-65.080256431771	-124.445605199784	74	57	0
923	-69.3965271367924	-111.323162220418	73	73	0
924	-74.2356941937469	-98.1849996978417	104	71	3
925	-79.0748293627985	-85.0468311682343	96	89	4
926	-83.3631442169426	-70.99715693295	92	89	2
927	-87.6514282368589	-56.9474778361619	115	94	9
928	-91.9675499892328	-43.8250094782561	141	95	6
929	-96.2836429963936	-30.7025362607092	125	118	5
930	-100.599707258632	-17.5800581844524	108	95	8
931	-104.915742776007	-4.45757524762303	73	88	4
932	-109.75466185098	8.68063168320805	87	80	1
933	-114.07063830673	21.8031248785555	74	81	11
934	-118.386586017208	34.9256229335442	78	86	5
935	-125.121907087043	54.6172396633774	63	64	1
936	-131.857161122549	74.3088681548834	76	60	1
937	-136.172992280219	87.4313861876726	85	72	2
938	-140.48879469221	100.553909079172	84	48	1
939	-144.804568358522	113.676436829381	62	50	0
940	-149.120313279214	126.7989694383	63	48	0
941	-153.436029454111	139.921506905928	70	64	0
942	-157.751716883038	153.044049233198	73	59	0
943	-162.590269013657	166.182322171517	69	47	0
944	-166.905897379504	179.304874757305	65	45	0
945	-171.221496999497	192.427432202734	71	55	1
946	-176.059956606536	205.565721943974	61	60	1
947	-180.375497163215	218.688289646991	76	54	1
948	-184.663118052529	232.738077781163	65	57	1
949	-188.950708106277	246.787870773114	69	35	0
950	-193.266160337371	259.910453050397	68	51	0
951	-198.10446447524	273.048770391382	56	49	0
952	-202.419857642206	286.171362927184	78	60	1
953	-206.735222062911	299.293960319832	64	49	0
954	-211.57343367557	312.432294462807	59	43	0
955	-216.411613398232	325.570634609088	57	47	1
956	-221.249761230545	338.708980761468	63	62	1
957	-225.565005950979	351.831599210389	55	60	1
958	-229.880221924512	364.954222520813	61	50	0
959	-236.614425631356	384.6460341122	58	52	0
960	-240.929568951717	397.768669837154	73	48	0
961	-245.244683525118	410.891310420819	76	44	0
962	-251.978732381715	430.583148887381	57	56	0
963	-256.816634524148	443.721539440565	58	52	2
964	-259.235573636484	450.290736967698	66	44	0
965	-263.550570078543	463.413398065604	70	59	0
966	-269.789494502125	482.162313662469	67	45	0
967	-273.637391542317	493.414815821685	64	65	0
968	-276.990326919768	503.724366134033	61	61	1
969	-279.848306772707	513.090963339433	80	56	0
970	-281.688485651219	521.498865616508	62	49	0
971	-282.015935458825	528.005115203559	60	54	0
972	-281.876363160147	532.641192988493	62	60	0
973	-281.764705270936	536.350055233575	71	45	0
974	-282.698744687135	540.090399092063	60	58	1
975	-284.734309052699	542.007794152014	60	49	0
976	-287.348551274394	542.086500478908	67	54	0
977	-290.513558297011	541.253734606318	67	46	0
978	-293.211551847868	538.55079781916	77	64	0
979	-294.368918222666	534.873420106247	61	56	1
980	-293.434887263924	531.133073641919	66	52	0
981	-291.4830704903	526.434027990326	62	56	0
982	-289.036314155441	520.792026160285	73	63	0
983	-285.160570776206	510.466724623926	64	55	1
984	-281.312721388938	499.214211405255	64	47	0
985	-278.398906644899	491.702044537291	69	51	0
986	-276.941995175206	487.945961915888	61	44	0
987	-273.561132579751	478.563627543859	60	47	0
988	-268.75123765209	464.498001022264	59	49	1
989	-265.370335742948	455.115673791617	54	56	0
990	-261.989417884033	445.733349503018	66	53	0
991	-258.63639267371	435.423812616616	51	44	0
992	-254.760487434105	425.098541334271	61	52	0
993	-251.407425847894	414.789010749198	58	55	1
994	-248.082252739812	403.552267562598	61	41	0
995	-244.234194049088	392.299791300669	65	57	0
996	-240.386113468092	381.04731887579	71	48	1
997	-234.641854357906	363.241401898675	70	65	0
998	-230.821620001865	351.061723531224	63	59	1
999	-225.983517054177	337.92336594034	59	47	0
1000	-218.726302839001	318.215840805322	76	55	0
1001	-216.307215488749	311.646668765694	67	65	0
1002	-212.01979184791	297.596845553257	50	58	0
1003	-205.313210575725	276.977862054482	85	46	0
1004	-200.997814831499	263.855266804807	56	68	1
1005	-196.68239034072	250.732676415704	64	57	0
1006	-194.263225255476	244.163518170826	64	56	0
1007	-189.975648890832	230.113719787449	67	48	0
1008	-183.268837160431	209.494774915278	61	44	0
1009	-178.953294026898	196.372204499319	55	51	0
1010	-174.637722147047	183.249638943002	61	60	0
1011	-169.79922853515	170.111351552419	68	43	0
1012	-164.96070303407	156.973070167005	66	51	2
1013	-160.645041774027	143.850520268083	71	50	1
1014	-156.329351768072	130.727975228801	45	47	2
1015	-151.490733743703	117.589710646309	72	53	0
1016	-147.202866399195	103.53996030055	71	40	1
1017	-142.914968219411	89.4902148135006	54	50	1
1018	-138.07625536283	76.3519670320675	79	64	2
1019	-133.760416399688	63.2294473657385	60	53	1
1020	-129.444548690866	50.1069325609133	94	63	4
1021	-122.709238375304	30.4153090734035	92	71	2
1022	-115.973861025646	10.7236973475665	85	78	2
1023	-113.554416061612	4.15458951145411	116	81	6
1024	-111.134963125573	-2.41451682522893	109	100	8
1025	-106.818948548113	-15.5370062524453	118	93	3
1026	-100.60633156827	-35.2128722975031	110	97	1
1027	-93.8707323450944	-54.9044453827664	96	118	2
1028	-89.5546027874807	-68.0269153751433	94	93	6
1029	-85.2663112633745	-82.0765960849822	93	96	4
1030	-80.9779889052734	-96.1262719351798	104	82	5
1031	-76.6617710267892	-109.248727349564	83	74	1
1032	-71.8225964007434	-122.386892320588	72	66	3
1033	-66.9833898870274	-135.525051285513	82	77	4
1034	-62.1441514854087	-148.663204247132	70	54	0
1035	-57.2770211260649	-160.874135615304	60	61	0
1036	-52.409861185879	-173.085060969926	78	62	0
1037	-47.0475937900483	-186.238907242194	73	55	0
1038	-41.1623541463632	-199.408456834964	55	44	1
1039	-35.8000151120941	-212.562287886627	50	68	1
1040	-26.9441762077622	-231.389368481003	67	63	1
1041	-17.5653122417862	-250.232137218118	71	54	0
1042	-11.6798844560981	-263.401643435471	76	61	2
1043	-5.24362414993811	-275.659631483257	72	49	0
1044	1.71562229923438	-287.933314614929	67	60	0
1045	8.67491002869792	-300.206985878758	73	59	1
1046	15.66208214988	-311.553429599851	63	57	1
1047	22.6214508415433	-323.827077123336	62	39	0
1048	29.5808608131483	-336.100712780841	67	44	0
1049	36.540312064637	-348.374336572364	62	59	0
1050	43.4998045960674	-360.647948499769	79	58	0
1051	51.0101313508349	-372.01003204938	60	58	0
1052	58.4926655938034	-384.299317679368	69	48	0
1053	65.4522832948714	-396.572892281227	59	52	0
1054	72.4397723841248	-407.919239247218	67	59	1
1055	79.3994710460538	-420.19279010687	74	46	0
1056	86.3592109872261	-432.466329101473	69	46	0
1057	93.3189922075835	-444.739856228232	57	66	1
1058	100.27881470701	-457.013371490873	63	49	2
1059	110.732536514755	-474.960014219396	77	60	0
1060	121.186348803225	-492.906630230136	59	62	2
1061	128.669308528653	-505.19578767661	60	56	1
1062	136.152312462742	-517.484931477346	79	65	0
1063	143.140197875386	-528.831157929264	68	52	0
1064	150.100309058442	-541.104588390328	61	46	1
1065	157.060461519985	-553.378006982617	61	53	0
1066	164.020655259897	-565.651413708925	56	55	1
1067	170.980890277948	-577.924808568321	74	63	0
1068	177.968972495699	-589.270975622348	62	42	0
1069	184.957092798199	-600.617130785249	57	47	0
1070	191.917448453954	-612.890490022488	58	62	1
1071	198.877845387498	-625.163837391883	75	55	0
1072	206.361273084069	-637.452852988616	53	61	0
1073	213.844744988135	-649.741854942404	64	47	0
1074	220.833064799255	-661.087948984466	78	48	0
1075	227.793628173822	-673.361247158609	68	58	1
1076	234.754232825711	-685.634533467703	62	40	1
1077	241.714878755156	-697.907807906158	73	58	0
1078	248.675565961574	-710.181070479564	57	67	0
1079	255.664082573028	-721.527105120011	55	49	0
1080	262.624850735476	-733.800343944691	63	60	0
1081	269.585660174722	-746.073570904322	69	58	0
1082	276.574294227408	-757.419569895603	61	56	1
1083	283.535184622102	-769.692773108371	77	65	1
1084	290.496116293478	-781.965964452364	54	64	1
1085	297.484867786581	-793.311927798204	80	48	1
1086	304.968889955955	-805.600763349794	66	64	2
1087	312.452956331428	-817.889585255645	58	72	0
1088	322.90850533708	-835.835685934871	69	56	0
1089	329.869664559723	-848.108810275793	59	47	0
1090	337.381650563446	-859.470370514318	67	47	0
1091	344.89367735642	-870.831917081028	57	61	0
1092	352.405744938762	-882.193449975923	64	48	0
1093	363.384648931096	-900.15510956198	68	57	1
1094	369.795251135132	-913.339721497148	63	59	0
1095	376.233655191725	-925.597106969915	62	58	0
1096	383.195122915902	-937.870140551589	71	61	0
1097	389.633605131181	-950.127504797652	61	42	3
1098	395.576853519946	-961.441985802725	75	44	2
1099	401.520134583232	-972.756458102725	69	55	0
1100	406.445140205207	-983.11239467375	62	44	0
1101	409.82882767811	-992.49414418824	66	46	0
1102	412.194217325654	-1000.9173651766	68	47	0
1103	414.092086792691	-1007.47049762402	71	50	0
1104	416.045465130941	-1012.16919650603	72	52	0
1105	418.577384119679	-1015.02911575045	78	47	0
1106	421.68784138147	-1016.05025439523	62	53	0
1107	424.881548017729	-1014.28974180017	65	65	0
1108	427.084681374603	-1010.64348853845	62	47	0
1109	427.718710555637	-1006.95027600508	66	43	0
1110	426.783639568021	-1003.21010483429	56	52	0
1111	423.784189509053	-998.480104329996	58	58	0
1112	419.766432921286	-992.791577815078	69	67	1
1113	415.776438746019	-986.175831073895	63	63	0
1114	411.318932111433	-977.689992985688	69	71	0
1115	406.366168518143	-968.261278255843	70	52	0
1116	400.890399805096	-958.816901380196	65	57	0
1117	390.901716574735	-942.741089357063	54	63	0
1118	380.445605712186	-924.795161889866	69	50	0
1119	373.484169146162	-912.522123311646	75	70	0
1120	366.522773855657	-900.249072864652	60	51	0
1121	359.561419840669	-887.976010549814	49	47	0
1122	352.077089206898	-875.687274256721	50	59	1
1123	344.592802778701	-863.398524316959	64	41	0
1124	337.631575519918	-851.1254246803	61	59	0
1125	330.147376037494	-838.836648368277	56	65	0
1126	326.129900454893	-833.148030532524	71	49	0
1127	319.168778515828	-820.874899502844	65	46	0
1128	308.741061033565	-802.001572627574	55	55	1
1129	301.257035444491	-789.712743570097	58	49	1
1130	293.773054061923	-777.423900866881	65	54	0
1131	286.839902680134	-764.223498594016	76	52	0
1132	279.356009954587	-751.934629530646	56	48	0
1133	271.872161435313	-739.645746822469	69	51	0
1134	264.911357324803	-727.372523368336	63	47	1
1135	257.950594491092	-715.099288050085	68	41	0
1136	250.989872934413	-702.826040860265	73	57	0
1137	244.001401757239	-691.479997863993	70	43	0
1138	237.040761156823	-679.206726928242	67	45	1
1139	230.080161833379	-666.933444128372	69	46	0
1140	223.119603787607	-654.660149459727	62	54	0
1141	212.141955684754	-636.69811387267	53	48	1
1142	204.630713671679	-625.33632440865	69	38	0
1143	201.164402342809	-618.736048929393	64	45	1
1144	190.737731966365	-599.862420696765	66	53	0
1145	180.283351362159	-581.915981736965	71	49	1
1146	173.295276495279	-570.569818216376	63	63	0
1147	166.335048404231	-558.296426874585	77	45	0
1148	159.374861591554	-546.023023664951	76	63	0
1149	151.891738953884	-533.733921832405	63	61	0
1150	144.408660524525	-521.444806353189	69	61	1
1151	137.420785168884	-510.098581715487	62	58	0
1152	130.46076480078	-497.825129313394	59	42	0
1153	123.500785711105	-485.55166504439	50	52	0
1154	116.540847900149	-473.278188910335	68	63	0
1155	109.580951368145	-461.004700909369	67	52	1
1156	102.593272820348	-449.658416872844	63	63	0
1157	95.6334572482156	-437.384905127808	68	51	0
1158	88.6736829549191	-425.111381515861	56	48	0
1159	81.7139499411569	-412.837846039794	65	52	0
1160	74.7542582065216	-400.564298696816	51	53	0
1161	67.2438166067004	-389.202258083038	58	51	0
1162	59.7612489010207	-376.912988041528	49	52	0
1163	52.8016823358485	-364.639403373003	68	59	1
1164	45.81432075263	-353.293022582307	85	46	0
1165	35.3611884800484	-335.346213378012	71	31	1
1166	28.4017639968661	-323.07258716505	64	55	0
1167	21.4423807936255	-310.798949086107	60	73	0
1168	11.0173055322375	-291.924861879088	64	57	0
1169	4.58097312005702	-279.666899103671	49	50	1
1170	-1.85532093979418	-267.408926117234	68	48	0
1171	-8.81452051183442	-255.135236363858	63	61	1
1172	-15.2507364034536	-242.877242156304	63	49	1
1173	-21.1361212832271	-229.707730235532	68	51	2
1174	-27.0493210831191	-217.465425277129	67	52	0
1175	-32.9624854566064	-205.22311163228	57	56	0
1176	-38.8477585533401	-192.053573678248	66	59	1
1177	-44.2100587165914	-178.899738056585	69	64	0
1178	-49.5723238473292	-165.745895155706	79	53	0
1179	-54.9345539453207	-152.592044978403	62	78	1
1180	-59.7738189751981	-139.453900463879	71	53	0
1181	-64.613052117289	-126.315749945119	79	64	2
1182	-68.929326479556	-113.193307504058	72	65	3
1183	-73.2455720970174	-100.070860201493	78	59	3
1184	-78.0847127200686	-86.932692877017	91	82	1
1185	-82.4008992770687	-73.8102353187278	97	85	1
1186	-86.7170570893213	-60.6877728961408	90	87	5
1187	-91.5561051924597	-47.549588765949	103	98	3
1188	-96.3951214074623	-34.4113986324519	110	102	3
1189	-100.711189842492	-21.2889205515385	124	99	7
1190	-105.027229532774	-8.16643761191517	85	81	6
1191	-109.866153227049	4.97176932916045	76	80	4
1192	-114.182133855706	18.0942625273019	90	102	6
1193	-120.394596490776	37.7701511802152	76	83	3
1194	-127.129903269815	57.4617712786421	68	69	0
1195	-131.445768917038	70.584283914417	72	62	1
1196	-135.210823508445	84.6182946031913	86	53	2
1197	-139.498752158717	98.6680319979787	61	49	0
1198	-143.814531053824	111.790558667853	64	47	0
1199	-148.130281203194	124.913090196438	62	60	0
1200	-152.968899421743	138.051351134665	74	55	0
1201	-157.807485751284	151.189618073404	69	43	0
1202	-162.123146520869	164.312165261246	66	68	0
1203	-166.438778544543	177.43471730873	64	47	0
1204	-171.277272350446	190.573001052253	65	58	1
1205	-175.592845310923	203.695563356392	63	55	0
1206	-179.908389525197	216.818130520172	46	62	0
1207	-184.223904993385	229.940702542663	80	59	0
1208	-190.958566024958	249.63243434485	68	57	0
1209	-197.693160020164	269.32417790778	62	55	0
1210	-199.589422911871	275.877608082257	69	66	1
1211	-204.42768697883	289.015933230519	67	44	0
1212	-211.16214690078	308.707700312138	66	48	0
1213	-215.477458001347	321.830307425	69	47	0
1214	-220.31561359769	334.968652375974	64	51	0
1215	-224.602965105209	349.018485309556	62	60	1
1216	-228.890285776695	363.068323098123	54	59	1
1217	-233.728346536984	376.206684846431	63	63	0
1218	-238.043508674367	389.329317332245	87	55	0
1219	-242.358642064733	402.451954677701	72	43	0
1220	-247.196610298357	415.590333229862	70	61	0
1221	-251.511684623198	428.712980830111	68	52	0
1222	-255.331777698651	440.892680305988	55	62	0
1223	-259.207664770016	451.217952517793	70	41	0
1224	-262.588583389472	460.60027468577	71	56	0
1225	-265.474539352348	469.039645546116	82	44	0
1226	-268.360483001801	477.479018568061	67	73	1
1227	-270.723559166829	485.902654389851	51	56	0
1228	-273.114537268586	493.399076161906	79	53	1
1229	-275.505506240006	500.895499434322	51	59	0
1230	-277.924379469478	507.464708660729	61	58	0
1231	-279.848306772823	513.090963339433	70	42	0
1232	-281.221463156515	519.62869384326	83	61	1
1233	-282.099678804399	525.223468548618	63	49	0
1234	-282.043849910144	527.077899650671	56	43	0
1235	-281.960106547747	529.859546313994	71	60	0
1236	-281.876363160147	532.641192988493	56	61	1
1237	-282.86623291031	534.52710572537	53	55	0
1238	-284.901799987187	536.444500814192	51	57	1
1239	-286.99319644447	536.50746579282	66	65	0
1240	-289.084592885454	536.570431777276	62	49	0
1241	-290.68105657876	535.690441395156	66	53	0
1242	-291.754671603965	534.794709619135	63	46	1
1243	-292.828287068463	533.898978102021	69	48	0
1244	-293.434887263924	531.133073641919	61	41	0
1245	-293.518637998786	528.35142709408	55	48	0
1246	-292.556687828328	525.538296389394	50	49	0
1247	-290.549034732219	522.693682246841	69	54	1
1248	-288.569294681831	518.921853557229	64	49	0
1249	-286.645381606882	513.295594787225	69	50	0
1250	-284.198610481515	507.653595959768	54	47	0
1251	-281.779746685585	501.084383110516	64	58	0
1252	-279.388788486365	493.587956236675	66	57	0
1253	-276.502878871455	485.148575283587	64	63	0
1254	-273.149924789439	474.839025801048	53	51	1
1255	-269.274095394881	464.513740108348	67	41	0
1256	-263.502178353549	447.634995475411	81	54	0
1257	-257.758120418177	429.829043950886	80	51	2
1258	-253.415158675634	417.633605391718	57	51	0
1259	-248.577211618423	404.495219596662	54	56	0
1260	-244.262099168962	391.372575760819	73	46	0
1261	-239.946957972366	378.249936785549	72	65	0
1262	-235.108918388083	365.111567792483	57	44	0
1263	-230.298748677364	351.045989261009	67	53	0
1264	-226.011417772097	336.996150396764	74	45	0
1265	-221.696156358928	323.873531932943	66	60	0
1266	-216.857990048418	310.735185741447	55	48	0
1267	-210.123559297877	291.043409391306	70	45	0
1268	-203.389061510272	271.351644800045	74	47	0
1269	-199.101547453785	257.301836160012	70	73	0
1270	-194.814002561499	243.25203237962	65	66	0
1271	-189.975648890832	230.113719787449	68	55	2
1272	-185.137263330456	216.975413201377	50	53	1
1273	-180.821734827652	203.852840625681	67	48	0
1274	-176.506177578645	190.730272910558	67	46	0
1275	-171.695587126247	176.664767567068	59	61	0
1276	-167.407856356702	162.614994551986	66	53	3
1277	-163.092209212075	149.492441952229	64	53	2
1278	-158.253636294452	136.354168965481	62	52	1
1279	-153.415031487646	123.215901982971	56	48	1
1280	-149.099294962944	110.09336504247	73	52	1
1281	-144.783529692621	96.9708329597488	64	54	1
1282	-140.467735676561	83.8483057366684	75	60	0
1283	-136.151912915055	70.7257833741605	71	47	1
1284	-128.893764012435	51.0184265570715	75	53	3
1285	-124.054958216439	37.8801961848512	86	68	1
1286	-119.739030917874	24.7576921815053	97	69	5
1287	-113.526542443607	5.08180508296937	100	87	7
1288	-109.210544067493	-8.0406870432198	90	82	4
1289	-104.371601061779	-21.1788928126916	104	101	5
1290	-100.055543624272	-34.301374681294	102	93	7
1291	-95.767326775298	-48.3510672673583	95	83	3
1292	-91.4790790921543	-62.4007549956441	100	91	5
1293	-87.1629333331948	-75.5232222862542	94	79	4
1294	-82.846758829488	-88.6456847190857	85	100	1
1295	-78.5305555810919	-101.768142292276	97	75	3
1296	-74.2143235878902	-114.890595005825	76	75	3
1297	-69.8980628499994	-128.013042859733	73	66	2
1298	-65.0588431192446	-141.151199426502	69	59	2
1299	-60.2195915007032	-154.289349984378	69	62	1
1300	-55.3803079946083	-167.427494540811	75	52	1
1301	-50.5409926009015	-180.565633092076	64	52	0
1302	-45.1787087820703	-193.7194767287	74	49	1
1303	-39.8163899305509	-206.873313089833	71	58	0
1304	-33.9032418197021	-219.115636263043	60	55	1
1305	-27.4671172456001	-231.373659645207	53	71	0
1306	-21.5817484994186	-244.543180339038	96	45	0
1307	-15.1455471969675	-256.80118410103	55	46	0
1308	-8.70930754207075	-269.059177650139	80	67	1
1309	-2.27302953478647	-281.317160986364	54	49	0
1310	4.68623529101023	-293.59083903674	72	51	0
1311	11.6455413968652	-305.864505220205	76	61	0
1312	18.6327312083449	-317.210943856277	62	54	2
1313	25.5921182763996	-329.484586298466	61	54	0
1314	32.551546624396	-341.758216875605	81	53	0
1315	43.0046849629725	-359.705032633618	56	52	0
1316	49.9642157115159	-371.978633539751	59	54	0
1317	57.4467470231466	-384.267921009101	64	55	0
1318	68.4230616520508	-402.230370234698	64	66	0
1319	75.4105684313108	-413.576712114736	83	62	0
1320	82.3702854693402	-425.850257895887	62	51	1
1321	89.3300437864382	-438.123791807331	56	64	0
1322	96.3176680135075	-449.470098046586	80	49	0
1323	103.277507290652	-461.743608214892	58	61	0
1324	110.237387846923	-474.017106520012	54	57	0
1325	117.197309682088	-486.290592957288	48	47	1
1326	124.680245715426	-498.579757679254	66	63	0
1327	132.191042377439	-509.941692889668	73	57	0
1328	139.151089379273	-522.215142002329	77	67	1
1329	146.111177659826	-534.488579246216	68	54	0
1330	153.071307218634	-546.762004625052	80	45	0
1331	160.031478055869	-559.035418138839	66	53	0
1332	170.485715524293	-576.981908191927	74	59	0
1333	180.940043471986	-594.928371528164	66	62	0
1334	187.928181463794	-606.274521607906	64	57	0
1335	194.888555495127	-618.547875761986	51	54	0
1336	202.371959500131	-630.836898637004	78	58	0
1337	209.855407712923	-643.125907865353	73	53	0
1338	216.815908505814	-655.399224704131	56	59	0
1339	223.804246006184	-666.745313661173	60	64	0
1340	230.764827755978	-679.01860675402	55	40	0
1341	237.725450783153	-691.291887979954	57	53	0
1342	244.713905725628	-702.637941291556	63	65	0
1343	251.674609709065	-714.91119877249	48	54	0
1344	258.635354969476	-727.184444383718	73	51	0
1345	265.59614150686	-739.457678128965	74	57	0
1346	276.051290431467	-757.403898446821	82	61	2
1347	283.039961214585	-768.749886408448	54	68	0
1348	290.000889823656	-781.023078599013	70	48	0
1349	296.961859708885	-793.296258922666	56	48	0
1350	303.922870870621	-805.569427378476	67	60	0
1351	314.378352338332	-823.51554973051	70	49	1
1352	321.890251995472	-834.877138210461	51	49	0
1353	329.374421192682	-847.165929203853	74	56	0
1354	336.335618629004	-859.439042520709	61	55	0
1355	343.324625394715	-870.784927763045	76	53	0
1356	350.285903784854	-883.058017331176	54	67	0
1357	357.247223450569	-895.331095032394	58	54	0
1358	364.208584391919	-907.604160865769	65	61	0
1359	371.169986608904	-919.877214829437	67	60	0
1360	377.636165638687	-931.207381720655	65	55	0
1361	383.579354166111	-942.521880168468	60	50	0
1362	389.550332805025	-952.909153633751	70	44	0
1363	395.54909744719	-962.369202091359	75	36	1
1364	400.501830541005	-971.797929619439	71	68	0
1365	405.894355816999	-984.023955520242	58	75	0
1366	410.268601629708	-995.291448070668	61	57	0
1367	411.643432197394	-1001.8289267458	66	45	0
1368	412.08320869063	-1004.62623038236	55	45	1
1369	413.541301345103	-1008.3820594335	64	47	2
1370	416.512997084414	-1014.03928330448	65	65	0
1371	419.595702755614	-1015.98763975687	58	58	0
1372	421.164806723536	-1016.03460083064	65	57	1
1373	423.835479136906	-1014.25843536947	70	58	0
1374	427.084681374603	-1010.64348853845	70	57	1
1375	427.223425916047	-1006.00740680099	75	62	0
1376	425.27003900049	-1001.30871303007	75	61	0
1377	422.270591999579	-996.578711429611	71	53	3
1378	418.7758709013	-990.90583741013	52	46	0
1379	414.262849277817	-984.274435251951	77	45	1
1380	409.805347740767	-975.788595524617	56	69	0
1381	405.347864583193	-967.30275090225	67	53	0
1382	399.872099378321	-957.858372687362	56	46	0
1383	393.901089107909	-947.47111388389	71	53	0
1384	384.435484593851	-931.410943056457	66	49	0
1385	374.474691698444	-914.407874731347	42	54	0
1386	366.990269234753	-902.11916570738	66	57	0
1387	359.505890976288	-889.830443035811	75	52	0
1388	352.544575041044	-877.557368831709	62	56	0
1389	345.611068008235	-864.357066535391	60	55	1
1390	338.126821145241	-852.068304778077	45	63	1
1391	330.642618487997	-839.779529373161	48	50	0
1392	323.681472183089	-827.506405990571	58	56	0
1393	316.197356472374	-815.217604212463	69	58	0
1394	308.713284967584	-802.928788789548	62	51	0
1395	301.752265420044	-790.655628084205	58	50	0
1396	294.79128714907	-778.382455513813	63	47	0
1397	287.307345332287	-766.093600991182	52	66	1
1398	279.823447721894	-753.804732824676	66	42	1
1399	272.862596209685	-741.531522934325	70	70	1
1400	265.901785973983	-729.258301174268	63	48	0
1401	258.913229542552	-717.912283629179	62	53	0
1402	251.429502653133	-705.623363627121	71	41	0
1403	240.4793887579	-686.734187958762	81	56	0
1404	230.024573654577	-668.787876199	59	44	0
1405	226.530390431348	-663.114838353358	74	57	0
1406	223.036216729204	-657.441797533073	79	66	0
1407	212.581550824922	-639.495441232808	59	59	0
1408	202.154775873641	-620.621842226014	56	61	1
1409	195.194378143933	-608.348500055261	73	65	2
1410	188.206218020699	-597.002361986786	56	50	1
1411	181.245901248418	-584.728996071965	65	53	0
1412	174.285625754215	-572.455618288368	63	58	0
1413	167.32539153815	-560.182228639722	62	63	1
1414	159.842219807266	-547.893141348846	71	49	0
1415	152.331280402839	-536.531256319955	71	46	0
1416	148.837314378354	-530.858152268454	62	56	0
1417	141.877225167933	-518.584719353355	69	52	0
1418	131.451077086735	-499.710939794779	60	49	0
1419	124.491091871867	-487.437477218919	58	51	0
1420	117.531147935777	-475.164002778009	73	63	1
1421	110.571245278465	-462.890516469255	64	42	0
1422	103.583560833824	-451.5442341296	60	55	2
1423	96.6237391362665	-439.27072407864	73	45	0
1424	89.6639587180107	-426.997202160768	53	44	0
1425	82.6763917210046	-415.650884176604	63	59	1
1426	75.7166922627948	-403.377338514663	62	52	0
1427	68.7570340841194	-391.103780989535	66	44	0
1428	61.2466258013737	-379.741729446687	63	53	0
1429	53.7640927796019	-367.452448482625	64	47	1
1430	46.8045597703313	-355.178853632882	62	47	0
1431	39.8450680410024	-342.905246917158	63	48	0
1432	29.4198278785916	-324.031206740066	52	44	0
1433	18.9668405321427	-306.084355576895	68	55	0
1434	11.97966986557	-294.737917084247	68	57	0
1435	5.02038293826627	-282.464251029305	64	61	1
1436	-1.93886270903749	-270.190573110245	69	51	0
1437	-8.3751228764886	-257.932589882053	67	45	2
1438	-14.8113446916104	-245.674596440978	69	63	0
1439	-21.2475281542866	-233.416592787951	61	40	1
1440	-26.6099406668218	-220.262780983932	74	52	2
1441	-31.9723181470763	-207.108961904421	72	52	1
1442	-37.8575971477549	-193.939425400458	59	51	1
1443	-43.2477598775877	-181.712806717493	60	57	2
1444	-48.6378901046701	-169.486180747859	78	48	1
1445	-54.000128414249	-156.332331888378	80	82	2
1446	-58.839401207224	-143.194188571535	66	64	1
1447	-63.6786421127617	-130.056039251387	84	57	1
1448	-67.9949237898691	-116.933597887866	74	86	1
1449	-72.3111767225782	-103.811151667498	79	74	1
1450	-77.1503251087852	-90.6729855407029	66	85	2
1451	-83.8581994691049	-70.0542254466563	111	87	6
1452	-90.5660035528708	-49.4354535974562	85	102	8
1453	-94.882107532816	-36.3129819976166	134	72	4
1454	-99.198182767781	-23.1905055399984	111	96	7
1455	-104.037143804133	-10.0523058073595	95	106	4
1456	-108.353159977938	3.07018090970814	76	88	1
1457	-112.669147406414	16.1926724873483	77	83	3
1458	-117.508015921689	29.3308890266344	71	79	2
1459	-121.823944288655	42.4533908618614	61	82	0
1460	-126.139843909943	55.5758975576609	55	65	3
1461	-130.455714785843	68.6984091121703	78	62	1
1462	-134.771556916297	81.8209255253896	69	57	1
1463	-139.087370301248	94.9434467991814	81	59	0
1464	-143.403154940519	108.065972928889	65	58	0
1465	-148.241809667437	121.204227872193	60	60	0
1466	-152.557535243861	134.326764264144	62	62	0
1467	-156.873232074839	147.449305513874	71	53	1
1468	-161.188900159788	160.571851618588	64	48	0
1469	-165.504539498826	173.694402588531	65	57	0
1470	-172.76227989496	193.401828658767	73	68	0
1471	-177.600733630417	206.54012021143	63	48	0
1472	-181.916268430359	219.66268953681	66	47	0
1473	-188.100182661263	240.265903705731	67	58	0
1474	-192.387752567302	254.315700476058	56	65	0
1475	-197.226066778821	267.454016622156	62	67	1
1476	-201.541469348071	280.576608081348	71	50	1
1477	-205.85684317071	293.699204396456	62	53	1
1478	-210.695064856845	306.83753734827	62	51	0
1479	-215.010379615007	319.960143922828	73	49	1
1480	-219.325665626617	333.082755355164	65	50	0
1481	-223.640922891558	346.205371646211	69	54	0
1482	-227.95615140954	359.327992795035	84	56	3
1483	-232.271351180505	372.450618803501	83	67	1
1484	-236.586522204743	385.573249668814	84	42	0
1485	-241.39662550838	399.638836576603	70	51	0
1486	-246.206694608903	413.70442948211	63	57	0
1487	-251.044636406179	426.842812834308	68	64	0
1488	-255.91045436461	439.053986638784	73	49	2
1489	-260.281292506843	450.322212867439	71	52	0
1490	-264.6800161883	460.663228418678	48	49	0
1491	-269.106628513895	470.077033305541	70	65	0
1492	-272.487508496095	479.459363888949	61	52	0
1493	-275.345517700596	488.825957492925	65	45	1
1494	-278.614713000716	501.917155678384	66	45	1
1495	-280.894010604592	513.122444408014	66	42	0
1496	-281.772228603368	518.717218977399	64	55	0
1497	-282.127593247336	524.296252998523	74	51	0
1498	-282.043849910144	527.077899650671	63	50	0
1499	-281.437256643723	529.843805590644	73	48	0
1500	-280.802749775641	533.536927181296	70	43	0
1501	-280.746921277314	535.391358311288	71	49	1
1502	-281.213941780152	537.261530090123	74	63	1
1503	-282.20381061174	539.147442696616	74	43	0
1504	-284.267290704884	540.137621955015	65	41	0
1505	-287.40438271279	540.23206937965	54	40	0
1506	-290.046542297816	539.383561757393	64	65	0
1507	-291.698838413809	536.649140674621	63	51	0
1508	-292.361271028698	532.028805018403	63	60	2
1509	-291.455154033261	527.361243510619	69	54	0
1510	-289.503333170549	522.662198822945	63	55	0
1511	-287.084487261076	516.092982673086	62	54	1
1512	-284.198610481573	507.653595959768	77	43	1
1513	-280.817781718273	498.27125528641	68	62	0
1514	-277.436937004793	488.888917553239	70	54	0
1515	-274.083988638711	478.579367232509	72	53	2
1516	-270.236076779896	467.326865052804	76	53	0
1517	-266.416053473367	455.147151183337	60	60	0
1518	-262.101055497304	442.024487372488	74	44	1
1519	-257.786028773873	428.901828419417	80	61	2
1520	-253.470973303309	415.779174325056	77	54	2
1521	-248.633023936185	402.640788526274	72	52	0
1522	-243.795042678539	389.502408729866	66	58	1
1523	-237.060880077421	369.810585345142	77	70	0
1524	-230.354552196804	349.191558178514	80	57	0
1525	-226.067219199438	335.141719315201	68	57	1
1526	-221.751955699583	322.019100850448	58	52	0
1527	-216.913787079393	308.880754652433	74	60	3
1528	-212.59846451506	295.758146445267	68	59	1
1529	-208.283113204176	282.635543095879	62	34	1
1530	-203.444852058368	269.497213700786	62	71	0
1531	-198.634453137696	255.431674760766	76	66	0
1532	-194.346904470585	241.381871520542	58	61	1
1533	-190.031432944874	228.259288687259	66	41	0
1534	-185.193045074819	215.120982091874	71	54	1
1535	-180.382515028236	201.055465949699	64	54	1
1536	-176.094841745333	187.005683219992	76	67	1
1537	-169.359996695595	167.313978253864	79	61	0
1538	-164.521466157807	154.175697465427	68	44	0
1539	-160.205800196854	141.053148103878	65	55	1
1540	-155.890105489932	127.930603602901	70	64	2
1541	-153.470797945629	121.361470858566	65	66	0
1542	-146.763610263355	100.742589812726	65	65	2
1543	-140.056352302548	80.1237205211073	66	60	1
1544	-135.217618464842	66.9854763383046	88	57	1
1545	-130.901759642526	53.8629599111155	96	65	2
1546	-129.005273296265	47.3095642859116	86	62	0
1547	-124.166462880909	34.1713339043781	90	75	1
1548	-117.431099085486	14.4797196555883	87	79	4
1549	-113.115123710595	1.35722320713103	114	101	0
1550	-108.276204829686	-11.7809873661026	98	116	6
1551	-103.960170393344	-24.903473556973	103	80	2
1552	-99.6441072117887	-38.0259548872709	109	94	2
1553	-94.8050958102103	-51.1641486557201	101	87	1
1554	-89.9660525207873	-64.3023364217952	88	95	2
1555	-85.6498999621836	-77.424802091904	103	80	4
1556	-81.3337186587742	-90.5472629014403	83	81	5
1557	-77.0175086107338	-103.669718854129	80	79	4
1558	-72.7291335893096	-117.719385528006	82	73	1
1559	-67.9177986076684	-131.784761273302	77	74	3
1560	-63.6014986679656	-144.907202106901	71	62	0
1561	-56.3425952793914	-164.614422993734	62	57	1
1562	-48.0098914294504	-183.425837735645	67	56	0
1563	-42.6197393263574	-195.652462448925	68	61	0
1564	-37.2574100767379	-208.806295484304	67	51	2
1565	-31.37210588163	-221.975830624811	54	51	2
1566	-25.4589109063381	-234.218141475692	82	51	0
1567	-19.5456805045833	-246.460443638265	67	58	0
1568	-13.1373201134847	-259.645659876987	58	64	1
1569	-6.7010701445397	-271.903650273569	62	45	1
1570	-0.264781823148951	-284.16163045913	64	59	0
1571	6.6944936553482	-296.43530511111	60	54	1
1572	13.6538104139618	-308.708967896178	56	57	0
1573	20.61316845275	-320.982618817128	65	50	0
1574	27.5725677717128	-333.256257873029	56	55	0
1575	34.532008370501	-345.529885062948	65	49	0
1576	41.5193274254561	-356.876284668222	74	50	0
1577	48.4788489858038	-369.149888115004	77	63	2
1578	55.438411825744	-381.423479696736	66	36	0
1579	62.3980159453349	-393.697059412487	60	58	0
1580	73.3743770684814	-411.659495322965	57	60	0
1581	84.3508329566685	-429.621901877224	56	51	0
1582	91.3106035244418	-441.895432404242	61	57	0
1583	98.2982395447907	-453.24173525162	74	44	0
1584	105.781060049077	-465.530934514478	53	57	0
1585	113.263924762316	-477.820120132528	59	55	0
1586	120.223861776933	-490.093601467088	64	50	0
1587	127.183840070269	-502.367070935667	68	52	0
1588	134.171675604652	-513.713312666863	65	51	0
1589	141.131734857277	-525.986758391373	70	67	0
1590	148.091835387982	-538.26019224897	69	41	1
1591	155.051977197174	-550.533614240587	80	55	0
1592	162.012160284852	-562.807024365291	67	61	0
1593	169.000192625215	-574.153206697665	46	46	0
1594	175.960456670844	-586.4265930783	57	55	1
1595	182.92076199461	-598.699967591092	69	59	0
1596	190.431897996983	-610.061796334572	69	51	0
1597	197.915273425868	-622.350827381946	71	44	0
1598	204.875703913975	-634.624164566398	78	58	1
1599	211.863973848056	-645.970273889601	73	49	0
1600	218.824485293124	-658.243587330915	65	47	1
1601	225.785038015805	-670.516888904385	59	59	0
1602	232.745632015751	-682.790178610012	54	60	0
1603	239.706267293077	-695.063456449658	61	53	0
1604	250.684190794302	-713.025417564437	71	59	1
1605	261.66220905527	-730.98734932486	58	53	0
1606	265.156497735821	-736.660357087851	59	51	0
1607	272.117319291458	-748.933579790406	73	46	1
1608	282.572520004236	-766.87978353817	53	54	0
1609	289.533443952503	-779.152976565994	70	52	0
1610	296.494409177511	-791.426157725044	59	54	1
1611	303.483192857413	-802.772110874765	57	49	0
1612	310.444239036995	-815.045268287882	64	50	1
1613	317.405326492735	-827.318413832225	60	40	0
1614	324.394227612414	-838.664331331849	69	54	1
1615	330.860151974659	-849.994572238065	56	55	0
1616	337.326111714938	-861.324802909978	58	53	2
1617	343.296857341251	-871.712143969722	71	51	3
1618	348.772381027928	-881.156597592868	60	41	0
1619	354.247929657926	-890.601043885574	67	46	0
1620	359.751267520129	-899.118266614154	55	53	0
1621	365.254627818475	-907.63548199553	64	52	1
1622	370.730248768756	-917.079906277359	53	40	0
1623	379.700504028937	-932.197233377025	78	56	0
1624	388.147798139369	-947.298883185722	63	55	0
1625	393.100496053696	-956.72761977464	58	54	0
1626	398.053216658707	-966.156350319274	70	48	1
1627	403.005959954462	-975.585074817762	71	51	0
1628	406.940417485486	-984.055266368203	57	42	0
1629	409.856580426684	-991.566927882843	69	52	0
1630	412.249721659929	-999.062932565808	86	60	0
1631	413.624556779861	-1005.60041052848	63	54	0
1632	414.531865683966	-1010.26780096721	68	50	0
1633	416.540748207073	-1013.11206700094	56	62	0
1634	419.623453203472	-1015.06042344403	56	60	0
1635	423.284695028444	-1015.16999838687	65	51	0
1636	426.506149355671	-1012.48226829432	54	46	0
1637	427.663212959364	-1008.80470870528	81	49	0
1638	426.755890534259	-1004.13732118532	62	52	0
1639	423.784189509053	-998.480104329996	73	53	0
1640	419.24340105732	-992.775923979469	76	59	1
1641	414.758128360962	-985.217306029983	58	59	0
1642	409.777594833344	-976.715811846778	59	58	0
1643	404.301806938893	-967.271439615637	61	52	0
1644	398.853799404576	-956.899843746796	68	60	0
1645	392.882792982156	-946.512583482079	55	59	0
1646	386.388791389123	-936.109656612389	65	50	0
1647	375.354172054271	-920.002490974963	65	61	1
1648	367.841973923845	-908.640999966301	64	47	0
1649	364.319637457957	-903.895295897499	64	54	0
1650	357.825773199205	-893.492324023508	60	54	2
1651	351.331941353681	-883.089341892861	83	75	0
1652	341.866647022893	-867.029073061422	64	55	0
1653	332.95221134054	-850.057230672799	61	43	1
1654	327.037066895573	-837.815442016348	80	60	0
1655	320.626719276479	-824.630762512796	72	46	2
1656	313.693402751	-811.430405977182	70	55	0
1657	306.237122046412	-798.214369843714	70	67	1
1658	298.780888970417	-784.998320088722	76	64	1
1659	291.819929073972	-772.725142435171	68	62	0
1660	284.859010454384	-760.451952912845	90	67	0
1661	277.402913684607	-747.235864103772	76	49	0
1662	269.919079575397	-734.946977775544	54	51	0
1663	262.930502749397	-723.600967035629	63	62	0
1664	255.969752165605	-711.327728327364	64	58	0
1665	249.009042859136	-699.054477751255	62	42	0
1666	242.048374829465	-686.781215308234	63	52	0
1667	235.087748076941	-674.507940998301	69	50	0
1668	228.099368050927	-663.161870853975	79	68	0
1669	220.615831178729	-650.872894502245	60	49	0
1670	209.6660025827	-631.983636233956	67	46	0
1671	199.211459168	-614.03724562563	60	43	0
1672	195.717364148353	-608.364181479439	68	45	1
1673	188.234021691722	-596.075146018527	64	62	0
1674	177.256678977225	-578.113017056137	53	59	1
1675	173.762644032482	-572.439934227616	80	39	0
1676	166.802411280805	-560.166543721221	69	58	0
1677	156.348234063946	-542.220043669455	58	58	0
1678	149.388103708683	-529.946623491123	68	46	0
1679	142.428014631907	-517.67319144588	53	46	1
1680	135.467966833734	-505.399747532792	70	56	0
1681	128.507960314164	-493.126291754656	67	59	0
1682	121.025024280301	-480.837133551016	57	45	0
1683	113.542132455274	-468.547961704433	76	59	0
1684	106.554430321092	-457.201684447937	65	52	1
1685	99.5945902476087	-444.928179477341	58	46	2
1686	92.6347914531361	-432.654662642628	61	52	0
1687	85.6750339379068	-420.38113393914	65	60	1
1688	78.7153177019209	-408.10759336967	68	60	0
1689	71.7278123773867	-396.761256718077	67	67	1
1690	64.768177101796	-384.48769240547	73	59	0
1691	57.8085831060307	-372.214116227813	64	54	0
1692	50.2982387496741	-360.852044669911	69	48	0
1693	42.8157721645548	-348.562743704766	75	44	0
1694	35.8563033386599	-336.289130204357	75	54	0
1695	28.8968757925904	-324.015504838899	53	45	0
1696	21.9374895266956	-311.741867607459	59	50	0
1697	14.9503011698253	-300.39543419797	65	62	0
1698	7.99099586578086	-288.121773225255	66	62	1
1699	1.55467818141915	-275.863805717789	66	52	1
1700	-7.85217867611209	-257.948296376504	63	57	0
1701	-14.2884019548073	-245.690303730778	82	62	1
1702	-20.7802900765673	-235.286732144654	82	61	2
1703	-29.7197251967737	-219.241311538033	54	55	1
1704	-34.6148635681602	-207.957629489712	78	43	2
1705	-38.9591819366906	-195.762436148711	63	70	0
1706	-43.2756167624611	-182.640022329986	61	65	1
1707	-48.1428145115497	-170.42910784483	66	47	1
1708	-53.0099826799706	-158.218187345192	59	55	1
1709	-57.8492609268869	-145.080045232549	75	52	1
1710	-62.1934395323624	-132.884825955145	61	60	4
1711	-66.5375914767501	-120.689601816237	73	65	3
1712	-71.3767795140157	-107.551442891359	84	69	2
1713	-76.1880709297257	-93.4860623646528	99	78	3
1714	-80.4764052936807	-79.436391367577	101	86	4
1715	-84.7925756495679	-66.3139311065897	113	77	5
1716	-89.1087172606494	-53.1914659887552	130	99	5
1717	-93.4248301266925	-40.0689960084856	120	105	4
1718	-97.7409142477554	-26.946521169506	121	102	3
1719	-102.056969623955	-13.8240414736792	97	106	6
1720	-106.895909679588	-0.685838143341243	96	105	7
1721	-111.211905994394	12.4366518156603	72	85	4
1722	-115.527873563929	25.5591466305777	78	88	1
1723	-120.366721098486	38.6973667666316	67	76	2
1724	-125.205536744557	51.8355929078534	69	59	1
1725	-130.044320501795	64.9738250523806	81	64	0
1726	-134.883072370547	78.1120632020757	70	62	0
1727	-139.72179235029	91.2503073550761	78	53	1
1728	-144.560480441141	104.388557514176	90	61	0
1729	-149.399136643158	117.526813673787	69	53	0
1730	-153.714863250672	130.649351149797	76	63	0
1731	-158.030561112217	143.771893484518	80	54	1
1732	-162.346230227908	156.894440679811	61	45	2
1733	-166.138977604744	170.001266480424	70	53	1
1734	-171.828050660901	189.661512382329	71	45	0
1735	-178.039954388922	209.337494608946	70	50	0
1736	-182.878371198312	222.475792761892	86	52	0
1737	-187.165979489684	236.525583593175	67	46	0
1738	-191.453556945431	250.575379283167	47	57	0
1739	-195.768997147738	263.697964261286	66	57	0
1740	-200.084408603492	276.820554099977	64	47	0
1741	-204.922669943364	289.958879849873	68	42	1
1742	-209.238022335107	303.08147994522	66	46	1
1743	-213.553345979948	316.204084898345	70	52	0
1744	-217.868640878238	329.326694713905	63	45	0
1745	-222.183907029917	342.449309383519	66	53	0
1746	-227.02201520832	355.587662734091	61	63	0
1747	-231.337222294998	368.710287664086	69	44	0
1748	-238.043508674367	389.329317332245	72	45	0
1749	-245.272589035623	409.964094866067	54	42	0
1750	-249.587675905088	423.086740308441	58	51	1
1751	-253.902734027419	436.209390610456	56	53	1
1752	-258.740622951707	449.347783561796	85	45	0
1753	-263.055622008338	462.470444120467	72	39	2
1754	-266.875646634959	474.650155109353	65	67	0
1755	-270.723559166829	485.902654389851	62	56	0
1756	-274.571449808136	497.15515750926	57	53	1
1757	-277.924379469478	507.464708658867	65	50	0
1758	-280.287416791543	515.888350477442	52	61	1
1759	-281.660571328248	522.426081163809	54	42	0
1760	-282.015935458825	528.005115203559	52	51	0
1761	-281.353513590817	532.625452270731	70	52	0
1762	-281.241856147884	536.334314524196	61	53	0
1763	-282.20381061174	539.147442696616	61	51	0
1764	-284.239375656529	541.064837514423	58	56	0
1765	-287.376466994989	541.159284928814	54	59	0
1766	-290.046542297816	539.383561757393	77	47	0
1767	-292.193770805548	537.592098171823	70	54	0
1768	-293.351136503858	533.914720200934	61	60	0
1769	-292.445021102438	529.247158455662	59	62	0
1770	-289.970351727097	524.532371546142	72	59	0
1771	-287.551507758617	517.963155097328	62	54	1
1772	-285.160570776323	510.466724623926	70	45	1
1773	-281.75183253584	502.011598637328	66	46	0
1774	-276.474965996458	486.075790809467	59	41	0
1775	-273.149924789439	474.839025801048	73	46	0
1776	-268.807059700193	462.643569960259	65	47	1
1777	-264.464167947473	450.448118982837	81	59	1
1778	-260.149158470158	437.325457331724	68	40	0
1779	-255.834120245359	424.202800539322	70	53	0
1780	-251.519053273369	411.08014860563	66	57	0
1781	-244.812870894792	390.461096245795	73	52	0
1782	-240.002766116988	376.395505710505	78	43	0
1783	-235.164724222966	363.257136713713	75	46	0
1784	-230.849521874567	350.134507991374	58	49	0
1785	-226.53429077944	337.011884128675	63	55	0
1786	-221.724056030682	322.946316390298	56	58	1
1787	-217.43666345306	308.896487242542	68	54	1
1788	-213.121342460043	295.773878495209	57	66	0
1789	-208.283113204176	282.635543095879	73	54	0
1790	-203.967733146681	269.512944606133	61	57	1
1791	-199.680218680762	255.463135427795	67	50	1
1792	-194.869788925163	241.397601284087	72	58	0
1793	-190.031432944874	228.259288687259	52	52	0
1794	-185.193045074819	215.120982091874	70	52	1
1795	-180.354625315173	201.982681503519	50	45	0
1796	-176.039064408455	188.860114326701	56	65	1
1797	-171.751362382143	174.81033645384	58	45	1
1798	-165.044361051754	154.191423493437	72	72	0
1799	-160.728696661885	141.06887359079	63	44	1
1800	-156.413003526046	127.946328548715	54	51	0
1801	-149.67795972788	108.254658020101	63	45	1
1802	-145.390075191855	94.2049098359421	63	63	2
1803	-141.102159821079	80.1551665086299	73	61	3
1804	-136.263429127692	67.0169211179018	82	59	1
1805	-131.424666545587	53.8786817286164	82	64	0
1806	-126.585872074706	40.7404483444989	80	45	0
1807	-121.74704571499	27.6022209655493	95	77	3
1808	-116.908187467081	14.4639995880425	103	78	2
1809	-112.069297330512	1.32578421570361	102	90	6
1810	-107.753290068067	-11.796706289053	112	80	5
1811	-103.437254060525	-24.9191919369623	116	116	1
1812	-99.1211893080617	-38.0416727280244	111	112	1
1813	-94.8050958102103	-51.1641486557201	105	101	5
1814	-89.9660525207873	-64.3023364217952	110	88	5
1815	-85.6498999621836	-77.424802091904	101	67	5
1816	-81.3337186587742	-90.5472629014403	101	89	1
1817	-77.0175086107338	-103.669718854129	97	74	2
1818	-72.7012698177714	-116.792169944383	78	84	2
1819	-67.862073376833	-129.930330103263	85	68	1
1820	-60.6032189258258	-149.637559082359	80	73	1
1821	-53.3442927276483	-169.344774550758	99	54	0
1822	-48.5049687360297	-182.482910689898	63	66	0
1823	-46.0852947825915	-189.051976509392	71	62	2
1824	-40.2000478567788	-202.221524659544	59	36	1
1825	-31.37210588163	-221.975830624811	58	61	1
1826	-25.4867635068367	-235.145357095636	71	43	0
1827	-19.5735317300423	-247.387659264728	64	55	0
1828	-13.1373201134847	-259.645659876987	70	42	1
1829	-6.7010701445397	-271.903650273569	72	53	0
1830	-0.264781823148951	-284.16163045913	66	48	1
1831	6.6944936553482	-296.43530511111	72	48	0
1832	13.6538104139618	-308.708967896178	61	61	0
1833	20.61316845275	-320.982618817128	59	71	1
1834	27.6004081444116	-332.329042176716	47	43	0
1835	34.5598471449921	-344.602669353597	53	42	1
1836	41.5193274254561	-356.876284668222	63	56	0
1837	48.4788489858038	-369.149888115004	65	54	1
1838	55.9613707717508	-381.439178309403	62	47	1
1839	63.4717689288082	-392.80123910401	55	50	0
1840	73.9251693866099	-410.747975952923	71	44	0
1841	80.8848772364436	-423.021524271928	63	63	1
1842	84.3786603264161	-428.694686086848	61	48	0
1843	91.3384292959818	-440.968216603622	69	56	0
1844	101.764248461346	-459.84209803585	75	58	1
1845	112.21798387944	-477.788736951537	66	53	0
1846	119.205737346783	-489.135004156269	73	58	0
1847	126.688684371416	-501.42416523397	71	57	0
1848	134.171675604652	-513.713312666863	69	60	1
1849	141.131734857277	-525.986758391373	71	53	0
1850	148.091835387982	-538.26019224897	63	44	0
1851	155.079788367962	-549.606398337521	57	53	0
1852	162.039969857433	-561.879808450118	71	56	0
1853	169.000192625215	-574.153206697665	58	45	0
1854	175.988263050036	-585.499377139844	58	50	0
1855	182.948566775711	-597.772751643322	45	58	0
1856	189.908911779406	-610.046114278026	60	55	0
1857	197.392285742855	-622.335146245547	70	32	0
1858	208.369834120444	-640.297220715322	61	55	0
1859	218.824485293124	-658.243587330915	68	56	0
1860	222.290858608787	-664.843847607262	55	54	1
1861	229.279226943851	-676.189927228726	57	59	1
1862	236.267633362615	-687.535994959995	65	49	0
1863	243.228286881407	-699.809266849421	65	50	0
1864	253.683238847123	-717.755544398911	62	58	0
1865	260.643994759419	-730.028786613606	50	55	0
1866	267.604791948921	-742.302016959526	69	55	0
1867	274.565630414989	-754.575235438533	66	54	0
1868	281.526510157681	-766.848442050628	56	67	1
1869	288.515211775142	-778.194420675747	70	43	0
1870	295.476172473107	-790.467603539117	71	67	0
1871	302.437174447405	-802.740774537437	55	46	0
1872	309.425993504934	-814.08671751339	76	63	0
1873	316.387076433923	-826.359864761122	86	56	0
1874	323.871214125131	-838.648665769026	75	58	0
1875	331.383166814572	-850.010236941278	59	43	1
1876	338.34437490243	-862.28334686067	63	60	0
1877	348.800147826492	-880.229381375015	52	49	0
1878	359.256011224352	-898.175389171578	68	56	0
1879	366.217382817413	-910.448451606557	65	57	0
1880	369.7119650963	-916.121370248497	63	66	0
1881	376.673397803504	-928.394414872862	56	49	0
1882	387.101745249005	-947.267567695118	72	57	1
1883	394.063281943731	-959.540582654066	58	57	2
1884	400.034311254276	-969.927840843797	56	36	0
1885	404.987063626177	-979.356562925503	84	67	1
1886	408.921528875711	-987.826752542518	57	38	0
1887	411.314665993617	-995.322757828049	69	49	0
1888	412.661746080499	-1002.78745245561	77	60	0
1889	413.541301345103	-1008.3820594335	71	61	0
1890	415.522430930287	-1012.15354225598	72	44	1
1891	418.577384119679	-1015.02911575045	61	44	1
1892	421.715591383167	-1015.123038074	62	56	0
1893	424.909297355509	-1013.3625254659	74	51	1
1894	427.084681374603	-1010.64348853845	73	54	0
1895	426.700392475061	-1005.99175388366	68	59	0
1896	424.25172284327	-1000.35019030236	66	56	0
1897	421.25227765314	-995.620187969878	69	54	0
1898	418.252839262423	-990.890183453448	69	57	0
1899	414.785880127689	-984.290089700371	61	47	0
1900	410.823654731154	-976.747121783905	68	69	0
1901	408.84254747862	-972.975636376068	61	62	2
1902	404.880343864788	-965.432662658393	66	54	0
1903	398.414038425486	-954.10253842175	71	58	2
1904	393.956602237653	-945.616681284271	60	56	0
1905	389.499184429587	-937.130819249898	69	55	1
1906	385.014026376419	-929.572168608196	70	53	0
1907	380.528884647589	-922.013513054699	62	46	0
1908	376.043759242981	-914.454852591269	53	57	0
1909	372.053910189075	-907.8390632011	56	56	0
1910	367.541052892804	-901.207609720528	66	51	0
1911	359.478126548289	-890.757659277879	63	60	0
1912	351.443006311252	-879.380476996303	71	53	2
1913	345.967479501211	-869.93602676224	70	56	0
1914	340.51974639087	-859.564352989197	62	51	0
1915	335.099810753716	-848.265455699526	60	53	1
1916	329.156891817111	-836.95088617783	75	51	0
1917	322.690993633994	-825.620642225258	73	52	1
1918	315.702120259288	-814.274721452035	64	74	0
1919	308.218051929493	-801.985905122012	73	57	1
1920	300.761805695947	-788.76985899359	61	57	0
1921	293.800833549874	-776.496684727259	72	62	0
1922	286.839902680134	-764.223498594016	68	57	0
1923	279.356009954587	-751.934629530646	58	56	0
1924	271.872161435313	-739.645746822469	57	51	1
1925	264.911357324803	-727.372523368336	67	45	0
1926	257.950594491092	-715.099288050085	59	50	2
1927	247.523422685161	-696.225804784335	79	55	0
1928	240.56276384322	-683.952539799735	58	54	0
1929	237.068553652323	-678.27951088082	58	47	1
1930	226.090782893705	-660.31751264073	81	59	0
1931	215.113106895529	-642.35548504442	71	70	0
1932	208.152634333703	-630.082164924592	62	58	0
1933	201.192203049141	-617.808832940646	69	54	0
1934	194.231813042541	-605.53548908513	55	59	1
1935	187.27146431373	-593.262133366428	70	58	2
1936	180.283351362159	-581.915981736965	55	52	0
1937	173.323083591298	-569.6426022714	58	62	1
1938	166.362857098342	-557.369210939854	58	45	0
1939	159.402671883698	-545.095807741396	66	54	1
1940	151.919550955703	-532.806705921888	64	65	1
1941	144.408660524525	-521.444806353189	62	67	0
1942	137.448600475676	-509.171365829185	67	55	0
1943	130.488581705838	-496.897913437337	56	57	0
1944	119.511750729871	-478.935629788786	63	57	0
1945	108.535014517722	-460.973316785879	72	44	0
1946	101.575162193622	-448.699815202504	55	59	0
1947	94.61535114859	-436.426301753148	73	51	0
1948	87.6555813826853	-424.152776437812	72	55	0
1949	80.6958528960822	-411.879239257425	70	43	0
1950	73.7083357779775	-400.532905993052	65	56	0
1951	70.2145915012807	-394.85973490309	68	60	0
1952	62.7320047440007	-382.570470307022	53	55	0
1953	51.7836034008651	-363.680789522827	67	51	0
1954	44.8240826425026	-351.407191285864	63	55	0
1955	37.8367650421569	-340.060796909966	60	59	1
1956	30.8773252453539	-327.787174929865	67	47	1
1957	23.9179267283762	-315.513541084714	68	55	0
1958	16.9585694915731	-303.239895374514	64	49	0
1959	9.99925353488652	-290.966237799264	62	54	0
1960	3.01213274832116	-279.619784028269	51	54	1
1961	-3.94710224593291	-267.346102709882	68	50	2
1962	-10.9062959598377	-255.072409527376	57	49	1
1963	-20.8359932610765	-237.141163413413	59	57	0
1964	-30.737750483444	-218.282677479088	61	69	0
1965	-37.1459886348457	-205.0974330483	69	50	2
1966	-42.5083128191181	-191.943600029685	71	43	1
1967	-46.8247324747499	-178.821182427928	63	70	4
1968	-51.1411233859253	-165.69875996653	69	64	0
1969	-55.4574855527026	-152.576332644559	74	66	4
1970	-59.7738189751981	-139.453900463879	64	70	1
1971	-64.613052117289	-126.315749945119	64	71	0
1972	-69.45225337171	-113.17759342026	75	72	4
1973	-74.2914227383444	-100.039430891164	85	65	2
1974	-78.6076364691253	-86.9169776486233	110	88	2
1975	-82.9238214551588	-73.7945195473731	86	82	4
1976	-87.762898302055	-60.6563402125612	96	73	4
1977	-92.079024227336	-47.5338718518615	103	88	2
1978	-96.3951214074623	-34.4113986324519	113	102	5
1979	-100.711189842492	-21.2889205515385	109	87	8
1980	-105.027229532774	-8.16643761191517	118	100	5
1981	-109.866153227049	4.97176932916045	69	94	2
1982	-116.601568586426	24.6633709501475	83	87	3
1983	-123.336916912114	44.3549843300134	85	85	3
1984	-125.756320540269	50.9240984544158	64	74	5
1985	-130.044320501853	64.9738250514492	69	55	2
1986	-136.228750715847	85.576955021359	74	53	0
1987	-140.54455521435	98.6994779147208	71	62	0
1988	-144.860330967174	111.822005665861	60	53	1
1989	-149.176077974378	124.944538275711	60	60	1
1990	-153.491796235787	138.067075747065	55	60	1
1991	-157.807485751284	151.189618073404	50	61	2
1992	-162.123146520869	164.312165261246	61	59	0
1993	-166.438778544543	177.43471730873	67	54	0
1994	-171.277272350446	190.573001052253	55	41	1
1995	-176.115734267165	203.711290800013	64	53	0
1996	-180.954164294468	216.849586553872	73	48	1
1997	-185.79256243218	229.987888308242	76	42	0
1998	-190.630928680184	243.12619606778	66	47	0
1999	-195.469263038598	256.264509830624	63	53	0
[truncated: 141 more rows]
