# Supplementary material for: Bayesian algorithm to estimate position and activity of an orphan gamma source utilizing multiple detectors in a mobile gamma spectrometry system
Source: PLoS One. 2021 Jan 22;16(1):e0245440. doi: 10.1371/journal.pone.0245440 (PMC7822251; doi:10.1371/journal.pone.0245440)
Supplement: S1 Data — (GZ) [file pone.0245440.s001.gz › synth_data_Co-60_setup_5_real_1.csv]

	V1	V2	V3	V4	V5
1	290.621865132125	-447.123481402174	59	43	1
2	290.621865132125	-447.123481402174	66	46	0
3	290.621865132125	-447.123481402174	79	42	1
4	290.621865132125	-447.123481402174	67	36	0
5	290.621865132125	-447.123481402174	52	48	0
6	290.621865132125	-447.123481402174	62	40	0
7	290.621865132125	-447.123481402174	63	43	1
8	290.621865132125	-447.123481402174	56	31	0
9	290.649630366068	-446.1962651629	56	44	2
10	290.154377143539	-445.253387244418	61	48	0
11	288.640853145742	-443.351969365962	56	36	0
12	286.109060750459	-440.492010425776	78	46	0
13	282.559003694623	-436.673508584499	65	50	0
14	278.513703947479	-431.912124427035	56	48	1
15	274.49618212122	-426.223520155065	79	40	0
16	271.057226017409	-418.696143669076	56	45	2
17	267.646053107281	-410.241548030637	59	55	1
18	263.188867981255	-401.755619526841	57	40	0
19	258.208688976301	-393.254020515829	74	43	1
20	250.28488416702	-378.167903619818	68	36	0
21	244.837302057364	-367.796189277433	65	34	0
22	241.838128792238	-363.06610362418	71	40	0
23	235.344573025766	-352.663041186519	73	41	0
24	228.878829049703	-341.332752351649	77	39	1
25	222.413120451907	-330.002453285269	56	44	0
26	215.424443873868	-318.656473106705	67	36	0
27	208.958807385236	-307.326152771711	62	36	0
28	202.493206275278	-295.995822205208	66	57	0
29	195.504641241801	-284.649808074348	74	58	0
30	188.516114292142	-273.303782051429	73	43	1
31	181.5554156375	-261.030528079718	69	41	0
32	174.594758259773	-248.757262236439	70	45	0
33	167.634142159368	-236.483984528109	57	45	0
34	160.178370365698	-223.267801239155	61	40	0
35	152.694849369116	-210.978820348158	58	50	0
36	145.734361628012	-198.705505331978	61	31	0
37	138.250927580928	-186.416498069651	47	46	1
38	130.76753774134	-174.127477162518	71	44	0
39	123.807176762202	-161.854124831036	78	38	0
40	116.819052017992	-150.507976589724	73	45	1
41	106.364743745886	-132.561515995301	71	40	0
42	99.4045248429175	-120.288122112863	65	41	0
43	96.4335049723741	-114.630714274943	57	45	2
44	89.9685120713548	-103.300205748528	67	50	0
45	83.008391037758	-91.0267838975415	62	53	2
46	75.5253365445533	-78.7376620760188	69	45	1
47	68.0145100380178	-67.375742492266	61	48	0
48	61.0266963536851	-56.0294991843402	88	37	0
49	50.5728674471029	-38.0828960789368	66	43	2
50	43.6129723795457	-25.8094072192907	94	71	1
51	40.119129021361	-20.1362662585452	96	71	5
52	33.1592950732447	-7.86275959294289	121	105	7
53	22.7057082483661	10.0839147465304	234	251	15
54	15.7181485009496	21.4302352853119	234	220	21
55	11.7292499032919	28.0463117593899	163	161	11
56	4.24662040226394	40.3355636317283	108	99	2
57	-2.74083823408	51.6819155868143	96	62	3
58	-9.70042477361858	63.9554951824248	70	58	0
59	-16.659970033681	76.2290866458789	76	67	0
60	-23.6194740139763	88.5026899743825	59	64	0
61	-30.5789367143298	100.776305167936	55	49	1
62	-41.031973966572	118.72314235568	60	52	0
63	-47.9913342663203	130.99678722024	71	56	0
64	-51.4849207355292	136.670006256551	74	49	0
65	-61.4148301184177	154.601191844791	65	59	1
66	-67.8511242013774	166.859165635891	72	47	0
67	-71.3446532982634	172.532401633449	54	42	0
68	-77.7808898642543	184.790391147137	66	42	0
69	-83.6662952115876	197.959898736328	77	51	0
70	-90.1024550494622	210.217907870188	56	55	1
71	-96.0156377363019	222.460217915475	51	41	1
72	-101.377992501308	235.614042297937	54	39	0
73	-107.2911044223	247.856368976645	55	44	0
74	-112.681246615073	260.082992971875	62	54	0
75	-119.940211503534	279.790197591297	66	48	0
76	-124.779481569829	292.928341507912	56	48	0
77	-127.199104645115	299.497415719554	61	42	0
78	-132.038326879905	312.63556864392	60	53	0
79	-138.774174786638	332.327094661072	63	39	0
80	-143.090394789062	345.449546825141	66	42	0
81	-145.509955660847	352.018632439896	61	46	1
82	-149.826131760783	365.141092163511	67	55	0
83	-156.038882328081	384.816932467744	56	33	1
84	-162.774487590883	404.508500483818	71	33	0
85	-167.613464154245	417.646697821096	54	56	2
86	-170.032940477773	424.215798742138	72	44	0
87	-174.348956123344	437.338286001235	66	51	1
88	-178.664943023992	450.460778120905	54	49	0
89	-182.98090117937	463.583275099285	68	37	0
90	-189.193330721406	483.25916921068	70	44	0
91	-191.089824452298	489.812562445179	48	57	1
92	-193.509217798884	496.381678066216	77	43	0
93	-200.244446346886	516.073311601765	62	39	2
94	-204.560260775033	529.195832873695	65	49	0
95	-206.979607860383	535.764956898056	65	44	0
96	-211.29537838453	548.88748572953	77	47	1
97	-217.507531585346	568.563425849192	64	51	0
98	-224.242517482082	588.25510138087	60	40	0
99	-228.558173022931	601.377649648115	50	40	0
100	-230.45454368327	607.931062552147	80	52	2
101	-234.770156890736	621.053617836908	58	35	0
102	-241.504967169371	640.745323603041	53	53	1
103	-246.343394886993	653.883619350381	61	55	0
104	-248.762596787128	660.452769475989	60	32	0
105	-250.658905126154	667.006192454137	60	48	0
106	-254.974386619171	680.12877041474	62	43	0
107	-261.708995789522	699.820511458442	50	47	0
108	-267.920658619434	719.496533448808	64	49	1
109	-272.236025126651	732.61913084425	80	40	0
110	-277.074239049107	745.757464991882	69	50	1
111	-279.493334051571	752.326634318568	63	56	0
112	-281.389546491846	758.880072645843	56	44	0
113	-287.601017639099	778.556126603857	64	50	0
114	-291.916254000505	791.678746133111	75	32	0
115	-294.33529633953	798.24792475719	72	58	0
116	-301.069508002256	817.93973466754	65	49	0
117	-305.38465655176	831.06236931216	83	48	0
118	-310.222640730673	844.200744860806	77	36	0
119	-316.956695186032	863.892582489178	64	47	0
120	-321.271740763623	877.015234949067	78	55	0
121	-323.690682603105	883.584431875497	63	49	0
122	-328.005684274249	896.707091893069	63	46	1
123	-332.32065719791	909.82975676842	67	46	0
124	-335.673626093252	920.139301204123	65	49	1
125	-339.026577417681	930.448848575354	50	48	0
126	-341.912484443281	938.888227712363	62	40	1
127	-345.23748962977	950.124996091239	64	43	1
128	-346.115708491765	955.719770436175	64	43	0
129	-346.554816879274	958.517157700844	59	50	0
130	-346.443159994553	962.226019917056	64	40	0
131	-346.331503065012	965.934882152826	53	56	0
132	-345.696996742568	969.628003817052	70	49	1
133	-345.034577228536	974.248341148719	78	43	0
134	-345.50159771106	976.118512813002	50	40	0
135	-347.537162760796	978.035906626843	75	38	1
136	-350.646337504731	979.057568069547	63	45	1
137	-353.783426822745	979.152016205713	75	54	0
138	-356.453500905016	977.376293636858	71	40	1
139	-357.55503121909	975.553346422501	58	32	0
140	-357.722531492589	969.990053248592	72	40	0
141	-357.890031665389	964.426760116592	65	52	0
142	-354.948343733384	957.841800482012	56	41	0
143	-350.577666380268	946.573541808873	73	36	0
144	-347.224757248536	936.263984769583	65	48	0
145	-343.376889170031	925.011474912055	54	49	1
146	-339.034055325843	912.816013674252	58	29	2
147	-336.615155756706	906.246807427146	58	53	0
148	-332.300191229268	893.124138219282	58	38	0
149	-325.566260093998	873.432274524122	57	50	0
150	-323.147314261005	866.863076677546	70	52	0
151	-318.337305883353	852.797469950281	66	48	0
152	-313.527263302647	838.731869221665	72	59	1
153	-309.212148238672	825.609225925989	55	40	0
154	-302.505890640256	804.990187004209	70	43	0
155	-297.695733452972	790.924606070854	59	48	0
156	-293.380513331096	777.801980589516	76	45	0
157	-291.484329049941	771.248536514118	66	48	0
158	-289.065264462552	764.67935996782	57	48	1
159	-282.330899128166	744.987571856007	59	57	0
160	-275.596466756775	725.295795503072	63	46	0
161	-270.786116877047	711.230248164386	66	38	0
162	-266.498614781885	697.180437366478	80	46	0
163	-262.183188204595	684.057846975513	62	52	1
164	-259.764021964453	677.488688728772	72	52	1
165	-255.448551482114	664.366105895489	58	49	0
166	-248.713847723266	644.674376574345	61	45	0
167	-243.87541474594	631.536078385077	63	52	0
168	-239.559841294948	618.413513369858	82	41	0
169	-237.663489890168	611.860096155666	66	63	0
170	-232.852866919769	597.794596210122	71	41	0
171	-228.042209747655	583.72910226509	74	42	0
172	-223.726531242603	570.606555064209	66	46	1
173	-216.991509838437	550.914881180041	68	43	1
174	-212.675758683239	537.792346397415	78	48	0
175	-208.359978782246	524.669816472568	81	42	0
176	-203.521265925665	511.531568691134	55	39	0
177	-201.101897538931	504.962447050028	76	48	0
178	-199.205426962522	498.409049024805	75	40	0
179	-192.470160550496	478.717417979613	53	51	0
180	-187.631339227548	465.579190003686	59	49	0
181	-183.315397298604	452.456688157283	49	42	0
182	-178.999426624447	439.334191170521	73	44	2
183	-174.683427205018	426.211699041538	67	48	0
184	-167.947915788332	406.520110835321	56	56	0
185	-163.631843720563	393.397631126456	63	43	0
186	-161.735256476386	386.844251812436	60	38	0
187	-157.447010475793	372.794563543983	65	57	0
188	-153.158733641088	358.744880136102	61	34	1
189	-148.319635590655	345.606701361947	65	61	0
190	-141.55599058012	326.842374932952	78	35	1
191	-137.211879891809	314.647140501067	77	55	0
192	-132.372675687657	301.508981540799	77	49	1
193	-127.533439595602	288.370828584768	60	54	0
194	-122.694171615934	275.232681633905	68	44	0
195	-117.854871748714	262.094540689141	64	42	0
196	-115.4352098573	255.525472465903	60	46	0
197	-110.072925731598	242.37162949983	75	46	0
198	-101.76796446339	222.633023704402	58	51	0
199	-95.8547978643328	210.390705609694	78	54	0
200	-92.8842747504823	204.733157628216	67	52	0
201	-86.9710556993377	192.490852567367	63	42	0
202	-81.0578012214391	180.248556192033	62	49	0
203	-74.6215660034213	167.990561868064	66	52	1
204	-64.7195907787536	149.1321290005	70	35	0
205	-61.2538780046743	142.531683208421	75	47	2
206	-57.7603091748315	136.858456042595	72	40	0
207	-50.8009862905019	124.584794948809	67	58	0
208	-40.3480040929862	106.637933405116	66	44	0
209	-29.8949314118945	88.691098574549	63	46	1
210	-26.4291122425348	82.0906824218109	75	46	1
211	-19.4417682478088	70.7442904571071	64	69	3
212	-8.9606808439712	53.7247248003259	86	60	2
213	-2.00107379537076	41.4511468010023	97	77	7
214	1.46482952852966	34.8507543681189	104	93	7
215	8.42449929541908	22.5771941607818	193	184	15
216	18.8779950269382	4.63048399239779	368	411	46
217	25.865592961607	-6.71583074517548	145	223	14
218	32.8254048085073	-18.9893494043499	85	71	5
219	39.7852579345345	-31.2628561984748	85	66	0
220	46.7729733166052	-42.6091352924705	66	61	2
221	53.7329074021545	-54.8826183434576	62	48	1
222	60.6928827664815	-67.1560895266011	53	50	1
223	67.680715595081	-78.5023329770193	66	57	0
224	75.1915625844267	-89.8642527256161	61	51	0
225	82.6746375939692	-102.153374698013	64	45	0
226	89.6347778051277	-114.426796678454	60	58	0
227	96.5949592945981	-126.700206791051	61	51	1
228	103.55518206238	-138.973605038598	78	44	0
229	110.543252487201	-150.319775480777	68	34	2
230	117.503556212876	-162.593149984255	77	53	0
231	123.940914999868	-174.850830500014	61	40	0
232	130.406113947625	-186.181284834631	71	47	0
233	137.889526012761	-198.470305905677	62	38	0
234	145.372982285393	-210.759313330986	66	33	0
235	152.361287597741	-222.105412482284	77	40	1
236	159.349630994315	-233.451499744318	61	43	0
237	166.310218869185	-245.724791144952	59	49	0
238	173.270848021435	-257.998070676811	68	54	0
239	180.231518450775	-270.271338342689	74	58	0
240	187.19223015738	-282.544594139792	49	46	0
241	194.180770354287	-293.890621997416	70	40	0
242	201.141563016456	-306.163854049519	65	48	0
243	208.102396955539	-318.437074233778	61	50	0
244	215.09105459362	-329.783066444099	64	38	0
245	222.051969488093	-342.056262880564	72	36	1
246	229.012925659015	-354.329447449185	77	38	0
247	236.001700737164	-365.675404012203	57	47	0
248	242.990513898316	-377.021348685957	71	49	1
249	249.951590702345	-389.294497629628	73	48	0
250	256.912708782766	-401.567634704523	67	39	0
251	263.901639383112	-412.91354372818	63	49	0
252	270.86283841735	-425.186657055281	55	49	1
253	277.824078727572	-437.45975851547	72	43	0
254	284.81312676653	-448.805631889962	45	41	0
255	291.774448030163	-461.078709601425	81	39	1
256	298.735810569546	-473.351775444113	68	49	0
257	305.724976046069	-484.69761317037	76	56	0
258	312.686419538513	-496.970655264333	72	40	0
259	319.647904306185	-509.243685490452	65	43	0
260	326.114159761812	-520.573830340989	65	47	0
261	332.057421786303	-531.888308459893	61	34	0
262	337.505440679088	-542.259905754589	68	45	0
263	341.962931104063	-550.745752649382	71	64	1
264	344.879096326942	-558.2574138036	57	58	0
265	346.253926186298	-564.79489248246	70	52	1
266	347.133479388605	-570.38949970156	55	37	0
267	348.563821146439	-575.072544871829	52	52	0
268	351.095737644238	-577.932465341873	54	48	0
269	354.206193091231	-578.953605470248	59	49	0
270	357.34439969738	-579.047527027316	74	41	1
271	360.015070352179	-577.271360590123	72	51	0
272	361.172134844353	-573.593801265582	66	47	1
273	361.283130940457	-569.884935876355	66	53	0
274	359.825028437655	-566.129111371003	57	42	1
275	356.797831379517	-562.326326112263	69	41	0
276	353.275358631625	-557.580668423325	48	46	0
277	349.780645458552	-551.907791419886	60	44	0
278	346.31369425304	-545.307695119642	67	34	1
279	341.828448421496	-537.749068981968	62	43	1
280	337.370973416546	-529.263221627101	69	44	1
281	332.418244967237	-519.834496598691	61	51	0
282	326.942512977053	-510.390108381398	68	50	0
283	321.494564088818	-500.018496546894	82	51	0
284	315.028354791692	-488.688343953341	82	40	0
285	308.039158583328	-477.342521652579	53	33	2
286	301.050000457151	-465.996687460691	63	36	0
287	294.088644844189	-453.723625134677	61	32	0
288	287.127330506977	-441.450550939888	66	42	0
289	280.1660574454	-429.177464876324	58	49	0
290	273.204825659632	-416.904366943985	66	36	0
291	265.692850602733	-405.542808658443	71	42	0
292	258.208688976301	-393.254020515829	67	39	0
293	250.724571556028	-380.965218726546	68	50	0
294	243.240498341562	-368.676403290592	65	39	0
295	236.279477196105	-356.403242575005	57	50	0
296	229.318497326982	-344.130069993436	77	51	1
297	222.35755873454	-331.856885542162	63	40	0
298	215.396661418548	-319.583689223975	64	51	1
299	207.912803374173	-307.294809238054	64	52	1
300	200.401203664776	-295.93313169945	67	42	0
301	193.440431509924	-283.659898051061	71	50	0
302	186.479700632102	-271.386652534828	77	40	1
303	179.491220368014	-260.040611209348	76	45	1
304	172.530570446397	-247.767341948114	63	46	1
305	165.56996180187	-235.494060819037	68	51	0
306	158.581598980178	-224.147983845323	66	53	0
307	151.621071292204	-211.874678972177	88	37	0
308	144.660584882076	-199.601362227462	72	43	1
309	137.70013974933	-187.328033620492	67	33	1
310	130.739735894313	-175.054693144746	61	49	0
311	123.751569874759	-163.70855677221	55	39	0
312	116.791246977518	-151.435192549601	60	48	0
313	109.830965357949	-139.161816461943	64	52	0
314	102.842916782771	-127.815644443035	74	43	0
315	95.8827161215013	-115.542244609445	80	40	1
316	88.9225567385438	-103.268832909875	60	48	1
317	81.9624386337237	-90.9954093424603	71	40	1
318	75.0023618073901	-78.7219739099964	68	42	0
319	68.0145100380178	-67.375742492266	74	38	0
320	61.0545141706825	-55.1022833166644	63	39	1
321	54.0945595822413	-42.8288122713566	82	43	2
322	47.1068252591649	-31.4825452091172	81	49	3
323	40.1469516300713	-19.2090504225343	100	64	6
324	32.664153108024	-6.91985039040446	119	91	9
325	25.1535727666924	4.44214747473598	241	206	8
326	18.1938243058394	16.715679586865	274	247	25
327	11.2341171242879	28.9892235640436	181	151	16
328	4.24662040226394	40.3355636317283	119	92	5
329	-2.71300581883406	52.6091313520446	93	51	0
330	-9.6725907602231	64.8827109364793	70	64	2
331	-16.659970033681	76.2290866458789	83	58	0
332	-23.6194740139763	88.5026899743825	80	53	0
333	-30.5789367143298	100.776305167936	48	38	1
334	-37.5383581347414	113.049932229333	60	47	2
335	-44.4977382753859	125.323571153916	76	52	0
336	-51.4849207355292	136.670006256551	64	43	1
337	-58.4442199139739	148.943668923341	60	55	0
338	-64.8805316979997	161.201638001017	50	42	1
339	-71.3168051298126	173.459617291577	71	41	0
340	-77.7530402091215	185.71760679502	65	54	0
341	-83.6662952115876	197.959898736328	60	50	0
342	-89.5795147875324	210.202199362218	62	44	1
343	-95.4926989367814	222.444508676417	69	38	0
344	-101.377992501308	235.614042297937	54	50	0
345	-107.263247886091	248.783584592864	69	51	0
346	-112.653388815408	261.010208580643	57	60	0
347	-117.520564512699	273.221127883531	52	34	0
348	-122.359850522713	286.359268798493	73	34	1
349	-127.199104645115	299.497415719554	51	46	1
350	-132.038326879905	312.63556864392	75	37	0
351	-136.354590784933	325.758013247512	76	35	0
352	-140.670825945504	338.880462708883	58	42	0
353	-145.509955660847	352.018632439896	70	35	0
354	-149.826131760783	365.141092163511	58	47	0
355	-154.142279115738	378.263556743972	60	61	0
356	-158.458397725713	391.386026184075	61	45	0
357	-162.774487590883	404.508500483818	53	44	0
358	-167.613464154245	417.646697821096	57	50	0
359	-171.929494958196	430.769182380289	67	43	0
360	-176.24549701676	443.891671800986	61	41	2
361	-181.084381059161	457.029885943048	58	55	0
362	-185.400324056216	470.1523856204	64	45	0
363	-189.716238308058	483.274890158325	61	43	0
364	-194.032123814453	496.39739955496	59	44	1
365	-198.347980575287	509.519913808443	88	56	0
366	-202.663808590674	522.64243292436	65	45	0
367	-206.456706558238	535.749233786948	67	47	0
368	-210.772478653409	548.871762078255	56	41	1
369	-215.088222002902	561.994295228273	65	56	0
370	-219.403936606657	575.116833237	60	49	2
371	-223.71962246456	588.239376105368	48	54	0
372	-228.035279576492	601.361923830584	55	46	0
373	-232.873799817928	614.500202775002	63	50	0
374	-237.189397866721	627.622760760598	61	44	0
375	-241.504967169371	640.745323603041	67	47	0
376	-245.82050772605	653.867891306058	59	45	0
377	-250.13601953641	666.990463868715	62	27	0
378	-254.974386619171	680.12877041474	66	37	0
379	-259.289839365752	693.251353234053	56	50	0
380	-263.60526336584	706.373940912075	59	36	0
381	-267.920658619434	719.496533448808	50	58	1
382	-272.236025126651	732.61913084425	60	53	2
383	-277.074239049107	745.757464991882	66	56	0
384	-281.389546491846	758.880072645843	67	53	0
385	-285.704825187917	772.002685158513	65	50	0
386	-290.542946584465	785.141036109067	57	50	0
387	-294.858166215476	798.263658879325	62	56	0
388	-299.173357099819	811.386286505498	62	46	1
389	-304.011385969992	824.524654259905	58	41	0
390	-308.326517789159	837.647292144597	66	47	0
391	-312.641620861192	850.769934888929	62	45	0
392	-316.956695186032	863.892582489178	64	48	0
393	-321.271740763623	877.015234949067	71	43	1
394	-326.109616469825	890.153630303219	52	42	1
395	-330.424602981482	903.276293019764	78	52	0
396	-334.767472044856	915.47174504865	64	52	0
397	-338.615372284432	926.724246729165	82	47	0
398	-341.968310519762	937.033796621487	59	39	0
399	-344.826292889542	946.400393466465	69	43	1
400	-346.694387922355	953.881079955958	58	48	0
401	-347.544689367234	960.403070207685	67	46	1
402	-346.854352858383	965.950622810051	71	39	0
403	-345.696996742568	969.628003817052	69	47	0
404	-345.062491267105	973.321125576273	59	48	0
405	-345.50159771106	976.118512813002	66	45	1
406	-347.014314419823	978.020165868104	71	48	1
407	-349.57272599783	979.953301423229	52	51	0
408	-352.709814658563	980.047748793848	70	58	0
409	-355.930652469746	977.360551805235	63	37	0
410	-358.133713533229	973.714657387696	72	41	0
411	-358.273297631298	969.078579761088	55	42	0
412	-356.872248136438	963.468060689978	70	41	0
413	-354.425492951006	957.826058863662	54	48	0
414	-351.511709881888	950.313886238262	63	45	0
415	-348.653744885873	940.947284719907	67	53	0
416	-345.27291225869	931.564944888465	65	43	0
417	-341.397121398011	921.239652478136	54	56	0
418	-337.577134173887	909.059932852164	71	42	0
419	-333.785034110013	895.953001532704	71	42	0
420	-329.47004867869	882.830335562117	71	49	0
421	-324.632173166552	869.691936564632	70	50	0
422	-320.317128669529	856.569280852564	79	48	0
423	-316.002055425313	843.446629997343	64	38	0
424	-311.191992848762	829.381032264791	59	53	0
425	-306.381896069157	815.315440532751	67	63	0
426	-302.066731354513	802.192805333063	66	44	0
427	-297.751537893026	789.070174993016	69	40	1
428	-292.913443126774	775.931815595366	53	50	0
429	-288.598190600285	762.809195511974	60	48	0
430	-284.310808301496	748.759364744648	59	36	0
431	-279.50051767088	734.693806604482	58	38	0
432	-275.185175246675	721.571201635525	59	41	0
433	-270.869804075744	708.448601525277	57	37	0
434	-266.031521948287	695.310275727883	62	55	0
435	-261.193207931006	682.171955935657	69	50	0
436	-256.90563975292	668.122155931778	45	54	0
437	-252.618040738918	654.072360787541	56	51	0
438	-247.779631887272	640.93405779358	59	40	0
439	-242.941191146325	627.795760803856	55	53	0
440	-238.625610380026	614.673196864314	76	30	0
441	-234.310000867757	601.550637786277	80	55	0
442	-229.47146760294	588.412357598543	78	43	0
443	-224.660787068249	574.346867853776	59	42	0
444	-220.372970706027	560.297108872794	69	39	0
445	-216.057240981434	547.17457030993	62	47	0
446	-211.218580994813	534.036312924698	62	44	0
447	-206.902792207547	520.913784621283	72	48	0
448	-202.586974674661	507.791261174716	68	45	0
449	-197.748222165566	494.6530205952	80	47	1
450	-193.432345570414	481.530507409945	74	49	0
451	-189.116440230166	468.4079990834	67	62	0
452	-184.27759519947	455.269775305875	68	45	0
453	-179.961630797305	442.147277238779	60	44	0
454	-175.645637649752	429.024784029461	60	50	0
455	-170.806700097921	415.886577059515	50	42	0
456	-166.490647888859	402.764094110578	56	51	0
457	-162.174566935049	389.641616021283	64	51	0
458	-157.858457236376	376.519142790698	54	49	0
459	-153.54231879249	363.396674419753	59	48	1
460	-149.226151603798	350.274210909382	62	45	0
461	-144.9099556703	337.151752255857	52	53	0
462	-140.593730992114	324.029298463836	74	47	0
463	-136.277477569296	310.906849530526	63	43	0
464	-131.438265601755	297.768691767938	60	42	0
465	-126.59902174637	284.630540009588	61	39	0
466	-121.759746003605	271.492394255474	74	47	1
467	-116.397503855813	258.338542693295	64	40	0
468	-111.035226675391	245.184698407538	69	39	0
469	-105.64505841973	232.958076999523	63	43	0
470	-99.7319186471868	220.715753130615	80	42	0
471	-93.8465967400698	207.546222331002	49	47	0
472	-87.9333847390371	195.303915828466	80	45	0
473	-82.0201373117161	183.061618012376	59	43	0
474	-76.1068544577574	170.819328882731	61	38	0
475	-69.6705897378852	158.561342413537	80	46	0
476	-63.2342866656254	146.303366156295	75	47	0
477	-56.7979452412692	134.045400112867	64	43	0
478	-49.8386146334233	121.771740702912	59	46	1
479	-42.8792427454609	109.498093158007	51	43	1
480	-35.9198295774404	97.224457479082	79	54	1
481	-28.4095817007474	85.8623484345153	73	45	0
482	-20.92712952703	73.5730373319238	68	44	1
483	-13.9675911886152	61.2994389757514	81	56	4
484	-6.98017827124568	49.9530682330951	78	58	3
485	-0.0205589719116688	37.6794936172664	94	77	7
486	6.93910160689848	25.4059308711439	164	157	9
487	13.9266319727176	14.0595957692713	355	273	21
488	20.8863735120394	1.78605676442385	235	327	32
489	27.8461563306046	-10.4874703735113	126	116	10
490	34.8338041441748	-21.8337698318064	92	63	1
491	41.7936679225531	-34.1072732284665	71	65	1
492	48.753572979942	-46.3807647554204	66	47	0
493	55.7413382403902	-57.7270285710692	65	49	1
494	62.7291415861691	-69.0732804965228	72	52	0
495	69.6891672834172	-81.3467364041135	66	41	2
496	76.6492342590936	-93.6201804485172	70	52	1
497	83.6371550507029	-104.966396729462	59	44	0
498	91.1202823287458	-117.25550325308	66	63	0
499	98.6034538150998	-129.544596131891	55	67	0
500	105.591494757682	-140.890775050968	78	57	0
501	112.551767857454	-153.164158022031	60	39	1
502	119.512082235364	-165.437529126182	61	42	0
503	129.966532163846	-183.383955546655	68	51	0
504	136.926948937296	-195.657296977937	69	43	0
505	140.421072570898	-201.330355250277	61	45	0
506	147.409348401416	-212.676462878473	58	53	1
507	154.369865971559	-224.94977462478	69	54	0
508	161.330424819316	-237.223074505106	62	39	0
509	168.318818092754	-248.569146485068	64	43	0
510	175.279457896773	-260.842422619462	72	61	0
511	182.240138978173	-273.115686886013	72	49	0
512	189.228649693483	-284.461723221466	73	39	0
513	196.189411730971	-296.734963741153	77	46	2
514	203.150215045025	-309.00819239486	64	58	0
515	210.138843201566	-320.354193082079	56	47	0
516	217.127509441401	-331.700181879103	69	55	0
517	224.088433389668	-343.973374906927	60	46	0
518	231.049398614676	-356.246556065977	66	34	0
519	238.038182294578	-367.592509215698	83	53	1
520	244.99922847416	-379.865666628815	64	42	0
521	251.9603159299	-392.138812173158	57	41	0
522	262.443681890261	-409.157683964819	65	54	1
523	269.432640133891	-420.503583627753	59	59	1
524	272.899364339595	-427.103745201603	68	46	0
525	279.860613703553	-439.376843249425	57	42	0
526	286.821904343262	-451.649929432198	67	47	0
527	293.783236258605	-463.923003745265	52	48	0
528	300.772372254578	-475.26884994749	46	42	1
529	311.22838724067	-493.214813213795	48	48	0
530	318.189861223276	-505.487845970318	62	30	0
531	321.133708242618	-512.072308196686	65	46	0
532	330.076330814452	-528.116816718131	65	47	0
533	338.028470725811	-542.275561575778	62	38	0
534	339.981821979396	-546.974265743978	49	29	0
535	342.897980841983	-554.48592834454	60	48	0
536	345.814150628226	-561.997588779777	64	48	0
537	346.253926186298	-564.79489248246	72	45	0
538	347.133479388605	-570.38949970156	78	43	0
539	350.628205807996	-576.062378542498	70	43	0
540	353.683158660599	-578.937951656058	77	49	0
541	355.252261955873	-578.984912907705	80	55	1
542	359.519785476732	-576.328491137363	70	45	0
543	361.750666439417	-571.755021489225	63	53	0
544	361.283130940457	-569.884935875423	63	46	1
545	358.806712280435	-565.17058864329	57	40	1
546	354.321422358451	-557.611976156011	58	44	0
547	350.303676645097	-551.923445747234	77	55	0
548	346.31369425304	-545.307695119642	70	40	0
549	344.332584270509	-541.536210187711	68	53	1
550	339.875100083824	-533.050365556963	60	44	0
551	332.913516791014	-520.777369374409	67	41	0
552	327.933052088367	-512.275855203159	78	59	1
553	325.456706011959	-507.561487697996	68	42	0
554	319.981006109971	-498.117090153508	55	46	0
555	311.5337519272	-483.015434289351	59	44	1
556	308.562180872017	-477.358181124553	61	38	0
557	302.068279720319	-466.955224317499	69	49	0
558	292.107626504439	-449.952114791609	64	44	0
559	288.640853145684	-443.351969365962	66	49	0
560	281.651805208239	-432.006102079526	66	38	0
561	274.662795353623	-420.6602229001	53	37	0
562	267.178579996398	-408.371451129206	62	54	0
563	256.227732328116	-389.48249274306	75	49	1
564	252.761066929903	-382.882316811942	78	37	1
565	245.799993989873	-370.60917223338	70	39	0
566	235.344573025766	-352.663041186519	63	48	2
567	231.850193246035	-346.990063613281	63	47	1
568	224.366237263486	-334.701213645749	65	34	0
569	213.415779169824	-315.812140635215	68	39	0
570	206.45493538049	-303.538929060102	79	50	0
571	202.96063631092	-297.865926872939	69	41	0
572	199.466346761968	-292.192921709269	61	40	0
573	189.011323739658	-274.246672317386	59	47	0
574	178.556391194405	-256.300396204926	68	46	0
575	175.062169887417	-250.627370248549	59	48	0
576	168.101549126382	-238.354093374684	58	51	0
577	157.646797535825	-220.407763827592	60	46	0
578	150.686279169284	-208.134457279928	68	49	0
579	147.219934507681	-201.534191551618	77	54	2
580	140.259478856518	-189.260867208242	66	52	0
581	129.804971735284	-171.314466435462	76	43	1
582	126.310888508277	-165.641398898326	70	52	0
583	119.350555092387	-153.3680389449	72	46	1
584	108.896228928643	-135.421584735624	59	40	1
585	101.908189440728	-124.075411045924	52	42	0
586	94.4250194194028	-111.786323765293	71	43	1
587	86.9418936066795	-99.4972228417173	72	50	0
588	79.9539742695633	-88.1510117873549	62	59	0
589	76.4600288827787	-82.4779018023983	67	39	0
590	72.993908095581	-75.8775729555637	63	58	0
591	62.539977493987	-57.931000395678	76	58	1
592	52.0861373729422	-39.9844011189416	87	53	2
593	48.6200912198401	-33.3840515241027	87	56	3
594	45.1262347156298	-27.7109148101881	80	58	3
595	34.1495796847739	-9.7485778182745	110	90	8
596	26.6668158459943	2.54063313268125	195	186	14
597	19.6792325119604	13.8869468914345	269	260	18
598	9.22575859806966	31.8336556050926	137	149	11
599	2.2661033484037	44.1072148466483	107	83	2
600	-4.72134349442786	55.4535701926798	79	69	1
601	-11.6809177832329	67.7271531764418	67	50	1
602	-18.6404507925035	80.0007480261847	62	46	0
603	-25.5999425218324	92.2743547419086	75	33	0
604	-32.5593929713941	104.547973321751	77	62	0
605	-39.5466430017841	115.894388062879	69	43	0
606	-46.5060124896117	128.168030385859	65	45	0
607	-53.4653406972648	140.44168457482	65	42	0
608	-60.4524732771679	151.788134955801	84	53	0
609	-66.8887747472036	164.046107186005	67	46	0
610	-73.32503786491	176.304089627229	57	41	1
611	-79.7612626301707	188.562082282268	62	49	0
612	-85.6745076572988	200.80437712837	61	52	1
613	-91.5877172578475	213.04668066185	65	40	0
614	-97.473037193995	226.21620850265	69	51	0
615	-103.358318950399	239.385745019652	67	46	0
616	-108.720627325296	252.539579329081	68	51	0
617	-113.559967037523	265.6777094258	72	36	0
618	-118.427134054073	277.888629920781	61	42	0
619	-123.294271489722	290.099556426518	60	53	0
620	-128.133517848852	303.237704545259	73	41	0
621	-132.972732320253	316.375858668238	63	45	0
622	-137.288988910383	329.498304350302	68	31	1
623	-141.605216755881	342.620754891075	66	46	0
624	-146.444338707894	355.75892581977	46	40	0
625	-150.76050749264	368.881386620924	64	41	0
626	-155.076647532638	382.003852281719	66	61	2
627	-159.915676964622	395.142040017061	81	45	0
628	-164.231757943693	408.264515937306	68	39	0
629	-168.02489518252	421.371278419159	64	43	0
630	-172.340920242423	434.493763515726	66	41	0
631	-177.179828409862	447.631972854026	56	44	0
632	-181.495794408373	460.75446820911	68	46	0
633	-185.811731661321	473.876968425699	60	43	2
634	-190.650547307392	487.01519456692	67	46	0
635	-194.96642549854	500.137705042958	38	55	0
636	-199.282274944067	513.260220376775	78	41	0
637	-203.598095644207	526.382740571164	73	45	0
638	-207.913887598726	539.5052656224	61	41	0
639	-212.229650807683	552.627795534208	61	50	1
640	-216.545385270671	565.750330304727	68	52	1
641	-220.861090987921	578.872869933955	64	41	1
642	-225.176767959434	591.995414421894	67	44	0
643	-230.015309182112	605.133689765818	54	50	0
644	-234.330927090487	618.256244514138	62	46	2
645	-238.646516252775	631.378804118372	50	55	0
646	-243.484964951756	644.517096268013	60	62	0
647	-248.323381761147	657.655394420959	71	37	0
648	-252.638881542545	670.77796968352	71	37	0
649	-256.954352577799	683.900549806654	66	51	0
650	-261.269794866676	697.023134786636	59	49	0
651	-265.585208409	710.145724626258	82	39	0
652	-269.900593204773	723.26831932459	57	40	0
653	-274.215949254169	736.390918880701	59	40	0
654	-279.054152268392	749.529255435802	54	50	0
655	-283.369449253369	762.6518652495	60	45	1
656	-287.68471749156	775.774479920976	68	49	0
657	-292.522827979759	788.91283327993	65	51	0
658	-296.838037153124	802.035458208993	63	50	0
659	-301.153217579413	815.158087997697	68	47	0
660	-305.468369258626	828.280722645111	58	49	0
661	-309.783492190938	841.403362150304	66	41	0
662	-314.098586376233	854.526006513275	53	42	0
663	-318.413651814277	867.648655734956	56	41	0
664	-322.728688504954	880.771309816279	65	45	0
665	-327.043696448498	893.893968752585	61	53	0
666	-331.8815324998	907.032371305861	64	31	0
667	-336.224393022188	919.227824954316	63	46	0
668	-339.549431467371	930.464588294737	80	56	1
669	-342.407424328499	939.831183339469	51	41	0
670	-344.798379155225	947.327609010972	68	48	0
671	-346.66647371935	954.808295502327	62	46	0
672	-347.544689367234	960.403070207685	50	59	0
673	-347.405117110582	965.039147973061	50	47	0
674	-346.742695437802	969.659485055134	69	52	0
675	-345.613254317257	972.409650522284	67	37	0
676	-345.529511866742	975.19129723683	78	45	0
677	-347.014314419823	978.020165868104	61	32	1
678	-349.57272599783	979.953301423229	81	43	0
679	-352.709814658563	980.047748793848	59	46	0
680	-355.902736076852	978.287767345086	74	43	0
681	-358.077879874443	975.569088445045	81	37	0
682	-358.217464000511	970.933010809124	68	43	0
683	-357.339265093207	965.338233653456	67	58	0
684	-355.415362289932	959.711973205209	84	37	0
685	-352.996518321452	953.142756756395	63	37	1
686	-350.110643941502	944.703369684517	69	55	1
687	-346.729817918967	935.321028591134	59	42	0
688	-343.348975946312	925.938690437935	81	42	0
689	-339.473174603598	915.613399950787	55	46	0
690	-335.653175971296	903.433682242408	61	48	0
691	-331.338205171516	890.311014114879	58	56	0
692	-327.023205624253	877.188350845128	72	45	0
693	-322.70817732974	864.065692433156	80	31	0
694	-317.870256708877	850.927301838994	70	39	0
695	-313.060210128955	836.86170171015	73	42	1
696	-308.772996292566	822.811843418516	61	59	1
697	-304.457847780432	809.689205518924	76	35	0
698	-299.61980043212	796.55083772447	58	40	0
699	-294.781721193693	783.412475933321	60	47	0
700	-290.466483298398	770.289853691123	73	47	0
701	-286.179116099316	756.240020764992	56	40	1
702	-281.368841465155	742.174460228533	75	55	0
703	-276.530635500734	729.036121237092	69	38	0
704	-272.215277389798	715.913519510999	64	45	0
705	-267.899890532193	702.790922640823	68	52	0
706	-263.612368925824	688.741115082055	49	39	0
707	-259.324816483888	674.691312381066	81	49	0
708	-254.486455049308	661.553000985645	76	45	0
709	-250.170949548483	648.430424091406	57	39	0
710	-245.855415301456	635.307852054946	59	37	1
711	-241.016961342655	622.16955746524	59	46	0
712	-236.178475494438	609.03126887884	62	48	0
713	-231.890738221526	594.981496941298	59	39	0
714	-227.602970113046	580.931729864329	75	31	0
715	-222.764389431686	567.793458075263	57	36	0
716	-218.448675908672	554.670916814357	79	53	0
717	-214.132933639979	541.548380410299	71	40	0
718	-209.294260435854	528.410125426017	71	45	0
719	-204.978459104663	515.287599281408	66	31	1
720	-200.690507850726	501.237862433307	57	37	0
721	-195.879618634877	487.172408682294	79	51	0
722	-191.563727409462	474.049897654913	59	42	0
723	-187.247807438544	460.927391486242	69	46	1
724	-182.931858722528	447.804890177213	62	57	1
725	-178.615881261125	434.682393726893	70	44	0
726	-173.776960070652	421.544183146209	69	51	0
727	-168.938006991986	408.405978570692	65	35	0
728	-164.621940152952	395.28349777963	76	39	0
729	-160.828764266858	382.176739150658	59	44	0
730	-156.512641508947	369.054267538711	69	50	1
731	-152.19649000623	355.931800785474	67	50	0
732	-147.880309758417	342.809338890016	49	34	1
733	-143.041174783662	329.671166718006	76	54	0
734	-138.724935475388	316.548715082929	60	47	0
735	-133.885738297016	303.410554315895	58	58	0
736	-128.523578532273	290.256686226465	65	50	0
737	-123.684316006314	277.118538072333	57	57	1
738	-118.845021592686	263.980395922437	49	40	1
739	-113.454901992285	251.753763923422	65	34	0
740	-108.064749889192	239.527139210142	61	39	0
741	-103.225358978671	226.389016288333	64	35	0
742	-97.8629962696577	213.235189863481	66	43	1
743	-91.9498042194755	200.992877549492	81	45	0
744	-86.0365767427138	188.75057392288	62	41	2
745	-79.6282195018139	175.565356099978	64	55	1
746	-73.1919724598993	163.307364112698	71	49	0
747	-66.7556870655972	151.049382339232	56	53	1
748	-59.7964145163423	138.775705970824	60	47	0
749	-52.8371006866219	126.502041470259	71	46	0
750	-45.8777455768432	114.228388834745	75	54	1
751	-38.8905085913138	102.881963756867	64	48	3
752	-31.9310725197429	90.6083348635584	53	56	0
753	-24.9715951682301	78.3347178343683	65	67	2
754	-17.9842407329706	66.9883283991367	70	61	1
755	-11.0246824201895	54.714735112153	77	57	2
756	-4.06508282787399	42.4411536930129	79	66	9
757	3.44535070611164	31.0791028793901	154	98	8
758	10.9279958392144	18.7898499611765	276	222	20
759	17.8877206005855	6.51630586385727	376	417	39
760	24.8753126386437	-4.83001056686044	177	232	15
761	31.8351183604682	-17.1035309201106	101	78	7
762	38.7949653611286	-29.3770394092426	79	49	1
763	45.782674846414	-40.7233201982453	79	53	0
764	52.742602806713	-52.9968049414456	67	49	1
765	59.702572045906	-65.2702778195962	56	33	0
766	66.690398977953	-76.6165229650214	62	38	0
767	73.6782639948651	-87.962756222114	66	51	0
768	80.6383538735099	-100.236193477176	69	69	0
769	87.5984850304085	-112.509618866257	70	42	0
770	94.5586574657937	-124.783032389358	65	40	1
771	101.518871179433	-137.056434044614	70	57	0
772	108.506933001918	-148.402607901953	62	57	0
773	115.467227673449	-160.675985813141	58	40	0
774	122.427563623001	-172.949351857416	70	47	1
775	129.415742890036	-184.295490069315	62	41	0
776	136.376159796782	-196.568832369521	72	45	1
777	143.336617981491	-208.842162800953	68	53	0
778	150.324914691853	-220.188265367411	64	38	0
779	157.285453833523	-232.461572055705	71	56	1
780	164.246034252457	-244.734866874292	59	49	0
781	171.757444312389	-256.096610088833	79	54	1
782	179.241104524641	-268.38555567991	61	49	0
783	186.201810106228	-280.658813171089	60	57	0
784	193.190344406641	-292.004842724651	59	33	0
785	200.178916790755	-303.350860389881	69	59	0
786	207.139743007021	-315.624082255177	57	41	0
787	214.100610499794	-327.897292253561	82	46	1
788	221.089300324616	-339.243274270557	71	50	0
789	228.050248772837	-351.516460523009	68	49	0
790	235.011238497391	-363.789634907618	67	45	1
791	242.000045762223	-375.135581275448	77	36	1
792	248.961116441467	-387.408731912263	65	49	0
793	255.92222839687	-399.681870680302	68	39	0
794	262.911153100955	-411.027781401761	68	45	0
795	269.900115887867	-422.373680228367	82	36	0
796	276.861348475446	-434.646783370525	71	51	0
797	283.822622338543	-446.91987464577	65	45	0
798	290.81170256366	-458.265737825073	53	58	3
799	297.7730573804	-470.538805350661	74	51	1
800	304.734453472542	-482.811861007474	59	54	0
801	311.723651135049	-494.157688537613	60	57	0
802	318.189861223276	-505.487845970318	69	42	0
803	324.160837123462	-515.875119418837	73	44	1
804	329.608814822801	-526.246727346443	54	43	0
805	334.561545647739	-535.675455479883	69	42	0
806	339.019022790424	-544.16130563058	75	48	0
807	342.430455743743	-552.615840525366	60	38	0
808	344.851343695482	-559.184630108066	60	46	0
809	346.253926186298	-564.79489248246	66	44	1
810	347.16123142885	-569.462283400819	66	41	0
811	348.619324532629	-573.218112271279	54	46	0
812	351.151239898114	-576.078032727353	69	56	0
813	354.233943544619	-578.026389155537	64	50	0
814	357.372149481438	-578.12031070143	64	36	0
815	360.070568818657	-575.416927915066	59	49	0
816	361.722917528357	-572.682237838395	86	45	0
817	361.806164269918	-569.900588791817	69	47	1
818	360.348061317869	-566.144764468074	67	49	1
819	358.366928666073	-562.373286321759	58	52	1
820	355.83501737623	-559.513369970955	57	54	0
821	352.807828699588	-555.710581794381	72	60	2
822	349.836148760689	-550.053358757868	64	40	0
823	346.864476990129	-544.396133547649	78	36	0
824	343.397536915785	-537.796034717001	66	32	0
825	336.931208792783	-526.465916772373	66	51	1
826	329.446618789225	-514.177258680575	59	33	0
827	326.447243761795	-509.447234882042	60	47	0
828	323.447875533719	-504.717208896764	76	41	0
829	314.477571397263	-489.599901552312	53	46	0
830	308.50665862282	-479.212613658048	66	43	0
831	301.545258671918	-466.939564048313	74	48	0
832	290.566334672505	-448.977913875133	65	36	0
833	283.082021134789	-436.689171190374	70	43	0
834	279.615273165342	-430.089018127881	69	48	0
835	272.654041246045	-417.815919328481	72	60	1
836	262.22615662578	-398.942640777677	80	28	0
837	258.759473767714	-392.342469935305	65	40	1
838	254.742017224489	-386.653846277855	68	36	1
839	247.230146877992	-375.292254299857	62	45	1
840	236.77470751293	-357.346127032302	76	32	0
841	226.34713856579	-338.472756909207	67	49	0
842	222.880563669198	-331.872555562295	61	36	1
843	219.386218348227	-326.199567377567	57	52	0
844	208.408021328563	-308.237697143108	66	47	2
845	200.924204315932	-295.948804420419	61	35	1
846	193.963430696516	-283.675571630709	55	40	1
847	183.508452785492	-265.729308225214	53	42	1
848	180.014216737414	-260.056286506355	64	54	0
849	173.053565351234	-247.783018101938	70	44	0
850	166.092955242377	-235.509737829678	67	38	0
851	162.598768394499	-229.836701259948	55	46	0
852	155.61042326194	-218.490619201213	55	37	0
853	145.15577550407	-200.544257818721	60	47	0
854	138.195327309018	-188.27093005646	53	42	0
855	134.701218224713	-182.597869719379	64	48	1
856	124.246751423576	-164.651454901323	76	39	0
857	113.820180825191	-145.777797412127	59	46	0
858	106.859917581256	-133.504416243173	68	44	0
859	103.36589737772	-127.831329177134	64	42	1
860	99.8718866953859	-122.158239138313	63	37	0
861	92.9117044098093	-109.884834226221	64	48	1
862	82.4576019215165	-91.9383125565946	63	55	0
863	75.469707523298	-80.5920938616619	56	44	2
864	68.5096673147636	-68.3186473995447	77	56	0
865	61.5496683848905	-56.045189069584	63	52	1
866	54.5897107336787	-43.7717188727111	69	49	3
867	47.6297943613608	-31.4982368098572	90	59	3
868	44.1359408053104	-25.8250992503017	72	66	5
869	37.1760855522589	-13.5515993824229	121	85	6
870	30.2162715782761	-1.27808764856309	156	130	13
871	23.2286723920843	10.0682201432064	257	222	22
872	12.7751739079831	28.0149199124426	184	175	10
873	5.81550201401114	40.2884731935337	111	111	5
874	-1.1441286005429	52.5620383406058	82	74	4
875	-8.1037179355626	64.8356153536588	86	61	1
876	-12.1203712951392	70.5244993278757	81	57	0
877	-23.0965192241129	88.4869896667078	67	56	0
878	-33.5496197383618	106.43380776234	64	46	1
879	-37.0432465659687	112.107014494017	76	52	0
880	-44.0026297692093	124.38065257296	75	50	0
881	-54.455549316539	142.327524097636	61	52	0
882	-57.9491174189607	148.00074864924	55	47	0
883	-64.3854321531835	160.258716939948	73	44	1
884	-73.76443595608	179.101443086751	66	43	0
885	-80.2006547978381	191.359436508268	57	52	2
886	-86.6368352871505	203.617440145463	53	36	1
887	-89.5795147875324	210.202199362218	62	40	0
888	-95.4926989367814	222.444508676417	63	50	0
889	-103.825544262538	241.255886469036	57	46	0
890	-106.245232893561	247.824947763234	67	57	1
891	-111.607520432794	260.978786033578	64	52	1
892	-119.389420139196	280.7017009845	54	50	1
893	-121.809059366991	287.270771888085	84	41	0
894	-124.256551197788	292.912628691643	65	40	0
895	-129.123652675597	305.12356240768	61	39	0
896	-135.859527689812	324.815083382651	71	41	0
897	-140.17576546449	337.937532305717	57	43	0
898	-145.014897906629	351.075701435097	55	42	0
899	-149.85399846104	364.213876568712	71	48	1
900	-151.7227485599	371.694465727545	61	48	0
901	-157.907610461349	392.297524745576	75	45	0
902	-162.223700854287	405.419998504221	68	51	1
903	-166.539762502187	418.542477120645	67	46	0
904	-170.855795405107	431.664960597642	64	50	0
905	-175.722584715753	443.875952539966	55	64	0
906	-182.48586581595	462.640339409932	64	62	0
907	-186.80179784022	475.762840705924	60	35	0
908	-191.117701119219	488.885346860625	64	46	0
909	-193.014188915025	495.438741056249	67	38	0
910	-197.825076130976	509.504191780463	54	36	1
911	-204.532380864082	530.123048458248	65	51	0
912	-208.325265097723	543.229851239361	66	52	0
913	-212.668904448394	555.425166107714	66	37	1
914	-217.535414623329	567.636210270226	60	34	0
915	-221.851115111902	580.75875098072	67	51	2
916	-223.747507011634	587.312160526402	56	42	0
917	-228.063165166939	600.434708254412	61	41	0
918	-234.770156890736	621.053617836908	66	41	0
919	-237.161510075501	628.549976334907	67	48	0
920	-241.477078334894	641.672539178282	61	41	0
921	-247.688933692756	661.348528419621	81	50	0
922	-252.032322259212	673.543887566775	64	37	1
923	-256.898567508266	685.754980942234	55	49	0
924	-259.317732482043	692.324137665331	69	42	0
925	-261.214007710572	698.877565920353	80	42	0
926	-267.948553822411	718.569317882881	55	30	0
927	-272.786799217574	731.707646633498	73	53	1
928	-277.102136450296	744.830249430612	69	44	0
929	-281.417444936349	757.952857083641	63	39	0
930	-285.704825187975	772.002685158513	58	53	1
931	-289.992174603336	786.052518090233	58	37	0
932	-294.307394762407	799.175140317529	67	44	1
933	-301.041604804574	818.866950226016	67	55	0
934	-305.879618146748	832.005320373923	62	42	1
935	-308.298612858925	838.574507698417	60	38	0
936	-312.613714887644	851.697150442749	67	33	1
937	-316.928788169171	864.819798042998	64	43	1
938	-321.243832703447	877.942450501956	45	40	0
939	-327.977774593164	897.634307444096	73	44	0
940	-330.396692723094	904.203508567996	79	53	1
941	-334.216705012601	916.38322147727	66	53	0
942	-339.988547794346	933.261974713765	72	43	0
943	-343.369390032312	942.644310317934	71	42	0
944	-344.798379155342	947.327609010972	70	50	0
945	-346.14362258598	954.79255488608	71	45	0
946	-347.433031567489	964.111932417378	59	42	0
947	-347.377202650823	965.966363530606	75	40	1
948	-347.237630310236	970.60244133044	74	41	1
949	-347.592991973273	976.181475490332	75	34	0
950	-349.628556114214	978.098870296963	73	38	0
951	-351.169185726903	979.07330926694	69	56	0
952	-354.362107158056	977.313326687552	65	46	0
953	-357.55503121909	975.553346422501	70	35	0
954	-358.189547180838	971.860226333141	55	42	0
955	-358.824063989508	968.167106340639	54	48	0
956	-356.900164596096	962.540845169686	72	40	0
957	-354.014305244666	954.101455216296	79	43	0
958	-351.595455453149	947.532239664346	52	53	0
959	-348.709573874774	939.092853669077	59	50	1
960	-347.280585539818	934.409553719684	58	43	0
961	-343.89974388096	925.027215144597	66	45	0
962	-338.594935352274	910.018627460115	74	49	0
963	-334.747017094807	898.76612623781	71	53	0
964	-330.404127842165	886.570674719289	81	50	0
965	-327.985197954345	880.00147387106	67	51	0
966	-323.670175932173	866.878814379685	61	46	0
967	-316.936156984011	847.186965798959	77	56	0
968	-314.517180832627	840.617773350328	82	45	0
969	-309.70710973168	826.552177419886	75	51	0
970	-302.505890640256	804.990187004209	63	56	0
971	-298.218604215595	790.940340584144	68	44	0
972	-293.903385664977	777.81771456264	78	56	0
973	-289.093164597405	763.752144425176	62	49	1
974	-284.282909327128	749.686580288224	60	46	0
975	-279.967599307362	736.563969920389	76	57	1
976	-278.071372545965	730.01053256169	56	45	1
977	-273.261036873271	715.944982219487	70	47	0
978	-266.031521948287	695.310275727883	62	38	0
979	-261.193207931006	682.171955935657	79	49	1
980	-256.877747378545	669.049371482804	64	44	0
981	-252.562258079706	655.926791888662	57	47	0
982	-247.751741713902	641.861273345537	62	38	1
983	-245.360415502975	634.364908548072	68	36	0
984	-242.941191146325	627.795760803856	63	52	2
985	-238.102718515845	614.657469814643	61	37	2
986	-231.367844000051	594.965770734474	80	49	0
987	-224.660787068249	574.346867853776	80	49	0
988	-220.372970706027	560.297108872794	66	44	0
989	-216.057240981434	547.17457030993	55	39	0
990	-211.218580994813	534.036312924698	76	42	2
991	-206.902792207547	520.913784621283	60	54	0
992	-202.614853960753	506.864045610651	69	43	1
993	-197.803978425276	492.798589463346	62	42	0
994	-193.488099743787	479.676076273434	51	44	1
995	-189.17219231691	466.553567946889	64	37	0
996	-184.333344976592	453.415344165638	75	31	0
997	-180.017378487973	440.292846095748	76	45	0
998	-175.701383253967	427.170352886431	59	47	0
999	-170.862443392514	414.032145909965	82	51	1
1000	-166.023471642809	400.893944937736	58	53	0
1001	-161.735256476386	386.844251812436	71	42	0
1002	-157.447010475793	372.794563543983	54	45	0
1003	-153.130866288033	359.672095712274	60	45	0
1004	-151.234245003259	353.118721674196	73	34	0
1005	-146.890192636871	340.923476437107	55	63	0
1006	-140.126532800612	322.159152528271	61	49	1
1007	-135.287347267091	309.020989963785	77	40	0
1008	-130.4481298459	295.882833403535	57	44	0
1009	-125.608880536922	282.744682848454	61	50	0
1010	-123.189243924571	276.175609822385	80	40	0
1011	-118.349946784147	263.037468275055	63	37	0
1012	-111.09094128455	243.330267212354	73	42	0
1013	-105.728626538767	230.176430191845	73	56	0
1014	-102.785986691772	223.591659359634	69	50	0
1015	-96.87282439298	211.349339808337	80	48	0
1016	-88.0169404738117	192.52226895839	67	38	0
1017	-81.5807450717548	180.264263625257	61	49	1
1018	-75.1445113172522	168.006268505007	73	44	0
1019	-68.7082392103621	155.748283598572	65	55	2
1020	-65.2146916957572	150.075050070882	66	36	0
1021	-58.255413154664	137.801376265474	68	41	0
1022	-47.802496614866	119.854495647363	74	43	1
1023	-44.3088903751341	114.181279940531	65	50	1
1024	-37.3494895916665	101.907641741447	67	35	1
1025	-26.9242299475591	83.0335988346487	60	38	0
1026	-19.9647251652787	70.7599902972579	68	43	2
1027	-12.9773444374441	59.4136093594134	66	64	3
1028	-6.01775869401172	47.1400245623663	62	56	2
1029	0.941868329013232	34.8664516331628	104	86	8
1030	7.92936650564661	23.5201063361019	197	175	10
1031	14.8890744892997	11.2465571491048	364	336	36
1032	21.8488237519632	-1.02698017284274	176	317	30
1033	28.8086142939865	-13.3005056297407	140	117	3
1034	35.7684461150202	-25.574019218795	83	58	3
1035	43.2791108647943	-36.9359972309321	56	53	0
1036	50.7898164069629	-48.2979615731165	70	53	1
1037	57.7497717974475	-60.5714378273115	59	51	1
1038	64.7097684666514	-72.8449022155255	55	52	0
1039	71.6976216904004	-84.1911388617009	66	47	2
1040	78.6576993186027	-96.4645795058459	56	45	1
1041	82.1238471721881	-103.064903321676	55	40	0
1042	85.6178182252333	-108.738008281216	46	58	0
1043	96.0719788242714	-126.684521240182	56	54	0
1044	106.526229903044	-144.631007481366	60	46	0
1045	113.486512324249	-156.904388780706	80	49	1
1046	120.446836023533	-169.17775821127	70	47	0
1047	127.435003497463	-180.523899815045	63	45	0
1048	134.395408154174	-192.797245500609	61	45	1
1049	141.355854088673	-205.070579322055	72	50	0
1050	148.344139006163	-216.416685278527	66	49	0
1051	155.332462007878	-227.762779345736	60	42	0
1052	162.29302857857	-240.036077541299	58	44	0
1053	169.2536364267	-252.309363870881	55	40	0
1054	176.214285552211	-264.58263833262	80	47	0
1055	183.697974340233	-276.871575750411	61	42	0
1056	191.209495234711	-288.233283457346	53	39	0
1057	198.170269522176	-300.506520589814	59	39	0
1058	201.636779393128	-307.106742746197	76	55	0
1059	208.625400300487	-318.452745989896	49	59	0
1060	219.108403067687	-335.471728560515	71	44	0
1061	226.069339265814	-347.744918198325	71	44	0
1062	233.030316740798	-360.018095969222	64	47	0
1063	240.019112213107	-371.364045727998	66	50	0
1064	246.980170642433	-383.637199753895	79	45	0
1065	250.446828173357	-390.237380396575	61	53	0
1066	257.43572204368	-401.583300451748	60	39	0
1067	267.891363919654	-419.529374429956	63	53	0
1068	274.852585855406	-431.802480971441	58	45	0
1069	281.841616205813	-443.148359432817	54	54	0
1070	288.802919095091	-455.421442226507	72	34	1
1071	295.764263259945	-467.694513150491	70	40	0
1072	302.753411048325	-479.040355960838	69	53	0
1073	309.714836166298	-491.313403138891	64	46	1
1074	316.676302559732	-503.586438445374	76	27	0
1075	323.142541002599	-514.916588013992	75	40	2
1076	329.085786689713	-526.23107048776	73	54	0
1077	334.533790606831	-536.602671773173	60	51	0
1078	339.486545265594	-546.031393867917	53	49	0
1079	343.421012350009	-554.501583495177	62	61	0
1080	345.814150628052	-561.997588779777	63	48	0
1081	347.18898347189	-568.535067100078	59	45	0
1082	348.619324532629	-573.218112271279	70	47	0
1083	351.123488769808	-577.005249034613	54	53	1
1084	354.729227523145	-578.969259219244	55	38	0
1085	358.418218135077	-578.15161738079	57	48	0
1086	361.116636812978	-575.448233952746	67	46	0
1087	362.273699992802	-571.770674346015	77	50	0
1088	362.329197600193	-569.916241642088	59	43	0
1089	361.861662111536	-568.046156086028	71	41	0
1090	358.366928666073	-562.373286321759	62	44	0
1091	353.826141235011	-556.669105983339	54	60	0
1092	352.312548142509	-554.767711438239	74	36	0
1093	348.322559858847	-548.151962752454	65	36	0
1094	342.351477918506	-537.764724289067	69	49	0
1095	337.894001900451	-529.278877484612	72	48	0
1096	332.941272325523	-519.850153067149	49	49	0
1097	327.46553920873	-510.405765525997	69	51	0
1098	321.494564088818	-500.018496546894	64	50	0
1099	315.028354791692	-488.688343953341	60	39	0
1100	308.039158583328	-477.342521652579	71	49	0
1101	301.050000457151	-465.996687460691	54	48	1
1102	294.088644844189	-453.723625134677	58	33	0
1103	287.127330506977	-441.450550939888	72	53	0
1104	280.138289818598	-430.104681097902	67	47	0
1105	273.177056434797	-417.831583155319	55	42	0
1106	265.692850602733	-405.542808658443	53	41	0
1107	258.208688976301	-393.254020515829	79	45	2
1108	251.247582349519	-380.980885252357	61	47	0
1109	244.286516998895	-368.707738122903	65	40	1
1110	237.325492924487	-356.43457912188	70	47	0
1111	230.364510126587	-344.161408255808	60	46	0
1112	222.880563669198	-331.872555562295	75	47	0
1113	215.396661418548	-319.583689223975	59	41	2
1114	208.435805379122	-307.310481037013	73	44	0
1115	201.447204968019	-295.964477078989	61	44	0
1116	194.48642988439	-283.691245145164	67	35	0
1117	187.525696077559	-271.418001345359	68	46	0
1118	180.537213107746	-260.071961739101	70	36	0
1119	173.576560257177	-247.798694191501	61	42	0
1120	166.615948683757	-235.525414778851	49	34	2
1121	159.655378387775	-223.252123496495	80	40	0
1122	152.694849369116	-210.978820348158	73	57	0
1123	145.706563200394	-199.63272133749	74	42	0
1124	138.223127443634	-187.343714063987	61	55	0
1125	130.739735894313	-175.054693144746	69	54	0
1126	123.751569874759	-163.70855677221	75	43	0
1127	116.791246977518	-151.435192549601	65	33	0
1128	109.830965357949	-139.161816461943	71	41	1
1129	102.842916782771	-127.815644443035	72	46	0
1130	95.8827161215013	-115.542244609445	61	37	0
1131	88.9225567385438	-103.268832909875	59	65	0
1132	81.9624386337237	-90.9954093424603	74	53	0
1133	75.0023618073901	-78.7219739099964	83	48	0
1134	68.042326259776	-66.4485266106203	70	51	1
1135	61.0823319905903	-54.1750674443319	63	55	0
1136	54.0945595822413	-42.8288122713566	78	47	0
1137	47.1346462724614	-30.5553293619305	89	53	4
1138	40.1747742415755	-18.2818345865235	84	84	5
1139	33.1871192800463	-6.93554376903921	129	109	10
1140	26.2273282092065	5.33797474950552	218	177	11
1141	19.2675784174935	17.6115051349625	239	224	26
1142	12.280040903599	28.9578315941617	154	156	9
1143	5.32037207239773	41.2313857236877	113	106	3
1144	-1.63925547944382	53.504951717332	90	62	1
1145	-8.62667554471409	64.8513138182461	85	61	1
1146	-15.5862221356947	77.1249035559595	75	55	0
1147	-22.5457274467335	89.3985051577911	51	48	0
1148	-29.5330300629139	100.744902901351	62	54	0
1149	-37.0154062741785	113.034230206162	82	59	0
1150	-44.4977382753859	125.323571153916	66	48	0
1151	-51.4849207355292	136.670006256551	66	37	0
1152	-57.9212723353412	148.927964325994	63	61	0
1153	-64.3575855829404	161.185932609253	84	49	0
1154	-71.3168051298126	173.459617291577	63	29	0
1155	-77.7530402091215	185.71760679502	79	50	0
1156	-83.6662952115876	197.959898736328	61	47	0
1157	-89.5516623794683	211.129414998926	77	49	0
1158	-95.4648451536195	223.371724304743	68	58	0
1159	-101.377992501308	235.614042297937	76	55	1
1160	-106.7403122338	248.767873955891	69	58	0
1161	-111.579662853444	261.906001647934	72	59	1
1162	-116.941914093855	275.059847190045	52	46	0
1163	-122.304130301403	288.213700008579	62	43	0
1164	-127.171243381104	300.424631320871	64	45	0
1165	-132.038326879905	312.63556864392	73	30	0
1166	-136.354590784933	325.758013247512	79	45	0
1167	-140.670825945504	338.880462708883	70	45	0
1168	-144.987032361212	352.002917029895	70	46	0
1169	-149.303210031998	365.125376212411	59	48	0
1170	-154.142279115738	378.263556743972	58	39	0
1171	-158.458397725713	391.386026184075	69	33	0
1172	-162.774487590883	404.508500483818	76	52	0
1173	-167.090548711072	417.630979643203	60	47	0
1174	-171.406581086048	430.753463662229	53	46	0
1175	-175.722584715753	443.875952539966	67	38	0
1176	-180.038559600478	456.998446276411	65	45	0
1177	-184.354505739873	470.120944871567	55	50	1
1178	-188.670423133823	483.243448327295	51	37	0
1179	-193.509217798884	496.381678066216	58	45	0
1180	-197.825076130859	509.504191780463	69	48	0
1181	-202.14090571733	522.626710353419	70	37	0
1182	-206.456706558238	535.749233786948	65	46	0
1183	-210.772478653409	548.871762078255	65	40	0
1184	-215.088222002902	561.994295228273	69	43	0
1185	-219.403936606657	575.116833237	66	43	0
1186	-223.71962246456	588.239376105368	63	38	0
1187	-228.035279576492	601.361923830584	61	48	0
1188	-232.873799817928	614.500202775002	64	35	0
1189	-237.189397866721	627.622760760598	59	45	0
1190	-241.504967169371	640.745323603041	64	51	0
1191	-246.343394886993	653.883619350381	68	40	0
1192	-250.658905126154	667.006192454137	57	38	0
1193	-254.974386619171	680.12877041474	56	44	0
1194	-259.289839365752	693.251353234053	60	42	2
1195	-263.60526336584	706.373940912075	78	43	0
1196	-268.443537923682	719.512264261954	74	44	1
1197	-272.758902859699	732.634862198494	60	48	1
1198	-277.074239049107	745.757464991882	67	44	0
1199	-281.389546491846	758.880072645843	58	39	1
1200	-288.095989804424	779.499075445347	68	48	1
1201	-294.802362835209	800.118089998141	49	55	0
1202	-299.117551632982	813.240717624314	58	44	0
1203	-303.95557819336	826.379085370339	57	40	1
1204	-308.270707925898	839.501723254099	73	38	0
1205	-312.585808911303	852.624365997501	57	38	0
1206	-316.900881149515	865.747013596818	67	55	0
1207	-321.215924640419	878.869666054845	69	44	0
1208	-326.053798036824	892.008061402477	68	44	2
1209	-330.368782461795	905.130724119022	69	54	2
1210	-332.264835746493	911.68418786861	56	47	0
1211	-336.112746425904	922.936687145382	54	33	0
1212	-339.960635214986	934.189190262929	68	36	0
1213	-342.35159801197	941.685614434071	71	55	0
1214	-345.676599408675	952.922383231111	63	39	0
1215	-346.610645304958	956.662726598792	58	44	1
1216	-346.471074219968	961.298804360442	72	54	0
1217	-345.724910878751	968.700788251124	61	52	0
1218	-344.539642363205	973.305385122076	65	47	0
1219	-344.950835095951	977.029987877235	75	43	1
1220	-346.95848541928	979.874597011134	62	55	0
1221	-350.067658936547	980.896258057095	51	52	2
1222	-353.7555108706	980.079231753945	59	43	0
1223	-355.351971468073	979.199241123162	77	34	0
1224	-356.537250401627	974.594647026621	67	38	0
1225	-357.283431930991	967.192664699629	58	48	0
1226	-355.359530053975	961.566404252313	53	62	0
1227	-352.940687240334	954.997187807225	58	49	2
1228	-352.006646255264	951.256843017414	78	48	1
1229	-350.577666380268	946.573541808873	73	54	0
1230	-345.767852383375	932.507900887169	64	48	0
1231	-340.463061216811	917.499310565181	49	43	0
1232	-336.643067359633	905.319591898471	71	46	0
1233	-332.328101788822	892.196922689676	66	39	0
1234	-328.013107470644	879.074258339591	67	44	0
1235	-323.698084405216	865.951598847285	63	39	1
1236	-319.383032592537	852.82894421462	64	54	0
1237	-315.067952032608	839.706294436939	78	54	0
1238	-310.257881457626	825.640697904862	77	54	1
1239	-307.866785667953	818.14429411944	74	53	0
1240	-303.028759719047	805.005922119133	64	41	0
1241	-295.771661001316	785.298375378363	67	59	1
1242	-291.456428334932	772.175752055831	65	39	0
1243	-289.560238118283	765.622308939695	71	44	1
1244	-287.141166921763	759.05313359201	50	52	0
1245	-280.406782434031	739.361348840408	70	58	0
1246	-273.700227339461	718.742360300384	60	41	0
1247	-269.412743709516	704.6925462652	54	42	0
1248	-267.516483837331	698.139114181511	49	49	1
1249	-265.097334905411	691.569952633232	77	50	1
1250	-260.259013124334	678.431634038687	66	38	0
1251	-253.524357248563	658.739896317944	57	54	0
1252	-246.789634336659	639.048170357943	68	48	0
1253	-244.370415225334	632.479021712206	67	36	0
1254	-240.082732709881	618.429240602069	75	43	0
1255	-233.375760803348	597.810322600417	70	39	0
1256	-230.956494275189	591.24118235521	67	52	0
1257	-226.640833542973	578.118631915189	66	37	0
1258	-219.905839247687	558.426952987909	67	48	1
1259	-217.486526458	551.857821144164	59	47	0
1260	-213.198659750109	537.8080702601	60	49	0
1261	-206.491409973532	517.189199290238	53	49	0
1262	-201.652681589825	504.050953902304	75	60	0
1263	-196.813921317284	490.912714517675	64	40	0
1264	-192.498037407058	477.790202411823	66	38	0
1265	-188.182124751387	464.66769516468	69	45	0
1266	-183.34327195707	451.529472585768	75	48	0
1267	-179.027300239657	438.406975598074	64	45	0
1268	-174.711299777147	425.28448346816	64	48	0
1269	-170.395270569541	412.161996197887	59	52	1
1270	-166.079212616547	399.039513788186	56	50	1
1271	-161.240206668852	385.901318814605	71	44	1
1272	-156.924089654989	372.778846663423	63	39	0
1273	-152.60794389603	359.656379372813	57	44	1
1274	-148.291769392323	346.533916939981	62	44	0
1275	-143.975566143927	333.411459366791	68	42	0
1276	-139.136407044425	320.273291999474	72	50	0
1277	-134.820144735626	307.150844687596	85	49	0
1278	-130.503853682079	294.028402232565	66	55	0
1279	-125.664602063538	280.890251674689	70	47	0
1280	-120.825318557443	267.752107118256	74	44	0
1281	-115.463068198063	254.598256871104	66	42	0
1282	-110.100782806112	241.444413901307	75	42	0
1283	-104.738462381647	228.290578207932	79	41	0
1284	-98.8253128083306	216.048255766742	72	56	1
1285	-92.9121278084349	203.80594201386	63	42	0
1286	-86.5038164501311	190.62071321439	68	57	2
1287	-80.0676136841066	178.362710247748	56	43	0
1288	-73.6313725656946	166.104717493057	69	46	0
1289	-67.1950930948951	153.84673495125	59	37	0
1290	-60.7587752718246	141.588762622327	68	37	1
1291	-53.7994691659696	129.315096438862	62	46	1
1292	-46.8122793544899	117.96865780279	70	42	0
1293	-39.8528922864352	105.695015360601	72	53	1
1294	-32.8934639384388	93.4213847834617	61	44	1
1295	-25.9339943106752	81.1477660732344	78	47	0
1296	-18.9744834030862	68.8741592271253	64	48	4
1297	-15.4807948513189	63.2009681193158	77	48	2
1298	-8.52122282335768	50.9273790791631	73	56	6
1299	1.93212823878275	32.9806256443262	121	93	7
1300	8.89180266641779	20.7070662723854	228	209	24
1301	15.851518373529	8.43351876735687	470	401	35
1302	19.3453053305857	2.76035735849291	279	408	45
1303	26.3329078090028	-8.58595654275268	162	168	16
1304	37.3095282026916	-26.5483137695119	64	60	3
1305	44.7923772840877	-38.837504860945	82	67	0
1306	51.7801189583843	-50.1837754556909	64	47	0
1307	55.2740040773642	-55.8569062966853	71	48	0
1308	62.2339854332968	-68.1303749168292	65	47	0
1309	72.6879423888749	-86.0769476611167	72	39	0
1310	80.1710032321862	-98.3660741867498	75	49	0
1311	87.6541082839249	-110.655187066644	67	46	0
1312	94.6420875558397	-122.001384654082	62	52	1
1313	101.602296475146	-134.274786277674	67	47	0
1314	108.5625466723	-146.548176035285	69	53	1
1315	115.55064338888	-157.894337976351	62	43	0
1316	122.510974544159	-170.167703988962	62	53	0
1317	129.471346977283	-182.441058135591	47	44	0
1318	136.431760687905	-194.714400412515	62	50	0
1319	143.392215676431	-206.987730823457	76	37	0
1320	150.380509196199	-218.333833365701	65	31	0
1321	157.341045141744	-230.607140031643	67	37	1
1322	164.301622364495	-242.88043482881	89	48	0
1323	171.290033326892	-254.226501725614	65	37	0
1324	178.250691506139	-266.499772777781	62	55	1
1325	185.211390962708	-278.773031963967	67	44	0
1326	192.199919366802	-290.119063212536	68	48	0
1327	199.160699779342	-302.392298649997	85	31	0
1328	206.644524362928	-314.681194223464	62	47	0
1329	214.156175809389	-326.042860045098	80	42	1
1330	221.144862443616	-337.388842039742	76	42	0
1331	227.582800630014	-349.646358908154	74	50	0
1332	234.543785694113	-361.919534128159	52	36	0
1333	238.561191501038	-367.608177290298	64	47	0
1334	245.52223914495	-379.881333845668	58	51	0
1335	255.977774541068	-397.82743833866	60	46	1
1336	262.966696054791	-409.173349034041	69	54	0
1337	269.92788576812	-421.446464033797	65	49	0
1338	276.889116757666	-433.719567166641	67	47	1
1339	283.878155709885	-445.065442210995	59	38	1
1340	290.839467652666	-457.338521596976	59	41	0
1341	297.800820871431	-469.611589111388	57	34	1
1342	304.762215365539	-481.884644759819	69	44	1
1343	311.200626831327	-494.142029473558	65	40	1
1344	317.666835567623	-505.472187703475	61	46	0
1345	324.656106688839	-516.817993168719	70	48	1
1346	328.150756530405	-522.490891442634	68	37	0
1347	333.075724017748	-532.846837674268	52	42	0
1348	339.981821979512	-546.974265743978	59	52	0
1349	343.393259372795	-555.428799800575	66	49	1
1350	345.758645836497	-563.852021387778	60	35	0
1351	347.65651280235	-570.405154316686	64	53	0
1352	349.609889096639	-575.103853680193	60	51	1
1353	352.114055374055	-578.890989838168	69	30	0
1354	355.719796160702	-580.85499917157	62	50	0
1355	359.40878811985	-580.037356473505	66	40	0
1356	361.611921911826	-576.391103222035	70	41	1
1357	361.750666439417	-571.755021489225	70	51	0
1358	359.797279063729	-567.056327717379	65	43	1
1359	356.825581436744	-561.399109770544	73	39	0
1360	353.330860338465	-555.726235751063	65	53	0
1361	348.817838714982	-549.094833592884	64	48	0
1362	344.360337177932	-540.60899386555	62	48	0
1363	339.40757924848	-531.180277314968	81	41	0
1364	333.408788841742	-521.720242087729	70	48	0
1365	327.410025632707	-512.260198119096	65	39	1
1366	321.439047774184	-501.872929120436	61	48	0
1367	315.49585937435	-490.558435124345	57	46	0
1368	309.029681135609	-479.22827307228	66	49	1
1369	302.068279720319	-466.955224319361	69	43	0
1370	294.583899996534	-454.666502568871	76	57	0
1371	287.099564478209	-442.377767172642	72	51	0
1372	280.138289818598	-430.104681097902	61	41	0
1373	273.149287212756	-418.758799363859	60	51	0
1374	266.188093507022	-406.485689544119	82	45	0
1375	258.703928705712	-394.196902308613	70	29	0
1376	251.219808110269	-381.908101426437	73	42	1
1377	244.25874116167	-369.634954284877	81	44	0
1378	236.77470751293	-357.346127032302	62	51	0
1379	229.290718070522	-345.057286132127	53	46	0
1380	222.329777880048	-332.784101668745	69	44	0
1381	215.368878966023	-320.510905340314	47	41	0
1382	208.408021328563	-308.237697143108	72	62	0
1383	201.447204968019	-295.964477078989	60	47	2
1384	194.48642988439	-283.691245145164	73	51	0
1385	187.525696077559	-271.418001345359	76	49	1
1386	180.565003547759	-259.144745676778	54	61	0
1387	173.604352295341	-246.871478141285	60	46	1
1388	166.615948683757	-235.525414778851	78	49	0
1389	159.655378387775	-223.252123496495	75	29	1
1390	152.694849369116	-210.978820348158	54	52	0
1391	145.706563200394	-199.63272133749	60	56	1
1392	138.223127443634	-187.343714063987	61	38	0
1393	130.739735894313	-175.054693144746	64	40	0
1394	123.751569874759	-163.70855677221	65	51	0
1395	116.791246977518	-151.435192549601	69	54	1
1396	109.830965357949	-139.161816461943	67	42	0
1397	102.870725016634	-126.88842850551	83	58	1
1398	95.9105259534554	-114.615028684027	52	48	0
1399	88.9225567385438	-103.268832909875	67	54	0
1400	81.9624386337237	-90.9954093424603	81	47	0
1401	75.0023618073901	-78.7219739099964	63	58	1
1402	68.042326259776	-66.4485266106203	67	49	2
1403	61.0823319905903	-54.1750674443319	70	47	0
1404	54.0945595822413	-42.8288122713566	61	54	5
1405	47.1346462724614	-30.5553293619305	84	53	3
1406	39.6518067164579	-18.2661420665681	78	70	3
1407	32.1411869368167	-6.9041569493711	126	112	10
1408	25.1813987948117	5.36936328466982	221	187	10
1409	18.2216519321664	17.6428953846917	219	259	23
1410	11.2341171242879	28.9892235640436	179	170	9
1411	4.2744512220961	41.2627794090658	129	101	6
1412	-2.68517340085236	53.5363471163437	82	75	2
1413	-9.6725907602231	64.8827109364793	70	63	1
1414	-16.6321344220778	77.1563023887575	59	54	0
1415	-23.5916368042235	89.4299057070166	51	46	0
1416	-30.551097906311	101.703520890325	65	54	0
1417	-37.5105177285732	113.977147940546	93	51	1
1418	-44.4977382753859	125.323571153916	65	48	1
1419	-51.4570771357976	137.597221945412	67	39	0
1420	-58.4163747159764	149.870884601027	70	53	2
1421	-65.3756310158642	162.144559122622	68	46	1
1422	-71.81190149748	174.402539199218	57	47	1
1423	-77.7251905511948	186.644822445698	61	47	1
1424	-84.1613857914344	198.902822152711	61	42	0
1425	-90.5975426791701	211.160832073539	61	47	1
1426	-96.4828685193206	224.330358469859	59	41	1
1427	-101.845219178475	237.484183510765	54	51	0
1428	-107.235391347145	249.71080020722	65	44	0
1429	-112.625531012833	261.937424191274	58	40	1
1430	-117.464846600953	275.075559097342	65	56	1
1431	-122.304130301403	288.213700008579	74	37	0
1432	-127.1433821143	301.351846924052	62	61	2
1433	-131.982602039585	314.48999984283	63	59	0
1434	-136.82179007685	327.628158767708	60	46	0
1435	-141.138021579769	340.750608770177	63	44	0
1436	-145.454224338057	353.873063630424	69	48	0
1437	-150.293319855933	367.011239361018	71	40	0
1438	-155.132383485732	380.149421097711	71	41	0
1439	-159.448496867262	393.271891617216	63	43	0
1440	-163.764581503638	406.394366998225	70	59	0
1441	-168.080637394974	419.516847239807	72	41	0
1442	-172.396664541273	432.639332339168	56	36	0
1443	-176.712662942649	445.761822296306	72	31	0
1444	-181.028632598522	458.884317114018	71	49	1
1445	-185.867482442758	472.022537256591	72	55	0
1446	-190.18339303683	485.145042331889	64	39	1
1447	-194.499274885689	498.26755226776	70	45	0
1448	-198.815127989044	511.390067064203	72	38	0
1449	-203.130952346779	524.512586717494	53	45	3
1450	-207.446747958893	537.635111230426	72	50	0
1451	-211.762514825154	550.757640602067	60	40	0
1452	-216.07825294591	563.88017483335	60	49	0
1453	-220.393962320872	577.00271392148	58	47	0
1454	-224.709642950038	590.125257872045	86	49	0
1455	-229.025294833293	603.247806679457	53	48	1
1456	-233.340917970345	616.370360344648	65	45	0
1457	-237.65651236166	629.492918868549	79	43	2
1458	-242.494966514467	642.631209814921	56	53	0
1459	-246.810501842294	655.753778598271	64	40	0
1460	-251.126008423744	668.876352240331	72	53	0
1461	-255.964370052388	682.014659988694	73	47	1
1462	-260.279817570001	695.137243889272	83	46	0
1463	-264.595236341353	708.25983264856	37	37	1
1464	-269.433505445078	721.398157199845	57	59	0
1465	-273.776761738874	733.593540655449	65	43	0
1466	-278.092093742511	746.716144531965	61	47	1
1467	-282.379498326394	760.765968826599	76	43	0
1468	-286.69477179338	773.888582420535	77	41	0
1469	-291.532887735928	787.026934572496	63	36	1
1470	-295.848102138261	800.149558423087	63	48	0
1471	-300.163287793635	813.272187130526	65	41	1
1472	-304.478444701934	826.394820696674	66	50	0
1473	-308.793572863156	839.517459121533	68	45	1
1474	-313.631535642606	852.655838877894	59	38	0
1475	-317.946604738419	865.778487559408	63	51	0
1476	-321.766693038924	877.958187993616	71	58	0
1477	-326.109616469825	890.153630303219	65	44	0
1478	-330.452513237076	902.349077471532	69	39	0
1479	-334.300438566483	913.601574834436	76	45	2
1480	-337.62548728328	924.838336495683	73	37	1
1481	-340.978429611016	935.147885547951	59	45	0
1482	-344.387181599566	943.603006449528	60	39	1
1483	-346.255278934957	951.083692696877	71	40	1
1484	-347.105581891083	957.605682822876	64	46	2
1485	-347.46094602166	963.184716862626	68	42	0
1486	-346.798524153652	967.805053929798	60	40	0
1487	-346.164017586852	971.498175537214	73	46	1
1488	-346.575209223025	975.222778454423	60	45	0
1489	-348.060011100606	978.051647449844	60	50	0
1490	-351.16918572702	979.07330926694	62	49	0
1491	-354.85703942657	978.256283875555	75	48	0
1492	-357.55503121909	975.553346420638	54	35	0
1493	-358.712396281539	971.875968426466	65	52	0
1494	-358.329131251026	967.224148716778	69	54	0
1495	-356.405230721051	961.597887787037	65	45	0
1496	-353.958473711682	955.955886261538	78	53	0
1497	-351.567540265562	948.459455187432	58	40	0
1498	-348.68165938172	940.020069194026	64	57	0
1499	-345.795766184456	931.580685360357	80	42	2
1500	-342.442831719527	921.271132519469	57	50	0
1501	-338.594935352274	910.018627460115	74	38	0
1502	-334.747017094807	898.76612623781	64	37	0
1503	-330.376217745652	887.497890249826	51	49	0
1504	-326.033302870055	875.302443592809	53	35	0
1505	-321.718269346398	862.179786262102	59	42	1
1506	-317.403207075724	849.057133788243	59	56	0
1507	-313.116021983791	835.007270638831	58	52	0
1508	-308.305938885314	820.94167650491	73	46	0
1509	-303.467917973234	807.803303910419	57	42	1
1510	-299.15273548523	794.680671950802	60	56	1
1511	-294.83752425015	781.558044849895	60	41	1
1512	-289.999410811637	768.419689056464	68	45	0
1513	-285.684140511672	755.297072213143	64	47	0
1514	-281.368841465155	742.174460228533	64	47	0
1515	-276.558532628464	728.108905689791	60	48	0
1516	-272.271069555718	714.059088416398	85	45	0
1517	-267.955680611543	700.936491547152	65	46	0
1518	-263.117379812116	687.798169353046	59	53	0
1519	-258.279047122924	674.659853162244	69	49	0
1520	-253.96356879716	661.537271949463	60	44	0
1521	-249.648061725136	648.414695596322	54	59	0
1522	-244.83752599603	634.349180653691	75	45	0
1523	-240.026956064859	620.283671711572	60	55	1
1524	-235.711357525492	607.161111013964	65	43	0
1525	-231.395730240212	594.038555176929	53	57	0
1526	-226.557178303832	580.900278591551	68	43	0
1527	-222.241491955472	567.777733012103	68	48	0
1528	-217.925776861317	554.655192291364	65	42	0
1529	-213.637914974184	540.605440866202	65	39	1
1530	-209.350022252125	526.555694300681	49	52	1
1531	-204.511314849486	513.417445315048	61	43	0
1532	-199.672575557721	500.279202333651	70	37	0
1533	-195.356711506785	487.156686988659	57	40	0
1534	-191.040818710229	474.034176501445	59	47	0
1535	-186.724897168286	460.911670872942	72	52	0
1536	-182.408946880896	447.789170106873	67	49	0
1537	-177.570054434764	434.650954728946	71	41	0
1538	-173.254045085923	421.528464219533	58	45	0
1539	-168.938006991986	408.405978570692	69	49	0
1540	-164.099022024835	395.267779999413	67	42	0
1541	-159.782924869854	382.14530460909	70	53	0
1542	-155.466798969661	369.022834078409	66	39	0
1543	-151.150644324662	355.900368407369	80	56	0
1544	-146.834460934915	342.777907595038	65	49	0
1545	-141.995322815841	329.639736630954	60	51	0
1546	-137.679080365517	316.517286078073	65	45	0
1547	-133.362809170503	303.394840385765	83	44	0
1548	-128.523578532273	290.256686226465	69	49	0
1549	-123.684316006314	277.118538072333	73	46	0
1550	-118.322087748675	263.964683867991	70	46	0
1551	-112.959824458754	250.81083693821	65	52	0
1552	-107.597526136029	237.656997287646	64	42	0
1553	-102.207337541506	225.430380516686	63	43	0
1554	-96.8171164444648	213.203771034256	69	46	0
1555	-90.9317740696715	200.034244563431	65	44	1
1556	-84.4955993421027	187.776234534569	65	50	2
1557	-78.0593862620299	175.51823471766	60	42	1
1558	-72.1739289566758	162.348735740408	64	44	0
1559	-65.7376391486614	150.090755547397	64	51	1
1560	-58.7783620720147	137.817080884241	64	37	0
1561	-51.8190437151934	125.543418087997	67	41	0
1562	-44.8318421100848	114.196982841939	74	39	0
1563	-37.872442791122	101.923343786038	59	46	1
1564	-30.9130021923338	89.6497165961191	63	51	1
1565	-23.9535203137784	77.3761012721807	77	47	2
1566	-16.9939971551648	65.1024978132918	91	49	2
1567	-10.0065987370908	53.7561219623312	80	49	5
1568	-3.01916223298758	42.409757998772	100	83	5
1569	4.46344333142042	30.1204932639375	138	127	6
1570	11.946093105129	17.8312421720475	248	239	22
1571	18.9058223938337	5.55769978184253	346	370	20
1572	25.865592961607	-6.71583074517548	157	189	21
1573	32.8532289819559	-18.0621335925534	102	62	6
1574	39.8130805097171	-30.3356403755024	87	72	1
1575	46.7729733166052	-42.6091352924705	70	41	0
1576	53.7607267839485	-53.9554024972022	61	54	1
1577	60.7207005501259	-66.2288736701012	53	46	0
1578	68.2036903179251	-78.518022025004	70	50	0
1579	75.7145386613556	-89.8799408506602	60	35	1
1580	82.7024503657012	-101.226158802398	73	43	0
1581	89.6625889786519	-113.499580772594	61	45	0
1582	96.622768870031	-125.772990875877	61	41	0
1583	103.582990039664	-138.046389112249	61	58	0
1584	110.543252487201	-150.319775480777	63	37	0
1585	117.531360996712	-161.665934035555	62	42	0
1586	124.491704402259	-173.939296659082	72	59	1
1587	131.452089085651	-186.212647416629	66	46	1
1588	138.440315038897	-197.558770325035	71	54	0
1589	145.400780679658	-209.832097338513	62	39	0
1590	152.361287597741	-222.105412482284	56	41	0
1591	159.349630994315	-233.451499744318	65	47	0
