# Supplementary material for: Bayesian algorithm to estimate position and activity of an orphan gamma source utilizing multiple detectors in a mobile gamma spectrometry system
Source: PLoS One. 2021 Jan 22;16(1):e0245440. doi: 10.1371/journal.pone.0245440 (PMC7822251; doi:10.1371/journal.pone.0245440)
Supplement: S1 Data — (GZ) [file pone.0245440.s001.gz › synth_data_Cs-137_setup_8_real_9.csv]

	V1	V2	V3	V4	V5
1	417.757558705343	-989.947313097306	66	45	0
2	417.757558705343	-989.947313097306	65	49	0
3	417.757558705343	-989.947313097306	68	51	0
4	417.757558705343	-989.947313097306	63	53	0
5	417.757558705343	-989.947313097306	64	62	1
6	417.757558705343	-989.947313097306	68	52	1
7	417.757558705343	-989.947313097306	63	49	1
8	417.757558705343	-989.947313097306	70	40	1
9	417.757558705343	-989.947313097306	63	51	1
10	417.757558705343	-989.947313097306	64	58	0
11	417.757558705343	-989.947313097306	65	51	1
12	417.757558705343	-989.947313097306	65	48	0
13	417.757558705343	-989.947313097306	62	38	0
14	417.757558705343	-989.947313097306	64	51	1
15	417.757558705343	-989.947313097306	65	40	0
16	417.757558705343	-989.947313097306	62	46	0
17	417.757558705343	-989.947313097306	63	45	1
18	417.757558705343	-989.947313097306	75	42	0
19	417.757558705343	-989.947313097306	42	62	1
20	417.757558705343	-989.947313097306	66	47	1
21	417.757558705343	-989.947313097306	54	48	0
22	417.757558705343	-989.947313097306	62	61	0
23	417.757558705343	-989.947313097306	69	49	1
24	417.757558705343	-989.947313097306	71	39	1
25	417.757558705343	-989.947313097306	63	45	0
26	417.757558705343	-989.947313097306	69	42	0
27	417.757558705343	-989.947313097306	65	46	0
28	417.757558705343	-989.947313097306	60	44	0
29	417.757558705343	-989.947313097306	54	55	0
30	417.757558705343	-989.947313097306	48	54	0
31	417.757558705343	-989.947313097306	73	60	0
32	417.757558705343	-989.947313097306	77	61	1
33	417.757558705343	-989.947313097306	66	60	1
34	417.757558705343	-989.947313097306	61	47	2
35	417.757558705343	-989.947313097306	60	47	1
36	417.757558705343	-989.947313097306	82	50	0
37	417.757558705343	-989.947313097306	64	57	0
38	417.757558705343	-989.947313097306	64	54	0
39	417.757558705343	-989.947313097306	59	58	0
40	417.757558705343	-989.947313097306	59	50	2
41	417.757558705343	-989.947313097306	66	46	0
42	417.757558705343	-989.947313097306	53	53	0
43	417.757558705343	-989.947313097306	68	58	1
44	417.757558705343	-989.947313097306	79	78	1
45	417.757558705343	-989.947313097306	58	52	0
46	417.757558705343	-989.947313097306	71	56	0
47	417.757558705343	-989.947313097306	73	51	0
48	417.757558705343	-989.947313097306	56	51	0
49	417.757558705343	-989.947313097306	66	51	0
50	417.757558705343	-989.947313097306	58	59	0
51	417.757558705343	-989.947313097306	47	53	1
52	417.757558705343	-989.947313097306	67	62	0
53	417.757558705343	-989.947313097306	62	46	1
54	417.757558705343	-989.947313097306	62	53	1
55	417.757558705343	-989.947313097306	65	48	1
56	417.757558705343	-989.947313097306	58	54	0
57	417.757558705343	-989.947313097306	65	64	1
58	417.757558705343	-989.947313097306	54	47	1
59	417.757558705343	-989.947313097306	65	66	0
60	417.757558705343	-989.947313097306	65	56	0
61	417.757558705343	-989.947313097306	63	56	0
62	417.757558705343	-989.947313097306	76	54	0
63	417.757558705343	-989.947313097306	52	53	0
64	417.757558705343	-989.947313097306	58	50	0
65	417.757558705343	-989.947313097306	52	55	1
66	417.757558705343	-989.947313097306	51	64	0
67	417.757558705343	-989.947313097306	57	56	0
68	417.757558705343	-989.947313097306	53	52	1
69	417.757558705343	-989.947313097306	65	40	0
70	417.757558705343	-989.947313097306	73	55	0
71	417.757558705343	-989.947313097306	59	64	1
72	417.757558705343	-989.947313097306	53	53	0
73	417.757558705343	-989.947313097306	66	57	1
74	417.757558705343	-989.947313097306	60	42	0
75	417.757558705343	-989.947313097306	68	63	0
76	417.757558705343	-989.947313097306	66	51	0
77	417.757558705343	-989.947313097306	55	55	0
78	417.757558705343	-989.947313097306	68	53	0
79	417.757558705343	-989.947313097306	74	55	0
80	417.757558705343	-989.947313097306	63	55	0
81	417.757558705343	-989.947313097306	68	52	0
82	417.757558705343	-989.947313097306	62	45	0
83	417.757558705343	-989.947313097306	64	53	1
84	417.757558705343	-989.947313097306	65	42	0
85	417.757558705343	-989.947313097306	62	66	0
86	417.757558705343	-989.947313097306	72	69	1
87	417.757558705343	-989.947313097306	56	37	1
88	417.757558705343	-989.947313097306	61	58	0
89	417.757558705343	-989.947313097306	60	49	0
90	417.757558705343	-989.947313097306	64	57	0
91	417.757558705343	-989.947313097306	68	52	1
92	417.757558705343	-989.947313097306	67	49	0
93	417.757558705343	-989.947313097306	76	52	1
94	417.757558705343	-989.947313097306	66	50	0
95	417.757558705343	-989.947313097306	61	60	0
96	417.757558705343	-989.947313097306	66	51	0
97	417.757558705343	-989.947313097306	57	60	1
98	417.757558705343	-989.947313097306	56	40	0
99	417.757558705343	-989.947313097306	55	57	2
100	417.757558705343	-989.947313097306	86	47	0
101	417.757558705343	-989.947313097306	72	52	0
102	417.757558705343	-989.947313097306	72	51	0
103	417.757558705343	-989.947313097306	69	49	1
104	417.757558705343	-989.947313097306	66	60	0
105	417.757558705343	-989.947313097306	60	45	0
106	417.757558705343	-989.947313097306	79	57	1
107	417.757558705343	-989.947313097306	73	50	1
108	417.757558705343	-989.947313097306	66	52	0
109	417.757558705343	-989.947313097306	52	55	0
110	417.757558705343	-989.947313097306	63	69	1
111	417.757558705343	-989.947313097306	49	57	1
112	417.757558705343	-989.947313097306	58	58	0
113	417.757558705343	-989.947313097306	54	60	0
114	417.757558705343	-989.947313097306	58	59	0
115	417.757558705343	-989.947313097306	65	51	0
116	417.757558705343	-989.947313097306	62	55	0
117	417.757558705343	-989.947313097306	76	50	0
118	417.757558705343	-989.947313097306	66	38	0
119	417.757558705343	-989.947313097306	55	52	0
120	417.757558705343	-989.947313097306	76	55	0
121	417.757558705343	-989.947313097306	79	42	1
122	417.757558705343	-989.947313097306	48	46	2
123	417.757558705343	-989.947313097306	69	50	0
124	417.757558705343	-989.947313097306	52	53	0
125	417.757558705343	-989.947313097306	75	46	0
126	417.757558705343	-989.947313097306	50	72	0
127	417.757558705343	-989.947313097306	78	38	0
128	417.757558705343	-989.947313097306	60	47	0
129	417.757558705343	-989.947313097306	64	44	0
130	417.757558705343	-989.947313097306	71	46	1
131	417.757558705343	-989.947313097306	71	56	1
132	417.757558705343	-989.947313097306	73	65	0
133	417.757558705343	-989.947313097306	64	55	0
134	417.757558705343	-989.947313097306	59	58	2
135	417.262278375158	-989.00444268249	44	47	0
136	416.271718395408	-987.11870167125	71	43	1
137	414.29060115898	-983.347218922339	56	61	0
138	411.291179544292	-978.617209311575	61	62	0
139	407.796488481341	-972.944325948134	60	66	1
140	403.834286668687	-965.401351252571	69	54	0
141	399.872099378321	-957.858372687362	52	78	0
142	395.386899814417	-950.299733476713	66	62	0
143	389.88342225994	-941.782558223233	72	58	0
144	384.407725866244	-932.338159339502	64	48	0
145	378.959814398375	-921.966536849737	73	57	0
146	372.493647501455	-910.636371651664	65	60	1
147	366.027515982219	-899.306196217425	65	53	0
148	359.561419840669	-887.976010549814	74	46	1
149	352.572341069812	-876.630152598955	72	52	0
150	345.088051466504	-864.341403567232	80	56	2
151	337.603806069121	-852.052640889771	48	56	2
152	330.642618487997	-839.779529373161	60	46	0
153	323.158460036735	-827.490740322508	70	71	0
154	315.674345791223	-815.201937625185	79	61	0
155	308.713284967584	-802.928788789548	75	66	0
156	301.752265420044	-790.655628084205	75	52	0
157	294.79128714907	-778.382455513813	73	63	1
158	287.830350154662	-766.109271073714	73	46	2
159	280.869454436703	-753.836074765772	67	54	2
160	273.880815941957	-742.49008269608	46	48	0
161	266.920001179446	-730.216862642206	69	56	0
162	259.959227693966	-717.943630720489	69	50	0
163	252.475497873442	-705.654712559655	62	51	0
164	244.991812260123	-693.365780751221	58	60	1
165	238.003373270505	-682.019727558829	86	64	0
166	231.042766224069	-669.746446441859	58	57	0
167	224.082200455014	-657.473153455183	64	46	1
168	217.093878907792	-646.127064617351	71	41	0
169	210.133394095756	-633.853747885674	70	60	1
170	203.1729505611	-621.580419287086	71	58	0
171	196.212548304175	-609.307078821585	61	55	0
172	189.252187325037	-597.033726490103	57	46	0
173	181.74107928091	-585.671895169653	61	47	0
174	174.257818889804	-573.382834234275	78	67	2
175	167.297583075648	-561.109444574453	67	55	1
176	160.30957848148	-549.763258971274	80	53	0
177	153.34942362539	-537.489845567383	64	42	0
178	146.389310047845	-525.21642029658	58	54	0
179	139.429237748671	-512.942983158864	53	52	2
180	132.469206728099	-500.669534156099	85	66	0
181	124.986245292588	-488.380383216776	77	50	0
182	117.50332806597	-476.091218632646	67	59	0
183	110.515602345287	-464.744948156178	53	55	0
184	103.555737770454	-452.471449960023	70	60	0
185	96.5959144748631	-440.197939898819	63	59	0
186	89.6083062015241	-428.851633779705	69	50	1
187	82.6485638659797	-416.5780999735	75	57	0
188	75.6888628096203	-404.304554303177	64	53	0
189	68.7292030327953	-392.030996765941	66	43	0
190	61.7695845353301	-379.757427362725	63	35	1
191	54.8100073175156	-367.483846093528	55	52	0
192	47.8504713792936	-355.210252959281	66	40	0
193	40.340184827568	-343.848163200542	54	54	0
194	32.8577783288783	-331.558844055049	57	60	0
195	25.8983675610507	-319.285213596188	63	62	0
196	18.911155616981	-307.938786968589	69	64	0
197	11.9518258111784	-295.665132767521	64	54	0
198	5.51548452547286	-283.407171546482	79	57	0
199	-0.920818408019841	-271.149200111628	56	62	0
200	-7.88002730207518	-258.875512031838	60	86	1
201	-14.3162520673359	-246.617519376799	93	52	0
202	-20.2016456068377	-233.448008893058	72	53	0
203	-26.1148538322886	-221.205705366097	64	58	0
204	-32.0280266311602	-208.963393156417	59	69	0
205	-40.3329989595804	-189.224795646034	69	55	0
206	-48.1149564746884	-169.501892233267	60	58	1
207	-52.9542642997112	-156.363756130449	66	62	1
208	-57.7935402370058	-143.225614020601	76	56	0
209	-62.6327842865721	-130.08746590931	78	64	0
210	-67.4719964484684	-116.949311789125	67	65	1
211	-72.3111767225782	-103.811151667498	69	82	0
212	-76.62740091054	-90.6887005856261	79	75	1
213	-80.943596353638	-77.5662446459755	75	70	1
214	-85.2597630520468	-64.4437838466838	62	57	0
215	-89.5759010055335	-51.3213181868196	77	52	4
216	-94.4149281280115	-38.1831304589286	83	62	0
217	-98.7310070205713	-25.0606545396149	71	60	1
218	-103.047057167976	-11.93817376066	61	52	0
219	-107.363078570226	1.18431187421083	67	62	3
220	-111.679071227438	14.3068023715168	71	53	0
221	-116.517945196596	27.4450177075341	59	57	0
222	-120.833878792182	40.567518462427	62	61	1
223	-125.14978364238	53.6900240760297	57	45	0
224	-129.465659747017	66.8125345520675	71	54	0
225	-133.781507105974	79.9350498849526	65	59	2
226	-138.09732571966	93.0575700765476	65	49	1
227	-142.413115587668	106.180095127784	65	65	0
228	-147.251775768586	119.318348867819	67	57	1
229	-151.567506574153	132.440884176642	68	64	0
230	-155.88320863375	145.563424346037	82	54	0
231	-160.198881947435	158.685969374143	68	48	1
232	-164.486640459159	172.73573483713	56	40	0
233	-169.297259114042	186.801231754944	72	56	1
234	-173.612842532166	199.923791898414	50	63	0
235	-177.928397204203	213.046356900595	67	45	0
236	-182.243923129921	226.168926760554	66	47	0
237	-186.559420309495	239.291501480155	67	46	0
238	-191.397771864664	252.429810422473	62	54	0
239	-195.7132099804	265.552395400591	58	55	0
240	-200.028619349585	278.674985236488	69	52	1
241	-204.866878379835	291.813310980797	72	57	0
242	-209.182228684833	304.935911076143	68	61	0
243	-213.497550243163	318.058516026475	57	54	1
244	-218.335716747853	331.196858574636	53	58	0
245	-222.650979241589	344.31947378628	68	44	0
246	-226.966212988598	357.442093853839	62	66	0
247	-231.281417988706	370.564718781039	70	54	0
248	-235.596594241739	383.687348566949	47	37	0
249	-240.434607583913	396.825718714856	64	65	1
250	-244.749724771711	409.948358757421	64	49	0
251	-249.036906770256	423.99821921438	59	60	0
252	-253.846918830473	438.063821716234	71	45	0
253	-258.684805444966	451.202214663848	71	55	3
254	-263.027712212992	463.397659668699	61	56	1
255	-266.847735910618	475.577370658517	58	49	1
256	-270.66773586307	487.757085486315	60	51	1
257	-274.543537231511	498.082373054698	68	49	0
258	-277.924379469478	507.464708658867	68	57	0
259	-280.287416791543	515.888350477442	77	55	0
260	-281.660571328248	522.426081163809	70	56	0
261	-282.043849910144	527.077899650671	64	62	0
262	-281.38142794458	531.698236710392	61	46	0
263	-280.719007024018	536.318573878147	63	52	0
264	-280.635264247132	539.100220584311	69	44	0
265	-281.597218353068	541.91334863659	63	48	0
266	-283.604867321381	544.757958755828	70	74	0
267	-286.191192370839	545.763879983686	64	45	0
268	-289.879044618341	544.946855006739	64	57	0
269	-292.604952478025	541.316702317446	70	61	0
270	-293.267385718704	536.696366767399	53	59	2
271	-292.36127102864	532.028805018403	73	68	0
272	-290.437369825144	526.402544328943	65	59	0
273	-287.990612141322	520.760543106124	64	60	0
274	-285.048910923942	514.175586730242	75	66	0
275	-282.163028714131	505.736201459542	57	58	0
276	-278.782193841296	496.353862471879	67	73	0
277	-274.906400509586	486.028571031056	69	59	0
278	-271.58135526441	474.791807278059	63	54	0
279	-267.733432965761	463.539307502098	66	47	0
280	-263.39053933433	451.343857610598	53	60	0
281	-259.075527757814	438.221197043546	65	57	0
282	-254.760487434105	425.098541334271	73	51	0
283	-250.445418363088	411.975890483707	67	57	0
284	-243.216366171022	391.341103912331	55	63	1
285	-238.406257499475	377.275515187532	70	58	1
286	-234.091081799008	364.152882690541	55	56	0
287	-227.356828292133	344.461076110601	73	44	0
288	-223.0694799677	330.411240483634	64	72	1
289	-218.782100807235	316.361409715377	58	64	2
290	-213.943915824522	303.223067127168	77	71	0
291	-209.105698951811	290.084730541334	69	54	1
292	-204.790330382879	276.96213097591	64	48	0
293	-200.474933067686	263.839536267333	54	56	0
294	-195.636623669881	250.70121648442	59	54	0
295	-191.349059676053	236.651416482404	69	56	1
296	-187.061464846309	222.601621336304	80	51	3
297	-182.223060614197	209.463318349794	78	58	0
298	-177.907514338265	196.340749016963	69	42	1
299	-173.591939316364	183.218184541911	76	46	1
300	-168.753442560206	170.079898359254	51	47	0
301	-164.465694372077	156.030128582381	67	60	0
302	-160.177915348613	141.980363663286	81	68	2
303	-155.339323759312	128.842094280757	63	59	0
304	-150.500700281002	115.703830901533	74	59	1
305	-146.184945983638	102.581297201104	73	48	0
306	-141.86916294042	89.4587683593854	56	57	0
307	-137.03044693952	76.3205217858776	67	44	0
308	-132.714604834095	63.1980032008141	64	53	0
309	-128.398733983166	50.0754894772545	62	48	2
310	-124.110710554291	36.025765042752	77	70	2
311	-119.822656290722	21.9760454650968	57	58	4
312	-115.506697117118	8.85354631766677	70	66	0
313	-111.190709198476	-4.26894797198474	74	61	3
314	-106.351777100412	-17.4071561452001	67	66	0
315	-102.035730120318	-30.5296401754022	71	49	0
316	-97.7196543950122	-43.6521193450317	91	73	0
317	-92.8806297763949	-56.7903107143939	83	55	5
318	-88.564494989987	-69.9127796245739	68	68	2
319	-84.2483314588899	-83.035243676044	66	62	3
320	-79.9321391831036	-96.1577028688043	55	73	1
321	-75.6159181623952	-109.280157199129	64	51	0
322	-71.2996683969395	-122.40260667447	65	61	0
323	-66.9833898870274	-135.525051285513	71	52	0
324	-62.1441514854087	-148.663204247132	63	62	0
325	-56.7819484762149	-161.81706374418	83	52	0
326	-51.4197104341583	-174.970915964805	62	59	1
327	-46.5803732256172	-188.109049704857	71	49	0
328	-41.2180666914792	-201.262888039462	82	50	0
329	-35.3327861121506	-214.432428971864	61	44	0
330	-29.4196138380794	-226.674745617434	63	58	1
331	-23.5064061371377	-238.917053576559	73	62	2
332	-17.0980702624656	-252.102276093327	79	61	0
333	-10.6618438949226	-264.360272776335	64	46	0
334	-4.22557917505037	-276.61825924553	69	41	0
335	2.73367180133937	-288.891940671951	69	61	0
336	9.69296405819478	-301.16561023239	59	49	0
337	16.6522975951084	-313.439267927781	71	49	0
338	23.611672412022	-325.71291375719	62	50	1
339	30.5710885092267	-337.986547720619	67	50	1
340	41.0242087002262	-355.933368558995	68	48	0
341	47.9837271979195	-368.206972854212	65	50	1
342	51.4774193742196	-373.880162683316	68	58	1
343	58.4369989922852	-386.153749173507	66	55	0
344	65.3966198897106	-398.427323798649	65	46	0
345	76.3730064020492	-416.38975169789	66	48	0
346	87.3494876791956	-434.35215024557	69	59	0
347	90.8432891353732	-440.025306546129	67	44	0
348	94.3371001130436	-445.698459874839	61	52	1
349	104.790767479048	-463.64511784818	68	49	0
350	115.216705029772	-482.518964947201	56	43	0
351	118.68276555388	-489.119313331321	66	59	0
352	122.176655892981	-494.792442905717	68	58	0
353	129.164465135254	-506.138693136163	67	50	1
354	136.124496957811	-518.412147349678	71	58	0
355	143.607546810061	-530.701277518645	62	56	0
356	154.584620647307	-548.663496024907	68	45	0
357	161.544799074181	-560.936906985007	55	66	0
358	168.505018779193	-573.210306080058	67	47	0
359	178.959328580182	-591.156774499454	85	49	0
360	182.453386918991	-596.829852719791	58	44	0
361	189.413728859974	-609.103216201998	66	60	1
362	196.374112078804	-621.376567816362	75	55	0
363	203.334536575596	-633.649907564744	71	70	0
364	213.789149568998	-651.596286937594	57	57	0
365	220.777472570713	-662.942381004803	80	48	1
366	227.738039141404	-675.215679200366	85	38	1
367	234.698646989535	-687.488965529948	71	56	0
368	241.659296115045	-699.762239991687	54	64	0
369	249.142984903068	-712.051177409478	61	60	0
370	256.654505797545	-723.412885116413	62	59	1
371	263.61528008501	-735.686122248881	80	46	0
372	270.576095649158	-747.959347514436	73	58	1
373	277.041731577017	-759.289673482999	62	58	0
374	283.47962114762	-771.547205327079	65	62	1
375	290.963562963996	-783.836066368036	77	45	0
376	298.475327303633	-795.197697628289	66	69	0
377	305.436346054543	-807.470863532275	64	53	0
378	312.39740608196	-819.744017568417	71	47	1
379	319.386280910927	-831.089943569154	48	43	1
380	326.347421892686	-843.363073857501	66	64	0
381	333.308604150428	-855.636192278005	66	45	0
382	340.297596418241	-866.982082630508	62	46	0
383	347.258859629859	-879.255177302286	56	45	0
384	354.220164117112	-891.528260107152	74	58	0
385	361.181509880058	-903.801331043243	66	68	0
386	368.142896918813	-916.07439011056	70	53	0
387	375.104325232795	-928.34743730817	55	50	0
388	382.06579482212	-940.620472638868	65	45	0
389	389.055063237902	-951.966279822402	81	52	0
390	396.044369735406	-963.31207511574	67	45	0
391	401.987654893834	-974.626546699554	86	56	0
392	406.389633099083	-984.966827278025	55	55	0
393	409.801074932329	-993.421360492706	70	59	0
394	411.698936749133	-999.974494141527	70	57	1
395	413.101523365185	-1005.58475597575	57	39	1
396	415.054899659473	-1010.28345533926	54	56	0
397	418.109851152811	-1013.1590291895	65	67	0
398	421.743341387482	-1014.19582175184	70	61	1
399	424.909297355509	-1013.3625254659	52	44	0
400	427.084681374603	-1010.64348853845	63	51	1
401	427.718710555637	-1006.95027600508	58	50	0
402	426.288355610915	-1002.26723550912	55	50	0
403	423.288906798989	-997.53723464068	65	52	1
404	420.261714271677	-993.734447928146	65	49	0
405	416.739246962301	-988.988788539544	53	48	0
406	412.721508950111	-983.300255205482	75	55	0
407	408.731534939841	-976.684501657262	59	44	1
408	404.797081712517	-968.214311603457	70	47	0
409	397.863255530072	-955.014098257758	61	41	1
410	392.882792982098	-946.512583482079	64	71	0
411	386.91181649291	-936.125314492732	73	54	1
412	377.96928799036	-920.080786520615	79	61	0
413	371.503126764495	-908.750619747676	67	62	0
414	364.513980430551	-897.404782165773	59	55	1
415	361.019421544508	-891.731858915649	72	61	0
416	358.075656088418	-885.147377884947	68	55	1
417	351.114352536388	-872.874301160686	73	50	0
418	343.630074167566	-860.585549416952	79	66	0
419	336.668854631658	-848.312448099256	74	50	0
420	325.690204193932	-830.350716602057	64	60	0
421	314.739423213236	-811.461739578284	56	65	0
422	307.778371710388	-799.188589071855	66	53	0
423	300.817361484165	-786.915426692925	60	58	0
424	293.333386695536	-774.626583107747	72	48	0
425	285.821674798965	-763.264941998757	57	48	2
426	278.860789732658	-750.991742294282	64	55	1
427	271.899945943325	-738.718530719168	57	57	0
428	264.939143430849	-726.445307278074	63	41	1
429	257.978382195113	-714.172071968205	60	60	0
430	251.017662236583	-701.898824790493	65	59	0
431	244.056983554969	-689.625565745868	53	59	1
432	237.068553652323	-678.27951088082	62	56	0
433	230.107955927029	-666.006228091195	65	55	1
434	222.624408064177	-653.71725538373	56	42	0
435	215.113106895529	-642.35548504442	57	48	2
436	208.152634333703	-630.082164924592	74	49	0
437	201.192203049141	-617.808832940646	63	52	0
438	194.231813042541	-605.53548908513	65	48	0
439	187.27146431373	-593.262133366428	68	52	0
440	180.283351362159	-581.915981736965	63	53	0
441	173.323083591298	-569.6426022714	74	53	0
442	165.839877177728	-557.353525900282	64	42	2
443	158.356714972644	-545.064435885288	69	55	1
444	151.396573965088	-532.79101910349	62	52	0
445	144.408660524525	-521.444806353189	56	56	0
446	137.448600475676	-509.171365829185	60	45	1
447	130.488581705838	-496.897913437337	75	38	0
448	123.528604214313	-484.624449180439	71	47	1
449	116.56866800139	-472.350973054767	75	39	0
450	109.05798294238	-460.989008878358	75	59	2
451	101.575162193622	-448.699815202504	60	67	0
452	94.61535114859	-436.426301753148	58	47	1
453	87.6555813826853	-424.152776437812	49	48	1
454	80.6958528960822	-411.879239257425	62	50	0
455	73.7083357779775	-400.532905993052	73	59	1
456	66.7486882519443	-388.259345069528	66	65	0
457	59.7890820051543	-375.985772279091	73	56	1
458	52.8295170381898	-363.712187621742	72	58	0
459	45.3470379961655	-351.422891224734	75	47	2
460	37.8367650421569	-340.060796909966	61	49	0
461	30.8773252453539	-327.787174929865	77	45	0
462	23.9179267283762	-315.513541084714	62	48	0
463	16.9585694915731	-303.239895374514	65	57	0
464	7.05648104764987	-284.381501380354	73	53	0
465	0.620172236929648	-272.123532320373	65	59	0
466	-5.8160982215777	-259.865553047508	70	46	1
467	-12.2523303276394	-247.60756356176	71	36	0
468	-18.6885240812553	-235.349563863128	74	52	1
469	-28.0673464858555	-216.506791841239	62	51	1
470	-33.9805065591936	-204.264476740733	62	50	0
471	-39.3706948799663	-192.037863345817	74	50	1
472	-44.732993470272	-178.884027056396	58	66	2
473	-50.0952570279478	-165.730183487758	70	61	0
474	-54.9345539453207	-152.592044978403	74	67	1
475	-59.7738189751981	-139.453900463879	68	60	0
476	-64.613052117289	-126.315749945119	63	49	1
477	-69.45225337171	-113.17759342026	68	53	0
478	-73.768497418263	-100.055145577528	61	57	2
479	-78.0847127200686	-86.932692877017	68	49	2
480	-82.9238214551588	-73.7945195473731	66	67	1
481	-87.239977696212	-60.6720565864816	60	78	2
482	-91.5561051924597	-47.549588765949	74	56	3
483	-95.8722039438435	-34.4271160876378	64	68	0
484	-100.188273950131	-21.3046385478228	76	49	0
485	-104.504315211438	-8.18215614929795	74	55	1
486	-108.820327727357	4.9403311079368	71	63	1
487	-113.136311498121	18.0628232248127	60	57	0
488	-117.452266523789	31.1853202003986	70	53	3
489	-122.291100841248	44.3235427364707	79	47	3
490	-126.606996805058	57.4460499724373	68	80	1
491	-130.922864023305	70.5685620671138	59	63	1
492	-135.761605818756	83.7068014079705	52	55	1
493	-140.077413974679	96.8293237602338	68	57	0
494	-144.365312199516	110.879066553898	68	58	0
495	-148.653179589193	124.928814205341	84	57	0
496	-152.968899421743	138.051351134665	72	60	0
497	-157.807485751284	151.189618073404	63	73	1
498	-162.123146520869	164.312165261246	55	63	0
499	-166.438778544543	177.43471730873	58	51	0
500	-171.277272350446	190.573001052253	63	49	1
501	-176.115734267165	203.711290800013	58	50	0
502	-180.431276910298	216.833858505823	58	50	0
503	-184.746790807345	229.956431066617	61	53	0
504	-189.062275958015	243.079008489847	56	49	1
505	-193.377732362249	256.201590769924	66	67	1
506	-197.693160020164	269.32417790778	70	50	0
507	-202.008558931644	282.446769905277	67	71	0
508	-206.323929096572	295.569366761483	69	54	0
509	-210.63927051489	308.691968475468	66	52	0
510	-215.477458001347	321.830307425	60	40	0
511	-219.792740355129	334.952919396572	81	38	0
512	-224.107993962127	348.075536226854	65	65	0
513	-228.395317362447	362.125373477116	69	60	0
514	-232.682609926211	376.175215585157	64	65	0
515	-237.520641940704	389.313582127914	59	54	2
516	-244.254765791353	409.00540715456	73	52	0
517	-248.569856846589	422.1280515166	69	53	0
518	-250.465960583766	428.68150711339	62	55	0
519	-254.781009303813	441.804158491082	48	66	0
520	-259.618888154393	454.942552635446	77	56	0
521	-263.961787840992	467.137998718768	73	38	0
522	-269.733671667113	484.016744758002	63	46	0
523	-273.581566854846	495.269246916287	58	56	0
524	-275.010565559554	499.952543989755	55	55	0
525	-278.830516562506	512.132266972214	67	52	0
526	-281.660571328248	522.426081163809	73	56	0
527	-282.015935458825	528.005115203559	70	51	0
528	-281.932192087988	530.786761871539	66	53	0
529	-281.297684874968	534.479883396067	56	50	0
530	-281.13019866019	540.043176795356	53	51	0
531	-281.597218353068	541.91334863659	60	61	0
532	-283.109934042906	543.815002243966	66	40	0
533	-286.714040367864	545.779621304944	66	49	0
534	-290.401892719907	544.962596769445	60	59	0
535	-291.998353751376	544.082606901415	74	42	0
536	-292.660786142398	539.462271255441	59	59	0
537	-292.333354331786	532.956020540558	64	62	1
538	-291.343488177517	531.070105601102	68	43	0
539	-288.952566500288	523.573672730476	59	59	0
540	-285.10474085575	512.321155675687	57	65	2
541	-281.696004227619	503.866029691882	72	56	0
542	-278.315166613786	494.483691126108	67	47	0
543	-274.962225587398	484.174139965326	76	60	0
544	-271.142233588267	471.994421297684	69	58	0
545	-266.799359538825	459.798967624083	64	59	0
546	-261.933599060692	447.587780572474	71	54	1
547	-259.514662146568	441.018581531942	59	62	0
548	-255.227534316247	426.968709745444	63	47	0
549	-248.521399289253	406.349650672637	52	55	0
550	-243.683422651084	393.211270888336	70	72	1
551	-238.845414122567	380.072897104546	68	59	0
552	-234.558145936055	366.023048524745	44	52	0
553	-230.270846913394	351.973204802722	74	56	1
554	-225.432743548416	338.83484781906	47	63	0
555	-221.11748265085	325.712229896337	69	61	0
556	-216.802193006326	312.589616834186	62	60	0
557	-211.963997115497	299.451276650652	59	59	1
558	-207.676544730784	285.401458296925	76	65	1
559	-203.389061510272	271.351644800045	60	54	0
560	-198.550770784379	258.213321411982	56	63	0
561	-193.712448168779	245.075004031882	65	62	0
562	-189.396979245066	231.952421742491	74	56	0
563	-185.109372454172	217.902628754266	79	56	0
564	-180.298845880548	203.837112614885	63	54	1
565	-175.983287060342	190.71454544086	66	48	0
566	-171.66769949405	177.591983124614	72	66	0
567	-166.829189520446	164.453699344769	68	53	0
568	-162.513542890956	151.331147287041	59	52	0
569	-158.197867515613	138.208600089885	59	58	0
570	-153.359265018546	125.070333112031	66	50	1
571	-149.043530580355	111.947796171531	66	40	0
572	-144.755648545921	97.8980485247448	61	47	0
573	-139.944832363166	83.8325827820227	77	44	0
574	-135.629008030344	70.7100609596819	70	58	0
575	-129.416671254148	51.0341481277719	59	66	0
576	-125.100775843312	37.9116381816566	59	61	2
577	-122.681362559204	31.3425246439874	64	56	2
578	-117.842512074567	18.2043020706624	65	65	3
579	-111.107090085105	-1.4873012509197	76	50	1
580	-104.371601061779	-21.1788928126916	75	53	1
581	-101.952117600827	-27.7479934450239	60	53	0
582	-99.5326261678129	-34.3170925769955	74	64	1
583	-95.2165384141263	-47.4395690439269	68	82	0
584	-89.0316812920501	-68.0426319511607	70	59	2
585	-84.7433880853932	-82.0923121208325	73	69	0
586	-79.904273673601	-95.2304872870445	85	55	0
587	-73.1684693744755	-114.922024250031	74	50	1
588	-71.2718049740652	-121.475391089916	75	59	0
589	-68.8522054944769	-128.044471019879	75	66	1
590	-61.593359224149	-147.751701803878	71	48	1
591	-54.3344412065344	-167.45891907718	76	53	0
592	-48.9721877010306	-180.612767988816	60	48	1
593	-46.0295799334999	-187.197545310482	67	55	0
594	-40.6394169302075	-199.424167372286	57	56	0
595	-32.3065688839415	-218.235549350269	64	58	0
596	-29.3639067987096	-224.82031438686	74	54	0
597	-23.4507018482545	-237.062622330151	56	45	1
598	-14.5947530393605	-255.889675777406	63	51	0
599	-8.18636200285982	-269.07488416601	64	50	0
600	-1.22713552851928	-281.34857236594	60	54	2
601	5.73213222617051	-293.62224870082	62	64	0
602	12.6914412612095	-305.895913168788	73	69	1
603	19.6786337787635	-317.24235008657	66	45	0
604	26.6380237757694	-329.515990814194	68	49	0
605	33.5974550526589	-341.789619674906	65	43	1
606	40.5569276097231	-354.063236670569	59	43	1
607	47.5164414463216	-366.336841801181	60	51	0
608	57.9697063078638	-384.283619374968	60	51	0
609	68.4230616520508	-402.230370234698	64	63	1
610	71.9168102808762	-407.903542662039	61	39	2
611	75.3827390087536	-414.503927891143	71	58	0
612	85.8084189310903	-433.377850022167	62	50	0
613	96.2620187546127	-451.32452966366	50	62	0
614	99.7558467456838	-456.997678334825	87	53	0
615	107.238678485388	-469.286874887533	58	52	0
616	114.72155443416	-481.57605779171	64	57	0
617	118.215432980098	-487.249190755188	65	57	0
618	129.192282238277	-505.211477274075	76	60	0
619	140.169226259983	-523.173734436743	73	46	0
620	143.663174403307	-528.846845747903	71	66	1
621	150.623287051043	-541.120275348425	62	52	0
622	161.077438321896	-559.066789545119	57	65	0
623	168.03765336622	-571.340189473704	80	52	0
624	174.99790968874	-583.613577539101	68	52	0
625	181.98601230199	-594.959737786092	63	65	2
626	188.946349582111	-607.233102105558	76	46	0
627	195.906728140311	-619.506454555318	61	65	1
628	202.894948197354	-630.852579159662	67	53	0
629	209.855407712923	-643.125907865353	62	59	0
630	216.815908505814	-655.399224704131	44	42	1
631	223.776450576552	-667.672529676929	61	56	1
632	230.737033924495	-679.945822780952	51	52	0
633	237.725450783153	-691.291887979954	67	33	0
634	245.209112460958	-703.580832650885	52	58	1
635	252.692818345735	-715.869763676077	67	48	1
636	259.653568133246	-728.143007583916	73	72	0
637	266.614359197323	-740.416239624843	71	48	0
638	273.602975561225	-751.762243702076	51	55	0
639	280.563847581157	-764.035451998003	62	57	1
640	287.524760877714	-776.308648423292	65	61	0
641	294.513494681858	-787.654616854154	66	48	0
642	301.474488933338	-799.927789533511	73	61	0
643	308.435524461151	-812.200950345024	60	64	0
644	315.424375705305	-823.546883125789	73	57	1
645	322.385492187634	-835.82002019044	81	51	1
646	329.869664559723	-848.108810275793	57	54	0
647	337.381650563562	-859.470370514318	66	61	0
648	344.342892204411	-871.743470249698	59	69	0
649	351.304175121244	-884.016558111645	57	55	0
650	358.29326394829	-895.362417877652	66	55	0
651	365.254627818475	-907.63548199553	66	55	0
652	372.216032964177	-919.908534242772	79	46	0
653	379.177479385398	-932.1815746231	55	55	1
654	386.138967081963	-944.454603132792	68	52	1
655	392.605225241161	-955.784746388905	62	71	1
656	398.548489967128	-967.099223040976	75	46	1
657	403.968757207622	-978.398035292514	60	45	0
658	408.398497590737	-987.811097395606	56	53	1
659	411.837698177143	-995.338412612677	60	48	0
660	413.735564065166	-1001.89154530317	79	57	1
661	414.615120432689	-1007.48615205474	64	64	0
662	416.073216370831	-1011.24198020156	68	63	0
663	420.229738772439	-1012.29442824237	59	63	0
664	424.441761933325	-1011.4924396174	59	62	0
665	426.589396390133	-1009.70061926823	75	48	0
666	427.663212959364	-1008.80470870528	65	58	0
667	427.223425916047	-1006.00740680099	74	66	0
668	424.30722205143	-998.495757607743	67	70	1
669	420.317215303658	-991.88001524657	63	56	0
670	416.29946982197	-986.191485336982	61	58	0
671	413.795322417165	-982.40434808284	56	54	0
672	411.814209718723	-978.632864126004	56	44	0
673	407.356719421514	-970.147021685727	81	50	0
674	399.404582296615	-955.988283786923	53	52	3
675	390.929473821539	-941.813873063773	73	58	1
676	384.930750519852	-932.353817464784	73	52	0
677	378.959814398375	-921.966536849737	67	65	0
678	372.493647501455	-910.636371651664	64	57	0
679	366.027515982219	-899.306196217425	73	41	3
680	360.084439200582	-887.991671738215	70	56	0
681	353.590611279244	-877.588692866266	62	53	0
682	347.09681577119	-867.185703738593	62	60	0
683	340.630821443978	-855.855488141067	66	45	0
684	333.641848318977	-844.509597931989	68	44	0
685	327.175926099531	-833.179361069575	74	64	0
686	320.682265928248	-822.776330152526	56	47	1
687	314.188638170541	-812.373288979754	62	49	0
688	308.245828109793	-801.058688959107	65	56	0
689	302.303050724731	-789.74408023525	68	47	1
690	295.837299725565	-778.413793771528	66	60	0
691	288.84857916797	-767.067827179097	69	47	0
692	281.85989669367	-755.721848695539	56	54	0
693	274.871252302895	-744.375858323649	65	68	0
694	267.910431415425	-732.102639961988	57	51	0
695	260.949651804636	-719.829409733415	56	49	0
696	253.465915634297	-707.54049338866	77	40	0
697	245.98222367058	-695.251563398167	63	46	1
698	238.993778784759	-683.905511899851	64	59	0
699	232.033165613189	-671.632232476957	61	46	1
700	225.072593719116	-659.358941183425	87	57	1
701	218.112063102308	-647.085638024844	60	54	0
702	211.151573763229	-634.812322996557	81	49	0
703	204.163325678441	-623.466212099418	74	50	0
704	197.202917296614	-611.192873327993	51	65	0
705	189.719565314474	-598.9038405912	64	52	0
706	182.236257540353	-586.614794208668	57	57	1
707	175.275975920784	-574.34141812101	73	59	0
708	164.82172637136	-556.394939702936	54	45	0
709	157.861547148204	-544.121533941478	60	47	1
710	154.367567301379	-538.448434568942	60	48	0
711	147.407449196558	-526.175011001527	73	47	2
712	136.458283200918	-507.285556802526	72	45	2
713	128.97529807355	-494.996413140558	75	42	0
714	122.015328171896	-482.722946330905	64	49	1
715	115.055399549019	-470.44946765434	59	48	1
716	111.5615400963	-464.776331790723	75	57	0
717	104.573849755339	-453.430051143281	60	64	0
718	94.1202108843136	-435.483392066322	61	59	0
719	83.6944901240058	-416.609490473755	78	43	0
720	76.7347861388698	-404.335946517065	68	52	0
721	73.2410346123506	-398.662777981721	94	51	0
722	65.7584322230541	-386.373518858105	71	50	1
723	54.7821730726282	-368.411061849445	56	44	0
724	47.8226355362567	-356.137468703091	63	41	0
725	40.8631392795942	-343.863863691688	59	47	0
726	37.3694875121582	-338.19066459965	66	58	1
727	30.4100523761008	-325.917041784152	68	54	0
728	23.4506585201016	-313.643407102674	76	53	1
729	16.4913059443352	-301.369760556147	71	46	0
730	6.03843176626833	-283.422876327299	67	59	0
731	-0.425719544058666	-272.092121353373	71	56	1
732	-6.86198707547737	-259.834140492603	67	50	0
733	-10.3276537067723	-253.233685028739	61	42	1
734	-16.7638622344239	-240.975688454695	63	51	0
735	-26.1427066950127	-222.132920997217	47	45	0
736	-29.0853714353871	-215.548158161342	67	55	0
737	-34.4477347186767	-202.394335768186	67	46	0
738	-42.780538329971	-183.582948765717	53	54	0
739	-48.1706725455006	-171.35632345546	71	57	1
740	-53.0099826799706	-158.218187345192	69	51	0
741	-57.8492609268869	-145.080045232549	61	58	0
742	-62.6885072860168	-131.941897113807	65	64	2
743	-67.5277217574185	-118.803742990829	79	62	1
744	-71.8439783475478	-105.681297308765	81	54	1
745	-76.1602061930462	-92.5588467679918	63	60	1
746	-80.9993281450588	-79.4206758392975	76	64	2
747	-85.3154969298048	-66.2982150381431	70	63	1
748	-89.6037689890945	-52.2485337825492	77	55	1
749	-91.9954185527167	-44.7522250730544	77	53	2
750	-93.8920102141565	-38.1988476701081	93	61	1
751	-100.104662351136	-18.5229917690158	70	55	1
752	-106.840165369562	1.16859303973615	63	68	2
753	-111.679071227438	14.3068023715168	64	56	0
754	-114.098512198078	20.8759092893451	78	71	0
755	-118.414460951695	33.9984073452652	71	74	1
756	-124.626876727038	53.674303015694	66	65	0
757	-128.942754402873	66.7968129487708	75	62	3
758	-133.781507105974	79.9350498849526	61	45	0
759	-138.09732571966	93.0575700765476	58	47	1
760	-142.413115587668	106.180095127784	83	55	0
761	-147.251775768586	119.318348867819	57	64	0
762	-151.567506574153	132.440884176642	59	53	0
763	-155.88320863375	145.563424346037	64	56	0
764	-160.721776291612	158.701694890857	61	47	2
765	-165.037419288186	171.824245317839	57	59	0
766	-169.353033538908	184.946800603531	74	50	0
767	-173.668619043543	198.069360748865	66	53	1
768	-177.984175802092	211.191925751977	78	52	0
769	-182.299703814439	224.31449561473	61	63	1
770	-186.587311696378	238.364285907708	66	42	1
771	-191.397771864664	252.429810422473	69	53	2
772	-195.7132099804	265.552395400591	73	54	0
773	-200.028619349585	278.674985236488	71	57	0
774	-204.866878379835	291.813310980797	67	59	0
775	-209.182228684833	304.935911076143	63	51	0
776	-215.393763002648	324.611954116262	73	67	1
777	-219.709042226546	337.734566085972	55	57	0
778	-222.128107119817	344.303740508854	65	43	2
779	-228.862384199572	363.995538658462	55	56	0
780	-235.596594241739	383.687348566949	75	62	1
781	-238.015604899032	390.256532890722	76	50	0
782	-242.330737246084	403.379170233384	52	49	0
783	-249.064813212492	423.071003658697	61	56	0
784	-253.379872906022	436.193653419614	64	65	2
785	-255.275961804262	442.747111413628	58	51	0
786	-259.590979162545	455.869768190198	58	55	0
787	-266.352790115518	474.634416294284	57	73	1
788	-270.200703994371	485.886915092357	63	55	1
789	-271.601798224961	491.49742645584	63	56	1
790	-273.553654507094	496.19646246545	66	47	1
791	-277.896466081031	508.39192420803	61	49	0
792	-280.698612023145	519.612953227013	65	58	0
793	-281.576828342513	525.207727816887	65	41	0
794	-282.043849910144	527.077899650671	71	48	1
795	-281.960106547747	529.859546313994	69	60	0
796	-281.269770512823	535.407098960131	74	59	0
797	-281.13019866019	540.043176795356	58	57	0
798	-282.615000537771	542.872045790777	58	47	0
799	-285.173411659198	544.805181968957	74	45	0
800	-288.310500307765	544.899630094878	58	63	1
801	-290.980573837704	543.12390751671	58	70	0
802	-292.660786142398	539.462271255441	67	48	1
803	-292.800370254437	534.826193624176	75	42	0
804	-291.371404645732	530.142890076153	62	62	1
805	-288.952566500288	523.573672730476	68	46	0
806	-287.495676677499	519.817586148158	65	67	0
807	-284.60980368685	511.37819907628	73	44	0
808	-279.772074313893	498.239774285816	84	44	1
809	-275.89628529991	487.914481882006	59	54	0
810	-272.076299933658	475.734762254171	73	56	1
811	-267.761343765305	462.612091969699	60	54	0
812	-262.923499309458	449.47368818149	63	56	1
813	-258.608484075172	436.351028154604	58	53	0
814	-254.265532535559	424.155588520691	66	40	0
815	-249.922554332472	411.960153750144	49	65	1
816	-245.607454943238	398.837508297525	72	62	1
817	-241.264422373264	386.642083244398	66	63	1
818	-237.444231660804	374.462398160249	70	47	1
819	-233.129049688112	361.339766745456	72	43	0
820	-228.785937547742	349.144355732016	72	54	1
821	-224.442798744247	336.948949578218	73	60	1
822	-220.127532617538	323.826332738623	59	51	0
823	-215.81223774422	310.703720755875	70	55	0
824	-210.974036399275	297.56538177561	84	43	0
825	-206.658682461479	284.442780052312	66	65	1
826	-202.343299777014	271.320183187723	61	57	0
827	-198.027888346056	258.197591179051	53	60	0
828	-194.207439098216	246.017949277535	64	54	0
829	-190.826174656278	236.635687150061	67	44	0
830	-188.434883170063	229.139316953719	78	58	1
831	-186.538578143925	222.585892545059	68	53	0
832	-185.109372454172	217.902628754266	66	63	1
833	-183.652272807725	214.146581060253	79	51	0
834	-181.728062409849	208.520374605432	59	53	0
835	-180.793844994623	204.780056181364	68	47	0
836	-180.326735599199	202.909897059202	77	55	0
837	-179.364625948831	200.096794551238	68	55	1
838	-178.869625925203	199.153851166368	70	43	0
839	-177.907514338265	196.340749016963	74	56	0
840	-176.478288788814	191.65748846624	54	47	2
841	-176.011175735854	189.787329883315	62	51	0
842	-174.554057175235	186.031285609119	59	68	0
843	-169.715567027859	172.892998226918	72	48	0
844	-164.437808474933	156.957344143651	67	56	2
845	-162.541428324999	150.40393172577	75	49	0
846	-160.645041774027	143.850520268083	57	61	0
847	-156.329351768072	130.727975228801	67	63	1
848	-149.071412773046	111.020580606535	63	44	0
849	-142.364185013983	90.4017071221024	69	50	0
850	-138.07625536283	76.3519670320675	69	55	0
851	-135.656886976096	69.7828453909606	65	48	0
852	-130.81812628638	56.6446066154167	68	54	2
853	-124.082834386674	36.9529806142673	64	57	1
854	-119.766906044912	23.8304766081274	61	44	2
855	-117.347475453222	17.261366372928	68	65	1
856	-113.059376711666	3.2116543520242	87	55	0
857	-106.351777100412	-17.4071561452001	77	59	0
858	-101.512813114095	-30.5453583160415	74	55	0
859	-97.1967358177644	-43.6678369445726	90	69	1
860	-92.8806297763949	-56.7903107143939	66	64	1
861	-88.0415732697002	-69.9284960785881	77	71	3
862	-83.7254081674037	-83.0509595889598	68	54	2
863	-79.4092143203015	-96.1734182396904	84	82	0
864	-75.0929917285684	-109.29587203078	69	55	1
865	-70.7767403922044	-122.418320963159	66	62	1
866	-65.9375307341106	-135.556478720158	70	53	0
867	-61.0982891883468	-148.694630473852	57	56	0
868	-56.2590157550294	-161.832776221447	77	55	0
869	-50.896776139969	-174.986627776176	67	41	1
870	-45.5345014921622	-188.140472054482	55	56	0
871	-40.1721918116673	-201.294309056364	61	57	0
872	-34.286908084352	-214.463848528452	66	45	2
873	-28.3737328849384	-226.706163710915	69	57	0
874	-22.4605222590035	-238.948470206	59	56	0
875	-13.0816206331365	-257.791228601709	57	47	0
876	-3.70263273443561	-276.633965210989	71	62	0
877	-0.759882286423817	-283.218709268607	76	47	1
878	2.73367180133937	-288.891940671951	66	52	0
879	13.1865475086961	-306.838832725771	76	58	1
880	23.611672412022	-325.71291375719	76	42	0
881	30.5710885092267	-337.986547720619	75	59	0
882	34.0647314823582	-343.659752399661	50	51	0
883	41.5471646045335	-355.949068947695	59	58	1
884	52.4955007942626	-374.838776561432	66	68	1
885	55.9613707717508	-381.439178309403	67	48	1
886	59.4550849394873	-387.112361347303	54	58	0
887	69.9084538942552	-405.059108395129	54	46	0
888	80.3619133310858	-423.005828727037	61	61	0
889	87.3216609955998	-435.27936603874	71	58	0
890	90.7876373663894	-441.879738143645	68	63	1
891	97.7752720339922	-453.226041852497	60	59	0
892	108.228973553341	-471.172690949403	62	63	0
893	111.695013439399	-477.773045266978	55	51	0
894	119.205737346783	-489.135004156269	68	55	0
895	130.182595903869	-507.097288010642	69	45	0
896	137.142632253235	-519.370740520768	64	53	0
897	144.130523562315	-530.716965277679	74	56	0
898	151.090640870854	-542.990394042805	82	53	0
899	158.050799457706	-555.263810941949	56	61	1
900	165.01099932252	-567.537215975113	65	68	1
901	171.971240465879	-579.810609140433	61	58	0
902	175.465279762633	-585.483693305403	61	55	0
903	182.948566775711	-597.772751643322	62	58	0
904	193.925987847266	-615.734864789993	70	49	0
905	200.886395433045	-628.008208760992	61	39	1
906	207.84684429667	-640.28154086601	56	43	1
907	214.835131919652	-651.627645105124	71	53	1
908	221.79566174018	-663.900953463279	48	48	0
909	228.75623283803	-676.174249955453	69	49	1
910	235.716845213203	-688.447534578852	54	63	0
911	242.677498865407	-700.720807337202	72	53	0
912	249.665983289655	-712.066852170974	52	56	0
913	256.62671789818	-724.340101182461	69	53	0
914	263.58749378362	-736.613338327035	53	66	1
915	270.576095649158	-747.959347514436	65	60	1
916	277.53695249022	-760.232560910285	53	40	1
917	284.497850607848	-772.505762441084	71	46	1
918	292.009576865123	-783.867405530065	58	48	0
919	299.493565818644	-796.156251082197	61	56	0
920	306.454589096596	-808.429415282793	72	55	0
921	313.443428548519	-819.775351453573	72	52	0
922	320.404532780871	-832.048491906375	62	42	1
923	327.36567828944	-844.321620489471	61	62	0
924	334.354635180323	-855.667521012947	64	55	1
925	341.315861642768	-867.940625851043	69	55	2
926	348.277129381138	-880.213718818501	62	58	1
927	355.238438395376	-892.486799918115	67	57	1
928	362.199788685131	-904.759869149886	71	48	1
929	369.161180250405	-917.032926511951	62	52	1
930	376.122613091429	-929.305972006172	70	60	0
931	383.111846130458	-940.651789362542	76	49	1
932	390.073359923961	-952.924811107107	66	48	0
933	396.539642250573	-964.254948080517	70	49	0
934	402.015409480198	-973.699330401607	74	47	0
935	406.445140205207	-983.11239467375	77	53	2
936	409.333548693394	-991.551272854209	48	58	1
937	411.231408793712	-998.104406744242	65	43	1
938	412.633994034724	-1003.71466875914	71	60	0
939	414.064335095463	-1008.39771393035	58	64	0
940	416.568499332643	-1012.18485069368	50	60	0
941	421.248057071411	-1013.25295186974	62	61	0
942	425.487830146914	-1011.5237459112	73	40	0
943	427.140179182868	-1008.78905584663	73	66	0
944	426.728141503292	-1005.06453753542	56	51	0
945	424.25172284327	-1000.35019030236	59	54	1
946	421.25227765314	-995.620187969878	65	58	1
947	417.729807624535	-990.874529433437	67	57	0
948	413.739818429051	-984.258780740201	63	51	0
949	409.777594833344	-976.715811846778	52	44	0
950	405.815385759808	-969.172839085571	64	52	1
951	400.834889876773	-960.671334001236	69	51	0
952	395.386899814417	-950.299733477645	50	51	1
953	389.938937208033	-939.928125640377	77	61	0
954	383.444953422528	-929.525194058195	62	64	0
955	376.455739526078	-918.179376842454	76	54	0
956	369.466563711467	-906.833547738381	65	50	0
957	365.971990085149	-901.160628725775	58	53	0
958	359.010635936633	-888.88756554015	74	61	0
959	348.554798635538	-870.941556625068	70	59	0
960	341.593546877382	-858.66846376285	49	55	0
961	334.137092243589	-845.452478514053	76	49	0
962	326.652913276805	-833.163695832714	57	51	1
963	319.691789873294	-820.890565660782	62	60	1
964	312.207697853039	-808.601756607182	78	57	1
965	304.723650038824	-796.31293390505	56	54	0
966	297.762653393031	-784.039766416885	69	46	0
967	290.801698023744	-771.766587057151	61	61	0
968	283.840783930907	-759.493395832367	79	55	1
969	280.346451078774	-753.820403827354	70	65	0
970	273.385598101944	-741.54719479382	77	50	0
971	262.930502749397	-723.600967035629	81	52	0
972	255.969752165605	-711.327728327364	81	59	0
973	248.486046036298	-699.038802889176	65	47	0
974	240.974592535989	-687.677079856396	60	41	0
975	234.013967114559	-675.403803820722	74	67	0
976	230.547566869878	-668.803553332575	70	41	2
977	223.587004163244	-656.530259501189	62	55	2
978	213.132338513969	-638.583904504776	72	37	0
979	206.171878202178	-626.310580998659	64	51	1
980	199.211459168	-614.03724562563	61	66	0
981	192.22327864985	-602.691114360467	71	61	0
982	184.739956709556	-590.402072531171	75	62	1
983	177.256678977225	-578.113017056137	62	45	0
984	170.268618609058	-566.766848427244	67	55	1
985	163.308405697229	-554.493451981805	72	53	1
986	156.348234063946	-542.220043669455	67	54	0
987	149.388103708683	-529.946623491123	67	46	0
988	142.428014631907	-517.67319144588	67	60	0
989	135.467966833734	-505.399747532792	66	58	0
990	127.984988056822	-493.110602054745	66	48	0
991	120.474234304857	-481.748658789322	64	45	1
992	113.514311673469	-469.475177553482	71	53	0
993	106.554430321092	-457.201684447937	67	65	0
994	99.5667662722408	-445.855395304039	75	67	0
995	92.6069658796187	-433.581878456287	58	50	1
996	85.6472067661816	-421.308349742554	68	55	1
997	78.6874889320461	-409.034809163772	55	54	0
998	71.7278123773867	-396.761256718077	77	54	0
999	64.768177101796	-384.48769240547	76	51	1
1000	57.2856252727215	-372.198417823762	73	61	0
1001	50.2982387496741	-360.852044669911	62	39	0
1002	43.8616821954492	-348.59414401371	73	51	0
1003	36.9022104403703	-336.320532227866	77	50	1
1004	29.9427799653495	-324.046908576973	60	49	0
1005	22.9833907703287	-311.77327306103	59	58	1
1006	15.47325043811	-300.411137815565	68	49	1
1007	8.51394366961904	-288.137477700599	60	65	0
1008	2.07762452174211	-275.879510988481	78	56	0
1009	-4.88160115061328	-263.605827999301	72	61	1
1010	-11.2899927012622	-250.42062441539	65	52	0
1011	-17.203252003761	-238.178333931603	84	51	0
1012	-23.1164758797968	-225.936034760438	76	46	1
1013	-29.0018107721116	-212.766511272639	58	54	0
1014	-34.8871074846829	-199.596979112364	68	43	0
1015	-40.8002223307267	-187.354653895833	55	52	0
1016	-48.6100319535471	-168.55896513816	64	52	1
1017	-55.8689776426181	-148.851757827215	63	49	1
1018	-58.2886102618068	-142.282685722224	59	59	0
1019	-63.1278515846352	-129.144537005574	71	53	0
1020	-70.3866537793074	-109.437302675098	65	50	0
1021	-75.2258153826697	-96.299138950184	61	50	1
1022	-80.0649450980127	-83.1609692191705	72	53	0
1023	-84.3811211979482	-70.0385094955564	67	54	0
1024	-88.6972685529036	-56.916044915095	74	61	0
1025	-93.5363057482755	-43.777858379297	71	59	0
1026	-95.9558123879833	-37.2087628589943	66	52	2
1027	-100.271885524038	-24.086285318248	86	66	2
1028	-106.484484395362	-4.41041927877814	62	66	1
1029	-110.249701190391	9.62356647010893	76	69	2
1030	-114.537801023223	23.6732757957652	68	65	2
1031	-118.853745076107	36.795774390921	65	50	1
1032	-123.169660383661	49.9182778438553	66	51	1
1033	-127.485546945594	63.0407861554995	63	61	0
1034	-131.801404762198	76.1632993286476	63	49	0
1035	-136.640136484522	89.3015398615971	76	58	0
1036	-140.955935239093	102.424063293263	74	53	0
1037	-145.271705247636	115.546591582708	67	63	0
1038	-149.587446510617	128.669124730863	73	60	0
1039	-153.903159027861	141.791662738658	85	64	1
1040	-158.218842799251	154.914205605164	75	53	0
1041	-162.534497824614	168.036753331311	85	52	1
1042	-167.373015756311	181.175032268278	68	58	0
1043	-171.68861171871	194.297590251081	50	54	0
1044	-176.004178934731	207.420153094456	59	43	0
1045	-180.31971740484	220.542720794678	53	65	0
1046	-184.635227128689	233.665293354541	68	49	0
1047	-189.473591901653	246.803599896841	67	62	0
1048	-193.789042561781	259.92618271336	74	56	0
1049	-198.10446447524	273.048770391382	60	43	2
1050	-202.942736723344	286.18709373381	72	51	1
1051	-207.258099572733	299.309691669419	61	41	0
1052	-211.545536266058	313.359510028735	75	50	0
1053	-215.832942123292	327.409333247691	74	53	0
1054	-220.148216646106	340.531945754774	64	53	2
1055	-224.986333423061	353.670296696015	69	51	2
1056	-229.301548880991	366.792919462547	58	63	0
1057	-233.616735592135	379.915547086857	76	52	2
1058	-238.454759842716	393.053914830089	75	55	0
1059	-242.769887488568	406.176552711055	52	50	0
1060	-247.084986387403	419.299195450731	68	56	2
1061	-251.400056538929	432.421843050979	58	57	1
1062	-255.715097943204	445.544495507143	82	44	0
1063	-260.030110600404	458.667152820155	59	54	1
1064	-264.345094510121	471.789814992808	62	52	0
1065	-268.687960870913	483.985266471282	59	54	0
1066	-272.535858752846	495.237767666578	60	60	0
1067	-276.41164779244	505.563057150692	74	50	0
1068	-279.269627372618	514.929653994739	62	59	0
1069	-280.61486973206	522.394599879161	53	67	0
1070	-280.970235203509	527.973633814603	70	62	0
1071	-280.279900315916	533.521186592057	55	52	0
1072	-279.61748070427	538.141523917206	59	53	0
1073	-279.505824533117	541.850386218168	66	69	0
1074	-282.036322974251	544.710736108012	54	50	0
1075	-286.191192370839	545.763879983686	63	59	0
1076	-289.384112691157	544.003897760995	72	47	0
1077	-291.58717199997	540.358002800494	61	58	0
1078	-291.726755010255	535.721925145946	58	45	1
1079	-289.830771116191	529.168449171819	68	58	1
1080	-287.439845585264	521.67201720085	72	53	0
1081	-285.048910923942	514.175586730242	80	58	1
1082	-281.64017590828	505.720460753888	75	58	0
1083	-278.259339912445	496.338122189045	66	49	2
1084	-274.906400509586	486.028571031056	59	50	0
1085	-271.058498754224	474.776067896746	59	62	0
1086	-267.238485796377	462.596353067085	67	47	0
1087	-262.923499309458	449.47368818149	52	43	1
1088	-258.085622962739	436.335290397517	63	62	0
1089	-253.275622057437	422.269683075137	71	50	1
1090	-247.970628527924	407.261129721999	60	46	0
1091	-242.665594885417	392.252583627589	73	49	0
1092	-237.883389315277	377.259779959917	70	38	0
1093	-233.129049688112	361.339766745456	63	49	0
1094	-227.851799217169	345.404025559314	67	46	0
1095	-222.546606172342	330.395507179201	66	49	0
1096	-217.764248606632	315.402728700079	46	43	1
1097	-212.458977133152	300.394224179909	73	54	0
1098	-207.153665547317	285.385726920329	61	47	0
1099	-202.371194829233	270.392967634834	70	42	0
1100	-197.560793698765	256.327429899946	45	46	0
1101	-192.750358365884	242.261898164637	52	49	0
1102	-187.967780407518	227.269156874157	64	67	1
1103	-183.157275512873	213.203637135215	64	54	1
1104	-178.346736416162	199.138123397715	66	60	0
1105	-173.536163117562	185.072615659796	59	51	1
1106	-168.725555617013	171.007113921456	78	35	1
1107	-164.437808474933	156.957344143651	64	64	1
1108	-160.150030497578	142.907579223625	73	60	0
1109	-155.339323759312	128.842094280757	72	59	0
1110	-150.500700281002	115.703830901533	74	52	0
1111	-145.662044913683	102.565573527478	64	69	0
1112	-141.34626029944	89.4430452268571	59	53	2
1113	-137.03044693952	76.3205217858776	56	53	1
1114	-132.714604834095	63.1980032008141	68	52	1
1115	-128.426611193921	49.1482739076018	76	67	0
1116	-124.138586718938	35.0985494740307	72	53	1
1117	-119.822656290722	21.9760454650968	76	56	3
1118	-114.983784825366	8.83782649040222	66	48	0
1119	-110.667795335467	-4.28466725815088	75	55	0
1120	-106.351777100412	-17.4071561452001	77	59	0
1121	-101.512813114095	-30.5453583160415	70	55	1
1122	-96.6738172393525	-43.6835544807836	83	56	2
1123	-92.3577096270747	-56.8060277095065	81	56	1
1124	-88.0415732697002	-69.9284960785881	69	63	1
1125	-83.7254081674037	-83.0509595889598	69	59	5
1126	-79.4092143203015	-96.1734182396904	71	50	3
1127	-72.1504788225284	-115.880668827333	84	41	2
1128	-67.3112819641246	-129.018828378059	64	57	0
1129	-62.4720532182837	-142.15698192548	59	49	0
1130	-55.2131503098644	-161.864200986922	66	63	0
1131	-50.3738418448484	-175.002339524217	65	62	0
1132	-45.0115656238049	-188.156183134764	79	58	0
1133	-39.1263169280137	-201.325729820877	60	52	1
1134	-33.2131756052841	-213.568052218296	72	46	0
1135	-27.2999988559168	-225.810365928337	70	57	2
1136	-21.4146383770858	-238.979886583053	72	59	0
1137	-15.5013893995201	-251.222182926722	67	51	0
1138	-9.06516012811335	-263.480177218094	68	49	0
1139	-2.65673984994646	-276.665376949124	59	53	1
1140	3.77956761285895	-288.923350821249	61	56	0
1141	10.7388627987239	-301.197018667124	68	47	0
1142	17.6981992648216	-313.470674646087	52	61	0
1143	24.6575770108611	-325.744318760931	59	54	0
1144	31.6169960368425	-338.017951010726	79	44	0
1145	38.5764563429402	-350.291571392678	57	59	0
1146	45.5359579288051	-362.565179911442	64	60	0
1147	52.4955007942626	-374.838776561432	72	40	0
1148	59.4550849394873	-387.112361347303	74	68	0
1149	66.4425418396713	-398.458718507551	46	43	0
1150	73.9251693866099	-410.747975952923	61	52	1
1151	81.4078411430237	-423.03721975442	59	56	0
1152	88.395418197033	-434.3835395528	60	58	0
1153	95.3552084718831	-446.65706327185	64	59	0
1154	102.315040025569	-458.930575125851	64	58	0
1155	109.302734527038	-470.276859280653	52	60	1
1156	116.262647040363	-482.550347390585	70	42	1
1157	123.222600832814	-494.823823633604	62	55	1
1158	130.705569839571	-507.112977422774	62	68	0
1159	138.188583055104	-519.402117566206	61	50	1
1160	145.176477070025	-530.748340604827	65	40	1
1161	152.136597307341	-543.021767654456	61	52	0
1162	159.096758823143	-555.295182839036	64	55	3
1163	166.056961617083	-567.568586156704	55	44	1
1164	173.017205689219	-579.841977606528	75	52	1
1165	180.005296509305	-591.188141245395	51	68	1
1166	186.96562153945	-603.461508952081	68	73	1
1167	193.925987847266	-615.734864789993	40	45	1
1168	200.886395433045	-628.008208760992	58	66	0
1169	207.84684429667	-640.28154086601	59	52	0
1170	214.835131919652	-651.627645105124	62	55	0
1171	222.346450156881	-662.989415581338	67	62	0
1172	229.830015116197	-675.278388413601	66	57	0
1173	236.267633362499	-687.535994959995	63	61	0
1174	242.705289958161	-699.793591293506	64	50	0
1175	249.665983289655	-712.066852170974	65	54	0
1176	256.62671789818	-724.340101182461	86	56	0
1177	263.58749378362	-736.613338327035	66	56	0
1178	270.576095649158	-747.959347514436	58	70	0
1179	277.53695249022	-760.232560910285	65	57	0
1180	284.497850607848	-772.505762441084	68	54	0
1181	292.009576865123	-783.867405530065	67	54	1
1182	299.493565818644	-796.156251082197	63	36	0
1183	309.949004062219	-814.102384854108	69	54	0
1184	320.404532780871	-832.048491906375	61	45	0
1185	327.36567828944	-844.321620489471	57	46	1
1186	334.877650696726	-855.68318528682	56	50	0
1187	342.912680764566	-867.060399699956	66	49	0
1188	350.424736104324	-878.421936228871	59	54	1
1189	357.413812654326	-889.767797640525	58	62	0
1190	363.879906355869	-901.097986517474	60	55	1
1191	369.823013153626	-912.412505242974	78	58	1
1192	375.766152626078	-923.727015264332	58	71	0
1193	381.709324773634	-935.04151658155	61	61	0
1194	387.652529596002	-946.356009195559	81	61	0
1195	393.595767093007	-957.670493101701	73	56	0
1196	399.043763502559	-968.042095702142	76	46	0
1197	403.473481288645	-977.455163234845	63	47	1
1198	407.407941666897	-985.925354308449	53	63	0
1199	410.324106889777	-993.437015462667	57	47	0
1200	412.221969491395	-999.990148871206	51	47	1
1201	413.624556779861	-1005.60041052848	63	62	0
1202	416.596250460949	-1011.25763438642	73	54	0
1203	420.697272518708	-1014.16451456677	62	45	0
1204	423.863228697912	-1013.33121903986	72	61	1
1205	426.038613378129	-1010.61218262557	56	61	1
1206	426.700392475061	-1005.99175388366	69	60	0
