# Supplementary material for: Bayesian algorithm to estimate position and activity of an orphan gamma source utilizing multiple detectors in a mobile gamma spectrometry system
Source: PLoS One. 2021 Jan 22;16(1):e0245440. doi: 10.1371/journal.pone.0245440 (PMC7822251; doi:10.1371/journal.pone.0245440)
Supplement: S1 Data — (GZ) [file pone.0245440.s001.gz › synth_data_Co-60_setup_10_real_3.csv]

	V1	V2	V3	V4	V5
1	338.998290667194	-418.877829776146	64	30	0
2	338.475272199721	-418.862168602645	65	46	1
3	337.952253733354	-418.846507366747	73	39	2
4	337.952253733354	-418.846507366747	65	34	1
5	337.42923526786	-418.830846066587	63	52	0
6	336.383198340016	-418.79952327814	65	45	0
7	334.841908195405	-417.825322384946	70	52	0
8	333.300618731941	-416.851120934822	58	56	0
9	331.73156403529	-416.804135160521	71	48	1
10	330.19027559692	-415.829932589084	64	42	0
11	328.181503243453	-412.98563459143	67	36	0
12	325.649716170388	-410.125672891736	59	47	0
13	323.117932494322	-407.265709660947	66	27	0
14	320.641689028242	-402.551312482916	72	43	0
15	318.716236077948	-396.92536123842	73	51	1
16	316.267773411411	-391.2837451417	59	42	0
17	313.324073185271	-384.699247080833	62	57	0
18	309.8851398275	-377.171865966171	69	39	0
19	305.923206590815	-369.628816729411	58	44	0
20	301.466049058887	-361.142881711945	69	41	0
21	293.514484118321	-346.983979102224	50	50	0
22	288.039134808583	-337.539479621686	72	52	0
23	282.040802799282	-328.079304695129	60	43	0
24	276.042497987975	-318.619121029973	56	45	0
25	269.576775344322	-307.2888267003	64	55	0
26	259.616756145959	-290.285530572757	79	58	0
27	252.628120841749	-278.939538528211	55	67	0
28	245.639523621183	-267.593534592539	66	41	2
29	238.678751733736	-255.320302680135	70	49	0
30	231.718021122972	-243.04705890175	81	48	1
31	224.757331789413	-230.773803255521	56	52	0
32	217.79668373306	-218.500535741448	69	45	0
33	210.313083847112	-206.21157941781	67	40	0
34	202.829528168484	-193.922609447502	65	44	0
35	195.869006872876	-181.649304616265	69	46	0
36	188.385538143571	-169.360308275558	73	47	0
37	180.902113621822	-157.071298288181	60	37	0
38	173.941719088354	-144.797956140712	54	45	0
39	166.953562155832	-133.451818094589	67	40	0
40	159.993248579733	-121.178452202119	58	40	1
41	153.032976281713	-108.905074440874	66	48	1
42	146.07274526183	-96.6316848155111	66	38	0
43	139.112555520085	-84.3582833195105	71	53	0
44	132.124595392146	-73.0120858745649	67	57	2
45	124.641510856629	-60.7229731455445	79	61	1
46	117.158470529597	-48.4338467717171	68	38	1
47	110.198447232367	-36.1603960851207	73	55	1
48	103.238465213683	-23.8869335316122	67	40	1
49	92.784659246041	-5.940325377509	75	60	2
50	81.8079766843584	12.0220022546127	108	79	2
51	74.3251940384507	24.3112068260089	94	69	6
52	70.859214577591	30.9115750556812	111	85	2
53	63.8994617231656	43.1851045945659	96	79	2
54	53.4459949967568	61.1318132570013	89	82	5
55	46.4863445415976	73.4053724659607	95	90	5
56	39.5267353659146	85.6789435418323	91	65	3
57	32.5393329907674	97.0253107277676	72	67	2
58	25.5798047760036	109.298905544914	77	54	4
59	18.6203178411233	121.572512228042	56	58	2
60	11.6608721861849	133.846130776219	65	41	3
61	4.17851673648693	146.135463516228	73	42	0
62	-3.30379450292094	158.424809900112	67	48	1
63	-10.2631133888499	170.698465759866	65	44	1
64	-17.2502368811984	182.04491781164	69	47	0
65	-27.1800577767426	199.976127586327	57	39	1
66	-37.0819420131738	218.834577206522	65	47	2
67	-43.4902661435772	232.019798059016	82	43	0
68	-48.8526704448741	245.173611178994	66	55	1
69	-54.2428941913531	257.400215948932	57	52	0
70	-60.1560217631049	269.64253827557	82	59	0
71	-65.5183219263563	282.796373897232	57	32	1
72	-70.8805870570941	295.950216798112	70	42	0
73	-76.2428171550855	309.104066975415	63	49	0
74	-81.0820821849629	322.242211489938	69	39	0
75	-85.3983868628275	335.364648531191	55	54	0
76	-89.7146627961192	348.487090430222	59	47	0
77	-94.5538353067823	361.625251752324	57	51	0
78	-101.289611319429	381.316789523698	64	41	0
79	-108.025320299086	401.008339057676	73	50	0
80	-110.444848336687	407.577430371195	64	41	1
81	-114.760962245928	420.699900351465	60	42	0
82	-121.496537159896	440.391473405994	53	48	0
83	-125.812578421202	453.513955804519	56	45	0
84	-130.128590937122	466.636443061754	54	40	1
85	-134.416701047972	480.68615076784	72	54	0
86	-138.704780324479	494.735863333568	79	50	0
87	-143.020704518422	507.858365166932	77	56	0
88	-146.813693722943	520.965150681324	80	45	0
89	-153.548937298299	540.656780005433	74	56	1
90	-158.387663983973	553.795021136291	47	53	0
91	-162.703458037402	566.917545104399	88	49	0
92	-169.438544412958	586.609202150255	62	43	0
93	-174.277162631508	599.747463088483	73	37	0
94	-178.592853718204	612.870004874654	91	42	0
95	-182.908516058931	625.992551520467	67	47	1
96	-187.747041754308	639.130829262547	57	38	1
97	-192.062645031954	652.253386166878	75	49	0
98	-196.378219563514	665.375947928987	52	42	0
99	-200.693765348755	678.498514553532	59	51	1
100	-205.009282388084	691.621086033061	73	51	0
101	-209.847654924844	704.759391375817	65	35	0
102	-214.163112900336	717.881973115727	79	41	0
103	-218.478542129509	731.004559713416	68	51	0
104	-223.316822141409	744.142881859094	77	40	0
105	-227.632192306337	757.265478715301	58	55	0
106	-231.947533724655	770.388080429286	63	44	0
107	-236.757822881045	784.453634940088	66	48	0
108	-242.941398051567	805.05690368358	73	42	1
109	-246.733765319921	818.163788975216	72	60	1
110	-251.048976076883	831.286412280984	63	38	0
111	-257.783171679941	850.978223863989	60	56	0
112	-260.202177300525	857.547408782877	74	46	0
113	-265.040164623701	870.685783123598	68	44	0
114	-272.297085813712	890.393355894834	56	45	0
115	-276.612132962677	903.516007812694	61	39	0
116	-280.927151364158	916.638664589263	73	44	0
117	-285.242141018272	929.761326224543	78	42	0
118	-289.034246189811	942.868253726512	82	50	0
119	-292.882149544195	954.120753961615	67	54	0
120	-296.263003373344	963.5030870419	56	49	0
121	-299.148902505636	971.942467255518	64	35	0
122	-301.539852055605	979.438893525861	68	41	0
123	-302.913005883689	985.976624219678	64	50	1
124	-303.296284214419	990.628442712128	75	52	1
125	-302.633862444025	995.248779787682	72	40	0
126	-301.504421108752	997.998945246451	54	48	0
127	-300.953657949809	998.910420297645	78	44	0
128	-300.897829875466	1000.76485144347	60	45	0
129	-301.36485035799	1002.63502310775	66	43	0
130	-302.877567066753	1004.53667616285	69	53	0
131	-305.463893704349	1005.54259615485	54	42	0
132	-309.123831252567	1005.65278498642	72	44	0
133	-312.316753551946	1003.89280393161	62	49	0
134	-313.03501822002	997.418037099764	52	43	0
135	-311.689800564549	989.953087330796	66	43	1
136	-309.737979038211	985.254043131135	71	34	0
137	-307.263301727944	980.539258645847	77	49	0
138	-304.844448005897	973.970044603571	60	38	0
139	-302.948439117987	967.416572705843	60	27	0
140	-301.052423828456	960.863101768307	80	43	0
141	-298.63354776043	954.293891624548	59	40	0
142	-296.214663719351	947.724682984874	74	42	0
143	-293.823683668685	940.228260308504	74	42	0
144	-291.432694487332	932.731839133427	59	40	0
145	-289.06960697507	924.308203923516	68	54	0
146	-286.183650191175	915.868831609376	63	48	1
147	-281.840737396618	903.673384956084	74	29	0
148	-277.002843949711	890.534990170971	83	35	0
149	-273.649788079492	880.225458745845	60	44	0
150	-270.296714638593	869.915930259041	69	53	0
151	-266.943623627129	859.606404710561	61	46	0
152	-263.618419704493	848.369666561484	63	59	0
153	-259.742424445401	838.044411597773	70	36	0
154	-255.866409145819	827.719160478562	65	47	0
155	-250.122102178342	809.913252140395	62	37	0
156	-244.40564320347	791.180136893876	74	59	0
157	-240.062465034192	778.984737214632	67	52	0
158	-235.747158144251	765.862126850523	59	41	0
159	-231.459719403705	751.812305797823	71	48	0
160	-226.62147378549	738.673974008299	57	42	0
161	-222.306078041263	725.551378758624	56	40	1
162	-217.990653550485	712.428788369521	66	47	0
163	-213.152315407351	699.290473381989	60	38	0
164	-208.341836716747	685.224948842078	63	47	1
165	-204.054212097544	671.175158554688	61	39	0
166	-199.73866739287	658.052588679828	69	38	1
167	-195.423093941878	644.930023664609	58	50	0
168	-191.107491744915	631.807463506237	81	53	0
169	-186.268966243835	618.669182120822	78	55	1
170	-181.953304983792	605.5466322219	67	49	0
171	-177.637614977837	592.424087182619	79	48	0
172	-172.798996953468	579.285822600126	67	44	1
173	-166.063911755686	559.594160478562	68	52	0
174	-159.879543147807	538.991017268971	61	55	0
175	-155.591585390503	524.941281495616	70	51	1
176	-150.752811900631	511.803044514731	66	53	0
177	-146.436915446364	498.680534567684	63	56	0
178	-142.120990246942	485.558029479347	71	41	0
179	-137.282124235411	472.419809301384	62	36	0
180	-132.966139974189	459.297314474359	60	37	0
181	-128.650126967696	446.174824504182	69	41	1
182	-123.811168435263	433.036621130072	67	52	0
183	-118.972178014403	419.898423762061	72	37	1
184	-114.133155705465	406.760232399218	69	44	0
185	-109.817023005453	393.637763489969	63	38	0
186	-105.500861560751	380.515299440362	61	47	0
187	-101.18467137136	367.392840250395	52	45	2
188	-96.868452437222	354.270385918207	76	45	1
189	-92.0292769764783	341.132222160697	58	48	0
190	-84.7704539957922	321.424987784587	67	61	0
191	-77.511559267994	301.717766918242	80	54	0
192	-72.6722562566283	288.579627179541	68	51	0
193	-67.8329213575926	275.441493446007	53	46	0
194	-62.4706173561281	262.287655118853	65	38	0
195	-57.108278321859	249.13382406719	74	53	0
196	-51.7459042553673	235.980000292882	57	55	1
197	-45.3097590297111	223.721982406452	67	46	0
198	-38.873575451551	211.4639747357	60	53	1
199	-28.9716796725988	192.605521335267	58	49	2
200	-18.5188992413459	174.65860260278	62	32	0
201	-15.0253372271545	168.985374181531	66	59	2
202	-8.06602832581848	156.711710582487	85	47	1
203	2.35909178014845	137.837629581802	60	46	0
204	9.31850468093762	125.563995640725	61	65	2
205	16.3057969582151	114.217589278705	80	56	2
206	23.2652908202726	101.943979077972	78	58	4
207	30.2248259623884	89.6703807441518	80	70	4
208	37.1844023840385	77.3967942744493	89	92	4
209	44.1440200851066	65.1232196725905	96	79	3
210	51.13150917436	53.7768727065995	96	68	2
211	58.091207836289	41.5033218469471	115	107	5
212	65.0509477774613	29.2297828523442	110	122	4
213	72.0107289978187	16.9562557255849	85	88	3
214	78.9705514972447	4.68274046294391	82	95	3
215	85.9582373962621	-6.66354710608721	70	76	6
216	92.918140855385	-18.9370386246592	73	82	2
217	99.8780855934601	-31.2105182763189	77	47	2
218	106.865888939239	-42.5567702017725	66	52	0
219	114.348889698042	-54.8459149096161	65	56	0
220	121.831934665621	-67.1350459754467	72	49	0
221	128.792045848677	-79.4084764365107	69	39	1
222	135.75219831022	-91.6818950287998	61	49	0
223	142.74020116817	-103.028085837141	78	39	0
224	149.70043458807	-115.301480685361	64	52	0
225	156.660709285934	-127.574863668531	79	35	0
226	163.621025261993	-139.848234782927	78	42	0
227	170.58138251584	-152.12159403041	62	48	0
228	181.558884766535	-170.083683186211	67	58	1
229	192.53648177837	-188.045742988586	70	55	0
230	199.52480158949	-199.391837030649	65	47	0
231	206.485364964057	-211.665135204792	58	53	0
232	213.445969615947	-223.938421513885	60	48	0
233	220.406615545391	-236.211695952341	62	50	2
234	227.367302751809	-248.484958525747	67	38	0
235	234.355819363263	-259.830993166193	60	40	1
236	241.316587525711	-272.104231990874	61	47	0
237	248.277396964957	-284.377458950505	71	58	0
238	255.266031017643	-295.723457941785	70	45	0
239	262.226921412337	-307.996661154553	66	46	0
240	269.187853083713	-320.269852498546	63	45	0
241	276.176604576816	-331.615815844387	61	39	0
242	283.137617202941	-343.888983442448	61	51	0
243	289.603435562458	-355.219255859032	70	34	0
244	295.601825245831	-364.679419292137	72	46	0
245	301.077228977869	-374.123908236623	60	52	0
246	305.534400917066	-382.609843340702	67	52	0
247	309.001102910377	-389.210011702962	61	48	1
248	311.972570611339	-394.867296514101	64	48	0
249	315.962309667666	-401.483123347163	66	52	1
250	318.96156447439	-406.213186876848	69	40	1
251	319.952061419492	-408.098946299404	63	41	0
252	321.465576701332	-410.000368781388	58	41	1
253	323.502110998321	-411.917453760281	79	41	0
254	325.510879848851	-414.761753969826	71	48	0
255	327.987136375858	-419.47614813596	50	39	1
256	330.958651696332	-425.133419137448	80	48	0
257	334.425429894589	-431.733565891162	68	35	0
258	338.910496658704	-439.292248273268	67	47	0
259	344.386097557144	-448.736679241061	75	49	0
260	350.356985026272	-459.123978864402	65	25	2
261	356.850926957908	-469.526928707957	61	44	0
262	363.317142716958	-480.85708456859	69	49	0
263	369.260366620845	-492.171572844498	59	49	0
264	375.203623199544	-503.486052416265	58	50	1
265	380.651637100498	-513.857651041821	53	53	0
266	385.081369889318	-523.270715324208	83	65	0
267	387.969779766165	-531.70959350653	69	41	0
268	389.344608057698	-538.247072538361	62	44	0
269	390.2519121808	-542.914463691413	53	58	1
270	392.233038135339	-546.68594747968	68	38	0
271	397.463375684572	-546.842489596456	71	41	0
272	401.758645016118	-543.258853418753	51	53	1
273	401.897394103347	-538.622771719471	73	34	0
274	399.448732639255	-532.981206024997	48	48	0
275	395.430983752536	-527.292676585726	72	52	0
276	390.945719668991	-519.734055904672	64	49	0
277	385.992949250853	-510.305342369713	67	56	0
278	380.544927998446	-499.933750498109	74	51	0
279	374.078636604652	-488.603621523827	66	31	0
280	367.089355145581	-477.257824676111	56	39	1
281	360.100111768639	-465.912015940063	71	44	0
282	353.13866747974	-453.63897904288	57	49	1
283	346.177264466474	-441.365930281579	65	51	0
284	339.215902728785	-429.092869647779	76	52	0
285	331.73156403529	-416.804135160521	80	37	1
286	320.752762686752	-398.842447635718	69	41	0
287	310.324840860092	-379.969179249369	58	44	0
288	302.840676058782	-367.680392013863	73	58	0
289	295.356555463339	-355.391591131687	67	44	0
290	288.39548851474	-343.118443990126	67	43	0
291	281.406685409718	-331.772501130588	66	44	0
292	275.463933861116	-320.457884402014	67	45	0
293	269.988660253002	-311.013360891491	72	50	0
294	264.98085367569	-303.438932562247	67	50	1
295	260.991290731123	-296.82305585593	70	51	1
296	257.496960705845	-291.150062565692	67	45	1
297	255.020861857338	-286.435625463724	65	39	0
298	253.012202929414	-283.591290798038	66	37	0
299	252.021766565042	-281.705515047535	63	35	0
300	252.049550727243	-280.778298943304	74	46	0
301	252.049550727243	-280.778298943304	65	52	0
302	252.049550727243	-280.778298943304	68	46	0
303	252.049550727243	-280.778298943304	51	47	0
304	252.049550727243	-280.778298943304	58	52	1
305	252.049550727243	-280.778298943304	83	47	0
306	252.049550727243	-280.778298943304	65	46	0
307	252.049550727243	-280.778298943304	63	53	0
308	252.049550727243	-280.778298943304	64	49	0
309	252.049550727243	-280.778298943304	85	49	0
310	252.049550727243	-280.778298943304	49	40	1
311	251.526548723457	-280.762627081946	71	55	0
312	250.536113720387	-278.876850971021	60	45	0
313	248.555246437667	-275.105298020877	73	49	2
314	245.556166675175	-270.375182878226	62	46	0
315	241.566666421073	-263.759287256747	64	42	0
316	236.586755881435	-255.257608253509	73	50	1
317	227.149992958293	-238.269907000475	61	52	0
318	216.199907643953	-219.380723345093	65	62	0
319	208.716310444812	-207.091764245182	61	58	0
320	201.755749202799	-194.818469555117	80	45	0
321	194.823026522354	-181.617946985178	74	29	0
322	187.862549433194	-169.344628570601	65	42	0
323	180.874313141452	-157.998514279723	78	62	1
324	173.913917009835	-145.725172121078	74	45	0
325	166.953562155832	-133.451818094589	63	49	0
326	159.993248579733	-121.178452202119	76	46	1
327	152.509994783089	-108.889390383847	66	53	2
328	141.53278188291	-90.9272227631882	76	48	0
329	131.078640959749	-72.980712546967	67	54	2
330	124.118535105488	-60.7072855923325	78	42	0
331	117.158470529597	-48.4338467717171	71	53	1
332	110.198447232367	-36.1603960851207	68	44	0
333	103.238465213683	-23.8869335316122	64	55	3
334	95.7277345946641	-12.524983920157	77	54	2
335	88.2448664617259	-0.235804797150195	92	80	6
336	81.2850096105831	12.0376950809732	94	72	4
337	74.3251940384507	24.3112068260089	97	83	5
338	67.3654197451542	36.5847304379568	111	96	5
339	60.3778586449334	47.9310501161963	101	97	2
340	49.9244188846205	65.8777677072212	101	66	2
341	39.498902484891	84.7517277756706	91	74	5
342	32.5393329907674	97.0253107277676	71	54	2
343	25.5519687013002	108.371689800173	76	71	4
344	18.0695260531502	120.660997107625	69	53	2
345	10.5871276147082	132.95031805709	70	55	2
346	3.59988348104525	144.296734492294	68	54	0
347	-3.35947988106636	156.570378510281	66	48	0
348	-10.318801963469	168.844034392387	75	39	1
349	-17.2780827653478	181.117702139542	70	51	0
350	-23.7143768483074	193.375675930642	55	50	0
351	-33.1211992116296	211.291194458492	56	49	0
352	-39.5573988887481	223.549193388782	72	44	1
353	-45.4427674344624	236.718709656969	46	51	0
354	-54.2707486663712	256.473000321537	53	51	0
355	-60.1838776131626	268.715322655626	68	56	0
356	-65.5740361562348	280.941942670383	65	44	0
357	-70.9363038196461	294.095785579644	54	38	0
358	-76.2985364503111	307.249635765329	54	43	0
359	-80.614873530285	320.372067405842	59	42	0
360	-84.9311818656279	333.494503905997	76	44	0
361	-89.7703885737574	346.632659228519	79	54	2
362	-94.609563393984	359.770820553415	60	31	0
363	-98.925782353268	372.893272716552	74	46	1
364	-103.241972567863	386.015729737468	60	45	0
365	-109.977664016129	405.707282631658	67	45	0
366	-114.293781583081	418.829752071761	81	50	1
367	-118.609870404995	431.952226370573	78	48	0
368	-125.345407013898	451.643806146458	53	49	0
369	-127.764875574154	458.21290826425	64	39	0
370	-132.080876589695	471.335397682153	61	41	0
371	-138.816279131453	491.027000980452	60	38	0
372	-143.13220749842	504.149502815679	60	52	0
373	-147.448107119708	517.272009511478	63	40	0
374	-152.286883113615	530.410242853686	69	58	0
375	-157.125627218629	543.548482201062	62	40	0
376	-163.860782397038	563.240129181184	51	49	2
377	-170.045089486055	583.843279418536	78	39	0
378	-174.332929178898	597.893031927757	70	40	0
379	-178.648622351931	611.015573717654	67	38	1
380	-182.441392883426	624.122394729406	66	40	0
381	-186.757030136068	637.244945694692	75	49	0
382	-191.595529396087	650.383228236809	64	57	1
383	-195.911107585242	663.505789460614	62	49	0
384	-200.226657028426	676.628355542198	54	47	0
385	-205.065063764283	689.766654888168	77	38	0
386	-209.90343861084	702.904960237443	58	51	1
387	-216.638058978831	722.596699603833	58	41	0
388	-222.849732557836	742.272720035166	45	42	0
389	-224.745983578614	748.826152127236	67	30	0
390	-227.165106380475	755.395316350274	57	52	0
391	-233.89955112699	775.087085950188	65	39	1
392	-240.633928836382	794.778867308982	67	46	0
393	-245.4720579969	807.917217061855	55	36	1
394	-249.759383489378	821.967054311186	67	54	0
395	-254.046678145358	836.016896416433	67	51	0
396	-258.884712469531	849.155262968503	76	48	0
397	-263.199849517609	862.27789977286	55	48	0
398	-267.514957818668	875.400541435927	61	49	1
399	-272.352899615944	888.538924788125	66	43	0
400	-279.08689263172	908.230773335323	61	46	0
401	-285.325871107285	926.979679574259	58	39	0
402	-289.145890029962	939.159391523339	56	40	0
403	-292.965885206999	951.339107311331	54	56	0
404	-296.318828769319	961.648655943573	83	54	0
405	-299.204729290796	970.088036161847	63	43	0
406	-301.595680001308	977.584462431259	78	60	0
407	-302.913005883689	985.976624219678	62	50	0
408	-302.717605505313	992.467133104801	61	47	0
409	-302.111012985406	995.233039135113	52	55	0
410	-301.53233525058	997.071729678661	67	41	0
411	-300.430808934383	998.894679841585	64	50	1
412	-299.880046105245	999.806155025028	72	47	0
413	-299.852132289903	1000.73337060027	64	40	0
414	-299.824218471651	1001.6605861811	62	41	0
415	-300.29123928526	1003.53075772431	66	51	0
416	-302.326804337499	1005.44815103896	66	50	1
417	-305.9867419285	1005.55833722837	61	44	0
418	-309.674595419085	1004.7413109513	67	48	0
419	-312.400503048557	1001.11115732137	56	42	0
420	-312.128901613236	992.750475701876	72	48	0
421	-309.793810587958	983.399612080306	61	55	0
422	-307.402877721994	975.903181007132	57	45	2
423	-303.994144728873	967.448054182343	61	49	0
424	-300.118370514712	957.12275889609	69	44	0
425	-296.270488797163	945.870251919143	80	48	0
426	-292.422585189401	934.617748784833	71	44	0
427	-288.079712180654	922.422295112163	71	44	0
428	-281.345785907819	902.730431422591	74	53	0
429	-274.639699922875	882.111363952048	67	39	0
430	-269.829662499018	868.045762626454	64	45	0
431	-264.991685860849	854.907382842153	72	44	0
432	-260.676545179798	841.784744406119	76	47	0
433	-256.361375751789	828.662110828795	73	48	0
434	-251.52330658678	815.523747846484	67	43	0
435	-247.235978819896	801.473908981308	61	47	0
436	-242.948620216805	787.424074973911	56	45	0
437	-238.110456216091	774.285728788003	60	28	0
438	-233.272260325262	761.14738860447	75	51	0
439	-226.537786553265	741.455620659515	85	43	1
440	-219.831139870803	720.83664891962	69	44	0
441	-215.020711378544	706.771115985699	62	52	1
442	-210.705242454831	693.648533696309	64	39	1
443	-206.389744784799	680.525956262834	56	35	1
444	-201.551329644513	667.387655684724	65	50	0
445	-197.235772910877	654.265088512562	67	58	1
446	-192.948075068882	640.215310637839	49	41	0
447	-188.660346391494	626.165537620895	66	52	0
448	-184.344701333437	613.042985022999	75	40	1
449	-179.506130725378	599.904712043703	71	62	1
450	-175.19042660424	586.782169703394	68	59	0
451	-170.874693737249	573.659632222727	60	52	0
452	-166.03603060625	560.521376045421	59	42	0
453	-161.720238676644	547.398848824203	67	42	0
454	-157.404418001708	534.276326461695	65	45	0
455	-150.669179582153	514.584691220894	64	45	0
456	-143.933874128503	494.893067740835	55	47	0
457	-139.122900620336	480.827629597858	72	54	0
458	-134.834805653372	466.777917036787	60	41	0
459	-130.518807277258	453.655424910598	60	39	0
460	-125.679864271544	440.517219141126	70	51	0
461	-120.840889377578	427.379019376822	62	53	0
462	-116.524801623891	414.25654290989	54	54	1
463	-112.208685125341	401.134071301669	73	35	0
464	-107.369617710938	387.995888341218	67	45	0
465	-103.053442151577	374.873426996171	60	46	0
466	-98.7372378473519	361.750970506109	79	43	0
467	-94.4210047983215	348.628518875688	67	52	0
468	-90.1047430047765	335.506072106771	55	30	0
469	-83.3688310120488	315.814554466866	67	41	1
470	-79.0524965715013	302.692120117135	68	55	1
471	-73.6902654746664	289.538266575895	59	48	0
472	-65.3853849847219	269.799644432962	61	50	1
473	-59.5001276290277	256.630099181086	71	38	0
474	-54.1377715584822	243.476272106171	57	60	1
475	-48.2245864711585	231.233959089033	70	45	0
476	-41.7884235674283	218.975946722552	59	52	0
477	-35.9030162491254	205.806436176412	61	47	0
478	-29.4667766173952	193.548443431035	75	54	0
479	-22.5075517413206	181.274755242281	53	54	0
480	-16.0712339413585	169.016783717088	56	31	1
481	-9.60703376273159	157.686038079672	76	49	2
482	-2.64768957305932	145.412383780815	61	48	1
483	4.31169589672936	133.13874134887	67	72	3
484	11.2711226465181	120.865110783838	66	47	2
485	18.7535462427186	108.575791510753	88	58	2
486	26.2638498641318	97.2137016160414	78	70	0
487	33.2234017841984	84.9401083718985	86	64	2
488	40.1829949837993	72.6665269946679	103	66	5
489	47.1704604864353	61.32017324958	111	84	5
490	57.6239015208557	43.3734491383657	110	78	5
491	68.0496068056091	24.4995359433815	105	99	6
492	75.0094048037427	12.2260139072314	90	72	6
493	81.9970671163173	0.879719558171928	67	86	4
494	88.956946074497	-11.3937787348405	71	62	2
495	95.9168663114542	-23.6672651609406	68	53	1
496	103.427618767368	-35.0292140142992	77	41	1
497	110.910595590132	-47.3183650672436	69	57	2
498	121.364586189098	-65.2649263264611	67	48	1
499	131.818667267915	-83.211460868828	74	38	0
500	138.77883490891	-95.484874359332	63	44	0
501	145.739043828216	-107.758275982924	64	52	0
502	152.699294025369	-120.031665740535	60	46	0
503	159.68739074195	-131.377827681601	79	60	0
504	166.647721897229	-143.651193694212	61	53	0
505	173.608094330353	-155.924547840841	59	50	0
506	181.091496625799	-168.21357070189	69	41	0
507	188.574943128973	-180.502579918131	69	43	1
508	195.563239354175	-191.848680741154	53	43	0
509	202.523778228729	-204.1219856916	61	44	0
510	209.484358380549	-216.395278774202	80	41	1
511	216.472772048553	-227.741343951784	55	46	0
512	226.927674111852	-245.687635479495	53	42	0
513	237.354879204475	-264.561116361059	60	55	0
514	244.315664143825	-276.834350095131	67	45	0
515	251.276490360091	-289.107571960427	71	51	0
516	258.237357852864	-301.380781958811	59	36	0
517	265.226047677686	-312.726763975807	64	47	1
518	272.186996125907	-324.999950228259	69	35	1
519	279.147985850461	-337.273124612868	68	47	0
520	286.136793115293	-348.619070980698	70	39	0
521	293.097863794537	-360.892221617512	68	48	0
522	300.05897574994	-373.165360385552	61	46	0
523	307.020128981327	-385.438487287611	62	51	0
524	313.981323488813	-397.711602319963	69	53	1
525	320.970327549032	-409.05748928152	76	48	0
526	328.454621792072	-421.346243003383	68	49	1
527	339.433517582365	-439.307909361087	79	43	0
528	349.889485063439	-457.253886624239	66	56	0
529	356.327902428922	-469.511269766837	69	40	1
530	362.271090956347	-480.82576821465	63	56	0
531	368.242069595261	-491.213041679934	57	49	0
532	373.745562175871	-499.730217051692	67	51	0
533	378.203018897097	-508.216072643176	63	53	0
534	382.137463838328	-516.686267578974	73	56	1
535	386.099678457133	-524.229242354631	74	43	1
536	389.043596314208	-530.813687201589	66	41	0
537	389.923145584064	-536.408294790424	65	44	3
538	390.307416715892	-541.060031092726	62	51	1
539	391.242474704224	-544.800205705687	88	29	1
540	392.728320191265	-547.628818276338	58	46	1
541	397.380123621668	-549.624138545245	66	35	0
542	402.087430514279	-549.765021117404	58	35	0
543	403.739780876786	-547.030331828631	65	43	0
544	404.373811637866	-543.337119565345	64	50	0
545	403.466492399981	-538.669731568545	64	60	1
546	400.990078849893	-533.955383131281	68	48	0
547	397.990639331343	-529.225379350595	76	40	0
548	394.523678620812	-522.625286453404	82	60	1
549	390.561451422924	-515.082319516689	74	43	0
550	386.103963183938	-506.596477087587	62	47	0
551	380.628192217322	-497.152101562358	60	53	0
552	374.629419509205	-487.692061995156	57	38	1
553	368.135406031914	-477.289139882661	68	41	0
554	357.679311173968	-459.343208620325	75	40	0
555	350.717885393242	-447.070167509839	62	46	1
556	343.233480513736	-434.781453960575	67	41	0
557	332.254582266556	-416.819797147065	65	48	0
558	325.293303080194	-404.546712777577	61	43	1
559	317.836818977725	-391.330736625008	59	40	0
560	310.352611680108	-379.041963048279	60	48	0
561	302.868448588415	-366.753175826743	77	44	0
562	295.384329702589	-354.464374957606	56	49	1
563	288.423264351964	-342.191227828152	72	33	1
564	281.490017715667	-328.990852675401	66	53	0
565	274.006030227058	-316.702012720518	63	49	1
566	263.027743097802	-298.740170511417	79	44	1
567	252.572552732192	-280.793970742263	73	37	0
568	245.611737969681	-268.520750688389	61	55	0
569	238.650964484201	-256.247518766671	65	50	0
570	235.156699196843	-250.574506395496	70	43	0
571	227.67298989254	-238.285581864417	61	56	0
572	216.69511006074	-220.323615605012	59	50	0
573	209.734503014304	-208.050334488042	65	43	0
574	202.773937245249	-195.777041501366	67	27	0
575	195.785615698027	-184.430952663533	60	56	0
576	188.825130885991	-172.157635931857	63	62	0
577	181.864687351335	-159.884307333268	64	55	0
578	174.90428509441	-147.610966867767	67	42	0
579	167.943924115272	-135.337614536285	58	42	1
580	160.432816071145	-123.975783215836	75	42	1
581	149.455528782448	-106.013636902906	72	45	0
582	139.029125329631	-87.1399310948327	55	60	2
583	132.068972071807	-74.8665177011862	63	52	0
584	128.575004694459	-69.1934145083651	73	48	0
585	121.614912555087	-56.9199833087623	76	56	1
586	111.160943518335	-38.9734222022817	89	47	1
587	104.200953776366	-26.6999613307416	88	55	4
588	96.7180350840208	-14.4107976676896	89	75	6
589	89.2073391355225	-3.04883620236069	80	55	3
590	82.2474745606887	9.22466199379414	91	73	1
591	75.2876512650982	21.4981720549986	91	85	7
592	68.3000429917593	32.8444781741127	111	96	8
593	57.8465306420112	50.7911754362285	117	97	3
594	47.4209398230305	69.6651151878759	98	87	3
595	40.4613213255652	81.9386845910922	85	75	1
596	33.4739098628634	93.2850501043722	79	63	1
597	25.9914164098445	105.574342884123	81	46	0
598	19.031921617745	117.847948753275	80	52	0
599	12.595421092934	130.105865139514	63	39	0
600	2.14239531033672	148.052704851143	62	50	0
601	-8.31053998868447	165.999571275897	70	50	0
602	-15.2698314434965	178.273235626519	80	60	0
603	-22.2290816177847	190.54691184219	71	57	0
604	-29.18829051184	202.820599921979	79	41	0
605	-35.6245152771007	215.078592577018	81	40	0
606	-41.5099088166025	228.24810306076	47	50	0
607	-47.4231170420535	240.49040658772	78	53	1
608	-56.2789354914567	259.317485972308	54	42	0
609	-64.583879972226	279.056089623831	64	57	0
610	-69.9461533144349	292.209931205958	52	49	0
611	-75.3083916240139	305.36378006544	63	52	0
612	-80.1476644169888	318.501923382282	91	39	0
613	-84.4639764098683	331.624359343201	71	48	0
614	-88.7802596582333	344.746800164692	66	42	0
615	-93.6194399323431	357.884960286319	56	47	1
616	-100.35522714135	377.576496380381	70	42	0
617	-107.090947317833	397.268044236116	60	38	0
618	-111.93000318436	410.406227169558	48	56	0
619	-116.2461092507	423.528698769398	67	47	0
620	-120.562186572119	436.65117522981	68	46	0
621	-124.878235148499	449.773656549864	68	42	0
622	-129.194254979724	462.896142724901	68	56	0
623	-133.48237264005	476.945849352516	74	48	0
624	-137.770459466032	490.995560838841	58	59	1
625	-142.086390975048	504.118061591871	64	47	0
626	-146.402293738734	517.240567205474	83	38	0
627	-153.660450487572	536.947917659767	65	37	0
628	-160.395633511012	556.639558752999	61	46	1
629	-164.711418150284	569.762084882706	61	39	0
630	-169.550072877202	582.90033982601	76	39	0
631	-174.388695715053	596.038600774482	73	37	1
632	-178.704390974715	609.161142563447	71	41	0
633	-182.497163369553	622.267963572405	73	43	0
634	-186.812802708591	635.390514542349	59	43	0
635	-191.651304278348	648.528797088191	70	52	0
636	-195.966884554073	661.651358312927	69	45	1
637	-200.282436083828	674.773924398236	67	41	0
638	-205.120845129481	687.912223747	61	43	0
639	-209.436337595514	701.034800089896	59	51	0
640	-213.751801315346	714.157381292433	49	48	0
641	-220.486383376643	733.849127378315	66	39	0
642	-227.220898401574	753.540885222144	49	50	0
643	-231.536245564115	766.663486399688	73	45	0
644	-235.823665884498	780.71330799628	73	54	0
645	-240.11105536879	794.763134450652	59	43	1
646	-244.426314204698	807.885750200599	82	44	0
647	-249.264414619305	821.024104748853	67	37	0
648	-253.57961439027	834.146730757318	82	53	0
649	-257.894785414508	847.269361622632	65	46	0
650	-262.73279330245	860.407732974738	53	51	0
651	-267.047905261395	873.530374097638	63	58	0
652	-271.390895141172	885.725804526359	70	49	1
653	-275.733858357649	897.921239817515	60	60	2
654	-279.553935250035	910.100942170247	70	39	0
655	-283.401897960808	921.353432813659	61	30	1
656	-286.72698181367	932.59018859826	73	63	0
657	-292.003910726111	948.525981890969	72	51	2
658	-297.308709903271	963.534566895105	68	45	0
659	-300.166693394945	972.90116337873	69	51	0
660	-302.557640569285	980.397590250708	72	45	0
661	-303.435856457101	985.992364952341	67	45	0
662	-303.268369757512	991.555658267811	59	62	2
663	-302.605948084733	996.175995349884	56	44	0
664	-301.448592816829	999.85337638855	78	48	0
665	-301.336936199339	1003.56223868206	78	44	0
666	-302.298889947415	1006.37536661234	66	46	1
667	-304.334452735027	1008.29276090395	73	45	0
668	-307.4436245549	1009.31442305725	63	52	0
669	-310.608627366601	1008.48165635578	55	44	0
670	-313.306616961083	1005.77871885523	76	30	0
671	-313.502034015313	999.28821012564	60	39	0
672	-311.661884325149	990.880302856676	63	45	0
673	-309.270959692018	983.383870585822	72	55	0
674	-306.385089101037	974.944483154453	66	48	0
675	-303.004267437384	965.5621416457	66	40	0
676	-299.12848890532	955.236847323366	70	52	1
677	-295.28060264152	943.984341306612	70	41	0
678	-289.508732201415	927.105589484796	64	45	0
679	-283.241862270457	909.283892526291	56	46	0
680	-278.926841807086	896.161233578809	85	48	0
681	-274.611792596523	883.038579489104	63	46	1
682	-269.801756330184	868.972978166305	61	46	0
683	-264.991685860849	854.907382842153	69	55	0
684	-260.676545179798	841.784744406119	60	59	0
685	-256.361375751789	828.662110828795	62	44	0
686	-252.074079457787	814.612266568467	69	48	0
687	-247.786752327462	800.562427166849	66	40	0
688	-240.529542202712	780.854901130311	48	55	0
689	-233.795137824898	761.163120583631	58	42	0
690	-229.479790687154	748.0405172389	48	55	1
691	-224.669429441856	733.974972303025	59	30	0
692	-219.859033994144	719.909433365799	68	52	0
693	-215.020711378544	706.771115985699	69	42	0
694	-210.705242454831	693.648533696309	59	40	0
695	-206.389744784799	680.525956262834	51	47	0
696	-201.551329644513	667.387655684724	56	51	0
697	-197.26366159186	653.337872954085	66	46	0
698	-192.975962703815	639.288095078431	69	30	0
699	-188.13745273021	626.149811298586	66	51	1
700	-183.298910867074	613.011533521116	61	51	1
701	-178.983233920531	599.888986865059	66	57	0
702	-174.66752822831	586.766445065849	72	44	0
703	-170.35179379012	573.643908125348	77	57	0
704	-163.616687082511	553.952250207774	57	49	0
705	-156.909392291564	533.33338848222	53	60	0
706	-152.6214181619	519.283655948937	67	38	0
707	-148.305536338245	506.161143842153	71	35	0
708	-143.989625768969	493.038636597805	54	42	0
709	-139.150775284332	479.90041402448	71	42	0
710	-134.834805653372	466.777917036787	57	49	0
711	-130.518807277258	453.655424910598	70	47	0
712	-125.679864271544	440.517219141126	63	39	0
713	-118.421389972442	420.809921748005	71	43	1
714	-111.162843924889	401.102637863718	50	30	0
715	-106.323773366399	387.964456112124	55	45	0
716	-101.484670919832	374.826280366629	60	47	0
717	-97.1684619021835	361.703825500794	68	41	0
718	-93.375151027285	348.597089891322	71	30	0
719	-89.5818145485828	335.490358123556	61	47	0
720	-85.265522439382	322.367916752584	66	49	0
721	-80.4262699861429	309.229767406359	75	41	0
722	-73.1673315172666	289.522554644383	73	50	0
723	-68.3279993451433	276.384420309216	60	62	0
724	-62.4427610792918	263.214870722964	59	46	0
725	-53.6148320937064	243.460562603548	65	38	0
726	-48.2245864711585	231.233959089033	70	44	0
727	-43.3293989367667	219.95028665103	61	52	0
728	-38.901426219556	210.536759106442	63	51	0
729	-34.9406778861885	202.993374839425	60	45	0
730	-31.4750111800386	196.392916779034	76	40	1
731	-28.5044308673823	190.735383656807	77	49	0
732	-25.5338423848152	185.077852707356	82	51	0
733	-20.0877422814956	174.705718288198	53	54	1
734	-13.6235618216451	163.374966338277	82	53	1
735	-8.12171570106875	154.857279228047	66	50	0
736	-1.62962943100138	144.453761867248	66	41	1
737	5.32976056600455	132.180121139623	79	46	0
738	12.2891918428941	119.906492278911	67	61	0
739	19.2486643999582	107.632875283249	77	51	2
740	26.2081782365567	95.3592701526359	67	65	1
741	33.1955675671343	84.0128926290199	82	54	1
742	40.155162364943	71.7393112396821	89	78	1
743	47.114798442286	59.4657417191193	109	87	0
744	57.5682442684192	41.5190175753087	116	91	2
745	68.0217805766733	23.5723201464862	93	94	4
746	75.0094048037427	12.2260139072314	87	81	7
747	81.9692440808867	-0.047496261075139	84	80	7
748	88.9291246371577	-12.3209945661947	75	73	0
749	96.4398376548779	-23.6829561674967	82	65	5
750	103.922773444268	-35.9721199572086	73	64	1
751	110.882779167674	-48.2455809358507	72	50	0
752	121.336772162351	-66.1921422109008	76	59	1
753	128.296880282986	-78.465573518537	64	55	2
754	135.780009026406	-90.7546791220084	78	39	2
755	146.757198365231	-108.7168615954	69	50	2
756	153.717453089659	-120.990249647759	62	53	0
757	160.677749092225	-133.263625832275	63	39	0
758	167.665889789583	-144.609774191864	70	54	0
759	174.62626674975	-156.883126633242	55	28	0
760	181.586684987589	-169.156467205845	66	43	0
761	188.574943128973	-180.502579918131	58	41	0
762	195.535442323773	-192.775896746665	66	50	1
763	203.018975776387	-205.064879591577	62	46	0
764	210.530347047374	-216.426632761955	57	32	0
765	217.49097140535	-228.69991226308	75	56	0
766	224.451637040533	-240.973179894499	62	46	0
767	231.412343952863	-253.246435660869	47	61	0
768	238.373092142341	-265.519679557532	79	34	0
769	248.828184232349	-283.465915106237	66	55	0
770	259.283366798889	-301.41212393716	58	46	2
771	266.795065156708	-312.773774268106	90	47	0
772	270.812432884588	-318.462429071777	67	40	0
773	278.324193104403	-329.824058431201	56	39	0
774	289.30262937001	-347.785859391093	83	44	0
775	295.740695772809	-360.043338458985	68	46	0
776	301.655787596595	-372.285141631961	69	56	0
777	308.066157982918	-385.469817250036	57	42	0
778	315.027355419239	-397.742930566892	60	65	0
779	325.483112592832	-415.688970182091	71	43	0
780	335.938960240805	-433.634983078577	75	52	0
781	343.423342894937	-445.9237095071	69	51	0
782	350.907769754413	-458.212422288954	60	52	1
783	357.869216175633	-470.485462669283	63	38	0
784	364.830703872198	-482.758491178975	68	54	1
785	371.296962031396	-494.088634435087	67	44	0
786	377.240226757363	-505.403111087158	50	43	0
787	384.118569332466	-520.457755449228	57	39	0
788	388.960338419944	-533.59533611685	60	49	1
789	390.858201953	-540.148469525389	66	42	0
790	392.288541755814	-544.831514876336	71	47	0
791	394.297421783151	-547.675781387836	73	47	0
792	397.380123621668	-549.624138545245	55	37	0
793	400.518328207661	-549.718060826883	64	57	1
794	403.216747105122	-547.014678654261	71	40	0
795	404.373811637866	-543.337119565345	68	50	0
796	403.466492399981	-538.669731568545	50	48	0
797	400.494796820567	-533.01251326222	59	41	0
798	393.505368687445	-521.666761415079	62	43	0
799	386.048456211749	-508.45090973191	76	41	1
800	380.077409551886	-498.063661838882	57	55	0
801	373.611122477101	-486.733532084152	80	52	0
802	367.172628600965	-474.476175804622	61	39	0
803	360.211149428855	-462.203150820918	51	57	1
804	352.726689353818	-449.91445456259	86	50	0
805	345.24227348424	-437.625744655728	65	53	2
806	338.280921067228	-425.352682350203	57	42	0
807	330.796592143073	-413.063946069218	60	41	0
808	323.312307424378	-400.775196144357	69	48	0
809	316.351081763627	-388.502096517012	63	47	0
810	309.389897378511	-376.228985023685	49	43	0
811	301.905742346426	-363.940195997246	72	59	0
812	294.42163152009	-351.651393325068	65	39	0
813	286.937564900029	-339.362577005289	66	51	0
814	279.453542486182	-327.073747039773	60	40	1
815	268.502984616556	-308.184703350998	73	54	0
816	257.524743612914	-290.222846453078	69	45	2
817	250.040896559425	-277.933962822892	79	48	0
818	242.557093712443	-265.645065546967	59	41	0
819	235.596333807509	-253.371828512289	75	39	0
820	228.635615179723	-241.098579606973	76	42	0
821	221.647146708332	-229.752534891479	60	39	1
822	214.686509036808	-217.479262242094	77	44	0
823	207.725912642432	-205.205977726728	70	51	0
824	200.242366000661	-192.917003165931	61	43	2
825	192.758863566327	-180.628014959395	67	48	1
826	185.798393933219	-168.354693125002	58	41	0
827	178.837965577783	-156.081359424628	68	51	0
828	171.849775972485	-144.735229831189	78	51	0
829	164.889428574534	-132.461872383952	68	41	0
830	154.462888134876	-113.588205990382	62	42	1
831	144.008634048456	-95.6417288435623	75	66	1
832	137.048451762879	-83.3683239314705	75	44	0
833	130.088310755324	-71.0949071496725	63	38	1
834	123.10039731476	-59.7486943993717	77	50	2
835	116.140337265912	-47.4752538753673	69	46	2
836	109.180318496074	-35.2018014835194	68	48	4
837	101.697369761299	-22.9126469148323	81	50	1
838	94.2144652354764	-10.6234786976129	87	61	1
839	87.2267513079569	0.722795167937875	84	74	3
840	80.2668989838567	12.9962967513129	107	85	6
841	73.3070879388251	25.2698102006689	105	84	2
842	62.3305716589093	43.2321898816153	127	95	5
843	51.354150143743	61.1945989150554	95	87	7
844	44.3945055466611	73.4681615540758	87	94	2
845	37.4349022291135	85.7417360590771	87	70	3
846	30.4753401911003	98.0153224309906	74	55	2
847	23.5158194327378	110.288920667954	73	54	0
848	16.5285018323921	121.635315043852	75	59	3
849	9.56906203558901	133.908937023953	63	58	1
850	2.60966351861134	146.182570869103	75	53	0
851	-4.37753663182957	157.529000886716	62	50	2
852	-11.3368541867239	169.802658474073	57	50	1
853	-21.2388836628525	188.661069417372	63	48	0
854	-31.1686714477255	206.59228888154	53	63	1
855	-37.6048844122561	218.850284678861	86	53	1
856	-43.4902661435772	232.019798059016	74	52	0
857	-49.4034630185924	244.26210448239	66	37	0
858	-55.3166244670283	256.504419589415	59	37	1
859	-61.2018944153679	269.67395900283	64	44	0
860	-66.564191432728	282.827795960009	63	39	0
861	-71.4035202377127	295.965928466059	71	48	2
862	-78.6624536559684	315.673138481565	71	49	0
863	-85.9213153270539	335.380362008698	53	45	0
864	-90.7605165814748	348.518518533558	59	52	0
865	-95.5996859481093	361.656681062654	70	53	0
866	-99.9158996788901	374.779134305194	79	41	0
867	-104.232084664924	387.901592406444	63	53	1
868	-108.548240905977	401.024055367336	59	37	0
869	-112.864368402224	414.146523187868	73	53	0
870	-117.703384617227	427.284713321365	56	43	1
871	-122.019453052257	440.407191402279	70	57	0
872	-126.307621057495	454.456889932975	66	46	0
873	-131.118670754426	468.522312455811	74	46	0
874	-135.434649296629	481.644805653021	72	48	0
875	-139.750599093444	494.767303710803	67	44	0
876	-146.485923404573	514.458920446225	73	49	0
877	-152.69827601203	534.134827034548	48	43	0
878	-157.014110827178	547.257344529033	81	42	1
879	-161.329916896648	560.379866879433	71	34	0
880	-165.645694220671	573.502394089475	68	52	0
881	-170.484341184143	586.640650229529	59	41	1
882	-177.219355810259	606.332320722751	61	44	0
883	-183.431409730634	626.008277215064	68	50	0
884	-187.747041754308	639.130829262547	58	47	0
885	-192.062645031954	652.253386166878	61	41	1
886	-196.378219563514	665.375947928987	59	46	0
887	-201.216652734962	678.51424247399	59	44	1
888	-205.53216820315	691.63681449648	79	54	0
889	-209.847654924844	704.759391375817	84	41	0
890	-214.685995572014	717.897702723742	73	42	0
891	-219.524304329418	731.036020073108	56	47	0
892	-223.839701669523	744.158612612635	63	42	0
893	-228.15507026331	757.281210009009	63	44	0
894	-232.965389097226	771.346759725362	62	52	0
895	-237.252799138776	785.396582940593	56	49	0
896	-241.568077834847	798.519195453264	69	48	0
897	-248.30237730965	818.210990246385	72	46	0
898	-252.617583352898	831.33361517638	75	41	0
899	-256.932760649186	844.45624496229	62	55	1
900	-263.666905274498	864.148066631518	60	39	0
901	-268.504873508122	877.286445183679	62	56	0
902	-272.819947832962	890.409092783928	62	42	0
903	-277.134993410553	903.531745243818	74	43	0
904	-281.972869116755	916.670140597969	57	39	0
905	-286.287855628412	929.792803314514	78	55	0
906	-292.49885402096	949.468936797231	75	48	1
907	-296.813769449771	962.591611388139	59	52	0
908	-299.671754760842	971.958207513206	65	45	1
909	-303.463770897302	985.065149404109	71	42	0
910	-304.314069562475	991.587139900774	59	41	0
911	-303.651646776008	996.207476839423	80	39	0
912	-302.49429061939	999.884857612662	84	54	1
913	-301.887698925042	1002.65076368209	67	58	0
914	-302.877567066753	1004.53667616285	55	50	1
915	-305.43597864476	1006.46981171798	61	46	0
916	-308.545151573722	1007.49147464242	74	41	0
917	-311.738072328095	1005.73149318248	57	50	2
918	-313.941132521373	1002.0855987398	67	43	0
919	-314.080716647441	997.449521103874	64	43	0
920	-312.679667855497	991.83900202997	66	41	1
921	-308.83185542922	980.586482576095	63	42	0
922	-303.994144728873	967.448054182343	62	34	0
923	-300.118370514712	957.12275889609	60	56	0
924	-295.747633409745	945.85451211594	65	48	0
925	-291.404783104779	933.659054666758	59	53	0
926	-287.612674896605	920.552125261165	78	52	0
927	-283.297681093798	907.429461456835	57	52	0
928	-278.45979698305	894.291064868681	72	53	0
929	-273.621880981838	881.152674283832	67	52	0
930	-269.306797794881	868.030026133172	67	46	0
931	-265.019590871874	853.980167299509	77	56	0
932	-260.209485041851	839.914577972144	62	34	1
933	-255.371442313073	826.776210187934	82	52	2
934	-250.533367694181	813.63784840703	81	40	1
935	-246.218133971968	800.515226170421	71	49	0
936	-241.902871503262	787.392608788796	56	42	2
937	-237.092602657387	773.327048259787	68	41	0
938	-229.863186977804	752.692326490767	69	66	0
939	-222.605801249272	732.984833779745	52	46	0
940	-217.767504234565	719.846512809396	56	46	0
941	-213.45205934369	706.723927284591	59	44	1
942	-209.136585706729	693.601346618496	69	41	2
943	-204.848973867774	679.551555248909	66	51	0
944	-201.084220141987	665.517496623099	60	35	0
945	-196.768659750931	652.394929989241	73	43	0
946	-191.930178522132	639.256641412154	69	45	0
947	-187.614559067646	626.134085036814	71	36	0
948	-183.326796189533	612.084317957051	56	37	0
949	-178.516105447139	598.01883061789	58	44	1
950	-171.781080949469	578.327158421278	63	49	0
951	-165.045989416772	558.635497984476	66	48	1
952	-160.730192258488	545.512971844524	67	53	0
953	-156.414366354584	532.39045056235	58	46	0
954	-151.575605247344	519.252212392166	74	48	0
955	-146.73681225162	506.113980226219	76	48	0
956	-142.420896968979	492.991474604234	54	51	0
957	-138.104952941125	479.868973840959	65	57	0
958	-133.29394070711	465.803542900831	58	42	1
959	-126.586337781919	445.184734086506	52	56	0
960	-122.270288702683	432.062251139432	68	46	1
961	-117.954210878408	418.939773052931	72	50	1
962	-111.741500657052	399.263923386112	59	40	1
963	-107.425351755985	386.14145717863	57	44	1
964	-103.109174110345	373.018995827995	61	40	1
965	-98.792967719608	359.89653933607	73	45	1
966	-94.4767325842404	346.774087703787	55	48	0
967	-90.1604687042418	333.651640933938	93	53	0
968	-85.3212458292837	320.513485576026	72	44	0
969	-80.481991066481	307.375336225145	73	47	1
970	-75.6427044162992	294.237192876637	64	52	0
971	-70.2804509107955	281.083343965001	72	46	0
972	-64.9181623726035	267.929502327926	68	48	0
973	-56.6131944286753	248.190898588859	67	53	0
974	-50.7278770476114	235.021366336383	59	53	1
975	-44.2917274083011	222.763350030407	65	64	0
976	-34.3898838429013	203.904883352108	55	52	1
977	-27.9536368472036	191.646892971359	72	37	0
978	-21.5173514991184	179.388912804425	69	42	0
979	-14.5580792171531	167.115238173865	65	49	0
980	-7.57092208019458	155.768791087903	71	44	4
981	-0.611568836029619	143.495140199549	63	58	1
982	9.81361864053179	124.621078262106	83	51	2
983	20.2667385766399	106.67425872758	89	62	2
984	27.2540925270878	95.3278710348532	89	60	3
985	30.7477837846964	89.6546816462651	86	63	1
986	37.7073616707348	77.3810960352421	80	85	6
987	48.1607212969102	59.4343477515504	92	86	5
988	55.1204015826806	47.1607918096706	129	83	3
989	62.0801231476944	34.8872477356344	111	100	6
990	69.0398859919515	22.6137155257165	102	95	6
991	76.5226574024418	10.3245017249137	79	78	4
992	87.4993235589936	-7.63783944863826	84	63	2
993	97.9531129088718	-25.5844605090097	96	64	2
994	101.447002329165	-31.2575896410272	80	59	0
995	108.406992739416	-43.531054854393	59	39	1
996	118.860963050218	-61.4776224829257	76	39	2
997	125.821055857814	-73.751058023423	59	60	0
998	132.781189943897	-86.0244816988707	58	48	0
999	140.292155246658	-97.3863632008433	62	49	0
1000	147.775353355741	-109.675446962006	57	65	2
1001	154.735612606979	-121.948833310045	61	52	0
1002	161.695913136471	-134.222207790241	64	43	0
1003	172.15034252248	-152.168639277108	65	50	0
1004	182.604862387059	-170.115044047125	63	54	1
1005	189.565326429787	-182.388371048495	69	50	0
1006	196.553628551541	-193.734470176511	82	30	0
1007	204.037166644586	-206.023451195098	77	48	1
1008	211.520748945011	-218.312418565154	65	47	0
1009	218.509171215235	-229.658480327576	69	46	0
1010	225.469841377577	-241.931746254675	71	47	0
1011	232.430552816717	-254.205000315793	63	43	1
1012	239.391305532889	-266.478242509067	70	49	0
1013	246.35209952615	-278.751472834498	68	47	0
1014	256.807259409747	-296.697688018903	59	47	0
1015	267.262509769702	-314.643876481801	69	51	0
1016	274.223467271542	-326.917059325613	73	46	1
1017	281.18446604989	-339.190230299719	65	51	1
1018	288.173281916766	-350.536173255183	60	46	0
1019	295.134361649747	-362.809320482425	49	28	1
1020	302.095482658711	-375.082455841824	54	36	0
1021	309.607430580771	-386.444027909078	67	40	0
1022	320.586152215314	-404.405744899996	83	38	1
1023	331.041949707665	-422.35177047085	64	41	0
1024	338.003276828909	-434.624844752252	72	46	0
1025	344.964645225962	-446.897907163016	69	60	1
1026	351.926054898475	-459.1709577078	82	46	1
1027	358.887505846331	-471.443996382877	50	56	0
1028	365.876756088925	-482.789806910791	64	60	0
1029	372.343016951811	-494.119948573411	58	51	0
1030	378.286284379545	-505.434423758648	70	54	0
1031	383.211278175586	-515.790362731554	52	47	0
1032	387.145740577951	-524.260552830063	73	55	0
1033	389.538875638333	-531.756558414549	58	45	0
1034	390.390673539368	-538.278382187709	73	44	0
1035	391.270226741675	-543.872989406809	72	51	0
1036	393.223602474201	-548.571689013392	75	44	2
1037	396.306304529193	-550.520046925172	63	43	2
1038	401.069112212688	-548.806497992016	64	45	0
1039	404.841346688452	-545.207205297425	71	54	0
1040	404.952343253011	-541.498339906335	71	55	1
1041	402.998958841665	-536.799645653926	68	47	0
1042	400.027265309531	-531.14242698811	55	44	0
1043	396.532548754476	-525.469552135095	61	49	0
1044	392.542563206633	-518.853803469799	83	38	0
1045	388.085066798958	-510.367963216268	55	44	0
1046	383.104560395237	-501.866462399252	68	46	0
1047	374.629419509205	-487.692061995156	55	39	0
1048	365.659069603367	-472.57476996351	64	49	0
1049	359.192861789896	-461.24461737927	63	48	0
1050	352.231428419938	-448.971578824334	70	49	1
1051	345.24227348424	-437.625744655728	72	51	0
1052	338.280921067228	-425.352682350203	64	61	0
1053	331.319609925966	-413.079608175904	76	47	0
1054	324.358340060397	-400.806522135623	58	45	0
1055	316.874096616637	-388.517760402523	72	52	1
1056	309.389897378511	-376.228985023685	71	48	0
1057	302.428754269669	-363.955861660652	70	42	0
1058	291.477994852525	-345.066879329272	72	47	1
1059	280.004327794188	-326.162199314684	63	30	0
1060	272.520349830855	-313.873356636614	73	52	1
1061	265.036416073563	-301.584500310011	60	44	0
1062	257.524743612914	-290.222846453078	72	56	0
1063	250.563898225548	-277.949634868652	67	44	0
1064	243.603094115038	-265.676411414519	49	53	1
1065	236.614543579984	-254.330392175354	54	51	0
1066	229.653820425272	-242.05714497529	50	43	0
1067	222.170142627438	-229.768210432492	63	43	0
1068	214.686509036808	-217.479262242094	76	57	0
1069	207.725912642432	-205.205977726728	64	42	1
1070	200.765357525321	-192.932681341656	61	48	1
1071	193.804843685764	-180.659373090602	51	54	1
1072	186.816572015639	-169.313268972561	76	42	0
1073	179.856139133044	-157.039936975576	62	41	1
1074	168.906483766157	-138.150626705959	57	45	1
1075	157.929122454429	-120.188503071666	58	44	1
1076	150.94105029339	-108.842337832786	76	36	1
1077	143.980825131235	-96.5689447754994	74	51	0
1078	137.020641247567	-84.2955398494378	79	49	0
1079	130.060498641978	-72.0221230583265	80	51	2
1080	123.10039731476	-59.7486943993717	88	48	1
1081	116.112521959119	-48.4024697616696	81	64	1
1082	109.152501591016	-36.1290173595771	65	50	0
1083	102.19252250134	-23.8555530905724	73	60	3
1084	95.2047645918792	-12.5092928092927	61	64	2
1085	87.7218979243771	-0.220112765207887	106	61	0
1086	76.7730761427083	18.6694440823048	94	83	6
1087	66.3194914585911	36.6161197097972	108	100	3
1088	59.3319330642698	47.9624411081895	102	88	4
1089	55.8381681490573	53.6356062637642	98	81	3
1090	48.8784975860035	65.9091612724587	108	82	6
1091	38.4529856912559	84.7831239122897	95	70	1
1092	31.4934191260836	97.0567085808143	71	53	2
1093	24.5338938406203	109.330305112526	76	54	0
1094	17.5744098346913	121.603913510218	73	49	1
1095	10.5871276147082	132.95031805709	64	41	2
1096	3.62772457057144	145.223950196989	65	51	0
1097	-3.33163719339063	157.4975942038	73	45	2
1098	-10.318801963469	168.844034392387	55	44	1
1099	-17.2780827653478	181.117702139542	64	49	0
1100	-27.1800577767426	199.976127586327	82	42	0
1101	-37.0819420131738	218.834577206522	65	53	1
1102	-43.5181180886575	231.092582422309	60	54	0
1103	-49.4313163388288	243.334888852201	69	52	0
1104	-54.7936865671072	256.488709925674	66	59	0
1105	-60.1560217631049	269.64253827557	55	41	0
1106	-65.5183219263563	282.796373897232	57	31	0
1107	-70.8805870570941	295.950216798112	50	42	1
1108	-76.2428171550855	309.104066975415	50	37	0
1109	-81.0820821849629	322.242211489938	65	37	0
1110	-85.3983868628275	335.364648531191	60	50	0
1111	-89.7146627961192	348.487090430222	74	28	0
1112	-96.9734096043394	368.194334663451	57	45	0
1113	-103.709162486834	387.88587663509	64	45	0
1114	-108.025320299086	401.008339057676	51	47	1
1115	-112.864368402224	414.146523187868	75	49	1
1116	-117.180467153608	427.268995866179	72	36	0
1117	-121.496537159896	440.391473405994	56	37	0
1118	-125.812578421202	453.513955804519	51	47	0
1119	-130.128590937122	466.636443061754	77	36	0
1120	-134.444574707886	479.75893517863	67	33	0
1121	-138.760529733554	492.881432154216	77	46	0
1122	-143.599364051013	506.019654690288	62	41	1
1123	-150.334650056786	525.711278145202	61	42	0
1124	-156.51908671821	546.314406557009	57	43	0
1125	-160.807015368482	560.364143951796	84	36	0
1126	-165.645694220671	573.502394089475	65	50	0
1127	-169.961442798958	586.624926159158	64	48	0
1128	-174.277162631508	599.747463088483	68	37	0
1129	-179.115748961049	612.885730027221	67	49	0
1130	-183.431409730634	626.008277215064	75	36	1
1131	-187.747041754308	639.130829262547	69	41	0
1132	-192.062645031954	652.253386166878	77	65	0
1133	-196.378219563514	665.375947928987	65	49	0
1134	-201.216652734962	678.51424247399	60	42	1
1135	-205.53216820315	691.63681449648	69	39	0
1136	-212.266829234723	711.328546298668	82	41	0
1137	-219.001423229929	731.020289861597	63	41	0
1138	-223.316822141409	744.142881859094	67	48	0
1139	-228.15507026331	757.281210009009	61	51	0
1140	-232.470410110545	770.403812265955	52	44	0
1141	-236.785721211112	783.526419378817	69	56	0
1142	-241.595977322548	797.591979891993	57	50	0
1143	-245.883327784017	811.641812822782	57	50	0
1144	-250.19854898646	824.76443505194	63	52	0
1145	-255.036609746749	837.902796800248	57	42	1
1146	-259.351771884132	851.025429286063	65	51	1
1147	-263.666905274498	864.148066631518	60	47	0
1148	-268.504873508122	877.286445183679	74	49	0
1149	-275.238904831582	896.978287010454	62	53	1
1150	-281.972869116755	916.670140597969	51	51	1
1151	-286.287855628412	929.792803314514	68	54	0
1152	-290.107868846972	941.972516223788	77	45	1
1153	-293.955770433531	953.22501742281	72	46	1
1154	-297.308709903271	963.534566895105	53	49	0
1155	-300.194607015001	971.973947832361	64	45	0
1156	-302.062703413016	979.454634082504	66	45	0
1157	-302.913005883689	985.976624219678	56	59	0
1158	-302.689691154344	993.394348664209	58	51	1
1159	-302.027270233782	998.014685831964	77	41	0
1160	-301.476506964187	998.926160817035	71	38	0
1161	-300.925743914035	999.837635871023	67	46	0
1162	-300.925743914035	999.837635871023	74	64	0
1163	-300.925743914035	999.837635871023	61	36	0
1164	-300.925743914035	999.837635871023	66	50	2
1165	-300.925743914035	999.837635871023	62	56	0
1166	-300.925743914035	999.837635871023	73	40	0
1167	-300.925743914035	999.837635871023	71	40	0
1168	-300.925743914035	999.837635871023	61	45	0
1169	-300.925743914035	999.837635871023	71	46	0
1170	-300.925743914035	999.837635871023	67	49	0
1171	-300.925743914035	999.837635871023	56	54	0
1172	-300.897829875466	1000.76485144347	60	37	0
1173	-301.336936199339	1003.56223868206	59	54	0
1174	-303.344586184015	1006.40684806183	63	51	0
1175	-308.078134815267	1005.6213021474	48	38	0
1176	-312.372586552519	1002.0383728575	69	48	0
1177	-313.474117301754	1000.21542565525	62	41	0
1178	-312.595918442763	994.62064860668	51	40	0
1179	-310.755764378642	986.212741822936	60	55	0
1180	-308.336919624126	979.643525674939	51	47	0
1181	-305.451044233865	971.204138965346	56	45	0
1182	-302.098131009727	960.89458276704	79	47	1
1183	-298.222345389891	950.56928939838	73	38	0
1184	-294.374451801181	939.316784340888	65	34	1
1185	-290.031589833496	927.121328508481	57	41	0
1186	-285.688701202336	914.925877533853	74	35	0
1187	-281.373694854963	901.803215887398	52	44	0
1188	-276.535797526012	888.664821699262	52	37	0
1189	-271.725774941093	874.599217975512	70	42	0
1190	-267.43858375476	860.549356443807	71	36	2
1191	-260.70444914751	840.857528864406	59	37	0
1192	-253.447377186152	821.149978537112	55	49	1
1193	-251.028337254014	814.580798096023	60	51	0
1194	-246.741006758297	800.530959772877	57	49	0
1195	-240.034566048766	779.911952759139	80	50	0
1196	-235.196383375733	766.773610178381	75	43	0
1197	-230.881047211296	753.65100521408	66	51	0
1198	-226.565682300134	740.528405107558	71	41	0
1199	-221.755301691068	726.462863774039	66	50	0
1200	-215.048604344134	705.843900430948	60	47	0
1201	-208.313945374568	686.152164399624	68	54	0
1202	-203.475543451961	673.013861419633	75	42	0
1203	-199.187888406683	658.964076527394	94	49	0
1204	-194.900202526129	644.914296495728	66	49	0
1205	-190.061705769971	631.776010313071	78	36	0
1206	-185.746071684698	618.653456097469	86	45	1
1207	-181.430408853455	605.530906740576	67	46	0
1208	-176.591819573834	592.392637362704	60	48	0
1209	-169.856775922992	572.700968525372	72	47	1
1210	-163.121665237704	553.009311448783	66	44	1
1211	-158.805855535378	539.886787467636	78	44	1
1212	-154.490017087548	526.7642683452	64	45	0
1213	-149.679119979381	512.698817003518	71	44	3
1214	-145.391097596439	498.649092568085	65	47	1
1215	-141.075169254676	485.526588561945	68	45	0
1216	-136.236300099001	472.388369591907	62	35	0
1217	-131.920312695496	459.265875847079	58	39	0
1218	-125.707735691569	439.590003564022	72	43	1
1219	-118.972178014403	419.898423762061	72	43	0
1220	-114.133155705465	406.760232399218	65	42	0
1221	-109.817023005453	393.637763489969	78	46	0
1222	-105.500861560751	380.515299440362	57	46	0
1223	-100.661746731726	367.377124882303	68	49	1
1224	-96.345526226447	354.254671092145	59	47	0
1225	-92.0292769764783	341.132222160697	80	53	1
1226	-87.1900696279481	327.994064408354	74	35	1
1227	-82.8737613177509	314.87162573915	66	39	0
1228	-75.6148450322216	295.164408469573	46	42	0
1229	-70.2525927930837	282.010559562594	69	46	0
1230	-64.8903055211995	268.856717929244	64	43	0
1231	-56.585339532583	249.118114198558	56	55	0
1232	-50.7000235295855	235.94858195167	55	44	0
1233	-44.7868172038579	223.706273999065	59	36	0
1234	-38.873575451551	211.4639747357	65	42	0
1235	-32.4652028022101	198.278761636466	79	61	0
1236	-26.0289410324767	186.020774382167	76	52	2
1237	-19.5647946023964	174.690012996085	57	39	0
1238	-9.11192796909017	156.743118402548	62	55	0
1239	1.31318763177842	137.869034830481	94	54	0
1240	8.27259760338347	125.595399172977	61	57	1
1241	15.7828420660226	114.233290154487	81	65	3
1242	23.2652908202726	101.943979077972	78	56	3
1243	30.2248259623884	89.6703807441518	73	62	1
1244	37.1844023840385	77.3967942744493	98	77	4
1245	47.6377598689869	59.4500447027385	98	71	4
1246	58.091207836289	41.5033218469471	113	79	4
1247	65.0509477774613	29.2297828523442	105	90	5
1248	72.0385543146986	17.8834715289995	97	70	7
1249	78.9983752159169	5.60995627846569	82	73	5
1250	89.9750646194443	-12.3523782361299	78	71	4
1251	97.4857803452178	-23.7143379934132	67	67	4
1252	104.445746254409	-35.9878099812195	69	51	1
1253	114.87186476076	-54.8616036484018	67	48	0
1254	121.831934665621	-67.1350459754467	84	58	1
1255	128.819858162897	-78.4812605390325	63	64	1
1256	135.780009026406	-90.7546791220084	55	53	0
1257	146.729390156455	-109.644077519886	67	46	0
1258	157.706676764879	-127.60623065941	70	52	1
1259	164.694799773162	-138.95238410309	66	55	0
1260	171.655158357811	-151.225741624832	58	49	0
1261	178.615558220306	-163.499087279662	64	45	0
1262	185.575999360532	-175.772421067581	73	42	0
1263	192.53648177837	-188.045742988586	65	55	0
1264	199.52480158949	-199.391837030649	59	65	0
1265	206.485364964057	-211.665135204792	61	55	0
1266	213.445969615947	-223.938421513885	49	48	0
1267	224.42384662549	-241.900395947509	60	57	0
1268	235.401818394894	-259.862341025844	85	46	0
1269	242.390375795832	-271.208362055011	58	52	0
1270	249.35118656588	-283.48158728797	65	48	1
1271	256.312038612785	-295.754800654016	60	56	0
1272	263.300713454548	-307.10078603588	51	47	0
1273	269.73863984138	-319.358306047507	62	50	0
1274	276.176604576816	-331.615815844387	59	55	0
1275	283.66062674619	-343.904651395977	66	44	0
1276	291.144693121663	-356.193473301828	76	43	0
1277	298.133564760152	-367.539399279281	75	40	0
1278	305.094702545903	-379.812529546209	72	47	2
1279	312.055881607579	-392.085647944361	67	47	1
1280	319.017101945297	-404.35875447467	54	49	1
1281	325.978363558883	-416.631849138066	74	50	1
1282	332.96743199171	-427.977715706453	67	45	0
1283	339.928774558648	-440.250786621124	59	41	1
1284	346.890158401395	-452.523845666088	58	39	0
1285	353.851583519368	-464.796892844141	48	38	0
1286	360.813049912802	-477.069928150624	58	50	0
1287	367.802315138106	-488.415735313669	76	48	0
1288	374.268590310181	-499.745873848908	75	41	1
1289	379.716596703569	-510.117473789491	61	36	0
1290	384.146323115798	-519.530539149418	70	41	0
1291	387.557759703079	-527.985073200427	54	33	0
1292	389.455618087028	-534.538207330741	83	41	0
1293	390.335168987629	-540.132814791985	69	45	1
1294	391.765508229495	-544.815860321745	81	63	1
1295	393.746636449709	-548.587343385443	69	48	0
1296	396.306304529193	-550.520046925172	67	50	0
1297	401.041362308722	-549.733714319766	70	46	0
1298	404.785848422791	-547.061637986451	78	41	0
1299	404.924594107666	-542.425556257367	90	49	0
1300	403.494241891138	-537.742515220307	76	34	0
1301	401.017828912707	-533.028166786768	50	48	1
1302	397.550860272779	-526.428076437674	72	42	1
1303	393.065593609237	-518.869457974099	68	43	2
1304	388.580343269859	-511.310834596865	70	40	0
1305	381.1234653992	-498.094973850995	52	51	0
1306	372.648339027888	-483.920569330454	66	38	0
1307	366.154336435196	-473.517644068226	67	51	0
1308	359.688125786255	-462.187492270954	58	46	1
1309	353.249711531971	-449.930113970302	85	30	0
1310	346.288314910722	-437.657065249048	55	35	0
1311	338.776175990817	-426.295559784397	68	41	1
1312	331.291843891668	-414.006824411452	66	49	0
1313	323.835323741834	-400.790859171189	68	52	1
1314	316.351081763627	-388.502096517012	59	38	1
1315	309.389897378511	-376.228985023685	65	62	0
1316	298.439073783811	-357.340021345764	65	58	0
1317	287.460573892517	-339.37824450992	66	49	0
1318	280.499557541159	-327.105083827861	67	41	0
1319	273.015576402773	-314.816242056899	71	38	0
1320	265.503858384327	-303.454602767713	61	41	0
1321	258.542967193411	-291.181404755451	62	44	0
1322	251.582117279235	-278.908194875345	69	51	0
1323	241.127026463044	-260.961965846829	53	56	0
1324	230.699815197324	-242.088494027033	64	62	0
1325	223.216134468676	-229.799561324529	67	44	0
1326	215.704705454234	-218.437831022777	53	49	0
1327	208.744104532758	-206.164548212662	55	49	0
1328	201.783544888895	-193.891253532842	74	47	1
1329	194.823026522354	-181.617946985178	57	45	0
1330	187.862549433194	-169.344628570601	66	69	0
1331	180.874313141452	-157.998514279723	56	40	1
1332	173.913917009835	-145.725172121078	44	52	0
1333	166.953562155832	-133.451818094589	66	48	2
1334	159.965443307767	-122.105668160133	73	53	1
1335	153.005169411656	-109.832290389575	73	36	1
1336	142.055761239433	-90.942908170633	86	45	0
1337	131.078640959749	-72.980712546967	64	56	0
1338	124.118535105488	-60.7072855923325	64	44	2
1339	117.158470529597	-48.4338467717171	79	59	1
1340	110.170630553213	-37.0876119630411	66	55	2
1341	103.210646936437	-24.814149399288	95	51	0
1342	96.2507045986713	-12.5406749686226	77	65	4
1343	89.2629820686998	-1.19440451543778	87	66	3
1344	81.7801535038161	11.0947864232585	98	75	3
1345	74.2973691482912	23.3839910086244	102	83	6
1346	67.3375932569033	35.6575146289542	109	85	6
1347	56.8840923768585	53.6042144140229	103	75	3
1348	46.4306819787598	71.5509409140795	101	78	1
1349	39.4710696066613	83.8245120113716	80	66	2
1350	32.5114985142718	96.0980949737132	77	61	2
1351	25.5519687013002	108.371689800173	81	63	5
1352	18.5646424984443	119.718080765568	83	47	2
1353	11.0822408847744	132.007400806993	81	51	0
1354	3.59988348104525	144.296734492294	66	40	0
1355	-2.83653004892403	156.554675260559	69	53	0
1356	-9.27290522697149	168.812626240775	66	36	0
1357	-16.2600346161053	180.159076598473	59	41	0
1358	-23.2192786651431	192.432754507288	69	43	1
1359	-33.1211992116296	211.291194458492	72	45	1
1360	-42.5000879340805	230.133950440213	68	63	1
1361	-48.3854373898939	243.303471043706	61	48	1
1362	-54.2986031384207	255.545784696937	60	64	0
1363	-59.6887969094678	267.772396763787	48	53	0
1364	-65.0511011785711	280.926231729798	74	50	0
1365	-70.4133704149863	294.080073972233	70	42	1
1366	-77.6723120139213	313.787282182835	70	39	0
1367	-82.5115665536141	326.925428498536	56	40	1
1368	-87.3507892056368	340.063580816612	64	42	0
1369	-94.0866378488718	359.755105988123	63	34	0
1370	-98.402858379297	372.877557610162	57	43	1
1371	-103.241972567863	386.015729737468	55	50	0
1372	-107.558134037827	399.138191615231	73	59	0
1373	-111.874266762636	412.260658356361	69	25	0
1374	-116.190370742581	425.383129956201	65	59	0
1375	-120.506445977546	438.505606413819	52	40	1
1376	-125.345407013898	451.643806146458	66	40	1
1377	-132.080876589695	471.335397682153	47	43	0
1378	-138.816279131453	491.027000980452	58	44	0
1379	-143.10433175764	505.076718401164	67	52	1
1380	-147.392353548901	519.12644068338	64	54	0
1381	-151.708222338289	532.248952236027	60	41	0
1382	-157.920520355168	551.924867402762	77	37	0
1383	-164.655656233372	571.61651604902	62	58	0
1384	-169.49430865061	584.754770985804	52	47	2
1385	-171.913622900727	591.323900707066	61	34	0
1386	-176.229331232491	604.446439795196	71	45	0
1387	-182.964286779286	624.138120364398	66	46	0
1388	-187.279922460788	637.260671870783	60	43	1
1389	-191.595529396087	650.383228236809	63	45	0
1390	-195.911107585242	663.505789460614	68	56	0
1391	-200.226657028426	676.628355542198	44	37	0
1392	-205.065063764283	689.766654888168	68	51	0
1393	-209.380554143863	702.889231230132	74	47	0
1394	-213.696015777066	716.011812429875	46	44	0
1395	-218.534329988586	729.150128575973	68	35	1
1396	-222.849732557836	742.272720035166	59	34	0
1397	-227.165106380475	755.395316350274	55	45	0
1398	-233.89955112699	775.087085950188	78	38	0
1399	-240.606029580173	795.706082872115	71	49	1
1400	-244.893385499425	809.755914723501	70	54	0
1401	-249.208611930837	822.878535870463	70	38	0
1402	-254.046678145358	836.016896416433	65	46	0
1403	-258.361845511652	849.139527823776	70	45	1
1404	-262.676984130987	862.262164087035	56	47	1
1405	-267.514957818668	875.400541435927	61	53	1
1406	-271.830037372536	888.523187956773	62	61	0
1407	-276.145088179328	901.645839336328	74	47	0
1408	-280.982969339646	914.784233487211	74	41	0
1409	-285.297961080447	927.906895122491	64	45	2
1410	-289.11797907413	940.086607072502	69	38	0
1411	-294.422800478351	955.095188115723	69	53	0
1412	-299.232642679242	969.160820612684	72	44	1
1413	-300.661631802272	973.844119305722	67	51	0
1414	-301.511938078504	980.366109076887	64	44	0
1415	-302.278498413274	989.66974576842	64	39	0
1416	-301.61607765907	994.290082979947	70	52	1
1417	-301.009486013034	997.055989156477	66	48	0
1418	-300.458722855779	997.967464268208	65	48	0
1419	-299.935873727838	997.951723872684	62	45	0
1420	-299.935873727838	997.951723872684	69	52	0
1421	-299.935873727838	997.951723872684	61	55	1
1422	-299.907959918026	998.878939447924	65	34	1
1423	-299.852132289903	1000.73337060027	73	31	0
1424	-300.842001789832	1002.61928259488	50	57	0
1425	-303.400415407727	1004.55241692159	70	33	0
1426	-307.03243837395	1005.58981956169	57	51	0
1427	-310.748208243225	1003.84557862487	57	52	0
1428	-312.540085486893	996.475079663098	57	42	0
1429	-311.745633034909	988.09865628276	67	46	1
1430	-309.326791007479	981.529439535923	75	47	0
1431	-306.413004065515	974.017267629504	77	51	0
1432	-303.004267437384	965.5621416457	61	54	3
1433	-299.62342982355	956.179803079925	93	44	0
1434	-296.270488797163	945.870251919143	74	35	0
1435	-290.526536322082	928.06428312324	55	46	0
1436	-284.782531812729	910.25832296256	61	63	0
1437	-280.439608396089	898.062877926975	63	44	0
1438	-275.601703303284	884.92448493652	78	41	0
1439	-271.286630574381	871.801834624261	64	52	1
1440	-266.97152909846	858.679189170711	68	52	0
1441	-262.161435791873	844.613597442396	75	48	0
1442	-257.874177474761	830.56374670472	70	44	0
1443	-253.558986099903	817.441116365604	71	52	1
1444	-246.329735945328	796.806363985874	78	44	0
1445	-239.623286272748	776.187357814051	65	43	0
1446	-235.307974681724	763.064747988246	55	45	0
1447	-230.469755499216	749.926411396824	73	40	1
1448	-225.63150442706	736.788080810569	70	43	0
1449	-220.821115819796	722.722540674731	61	47	0
1450	-216.533576794551	708.67273635231	51	49	1
1451	-212.218114670948	695.550152441487	73	58	0
1452	-205.483423730009	675.858421445824	49	47	0
1453	-198.748665753345	656.166702209041	71	46	0
1454	-193.910195432662	643.028411226347	67	46	0
1455	-189.594586435589	629.90585269127	74	53	0
1456	-185.306834472693	615.85608345177	56	51	0
1457	-180.496155095636	601.790593708865	67	41	0
1458	-173.761146509438	582.098918148316	90	50	1
1459	-167.026070888154	562.407254348509	68	45	0
1460	-162.710284187458	549.284726045094	67	50	0
1461	-158.394468741026	536.162202601321	58	41	0
1462	-153.555718541553	523.023962026462	74	52	0
1463	-149.239844033029	509.901448842138	76	53	0
1464	-144.951816829562	495.851724947803	72	50	0
1465	-140.663758791401	481.802005908452	59	46	0
1466	-136.347795960144	468.679507301189	57	41	1
1467	-129.61234038003	448.987909014337	61	41	0
1468	-122.876817766344	429.296322486363	71	55	0
1469	-118.037819581979	416.158126316033	62	46	0
1470	-113.721709883306	403.035653085448	61	40	0
1471	-109.40557143942	389.913184714504	74	37	0
1472	-105.089404250728	376.790721204132	57	49	0
1473	-100.77320831723	363.668262550607	58	46	0
1474	-94.0373967990745	343.976726425812	71	45	1
1475	-87.3015182486852	324.285202062689	56	47	1
1476	-82.4622743932996	311.147050304338	63	50	0
1477	-77.622998650535	298.008904550225	72	45	0
1478	-72.2607565027429	284.855052988045	67	42	0
1479	-66.8984793223208	271.701208702289	61	43	1
1480	-61.5361671091523	258.547371690162	76	57	0
1481	-55.6508806260535	245.377832205035	59	41	0
1482	-49.7377026764443	233.135517009534	59	47	0
1483	-40.3588519890327	214.292744829319	72	44	1
1484	-30.9799150286708	195.44999444019	55	49	1
1485	-25.0665910733514	183.207715446129	69	49	1
1486	-18.6302835643874	170.94973996561	56	41	0
1487	-11.6709881110583	158.676070384681	57	63	0
1488	-4.71165137772914	146.402412668802	49	53	1
1489	2.27556791750249	135.055982506834	55	44	1
1490	9.2349856129149	122.782348531298	73	60	1
1491	16.7173999274382	110.493025602773	67	52	2
1492	24.2276947190403	99.1309320423752	79	54	0
1493	31.1872375844978	86.8573353923857	83	69	1
1494	38.1468217297224	74.5837506065145	92	69	2
1495	45.1064471545396	62.3101776866242	103	93	1
1496	52.0661138587166	50.0366166308522	109	72	4
1497	59.053650121321	38.6902832267806	129	83	4
1498	66.013397785835	26.4167459150776	92	94	1
1499	72.9731867297087	14.1432204702869	62	96	8
1500	79.9608404398314	2.79692270606756	77	86	4
1501	87.4436799954856	-9.49227110762149	71	72	3
1502	98.420445930853	-27.4545829650015	88	68	3
1503	108.874332694104	-45.4011760568246	60	54	1
1504	115.83436904347	-57.6746285669506	84	57	3
1505	122.794446671673	-69.9480692110956	85	48	2
1506	129.754565578303	-82.2214979864657	67	44	0
1507	136.742536247941	-93.5676989881322	72	55	0
1508	144.225717259571	-105.856789142825	54	49	1
1509	151.708942479454	-118.14586565271	66	47	0
1510	158.66922782961	-130.419245235622	53	57	0
1511	165.629554457846	-142.692612951621	60	45	1
1512	172.617724637501	-154.038752836175	79	48	0
1513	179.57813222328	-166.312096807174	67	42	0
1514	186.538581086905	-178.585428912193	58	37	2
1515	193.526868709887	-189.931533151306	71	52	0
1516	200.487398530415	-202.204841509461	72	54	0
1517	207.447969628265	-214.478138001636	53	49	0
1518	217.902799615404	-232.424452469684	70	48	2
1519	228.35772007989	-250.370740217157	68	55	0
1520	235.318454688415	-262.643989228643	85	53	0
1521	242.802231890266	-274.93289935682	69	43	0
1522	250.313837778987	-286.29457974527	77	44	0
1523	257.274697548826	-298.567791427486	61	42	0
1524	264.23559859558	-310.840991241857	64	47	0
1525	271.224320607318	-322.186963062733	60	43	0
1526	278.185302608879	-334.46013912838	58	60	0
1527	288.640740852454	-352.406272900291	78	53	0
1528	299.096269571106	-370.352379952557	68	50	0
1529	306.057415079675	-382.625508535653	63	65	1
1530	313.046371970559	-393.97140905913	58	44	1
1531	320.007598433003	-406.244513897225	61	51	0
1532	326.968866171374	-418.517606864683	72	39	1
1533	333.930175185611	-430.790687964298	57	57	0
1534	340.891525475367	-443.063757196069	68	48	1
1535	347.8806791596	-454.409598311409	51	44	0
1536	354.842110402533	-466.682643794455	61	27	1
1537	361.280557266145	-478.940019077621	68	59	0
1538	367.251530687674	-489.327293996699	68	48	1
1539	373.250290341442	-498.78734390717	77	58	0
1540	378.726048044511	-508.231728889979	76	54	0
1541	384.613846273336	-521.400627266616	64	32	0
1542	388.988091048552	-532.668119813316	58	46	1
1543	390.390673539368	-538.278382187709	54	49	1
1544	391.29797878192	-542.945773106068	58	54	0
1545	393.279105637164	-546.717256407253	62	55	0
1546	396.334055434389	-549.592830615118	75	46	0
1547	399.967543983192	-550.629623592831	59	40	0
1548	403.13349872356	-549.796327663586	73	51	0
1549	404.813597554283	-546.134421641938	61	44	0
1550	404.952343253011	-541.498339906335	70	46	0
1551	402.998958841665	-536.799645653926	68	52	0
1552	397.990639331343	-529.225379349664	53	47	0
1553	392.487059207517	-520.708236129023	50	33	0
1554	388.52483744116	-513.165267247707	58	42	0
1555	384.06735531264	-504.679422630928	76	52	1
1556	378.563836168556	-496.162260733545	63	36	1
1557	373.060339460382	-487.645091487095	61	47	2
1558	367.612380588194	-477.273482310586	74	44	0
1559	361.146159949072	-465.943332864903	71	49	0
1560	351.18538429169	-448.940259697847	58	36	0
1561	341.224690261937	-431.937162291259	72	43	0
1562	333.74034057837	-419.648431446403	67	45	1
1563	326.256035100203	-407.35968695581	65	49	0
1564	319.294789466716	-395.086592401378	71	57	0
1565	311.810570934613	-382.797821537592	77	46	0
1566	304.326396608143	-370.509037028067	67	43	0
1567	297.365277731617	-358.235905151814	65	55	0
1568	286.386779616703	-340.27412559744	66	45	1
1569	275.4361550592	-321.38510054443	59	39	0
1570	268.475204216607	-309.11191948317	58	40	0
1571	261.514294650755	-296.838726552203	62	46	1
1572	254.553426361526	-284.565521752462	72	48	0
1573	247.564814157726	-273.219521183521	57	39	0
1574	240.604026824236	-260.946292637847	49	50	0
1575	233.120282593765	-248.657378097996	64	46	0
1576	225.636582570616	-236.368449908681	57	49	0
1577	218.675921996706	-224.095184045844	58	38	1
1578	211.715302700177	-211.821906314231	71	48	0
1579	204.754724681086	-199.54861671757	65	57	0
1580	194.300036348403	-181.602268074639	65	35	2
1581	183.845438493881	-163.655892714858	73	41	0
1582	176.885023986863	-151.382555636577	72	49	0
1583	169.924650757399	-139.109206692316	66	36	0
1584	162.9365142202	-127.76306184195	81	49	0
1585	155.976221948513	-115.489689151756	69	52	2
1586	149.015970954963	-103.216304594651	74	47	0
1587	142.055761239433	-90.942908170633	64	60	1
1588	135.09559280239	-78.6694998815656	72	53	1
1589	128.107653069717	-67.3232956305146	77	49	0
1590	120.62459051644	-55.0341756120324	73	63	1
1591	109.675474411109	-36.1447067549452	93	56	1
1592	99.221609465254	-18.1981151178479	83	65	0
1593	92.2338692455087	-6.85184975061566	77	72	6
1594	85.2739894913975	5.42164334282279	79	82	3
1595	78.3141510160058	17.6951483022422	101	86	7
1596	71.3265282433713	29.0414493111894	116	94	4
1597	63.8438071483397	41.3306729886681	112	85	3
1598	56.3611302623758	53.6199103081599	97	82	8
1599	49.401458234759	65.8934644572437	97	75	2
1600	42.4418274866766	78.167030474171	92	78	4
1601	31.9885414697928	96.1137938695028	84	71	2
1602	21.5353459358448	114.060583981685	72	67	2
1603	14.5758787081577	126.334197470918	71	53	0
1604	7.61645276029594	138.607822827064	66	42	0
1605	0.657068092550617	150.881460048258	73	36	0
1606	-6.30227529502008	163.155109134503	73	53	1
1607	-13.2894223747426	174.501554407179	66	53	0
1608	-20.2486848001136	186.775227234699	80	47	0
1609	-27.2079059451935	199.048911928199	53	47	2
1610	-33.6441425111843	211.306901441887	48	45	2
1611	-39.5295478585176	224.476409031078	62	45	0
1612	-45.9657076963922	236.734418164939	87	44	1
1613	-51.8788903832319	248.976728210226	61	43	1
1614	-59.6609411737882	268.699612383731	53	41	0
1615	-67.9658495806507	288.438223184086	49	45	0
1616	-73.3280992478831	301.592069392093	74	48	0
1617	-78.1673829483334	314.730210303329	72	53	0
1618	-83.0066347612301	327.868357218802	87	42	0
1619	-87.8458546865149	341.00651013758	65	51	0
1620	-92.1621165050892	354.12895473931	73	50	0
1621	-96.4783495792071	367.251404199749	69	44	0
1622	-101.317476984987	380.389573925175	88	37	0
1623	-106.156572502863	393.527749655768	68	41	0
1624	-112.892236843181	413.219307594933	73	42	0
1625	-119.10491736047	432.895159595646	62	54	0
1626	-123.420974823006	446.017639297061	61	47	0
1627	-128.259917188203	459.155842633918	72	52	1
1628	-132.575915589579	472.278332591057	60	48	0
1629	-136.891885245452	485.400827408768	54	52	0
1630	-141.207826156053	498.523327086121	65	54	0
1631	-145.523738321383	511.645831620321	78	39	0
1632	-149.839621741325	524.768341015093	68	40	0
1633	-154.127598008141	538.81807085406	70	51	0
1634	-158.938445866341	552.883528176695	62	42	0
1635	-163.254239391885	566.006052688695	51	48	0
1636	-167.57000417175	579.128582059406	56	47	0
1637	-174.827942832198	598.835972120054	67	47	1
1638	-181.56291517464	618.527650173753	70	43	0
1639	-185.878561829042	631.650200060569	60	37	0
1640	-190.194179737417	644.772754808888	85	51	1
1641	-194.509768899705	657.895314413123	65	50	0
1642	-199.348217598686	671.033606562763	64	46	0
1643	-203.663747697428	684.156176428311	65	41	0
1644	-207.979249050142	697.278751148842	67	44	0
1645	-212.294721656537	710.401330729946	66	46	0
1646	-216.610165516497	723.523915170692	82	59	0
1647	-221.44846105593	736.662234921008	59	36	0
1648	-225.763845851703	749.784829619341	54	45	0
1649	-230.079201901099	762.907429175451	63	43	0
1650	-234.917404915323	776.045765730552	75	35	2
1651	-239.232701900299	789.16837554425	66	43	1
1652	-243.520070190425	803.218205776997	68	38	0
1653	-247.807407644344	817.268040866591	53	36	0
1654	-254.541644059645	836.959846578538	65	43	1
1655	-261.798679496394	856.667399557307	69	42	0
1656	-266.113798770879	869.790039601736	45	62	0
1657	-270.428889298346	882.912684504874	69	45	0
1658	-274.743951078563	896.035334265791	57	45	0
1659	-279.086892631836	908.230773335323	60	52	0
1660	-284.858833288308	925.109510019422	62	46	0
1661	-290.107868846972	941.972516223788	73	51	0
1662	-293.48873993021	951.354846790433	75	46	0
1663	-296.374654154177	959.794224849902	64	52	1
1664	-299.260556064895	968.233605068177	76	40	0
1665	-301.651507935836	975.730031340383	68	41	0
1666	-303.024663181161	982.267762023024	65	52	0
1667	-303.407942014164	986.919580502436	71	56	0
1668	-303.268369757512	991.555658267811	72	51	1
1669	-302.605948084733	996.175995349884	66	48	0
1670	-301.971441718633	999.869116969407	54	51	0
1671	-304.474026917131	1003.656683065	55	48	1
1672	-308.60098303447	1005.63704353571	70	46	0
1673	-311.765988723782	1004.80427763984	52	44	1
1674	-313.969049352163	1001.15838320926	64	42	2
1675	-314.659399713622	995.610832154751	66	56	1
1676	-313.258350891119	990.000312905759	53	57	0
1677	-310.316661482968	983.415353636257	59	44	1
1678	-307.402877721994	975.903181007132	67	42	0
1679	-304.516997532803	967.463795014657	63	43	0
1680	-299.735083192587	952.470940965228	62	29	1
1681	-294.458187999204	936.535137754865	57	42	0
1682	-290.115322909958	924.339681914076	65	45	0
1683	-287.696406240517	917.770478665829	77	51	0
1684	-283.353499906021	905.575030389242	72	49	0
1685	-276.591613102239	886.81039062608	59	48	2
1686	-272.304452342971	872.760523697361	64	44	0
1687	-268.017260747147	858.710661626421	68	40	0
1688	-263.179266271414	845.572284230962	73	49	1
1689	-256.445084516658	825.88046420645	66	45	0
1690	-249.71083572408	806.188655939884	75	45	1
1691	-244.900616972009	792.123085803352	59	38	0
1692	-240.090364017	778.057521669194	65	46	0
1693	-235.775056083687	764.934911304154	71	52	0
1694	-231.459719403705	751.812305797823	52	36	0
1695	-226.62147378549	738.673974008299	66	49	0
1696	-221.811090861098	724.608432670124	63	50	0
1697	-217.523557293462	710.558627270162	67	59	0
1698	-213.208100398711	697.436042278074	67	48	0
1699	-208.369728056074	684.297733290121	74	43	1
1700	-201.634998808964	664.60600901302	67	42	1
1701	-194.92809062131	643.987080937251	67	51	1
1702	-192.536733167013	636.490721537732	66	39	1
1703	-188.221112153726	623.3681646185	66	44	1
1704	-181.486178558378	603.676475617103	72	39	0
1705	-176.647586969077	590.538206234574	66	45	0
1706	-172.331862988474	577.415667134337	70	34	0
1707	-168.016110262135	564.293132891878	62	38	0
1708	-163.177426150185	551.154880313203	60	46	1
1709	-158.861614361405	538.032356331125	60	37	0
1710	-154.545773827122	524.909837205894	64	38	0
1711	-147.810505057918	505.218207003549	62	52	0
1712	-141.103044378979	484.599372990429	60	32	0
1713	-136.292048035131	470.53393844422	71	60	0
1714	-131.976058545231	457.411444695666	56	51	0
1715	-127.660040310177	444.288955808617	68	45	0
1716	-122.82107632386	431.150753637776	70	37	0
1717	-117.982080449117	418.012557473034	67	42	0
1718	-111.246447783313	398.320991112851	77	48	0
1719	-105.033671377169	378.645152364857	67	44	1
1720	-100.717477530066	365.522693714127	63	42	0
1721	-96.4012549383333	352.400239923038	66	42	1
1722	-92.0850036019692	339.277790990658	62	46	0
1723	-87.2457939438755	326.139633233659	64	44	0
1724	-82.4065523981117	313.001481479965	61	53	0
1725	-77.5672789647942	299.863335732371	79	41	0
1726	-69.7853739454877	280.14041686058	67	58	1
1727	-61.4804550214321	260.401802897453	61	31	1
1728	-56.1181103085401	247.247973171994	65	51	2
1729	-50.7278770478442	235.021366336383	57	52	1
1730	-44.2917274084757	222.763350030407	71	43	1
1731	-37.8833899586461	209.578128307126	67	49	1
1732	-31.9701071046875	197.335839177482	81	40	0
1733	-25.5338423848152	185.077852708288	62	51	0
1734	-18.5745914084255	172.804171281867	59	53	0
1735	-8.12171570106875	154.857279228047	69	40	1
1736	2.30340920225717	135.983198196627	82	58	2
1737	9.26282529946184	123.709564233199	67	59	1
1738	16.2501207675086	112.363157848828	72	43	0
1739	23.2096178260399	100.089547626674	75	61	1
1740	30.1691561644548	87.8159492705017	82	62	4
1741	37.1565690818243	76.4695785278454	79	66	3
1742	44.1161883811583	64.1960039120167	100	84	4
1743	51.5988112873747	51.9067446393892	110	88	10
1744	59.1093066875474	40.5447147926316	113	97	5
1745	66.0690511557623	28.271177502349	109	80	2
1746	76.5226574024418	10.3245017249137	74	80	3
1747	86.9763541301945	-7.62214733939618	72	87	4
1748	93.9362621165928	-19.8956371527165	75	61	1
1749	100.896211381711	-32.1691151009873	69	53	2
1750	108.379175747803	-44.4582707183436	79	55	0
1751	115.889999604318	-55.8201968148351	63	37	1
1752	122.85007403628	-68.0936374366283	63	61	1
1753	129.810189746669	-80.3670661924407	58	45	1
1754	136.770346735371	-92.6404830794781	61	43	2
1755	143.730545002152	-104.913888101466	66	49	0
1756	150.718591841287	-116.260065325536	59	47	0
1757	157.678871066251	-128.533446602523	66	48	0
1758	164.639191569353	-140.806816012599	60	41	0
1759	171.627355852572	-152.152957590297	81	49	0
1760	182.08187357639	-170.099363648333	81	35	0
1761	193.031675130827	-188.988638099283	70	40	0
1762	200.515194417327	-201.277625498362	52	48	2
1763	207.503558208758	-212.623705957085	65	51	0
1764	214.464167387807	-224.896990559064	68	54	0
1765	221.424817843887	-237.170263295062	59	48	1
1766	228.41329907754	-248.516308105551	60	48	0
1767	235.374030489998	-260.789557093754	60	43	1
1768	242.857804272557	-273.078467196785	48	45	1
1769	250.369406747632	-284.440147558227	63	45	0
1770	260.301593544311	-302.37068177294	62	62	0
1771	270.206086618884	-321.228407903574	54	47	0
1772	277.167064093868	-333.501585674472	68	52	0
1773	284.155859566177	-344.847535433248	56	48	0
1774	291.116917995503	-357.120689459145	76	52	0
1775	298.078017701162	-369.393831615336	66	47	0
1776	305.039158682921	-381.666961903684	63	48	0
1777	312.000340940664	-393.940080324188	64	48	1
1778	318.989333208476	-405.28597067669	57	54	0
1779	326.473614751711	-417.574728030711	68	43	0
1780	337.452491945936	-435.536399717443	67	47	2
1781	347.908441281295	-453.482382062823	64	47	0
1782	354.869870926253	-465.755427535623	56	40	0
1783	361.831341846439	-478.028461139649	65	48	0
1784	368.297584476531	-489.358609124087	64	46	1
1785	373.745562175871	-499.730217051692	75	46	0
1786	378.670537959901	-510.086161478423	60	54	0
1787	383.128016131581	-518.57201163657	60	31	0
1788	386.567203096813	-526.099330230616	65	42	0
1789	389.400113066833	-536.392639937811	75	46	0
1790	391.242474704224	-544.800205705687	62	46	0
1791	392.700568499509	-548.556034577079	68	48	0
1792	395.260236122878	-550.488738739863	72	50	0
1793	398.921475562674	-550.598316288553	51	51	1
1794	402.087430514279	-549.765021117404	66	39	1
1795	403.739780876786	-547.030331828631	42	39	0
1796	403.878527677269	-542.394250116311	85	47	0
1797	401.925143929315	-537.69555537682	71	44	0
1798	398.925700550026	-532.965552312322	74	55	0
1799	395.926263970323	-528.23554706201	63	41	0
1800	390.450441606168	-518.791184824891	73	54	0
1801	384.507122550043	-507.476727131754	74	54	0
1802	380.049654700677	-498.990878148004	61	40	1
1803	375.06917821028	-490.489367616363	69	45	0
1804	370.088722126558	-481.987851023674	65	41	0
1805	361.641424967558	-466.886207513511	70	52	1
1806	353.194189500471	-451.784546509385	76	43	0
1807	347.718565683113	-442.340126980096	64	44	1
1808	342.738223548047	-433.838577072136	58	42	0
1809	339.243666933675	-428.165653401986	73	56	0
1810	336.739628102048	-424.378482174128	52	65	0
1811	335.749119839864	-422.492726759985	54	37	1
1812	335.749119839864	-422.492726759985	64	43	0
1813	335.749119839864	-422.492726759985	83	39	0
1814	335.749119839864	-422.492726759985	64	41	0
1815	335.749119839864	-422.492726759985	76	49	0
1816	335.749119839864	-422.492726759985	74	50	0
1817	335.749119839864	-422.492726759985	72	48	0
1818	335.749119839864	-422.492726759985	61	44	0
1819	335.749119839864	-422.492726759985	50	45	0
1820	335.749119839864	-422.492726759985	54	53	0
1821	335.749119839864	-422.492726759985	69	50	1
1822	335.749119839864	-422.492726759985	71	38	1
1823	335.749119839864	-422.492726759985	55	52	0
1824	335.749119839864	-422.492726759985	58	38	0
1825	335.749119839864	-422.492726759985	77	46	1
1826	335.749119839864	-422.492726759985	75	59	0
1827	335.749119839864	-422.492726759985	58	33	0
1828	335.749119839864	-422.492726759985	55	43	0
1829	335.749119839864	-422.492726759985	70	39	0
1830	335.749119839864	-422.492726759985	73	41	0
1831	335.749119839864	-422.492726759985	73	50	1
1832	335.749119839864	-422.492726759985	61	50	0
