# Supplementary material for: Bayesian algorithm to estimate position and activity of an orphan gamma source utilizing multiple detectors in a mobile gamma spectrometry system
Source: PLoS One. 2021 Jan 22;16(1):e0245440. doi: 10.1371/journal.pone.0245440 (PMC7822251; doi:10.1371/journal.pone.0245440)
Supplement: S1 Data — (GZ) [file pone.0245440.s001.gz › synth_data_Cs-137_setup_9_real_5.csv]

	V1	V2	V3	V4	V5
1	87.6780970966211	-329.122091819532	63	45	1
2	76.7020482177031	-311.159569427371	55	49	0
3	69.2196983859758	-298.87023207359	60	56	1
4	62.2603424799745	-286.596584635787	82	55	0
5	55.301027854206	-274.322925334796	69	52	2
6	48.369600841892	-261.122038499452	67	53	0
7	41.4103703747969	-248.848355479538	68	52	0
8	34.4511811882257	-236.574660592712	59	58	1
9	28.0428265835508	-223.38944598753	71	57	1
10	18.6918420722359	-203.619459426031	56	57	0
11	9.31309281243011	-184.776666712947	64	58	0
12	3.39997969125398	-172.534338548779	71	59	1
13	-1.96230535465293	-159.380497597158	64	56	4
14	-7.32455536798807	-146.226649369113	79	68	2
15	-12.6867703484604	-133.072793865576	77	44	5
16	-17.4981587874936	-119.007428932004	73	62	3
17	-21.7865850163507	-104.957771972753	97	85	2
18	-28.5224258516682	-85.2662434242666	85	86	4
19	-35.7532568438328	-64.6317718690261	129	102	7
20	-40.0415584639413	-50.5820943946019	132	122	11
21	-44.3576974481111	-37.4596276497468	196	179	14
22	-49.1967260455713	-24.3214387027547	231	224	14
23	-55.9044221776421	-3.70264668855816	185	217	17
24	-62.089134611655	16.9004380553961	106	163	16
25	-66.4051262130379	30.0229296376929	100	117	5
26	-71.2439993476146	43.1611461834982	95	83	4
27	-75.5599318875466	56.2836480243132	101	75	2
28	-79.8479589089402	70.3333703037351	77	65	0
29	-84.6588604367571	84.3988192332909	62	68	1
30	-88.9747030825238	97.5213361894712	78	53	1
31	-93.2905169827864	110.643858005293	67	65	1
32	-99.9977522152476	131.262727280147	65	52	0
33	-106.704917168885	151.881608315744	79	48	0
34	-111.543508117669	165.019875266589	66	73	0
35	-116.382067177328	178.158148219809	71	40	0
36	-120.697701802768	191.280700812116	72	59	1
37	-124.985420019482	205.330473830923	62	62	0
38	-129.795996580273	219.395979154855	71	59	1
39	-134.111541309976	232.518546858802	55	55	0
40	-138.427057293477	245.641119425185	68	50	0
41	-143.237536930887	259.706641548313	68	62	0
42	-148.047982365941	273.772169669159	68	51	0
43	-152.886287979083	286.910488228314	59	38	0
44	-157.201682177023	300.033081849106	63	61	0
45	-161.517047628411	313.155680328608	77	53	1
46	-166.355260716169	326.294015689753	68	62	1
47	-171.165543137526	340.359572609887	63	57	1
48	-175.452918340801	354.409402302466	67	65	0
49	-179.768163576664	367.532021294348	64	46	1
50	-184.606249938603	380.670379457995	66	45	2
51	-191.835415931302	401.305143507197	57	55	0
52	-198.541641770047	421.92418493703	51	60	0
53	-200.437760639586	428.477638612501	76	55	0
54	-205.247797326301	442.54323812481	79	47	0
55	-212.476742595434	463.17804086674	54	54	0
56	-216.79174582538	476.300701427273	68	73	0
57	-220.611774167744	488.480412418023	66	70	0
58	-224.431778765051	500.660127245821	75	58	0
59	-228.279672184901	511.912630369887	69	58	2
60	-231.632604281593	522.222181523219	52	59	0
61	-234.490581193473	531.588779445738	64	54	1
62	-236.881523036398	539.085207515396	64	46	0
63	-237.731820620829	545.607198231854	61	51	0
64	-237.069396525272	550.227535013109	62	41	0
65	-236.434888177318	553.920656337403	56	44	0
66	-236.846078024246	557.645259478129	73	56	0
67	-238.853726885398	560.48987034522	56	54	0
68	-241.962900923507	561.511534041725	69	55	0
69	-245.127906823822	560.678768903948	66	58	0
70	-247.825899935095	557.9758327296	60	56	0
71	-247.498470601742	551.469581859186	71	55	0
72	-246.069505766151	546.786277952604	57	47	0
73	-243.650668615475	540.217059998773	65	41	2
74	-239.774929553911	529.891757500358	59	49	0
75	-236.889047975536	521.452371505089	73	51	0
76	-233.508213730296	512.070031671785	61	54	0
77	-229.632421022863	501.744739257731	57	53	1
78	-225.784520109068	490.49223515857	59	56	0
79	-221.964508210775	478.312519368716	71	50	0
80	-217.649522779451	465.189853398129	65	60	0
81	-212.811647267314	452.051454400644	59	44	0
82	-208.49660277029	438.928798688576	72	56	0
83	-204.181529526075	425.806147833355	66	78	0
84	-196.952470393328	405.171361254528	64	47	0
85	-192.142357091012	391.105772520415	68	52	0
86	-187.855079899076	377.055924482644	63	51	0
87	-181.148719346616	356.436902352609	73	50	0
88	-176.310590380395	343.298548953608	68	50	1
89	-171.500328269438	329.232986015268	69	46	0
90	-167.212909676833	315.183161185123	61	57	0
91	-162.925460248254	301.133341212757	58	50	0
92	-157.592217810277	287.052064101212	74	59	0
93	-152.753926346719	273.913740106858	75	43	0
94	-148.466380408325	259.863936325535	63	54	0
95	-143.65591760847	245.798408182338	66	50	1
96	-138.845420606376	231.732886035927	74	48	1
97	-134.034889402217	217.667369890958	65	41	1
98	-129.196435443417	204.529075301252	59	61	0
99	-124.3579495952	191.390786714852	64	51	0
100	-119.547318100813	177.325288570486	63	62	0
101	-115.259548309608	163.275522031821	62	56	0
102	-110.943863532448	150.152975911275	80	50	1
103	-103.71381513722	129.518363922834	58	59	0
104	-96.4836915241904	108.883765436709	74	63	3
105	-91.6449809772894	95.7455176590011	71	57	1
106	-87.3570225833682	81.695782427676	79	64	2
107	-83.0690333544626	67.6460520559922	80	49	2
108	-78.2302279758733	54.5078210793436	92	62	6
109	-73.391390708508	41.3695961032063	94	84	4
110	-69.0754336214159	28.2470969548449	138	87	4
111	-64.7873208270757	14.1973870964721	130	116	11
112	-59.9762617640081	0.131963349878788	179	163	6
113	-55.1372977776919	-13.0062388209626	206	224	11
114	-50.2983019029489	-26.1444349857047	241	232	13
115	-46.0100628153305	-40.1941237943247	191	187	11
116	-41.7217928932514	-54.2438077442348	145	160	10
117	-36.8827021888574	-67.381987108849	106	93	7
118	-32.0435795965022	-80.5201604710892	109	83	4
119	-27.7552158991457	-94.5698287636042	80	77	1
120	-23.4668213678524	-108.619492200203	77	92	1
121	-18.6276039466611	-121.757648760453	60	67	1
122	-13.7883546376834	-134.895799315535	74	62	0
123	-8.94907344109379	-148.03394386638	73	55	0
124	-3.58682561444584	-161.187794104218	61	57	2
125	1.74760016764048	-175.268852664158	75	52	0
126	7.10991932579782	-188.422688353807	77	53	0
127	16.4886682856595	-207.265485754237	73	56	1
128	25.8396520620445	-227.035476990044	67	62	0
129	32.2480063241092	-240.220694798045	53	56	0
130	39.2071960452595	-252.494393158704	66	68	0
131	45.6434799298295	-264.752374120057	62	53	0
132	52.0519567733863	-277.937560530379	68	49	1
133	59.5342191617237	-290.226928905584	61	62	0
134	67.016525760002	-302.51628363505	83	57	0
135	73.9480831081164	-315.71713837795	57	52	0
136	81.4304783708649	-328.006466753781	64	72	0
137	88.9129178436706	-340.295781487599	76	55	0
138	95.8724439311773	-352.569383230992	58	59	0
139	103.354970358021	-364.858671596274	59	41	0
140	110.837540994282	-377.14794631768	63	46	0
141	117.79719384975	-389.421510747634	65	60	1
142	125.279851439467	-401.710759102367	60	47	1
143	136.256350948883	-419.673150954768	64	49	0
144	143.216150411521	-431.94667213317	61	57	0
145	146.682153762085	-438.547036180273	70	61	0
146	157.631021954236	-457.436586529016	69	67	0
147	168.607808629051	-475.398891706951	76	66	1
148	175.56779757468	-487.672357778996	68	48	0
149	183.050802974496	-499.961500659585	58	63	2
150	190.533852582448	-512.250629895367	75	55	1
151	197.493968292838	-524.524058651179	70	59	0
152	204.977104852092	-536.813161516562	79	52	0
153	212.4602856196	-549.102250738069	60	55	0
154	219.42052809376	-561.375642177649	60	43	0
155	229.847066865303	-580.249315062538	63	42	0
156	240.796687916678	-599.138642827049	65	42	0
157	248.280087036954	-611.427666597068	63	48	0
158	255.24054042733	-623.700996996835	51	46	0
159	262.72402649757	-635.989994396456	59	61	1
160	270.207556774898	-648.278978150338	73	41	0
161	277.168136926717	-660.55227123294	68	54	0
162	284.128758355801	-672.82555244863	63	56	1
163	291.61241832393	-685.114497105591	74	58	1
164	302.590385444113	-703.076443516649	61	49	1
165	313.017660154554	-721.949904046021	62	55	0
166	319.978490897629	-734.223124206997	74	61	0
167	327.462367503613	-746.5120033985	72	49	1
168	334.94628831587	-758.80086894054	66	39	0
169	341.907245817711	-771.074051784351	68	47	0
170	348.868244596059	-783.347222758457	47	69	0
171	355.829284650797	-795.620381866582	72	51	0
172	363.313377891784	-807.909195587039	58	60	0
173	374.291979382164	-825.870949945413	69	71	0
174	384.719890238834	-844.744227365591	78	50	0
175	391.681139602792	-857.017325413413	56	57	0
176	399.165449476626	-869.306073662825	77	57	0
177	406.649803556153	-881.594808264636	58	46	0
178	413.11592020531	-892.924992461689	83	53	1
179	419.582072232093	-904.255166421644	59	56	0
180	426.048259636504	-915.585330147296	55	51	0
181	432.019214668078	-925.972609403543	51	57	1
182	440.494310114358	-940.147030584514	65	59	0
183	448.446433997597	-954.30577830784	71	58	1
184	452.380885834282	-962.775970815681	59	48	0
185	453.838963657676	-966.531802201644	57	59	0
186	455.736816892691	-973.084937054664	62	46	1
187	458.597484827798	-982.451029376127	59	52	0
188	460.0278239334	-987.134074728005	52	48	1
189	461.48591793573	-990.889903235249	83	47	1
190	464.017833980557	-993.749823073857	63	57	0
191	467.128288318519	-994.770962432027	79	54	0
192	470.266493598057	-994.864883212373	70	42	0
193	473.460196711007	-993.104369043373	56	55	0
194	475.140293002129	-989.442462030798	71	58	0
195	474.232969931385	-984.775074740872	67	54	0
196	469.71992180642	-978.14368245285	69	49	0
197	464.188576211571	-970.553760929964	57	57	1
198	460.226341752801	-963.010795928538	68	53	0
199	455.741092315002	-955.45217199903	76	47	1
200	453.236959192902	-951.66503050644	63	58	2
201	447.761188098055	-942.22065429762	54	60	0
202	439.286065107968	-928.046247689985	65	47	1
203	433.287331829313	-918.586194997653	58	56	1
204	427.81164972554	-909.141792119481	48	56	0
205	420.850207034848	-896.868755236268	76	60	0
206	415.374581962591	-887.424335699528	62	54	0
207	413.39354729245	-883.652829956263	53	54	0
208	411.412516252603	-879.881323247217	70	57	2
209	409.89898183383	-877.979908831418	77	57	1
210	409.403725207492	-877.037031820044	68	58	0
211	408.936232558393	-875.166938500479	65	46	1
212	407.917956690013	-874.208400426432	69	54	0
213	406.899681274954	-873.249862106517	68	63	0
214	405.909170743427	-871.364107297733	75	65	0
215	403.872622630093	-869.447029435076	70	50	2
216	400.817803857964	-866.571410797536	82	61	1
217	397.790755404043	-862.76857372839	56	58	0
218	393.828744996455	-855.22554429993	77	56	1
219	389.427037023997	-844.88519914262	45	45	0
220	384.969813111995	-836.399281527847	56	65	1
221	379.989593292645	-827.89769463893	65	63	0
222	374.514152223361	-818.453220441937	73	50	0
223	368.543497049017	-808.065856941044	61	44	0
224	362.077635595691	-796.735601956956	69	49	0
225	355.116576369968	-784.462453132495	63	58	0
226	348.155558420462	-772.18929243926	64	40	0
227	340.671575572458	-759.900450656191	62	47	0
228	333.215418016538	-746.684379098937	72	44	0
229	326.254528423655	-734.41118109785	77	58	1
230	318.770678439061	-722.12229930982	74	64	1
231	307.820379536948	-703.233179654926	64	56	0
232	296.870180411555	-684.344030679204	61	63	0
233	289.386507498391	-672.055095238611	61	45	1
234	282.42587302305	-659.781822611578	70	65	0
235	274.942287058686	-647.492860801518	68	56	1
236	267.458745301934	-635.203885346651	64	59	0
237	260.498237587279	-622.93057539966	65	59	2
238	253.014782779792	-610.641573573463	60	65	2
239	245.036186548183	-597.409661119804	66	48	0
240	237.580626315787	-584.193415123969	73	66	0
241	226.631061200751	-565.304078198038	67	70	0
242	215.681595865113	-546.414711952209	65	59	1
243	208.721390676626	-534.141313824803	64	65	0
244	201.238248987938	-521.852217439562	68	49	0
245	193.782964532962	-508.635891506448	59	48	0
246	182.833798537322	-489.746437307447	52	66	0
247	171.856914276723	-471.784169657156	49	59	2
248	164.373993874702	-459.495005981065	72	60	0
249	156.891117681691	-447.205828661099	65	60	0
250	149.931253106857	-434.932330464944	59	47	0
251	142.476288639358	-421.715910959058	59	43	0
252	134.99354531744	-409.426693638787	66	51	2
253	128.033809107321	-397.153158139437	60	54	0
254	121.074114176387	-384.879610774107	55	59	0
255	113.591500551498	-372.590354363434	62	51	0
256	106.108931136085	-360.301084307954	68	70	0
257	99.1493629727629	-348.027499630116	79	38	1
258	92.1898360890336	-335.753903087229	63	53	0
259	85.2303504850133	-323.480294677429	61	52	0
260	78.298745654989	-310.279458683915	63	62	0
261	71.3393442091183	-298.00582655333	69	43	0
262	63.8570344350301	-285.71647925023	59	54	0
263	56.3747688712901	-273.427118304186	69	47	0
264	45.949795792345	-254.553001858294	70	66	1
265	35.5249179923558	-235.678858733736	66	63	0
266	29.0887109281612	-223.420861365274	62	58	0
267	23.2033351006103	-210.251346537843	73	60	0
268	16.7950584279606	-197.066113919951	48	50	2
269	10.9097605337738	-183.896581017412	67	58	1
270	5.54743669537129	-170.742750018835	56	55	2
271	-0.337786413670983	-157.573200499639	60	54	0
272	-5.70003861346049	-144.419354280457	62	63	1
273	-11.06225578062	-131.265500786714	76	68	1
274	-16.424437914975	-118.11164001748	66	62	1
275	-20.7407289936091	-104.989199734293	59	53	4
276	-25.0291277539218	-90.9395389929414	91	75	5
277	-29.8404203272075	-76.8741584653035	90	103	1
278	-34.6795445889002	-63.7359875319526	107	103	10
279	-39.5186369623989	-50.5978105934337	165	141	5
280	-43.8069094308885	-36.548128798604	192	150	13
281	-48.0951510653831	-22.4984421469271	257	220	18
282	-52.9341486093472	-9.36024840734899	224	239	21
283	-59.669670927804	10.3313347343355	114	200	14
284	-66.3772526815301	30.950145220384	85	106	9
285	-71.1882499720086	45.0155773516744	87	86	2
286	-75.504180425487	58.1380791878328	70	62	1
287	-79.8200821332284	71.2605858864263	71	55	1
288	-84.6309825034696	85.326034813188	76	62	0
289	-88.9189451266429	99.3757673501968	72	60	1
290	-93.2347569403937	112.498289164156	60	64	0
291	-98.0734404120012	125.636539310217	69	52	1
292	-104.780624981504	146.25541698467	76	56	2
293	-111.487739271834	166.874306415208	54	47	0
294	-115.803402127931	179.996853604913	65	64	0
295	-120.119036238233	193.119405651465	60	50	0
296	-124.957532353816	206.257689401507	61	58	0
297	-129.768107756914	220.323194724508	59	41	0
298	-134.055761573894	234.372978000902	57	55	0
299	-138.399166383606	246.568334993906	65	52	0
300	-144.666727945558	264.389907137491	62	48	0
301	-150.411351550661	282.195759327151	74	57	1
302	-154.259668203129	293.448188541457	62	65	0
303	-158.107962965965	304.700621596538	53	52	0
304	-161.461254692404	315.010111451149	66	69	0
305	-166.738648404717	330.945825570263	77	42	0
306	-172.510974239674	347.824495308101	55	67	0
307	-176.359164100722	359.07694660034	71	52	1
308	-180.207332072197	370.32940173056	54	56	0
309	-184.055478153634	381.581860701554	76	64	0
310	-187.903602345323	392.834323513322	59	58	0
311	-193.675747589383	409.713024928235	64	41	0
312	-198.924979206931	426.575998807326	71	58	0
313	-202.250154157518	437.812739903107	74	52	0
314	-206.098171593447	449.065220947377	69	53	0
315	-209.946167139686	460.317705829628	59	60	0
316	-213.822049893439	470.642979003489	50	68	1
317	-218.631987337838	484.708595307544	69	59	0
318	-222.946946145617	497.831262884662	52	46	1
319	-225.860785368423	505.343423239887	62	68	0
320	-228.279672184901	511.912630369887	61	35	1
321	-230.203610686003	517.538883370347	62	52	0
322	-232.099630220269	524.092352873646	65	38	0
323	-233.500705285056	529.702867289074	65	53	0
324	-234.434753035719	533.443210532889	58	33	0
325	-235.340884634992	538.110769564286	73	50	0
326	-236.219099371578	543.705544386059	61	68	1
327	-236.05161196884	549.268837706186	65	57	1
328	-235.361275455216	554.81639029365	53	50	0
329	-236.762333540129	560.426906171255	62	52	0
330	-238.247133037308	563.255775893107	62	48	0
331	-241.384221022425	563.350223629735	54	40	0
332	-246.145686623873	561.637468412519	70	49	0
333	-248.376665863383	557.064359482378	50	54	2
334	-248.021320035041	551.485324083827	66	51	0
335	-244.640537504049	542.102974584326	65	50	1
336	-240.736887343868	532.704886645079	58	41	1
337	-238.318032884097	526.135671996512	69	55	0
338	-235.927084712952	518.639243322425	73	56	1
339	-233.013273149962	511.127075731754	78	61	0
340	-230.127363535052	502.687694778666	59	52	0
341	-227.241441606893	494.248315981589	66	38	0
342	-223.832650072058	485.79320007842	54	56	1
343	-220.479665330029	475.483656055294	67	49	1
344	-217.154572764935	464.246899441816	57	35	0
345	-210.887651430501	446.425210269168	69	62	1
346	-204.125716281997	427.660578903742	74	63	0
347	-199.31565602083	413.594981173985	60	49	0
348	-194.505561556609	399.529389444739	60	60	0
349	-189.695432889392	385.463803714141	61	44	1
350	-184.91317201202	370.471008439548	74	60	0
351	-180.102973781293	356.405434708111	55	52	2
352	-175.787716025952	343.282815703191	72	66	0
353	-171.500328269438	329.232986015268	52	49	0
354	-166.690031956066	315.167429075576	75	60	0
355	-161.851805009879	302.029093683697	54	45	0
356	-154.622299495037	281.394386300817	72	47	0
357	-147.915602993628	260.775422114879	73	36	0
358	-143.600133554428	247.652839282528	68	44	1
359	-138.78963886766	233.587317140773	59	56	0
360	-133.979109978769	219.521800998598	59	46	0
361	-129.140658329707	206.383506411687	74	51	0
362	-124.852954620845	192.333729078062	74	53	1
363	-120.565220076474	178.283956602216	52	53	1
364	-115.726673594036	165.145678817295	52	65	0
365	-110.915979378799	151.080191471614	59	69	2
366	-106.105250962079	137.014710127376	70	49	0
367	-99.3701737202355	117.323046324775	66	75	1
368	-95.0543859761674	104.200518020429	62	60	2
369	-90.2435441159178	90.1350564761087	71	57	2
370	-83.0132784782327	69.5004831915721	87	43	4
371	-78.1744754092651	56.3622522186488	86	89	3
372	-73.8585507250391	43.2397476742044	93	77	4
373	-69.5704714938765	29.190032415092	138	107	7
374	-64.7594477891689	15.12460266985	171	139	8
375	-59.9205180007266	1.98639450129122	197	168	19
376	-53.2128513589269	-18.6324042379856	243	223	20
377	-46.5051144399913	-39.2511912193149	179	206	18
378	-42.1889796535834	-52.373660129495	144	137	12
379	-37.8728161224863	-65.4961241809651	125	116	8
380	-33.0615643787896	-79.5615143273026	114	90	3
381	-26.353618252906	-100.180266032927	84	79	4
382	-22.0373496721731	-113.302712265402	65	51	3
383	-17.1981217608554	-126.440867027268	65	60	0
384	-9.93922010436654	-146.148087908514	74	52	0
385	-4.57697795657441	-159.301939470693	62	55	0
386	0.785299223847687	-172.45578375645	61	61	0
387	6.14761143701617	-185.609620768577	67	55	1
388	15.0034094547736	-204.436711129732	68	63	0
389	24.3822314094286	-223.279490183108	67	53	1
390	31.3135187281296	-236.480417706072	79	52	0
391	37.7219052106957	-249.6656268714	65	56	0
392	44.1581802446744	-261.923610188998	65	58	1
393	54.5831657556118	-280.797730616294	63	62	1
394	65.0082465447485	-299.671824361198	59	55	0
395	72.4905863619642	-311.961169091985	62	49	1
396	76.479329687776	-318.577295082621	63	56	0
397	83.4387824039441	-330.850918018259	57	44	0
398	94.3870782293961	-349.740637629293	70	60	1
399	101.86959513044	-362.029928717762	78	63	0
400	108.829196053557	-374.303508412093	63	50	1
401	115.788838256325	-386.577076240443	63	68	0
402	123.271484854806	-398.866328239441	58	55	0
403	130.75417566282	-411.155566591769	70	50	1
404	137.713944632385	-423.429097108543	63	56	0
405	144.673754881194	-435.702615756541	58	56	0
406	155.650428194553	-453.664955615997	72	53	1
407	166.599377113336	-472.554481972009	74	51	0
408	174.082328778692	-484.843641221523	67	49	0
409	181.565324652649	-497.132786826231	73	42	0
410	189.04836473515	-509.4219187852	66	58	1
411	196.531449026079	-521.711037099361	64	60	0
412	206.957783443388	-540.584768464789	75	65	0
413	217.384213134239	-559.458473144099	80	48	0
414	224.86747157108	-571.747539653443	72	63	0
415	232.350774216	-584.036592517979	72	66	1
416	239.31113439874	-596.309950049035	71	66	1
417	246.271535859443	-608.583295715041	59	66	1
418	253.754968196503	-620.872309483588	61	45	0
419	261.238444741059	-633.161309607327	73	52	1
420	271.693150098901	-651.107659671456	62	54	1
421	281.652743395767	-668.11109050829	54	50	0
422	288.118185415748	-679.441472369246	62	52	0
423	294.58366281481	-690.771843992174	62	56	0
424	300.55396477459	-701.159315176308	56	41	0
425	306.524296669231	-711.54677763395	59	54	1
426	312.494658498559	-721.934231371619	65	42	0
427	320.473710108025	-735.166012058035	75	62	0
428	328.452812501346	-748.397777220234	66	62	0
429	333.928057043522	-757.842312811874	54	48	0
430	339.403326529253	-767.286841072142	68	50	0
431	345.40162915166	-776.747030686587	74	51	0
432	350.876949652098	-786.191543611698	55	35	0
433	355.829284650797	-795.620381866582	59	67	1
434	361.304653912201	-805.064880804159	74	54	0
435	366.780048117274	-814.509372412227	71	50	0
436	372.255467266135	-823.953856688924	49	44	0
437	378.25392631127	-833.413998275995	60	70	0
438	384.224643243069	-843.801347321831	62	59	1
439	393.166891139117	-859.845962640829	68	56	1
440	402.136973641405	-874.963342123665	60	55	0
441	408.107810308284	-885.350656279363	67	55	2
442	414.078676908626	-895.737961712293	72	51	0
443	419.582072232093	-904.255166421644	52	49	0
444	425.552994721802	-914.642455128022	83	52	0
445	430.505654079258	-924.071202612482	59	48	0
446	432.981992267189	-928.785574087873	67	52	0
447	435.458336127922	-933.499944049865	54	62	1
448	438.429956248496	-939.157186010852	59	64	0
449	441.924612783594	-944.83008259628	47	48	0
450	445.914552601287	-951.445848809555	73	60	1
451	451.362578962522	-961.817443429492	63	42	0
452	455.764569758321	-972.157720748335	67	54	0
453	457.11164412176	-979.622416092083	62	67	1
454	457.991195262061	-985.217023551464	55	54	2
455	459.449286775663	-988.972852780484	48	51	1
456	461.953448972316	-992.759990152903	68	52	1
457	465.559185692342	-994.724001191556	83	51	0
458	469.248174957116	-993.906360208057	62	57	0
459	471.506807494909	-988.405675262213	68	63	1
460	471.178020437306	-981.899507679045	72	53	0
461	468.178575366735	-977.169505720958	70	57	0
462	464.188576211571	-970.553760929964	66	46	0
463	460.226341752801	-963.010795928538	66	42	0
464	455.741092315002	-955.45217199903	56	55	0
465	450.760584770644	-946.950671176426	72	47	0
466	445.28482558392	-937.50629163906	65	57	0
467	436.314452544437	-922.389006145298	61	59	0
468	427.371904332424	-906.344484729692	69	64	1
469	420.905729060934	-895.014322699048	64	69	0
470	413.944330841652	-882.741273967549	65	42	0
471	406.459954536986	-870.452552243136	69	55	0
472	398.975622437836	-858.16381687019	62	46	0
473	388.024599294062	-839.274911836721	58	41	0
474	376.550662536989	-820.370312676765	60	52	1
475	369.066508970398	-808.081522730179	66	60	0
476	362.105410066259	-795.808385783806	63	64	0
477	354.649119629292	-782.592353302985	64	40	1
478	347.192876820569	-769.376307197846	63	65	0
479	339.70890203194	-757.087463612668	64	48	1
480	328.758415614138	-738.198399954475	74	66	0
481	317.808028972533	-719.309306976385	59	68	0
482	310.324231254461	-707.020409738645	76	49	0
483	302.840477743011	-694.731498854235	50	63	0
484	295.356768438709	-682.442574323155	59	50	0
485	288.423890165868	-669.242095813155	61	60	0
486	280.940269519691	-656.953144924715	72	56	1
487	269.962519499648	-638.99114000611	58	47	0
488	259.01266232226	-620.101889723912	62	58	0
489	251.557016834384	-606.885669177398	62	57	1
490	244.073617469519	-594.596650993451	64	54	0
491	236.590262312326	-582.307619164698	57	41	1
492	225.640706724371	-563.418279577047	73	71	0
493	214.691250915872	-544.528910669498	58	52	0
494	207.208072834765	-532.23982519377	72	54	0
495	199.724938961794	-519.950726072304	64	55	0
496	192.764825384249	-507.677300801501	76	60	0
497	185.281778462697	-495.388175311498	73	45	1
498	177.826592423138	-482.1718202997	61	63	0
499	166.877568824915	-463.282323436812	55	61	0
500	155.900823314092	-445.320013095625	53	61	0
501	148.940964864742	-433.046513207257	63	63	0
502	141.98114769446	-420.773001450114	68	68	0
503	134.498407547711	-408.483783224598	60	49	0
504	127.015711610438	-396.194551350549	63	53	0
505	120.056021206663	-383.92100228183	59	55	1
506	113.124203588348	-370.720225574449	63	65	0
507	106.164597341558	-358.446652784012	56	54	0
508	98.6820755554945	-346.157369108871	68	50	0
509	91.1995979789062	-333.868071790785	63	61	0
510	80.7464747803169	-315.921260047704	58	48	1
511	70.3212833829457	-297.047205884941	65	38	1
512	63.3897706635762	-283.846344491467	79	50	0
513	56.4304579033633	-271.572686937638	63	44	0
514	49.4711864232086	-259.299017517827	63	57	0
515	42.5119562236359	-247.025336232036	61	40	0
516	35.5527673044126	-234.751643083058	55	51	2
517	25.6787800574675	-214.96596573852	55	52	2
518	16.327826962457	-195.195973487571	68	68	0
519	10.4146782396128	-182.953655486926	78	49	2
520	4.50156494352268	-170.711328800768	73	55	0
521	-0.832862916169688	-156.630273583345	77	69	2
522	-6.16725320758997	-142.549211096019	71	53	0
523	-11.5294662691886	-129.395356943831	71	64	2
524	-16.368714937882	-116.257208820432	64	52	2
525	-23.0767380353063	-95.6384739251807	90	73	3
526	-29.7846908566426	-75.0197272729129	116	104	6
527	-34.6238128086552	-61.8815563442186	122	104	3
528	-38.9399815934012	-48.7590955430642	147	150	15
529	-43.2282536526909	-34.7094142874703	212	214	16
530	-48.0394127916079	-20.6440109638497	237	216	14
531	-54.7749781291932	-0.952436227351427	148	230	15
532	-61.4826040511834	19.6663658563048	106	158	11
533	-66.2936320700101	33.7317919824272	110	93	5
534	-71.132500585285	46.8700085217133	95	65	1
535	-75.4484289522516	59.9925103569403	89	57	1
536	-79.7643285735394	73.1150170527399	61	57	0
537	-84.0523216222646	87.164744191803	71	56	0
538	-88.3402838361217	101.214476188645	69	72	0
539	-93.1789968869998	114.352720326744	74	52	0
540	-98.0176780488109	127.49097046908	57	50	1
541	-104.724859371374	148.109848140739	71	47	0
542	-109.012681236258	162.159603349864	66	50	0
543	-111.43197041488	168.728737568483	60	53	0
544	-118.166897232237	188.420423178934	76	48	0
545	-124.873869339935	209.039336121641	59	59	0
546	-129.684441270132	223.104841439053	72	43	0
547	-133.999981826812	236.22740914207	59	61	0
548	-140.734681164788	255.919134226628	61	56	0
549	-147.441420347372	276.538086638786	59	49	0
550	-151.728949138836	290.587889886461	57	56	0
551	-156.56722138694	303.726213228889	79	48	4
552	-161.405461745162	316.864542577416	67	52	0
553	-166.243670213444	330.002877928317	62	39	0
554	-170.531073751161	344.052702224813	81	50	0
555	-174.818446452904	358.102531378157	60	49	0
556	-179.656560085597	371.240883527324	55	54	0
557	-186.885768128326	391.875638562255	58	53	0
558	-193.592034890899	412.494671591558	70	46	1
559	-197.907155736641	425.617311093956	69	51	1
560	-202.745110752177	438.755692046136	56	58	0
561	-207.032265052374	452.805557359941	59	53	0
562	-211.319388515898	466.855427530594	74	57	0
563	-216.157248693926	479.993825280108	62	61	0
564	-220.500131298555	492.189274604432	74	51	0
565	-224.348043830425	503.44177388493	57	54	0
566	-229.624931357102	519.377574436367	59	54	0
567	-233.91190145514	533.427469972521	73	52	0
568	-235.779992351134	540.90815694537	72	37	0
569	-236.630291016307	547.430147442035	54	61	0
570	-236.462802877009	552.993440777995	82	59	1
571	-236.323229350732	557.629518587142	60	65	0
572	-237.257266932924	561.369862685911	83	53	1
573	-239.815677034436	563.302999478765	69	52	0
574	-243.475612992188	563.413190045394	63	52	0
575	-246.668534831959	561.653210490942	62	55	0
576	-248.348748586199	557.991575006396	61	45	0
577	-247.965485734807	553.339755119756	54	56	0
578	-246.041589077562	547.713493470103	74	44	0
579	-242.165863580361	537.388188575394	60	57	1
580	-237.79518041783	526.119930979796	70	39	0
581	-234.909292019729	517.680546427146	58	60	0
582	-231.556363270793	507.370992748067	70	49	0
583	-227.708473302308	496.118486727588	72	69	1
584	-223.860561443493	484.865984547883	72	43	0
585	-219.517679272278	472.670531950891	57	56	0
586	-215.202679725015	459.54786868114	63	59	1
587	-210.887651430501	446.425210269168	53	55	0
588	-203.630758540123	426.717626627535	78	53	1
589	-196.401698672678	406.082840955816	54	51	0
590	-191.591584844398	392.017252825201	51	43	0
591	-186.753534351708	378.878886240534	63	49	0
592	-181.392580304411	365.724791693501	52	63	2
593	-173.640419905016	345.074314435013	57	50	1
594	-166.411055950739	324.439584576525	53	59	0
595	-161.600737011526	310.374033652246	64	59	0
596	-157.313263842487	296.324219613336	57	51	2
597	-152.99786547129	283.201625990681	43	48	0
598	-148.710331676528	269.151821665466	69	58	0
599	-144.945651954098	255.117751530372	52	56	0
600	-138.761747994053	234.514532696456	61	53	0
601	-132.577778690495	213.911323994398	61	47	1
602	-128.29009512905	199.861542882398	58	59	0
603	-123.479487522971	185.796039936133	63	59	1
604	-116.249569274078	165.161404543556	88	50	2
605	-109.542473955778	144.542507538572	74	54	1
606	-105.226749459864	131.419967895374	78	63	0
607	-100.415976528311	117.354493745603	72	47	1
608	-96.1280724818935	103.304748800583	65	60	0
609	-91.8122580913478	90.1822242727503	72	55	3
610	-86.9735087264562	77.0439824843779	80	77	5
611	-82.1626046726014	62.9785311333835	85	55	4
612	-77.3516664176714	48.9130857829005	73	77	7
613	-72.5128190773539	35.77486200165	85	86	5
614	-65.2823614280205	15.1403220156208	138	140	9
615	-58.0518285625731	-5.49420446902514	194	183	17
616	-53.240721618582	-19.5596198150888	240	215	9
617	-48.9524999487912	-33.6093118619174	214	190	15
618	-42.2447148367646	-54.2280912864953	153	123	13
619	-35.0139350356767	-74.8625745689496	105	106	6
620	-30.1747969166026	-88.0007455330342	89	101	6
621	-25.3634904525243	-102.066126078367	86	69	1
622	-20.5521497884183	-116.131500623189	58	57	1
623	-13.2932836925611	-135.838727804832	73	45	2
624	-6.03434584947536	-155.545941474847	71	62	1
625	-0.672078453644644	-168.699787747115	68	52	1
626	5.21316119004041	-181.869337339886	68	64	0
627	11.0984390135854	-195.03887826018	66	58	1
628	16.983755016583	-208.208410507068	67	59	0
629	22.8691091992659	-221.37793408148	64	57	0
630	29.277445073938	-234.563156598248	66	52	0
631	39.7022934440756	-253.4373151334	78	57	1
632	50.127237093111	-272.311446988024	59	56	0
633	57.0865338770673	-284.585114844143	69	58	0
634	64.045871941431	-296.858770835213	60	51	1
635	71.0052512857364	-309.132414959371	64	68	0
636	78.4876257869182	-321.421748771332	71	61	0
637	85.9422068587737	-334.638284658082	67	50	0
638	92.9017145700636	-346.911891480908	67	62	0
639	99.8612635611207	-359.185486439615	76	65	0
640	110.809709061752	-378.075162076391	71	63	0
641	121.786083767714	-396.037592619658	78	60	0
642	128.745800805744	-408.311138400808	55	53	0
643	135.705559122842	-420.584672312252	49	54	0
644	146.654330043413	-439.474251995794	70	56	0
645	157.603200745652	-458.363802362233	68	64	1
646	164.590948316501	-469.71007126011	71	62	0
647	172.073888990737	-481.99923415482	61	56	0
648	179.556873873633	-494.288383403793	85	54	0
649	187.039902965014	-506.577519007958	67	65	0
650	194.52297626494	-518.866640966386	54	41	0
651	202.006093773176	-531.155749281868	73	48	0
652	209.489255489665	-543.444843950681	56	54	0
653	219.915703639039	-562.318542251363	67	71	1
654	230.865231928183	-581.207896655425	63	45	0
655	238.348569255322	-593.496938598342	70	48	2
656	245.308962992858	-605.770285947248	62	56	0
657	252.269398007833	-618.043621428311	65	53	0
658	259.752865027112	-630.332624275237	69	43	0
659	267.236376254121	-642.621613478288	65	59	1
660	277.663337536855	-661.495164287277	58	45	1
661	288.641182002146	-679.457148046233	73	48	0
662	296.124867126695	-691.746084505692	65	56	0
663	303.057809036167	-704.946549552493	62	53	1
664	313.485090795904	-723.820008828305	64	53	0
665	323.940250934626	-741.766225316562	61	58	0
666	331.424152940861	-754.055097241886	57	47	0
667	338.908099153487	-766.343955521472	49	50	0
668	345.869081155048	-778.617131587118	70	52	0
669	352.830104433	-790.890295787714	58	55	1
670	363.808615814662	-808.852078170516	80	45	2
671	374.759450475744	-827.741047381423	70	49	0
672	382.243657528656	-840.029826544225	62	60	1
673	389.727908787492	-852.318592059426	54	45	0
674	396.689185579598	-864.591681618243	48	50	0
675	403.650503647339	-876.864759308286	72	50	1
676	410.611862990656	-889.137825130485	61	62	0
677	417.573263609607	-901.410879082978	52	44	0
678	428.524587613356	-920.299704343081	73	44	0
679	439.503768037248	-938.261283994652	76	60	0
680	445.970062925713	-949.591416217387	70	50	0
681	450.895056721754	-959.947355190292	62	60	1
682	454.801766024204	-969.344761596061	65	44	0
683	458.129956648336	-980.580942038447	45	53	0
684	459.972320301982	-988.988507335074	63	65	1
685	461.430414995877	-992.744335844181	58	53	0
686	463.990083075361	-994.677039383911	69	62	0
687	468.725140854891	-993.890706778504	62	49	1
688	472.469626968959	-991.21863044519	56	52	1
689	472.580623511283	-987.509765063412	78	55	0
690	471.150270946149	-982.826724027283	63	47	0
691	468.701607458876	-977.185159245506	67	69	1
692	465.206887955777	-971.512285237201	51	51	0
693	461.189147233614	-965.823753873818	66	49	0
694	454.695033315744	-955.420861698687	73	57	0
695	447.210405213176	-943.132214506157	69	53	1
696	441.211632027174	-933.672173442319	56	55	1
697	435.735911817057	-924.227781214751	80	47	0
698	426.793361408985	-908.183258669451	71	44	2
699	417.355620263435	-891.195840472355	77	58	1
700	410.889495766954	-879.865662670694	80	59	0
701	403.928152403678	-867.592596955597	58	61	0
702	396.966850316036	-855.31951937452	65	57	0
703	386.01584371581	-836.430608998984	64	58	0
704	374.569695461541	-816.598788055591	56	65	0
705	366.562543123728	-804.294328441843	76	40	1
706	359.078447928361	-792.005520297214	66	60	1
707	351.622173802869	-778.789482346736	64	41	0
708	340.176348886162	-758.95756523218	53	53	0
709	328.730633499043	-739.125616075471	77	51	0
710	321.246767639299	-726.83673882857	69	58	0
711	313.76294598612	-714.547847933136	64	51	0
712	306.306955783628	-701.331727309152	59	57	1
713	298.851013209845	-688.115593064576	61	57	0
714	291.395118265238	-674.899445196614	70	50	2
715	283.911478568567	-662.610499755479	68	49	0
716	272.438503227255	-643.705609176308	74	53	0
717	261.516419744818	-623.889149536379	50	55	0
718	254.032960296725	-611.600149539299	70	53	0
719	246.549545056187	-599.31113589555	71	58	0
720	239.066174023319	-587.022108606063	67	47	0
721	231.58284719818	-574.7330676727	70	53	0
722	224.650353155681	-561.532480713911	74	65	0
723	217.167114990763	-549.243413422257	63	51	0
724	209.683921033633	-536.954332486726	59	53	0
725	198.734607621154	-518.064920915291	70	53	0
726	187.785393988946	-499.175480024889	76	57	0
727	180.302377109416	-486.886345442384	64	53	0
728	172.819404438662	-474.597197216004	61	70	0
729	165.859446653922	-462.323726151139	68	46	0
730	158.376560935052	-450.034551553428	60	47	0
731	150.89371942525	-437.745363313705	64	54	1
732	140.440075762686	-419.798704203218	53	58	1
733	129.49138685246	-400.909107355401	57	59	0
734	122.036548695643	-387.692650594749	77	66	2
735	115.076887320611	-375.419093046337	72	43	0
736	107.594308379455	-363.129825714976	60	49	0
737	100.11177364795	-350.840544738807	60	50	1
738	93.1522390405298	-338.566949876957	68	57	0
739	86.192745712935	-326.293343150988	66	49	0
740	79.233293665282	-314.01972455997	87	64	0
741	72.3017237582244	-300.818878394552	80	49	0
742	61.3536598773208	-281.92909901496	74	60	0
743	50.3778498994652	-263.966505991295	60	46	0
744	43.4186087797279	-251.692826367915	60	60	0
745	36.4872580179363	-238.491919226944	63	57	2
746	30.0510435667238	-226.233923422173	75	71	0
747	24.1378085152246	-213.991625669412	58	52	0
748	18.2524622073397	-200.822103606537	79	65	1
749	12.3671540791402	-187.652572869323	58	59	1
750	6.48188413080061	-174.483033455908	55	58	2
751	0.596652361913584	-161.313485372812	65	59	0
752	-4.76560804952169	-148.159640471451	62	62	2
753	-12.0245367515599	-128.45242864266	62	64	1
754	-19.2555315218633	-107.817987703718	84	62	4
755	-24.0668651354499	-93.7526143789291	88	73	5
756	-28.9060290482594	-80.6144506474957	84	74	6
757	-33.2222375504207	-67.4919963227585	99	112	10
758	-37.5105507216649	-53.4423215473071	165	138	11
759	-42.3217532164999	-39.3769254200161	203	179	13
760	-49.5802970515797	-19.6696433639154	247	201	16
761	-56.2879825977725	0.949149486608803	148	190	12
762	-60.5761386420345	14.9988501751795	99	179	14
763	-65.415049119154	28.1370595153421	90	116	12
764	-69.7310172040015	41.2595548741519	80	82	5
765	-74.0469565435196	54.382055092603	87	67	2
766	-80.7543879334116	75.000890773721	67	54	1
767	-87.461749044829	95.6197382127866	70	61	2
768	-92.3004721690668	108.757981158793	79	75	2
769	-96.5883817180293	122.807722331025	58	56	0
770	-103.295578564343	143.426597484387	64	56	0
771	-110.553485126758	163.133993854746	58	58	1
772	-115.392049640417	176.272265607491	61	47	0
773	-119.707689494942	189.39481711667	65	48	0
774	-123.995413169148	203.444589057006	64	56	1
775	-128.283106007904	217.494365854189	62	58	0
776	-132.598657537659	230.616931939498	65	54	1
777	-139.305482524331	251.235870076343	54	47	0
778	-146.012237230898	271.854819971137	79	50	0
779	-150.850551442418	284.993136117235	64	56	1
780	-155.688833764056	298.131458271295	55	56	0
781	-159.976309889229	312.181270692497	69	57	0
782	-164.263755178486	326.231087970547	58	69	0
783	-171.521024449379	345.93859864492	59	55	0
784	-178.227449768805	366.557604804635	78	54	0
785	-182.514770440292	380.607442593202	81	52	0
786	-187.35283120058	393.74580434151	75	63	0
787	-192.190860070754	406.884172095917	67	46	0
788	-197.028857050347	420.022545851767	62	44	0
789	-203.735023260524	440.641596515663	66	40	1
790	-210.441119187744	461.260658935644	66	51	0
791	-215.278989439714	474.39905549027	60	48	0
792	-219.593970722519	487.521719288081	62	50	0
793	-223.413979165722	499.701433157548	75	64	0
794	-226.766934160085	510.010980110615	63	57	0
795	-231.081838087295	523.133656862192	57	52	0
796	-234.901776223385	535.313382244669	66	58	1
797	-236.302843035141	540.923897742294	52	49	0
798	-237.236885283666	544.664241707884	63	50	1
799	-237.125226122618	548.373103905469	60	43	0
800	-235.995782812242	551.123268822208	67	49	0
801	-234.866340811481	553.873434019275	71	49	1
802	-233.681071811821	558.478030648082	77	66	1
803	-234.09226328152	562.202633523382	63	45	0
804	-236.127826296492	564.120027565397	77	57	0
805	-239.236998233828	565.141689344309	71	45	1
806	-242.952765001333	563.397448349744	59	62	1
807	-245.678671872942	559.767295323312	54	43	1
808	-246.34110445925	555.146959695034	75	57	0
809	-245.490822614229	548.624967012554	53	63	0
810	-243.622752504481	541.144275519066	70	62	1
811	-240.1861203562	533.616360851564	62	62	0
812	-236.777389986732	525.161233608611	52	52	1
813	-233.424472669838	514.85167825222	60	62	0
814	-227.652648704301	497.972917786799	67	48	0
815	-221.880775485886	481.094165959395	59	46	0
816	-218.060742628877	468.914454008453	78	53	0
817	-213.717825253203	456.719007891603	60	48	0
818	-206.983828700322	437.027155955322	65	57	0
819	-200.277670809184	416.408100240864	80	56	0
820	-195.96254581504	403.285458563827	44	62	1
821	-191.675295684661	389.235606208444	73	48	0
822	-186.865144180367	375.170024074614	82	42	0
823	-182.027057177911	362.031663481146	75	35	0
824	-177.21683842584	347.966093344614	54	52	2
825	-172.929460947984	333.916262038052	60	56	0
826	-168.61415458587	320.793651132844	64	49	0
827	-163.803837750922	306.728097794577	68	57	0
828	-158.993486713502	292.662550453097	61	60	0
829	-154.155206895724	279.524224661291	64	55	0
830	-149.344788611401	265.458689321764	55	51	0
831	-145.057221479306	251.408889318816	54	55	1
832	-138.322532895661	231.717157480307	75	59	1
833	-131.092776228557	211.082494192757	72	53	1
834	-126.805084480788	197.032714700326	63	59	1
835	-122.489474968519	183.910155622289	69	48	1
836	-117.650941703701	170.771875434555	57	58	2
837	-113.335273128236	157.649326614104	62	49	3
838	-109.019575806917	144.526782653295	67	47	0
839	-102.256643603439	125.762329370715	50	76	0
840	-96.016550244065	107.013611049391	81	55	3
841	-92.1957646016381	94.8340248102322	54	59	1
842	-87.8520496584824	82.6387201696634	75	65	3
843	-83.5083080536569	70.4434203933924	70	66	2
844	-79.6874482629937	58.2638466255739	77	79	4
845	-73.4471409543185	39.5151649601758	116	73	5
846	-66.6838613752625	20.7507738471031	116	110	5
847	-62.3399868810666	8.55549783445895	181	149	14
848	-57.9960857253755	-3.63977331761271	188	185	18
849	-53.6800282878685	-16.762255186215	225	211	13
850	-49.8589916841593	-28.9417991992086	226	189	15
851	-46.0379313371377	-41.1213393732905	182	174	20
852	-41.6939254147001	-53.316592165269	155	154	14
853	-37.349892831	-65.5118400938809	114	100	9
854	-31.6042496631853	-83.3175224084407	113	80	5
855	-25.8585544662783	-101.123196085915	80	52	3
856	-21.5144206571858	-113.318426193669	90	56	2
857	-17.1702601872385	-125.513651438989	77	75	0
858	-12.8260730563197	-137.708871822804	65	72	0
859	-8.42614027077798	-148.049656162038	77	51	1
860	-5.04419509775471	-157.431796469726	73	71	2
861	-1.66223397641443	-166.813933836296	63	67	1
862	1.25252092932351	-174.325926039368	61	49	0
863	3.17712578421924	-179.952063371427	64	61	0
864	6.61483724805294	-187.47976239305	62	69	0
865	10.0804165579029	-194.080242853612	72	62	1
866	12.0607525847154	-197.851944643073	81	47	1
867	14.0132380354917	-202.550861081108	72	50	0
868	15.9657280349638	-207.249776554294	71	46	0
869	18.4411633956479	-211.964400022291	69	65	0
870	23.364199108968	-222.320858051069	68	59	0
871	29.277445073938	-234.563156598248	59	55	0
872	34.723480273271	-244.935308303684	67	53	2
873	41.1597390927491	-257.193296344019	69	48	0
874	52.1076475625741	-276.083129205741	63	64	1
875	63.0834987057606	-294.045717068948	84	48	1
876	70.0428703263169	-306.319362876937	59	55	0
877	77.0022832271061	-318.592996818013	54	45	0
878	84.4846924123704	-330.882319709286	73	62	0
879	91.9393095350824	-344.098844687454	64	57	0
880	102.915512577281	-362.061325872317	59	61	1
881	113.89181038487	-380.023777706549	68	46	1
882	120.823647164914	-393.224552798085	57	46	0
883	128.306320386822	-405.513795677572	61	44	0
884	135.789037818089	-417.803024915047	60	52	0
885	146.214833581529	-436.676911395974	68	50	0
886	156.66854606074	-454.623555361293	70	56	1
887	164.151435931388	-466.912732781842	71	43	1
888	171.606551990437	-480.129112415947	65	58	0
889	178.566557713842	-492.402573394589	62	57	1
890	186.077395167667	-503.764494932257	66	55	0
891	193.56046040752	-516.053618696518	70	40	0
892	200.520591297362	-528.327042348683	68	40	0
893	211.469941335323	-547.216448717751	68	49	0
894	222.419391153147	-566.105825768784	63	42	0
895	229.37969168264	-578.379200248979	59	56	1
896	236.340033490036	-590.652562863193	59	42	1
897	247.289711447898	-609.541873289272	56	52	0
898	258.23948918446	-628.431154394522	63	61	0
899	265.200000629527	-640.704467835836	65	61	1
900	272.160553352209	-652.977769409306	65	41	0
901	279.64414224698	-665.266735898331	68	50	1
902	287.127775348956	-677.555688741617	82	74	1
903	294.088454832206	-689.828952997923	49	52	1
904	305.038657750643	-708.718108819798	66	62	0
905	316.016745383386	-726.680019232444	80	52	1
906	322.977592903248	-738.953234300949	70	62	0
907	329.938481699966	-751.226437503472	70	54	0
908	336.899411773309	-763.499628836289	59	58	1
909	343.83260457759	-776.700024435297	56	48	0
910	350.793618801807	-788.973192042671	75	55	1
911	358.305460659263	-800.334798727185	78	55	0
912	365.789569775457	-812.623607905582	73	43	0
913	372.750709159183	-824.896738184616	59	52	0
914	383.72939647414	-842.858467217535	71	53	1
915	394.680411630485	-861.747383108363	68	57	0
916	401.146464678692	-873.077586212195	62	57	0
917	410.639626255783	-888.210608889349	71	58	0
918	419.609833444643	-903.327950166538	67	56	1
919	425.08548999147	-912.77236378286	62	59	0
920	430.561171481735	-922.216770065948	63	44	0
921	438.017956623517	-935.432663653046	53	57	0
922	444.979516085354	-947.705670957454	54	43	1
923	448.913954415126	-956.175866845064	77	56	0
924	452.325378488342	-964.630403423682	73	56	0
925	455.681311169639	-974.939369662665	61	56	0
926	458.018947533797	-984.289807250723	84	39	0
927	459.449286775663	-988.972852780484	75	53	0
928	461.430414995877	-992.744335844181	58	49	0
929	463.46704887168	-994.661385322921	67	55	0
930	466.082219900039	-994.739655000158	67	41	1
931	469.826708424895	-992.067580912262	60	44	0
932	471.562306223437	-986.551242575049	54	57	0
933	470.159704845457	-980.940984834917	77	38	0
934	467.188011988765	-975.283765801229	80	62	0
935	462.647233731812	-969.579582176171	60	60	0
936	457.088159358245	-962.91686758399	59	58	1
937	450.538551505306	-954.368401670828	69	52	0
938	440.549822959816	-938.292598007247	70	53	2
939	431.139714218269	-920.377995654941	58	62	0
940	425.224289821112	-908.136282444932	62	63	1
941	419.281139499391	-896.82177680824	54	53	0
942	409.843454798916	-879.834341329522	87	59	0
943	400.405847670743	-862.846883999184	64	44	0
944	393.939813646371	-851.516679414548	57	51	2
945	386.950799248181	-840.170801072381	63	52	0
946	379.989593292645	-827.89769463893	79	49	1
947	373.056200573919	-814.697360145859	62	57	0
948	362.105410066259	-795.808385783806	62	54	0
949	350.631711130438	-776.903714104556	75	62	0
950	343.175491211936	-763.687660718337	66	50	0
951	335.719318921503	-750.471593710594	71	65	0
952	328.235412030073	-738.18272920046	67	64	0
953	320.751549345325	-725.893851044588	58	52	1
954	313.295516515849	-712.677743147127	66	46	0
955	302.868265790283	-693.804282774217	61	59	0
956	291.890323742758	-675.842336548492	63	57	0
957	284.406680870976	-663.553392016329	68	40	1
958	277.473869287525	-650.352894870564	80	39	0
959	266.52394818695	-631.463664607145	62	63	0
960	255.546327979362	-613.50162102934	56	61	1
961	248.062904923223	-601.212610123679	62	56	0
962	240.579526074464	-588.923585570417	73	59	0
963	233.096191433608	-576.634547372349	60	50	0
964	225.612901000597	-564.345495530404	64	46	0
965	218.652636158629	-552.072114349343	76	52	0
966	211.720221514581	-538.871505368501	72	55	0
967	204.237062484608	-526.582414446399	61	51	1
968	193.2599883324	-508.620204135776	62	59	0
969	182.310824590211	-489.730748587288	65	46	0
970	174.855658288172	-476.514388131909	49	56	0
971	167.895691449055	-464.240920475684	68	45	0
972	160.4127964488	-451.95174953714	68	55	0
973	152.929945657495	-439.662564952858	64	52	1
974	145.970105584012	-427.389059982263	57	59	0
975	138.487341745116	-415.099849031307	62	64	0
976	127.510846204881	-397.137462672777	75	53	0
977	117.085236780928	-378.263528001495	82	58	0
978	110.153438224923	-365.062746215612	70	59	0
979	102.67089274613	-352.773469818756	69	59	0
980	95.1883914771606	-340.484179775231	82	60	1
981	88.2288890950149	-328.210576456971	74	51	1
982	80.7464747802587	-315.921260047704	76	70	1
983	69.7983324239613	-297.031503310427	58	50	0
984	59.3453947289381	-279.084636867978	67	53	1
985	52.3861016759765	-266.810972508043	77	49	0
986	45.4546969283838	-253.610080616549	64	54	0
987	38.4954880343284	-241.336392536759	71	52	0
988	28.5936196655966	-222.477938067168	52	71	0
989	19.2426349705784	-202.707952674478	70	56	0
990	13.3573209383758	-189.53842338454	62	58	1
991	7.47204508580035	-176.368885421194	64	59	1
992	2.10974238993367	-163.215049788356	69	51	1
993	-5.67217965901364	-143.492138674483	74	49	0
994	-13.4540252435254	-123.769212174229	82	61	3
995	-18.2932606952381	-110.631061649881	66	65	1
996	-23.1324642592226	-97.4929051212966	84	80	2
997	-27.9437716700486	-83.4275269918144	91	70	3
998	-32.7550448806142	-69.3621428627521	129	106	4
999	-37.0712282955647	-56.2396842213348	148	134	9
1000	-43.7790413415059	-35.620913207531	217	161	8
1001	-51.0097013490158	-14.9864128595218	244	239	16
1002	-55.3257645556005	-1.86393370106816	173	207	18
1003	-59.6417990170303	11.2585503198206	114	199	16
1004	-64.4528441888979	25.3239740496501	101	128	14
1005	-68.7409444309305	39.3736839136109	97	78	5
1006	-73.0568889992428	52.4961830507964	88	67	3
1007	-79.7922053547227	72.1878014681861	72	53	0
1008	-86.4995762741892	92.8066472271457	73	59	0
1009	-91.3104264475405	106.872104553506	70	60	1
1010	-95.6262220596545	119.994629066437	69	55	3
1011	-99.9419889259152	133.117158438079	58	41	0
1012	-104.78062498162	146.25541698467	59	59	1
1013	-111.48773927195	166.874306415208	68	60	0
1014	-118.194783282874	187.49320760183	58	50	0
1015	-122.510401191248	200.615762350149	66	46	1
1016	-126.798102216446	214.665537528694	61	63	1
1017	-131.608660465688	228.731045247056	67	46	1
1018	-138.343384555483	248.42276613228	48	56	1
1019	-145.078041609027	268.114498778246	70	52	2
1020	-149.365588229091	282.164299325086	51	41	1
1021	-153.653104013181	296.214104731567	67	48	0
1022	-158.491363043431	309.352430475876	54	45	0
1023	-163.329590183741	322.490762224421	80	54	0
1024	-168.13988733833	336.556315537542	79	62	0
1025	-172.950150290213	350.621874850243	48	44	0
1026	-179.68446096254	370.313667966984	72	52	0
1027	-186.390802099661	390.932688401081	62	39	1
1028	-191.200933923363	404.998270509765	62	60	0
1029	-195.51607097144	418.120907314122	55	54	0
1030	-202.222247835307	438.739955456927	63	61	0
1031	-209.451214864384	459.374752785079	65	53	0
1032	-214.289090570586	472.513148139231	55	58	0
1033	-218.604077082244	485.635810855776	67	50	0
1034	-222.946946145617	497.831262884662	77	61	2
1035	-226.794846385194	509.083764565177	64	59	0
1036	-231.05392481602	524.060872408561	79	71	0
1037	-234.845947820111	537.167813338339	72	49	3
1038	-236.219099371578	543.705544386059	73	62	1
1039	-236.574461647659	549.284578550607	65	62	0
1040	-235.91203905642	553.904915501364	70	53	0
1041	-234.754683323787	557.582296290435	65	51	2
1042	-234.670940178621	560.363943005912	52	55	0
1043	-238.247133037308	563.255775894038	61	40	0
1044	-242.924848820432	564.324663897045	73	59	0
1045	-246.145686623873	561.637468412519	53	51	0
1046	-247.825899935095	557.9758327296	67	64	0
1047	-247.44263652456	553.324012897909	62	51	0
1048	-245.546655770857	546.770535968244	60	47	0
1049	-242.632882936799	539.258361177519	60	48	0
1050	-239.719099175825	531.746188548394	55	47	0
1051	-234.937206052535	516.753330900334	71	54	2
1052	-229.688246535719	499.890308205038	55	54	0
1053	-225.317486813932	488.62206465099	62	43	1
1054	-220.974613183818	476.426610432565	57	68	0
1055	-214.26859507995	455.807530364022	58	49	1
1056	-207.039643339231	435.172724886797	58	62	0
1057	-202.20169628202	422.034339091741	66	34	0
1058	-197.91448894958	407.984479719773	61	63	1
1059	-193.627250780584	393.934625205584	73	45	0
1060	-188.789208886563	380.796256208792	70	62	0
1061	-183.979036860401	366.730677673593	74	57	1
1062	-179.691703863034	352.68083881028	64	61	0
1063	-175.376440363179	339.558220345527	58	45	0
1064	-168.669950679468	318.939220046625	54	48	0
1065	-161.963390714373	298.320231504738	78	61	0
1066	-157.125127258827	285.181902103126	74	51	1
1067	-152.314726022829	271.116363161243	67	44	0
1068	-148.027175263618	257.066559919156	62	61	0
1069	-141.320401987468	236.447607486509	62	59	0
1070	-134.090668814431	215.812938788906	60	56	1
1071	-129.252212545951	202.674644191749	60	67	0
1072	-124.441611780378	188.609140045941	69	51	0
1073	-119.630976812972	174.543641898781	79	57	2
1074	-114.792422566912	161.405365308747	61	53	2
1075	-110.476734132098	148.282819727436	71	64	1
1076	-106.188899941917	134.233063445427	72	64	0
1077	-99.4816992050619	113.614184075035	70	49	0
1078	-92.7465484456625	93.9225320257246	74	73	1
1079	-87.9078068443341	80.7842890368775	62	56	3
1080	-83.5919407068286	67.6617736909539	71	63	5
1081	-79.276045823819	54.5392632037401	87	53	6
1082	-72.0456574511481	33.9047106113285	108	93	6
1083	-65.338107724092	13.2858908725902	139	145	11
1084	-61.0220926310867	0.163400900550187	173	164	13
1085	-56.1831317890319	-12.9748024772853	209	219	12
1086	-48.9246307353023	-32.6820962857455	201	179	19
1087	-42.1889796535834	-52.373660129495	139	138	12
1088	-37.8728161224863	-65.4961241809651	139	113	9
1089	-33.5566238466999	-78.6185833737254	111	103	4
1090	-29.2404028259916	-91.7410377040505	75	91	2
1091	-22.5045530037023	-111.432567108423	66	60	4
1092	-15.768636149005	-131.124084752053	71	74	0
1093	-10.9293658597744	-144.262231708504	55	54	0
1094	-6.09006368310656	-157.400372660719	63	51	1
1095	-0.699936105520464	-169.627003343776	63	58	0
1096	5.21316119004041	-181.869337339886	62	59	0
1097	10.5755002243095	-195.023168391548	83	59	2
1098	16.4608146531391	-208.192701368593	58	53	1
1099	22.8969613423105	-220.450718459673	73	53	2
1100	29.3331463840441	-232.708725336939	71	56	0
1101	39.2350444145268	-251.567177513614	62	55	0
1102	49.1370332198567	-270.425605517812	78	49	1
1103	56.0684793945984	-283.626490737312	62	55	0
1104	63.027812931512	-295.900148432702	59	51	0
1105	70.5101400474086	-308.189496795647	58	49	0
1106	77.9925113732461	-320.478831515647	64	53	1
1107	84.9519716793438	-332.752451897599	51	52	2
1108	95.9002792861429	-351.642167497426	54	55	2
1109	106.848686676414	-370.531853782013	61	58	0
1110	114.331277830002	-382.821122133173	67	47	1
1111	121.813913192949	-395.110376845114	70	43	0
1112	132.239588318043	-413.984298944473	69	55	1
1113	142.693183349911	-431.930978551507	67	62	1
1114	150.175991153228	-444.220181443729	63	61	0
1115	157.658843165613	-456.509370694868	65	48	0
1116	165.141739386891	-468.79854630027	44	58	0
1117	172.624679816829	-481.087708259933	58	66	1
1118	183.050802974496	-499.961500659585	63	47	0
1119	193.999998835148	-518.850953700952	55	41	0
1120	201.51092605415	-530.212847031653	65	54	1
1121	208.471104347496	-542.486257123761	64	57	0
1122	215.403515938902	-555.686871276237	59	55	1
1123	222.36377838644	-567.960257644765	64	50	1
1124	229.847066865303	-580.249315062538	56	70	0
1125	240.796687916678	-599.138642827049	66	54	0
1126	251.774208398943	-617.10072528664	67	57	1
1127	259.257672243053	-629.389729043469	67	58	0
1128	266.218188215164	-641.663040779531	66	43	0
1129	273.206540213898	-653.009124628268	67	55	1
1130	283.66134726326	-670.955444143154	57	65	0
1131	294.639242503967	-688.91741188243	64	59	0
1132	301.599963130895	-701.190663401969	62	67	2
1133	308.037724391674	-713.448229829781	64	57	0
1134	315.026311273919	-724.794242382981	69	60	0
1135	321.98715266888	-737.067459147424	69	60	2
1136	328.94803534064	-749.340664043091	71	47	0
1137	335.93673966371	-760.68664094992	64	42	1
1138	342.897703290684	-772.959822097793	71	56	0
1139	349.858708193817	-785.232991379686	64	48	0
1140	356.847529956896	-796.578932637349	78	56	0
1141	367.303060816426	-814.525038401596	79	62	0
1142	377.758682150976	-832.471117446199	58	51	0
1143	384.747659435845	-843.817011165433	65	62	2
1144	391.70890720177	-856.090109204873	59	53	1
1145	398.670196243445	-868.363195376471	60	48	1
1146	405.659290966578	-879.709053444676	41	48	0
1147	416.115242442931	-897.655034502968	73	41	0
1148	426.543524778041	-916.528205106966	74	61	0
1149	433.505018599215	-928.801231924444	59	62	1
1150	439.971282429411	-940.131373606622	58	56	0
1151	445.914552601287	-951.445848809555	74	55	2
1152	450.839548689662	-961.801787794568	57	53	1
1153	454.250981642981	-970.256322689354	49	49	0
1154	456.67186959472	-976.825112272054	67	57	0
1155	459.037261416903	-985.248332960531	61	47	4
1156	461.458166464407	-991.817119539715	63	66	0
1157	464.540868073702	-993.765477070585	62	52	0
1158	468.174356741016	-994.802269610576	54	51	0
1159	470.817277269729	-993.953320122324	81	58	0
1160	472.525125234621	-989.364197756164	63	48	1
1161	472.691620098194	-983.80089966394	55	53	0
1162	470.710486996046	-980.029421763495	62	56	0
1163	467.683293564129	-976.226635792293	60	46	0
1164	462.179705623304	-967.70949524641	68	43	0
1165	456.208615987329	-957.322259706445	55	45	0
1166	451.751133858808	-948.836415089667	57	53	0
1167	446.770642411837	-940.334909414873	61	53	0
1168	438.790795780136	-927.103374249302	63	58	0
1169	430.838758660597	-912.944607277401	57	47	1
1170	425.363089720136	-903.500201079063	66	56	0
1171	419.364423546765	-894.040128017776	74	52	0
1172	413.393547292391	-883.652829957195	60	50	1
1173	406.927445479843	-872.322645860724	59	55	1
1174	399.938360812725	-860.976789605804	54	50	0
1175	389.482573412708	-843.030766708776	66	52	0
1176	379.026876486954	-825.084717093967	54	50	0
1177	371.542707045272	-812.795931686647	62	56	0
1178	364.058581809339	-800.507132634521	66	41	1
1179	353.603101870627	-782.56101810839	64	59	0
1180	342.652484586346	-763.671991740353	78	54	0
1181	335.196313872992	-750.455923815258	65	60	1
1182	328.235412030073	-738.18272920046	68	49	1
1183	321.274551464128	-725.90952271875	59	61	0
1184	313.790731520334	-713.620631837286	80	66	0
1185	302.812689698767	-695.658714930527	57	57	1
1186	292.385529446998	-676.785227840766	63	61	0
1187	284.901883400162	-664.496284215711	59	54	1
1188	277.390487701108	-653.134542983025	71	63	0
1189	270.42992033402	-640.861249987036	60	50	1
1190	263.469394244195	-628.587945122272	54	50	0
1191	253.014782779792	-610.641573573463	71	58	0
1192	242.560261793551	-592.695175308734	66	72	2
1193	235.59989921638	-580.421822964214	70	57	0
1194	228.639577917231	-568.148458753712	58	68	1
1195	221.156316060456	-555.859398739412	59	48	0
1196	213.673098412051	-543.570325079374	72	45	1
1197	203.218916658196	-525.623826297931	76	61	0
1198	192.764825384249	-507.677300801501	78	51	1
1199	185.804753085074	-495.403863663785	61	57	0
1200	175.350813410012	-477.457293643616	58	54	0
1201	164.869144574157	-460.437912764959	58	51	2
1202	157.386265205976	-448.148736353032	79	44	1
1203	149.903430046339	-435.859546295367	68	57	1
1204	139.449795457534	-417.912884643301	66	56	0
1205	132.490031683352	-405.639356765896	84	49	0
1206	128.996251350152	-399.966196276248	67	43	0
1207	118.542797724484	-382.019481194206	80	57	0
1208	108.08943458111	-364.072739396244	72	48	0
1209	101.12985416688	-351.799158104695	69	64	0
1210	94.1703150323592	-339.525564949028	59	55	0
1211	87.7059344179579	-328.194876088761	53	53	0
1212	81.2694279929274	-315.936961273663	59	45	0
1213	70.8163931365125	-297.990124103613	58	58	0
1214	60.3356051637093	-280.970475907438	67	52	0
1215	53.3763059852645	-268.696813240647	54	52	0
1216	46.4170480871107	-256.423138708808	73	54	0
1217	39.9807761188713	-244.165158621967	70	55	0
1218	33.5445425030193	-231.907168325037	73	50	1
1219	24.165660457511	-213.06441003643	57	49	1
1220	15.309803370852	-194.237339319661	81	59	0
1221	9.3966589482734	-181.995019864291	80	46	0
1222	3.51140671182657	-168.825476109982	58	39	4
1223	-4.29839207977057	-150.029783476144	58	56	2
1224	-11.5851869367179	-131.249788146466	64	63	2
1225	-15.901508331066	-118.127353263088	82	62	1
1226	-20.2178009806667	-105.004913520068	93	65	2
1227	-25.0569913274958	-91.8667545896024	82	81	1
1228	-29.3732249168679	-78.7443045862019	121	79	4
1229	-33.6894297616091	-65.6218497240916	110	120	14
1230	-38.5285275890492	-52.4836739879102	159	131	7
1231	-42.8446733729797	-39.3612088663504	203	170	19
1232	-49.0573792523355	-19.6853607613593	251	219	10
1233	-55.7929382550064	0.00621565710753202	163	207	17
1234	-60.1089690589579	13.1287002163008	120	190	14
1235	-64.4249711175216	26.2511896369979	100	131	8
1236	-71.1603752801311	45.9427929352969	111	66	1
1237	-77.8957124088192	65.6344079943374	94	56	1
1238	-82.211597915215	78.7569173909724	61	52	1
1239	-86.5274546760484	91.8794316444546	74	55	2
1240	-93.2626369629288	111.571073584259	68	60	1
1241	-99.4748524852912	131.247003565542	61	65	0
1242	-103.790594263643	144.369537256658	70	53	0
1243	-108.106307296082	157.492075806484	74	51	0
1244	-112.421991582843	170.614619216882	67	59	0
1245	-117.260540569318	183.752893364057	53	57	0
1246	-121.576165792998	196.875447031111	77	55	0
1247	-125.891762270709	209.998005559668	67	52	0
1248	-130.207330002391	223.12056894321	76	49	0
1249	-136.94207088789	242.812287312001	70	50	0
1250	-143.676744737313	262.504017439671	61	51	0
1251	-147.992195912753	275.626600800082	69	57	0
1252	-152.307618341874	288.749189020135	53	62	0
1253	-156.623012024444	301.871782097965	60	57	0
1254	-161.461254692404	315.010111451149	56	50	0
1255	-168.195683526981	334.701884415001	56	51	1
1256	-174.407172307139	354.377936034463	89	60	0
1257	-178.722420685226	367.500553945079	63	63	0
1258	-183.560510191484	380.638910898939	68	53	0
1259	-187.875699504511	393.761539068073	62	56	2
1260	-194.609862546902	413.45335822273	72	58	0
1261	-201.343958551239	433.145189135335	62	47	1
1262	-205.659031304996	446.267837278545	72	69	1
1263	-210.496935757226	459.406227836385	72	49	0
1264	-214.811949445284	472.528886237182	60	48	1
1265	-218.604077082244	485.635810855776	80	52	1
1266	-224.348043830425	503.44177388493	64	51	1
1267	-230.147784620523	519.393314457498	67	35	1
1268	-233.005766990304	528.759911302477	66	45	0
1269	-234.845947820111	537.167813338339	67	58	0
1270	-236.219099371578	543.705544386059	70	40	0
1271	-236.574461647659	549.284578550607	47	65	0
1272	-235.856209871883	555.759346629493	79	49	0
1273	-236.239485201368	560.411165285856	61	41	0
1274	-238.797896322794	562.344301464036	63	63	1
1275	-241.907069016423	563.365965140052	60	59	0
1276	-245.072073583375	562.533199979924	73	80	0
1277	-247.247217166412	559.814521573484	76	48	1
1278	-247.881734263268	556.121401683427	63	54	0
1279	-246.013672386296	548.640708991326	67	43	0
1280	-242.632882936799	539.258361177519	71	55	1
1281	-239.719099175825	531.746188548394	79	59	0
1282	-236.833218986634	523.306802555919	70	45	0
1283	-233.452386359451	513.924462724477	70	50	0
1284	-227.652648704301	497.972917786799	75	58	0
1285	-221.908686396957	480.166950428858	71	67	0
1286	-217.593703052262	467.044284460135	59	39	0
1287	-213.278690960258	453.921623351052	66	51	0
1288	-208.963650121121	440.798967098817	57	48	0
1289	-204.125716281997	427.660578903742	55	57	0
1290	-199.31565602083	413.594981173985	67	45	0
1291	-192.609418038977	392.975938893855	66	65	1
1292	-185.875207553734	373.284123906866	82	60	1
1293	-181.559987431858	360.161498425528	55	58	1
1294	-177.244738563313	347.038877803832	57	62	0
1295	-172.929460947984	333.916262038052	69	51	1
1296	-166.222949178773	313.297265940346	58	53	1
1297	-158.993486713502	292.662550453097	49	57	1
1298	-154.678088882647	279.53995520249	66	48	0
1299	-150.362662305357	266.417364811525	56	45	0
1300	-143.65591760847	245.798408182338	51	68	0
1301	-136.949102631072	225.179463307373	62	35	0
1302	-132.110667344066	212.041165113449	71	42	2
1303	-127.272200167587	198.902872923762	69	65	0
1304	-122.956594312913	185.780313305557	46	50	0
1305	-118.640959712269	172.657758546062	77	44	0
1306	-113.80240001221	159.519483158365	70	68	0
1307	-107.06739938166	139.827805916779	64	44	1
1308	-100.332331715967	120.13614043314	68	66	1
1309	-96.016550244065	107.013611049391	70	48	1
1310	-91.7007400264265	93.8910865271464	74	74	0
1311	-84.965517518227	74.1994479214773	86	67	2
1312	-78.2302279758733	54.5078210793436	80	60	5
1313	-73.391390708508	41.3695961032063	102	74	3
1314	-69.0754336214159	28.2470969548449	105	102	8
1315	-62.8629013057798	8.57121687754989	172	157	15
1316	-56.127389889094	-11.1203713286668	225	190	16
1317	-51.8113178213243	-24.2428510375321	225	222	21
1318	-47.4952170086908	-37.3653258876875	202	205	24
1319	-42.6561659557046	-50.5035124560818	197	164	7
1320	-35.9204534394667	-70.1950653772801	136	106	7
1321	-29.1846738910535	-89.8866065405309	96	98	1
1322	-24.8684262119932	-103.009056012146	79	70	1
1323	-20.5521497884183	-116.131500623189	71	73	1
1324	-13.2932836925611	-135.838727804832	75	56	0
1325	-6.03434584947536	-155.545941474847	63	48	1
1326	-0.672078453644644	-168.699787747115	73	53	1
1327	4.69022397487424	-181.853626741096	69	48	0
1328	10.0804165579029	-194.080242853612	66	43	0
1329	18.9362511487561	-212.907324535772	68	63	0
1330	28.3151106885052	-231.750094420277	62	70	0
1331	34.751329668914	-244.008092666045	65	64	0
1332	41.1875870018266	-256.266080697067	80	59	0
1333	48.1468302545836	-268.539763805456	60	54	0
1334	54.5831657556118	-280.797730616294	68	56	2
1335	61.0195396087365	-293.055687215179	73	57	0
1336	71.4725218062522	-311.002548758872	75	49	0
1337	82.4485492649837	-328.965084652416	59	54	0
1338	89.930993378628	-341.254397557117	56	48	1
1339	96.8905239932938	-353.527997595258	66	59	2
1340	103.850095887668	-365.801585768349	64	56	0
1341	110.837540994282	-377.14794631768	60	56	0
1342	121.290950525901	-395.094680626877	52	51	0
1343	131.744450539292	-413.041388220154	63	49	0
1344	138.732051179861	-424.387701238506	69	48	0
1345	145.691865955945	-436.661218182184	51	58	1
1346	152.651722010924	-448.934723261744	69	59	0
1347	163.62846469949	-466.897041777149	66	49	0
1348	174.6053021517	-484.859330939129	57	61	0
1349	181.565324652649	-497.132786826231	53	79	2
1350	188.525388432143	-509.406230845489	76	47	0
1351	195.513306033099	-520.752447104082	86	57	1
1352	205.967443693778	-538.698965111747	71	49	3
1353	215.898689897207	-556.629771834239	62	56	0
1354	222.335972007248	-568.887473583221	72	57	0
1355	229.819262195728	-581.17653101217	62	59	0
1356	237.330399551836	-592.538358832709	60	63	0
1357	247.784899129125	-610.484769972041	52	42	0
1358	258.23948918446	-628.431154394522	67	56	0
1359	265.200000629527	-640.704467835836	56	50	0
1360	272.160553352209	-652.977769409306	57	55	0
1361	279.148940729036	-664.323843085207	66	60	0
1362	289.603802217811	-682.270147354342	65	63	0
1363	300.058754183527	-700.216424903832	75	62	0
1364	307.047297086043	-711.562451043166	70	61	1
1365	314.008092677337	-723.835681380704	62	56	1
1366	320.968929545488	-736.108899848536	75	58	0
1367	331.424152940745	-754.055097241886	84	55	1
1368	341.879466812243	-772.001267915592	85	48	0
1369	348.868244596059	-783.347222758457	74	40	0
1370	355.829284650797	-795.620381866582	62	54	0
1371	366.284808832919	-813.566490188241	64	54	0
1372	376.768194510951	-830.58535560593	64	64	2
1373	383.729396474257	-842.858467217535	71	80	0
1374	390.690639713197	-855.131566962227	67	43	0
1375	397.679690457648	-866.477438616566	60	54	1
1376	404.641014650231	-878.750514614396	72	59	0
1377	415.592219827464	-897.639374521561	65	55	0
1378	426.571284392499	-915.600988841616	75	51	0
1379	433.037508526177	-926.931141535752	52	52	1
1380	439.008497339208	-937.318410607986	80	63	1
1381	444.456487498945	-947.690014530905	59	63	0
1382	450.86730270437	-960.874571492895	60	47	0
1383	456.287601268501	-972.173375773244	67	45	2
1384	458.185461222485	-978.72650942672	78	58	0
1385	459.065013465588	-984.321116655134	54	55	0
1386	459.972320301982	-988.988507335074	79	45	0
1387	461.430414995877	-992.744335844181	81	60	2
1388	463.990083075361	-994.677039383911	55	64	0
1389	467.128288318519	-994.770962432027	62	59	0
1390	470.872776187956	-992.098887451924	69	58	0
1391	473.103656839696	-987.525418040343	68	59	1
1392	472.168587217107	-983.785246632062	70	52	0
1393	469.664422135393	-979.998115145601	67	65	1
1394	466.141948257689	-975.252458319999	65	54	2
1395	462.151954082423	-968.636711578816	72	56	0
1396	458.189725055126	-961.093744630925	71	53	0
1397	454.227510550059	-953.550773815252	63	43	1
1398	449.742282193503	-945.992143334821	66	48	0
1399	441.239388356451	-932.74495714251	65	64	0
1400	432.269040004292	-917.627662890591	77	38	0
1401	425.775073545403	-907.224724977277	65	56	1
1402	418.758116989629	-896.806117204949	54	52	1
1403	412.264216596959	-886.403157981113	58	68	1
1404	402.771053935867	-871.270138838328	81	62	1
1405	393.305727446685	-855.209881568328	54	49	0
1406	387.362740415381	-843.895329440013	87	57	0
1407	381.419786059181	-832.580768606625	56	51	3
1408	375.476864378375	-821.266199069098	63	55	0
1409	369.038736097689	-809.008738914505	70	65	1
1410	362.105410066259	-795.808385783806	67	60	0
1411	354.649119629292	-782.592353302985	57	67	0
1412	343.175491211936	-763.687660718337	77	49	0
1413	332.22497145005	-744.798606378958	75	61	1
1414	325.264087981719	-732.525406683795	73	63	0
1415	318.303245790536	-720.252195118926	74	52	0
1416	310.819444897352	-707.963298791088	69	45	0
1417	303.335688210966	-695.674388813786	68	63	0
1418	292.880735378305	-677.728119072504	69	62	0
1419	282.42587302305	-659.781822611578	62	62	1
1420	275.465279824799	-647.508538117632	76	53	1
1421	268.476931986283	-636.162457777187	63	49	1
1422	261.516419744818	-623.889149536379	66	51	0
1423	250.538841014844	-605.927092604339	71	42	1
1424	239.561357046245	-587.965006313287	63	44	0
1425	232.601011246385	-575.691648879088	66	56	0
1426	225.640706724429	-563.418279576115	48	53	1
1427	218.680443480494	-551.144898407161	72	43	0
1428	211.692412594624	-539.798721302301	68	58	0
1429	204.732230309048	-527.525316390209	56	55	0
1430	194.305940734688	-508.651578815654	70	43	0
1431	183.851931121841	-490.705030446872	68	55	1
1432	176.864097042242	-479.358793942258	77	37	0
1433	169.904119550716	-467.08532968536	72	54	0
1434	162.944183337793	-454.811853559688	67	53	0
1435	151.96747752931	-436.849532586522	62	68	0
1436	140.990866484994	-418.88718225807	49	47	0
1437	134.00327000476	-407.540872748941	68	56	0
1438	127.043539920007	-395.267335556448	51	56	0
1439	116.590106837684	-377.320615408011	60	52	0
1440	106.136764237424	-359.373868546449	63	45	0
1441	99.1771976722521	-347.100283877924	61	47	1
1442	92.1898360890336	-335.753903087229	63	42	0
1443	85.2303504850133	-323.480294677429	59	51	1
1444	78.2709061608766	-311.206674401648	70	55	0
1445	71.2836620272137	-299.860257966444	58	41	1
1446	64.3242986651021	-287.586613948457	66	50	0
1447	53.8992535638972	-268.712517837994	71	54	0
1448	43.969401697861	-250.781316528097	49	57	1
1449	37.5331459671725	-238.523332523182	64	52	0
1450	31.0969285888714	-226.265338307247	64	57	2
1451	25.183690612088	-214.023042018525	52	46	0
1452	19.2704880620586	-201.780737045221	74	52	0
1453	10.4146782396128	-182.953655486926	66	54	0
1454	1.58680741314311	-163.199338784441	63	44	1
1455	-3.80331716587534	-150.972710815258	65	56	2
1456	-8.67047718825052	-138.761787900701	42	62	1
1457	-13.5097468371387	-125.623643375002	75	69	5
1458	-20.2456633965485	-105.932129116729	71	56	3
1459	-26.9815129238414	-86.2406030986458	95	99	3
1460	-31.297733969579	-73.1181509355083	97	93	11
1461	-35.6139262706274	-59.9956939127296	131	112	11
1462	-39.9300898269285	-46.8732320293784	155	155	12
1463	-46.1428219154477	-27.1973886052147	257	198	23
1464	-52.8784080259502	-7.50581722892821	208	230	12
1465	-57.7173713719822	5.63238250929862	131	216	20
1466	-62.556302829762	18.7705882498994	119	195	8
1467	-66.8722907734918	31.8930803705007	119	124	8
1468	-71.1882499720086	45.0155773516744	74	87	2
1469	-75.504180425487	58.1380791878328	72	66	2
1470	-81.7165691440459	77.8139803195372	72	67	1
1471	-88.4517993126065	97.5056138569489	67	51	1
1472	-92.7676147840684	110.628135130741	74	68	1
1473	-97.0834015097935	123.750661264174	74	64	0
1474	-101.399159489665	136.873192257248	66	49	1
1475	-108.134190911544	156.564860231243	68	46	0
1476	-114.86915529822	176.256539965048	61	58	1
1477	-119.184796723886	189.379090933129	61	50	0
1478	-121.604052649811	195.948231458664	63	57	1
1479	-125.919650170719	209.070789987221	75	50	0
1480	-132.13154852431	228.746772991493	66	58	0
1481	-136.447074965457	241.869343394414	60	64	1
1482	-141.285457575636	255.007647546008	72	59	0
1483	-145.600924952945	268.130228207447	54	43	0
1484	-151.81263162609	287.80624318216	75	42	0
1485	-158.54715460696	307.497999344952	72	62	0
1486	-163.385384057125	320.636331098154	63	51	0
1487	-167.700706130941	333.758936592378	70	53	0
1488	-172.015999458032	346.881546948105	65	54	3
1489	-176.331264038337	360.004162158817	48	64	1
1490	-180.646499871917	373.12678222917	62	55	0
1491	-187.380733929807	392.818588785827	70	50	0
1492	-194.114900950226	412.510407098569	59	66	0
1493	-198.43002022471	425.633047142997	70	63	0
1494	-202.745110752177	438.755692046136	66	55	0
1495	-207.583033876959	451.894079000689	66	63	0
1496	-211.898065338726	465.016734161414	79	53	0
1497	-218.109129921882	484.692856729031	55	56	0
1498	-224.348043830425	503.44177388493	57	51	0
1499	-228.223847045563	513.767061457969	64	50	0
1500	-231.604690901586	523.149397064932	59	57	0
1501	-233.967729389668	531.573038881645	64	47	0
1502	-235.340884634992	538.110769564286	70	58	0
1503	-235.640420122421	545.544234698638	64	57	0
1504	-234.922169538564	552.019002891146	61	59	1
1505	-234.287663172465	555.712124510668	60	54	1
1506	-234.176006108697	559.420986796729	58	49	0
1507	-235.110045015521	563.161330422387	63	60	0
1508	-238.191302680993	565.11020702403	67	58	1
1509	-243.475612992188	563.413190047257	63	53	0
1510	-247.275134225958	558.88730604481	63	67	0
1511	-247.44263652456	553.324012897909	70	57	0
1512	-245.546655770857	546.770535968244	72	61	1
1513	-242.660798819037	538.331145655364	40	49	0
1514	-239.279992610391	528.94880078081	68	54	0
1515	-233.452386359568	513.924462724477	52	50	0
1516	-227.680561004672	497.045702257194	54	59	0
1517	-223.365615294431	483.923029809259	53	50	0
1518	-219.050640836707	470.800362221897	60	51	0
1519	-214.735637631733	457.677699493244	61	58	0
1520	-210.420605679508	444.555041621439	75	53	0
1521	-206.105544979859	431.432388606481	72	49	0
1522	-199.399372409622	410.813334566541	54	65	0
1523	-192.693129557185	390.194292282686	72	48	0
1524	-188.377950211347	377.07165923994	63	55	0
1525	-184.062742118724	363.949031055905	79	54	0
1526	-177.328438959201	344.257231180556	60	52	1
1527	-170.594068762788	324.565443063155	63	58	0
1528	-166.278744111885	311.442834854126	65	54	0
1529	-161.963390714373	298.320231504738	61	45	0
1530	-157.125127258827	285.181902103126	54	41	1
1531	-150.418449595221	264.562933716923	66	60	1
1532	-143.711701651337	243.943977084011	77	66	0
1533	-139.396199292736	230.821399107575	79	52	0
1534	-137.499881636701	224.267976139672	69	69	0
1535	-132.661446767044	211.129677338526	68	57	0
1536	-125.403734669555	191.422240395099	71	44	1
1537	-120.565220076474	178.283956602216	60	46	0
1538	-116.249569273961	165.161404543556	71	46	0
1539	-110.037488189642	145.485448043793	64	54	3
1540	-103.302444391476	125.79377751518	57	50	0
1541	-98.98667860555	112.671244892292	71	57	0
1542	-94.670884074294	99.5487171262503	79	63	3
1543	-89.8321556905867	86.4104717383161	62	57	2
1544	-85.5163020970067	73.2879542298615	91	75	1
1545	-78.7810132910381	53.5963265411556	82	75	8
1546	-72.0456574510899	33.9047106113285	118	97	7
1547	-67.7296873048763	20.7822130816057	113	103	13
1548	-62.8907738779089	7.64400130417198	153	164	11
1549	-58.6026161962654	-6.40570153854787	211	183	20
1550	-51.8949275373016	-27.0244977604598	212	203	16
1551	-45.1593003224116	-46.7160666529089	173	171	11
1552	-40.8431524770567	-59.838533946313	158	134	5
1553	-36.0040516996523	-72.9767121188343	127	107	6
1554	-31.6878447936615	-86.0991691527888	101	81	1
1555	-24.9520164806163	-105.790702758357	80	57	1
1556	-17.6931906617829	-125.497938054614	71	70	1
1557	-12.853933589533	-138.636087412946	70	72	0
1558	-7.49171101098182	-151.78994294256	68	63	0
1559	-2.12945339962607	-164.943791194819	52	56	0
1560	5.65252992737805	-184.666694685817	58	58	1
1561	13.9575296295807	-204.405292300507	73	47	2
1562	19.8707216797629	-216.647604614496	57	65	1
1563	26.3068919935613	-228.905616222881	62	55	1
1564	32.7152508096187	-242.09083325509	53	56	1
1565	42.617187472817	-260.949277011678	57	55	2
1566	53.0700089917518	-278.896185616031	72	40	0
1567	60.0571693194797	-290.242632726207	62	57	0
1568	67.016525760002	-302.51628363505	63	58	0
1569	73.9759234808153	-314.789922681637	53	57	0
1570	80.9353624813957	-327.063549858518	71	51	0
1571	87.8948427618598	-339.337165173143	74	37	1
1572	98.3480579728493	-357.283958028071	71	50	0
1573	108.801363666251	-375.230724165216	72	65	0
1574	115.788838256325	-386.577076240443	69	47	1
1575	122.776350932312	-397.923416426405	56	47	0
1576	133.22986455611	-415.870120209642	71	61	0
1577	143.655644259707	-434.744013084099	67	55	0
1578	151.138460123097	-447.033214176074	75	58	0
1579	158.64914117835	-458.395185787231	60	52	1
1580	169.102962285513	-476.341797953472	69	52	1
1581	179.556873873633	-494.288383403793	66	56	0
1582	186.544741596386	-505.634614941664	46	58	1
1583	193.504834403982	-517.908050482161	60	58	0
1584	203.958956313552	-535.854573588818	61	57	0
1585	214.413168702624	-553.801069978625	64	51	0
1586	221.373425025144	-566.074458044022	61	67	1
1587	228.361527638393	-577.420618291013	58	47	0
1588	235.321864918515	-589.693982610479	63	42	0
1589	242.282243476715	-601.967335060239	65	55	0
1590	252.736788420472	-619.913733493537	56	47	0
1591	263.191423842218	-637.860105209053	60	56	0
1592	270.179761342588	-649.206194166094	76	36	1
1593	277.140343092382	-661.479487258941	60	44	0
1594	284.100966119557	-673.752768484876	62	40	0
1595	291.089421062032	-685.098821796477	58	65	1
1596	301.544386637746	-703.045095534995	61	51	0
1597	311.999442689994	-720.991342553869	49	51	2
1598	318.960268906259	-733.264564419165	69	56	0
1599	325.921136399033	-745.537774417549	71	53	0
1600	336.40418541769	-762.55674298387	78	54	2
1601	346.859542258724	-780.502900933847	66	58	0
1602	353.820571661461	-792.776063439436	79	43	2
1603	360.809417009412	-804.121997917071	62	59	0
1604	367.77052736684	-816.395136674866	78	56	0
1605	374.731679000193	-828.668263565749	61	50	0
1606	381.720641787106	-840.014162392356	73	50	0
1607	388.681874374684	-852.287265534513	67	58	0
1608	395.643148237781	-864.560356809758	69	46	1
1609	402.632228462899	-875.906219989061	75	54	0
1610	413.088157511898	-893.852208705619	72	53	1
1611	423.516416739323	-912.725386960432	79	69	0
1612	430.477895382326	-924.998418881558	53	66	0
1613	437.467172399687	-936.344222651795	59	68	0
1614	443.933458913583	-947.674358041957	63	49	1
1615	450.839548689662	-961.801787794568	49	54	0
1616	456.259848514397	-973.100592082366	79	50	1
1617	458.185461222485	-978.72650942672	79	51	1
1618	459.065013465588	-984.321116655134	65	51	0
1619	459.972320301982	-988.988507335074	59	53	1
1620	461.430414995877	-992.744335844181	62	51	1
1621	463.962332172901	-995.604255694896	53	62	0
1622	468.669641055283	-995.745139431208	57	45	0
1623	472.937162712216	-993.088716116734	53	55	0
1624	473.571192338655	-989.395503653213	63	49	1
1625	472.140837954707	-984.712462979369	78	55	2
1626	469.664422135393	-979.998115145601	76	53	0
1627	466.664980122703	-975.26811209321	66	55	0
1628	463.170264920336	-969.595236378722	65	57	0
1629	459.675559238531	-963.922357690521	66	53	0
1630	456.208615987329	-957.322259706445	59	62	0
1631	450.237556284643	-946.935015443712	65	58	1
1632	443.771255032625	-935.604889622889	58	54	0
1633	439.31382190017	-927.119031392038	50	59	1
1634	434.828649325878	-919.56038455572	57	65	0
1635	429.848227718088	-911.058858279139	70	51	2
1636	425.390849708288	-902.572984804399	60	58	1
1637	418.924685778795	-891.242819624022	56	52	2
1638	412.430794271291	-880.83986046724	53	49	0
1639	408.936232558335	-875.16693850141	79	52	0
1640	406.459954536986	-870.452552243136	71	59	0
