# Supplementary material for: Bayesian algorithm to estimate position and activity of an orphan gamma source utilizing multiple detectors in a mobile gamma spectrometry system
Source: PLoS One. 2021 Jan 22;16(1):e0245440. doi: 10.1371/journal.pone.0245440 (PMC7822251; doi:10.1371/journal.pone.0245440)
Supplement: S1 Data — (GZ) [file pone.0245440.s001.gz › synth_data_Cs-137_setup_12_real_1.csv]

	V1	V2	V3	V4	V5
1	332.414576737559	-903.123081398197	79	62	0
2	332.414576737559	-903.123081398197	70	49	0
3	332.414576737559	-903.123081398197	62	66	2
4	332.414576737559	-903.123081398197	53	57	1
5	332.414576737559	-903.123081398197	72	55	0
6	332.414576737559	-903.123081398197	62	63	0
7	332.414576737559	-903.123081398197	59	47	1
8	332.414576737559	-903.123081398197	72	60	0
9	332.414576737559	-903.123081398197	70	50	0
10	332.414576737559	-903.123081398197	63	57	0
11	332.414576737559	-903.123081398197	60	67	0
12	332.442340828129	-902.195865151472	66	51	1
13	332.470104921493	-901.268648903817	68	57	0
14	332.470104921493	-901.268648903817	50	53	1
15	332.470104921493	-901.268648903817	74	68	0
16	332.470104921493	-901.268648903817	63	43	0
17	332.470104921493	-901.268648903817	56	72	1
18	332.470104921493	-901.268648903817	79	55	1
19	332.470104921493	-901.268648903817	65	61	0
20	332.470104921493	-901.268648903817	76	48	0
21	332.470104921493	-901.268648903817	66	65	0
22	332.470104921493	-901.268648903817	72	46	1
23	332.470104921493	-901.268648903817	72	58	0
24	332.470104921493	-901.268648903817	73	52	1
25	332.470104921493	-901.268648903817	73	50	1
26	332.470104921493	-901.268648903817	65	63	0
27	332.470104921493	-901.268648903817	63	46	2
28	332.470104921493	-901.268648903817	59	44	0
29	332.470104921493	-901.268648903817	68	45	0
30	332.470104921493	-901.268648903817	74	44	0
31	332.470104921493	-901.268648903817	70	53	1
32	332.470104921493	-901.268648903817	58	53	1
33	332.470104921493	-901.268648903817	64	47	0
34	332.470104921493	-901.268648903817	55	58	0
35	332.470104921493	-901.268648903817	68	45	0
36	332.470104921493	-901.268648903817	75	53	0
37	332.470104921493	-901.268648903817	59	55	0
38	332.470104921493	-901.268648903817	61	62	0
39	332.470104921493	-901.268648903817	50	49	0
40	332.470104921493	-901.268648903817	68	57	1
41	332.470104921493	-901.268648903817	67	56	1
42	332.470104921493	-901.268648903817	65	63	1
43	332.470104921493	-901.268648903817	63	62	1
44	332.470104921493	-901.268648903817	57	51	1
45	332.470104921493	-901.268648903817	66	68	0
46	332.470104921493	-901.268648903817	91	62	0
47	332.470104921493	-901.268648903817	77	48	0
48	332.470104921493	-901.268648903817	74	60	0
49	332.470104921493	-901.268648903817	58	58	0
50	332.470104921493	-901.268648903817	60	58	0
51	332.470104921493	-901.268648903817	62	59	0
52	332.470104921493	-901.268648903817	65	55	1
53	332.470104921493	-901.268648903817	65	58	0
54	332.470104921493	-901.268648903817	76	53	1
55	332.993124507484	-901.284309906885	69	51	0
56	333.516144094581	-901.299970845692	62	46	1
57	333.516144094581	-901.299970845692	50	51	1
58	333.516144094581	-901.299970845692	76	50	0
59	333.516144094581	-901.299970845692	54	55	1
60	333.516144094581	-901.299970845692	70	66	0
61	333.516144094581	-901.299970845692	62	38	0
62	333.516144094581	-901.299970845692	63	59	0
63	333.516144094581	-901.299970845692	58	45	1
64	333.516144094581	-901.299970845692	64	59	0
65	333.516144094581	-901.299970845692	57	57	0
66	333.516144094581	-901.299970845692	60	55	0
67	333.516144094581	-901.299970845692	69	44	1
68	333.516144094581	-901.299970845692	52	39	0
69	333.516144094581	-901.299970845692	67	44	0
70	333.516144094581	-901.299970845692	45	53	0
71	333.516144094581	-901.299970845692	69	40	2
72	333.516144094581	-901.299970845692	57	45	0
73	333.516144094581	-901.299970845692	62	52	0
74	333.516144094581	-901.299970845692	51	52	0
75	333.516144094581	-901.299970845692	72	50	1
76	333.516144094581	-901.299970845692	73	53	0
77	333.516144094581	-901.299970845692	70	41	0
78	333.516144094581	-901.299970845692	53	44	0
79	333.516144094581	-901.299970845692	62	56	1
80	333.516144094581	-901.299970845692	68	44	0
81	333.516144094581	-901.299970845692	70	42	0
82	333.516144094581	-901.299970845692	57	54	0
83	333.516144094581	-901.299970845692	71	50	0
84	333.516144094581	-901.299970845692	81	54	0
85	333.516144094581	-901.299970845692	57	57	0
86	333.516144094581	-901.299970845692	58	48	1
87	333.516144094581	-901.299970845692	72	67	1
88	333.516144094581	-901.299970845692	66	40	0
89	333.516144094581	-901.299970845692	65	45	0
90	333.516144094581	-901.299970845692	69	56	0
91	333.516144094581	-901.299970845692	64	53	0
92	333.516144094581	-901.299970845692	72	57	0
93	333.516144094581	-901.299970845692	57	70	0
94	333.516144094581	-901.299970845692	76	44	1
95	333.516144094581	-901.299970845692	65	51	0
96	333.516144094581	-901.299970845692	74	48	0
97	333.516144094581	-901.299970845692	68	54	2
98	333.516144094581	-901.299970845692	61	56	0
99	333.516144094581	-901.299970845692	78	45	1
100	333.516144094581	-901.299970845692	60	38	0
101	333.516144094581	-901.299970845692	80	57	0
102	333.516144094581	-901.299970845692	64	52	0
103	333.516144094581	-901.299970845692	63	62	0
104	333.516144094581	-901.299970845692	71	58	1
105	333.516144094581	-901.299970845692	66	65	1
106	333.516144094581	-901.299970845692	80	53	0
107	333.516144094581	-901.299970845692	69	50	2
108	333.516144094581	-901.299970845692	71	42	0
109	333.516144094581	-901.299970845692	80	51	2
110	333.516144094581	-901.299970845692	64	55	1
111	333.516144094581	-901.299970845692	69	51	0
112	333.516144094581	-901.299970845692	67	48	0
113	333.516144094581	-901.299970845692	75	54	0
114	333.516144094581	-901.299970845692	66	64	0
115	333.516144094581	-901.299970845692	60	49	1
116	333.516144094581	-901.299970845692	59	48	0
117	333.516144094581	-901.299970845692	66	56	2
118	333.516144094581	-901.299970845692	66	54	0
119	333.516144094581	-901.299970845692	66	51	0
120	333.516144094581	-901.299970845692	80	55	0
121	333.516144094581	-901.299970845692	53	44	0
122	333.516144094581	-901.299970845692	70	60	1
123	333.516144094581	-901.299970845692	67	60	0
124	333.516144094581	-901.299970845692	66	56	1
125	333.516144094581	-901.299970845692	60	53	0
126	333.516144094581	-901.299970845692	59	55	0
127	333.516144094581	-901.299970845692	57	53	0
128	333.516144094581	-901.299970845692	76	43	1
129	333.516144094581	-901.299970845692	68	48	0
130	333.516144094581	-901.299970845692	59	46	1
131	333.516144094581	-901.299970845692	72	54	1
132	333.516144094581	-901.299970845692	56	56	0
133	333.516144094581	-901.299970845692	59	55	0
134	333.516144094581	-901.299970845692	78	70	0
135	333.516144094581	-901.299970845692	65	48	0
136	333.543907967571	-900.372754595242	66	42	0
137	332.553397218173	-898.487000156194	59	70	1
138	331.03986835113	-896.58558429312	77	57	0
139	329.554105627933	-893.756951636635	72	47	1
140	327.050073604216	-889.969778906554	67	64	0
141	323.032525287126	-884.281185872853	75	59	0
142	319.042755019735	-877.665372716263	70	44	0
143	315.576013428683	-871.065218827687	53	48	0
144	311.586267763225	-864.449398401193	64	55	0
145	307.073520390841	-857.81790996436	63	53	0
146	302.093315781443	-849.316319460049	52	51	0
147	297.140903774067	-839.887506703846	67	52	0
148	291.665503321972	-830.443021874875	56	50	0
149	285.694892624044	-820.05564677529	70	52	0
150	279.229079506593	-808.725379227661	45	57	2
151	272.763301767642	-797.395101446658	70	49	0
152	266.297559406899	-786.064813428558	75	60	0
153	259.308847936336	-774.718845163472	63	50	0
154	252.347957012476	-762.445648889057	72	53	0
155	245.387107365241	-750.172440745868	72	44	0
156	237.875513129577	-738.810764181428	64	61	1
157	230.391747161921	-726.521857864223	77	50	0
158	223.431022676406	-714.2486123899	58	66	1
159	216.470339467807	-701.975355050527	66	45	0
160	209.537489811657	-688.774869790301	71	56	0
161	198.587512061757	-669.885658233427	55	59	0
162	187.609836794494	-651.923633374274	61	44	0
163	180.621565608948	-640.577530997805	68	57	0
164	173.138145972218	-628.288520116359	48	50	0
165	165.654770542751	-615.999495588243	68	55	2
166	158.694423412089	-603.726139880717	78	50	1
167	151.734117559274	-591.452772303484	63	67	1
168	144.773852984537	-579.179392860271	84	56	1
169	137.813629687764	-566.906001550145	58	51	0
170	127.359466590802	-548.95950029511	59	50	0
171	116.410232163558	-530.070068810135	66	53	2
172	108.927201606217	-517.780940646306	73	54	0
173	101.967187630595	-505.507488286123	76	64	0
174	94.4842440250213	-493.218333752826	63	49	0
175	87.0013446282828	-480.929165576585	64	60	1
176	80.0414574178867	-468.655675902963	60	52	0
177	73.0816114863846	-456.38217436336	58	53	0
178	66.1218068339513	-444.108660957776	59	66	1
179	59.1620434606448	-431.835135684349	53	68	0
180	51.6793592472095	-419.545902968384	69	43	0
181	44.1688890981022	-408.183872392401	70	63	0
182	37.2092508937931	-395.91030979529	55	50	1
183	30.24965396896	-383.63673533313	63	50	0
184	23.2900983236032	-371.36314900592	53	58	0
185	15.8076290517347	-359.073850817047	74	45	2
186	8.32520398951601	-346.784538984299	82	48	0
187	1.36577511276118	-334.510915344581	70	57	0
188	-9.08721197867999	-316.56406548433	69	62	0
189	-19.5122638374451	-297.689973229542	68	40	2
190	-26.4715275937342	-285.416302127764	68	42	1
191	-33.4307500697905	-273.142619160004	64	47	2
192	-36.8964214542648	-266.542165398598	51	70	1
193	-42.8096964072902	-254.299879268743	62	65	0
194	-52.1885564720724	-235.457117585465	56	63	2
195	-58.5968256117776	-222.271884207614	66	56	0
196	-63.9591794171138	-209.118060500361	64	50	0
197	-69.3214981901692	-195.964229519479	72	47	2
198	-75.2345734841656	-183.721895639785	66	51	2
199	-80.6246808450669	-171.495265044272	57	58	1
200	-85.4639645455172	-158.357124133036	77	49	0
201	-90.2753550888156	-144.291761614382	71	55	0
202	-95.0867114321445	-130.226393094286	80	51	2
203	-99.9258971598465	-117.088234174065	68	65	1
204	-104.765050999995	-103.950069250539	86	61	2
205	-109.081250100629	-90.8276138501242	84	50	0
206	-113.397420456517	-77.7051535891369	63	66	1
207	-118.236481776752	-64.5669718598947	78	75	5
208	-123.075511208735	-51.4287841245532	85	69	1
209	-129.783209031564	-30.8099937960505	74	69	4
210	-136.490836576908	-10.191191711463	59	59	0
211	-141.329739290522	2.94701882917434	60	58	5
212	-146.168610115361	16.0852353740484	76	60	1
213	-151.007449052006	29.2234579194337	71	66	0
214	-155.32334918878	42.345965157263	58	59	0
215	-159.116315238993	55.4527554642409	74	61	1
216	-162.90925568511	68.5595496091992	63	68	0
217	-167.197192930907	82.6092859245837	64	69	0
218	-171.485099341837	96.6590270977467	74	64	0
219	-175.800856806571	109.781557546929	78	56	1
220	-180.639482788742	122.919817286544	65	46	1
221	-185.478076881787	136.058083031327	68	53	1
222	-189.793744966737	149.180629136041	67	63	0
223	-194.109384305775	162.303180105984	58	53	1
224	-198.424994898727	175.425735930912	76	59	1
225	-205.131912250654	196.044658111408	59	69	1
226	-211.838759322534	216.663592048921	62	38	0
227	-216.154251273139	229.786167848855	77	65	0
228	-220.99259737425	242.924477993511	75	47	0
229	-225.308030261018	256.047064050101	57	56	0
230	-229.623434401408	269.169654968195	57	64	1
231	-234.461687977659	282.307981913909	55	57	0
232	-239.272012494213	296.373530428857	63	46	1
233	-243.559427993372	310.423352565616	66	57	0
234	-247.874711918354	323.54596399609	46	48	1
235	-252.712838769075	336.684313744307	67	54	0
236	-257.550933729624	349.82266949676	72	55	1
237	-261.866128271678	362.945296583697	55	46	0
238	-266.15339040861	376.995144087821	50	62	1
239	-270.963486871682	391.060732195154	68	58	0
240	-275.278591514798	404.183374398388	74	65	1
241	-279.593667410896	417.306021458469	62	66	0
242	-286.327657185262	436.997870000079	64	65	0
243	-292.56663264794	455.746776236221	55	61	0
244	-296.414560671314	466.999272636138	65	59	0
245	-300.262466804183	478.251772874966	62	44	1
246	-303.615410366503	488.561321507208	62	60	0
247	-306.501310887979	497.000701725483	61	56	0
248	-308.892261598492	504.497127994895	66	56	0
249	-309.742565337685	511.019118008204	68	57	0
250	-309.602994238667	515.655195775442	67	61	0
251	-309.491337309126	519.364058011211	63	43	1
252	-308.884745122865	522.12996410951	69	46	1
253	-308.306067610218	523.968654720113	80	50	0
254	-308.278153580031	524.895870289765	67	47	0
255	-308.278153580031	524.895870289765	80	52	1
256	-308.278153580031	524.895870289765	66	56	0
257	-308.278153580031	524.895870289765	60	51	0
258	-307.755304452963	524.880129831843	66	56	0
259	-307.20454151521	525.79160501156	59	60	1
260	-307.671562680393	527.661776554771	67	40	0
261	-309.184280522226	529.563429245725	67	48	0
262	-310.202063160017	530.522126154043	62	45	0
263	-313.339153859648	530.616571669467	72	60	0
264	-318.100622171536	528.903813104145	73	47	0
265	-320.331599817204	524.330702663399	61	63	1
266	-319.97624945268	518.751667593606	68	49	0
267	-318.08026197803	512.198191863485	62	44	0
268	-315.689332068025	504.701760190539	50	55	0
269	-312.280602709856	496.246632522903	72	63	0
270	-308.899772823439	486.864292273298	62	58	1
271	-305.546839982038	476.554739433341	54	63	2
272	-301.698945467186	465.302234373987	65	64	1
273	-297.32817143068	454.033994072117	67	65	0
274	-292.98528279952	441.838543097489	71	46	0
275	-288.670276452147	428.715881451033	74	59	0
276	-284.355241357407	415.593224660493	67	57	1
277	-280.068084373139	401.543357191607	69	62	0
278	-275.258030952537	387.477758263238	66	65	0
279	-270.420038786659	374.339380871505	58	53	0
280	-265.5820147302	361.201009484939	49	57	0
281	-260.771861015935	347.135428557172	62	55	0
282	-256.484545210551	333.085587534122	61	45	0
283	-252.169298428693	319.962966911495	67	52	0
284	-245.462834855367	299.3439632589	55	46	0
285	-238.756301000889	278.724971361458	71	55	0
286	-236.337182178046	272.155804716051	56	47	0
287	-232.049696865317	258.105991218239	52	58	1
288	-225.343022448709	237.487022833899	80	52	0
289	-220.504681995895	224.348707841709	52	48	0
290	-216.18919635471	211.226127708331	71	52	0
291	-211.901572372299	197.176336879842	64	44	1
292	-207.091027487419	183.110823135823	69	46	0
293	-202.747563745943	170.915473672561	69	42	0
294	-198.926966328174	158.735855759121	48	52	0
295	-195.078458817326	147.483457244933	75	44	0
296	-191.202043991652	137.158278123476	56	60	1
297	-187.381378128426	124.978671728633	81	57	0
298	-183.065673491801	111.856128846295	67	53	1
299	-178.254922238819	97.790651098825	68	53	1
300	-173.444136784412	83.7251793518662	83	51	0
301	-168.633317128813	69.6597136026248	67	55	0
302	-163.82246327179	55.5942538557574	74	57	2
303	-159.011575213575	41.5288001075387	72	59	2
304	-154.200652954343	27.4633523598313	73	66	1
305	-149.8847314124	14.3408467313275	67	84	2
306	-145.56878112501	1.21834596525878	57	59	0
307	-140.729888678878	-11.919869412668	79	61	1
308	-136.441751553328	-25.9695754926652	66	73	3
309	-132.153583593492	-40.0192767176777	71	74	4
310	-124.8950907205	-59.7265723291785	97	64	0
311	-118.159447594429	-79.4181378576905	76	75	2
312	-113.843289291894	-92.5406029885635	76	69	3
313	-109.527102244494	-105.663063261658	90	61	1
314	-105.210886452463	-118.785518675111	74	68	0
315	-100.399577673175	-132.850899222307	65	41	1
316	-95.5882346939761	-146.91627376806	60	56	2
317	-90.7489962923573	-160.054426729679	52	56	0
318	-85.9097260031267	-173.19257368613	69	57	0
319	-80.5474895343068	-186.346426574513	62	55	0
320	-75.1852180325659	-199.500272187404	65	55	0
321	-69.8229114984279	-212.654110522009	68	44	0
322	-63.9097760258592	-224.896435847506	72	58	0
323	-57.9966051267693	-237.138752484694	79	57	1
324	-48.6456168099539	-256.908742574975	71	60	0
325	-39.2945378660806	-276.678710896522	59	53	1
326	-32.8582716595847	-288.936697375961	48	62	2
327	-25.8990190849872	-301.210378812626	69	62	0
328	-18.9397252298659	-313.484048384242	62	69	1
329	-11.9803900948027	-325.757706088945	71	52	1
330	-5.02101367968135	-338.031351929531	61	54	1
331	1.96624370227801	-349.377770203166	71	60	0
332	9.44865630706772	-361.667093120515	62	55	0
333	16.9311131218565	-373.956402393989	57	46	0
334	23.8906559873139	-386.229999043979	74	46	0
335	30.8502401325386	-398.50358382985	56	58	0
336	37.8098655573558	-410.77715674974	56	52	1
337	44.7695322615327	-423.050717805512	60	53	0
338	52.2522042620694	-435.339962540194	52	54	0
339	59.7349204719649	-447.629193630069	66	49	1
340	66.7225388025981	-458.9755015634	81	55	3
341	77.1762152421288	-476.922156997025	62	51	0
342	88.1251333249966	-495.811692687683	68	52	0
343	95.6080644736066	-508.100858301856	54	46	0
344	102.568065669795	-520.374320987612	80	52	0
345	109.528108144761	-532.647771802731	74	50	0
346	116.516005350335	-543.993994866498	70	49	1
347	123.999107226846	-556.283108653501	58	44	0
348	131.482253311726	-568.572208795696	68	51	0
349	138.442462231033	-580.845610419288	65	61	1
350	145.402712428186	-593.119000176899	76	56	0
351	152.363003903476	-605.392378066666	74	54	1
352	159.323336656846	-617.665744090453	69	56	0
353	166.806697919732	-629.954779688269	56	46	0
354	174.290103390405	-642.243801642209	61	45	0
355	181.278361531789	-653.589914354496	71	54	2
356	188.761852242169	-665.87890992593	69	54	1
357	196.245387160277	-678.167891850695	70	48	0
358	203.205971839081	-690.441183228977	62	50	0
359	210.166597795149	-702.714462740347	43	54	0
360	217.127265028364	-714.98773038201	61	54	0
361	224.610972378752	-727.276660486124	64	57	2
362	232.122510931455	-738.638360867277	56	68	0
363	242.577607303392	-756.584593843669	67	58	0
364	253.005011947127	-775.458016209304	57	61	0
365	259.965928172518	-787.731210918166	72	60	0
366	266.926885674358	-800.004393761978	61	40	1
367	273.887884452706	-812.277564736083	70	56	1
368	280.876700319583	-823.623507691547	78	59	0
369	287.837780052563	-835.89665491879	59	65	0
370	295.321914324595	-848.185455900617	71	51	0
371	306.300575887144	-866.147191574797	54	55	0
372	313.261802216177	-878.420295543969	57	46	1
373	320.223069820902	-890.693387642503	57	50	1
374	330.651166417403	-909.566611654125	60	48	0
375	338.135560061957	-921.855334439315	59	60	0
376	345.619997911621	-934.144043575041	57	52	1
377	352.581454984436	-946.417080556042	62	57	0
378	359.047684789053	-957.747231678106	67	59	1
379	365.018678818946	-968.134499296546	60	45	1
380	370.466673970746	-978.506101890467	85	60	1
381	374.896390725044	-987.919169416651	67	48	0
382	379.793652783788	-999.202319878154	60	54	0
383	383.672629024251	-1009.52693874296	63	39	0
384	385.075215609977	-1015.13720040116	54	53	1
385	387.056342908356	-1018.90868320875	58	51	0
386	390.139043396979	-1020.85704034939	48	66	1
387	393.249496625969	-1021.87817893643	59	50	0
388	396.415449927794	-1021.04488260392	66	57	0
389	398.563083284243	-1019.25306198001	84	37	0
390	399.169363356079	-1016.48706578463	54	47	0
391	398.234292836976	-1012.74689461198	67	53	0
392	396.253159284533	-1008.97541695554	67	43	2
393	393.253715580446	-1004.24541500863	79	68	0
394	387.750127876468	-995.728275149129	69	47	2
395	381.779038370645	-985.341040354222	78	57	0
396	376.826281602262	-975.91232442949	77	60	1
397	371.350520162319	-966.467946240678	48	63	0
398	365.351757430704	-957.007903766818	56	65	0
399	359.380779832485	-946.620636258274	52	55	0
400	352.914567831671	-935.290485257283	86	45	0
401	345.925368917582	-923.944664676674	67	44	0
402	338.9639706983	-911.671615945175	65	44	1
403	331.479594393633	-899.382894220762	51	52	1
404	323.995262294484	-887.094158847816	72	44	1
405	313.072007695097	-867.278037597425	62	60	0
406	301.59807355958	-848.373438457027	68	48	0
407	294.11392170249	-836.08464852348	73	54	1
408	287.180598872714	-822.884295410477	74	46	0
409	279.696535671828	-810.595479117706	67	51	0
410	272.212516677217	-798.306649175473	71	60	0
411	265.251547727152	-786.033474932425	66	62	0
412	257.767615679477	-773.744618618861	54	64	1
413	250.283727838367	-761.455748661421	81	69	0
414	243.322885647183	-749.182537096553	57	44	1
415	236.36208473274	-736.909313666634	62	54	1
416	225.384068664047	-718.947390120476	59	62	0
417	214.433938481263	-700.058221160434	68	53	0
418	207.473305603955	-687.784948543645	71	53	0
419	200.512714003795	-675.511664059013	61	49	0
420	193.029172490875	-663.2226895364	70	47	0
421	185.545675185625	-650.933701368049	57	56	0
422	178.585210346675	-638.660379565321	56	51	1
423	171.624786785571	-626.387045895681	62	53	0
424	160.675145966001	-607.497733000666	68	59	1
425	149.697798967536	-589.535606739111	59	52	0
426	142.737543447001	-577.262223886326	60	66	0
427	135.777329204371	-564.98882916756	65	64	0
428	128.817156240111	-552.71542258095	50	57	0
429	121.33404801297	-540.426317129284	65	63	1
430	113.823169824958	-529.064413928427	76	64	0
431	103.369205325143	-511.117851548828	64	56	0
432	92.4201794733526	-492.228356033564	58	36	1
433	84.9372876483249	-479.93918418698	68	49	0
434	77.9774078942137	-467.665691093542	66	61	0
435	71.0175694188219	-455.392186134122	57	60	0
436	63.5348072896013	-443.102975195274	62	41	1
437	59.5458740042523	-436.486909395084	84	57	1
438	52.5861424548784	-424.213373060338	75	49	0
439	42.1327072315617	-406.266654198058	65	47	0
440	35.1730780815706	-393.993088193238	64	58	0
441	28.213490211172	-381.719510323368	73	59	0
442	21.2539436201914	-369.445920585655	65	39	1
443	13.7714836298837	-357.156618741341	60	46	0
444	6.28906784957508	-344.867303251289	79	56	0
445	-0.670351972687058	-332.593676201068	63	55	0
446	-7.65757251949981	-321.247252987698	64	46	0
447	-14.6169113799115	-308.973602196202	66	46	0
448	-25.0419192704139	-290.099495925941	66	59	0
449	-34.943887455971	-271.241069284268	69	51	0
450	-41.3801180985174	-258.98307900317	70	64	2
451	-47.8163103885599	-246.725078511052	48	45	1
452	-54.2246115776943	-233.539852170274	59	69	1
453	-60.6328714381089	-220.354615638964	67	55	2
454	-66.5181531945127	-207.185079121962	71	47	1
455	-71.8804615694098	-194.031244812533	62	49	1
456	-76.719801281637	-180.893114715815	63	61	1
457	-81.5591091066599	-167.754978612997	69	69	1
458	-86.3983850439545	-154.616836503148	76	68	1
459	-93.6572391603258	-134.909612081945	67	69	1
460	-98.4964353784453	-121.771454961039	67	56	1
461	-103.335599708604	-108.633291835897	72	60	1
462	-110.071363787923	-88.9417515415698	60	69	1
463	-114.359661860333	-74.8920746045187	73	68	0
464	-119.17084835982	-60.8266760800034	74	71	0
465	-123.486952339765	-47.7042044801638	78	54	0
466	-127.80302757473	-34.5817280225456	64	61	3
467	-132.641988611082	-21.4435282899067	79	65	4
468	-137.48091775924	-8.30532255209982	73	65	0
469	-141.796903616516	4.81716956570745	70	51	1
470	-146.112860728637	17.9396665440872	83	59	2
471	-150.923821503296	32.0051046693698	70	68	1
472	-155.211841612007	46.0548274898902	58	57	1
473	-159.527708830254	59.1773395845667	66	43	1
474	-164.366450625705	72.3155789254233	60	46	1
475	-168.682258781628	85.4381012776867	62	43	0
476	-172.998038192163	98.5606284914538	66	55	0
477	-179.733102321159	118.252290585078	69	55	0
478	-185.945203949115	137.928239281289	50	44	0
479	-189.793744966737	149.180629136041	64	56	0
480	-193.147257375589	159.490081201307	83	44	0
481	-196.500752214459	169.799536203034	66	67	0
482	-199.882117157395	179.181778569706	66	53	0
483	-202.768465114408	187.621081040241	71	50	0
484	-206.177689265343	196.076113299467	63	64	0
485	-209.586899082351	204.531148501672	70	44	0
486	-211.978212156449	212.027514196001	64	48	1
487	-214.369516100502	219.523881393485	61	56	0
488	-217.255803882843	227.96319466643	66	60	0
489	-220.142079352518	236.402510098182	72	45	0
490	-222.505459839827	244.826097958721	79	44	1
491	-224.840936336957	254.17690288648	75	58	1
492	-228.222162227146	263.55917003192	60	43	1
493	-233.994601593236	280.43781961035	71	64	2
494	-240.26197069441	298.259425288998	60	50	0
495	-244.605177622056	310.454817382619	78	46	0
496	-248.397585162078	323.561696914025	64	59	1
497	-252.217867398984	335.741364724934	71	67	1
498	-256.560996216489	347.936770312488	68	58	1
499	-260.904098370811	360.132180763409	64	62	2
500	-264.752209765371	371.384645490907	76	67	0
501	-268.600299269834	382.637114058249	54	46	0
502	-272.420461723115	394.816802019253	68	46	0
503	-276.240600430814	406.99649381917	71	57	1
504	-280.088622413285	418.248973901384	72	58	0
505	-283.9366225056	429.50145782344	53	62	1
506	-287.784600707819	440.75394558534	58	42	1
507	-291.660466815287	451.07922163792	62	43	0
508	-295.013456139539	461.38876271341	49	53	0
509	-298.366427892994	471.698306726292	60	45	0
510	-301.252352030773	480.137682986446	59	43	0
511	-303.6433230603	487.634105958976	62	50	1
512	-306.034284959373	495.130530430935	62	53	1
513	-307.902385922265	502.61121596396	62	61	0
514	-310.237501809373	511.962074231356	56	36	0
515	-311.059886686387	519.411280171946	60	46	0
516	-310.42537902802	523.104401626624	77	45	0
517	-310.836570015235	526.829004651867	62	59	1
518	-312.321371903468	529.657874016091	72	57	1
519	-314.907699195668	530.663795276545	61	50	0
520	-318.072706007399	529.831028645858	65	46	0
521	-320.770698898821	527.128091218881	72	53	0
522	-321.928064385196	523.450713240542	68	57	0
523	-321.021949220914	518.783151492476	65	56	0
524	-319.098047091218	513.156890804879	58	62	0
525	-316.651288258145	507.514889575541	58	60	1
526	-313.709585662698	500.92993319314	58	49	0
527	-310.823702063586	492.490547919646	70	51	0
528	-307.965719723667	483.12394928094	55	52	1
529	-304.612781166215	472.814397280104	58	67	1
530	-300.76488025242	461.561893180944	58	44	0
531	-296.422010162845	449.366438423283	60	51	0
532	-292.107023160497	436.243772992864	77	59	1
533	-285.373057695688	416.551915175281	82	65	0
534	-278.11616071465	396.844332437031	66	58	1
535	-273.801055580843	383.721687523648	63	63	0
536	-269.513826008071	369.671831927262	64	70	1
537	-264.703696183162	355.606246195734	66	41	0
538	-260.388501150534	342.483616396785	55	66	0
539	-256.101178431825	328.43377591297	69	56	0
540	-251.290950523748	314.368206975982	61	53	0
541	-246.452789667237	301.229859580286	57	51	2
542	-239.74626399728	280.61086600367	76	52	0
543	-233.039668046462	259.991884181276	53	56	0
544	-228.201380464947	246.853559586219	66	47	0
545	-223.390954182367	232.788025446236	68	70	1
546	-218.58049369778	218.722497304901	68	55	0
547	-213.742108137405	205.58419071883	65	60	1
548	-209.426579634601	192.461618143134	59	60	0
549	-205.138911172631	178.411834870465	68	47	0
550	-200.328319562541	164.346329527907	73	44	0
551	-195.48980727914	151.208045742474	70	54	1
552	-191.174158563139	138.085493683815	59	62	0
553	-186.858481101401	124.962946482934	57	50	0
554	-182.019876294595	111.824679500423	70	50	0
555	-177.732021956996	97.7749269958586	62	49	0
556	-173.444136784412	83.7251793518662	61	59	2
557	-166.708979690273	64.033528983593	71	50	0
558	-159.973755561397	44.3418903760612	66	48	1
559	-155.134963400196	31.2036569975317	57	53	1
560	-150.324014937389	17.1382140526548	82	76	3
561	-146.035943892435	3.08849717304111	105	53	3
562	-141.719968517544	-10.0339992754161	79	48	0
563	-136.881049636635	-23.1722098486498	80	68	3
564	-132.565015200293	-36.2946960395202	79	69	0
565	-128.248952018737	-49.4171773698181	79	65	1
566	-123.409940617159	-62.5553711382672	70	66	1
567	-118.570897327736	-75.6935589043424	75	59	2
568	-114.282611670322	-89.7432401552796	73	62	2
569	-109.994295179029	-103.792916546576	65	54	3
570	-105.155157059955	-116.93108751066	58	65	0
571	-100.315987052978	-130.06925247144	69	58	2
572	-95.476785158331	-143.207411427982	69	59	0
573	-88.2179225268192	-162.914638602175	64	46	0
574	-80.958988148137	-182.621852265671	53	57	0
575	-76.119658702868	-195.759987203404	70	51	0
576	-70.7573603801429	-208.913826853968	56	55	0
577	-64.8720884606591	-222.08336922247	56	48	1
578	-58.98677836149	-235.252902917564	64	53	1
579	-53.1014300828683	-248.422427940182	70	54	0
580	-46.6931003372301	-261.607652026229	70	63	2
581	-40.2568798700813	-273.86565028131	61	48	1
582	-33.8206210506032	-286.123638321646	46	53	1
583	-26.8613761995803	-298.397321440279	59	42	1
584	-19.9020900684409	-310.670992694795	58	65	0
585	-12.9427626570687	-322.944652082399	61	39	1
586	-5.46044189168606	-335.234002262354	65	44	1
587	2.02192308375379	-347.52333879564	52	49	0
588	8.98137726431014	-359.796960872598	70	41	0
589	15.9408727246337	-372.070571084507	65	66	0
590	22.9004094648408	-384.344169430435	64	56	0
591	30.3829468829208	-396.633454151452	78	61	0
592	41.359270445304	-414.595899343491	45	42	1
593	48.3189537937287	-426.869454438798	48	52	0
594	55.2786784213968	-439.142997666262	69	46	1
595	66.2552219174104	-457.105376182124	70	53	1
596	73.7380184855429	-469.394581787288	77	50	1
597	80.6978897200897	-481.6680817632	55	45	1
598	87.6578022334143	-493.941569873132	68	52	0
599	95.1407284972956	-506.230736386031	50	51	0
600	106.117621376296	-524.193008198403	56	56	1
601	116.543818805309	-543.06677897647	59	51	1
602	123.503940640774	-555.340206037275	59	44	1
603	131.014893700369	-566.702091175131	64	57	0
604	138.498079108773	-578.991178569384	71	51	0
605	145.458326109743	-591.264568303712	59	51	1
606	152.418614388793	-603.537946172059	48	47	0
607	159.378943945921	-615.811312171631	58	54	0
608	169.833416302979	-633.757730937563	63	50	0
609	180.260180283978	-652.631338974461	66	45	1
610	187.743666354218	-664.920336374082	75	62	0
611	195.227196631546	-677.209320127964	69	51	0
612	202.187776783365	-689.482613210566	60	59	0
613	209.148398212448	-701.755894426256	65	48	0
614	212.614828687045	-708.356138606556	68	44	0
615	220.126300609729	-719.717860849574	62	65	0
616	231.104297766753	-737.679797920398	75	51	2
617	238.065085634822	-749.953029938973	51	62	0
618	245.025914779806	-762.226250091568	56	49	0
619	251.986785201705	-774.499458373524	67	57	1
620	259.498483559524	-785.86110870447	48	57	2
621	266.982443693792	-798.149961496703	49	64	0
622	273.943439275899	-810.423132451251	56	54	0
623	280.904476134689	-822.696291536093	55	44	0
624	291.33222210611	-841.569615996443	68	55	1
625	301.787834367598	-859.515697583556	61	58	0
626	305.282315301709	-865.18864677567	60	50	0
627	312.766553860507	-877.477415923961	66	53	0
628	323.745368110482	-895.439104907215	68	48	0
629	330.706695231725	-907.712179188617	61	60	1
630	337.668063628778	-919.985241599381	59	48	0
631	344.629473301291	-932.258292144164	78	41	0
632	351.590924249147	-944.531330819242	59	51	0
633	358.580174491741	-955.877141347155	59	54	1
634	365.074191893102	-966.280066718347	79	46	0
635	370.549939812918	-975.72445299942	75	59	0
636	374.979653471673	-985.137520510703	74	45	0
637	378.886356845731	-994.534927873872	64	76	0
638	382.737573592225	-1005.78676400334	58	50	0
639	385.075215609977	-1015.13720040116	61	52	0
640	385.98252403998	-1019.80459084362	67	64	1
641	387.963654525694	-1023.57607317623	65	60	0
642	391.046358847118	-1025.52442961186	70	65	1
643	394.735349563707	-1024.70678821392	73	48	1
644	397.956802568864	-1022.01905809436	71	50	0
645	399.113865748688	-1018.34149848763	61	55	0
646	398.206543797744	-1013.67411096301	75	56	0
647	395.207094421959	-1008.94411046337	61	50	0
648	389.180464981881	-1000.41131924558	58	55	0
649	382.714087304485	-989.081215468235	56	49	0
650	377.761323711195	-979.65250073839	59	51	0
651	372.285554998147	-970.208123862743	69	49	0
652	366.314540879917	-959.820866520517	70	47	0
653	360.343556695094	-949.433600455523	67	60	0
654	354.372602443851	-939.046325669624	72	57	0
655	347.906415830483	-927.716166784056	84	52	0
656	341.440264594625	-916.385997663252	68	52	0
657	334.974148736452	-905.055818306282	66	46	1
658	327.985049571376	-893.709967160597	70	54	1
659	320.500737987517	-881.421225419268	56	64	0
660	309.549745677446	-862.532311050221	56	49	1
661	298.598853141768	-843.643367359415	63	41	0
662	291.114718625089	-831.35457196366	66	53	0
663	285.1441077973	-820.967196120881	55	54	0
664	280.163992295333	-812.465578946285	67	48	1
665	275.651350987027	-805.834056083113	70	58	0
666	272.156960888999	-800.161081476137	61	48	0
667	269.185587162036	-794.503772756085	79	53	0
668	266.681669482146	-790.716563298367	68	55	0
669	264.700762283464	-786.945021728985	54	63	0
670	263.738089879451	-784.132034445181	74	43	1
671	262.224633390782	-782.230593407527	60	52	0
672	260.215953729639	-779.386265792884	64	52	0
673	258.730281496944	-776.557607347146	68	53	1
674	256.721606934501	-773.713278031908	73	45	0
675	254.712935090647	-770.868947742507	61	51	0
676	252.209044721792	-767.081729481928	68	48	0
677	247.22906117118	-758.580072296783	66	58	0
678	241.781666169059	-748.208304686472	68	44	1
679	237.296941167093	-740.649523655884	49	58	2
680	231.794020566856	-732.132174909115	61	61	0
681	226.34669917007	-721.760386662558	56	53	0
682	220.376408295357	-711.372916300781	70	57	2
683	213.883151660324	-700.969761617482	51	58	0
684	207.417720158293	-689.639380634762	67	53	0
685	200.429331045249	-678.293312163092	54	56	0
686	193.468775928137	-666.02001577802	59	41	0
687	186.536059601465	-652.819491514005	61	57	1
688	179.575588637672	-640.546171406284	61	44	0
689	172.615158951317	-628.27283943072	69	56	0
690	165.131784987519	-615.98381398432	68	62	1
691	154.154396145663	-598.021699708886	52	59	0
692	143.727890661801	-579.148024441674	63	65	0
693	140.261679381074	-572.547721442766	61	45	0
694	132.77850154409	-560.258636898361	65	55	0
695	121.801399861462	-542.29643594753	70	52	0
696	114.841306257818	-530.023005605675	74	63	0
697	111.375182305928	-523.422678039409	65	69	0
698	103.892178371549	-511.133540757932	66	57	0
699	92.9153313057031	-493.17126245331	66	51	1
700	85.9554057453061	-480.897782932036	72	51	1
701	78.9955214639776	-468.624291541986	60	54	0
702	71.5127119505778	-456.335095155984	58	53	0
703	67.5237532717874	-449.719037114643	63	51	0
704	60.536149542022	-438.372730161995	65	45	0
705	50.0826441250974	-420.426031646319	59	59	1
706	43.122967570438	-408.152479200624	77	54	0
707	35.6403729970334	-395.863217340782	66	66	1
708	28.157822633395	-383.573941837065	75	55	0
709	21.1982728460571	-371.300352079794	65	62	0
710	14.238764338661	-359.026750454679	58	67	1
711	7.27929711097386	-346.753136965446	83	50	0
712	0.319871163112111	-334.479511609301	64	47	1
713	-7.1624640134396	-322.190171568654	56	48	0
714	-18.1104875298915	-303.30038019456	66	66	2
715	-28.5354652599781	-284.426265018992	68	51	0
716	-34.9717357415939	-272.168284942396	62	47	0
717	-41.4079678708804	-259.910294653848	63	59	0
718	-47.8163103885599	-246.725078511052	71	53	0
719	-53.7295242892578	-234.482776435092	57	51	1
720	-59.6427027634345	-222.240465671755	65	64	0
721	-65.5279904238414	-209.07093060296	67	59	0
722	-70.8903044775361	-195.917097621597	58	52	1
723	-76.2525834984845	-182.76325736288	58	61	2
724	-81.6148274869192	-169.609409827739	70	63	0
725	-88.8737328992574	-149.902194405906	67	71	1
726	-96.1325665643672	-130.194965473376	62	58	1
727	-100.943885340123	-116.129589747638	68	59	1
728	-105.755169915734	-102.06420802325	78	56	1
729	-110.071363787923	-88.9417515415698	66	67	1
730	-114.387528915016	-75.8192902002484	65	61	0
731	-119.226584781543	-62.6811072668061	78	53	2
732	-123.542690847884	-49.5586356669664	79	63	1
733	-127.830897873384	-35.5089436164126	76	55	3
734	-135.061457171338	-14.8744261721149	86	59	2
735	-142.319815019029	4.83288918901235	72	58	0
736	-146.635770559951	17.9553867084906	75	67	4
737	-150.95169735566	31.077889084816	77	58	0
738	-155.790502093907	44.216117631644	90	73	2
739	-160.106369827699	57.3386302683502	62	66	4
740	-164.394329722156	71.3883633445948	81	60	2
741	-168.682258781628	85.4381012776867	61	76	0
742	-175.417366814916	105.129755813628	60	54	0
743	-182.152407813235	124.821422107518	71	40	0
744	-186.468099415186	137.943964437582	74	58	0
745	-190.755876800918	151.993727202527	66	53	0
746	-195.043623351492	166.043494826183	71	48	1
747	-199.882117157395	179.181778569706	66	54	1
748	-204.197690117871	192.304340873845	63	61	0
749	-208.513234332146	205.426908037625	79	58	0
750	-213.351635614294	218.56520858407	81	58	0
751	-217.667120764963	231.6877860073	76	56	0
752	-221.982577169198	244.810368287377	71	55	0
753	-226.27011078177	258.860170994885	65	69	0
754	-232.976740450948	279.479141879827	72	59	1
755	-239.71119713143	299.170908955857	73	41	0
756	-244.02650614531	312.293516068719	47	44	2
757	-248.83675994142	326.359076579101	49	54	0
758	-253.646979534882	340.424643088132	54	53	0
759	-258.48506673146	353.563000038266	61	47	0
760	-262.800253957859	366.685628204606	70	51	0
761	-267.115412437473	379.808261228725	62	53	0
762	-273.849528332066	399.500087938271	70	53	1
763	-280.060715393629	419.176189455204	57	63	0
764	-284.403666947561	431.371626361273	69	59	0
765	-288.774500938831	442.639852575026	70	62	1
766	-292.127504975768	452.949391131289	64	54	0
767	-294.985545532429	462.315978262573	71	49	1
768	-297.871483688243	470.755352000706	66	52	1
769	-301.30817624944	478.283251894638	61	44	0
770	-304.744856085163	485.811154739931	73	44	1
771	-307.135817349656	493.307579811662	75	56	1
772	-309.031831413915	499.861050275154	79	53	0
773	-310.40498772217	506.398780949414	61	46	0
774	-310.732438054285	512.905030515976	70	47	0
775	-310.592865811603	517.541108275764	60	52	0
776	-309.930444041209	522.161445351318	57	49	0
777	-309.268023315817	526.781782533042	74	55	0
778	-311.21984534472	531.480823308229	70	51	1
779	-315.318885174813	534.388398822397	62	49	2
780	-319.006737526855	533.571374286897	64	48	0
781	-321.704728879675	530.868437449448	65	55	0
782	-322.862094406621	527.191059705801	56	51	0
783	-322.4509137079	523.46645539999	68	69	0
784	-321.021949220914	518.783151492476	90	46	1
785	-318.575196534046	513.141149063595	71	47	0
786	-316.156352565566	506.571932614781	63	53	0
787	-313.765415583272	499.075502141379	55	49	1
788	-308.927686627489	485.937076745555	57	58	0
789	-304.117838427075	471.871441822499	62	64	0
790	-300.242023519939	461.546153732575	64	60	1
791	-295.899151970807	449.350699518807	64	55	0
792	-292.107023160497	436.243772992864	61	58	1
793	-287.792007410666	423.121112423018	59	39	1
794	-280.535134347621	403.413525183685	66	54	0
795	-273.828960932151	382.794471983798	61	49	0
796	-269.541730313271	368.744616391137	71	57	0
797	-264.703696183162	355.606246195734	66	42	0
798	-259.865630162705	342.467882004566	64	57	0
799	-255.57830576133	328.418042060919	72	55	0
800	-251.290950523748	314.368206975982	59	44	0
801	-246.452789667237	301.229859580286	91	46	0
802	-241.6424945115	287.16430264432	75	50	1
803	-234.93591980054	266.545317463577	76	53	0
804	-228.201380464947	246.853559586219	57	63	0
805	-223.390954182367	232.788025446236	72	51	0
806	-218.58049369778	218.722497304901	52	60	1
807	-214.26499551232	205.599919332191	69	47	1
808	-209.977358522592	191.55013066344	69	44	0
809	-205.166799956816	177.484619317576	69	56	0
810	-200.328319562541	164.346329527907	63	58	0
811	-196.01270116365	151.223772069439	56	46	0
812	-189.305656509008	130.604866667651	52	67	0
813	-182.075642752578	109.970248376019	69	49	1
814	-177.237003747025	96.8319873930886	79	51	0
815	-172.92123481899	83.7094558523968	74	42	0
816	-168.605437145394	70.5869291666895	74	63	0
817	-163.766705617367	57.4486849876121	67	56	1
818	-159.478726666828	43.398952995427	75	58	1
819	-152.771307687857	22.780111421831	80	64	0
820	-147.932465384074	9.64188704267144	77	65	1
821	-143.616503596189	-3.48061156459153	72	54	1
822	-136.881049636635	-23.1722098486498	67	70	2
823	-132.042098867474	-36.3104144195095	84	67	1
824	-127.72603411501	-49.4328952105716	78	68	1
825	-123.437809716386	-63.4825867163017	76	68	1
826	-118.626633213775	-77.5479900632054	78	71	3
827	-114.310478568776	-90.6704557342455	67	65	4
828	-109.994295179029	-103.792916546576	75	64	2
829	-105.155157059955	-116.93108751066	63	70	1
830	-100.315987052978	-130.06925247144	73	62	0
831	-95.476785158331	-143.207411427982	65	61	3
832	-90.6375513758976	-156.345564378425	52	74	3
833	-85.7982857057359	-169.483711324632	60	55	0
834	-80.958988148137	-182.621852265671	72	65	2
835	-75.5967232849216	-195.775698527694	74	53	0
836	-69.7114863969618	-208.945248107426	78	62	1
837	-61.406498831464	-228.683846716769	80	58	1
838	-56.0441089945962	-241.837666513398	77	45	1
839	-49.6357991257682	-255.022895300761	55	47	1
840	-39.7339351180708	-273.881357161328	67	60	0
841	-33.2976748349611	-286.139344406314	63	60	1
842	-26.8613761995803	-298.397321440279	65	49	1
843	-19.9020900684409	-310.670992694795	83	60	0
844	-12.9427626570687	-322.944652082399	74	50	0
845	-5.46044189168606	-335.234002262354	68	55	2
846	2.02192308375379	-347.52333879564	69	65	0
847	12.475038482924	-365.47015960142	69	51	0
848	23.4233673986746	-384.359868529253	58	46	0
849	30.9059062822489	-396.649152330123	60	48	0
850	37.8655285107088	-408.922725228593	68	67	0
851	44.8251920185285	-421.19628626015	79	57	0
852	51.8127250903635	-432.542619643733	52	72	0
853	59.2954347054474	-444.831851617433	61	51	0
854	70.2441863145214	-463.721435257234	73	59	0
855	80.6978897200897	-481.6680817632	66	60	0
856	87.6578022334143	-493.941569873132	77	52	1
857	95.1407284972956	-506.230736386031	70	39	1
858	102.651515623555	-517.592673385516	68	41	0
859	109.611553304072	-529.866124168038	55	55	0
860	117.094609018299	-542.155250655487	58	59	0
861	124.577708940953	-554.444363498129	66	57	1
862	131.537873385707	-566.717776966281	70	52	2
863	138.498079108773	-578.991178569384	70	63	0
864	148.924562067725	-597.864866691642	70	59	0
865	159.378943945921	-615.811312171631	77	55	0
866	166.339314781071	-628.084666307084	75	60	0
867	173.299726893601	-640.358008574694	61	59	0
868	180.783170221548	-652.647018698044	74	71	0
869	188.266657756991	-664.936015177518	74	48	0
870	195.227196631546	-677.209320127964	74	55	0
871	202.187776783365	-689.482613210566	58	64	0
872	209.148398212448	-701.755894426256	58	49	0
873	216.109060918679	-714.029163774103	54	63	0
874	223.620552559616	-725.390879644081	71	57	0
875	231.104297766753	-737.679797920398	66	44	0
876	238.065085634822	-749.953029938973	79	55	0
877	245.025914779806	-762.226250091568	71	61	1
878	251.986785201705	-774.499458373524	49	50	1
879	258.94769690017	-786.7726547895	67	56	0
880	265.908649874909	-799.045839336701	68	60	0
881	272.89742176258	-810.391795876436	63	40	0
882	280.381465912913	-822.680624137633	68	54	0
883	287.865554269461	-834.969438754022	63	39	0
884	294.826673680509	-847.242574102245	54	54	1
885	305.805330594012	-865.204311108217	59	51	1
886	316.784082264756	-883.166018757969	69	57	0
887	323.745368110482	-895.439104907215	66	53	1
888	330.706695231725	-907.712179188617	60	47	0
889	337.668063628778	-919.985241599381	49	52	0
890	344.629473301291	-932.258292144164	65	54	0
891	355.057785793266	-951.131453841925	76	47	2
892	365.018678818946	-968.134499296546	85	64	0
893	371.017457948765	-977.594541897066	68	57	1
894	375.970204621553	-987.02326456178	76	60	1
895	379.381634351041	-995.477799446322	73	54	0
896	381.774767354014	-1002.97380533163	57	46	0
897	383.672629024251	-1009.52693874296	62	64	0
898	385.075215609977	-1015.13720040116	68	50	1
899	386.505557792378	-1019.82024521288	59	62	1
900	388.514439745049	-1022.66451099142	71	55	0
901	391.624893965491	-1023.68565072492	84	67	0
902	395.864666584064	-1021.95644576475	69	54	1
903	398.590832195303	-1018.32584563084	75	52	0
904	398.701827867422	-1014.61698022764	77	52	0
905	397.243725606997	-1010.8611559039	61	53	1
906	394.739561663067	-1007.07402443048	62	62	1
907	391.712370496709	-1003.27123772912	65	61	0
908	388.189904776984	-998.525578356348	63	53	1
909	384.19992080715	-991.909828709438	47	46	1
910	380.237702671671	-984.366858858615	53	51	0
911	375.780224627291	-975.881013154052	67	59	1
912	370.304465440568	-966.436633616686	60	58	1
913	361.334092401084	-951.319348122925	62	56	0
914	352.363784658199	-936.202042986639	73	50	0
915	346.392869405448	-925.814756562933	67	59	0
916	339.926725192403	-914.484585072845	66	65	0
917	332.442340828129	-902.195865151472	68	65	1
918	324.958000669372	-889.90713158343	63	45	0
919	317.99672148301	-877.634047213942	61	51	0
920	310.540237380541	-864.418071061373	77	52	0
921	303.056030082924	-852.129297484644	54	64	0
922	296.094879251323	-839.856175807305	71	65	0
923	288.610758899944	-827.567375858314	69	73	0
924	281.126682754781	-815.278562264517	67	40	0
925	274.165658680373	-803.005403263494	61	46	0
926	266.681669482146	-790.716563298367	70	34	2
927	255.208157354733	-771.811834436841	60	55	0
928	244.257751402736	-752.922745416872	57	54	0
929	237.296941167035	-740.649523656815	61	58	0
930	230.336172208248	-728.376290030777	51	51	0
931	223.375444526609	-716.103044536896	70	34	3
932	215.891762088344	-703.814111821353	60	64	0
933	208.408123857051	-691.525165459141	62	63	1
934	201.447522935574	-679.251882649027	68	43	0
935	194.486963291711	-666.978587969206	64	46	1
936	183.509312681621	-649.016552360728	60	49	0
937	172.55955753586	-630.12727141194	62	68	1
938	165.599165931111	-617.853927548043	70	47	0
939	158.638815604209	-605.580571817234	61	51	0
940	151.155523705762	-593.291520894505	65	52	1
941	143.672276015277	-581.002456326969	72	64	1
942	136.712052451272	-568.729063279927	69	52	0
943	129.751870165695	-556.455658367835	81	56	0
944	122.79172915814	-544.182241586037	82	48	0
945	115.308653904009	-531.893125200644	67	58	1
946	107.825622858363	-519.603995169513	68	51	0
947	100.865608615277	-507.330541074276	54	55	2
948	89.916604071972	-488.441038885154	86	44	1
949	78.9398771586129	-470.478723221458	71	56	0
950	71.9800309597631	-458.205219944008	66	52	0
951	65.0202260401566	-445.931704801507	61	54	0
952	58.0604623995605	-433.658177792095	55	48	0
953	51.1007400380913	-421.384638917632	71	43	0
954	43.6180980800418	-409.095391611569	74	56	0
955	36.1355003314675	-396.806130657904	52	66	1
956	29.1759047374944	-384.532554470003	52	56	1
957	22.2163504231721	-372.258966416121	66	47	1
958	15.2568373885006	-359.985366496257	53	59	0
959	7.77441208210075	-347.696053731255	61	49	1
960	-3.20158779446501	-329.73351804167	58	53	1
961	-13.6267002660315	-310.859440992586	73	48	0
962	-20.5860039719264	-298.585780029185	75	70	0
963	-27.5452663972974	-286.312107201666	61	56	0
964	-34.5044875423773	-274.038422508165	75	44	0
965	-40.9407241083682	-261.780432994477	64	59	0
966	-47.3490711800987	-248.595217630267	68	49	0
967	-53.7852295545163	-236.337207700126	65	67	0
968	-59.6984107788885	-224.094896922819	74	63	0
969	-65.5837011950789	-210.925361841917	62	59	0
970	-70.9460177813889	-197.771528849378	73	50	1
971	-75.7853652569465	-184.63339995034	66	57	0
972	-81.1476133509423	-171.479553073645	62	62	1
973	-86.5098264125409	-158.325698921457	70	45	2
974	-91.3490750812343	-145.187550798059	83	56	0
975	-95.665364073473	-132.065110514872	80	67	1
976	-99.9537607418024	-118.015449774452	103	53	1
977	-104.765050999995	-103.950069250539	76	63	0
978	-109.604172952008	-90.8118983218446	69	63	4
979	-113.920341736753	-77.6894375206903	88	49	1
980	-118.236481776752	-64.5669718598947	86	75	0
981	-123.075511208735	-51.4287841245532	99	72	1
982	-127.36372200906	-37.3790926141664	86	60	1
983	-131.651901974925	-23.3293962432072	65	79	2
984	-136.490836576908	-10.191191711463	77	69	1
985	-140.806827662862	2.93129932787269	70	63	0
986	-145.122790003545	16.053795224987	69	69	1
987	-149.961632084334	29.1920165643096	79	59	5
988	-154.277535363333	42.3145227190107	79	62	1
989	-158.565532186825	56.3642493179068	65	59	1
990	-163.376401723246	70.4297030428424	65	53	0
991	-167.692215108196	83.5522243166342	74	68	0
992	-174.427331096958	103.243877169676	57	45	0
993	-181.16238005081	122.935541781597	76	54	0
994	-185.478076881787	136.058083031327	69	57	0
995	-190.288753732573	150.12357035093	54	54	2
996	-195.099396381585	164.189063673839	62	54	1
997	-199.41500174586	177.311620580032	68	71	0
998	-203.730578363873	190.434182344936	63	56	0
999	-208.569013845117	203.572476894595	60	45	0
1000	-212.884531399759	216.695048918948	66	54	2
1001	-217.200020208023	229.817625801079	59	62	0
1002	-222.038363164873	242.955937152728	68	46	0
1003	-226.325898869662	257.005739858374	73	63	0
1004	-230.613403738593	271.055547422729	46	47	1
1005	-235.451651860494	284.193875572644	64	53	2
1006	-240.289868092688	297.332209726796	61	56	0
1007	-244.605177622056	310.454817382619	66	55	0
1008	-248.920458404638	323.577429893427	79	70	0
1009	-253.730681471061	337.642996408977	73	45	1
1010	-258.01800045959	351.692834737711	66	46	1
1011	-264.752209765371	371.384645490907	70	43	1
1012	-269.590222690196	384.523016245104	59	63	0
1013	-273.877433842514	398.57287238352	67	52	0
1014	-280.583577188663	419.191926404834	46	53	2
1015	-285.421479331097	432.330316958018	55	56	0
1016	-289.736490932526	445.452975355089	77	56	1
1017	-294.079384159297	457.648423063569	47	55	0
1018	-298.450162132969	468.916660089046	73	46	0
1019	-301.775206528546	480.153422587551	67	68	0
1020	-304.633204423008	489.520016912371	68	68	0
1021	-308.481065428292	500.772525311448	49	56	0
1022	-310.872010227118	508.268952782266	64	52	1
1023	-311.255288626766	512.920771311969	72	58	0
1024	-311.059886686387	519.411280171946	71	47	1
1025	-310.453293498955	522.177186067216	61	51	1
1026	-309.874615319772	524.015876477584	75	55	0
1027	-309.295937574818	525.854566962458	61	51	1
1028	-309.790872216574	526.797523176298	66	47	1
1029	-310.285806631495	527.740479447879	62	61	0
1030	-310.780740819406	528.683435781859	60	54	0
1031	-311.82643816754	528.714917501435	54	54	1
1032	-313.367069022381	529.689356110059	53	54	0
1033	-315.981311801937	529.768062446266	69	56	1
1034	-318.100622171536	528.903813105077	57	63	1
1035	-319.725001138984	527.096607352607	60	51	0
1036	-320.854449031467	524.346444632858	78	52	1
1037	-320.938199138793	521.564798058011	63	62	1
1038	-320.032082380552	516.897236548364	52	52	0
1039	-318.108177977498	511.270976340398	54	45	1
1040	-316.184268101875	505.644717090763	57	44	0
1041	-313.765415583272	499.075502141379	55	50	1
1042	-310.879530594859	490.636116868816	50	69	0
1043	-306.097608022043	475.64326401893	67	54	1
1044	-302.744658032199	465.333713696338	50	65	0
1045	-298.373886691988	454.065472302958	70	53	0
1046	-292.107023160497	436.243772992864	62	55	0
1047	-287.792007410666	423.121112423018	67	52	0
1048	-283.476962913643	409.99845671095	65	54	1
1049	-279.161889669427	396.875805855729	56	53	1
1050	-274.323921629926	383.737423659302	67	56	1
1051	-269.485921699961	370.599047467113	68	61	0
1052	-264.675793032744	356.533461736515	56	55	0
1053	-260.388501150534	342.483616396785	57	52	0
1054	-256.073277370888	329.360991453752	75	49	0
1055	-251.263050620444	315.295422517695	68	58	0
1056	-246.452789667237	301.229859580286	62	59	0
1057	-239.718366872403	281.538081548177	78	54	1
1058	-233.011772545171	260.919099726714	66	61	0
1059	-228.201380464947	246.853559586219	76	67	0
1060	-223.885945001035	233.730970815755	62	66	1
1061	-219.570480790804	220.608386902139	51	70	0
1062	-214.759991786792	206.542863558978	65	54	0
1063	-209.949468580773	192.477346216328	69	53	0
1064	-205.633912902966	179.354777959175	52	64	0
1065	-201.318328478956	166.232214561664	60	45	1
1066	-196.47982164938	153.0939295711	58	48	1
1067	-191.669168476248	139.028435026295	53	65	0
1068	-187.381378128426	124.978671728633	42	51	0
1069	-180.646360702114	105.286997002549	62	51	1
1070	-175.807711206027	92.1487378180027	60	54	1
1071	-171.49193234829	79.0262078950182	70	35	0
1072	-164.784636779339	58.4073453247547	76	60	3
1073	-159.973755561397	44.3418903760612	74	54	1
1074	-155.657871651172	31.2193782702088	78	57	0
1075	-151.341958995501	18.0968710230663	80	54	1
1076	-146.503106201184	4.95864844415337	63	45	1
1077	-141.664221518615	-8.17956813052297	76	73	2
1078	-137.348219484789	-21.3020597184077	67	72	2
1079	-133.060060120304	-35.3517620218918	68	69	4
1080	-128.248952018737	-49.4171773698181	63	71	2
1081	-123.932860092144	-62.5396538395435	97	80	2
1082	-119.616739420686	-75.6621254514903	89	55	1
1083	-114.777667387156	-88.8003084212542	86	68	1
1084	-108.041924522142	-108.491856304929	82	58	0
1085	-101.333978396258	-129.110608010553	57	51	0
1086	-96.5226434146171	-143.175983755849	83	63	1
1087	-91.6834127763868	-156.314137915149	69	63	0
1088	-86.8441502504284	-169.452286069281	54	58	0
1089	-82.0048558367998	-182.590428219177	63	55	1
1090	-77.1655295356759	-195.728564363904	67	49	0
1091	-71.8032343591331	-208.882405349053	59	66	1
1092	-65.9179655879852	-222.0519491788	81	50	0
1093	-60.0326586370938	-235.221484332345	52	49	0
1094	-50.6538323311834	-254.064263409935	51	50	0
1095	-40.751975113817	-272.922727701254	68	34	0
1096	-34.3435672651394	-286.107932172716	73	43	0
1097	-27.9072715567891	-298.365910794586	66	55	0
1098	-20.4250392120448	-310.65528826043	70	54	1
1099	-12.9427626570687	-322.944652082399	70	59	0
1100	-5.98339396540541	-335.218299605884	71	58	0
1101	0.976016006199643	-347.491935263388	70	38	0
1102	7.93546725768829	-359.765559054911	75	68	1
1103	14.8949597891187	-372.039170982316	62	40	2
1104	25.8711517557967	-390.001657548361	53	55	2
1105	36.8474384879228	-407.964114763774	66	51	1
1106	43.8070974685252	-420.237677500583	67	63	0
1107	50.7667977286037	-432.511228372343	60	52	0
1108	57.7265392679255	-444.78476737719	56	56	0
1109	65.2092886957689	-457.073988467455	80	53	0
1110	72.69208233268	-469.363195913844	56	40	0
1111	79.6519506383338	-481.63669760339	70	61	0
1112	86.639680519409	-492.982971589081	64	63	1
1113	93.10447624058	-504.313543231227	52	66	0
1114	98.0560218923492	-513.742603574879	61	62	2
1115	102.045091509819	-520.358631633222	61	42	1
1116	104.960407860519	-527.87049376592	61	58	0
1117	105.867278794409	-532.537951015867	62	59	0
1118	106.857598824368	-534.423760430887	63	52	0
1119	107.847919762251	-536.309569603764	54	53	0
1120	108.370895830856	-536.325258232653	57	51	0
1121	108.893871900567	-536.340946798213	57	45	0
1122	108.893871900567	-536.340946798213	74	45	0
1123	108.893871900567	-536.340946798213	72	48	0
1124	108.893871900567	-536.340946798213	76	57	1
