# Supplementary material for: Bayesian algorithm to estimate position and activity of an orphan gamma source utilizing multiple detectors in a mobile gamma spectrometry system
Source: PLoS One. 2021 Jan 22;16(1):e0245440. doi: 10.1371/journal.pone.0245440 (PMC7822251; doi:10.1371/journal.pone.0245440)
Supplement: S1 Data — (GZ) [file pone.0245440.s001.gz › synth_data_Cs-137_setup_11_real_2.csv]

	V1	V2	V3	V4	V5
1	358.158950434881	-882.365729154088	81	58	1
2	358.158950434881	-882.365729154088	80	50	1
3	358.158950434881	-882.365729154088	66	54	0
4	358.158950434881	-882.365729154088	73	51	0
5	358.158950434881	-882.365729154088	79	50	0
6	358.158950434881	-882.365729154088	86	57	0
7	358.158950434881	-882.365729154088	67	50	3
8	358.158950434881	-882.365729154088	54	49	1
9	358.158950434881	-882.365729154088	65	50	2
10	358.158950434881	-882.365729154088	47	53	0
11	358.158950434881	-882.365729154088	87	50	0
12	358.158950434881	-882.365729154088	77	51	0
13	358.158950434881	-882.365729154088	65	51	1
14	358.158950434881	-882.365729154088	57	43	0
15	358.158950434881	-882.365729154088	72	57	1
16	358.158950434881	-882.365729154088	72	43	1
17	358.158950434881	-882.365729154088	69	51	0
18	358.158950434881	-882.365729154088	69	54	0
19	358.158950434881	-882.365729154088	81	55	0
20	358.158950434881	-882.365729154088	76	52	0
21	358.158950434881	-882.365729154088	59	56	0
22	358.158950434881	-882.365729154088	61	55	1
23	358.158950434881	-882.365729154088	62	50	1
24	358.158950434881	-882.365729154088	65	50	0
25	358.158950434881	-882.365729154088	57	56	0
26	358.158950434881	-882.365729154088	71	60	0
27	358.158950434881	-882.365729154088	63	53	0
28	358.158950434881	-882.365729154088	63	62	2
29	358.158950434881	-882.365729154088	63	61	0
30	358.158950434881	-882.365729154088	71	49	1
31	358.158950434881	-882.365729154088	64	57	0
32	358.158950434881	-882.365729154088	67	63	0
33	358.158950434881	-882.365729154088	55	57	1
34	358.158950434881	-882.365729154088	59	53	0
35	358.158950434881	-882.365729154088	82	53	0
36	358.158950434881	-882.365729154088	60	65	0
37	358.158950434881	-882.365729154088	66	51	0
38	358.158950434881	-882.365729154088	71	64	0
39	358.158950434881	-882.365729154088	68	58	0
40	358.158950434881	-882.365729154088	63	58	0
41	358.158950434881	-882.365729154088	59	54	1
42	358.158950434881	-882.365729154088	60	47	0
43	358.158950434881	-882.365729154088	55	53	0
44	358.158950434881	-882.365729154088	67	53	1
45	358.158950434881	-882.365729154088	70	53	0
46	358.158950434881	-882.365729154088	58	57	0
47	358.158950434881	-882.365729154088	68	53	1
48	358.158950434881	-882.365729154088	61	42	0
49	358.158950434881	-882.365729154088	76	59	1
50	358.158950434881	-882.365729154088	81	45	1
51	358.158950434881	-882.365729154088	68	64	1
52	358.158950434881	-882.365729154088	63	58	1
53	358.158950434881	-882.365729154088	71	51	0
54	358.158950434881	-882.365729154088	60	58	1
55	358.158950434881	-882.365729154088	57	51	0
56	358.158950434881	-882.365729154088	65	50	0
57	358.681969122437	-882.38139051944	61	60	0
58	359.204987811041	-882.397051822394	72	42	1
59	359.204987811041	-882.397051822394	60	50	0
60	359.204987811041	-882.397051822394	61	62	2
61	359.204987811041	-882.397051822394	57	51	0
62	359.204987811041	-882.397051822394	58	68	0
63	359.204987811041	-882.397051822394	58	52	1
64	359.204987811041	-882.397051822394	64	48	0
65	359.204987811041	-882.397051822394	66	54	1
66	359.204987811041	-882.397051822394	66	61	1
67	359.204987811041	-882.397051822394	84	50	0
68	359.204987811041	-882.397051822394	66	51	0
69	359.204987811041	-882.397051822394	63	43	0
70	359.204987811041	-882.397051822394	48	52	0
71	359.204987811041	-882.397051822394	60	65	0
72	359.204987811041	-882.397051822394	71	48	1
73	359.204987811041	-882.397051822394	55	56	1
74	359.204987811041	-882.397051822394	67	57	0
75	359.204987811041	-882.397051822394	62	45	0
76	359.204987811041	-882.397051822394	50	54	1
77	359.204987811041	-882.397051822394	71	51	0
78	359.204987811041	-882.397051822394	67	59	0
79	359.204987811041	-882.397051822394	75	66	0
80	359.204987811041	-882.397051822394	44	58	0
81	359.204987811041	-882.397051822394	65	56	0
82	359.204987811041	-882.397051822394	58	56	1
83	359.204987811041	-882.397051822394	63	47	1
84	359.204987811041	-882.397051822394	80	45	0
85	359.204987811041	-882.397051822394	71	65	0
86	359.204987811041	-882.397051822394	66	49	0
87	359.204987811041	-882.397051822394	69	45	1
88	359.204987811041	-882.397051822394	77	55	1
89	359.177223249222	-883.324268070981	69	58	0
90	359.177223249222	-883.324268070981	76	55	0
91	358.681969122437	-882.38139051944	65	53	0
92	357.66369664768	-881.422851479612	73	65	0
93	356.177936647495	-878.594218096696	70	51	1
94	354.169160790974	-875.749922313727	74	41	0
95	352.160387652984	-872.905625555664	76	61	1
96	349.656366733951	-869.11844918225	67	65	0
97	347.152350347198	-865.331271287054	65	50	0
98	344.648338492436	-861.544091876596	64	45	0
99	341.649083957658	-856.814031332731	69	53	2
100	338.154590484395	-851.141088567674	66	48	0
101	334.164862494566	-844.52526231017	74	54	1
102	329.70767637156	-836.039334909059	60	62	0
103	324.727496478998	-827.537737133913	60	48	0
104	319.224325859221	-819.020467144437	54	45	0
105	313.253717639949	-808.633090577088	60	38	1
106	307.283139355073	-798.245705283247	68	44	0
107	297.322982501937	-781.242449129	53	68	2
108	286.867683768913	-763.29628246557	69	64	1
109	279.879013087251	-751.950300592929	46	52	1
110	272.91816477105	-739.677090723068	64	55	0
111	265.434357527585	-727.388196208514	67	50	0
112	257.950594491092	-715.099288050085	65	54	0
113	250.989872934413	-702.826040860265	53	49	1
114	244.029192654707	-690.552781806327	64	56	0
115	237.068553652323	-678.27951088082	69	55	1
116	230.080161833379	-666.933444128372	72	41	0
117	223.119603787607	-654.660149459727	65	39	0
118	216.159087019041	-642.386842923239	68	52	0
119	208.675622930285	-630.097844753414	67	52	0
120	201.192203049141	-617.808832940646	58	47	0
121	194.20401073806	-606.462705065496	60	50	0
122	187.243660411157	-594.189349334687	65	56	0
123	179.760368512711	-581.900298411958	58	52	1
124	172.772294998693	-570.554134032689	66	62	1
125	166.335048404231	-558.296426874585	67	60	0
126	159.374861591554	-546.023023664951	51	56	2
127	151.891738953884	-533.733921832405	52	53	0
128	144.408660524525	-521.444806353189	70	51	0
129	137.420785168884	-510.098581715487	55	59	0
130	130.46076480078	-497.825129313394	54	59	0
131	123.500785711105	-485.55166504439	64	49	1
132	116.513027801644	-474.20540476311	71	61	1
133	109.030161134142	-461.916224719025	62	35	0
134	101.547338675708	-449.627031031065	61	61	0
135	91.0937222340726	-431.680364297703	77	57	2
136	80.6680245836033	-412.806455051526	68	57	1
137	77.2020895762835	-406.206074111164	67	46	0
138	70.2424222095869	-393.93251912389	68	41	1
139	59.7890820051543	-375.985772279091	67	52	2
140	56.2953774097259	-370.312589313835	72	58	1
141	49.3358322834829	-358.038998718373	60	62	0
142	38.8826730444562	-340.092198443599	64	40	0
143	31.9232303185854	-327.818578178994	68	62	0
144	24.9638288727147	-315.544946048409	67	60	0
145	17.9766260163742	-304.198517750017	65	72	0
146	11.0173055322375	-291.924861879088	72	64	0
147	4.05802632856648	-279.651194142178	61	44	0
148	-2.9012115948135	-267.377514539286	68	56	0
149	-9.33746437530499	-255.119529750198	73	65	0
150	-15.2507364034536	-242.877242156304	58	56	0
151	-21.6590621090727	-229.692022096366	71	56	1
152	-28.0951998088276	-217.434007471427	65	54	3
153	-34.0083612572635	-205.191692364402	51	51	0
154	-39.3706948799663	-192.037863345817	64	52	0
155	-44.2100587165914	-178.899738056585	68	63	0
156	-49.5723238473292	-165.745895155706	77	48	0
157	-54.9345539453207	-152.592044978403	61	68	2
158	-59.7738189751981	-139.453900463879	62	64	0
159	-64.613052117289	-126.315749945119	67	49	2
160	-69.45225337171	-113.17759342026	80	59	0
161	-73.768497418263	-100.055145577528	81	82	2
162	-78.0847127200686	-86.932692877017	67	65	1
163	-82.9238214551588	-73.7945195473731	103	71	1
164	-87.239977696212	-60.6720565864816	86	89	6
165	-91.5561051924597	-47.549588765949	102	81	4
166	-95.8722039438435	-34.4271160876378	87	84	1
167	-100.188273950131	-21.3046385478228	86	88	5
168	-104.504315211438	-8.18215614929795	73	87	1
169	-108.820327727357	4.9403311079368	76	70	1
170	-113.659222677466	18.0785428443924	80	94	1
171	-117.975176131935	31.2010403610766	72	97	2
172	-122.291100841248	44.3235427364707	80	72	1
173	-126.606996805058	57.4460499724373	70	62	0
174	-130.922864023305	70.5685620671138	61	71	1
175	-135.761605818756	83.7068014079705	57	53	0
176	-140.077413974679	96.8293237602338	77	54	1
177	-146.28962261352	116.505254522897	63	64	0
178	-150.605359690962	129.627788753249	53	74	0
179	-153.024665969133	136.19691997394	69	57	0
180	-159.759642289602	155.888597185723	69	53	0
181	-166.494551574637	175.580286156386	71	52	1
182	-170.810156938911	188.70284306258	55	56	0
183	-175.125733556924	201.825404827483	71	56	0
184	-179.93627928308	215.890914947726	66	54	1
185	-184.223904993385	229.940702542663	64	61	0
186	-188.53939171508	243.063279422	64	61	1
187	-193.377732362249	256.201590769924	70	47	0
188	-197.693160020164	269.32417790778	68	62	1
189	-202.008558931644	282.446769905277	52	64	0
190	-206.323929096572	295.569366761483	74	46	0
191	-210.63927051489	308.691968475468	73	52	0
192	-215.477458001347	321.830307425	62	49	0
193	-220.31561359769	334.968652375974	69	44	0
194	-227.049916314019	354.660447176546	59	47	1
195	-233.784151992644	374.352253733203	64	58	0
196	-238.099316216656	387.474886223674	86	71	0
197	-242.386546880589	401.524739122018	68	40	0
198	-247.196610298357	415.590333229862	71	46	0
199	-251.539591637324	427.785765278153	69	58	0
200	-255.359685641713	439.96546475403	72	52	1
201	-259.207664770016	451.217952517793	65	55	0
202	-263.08353180089	461.543228571303	72	52	0
203	-266.436521936907	471.852769647725	79	50	0
204	-269.294550183113	481.219358935952	68	46	0
205	-272.152564724092	490.585950382985	67	53	0
206	-275.010565559554	499.952543989755	64	61	0
207	-277.37361360155	508.376184009016	64	49	0
208	-279.269627372618	514.929653994739	66	54	1
209	-280.67069792893	520.540168777108	59	58	0
210	-281.026063657133	526.119202701375	52	48	1
211	-280.3636427077	530.739539898001	53	42	0
212	-279.729136830661	534.432661633007	78	49	1
213	-280.140329607064	538.157264434732	64	58	0
214	-281.625132846355	540.986133066006	64	54	0
215	-283.688612156897	541.97631206084	63	55	0
216	-286.302854388719	542.055017759092	77	43	0
217	-290.569391068886	539.399303530343	54	52	2
218	-293.323219578248	534.841935723089	78	58	0
219	-293.379053426674	532.987504681572	71	59	0
220	-290.93230381282	527.345501649193	66	46	0
221	-288.485547378194	521.703500125557	63	65	1
222	-285.57176271861	514.191327860579	53	50	0
223	-281.228979282372	501.995857986622	79	49	0
224	-277.848138927657	492.61351983808	67	52	1
225	-273.972339431755	482.288229352795	71	62	0
226	-270.152342657326	470.108511646278	64	61	0
227	-265.809463607788	457.913059053011	64	47	0
228	-261.466557894601	445.717611324042	56	41	0
229	-257.151533773285	432.594952914864	58	61	1
230	-252.313617772073	419.456562330015	62	50	1
231	-247.503575822921	405.390962206759	77	55	2
232	-242.693499670597	391.325368084013	67	63	0
233	-237.855485687847	378.186995504424	66	47	0
234	-233.540309459611	365.064363550395	61	45	0
235	-229.253006025217	351.014520906843	66	52	1
236	-224.442798744247	336.948949578218	52	49	0
237	-219.604658034979	323.810599799268	68	68	1
238	-214.76648543583	310.672256022692	64	51	0
239	-210.451158673328	297.549649981782	68	57	1
240	-206.13580316439	284.427048799582	71	42	0
241	-201.325432868616	270.361506269313	69	41	0
242	-197.03791103512	256.311699788086	70	56	1
243	-192.722465628991	243.18911372032	69	64	1
244	-188.406991476309	230.066532511264	63	51	0
245	-184.091488577425	216.943956161849	64	52	0
246	-177.38462449261	196.325021369383	60	53	0
247	-170.677690127632	175.706098335795	58	63	0
248	-168.258436399861	169.13695629593	72	61	0
249	-163.942799700191	156.014402619563	71	47	0
250	-157.207842237374	136.322718664072	82	51	1
251	-152.369234286482	123.184452890418	60	59	0
252	-148.053494619497	110.061917031184	51	55	1
253	-143.737726207008	96.9393860306591	67	60	1
254	-138.899025733175	83.8011370608583	69	55	0
255	-134.611076980887	69.7514007501304	66	59	2
256	-130.323097393557	55.7016692943871	67	57	2
257	-125.484302088153	42.5634371228516	75	68	1
258	-121.168384719058	29.440931500867	91	74	1
259	-116.85243860475	16.3184307357296	90	72	1
260	-112.536463745113	3.19593482930213	108	96	1
261	-108.220460140379	-9.92655621748418	81	78	2
262	-103.90442779049	-23.0490424046293	98	81	0
263	-99.6162369549857	-37.0987393101677	96	83	1
264	-95.3280152851949	-51.1484313569963	85	87	3
265	-91.0118946137372	-64.2709029689431	87	74	3
266	-86.695745197474	-77.3933697221801	95	96	6
267	-82.379567036056	-90.5158316139132	99	75	4
268	-77.5404343709815	-103.654003781267	59	63	3
269	-73.2241971491021	-116.77645541355	68	79	3
270	-68.9079311827663	-129.898902188055	79	53	3
271	-64.0687059981865	-143.037057549693	79	70	2
272	-59.2294489259366	-156.175206908025	71	61	2
273	-54.3901599661331	-169.313350259326	54	60	1
274	-49.0279039279558	-182.467199179344	65	58	0
275	-43.6656128570903	-195.621040825732	89	64	0
276	-38.3032867537113	-208.774875194766	50	52	1
277	-32.3901315052644	-221.017196186818	54	50	0
278	-26.4769408302382	-233.259508492425	73	50	0
279	-20.591566179879	-246.429027736187	67	46	0
280	-14.6783032766543	-258.671322675422	65	58	1
281	-8.2420591848786	-270.929315447807	65	61	0
282	-1.28282951412257	-283.203003669158	61	55	2
283	5.67644143698271	-295.476680025458	72	62	0
284	16.1293467618525	-313.423564473167	53	51	0
285	26.5823425701819	-331.370422206819	53	53	0
286	33.5417770434287	-343.644051089883	65	45	0
287	40.5012527968502	-355.917668106966	68	68	0
288	47.4607698298641	-368.19127325993	55	52	2
289	54.4481623513275	-379.537650806829	51	44	0
290	61.407760345377	-391.811232215725	64	45	0
291	68.3673996190773	-404.084801760502	75	54	0
292	75.8778725920711	-415.446839824319	51	51	1
293	83.3605587590719	-427.736080006696	65	46	0
294	90.3203232014785	-440.009612225927	64	45	1
295	97.3079533253331	-451.355916770175	80	52	2
296	104.26779872796	-463.629425246269	64	50	0
297	111.227685409249	-475.902921857312	56	55	0
298	118.215432980098	-487.249190755188	69	44	0
299	125.175400621025	-499.522663623095	71	52	0
300	132.135409540788	-511.796124624088	70	50	0
301	139.095459738921	-524.069573757239	71	52	0
302	146.055551215657	-536.343011023477	66	52	0
303	156.509671239008	-554.289536722936	70	49	0
304	167.486863450729	-572.251720583066	67	72	0
305	174.97010308085	-584.540793473832	67	54	0
306	181.930402279599	-596.8141696807	80	57	0
307	188.918546167668	-608.160318063572	80	58	0
308	195.878926324018	-620.433670525439	77	61	0
309	202.839347758098	-632.707011120394	78	51	0
310	209.827609090018	-644.053123855963	68	53	1
311	216.788111481001	-656.32644070778	63	53	1
312	224.271648352966	-668.615423577838	62	55	0
313	231.783023037598	-679.977176776156	52	55	0
314	238.743650591758	-692.25045629777	72	52	0
315	245.704319423065	-704.523723952472	79	56	1
316	252.665029531578	-716.796979738399	68	48	0
317	259.625780917122	-729.070223656483	72	53	0
318	266.614359197323	-740.416239624843	64	36	0
319	273.57519153849	-752.689459797926	63	49	0
320	280.536065156455	-764.962668103166	60	66	1
321	287.524760877714	-776.308648423292	63	54	3
322	294.485715450486	-788.581832980737	67	54	0
323	304.941113120352	-806.527979494072	65	56	1
324	315.39660126518	-824.474099288695	57	53	0
325	322.3577193456	-836.74723636359	68	52	0
326	329.346649945946	-848.093145387247	60	59	1
327	336.307848980185	-860.366258714348	70	52	0
328	343.269089290407	-872.639360174537	74	44	0
329	350.258137329365	-883.985233549029	60	65	1
330	357.74247895286	-896.273972717114	78	66	0
331	365.226864782104	-908.562698234804	57	39	0
332	372.188271525782	-920.835750496015	65	56	1
333	378.626694790844	-933.093132065609	60	52	0
334	385.092914869019	-944.423287149519	69	46	1
335	391.586927309341	-954.826215716079	55	45	0
336	397.062670722487	-964.270604694262	65	49	1
337	402.015409480198	-973.699330401607	78	55	0
338	405.949863151938	-982.169522918761	74	47	0
339	408.866022912844	-989.681185154244	67	49	2
340	410.763881296793	-996.234319284558	55	55	0
341	411.671184471808	-1000.90171044413	62	53	1
342	412.606241991685	-1004.64188505989	64	61	0
343	413.541301345103	-1008.3820594335	52	52	1
344	415.550182281702	-1011.22632595245	55	46	0
345	418.632885469939	-1013.17468312755	73	55	0
346	421.743341387482	-1014.19582175184	76	49	0
347	424.909297355509	-1013.3625254659	66	54	1
348	427.084681374603	-1010.64348853845	55	54	2
349	426.728141503292	-1005.06453753542	63	59	0
350	424.30722205143	-998.495757607743	78	64	0
351	420.784746249206	-993.750101638027	65	70	1
352	416.766998271807	-988.061572205275	66	55	0
353	412.777013389976	-981.44582255464	69	63	0
354	408.291764728958	-973.887197514996	48	54	0
355	403.311258072266	-965.385695456527	69	62	0
356	398.33077182225	-956.884187337011	66	62	0
357	392.882792982156	-946.512583482079	70	52	1
358	386.416549659451	-935.18244032748	63	47	0
359	379.427318074449	-923.836628197692	70	52	0
360	372.438124571752	-912.490804177709	45	58	0
361	365.476732210023	-900.217752015218	57	56	0
362	358.515381123871	-887.944687983952	60	60	0
363	351.554071313294	-875.671612084843	77	50	1
364	344.06978635065	-863.382861224003	67	69	0
365	336.585545593407	-851.094096717425	71	53	0
366	329.101349042146	-838.805318564177	76	55	0
367	321.617196696578	-826.516526764259	75	47	0
368	314.683873817208	-813.316171922721	63	59	0
369	307.722819118353	-801.043021392077	65	55	0
370	300.238798169885	-788.754190506414	65	60	1
371	292.754821427632	-776.465345973149	69	62	0
372	285.793893487076	-764.192158125341	66	57	2
373	278.860789732658	-750.991742294282	67	62	0
374	271.37694438867	-738.702858676203	46	53	1
375	263.865356922208	-727.341177500784	59	71	0
376	256.904597017274	-715.067940466106	58	63	0
377	249.943878389488	-702.79469156079	65	60	0
378	242.955409918097	-691.448646845296	64	53	1
379	235.994772246573	-679.175374195911	80	52	1
380	225.044798490359	-660.286157210357	64	50	0
381	214.067126776092	-642.324126913212	69	50	0
382	207.078857811633	-630.97802107688	73	53	0
383	200.118427858106	-618.704687364399	71	65	0
384	193.15803918225	-606.431341785006	61	53	0
385	186.197691784299	-594.157984337769	74	55	0
386	179.237385664193	-581.884615025483	59	61	0
387	172.249313503155	-570.538449786603	65	43	1
388	165.289088341	-558.265056729317	56	63	0
389	157.805925891676	-545.975965779275	66	53	1
390	150.322807650431	-533.686861185357	54	41	0
391	143.362709252397	-521.413430810906	66	55	0
392	136.374836602481	-510.067204453982	57	65	0
393	129.414819163154	-497.793750336394	68	48	0
394	122.454843002604	-485.520284351893	69	64	1
395	115.494908120774	-473.246806502342	71	67	1
396	108.535014517722	-460.973316785879	62	62	0
397	101.024371604959	-449.611338015646	54	60	2
398	93.5415948210284	-437.322129760869	64	52	0
399	86.5818263859255	-425.048602720723	64	57	0
400	79.6220992300659	-412.775063812733	66	58	0
401	72.6624133535079	-400.501513038762	57	55	0
402	65.6749370273901	-389.155166168697	68	48	2
403	58.7153321116348	-376.88159165252	46	45	0
404	51.7557684753556	-364.608005269431	67	54	2
405	44.7962461188436	-352.334407023154	62	47	0
406	34.3431205243687	-334.387595262378	75	51	0
407	27.3558600534452	-323.041183053516	78	44	1
408	20.3964797791559	-310.767543260008	65	51	0
409	13.4371407851577	-298.493891599588	63	70	0
410	6.47784307121765	-286.22022807505	62	49	1
411	-3.97494995140005	-268.27331836801	54	62	0
412	-10.4112012914848	-256.015331979841	66	63	2
413	-16.8195636004093	-242.830119739287	66	62	0
414	-23.2557367488625	-230.572112934664	65	51	0
415	-29.1689320739242	-218.329805040732	61	45	0
416	-35.0542370537296	-205.160272843204	68	59	2
417	-40.416567530483	-192.006442492828	72	51	1
418	-45.77886297449	-178.85260486789	78	52	1
419	-51.1689821033506	-166.625975571573	61	61	1
420	-56.0361369006569	-154.415051450953	85	48	4
421	-60.3524708384066	-141.292618728243	85	56	2
422	-64.6409140758915	-127.242965544574	65	76	0
423	-69.45225337171	-113.17759342026	52	62	3
424	-73.768497418263	-100.055145577528	92	79	3
425	-80.5042710735579	-80.3636069633067	75	64	4
426	-87.239977696212	-60.6720565864816	85	77	1
427	-91.5561051924597	-47.549588765949	94	82	3
428	-95.8722039438435	-34.4271160876378	96	86	2
429	-100.188273950131	-21.3046385478228	86	86	2
430	-105.027229532774	-8.16643761191517	73	51	11
431	-109.343240477785	4.956050186418	72	71	3
432	-113.659222677466	18.0785428443924	69	79	1
433	-117.975176131935	31.2010403610766	73	84	4
434	-122.291100841248	44.3235427364707	69	78	2
435	-126.606996805058	57.4460499724373	57	66	2
436	-133.34223890712	77.1376809868962	74	78	1
437	-138.180964758038	90.2759233312681	61	56	0
438	-140.077413974679	96.8293237602338	64	55	0
439	-146.812522007967	116.520978296176	70	43	0
440	-151.651155336411	129.659237443469	66	64	0
441	-155.966860525776	142.781777614728	51	58	1
442	-162.178917464335	162.457734109834	72	55	2
443	-166.466665060958	176.507501730695	63	62	0
444	-170.754381822189	190.557274213061	66	60	0
445	-175.069956353749	203.67983597517	74	57	0
446	-179.908389525197	216.818130520172	75	54	1
447	-184.223904993385	229.940702542663	67	51	0
448	-188.53939171508	243.063279422	64	52	0
449	-193.377732362249	256.201590769924	62	56	0
450	-197.693160020164	269.32417790778	66	42	0
451	-204.42768697883	289.015933230519	59	55	2
452	-211.16214690078	308.707700312138	60	44	0
453	-215.477458001347	321.830307425	73	61	0
454	-219.792740355129	334.952919396572	68	60	0
455	-224.107993962127	348.075536226854	65	56	0
456	-228.946088922676	361.213891979307	70	51	0
457	-233.26128346473	374.336519066244	67	52	1
458	-237.576449259766	387.459151014686	56	62	0
459	-244.282671073044	408.078191598877	62	56	0
460	-250.988822603947	428.697243941016	66	55	2
461	-255.826730200788	441.83563329	56	49	0
462	-260.169656131882	454.031075057574	58	54	2
463	-264.512555399502	466.226521684788	74	46	0
464	-268.827516821795	479.34918872267	63	54	1
465	-272.152564724092	490.585950382985	62	51	0
466	-275.533419048181	499.968283888884	67	65	1
467	-278.39140505658	509.33488001395	55	53	0
468	-280.259502820089	516.815566023812	66	44	0
469	-281.660571328248	522.426081163809	83	65	0
470	-282.015935458825	528.005115203559	65	58	0
471	-281.353513590817	532.625452270731	61	61	0
472	-281.213941780152	537.261530090123	69	57	0
473	-282.670829973533	541.017614657059	71	54	2
474	-283.688612156897	541.97631206084	86	51	0
475	-285.229242221802	542.950750850141	54	49	0
476	-290.485641906795	542.180950146168	64	58	0
477	-294.780098474061	538.598024467938	70	59	0
478	-295.358782110852	536.759335773066	76	51	2
479	-293.901902972488	533.003246844746	66	44	1
480	-291.4830704903	526.434027990326	58	53	0
481	-289.036314155441	520.792026160285	57	60	0
482	-286.094614512229	514.207069053315	74	64	1
483	-283.180819824513	506.694898585789	61	41	0
484	-279.744160618691	499.16698981449	55	58	0
485	-276.335401579505	490.711868462153	61	64	0
486	-273.47739601339	481.345274138264	81	50	2
487	-270.124431277567	471.035727179609	60	64	0
488	-266.276501233224	459.783228842542	73	64	2
489	-261.933599060692	447.587780572474	64	54	0
490	-257.618578597321	434.465121624991	69	55	0
491	-253.303529386758	421.342467535287	66	47	2
492	-248.465586948965	408.204081752338	68	51	0
493	-243.655517637206	394.138486428186	65	64	0
494	-238.845414122567	380.072897104546	58	52	0
495	-234.530243123241	366.950264069252	69	52	0
496	-227.823898027767	346.331241104752	51	62	0
497	-223.013679907192	332.265671576373	62	58	0
498	-218.698403850547	319.143056354485	72	46	1
499	-211.963997115497	299.451276650652	66	53	1
500	-207.125769334612	286.312942471355	52	64	0
501	-202.315404721943	272.247398740612	65	37	0
502	-198.027888346056	258.197591179051	65	51	0
503	-193.712448168779	245.075004031882	78	54	0
504	-188.874093663297	231.936692653224	65	65	1
505	-184.558594422182	218.814115762711	66	50	0
506	-180.243066434748	205.691543730907	61	54	2
507	-175.955398382095	191.641761000268	68	41	0
508	-171.66769949405	177.591983124614	78	59	1
509	-166.829189520446	164.453699344769	66	55	0
510	-162.513542890956	151.331147287041	80	65	0
511	-158.225751906459	137.281384526752	53	51	0
512	-153.415031487646	123.215901982971	63	56	1
513	-149.099294962944	110.09336504247	68	66	1
514	-142.887087541341	90.4174303775653	76	61	0
515	-136.151912915055	70.7257833741605	61	56	0
516	-131.313154952135	57.5875439951196	74	70	0
517	-126.99727312848	44.4650318883359	75	64	0
518	-122.681362559204	31.3425246439874	69	65	1
519	-117.842512074567	18.2043020706624	80	62	4
520	-113.554416061612	4.15458951145411	85	79	1
521	-109.266289214313	-9.89511819090694	71	70	3
522	-104.427343898977	-23.0333239641041	106	105	1
523	-100.111284374958	-36.1558058336377	104	103	1
524	-95.7951961060171	-49.2782828444615	83	77	1
525	-91.4790790921543	-62.4007549956441	111	83	9
526	-87.6858557251981	-75.5075059467927	85	72	3
527	-83.3696827926324	-88.6299689207226	84	79	2
528	-78.5305555810919	-101.768142292276	75	53	3
529	-74.2143235878902	-114.890595005825	86	53	1
530	-69.8980628499994	-128.013042859733	72	67	2
531	-65.0588431192446	-141.151199426502	82	55	1
532	-60.2195915007032	-154.289349984378	77	58	0
533	-55.3803079946083	-167.427494540811	80	55	0
534	-50.5409926009015	-180.565633092076	70	54	0
535	-45.1787087820703	-193.7194767287	78	51	0
536	-39.2934518188122	-206.889023451135	68	64	1
537	-30.4376410456025	-225.716111660935	84	67	0
538	-21.5817484994186	-244.543180339038	66	51	1
539	-15.1455471969675	-256.80118410103	73	62	1
540	-8.70930754207075	-269.059177650139	56	54	0
541	-2.27302953478647	-281.317160986364	76	46	0
542	4.68623529101023	-293.59083903674	60	49	0
543	11.6455413968652	-305.864505220205	68	52	2
544	18.6327312083449	-317.210943856277	60	58	2
545	25.5921182763996	-329.484586298466	57	56	0
546	32.551546624396	-341.758216875605	69	55	1
547	39.5110162521596	-354.031835585833	66	41	0
548	46.4705271597486	-366.305442431942	73	59	0
549	53.4579137845431	-377.651821674779	68	45	0
550	60.4175056532258	-389.92540477775	51	62	1
551	67.3771388016175	-402.198976014741	56	62	0
552	77.8305803459371	-420.145702733658	68	56	0
553	88.28411237197	-438.092402735725	67	61	0
554	95.2717338933144	-449.438710694201	71	66	0
555	102.231570241507	-461.712222579867	65	60	0
556	109.714417857351	-474.001414590515	48	51	1
557	117.225129521219	-485.363377114758	67	56	0
558	124.185091036721	-497.636851675808	74	58	1
559	131.145093831234	-509.910314369015	74	50	0
560	138.13295295171	-521.256549320184	58	63	0
561	145.093036705104	-533.529988271184	59	52	0
562	152.053161736869	-545.803415354341	70	47	1
563	159.013328046945	-558.076830571517	66	48	0
564	166.496517118765	-570.365918922238	69	61	0
565	174.007557235134	-581.727777694352	61	60	0
566	180.967848710425	-594.001155584119	64	51	0
567	187.928181463794	-606.274521607906	63	43	1
568	194.888555495127	-618.547875761986	75	54	0
569	201.84897080384	-630.821218051016	61	61	0
570	212.303570187476	-648.767601234838	66	55	0
571	222.758260049159	-666.71395770181	68	49	0
572	229.74663292733	-678.060036487877	76	56	0
573	236.707251427695	-690.333319419064	66	55	0
574	244.190908464836	-702.622265919112	63	61	0
575	251.702398751921	-713.983982712962	74	53	1
576	258.66314241424	-726.257228314877	76	60	0
577	265.62392735359	-738.530462048948	64	62	0
578	272.612537821347	-749.87646782212	71	63	0
579	279.573403715971	-762.149677810259	47	51	0
580	286.011305063206	-774.407205706462	76	49	0
581	292.449244759162	-786.664723386057	71	59	0
582	299.410231554706	-798.937899488024	68	44	0
583	306.399036113988	-810.283847574145	73	47	0
584	313.360103864572	-822.556999927387	54	50	1
585	320.844225924811	-834.845806406811	63	57	0
586	328.35616366379	-846.207383060828	50	59	0
587	335.317356573243	-858.480498081073	61	65	0
588	342.278590758797	-870.753601235338	59	56	1
589	349.267632901378	-882.099476304837	68	59	0
590	356.228948040283	-894.372555709444	68	54	1
591	363.190304454998	-906.64562324807	86	59	0
592	370.674725208606	-918.934338778257	77	53	0
593	378.159190167673	-931.223040661775	81	60	0
594	387.59701379441	-948.21044174768	69	54	0
595	396.539642250573	-964.254948080517	59	48	0
596	401.987654893834	-974.626546699554	62	53	0
597	406.41738665069	-984.039610976353	52	68	0
598	409.333548693394	-991.551272854209	63	62	0
599	410.708376276598	-998.088751891628	51	43	0
600	412.110960845195	-1003.69901408348	67	66	1
601	413.541301345103	-1008.3820594335	62	46	0
602	417.091533535277	-1012.200504818	60	51	0
603	421.743341387482	-1014.19582175184	54	61	2
604	424.386263026157	-1013.34687228501	54	60	1
605	425.460080915014	-1012.45096224919	65	63	0
606	426.094111632556	-1008.75774994027	61	59	0
607	426.728141503292	-1005.06453753449	67	64	0
608	424.747006121441	-1001.2930598706	65	65	0
609	421.25227765314	-995.620187969878	67	54	0
610	419.738682295312	-993.718794154003	59	62	1
611	416.243966971699	-988.045918001793	72	57	0
612	410.740396694979	-979.528770756908	63	54	0
613	406.778183076065	-971.985798954032	70	50	0
614	402.320710113447	-963.499951054342	63	65	0
615	397.340228172776	-954.998441725038	53	51	0
616	391.864497309318	-945.55405283533	61	58	0
617	385.893524667888	-935.16678238567	54	58	0
618	379.427318074449	-923.836628197692	71	44	0
619	372.438124571752	-912.490804177709	66	52	0
620	365.448969151359	-901.14496826753	69	58	0
621	358.487616467173	-888.87190422602	64	46	1
622	351.526305058622	-876.598828314804	73	47	0
623	344.042018386303	-864.310077443719	60	54	0
624	336.557775919558	-852.021312923171	62	63	1
625	325.606887634029	-833.132365169004	60	53	0
626	318.150529697537	-819.916350823827	53	58	0
627	311.189453561441	-807.643206222914	64	67	0
628	300.211020168383	-789.681406653486	66	59	1
629	292.727041716571	-777.392562108114	59	50	0
630	285.766112177982	-765.119374248199	64	62	0
631	278.805223915493	-752.846174519509	64	57	1
632	271.321375152387	-740.557290877216	66	56	0
633	263.837570595788	-728.268393588252	75	55	1
634	256.876809092879	-715.995156540535	59	41	0
635	249.888299347193	-704.649123692885	63	63	0
636	242.927618800255	-692.375862901099	64	49	0
637	235.966979530698	-680.102590240538	65	53	1
638	228.978587227059	-668.756521743722	65	56	0
639	222.018028913822	-656.483225338161	54	46	1
640	215.057511878083	-644.209917063825	62	53	2
641	208.097036120074	-631.936596924439	57	53	0
642	197.670300629048	-613.06298647169	73	60	0
643	187.215856511553	-595.116565300152	64	50	0
644	180.227740369271	-583.770413647406	58	45	0
645	172.744487793942	-571.481349974871	61	54	1
646	165.261279426632	-559.19227265846	73	72	0
647	158.301093944872	-546.918867722154	71	58	0
648	151.340949741134	-534.645450919867	64	51	0
649	144.353033109743	-523.299238148145	74	53	0
650	137.39296986477	-511.025797600858	69	46	0
651	130.432947898516	-498.752345188521	77	50	0
652	123.445148713188	-487.406096770428	61	53	0
653	115.962237592554	-475.116929437965	53	68	0
654	108.479370680987	-462.827748460695	64	48	0
655	101.519515160529	-450.554246856831	57	57	1
656	94.5597009193152	-438.280733384192	60	50	1
657	84.1061432012357	-420.334048830904	73	57	0
658	73.6526759652188	-402.387337559834	67	53	3
659	66.6930252427701	-390.11377661489	76	56	0
660	59.7334157996811	-377.840203803033	51	47	0
661	52.7738476363593	-365.566619125195	59	60	0
662	45.81432075263	-353.293022582307	73	44	2
663	38.826997255499	-341.946629899554	66	60	0
664	31.8675513331546	-329.673009612598	60	67	1
665	24.9081466908101	-317.399377461523	57	75	0
666	17.9487833286985	-305.125733443536	50	44	0
667	10.9894612462958	-292.852077561431	56	52	0
668	4.00233456306159	-281.505625486374	56	67	1
669	-2.95690655667568	-269.231945862994	64	75	0
670	-9.39316231047269	-256.973961054347	70	56	0
671	-18.7720775150228	-238.131210787222	64	53	0
672	-28.1509064463899	-219.288438728079	75	51	1
673	-34.0640706450213	-207.04612360429	70	47	2
674	-39.4264068003977	-193.892294580117	62	59	1
675	-44.7887079232605	-180.73845827952	64	50	1
676	-50.1509740136098	-167.584614704363	73	65	2
677	-54.9902732405462	-154.446476188488	74	61	0
678	-59.3066103205201	-141.324044547975	75	50	2
679	-63.622918655863	-128.201608047821	76	68	0
680	-68.4621253639925	-115.063452725299	64	58	2
681	-73.3013001842191	-101.925291400403	78	55	3
682	-77.6175191435032	-88.8028392372653	81	82	3
683	-81.933709358098	-75.6803822163492	95	73	2
684	-86.7727916589938	-62.5422040866688	91	76	1
685	-91.0889228128362	-49.4197368063033	91	80	3
686	-97.8245240979013	-29.7281679483131	103	95	4
687	-104.560058349976	-10.0365873286501	81	78	2
688	-108.876072952291	3.08589993044734	71	89	5
689	-113.192058809567	16.2083920482546	76	77	4
690	-117.508015921689	29.3308890266344	68	66	2
691	-122.346852548711	42.4691115673631	64	71	1
692	-127.185657286958	55.6073401141912	68	60	1
693	-131.501525020751	68.7298527508974	66	59	1
694	-135.294460463047	81.8366478551179	68	57	1
695	-139.582392251468	95.8863852499053	74	51	0
696	-143.870293205022	109.936127502471	68	56	0
697	-148.186045440845	123.058659031987	59	51	1
698	-153.024665969133	136.19691997394	70	48	0
699	-157.340359142167	149.319461763836	69	50	0
700	-161.656023569521	162.44200841058	67	45	0
701	-166.494551574637	175.580286156386	73	61	1
702	-170.810156938911	188.70284306258	77	64	1
703	-177.022066888458	208.378823729232	51	58	0
704	-181.337601172854	221.50139251072	65	42	1
705	-183.756800554518	228.070542934351	54	50	0
706	-188.072290934098	241.193119276315	63	59	2
707	-194.806913659209	260.884857798927	76	59	0
708	-201.541469348071	280.576608081348	65	52	0
709	-203.437720368849	287.130040173419	68	47	0
710	-205.85684317071	293.699204396456	83	65	2
711	-212.591287917225	313.390973996371	63	51	0
712	-219.325665626617	333.082755355164	60	50	0
713	-224.163794787135	346.221105108038	74	56	0
714	-228.451120279613	360.270942357369	65	43	0
715	-232.738414935593	374.320784462616	64	55	0
716	-237.576449259766	387.459151014686	60	60	0
717	-241.891586307844	400.581787819043	69	40	0
718	-243.787711751414	407.135240056552	67	61	2
719	-248.625669493922	420.273620408028	80	37	0
720	-255.359685641713	439.96546475403	56	49	0
721	-259.674706129881	453.088121533394	73	49	0
722	-263.989697870682	466.210783168674	62	56	0
723	-267.809715864365	478.390495118685	67	58	0
724	-271.657621997234	489.642995357513	74	51	1
725	-275.010565559554	499.952543989755	67	45	0
726	-277.37361360155	508.376184009016	67	44	0
727	-279.269627372618	514.929653994739	52	49	0
728	-280.698612023145	519.612953227013	72	62	0
729	-281.604742673924	524.280512265861	76	42	0
730	-281.988021004654	528.932330758311	66	63	0
731	-281.904277625435	531.713977429084	77	56	2
732	-281.297684874968	534.479883396067	54	47	0
733	-280.663178508868	538.173005015589	68	52	0
734	-281.625132846355	540.986133066006	73	52	0
735	-284.183545551379	542.919268637896	84	53	0
736	-287.292719824705	543.940931581892	60	47	0
737	-290.457725514018	543.108165686019	61	53	0
738	-293.155717965972	540.405228871852	60	65	0
739	-293.79023481824	536.712108924054	82	67	0
740	-292.856203879754	532.971762578934	55	52	0
741	-290.904387464689	528.27271717228	78	62	1
742	-287.934780820331	522.614974158816	56	47	0
743	-283.564099423063	511.346717119217	63	55	1
744	-278.72636690567	498.208293536678	56	43	0
745	-275.373430360865	487.898741959594	67	60	0
746	-272.048388090858	476.661977786571	65	47	1
747	-267.677611358231	465.393738572486	70	44	0
748	-263.334719808016	453.19828868378	68	45	0
749	-259.019710318069	440.075628119521	73	53	0
750	-254.181809844798	426.937235140242	65	51	0
751	-249.866741289268	413.814584830776	53	51	0
752	-245.579549466318	399.764723838307	55	79	2
753	-240.769459632866	385.699132113717	64	63	0
754	-234.035276404815	366.007313779555	65	64	0
755	-227.301026139467	346.315507202409	61	47	2
756	-223.013679907192	332.265671576373	64	50	1
757	-218.726302839001	318.215840805322	88	54	1
758	-213.888120165968	305.077498224564	79	53	0
759	-209.049905603053	291.939161644317	71	54	0
760	-204.734539120691	278.816562078893	63	61	1
761	-200.447038481303	264.766751820222	70	61	0
762	-195.636623669881	250.70121648442	77	57	0
763	-191.321167290502	237.578632035293	72	40	1
764	-187.005682164803	224.456052445807	68	48	1
765	-182.167280242196	211.317749465816	56	52	1
766	-177.851736052835	198.195180133916	73	45	0
767	-173.536163117562	185.072615659796	73	43	0
768	-168.725555617013	171.007113921456	72	55	1
769	-164.437808474933	156.957344143651	54	58	0
770	-160.122145643691	143.834794786759	60	46	1
771	-155.806454066536	130.712250286713	81	55	1
772	-151.490733743703	117.589710646309	70	47	0
773	-146.652083830093	104.451452068985	77	67	1
774	-142.364185013983	90.4017071221024	62	44	1
775	-136.17979197239	69.7985678073019	82	58	1
776	-129.444548690866	50.1069325609133	60	70	1
777	-124.605743312277	36.9687015842646	57	59	0
778	-120.289816541597	23.846197036095	61	70	1
779	-115.973861025646	10.7236973475665	78	69	0
780	-111.134963125573	-2.41451682522893	91	65	4
781	-106.818948548113	-15.5370062524453	107	76	3
782	-102.502905225498	-28.6594908237457	90	79	2
783	-98.2147030658671	-42.7091861078516	93	91	2
784	-93.9264700721251	-56.7588765351102	106	81	2
785	-89.6103384280577	-69.881346527487	69	73	6
786	-85.2941780391266	-83.0038116620854	80	73	7
787	-80.455064044625	-96.1419874327257	81	85	2
788	-76.1388445949415	-109.264442306012	81	64	2
789	-71.8225964007434	-122.386892320588	77	68	2
790	-66.9833898870274	-135.525051285513	75	66	1
791	-62.1441514854087	-148.663204247132	68	60	2
792	-57.304881196178	-161.801351203583	66	66	1
793	-52.4655790195102	-174.939492155798	64	52	0
794	-47.1033090910641	-188.093338434584	43	58	0
795	-41.7131477471557	-200.319961837493	71	47	0
796	-33.3803022454958	-219.131345892325	54	50	0
797	-27.4949703007587	-232.300875263289	51	51	0
798	-21.5817484994186	-244.543180339038	61	42	0
799	-12.2028293186449	-263.38593649026	51	51	0
800	-5.79441849107388	-276.571140976623	66	71	0
801	0.641880190582015	-288.829119618051	58	49	0
802	7.62901151925325	-300.175576944835	57	46	0
803	14.5883375999983	-312.449238060042	61	56	3
804	21.547704960627	-324.722887307405	75	50	0
805	28.5071136013139	-336.996524693444	67	41	0
806	35.4665635220008	-349.270150210708	75	46	1
807	42.9768481297069	-360.632248354144	57	60	0
808	50.4593384071486	-372.92154855933	58	55	0
809	57.4189134978224	-385.195136754774	69	54	1
810	64.4063617952634	-396.541497328319	60	44	1
811	71.3660178470309	-408.815061779693	58	52	0
812	81.8194932900369	-426.761778318323	56	60	0
813	92.2730592150474	-444.70846813824	75	46	0
814	99.232878785464	-456.981985116377	69	45	0
815	106.220561978698	-468.328274405561	63	51	0
816	113.180462508812	-480.601767638698	64	52	0
817	120.140404317877	-492.875249005854	69	65	1
818	127.100387405604	-505.148718507029	67	51	0
819	134.583386943152	-517.437865070067	70	60	0
820	142.094244821928	-528.799782107584	56	58	0
821	149.054353076266	-541.07321428135	57	51	0
822	156.014502608974	-553.346634590067	68	70	1
823	163.002502760792	-564.692827117629	69	42	0
824	169.962733251858	-576.966223680414	67	40	0
825	176.923005020886	-589.239608377218	57	56	0
826	183.883318067994	-601.512981208041	70	50	1
827	190.843672392773	-613.786342171952	62	56	0
828	197.831869349058	-625.132475297898	58	66	0
829	208.286437230767	-643.078868681565	44	55	0
830	218.713299028808	-661.952451351099	70	59	0
831	225.673858143797	-674.225752968341	70	55	1
832	233.185247131332	-685.587503479794	64	50	0
833	240.66888536216	-697.876456359401	55	42	0
834	247.629569639626	-710.149720648304	57	56	1
835	254.618083545589	-721.49575700704	70	68	2
836	261.578848779202	-733.768997549079	53	65	0
837	268.53965528938	-746.042226223275	59	55	0
838	275.5282866364	-757.388226933777	67	56	1
839	282.489174102317	-769.66143186111	59	49	0
840	289.450102844683	-781.934624920599	71	50	0
841	296.438851632236	-793.280589985661	55	57	0
842	303.399861329526	-805.553759298287	68	49	1
843	310.360912303149	-817.826916744001	84	52	0
844	317.349778530071	-829.172846159898	63	50	0
845	324.310910458327	-841.445979856886	51	61	1
846	331.272083662334	-853.719101686031	62	56	0
847	338.784083968319	-865.080659240484	74	67	1
848	346.268357696128	-877.369419332594	73	51	0
849	356.696438234125	-896.242649742402	56	70	0
850	367.152376610669	-914.188637221232	70	54	1
851	374.113798799866	-926.461686113849	48	51	1
852	381.075262264756	-938.734723137692	61	61	1
853	388.03676700464	-951.007748292759	68	54	0
854	394.503040956683	-962.337888431735	67	52	0
855	399.951046131551	-972.709489724599	77	51	0
856	404.380771326076	-982.122556186281	52	54	1
857	407.819959897548	-989.64987478964	54	60	0
858	409.717816711636	-996.203009398654	51	53	0
859	411.092646849516	-1002.74048824795	67	53	0
860	412.495233847352	-1008.3507502554	65	46	0
861	414.504114106647	-1011.19501726702	76	63	1
862	417.586816836498	-1013.14337518997	65	44	1
863	420.697272518708	-1014.16451456677	66	67	0
864	423.890978261654	-1012.40400270745	67	56	0
865	425.626576347859	-1006.88766420633	61	42	0
866	424.25172284327	-1000.35019030236	51	39	1
867	420.729245451512	-995.604534319602	71	41	1
868	416.683744351787	-990.843221202493	73	50	0
869	412.693756734254	-984.227471529506	74	52	0
870	408.759288070374	-975.757285338826	75	34	2
871	404.301806938834	-967.271439616568	68	56	0
872	399.321316379297	-958.769932705909	62	52	1
873	393.845575989282	-949.32554647699	74	49	0
874	387.87459291378	-938.938278933056	73	55	1
875	381.380615570291	-928.535344168544	63	68	0
876	371.392080001417	-912.459484792314	74	50	0
877	361.954405722034	-895.472045851871	48	50	0
878	355.488326329796	-884.141853851266	59	51	1
879	348.499264762446	-872.79598907195	51	54	0
880	341.510241277749	-861.450112401508	58	55	1
881	334.549026001419	-849.177007639781	67	44	0
882	327.092610568856	-835.961009639315	59	66	0
883	319.608469213825	-823.672214194201	71	59	1
884	312.647382292431	-811.399072123691	74	51	0
885	309.180742283643	-804.798888558522	65	56	0
886	301.696710100514	-792.510060383938	65	45	0
887	290.746137684153	-773.621019321494	70	57	0
888	283.785220395192	-761.347828073427	50	46	0
889	276.824344382854	-749.074624958448	56	64	0
890	269.863509647432	-736.801409974694	69	65	0
891	262.874929630838	-725.455399210565	63	45	1
892	256.409386320738	-714.125050503761	72	56	0
893	249.916088866943	-703.721907626837	54	63	1
894	243.422823827597	-693.318754496984	47	66	0
895	237.480378478125	-682.004051345401	66	45	0
896	227.520786193432	-665.000625478104	63	42	1
897	217.038284805079	-647.981496644206	61	68	0
898	210.077796796861	-635.708179891109	66	60	0
899	203.145150312164	-622.507635279559	67	63	0
900	195.661760228453	-610.218613438308	73	38	0
901	188.150610687037	-598.856793919578	62	58	2
902	181.190290718572	-586.583427983336	57	46	0
903	174.230012028129	-574.310050179251	60	44	1
904	167.269774615881	-562.036660508253	65	62	1
905	160.30957848148	-549.763258971274	59	58	0
906	153.321611972235	-538.4170614779	66	50	0
907	146.361496796599	-526.14363619592	70	54	0
908	139.401422899216	-513.870199048892	80	43	0
909	132.413573835685	-502.523965911008	60	57	0
910	125.453580897418	-490.250505018979	72	50	0
911	118.493629237753	-477.977032260038	65	41	0
912	107.516899817041	-460.014716574922	53	50	0
913	96.5402651603217	-442.052371537313	61	48	1
914	89.5804799474427	-429.778849586844	57	69	0
915	82.6207360137487	-417.505315771326	63	54	2
916	75.6332039117115	-406.158985873684	48	51	1
917	68.1505805168999	-393.869731252082	64	53	1
918	60.6680013314472	-381.580462988466	65	52	0
919	53.7084238463431	-369.306879981421	69	54	2
920	46.7488876406569	-357.033285110258	54	50	0
921	39.7615550560877	-345.686894099228	62	56	1
922	32.8020998120192	-333.413275485858	56	68	0
923	25.8426858478342	-321.139645005576	67	50	0
924	18.8833131635329	-308.866002662107	70	63	0
925	11.923981759639	-296.592348450795	60	55	0
926	1.99408550537191	-278.6611579936	63	49	0
927	-7.90787592518609	-259.802727686241	70	58	1
928	-14.3441021770705	-247.544735021889	63	47	0
929	-20.2573485792964	-235.302440169267	77	73	1
930	-26.1427066950127	-222.132920997217	71	49	0
931	-32.0558808689821	-209.890608780086	67	63	0
932	-37.9690196161973	-197.648287873715	65	58	0
933	-43.8542659488739	-184.478742673993	56	61	0
934	-49.216540250578	-171.324900413863	59	50	0
935	-54.0558472408447	-158.186763096601	82	55	1
936	-59.4180530502927	-145.032906953245	71	68	0
937	-64.257294693205	-131.894757023081	72	49	0
938	-68.573576885683	-118.772315118462	84	52	2
939	-73.4127563249785	-105.63415378239	79	64	4
940	-77.7289794571698	-92.5117016173899	70	67	2
941	-82.0451738446718	-79.3892445927486	82	59	1
942	-88.7808717752923	-59.6976916892454	82	69	5
943	-94.9935845378786	-40.0218443647027	93	70	4
944	-99.3096639457508	-26.8993679024279	77	87	8
945	-104.148629601405	-13.7611681604758	73	74	2
946	-108.464649948059	-0.638681439682841	94	96	7
947	-112.780641549441	12.4838101426139	68	69	3
948	-117.591639997612	26.5492422711104	75	79	1
949	-121.879695761891	40.5989596927539	70	71	0
950	-125.672690556385	53.7057452015579	57	54	0
951	-129.988565089938	66.8282562177628	88	48	1
952	-134.304410878161	79.9507720917463	70	67	2
953	-138.620227920648	93.0732928235084	77	48	0
954	-142.936016217398	106.195818415843	66	52	0
955	-147.251775768586	119.318348867819	67	59	1
956	-152.090404060495	132.456608611159	66	51	0
957	-156.406104549067	145.579149321653	61	46	1
958	-160.721776291612	158.701694890857	57	49	1
959	-165.56031206029	171.83997143805	70	60	0
960	-172.295165507123	191.531670492142	74	47	1
961	-178.507063860714	211.207653496414	64	55	0
962	-182.822590301861	224.330223899335	64	49	0
963	-187.138087996747	237.452799161896	61	54	0
964	-191.453556945431	250.575379283167	50	58	0
965	-195.768997147738	263.697964261286	50	46	0
966	-200.084408603492	276.820554099977	70	57	0
967	-204.922669943364	289.958879849873	60	43	0
968	-209.733002458233	304.024427165277	46	57	1
969	-214.02042550745	318.074248221703	64	54	0
970	-218.335716747853	331.196858574636	86	54	0
971	-223.17385136243	344.335207126103	56	65	1
972	-227.489083538007	357.457827735692	59	61	0
973	-231.804286966973	370.58045320306	77	46	0
974	-236.642329055176	383.718818555586	66	44	1
975	-240.957473419025	396.841454281472	66	40	0
976	-245.272589035623	409.964094866067	66	69	0
977	-249.587675905088	423.086740308441	61	61	0
978	-256.321682476031	442.778586334549	64	33	0
979	-263.055622008338	462.470444120467	71	48	0
980	-266.875646634959	474.650155109353	65	60	0
981	-270.723559166829	485.902654389851	58	65	0
982	-274.076508445083	496.212202182971	87	66	2
983	-276.962413765665	504.651581680402	58	50	0
984	-279.35336859239	512.148007351905	82	48	1
985	-280.726526114624	518.685737678781	65	70	1
986	-281.604742673924	524.280512265861	64	46	0
987	-281.465170989046	528.916590034962	55	55	0
988	-280.858578262792	531.682496055029	71	63	0
989	-280.802749775641	533.536927181296	65	52	0
990	-280.251986179734	534.448402157985	86	63	0
991	-279.701222803269	535.35987720266	58	43	0
992	-279.673308773083	536.287092772312	76	54	2
993	-279.673308773083	536.287092772312	66	46	2
994	-279.673308773083	536.287092772312	73	56	0
995	-279.673308773083	536.287092772312	62	62	0
996	-279.673308773083	536.287092772312	66	51	0
997	-279.673308773083	536.287092772312	74	53	2
998	-279.673308773083	536.287092772312	70	49	0
999	-279.673308773083	536.287092772312	76	49	1
1000	-279.673308773083	536.287092772312	68	40	1
1001	-279.673308773083	536.287092772312	62	68	0
1002	-279.673308773083	536.287092772312	66	44	1
1003	-279.673308773083	536.287092772312	55	57	0
1004	-279.673308773083	536.287092772312	71	45	0
1005	-279.673308773083	536.287092772312	52	50	0
1006	-279.673308773083	536.287092772312	76	59	1
1007	-279.701222803269	535.35987720266	80	49	0
1008	-279.701222803269	535.35987720266	75	58	0
1009	-279.61748070427	538.141523917206	61	38	0
1010	-280.579435715277	540.954651728272	55	58	1
1011	-283.165763707366	541.96057111118	76	46	0
1012	-286.825702832022	542.07075908687	61	64	0
1013	-290.541474684374	540.326519067399	57	60	0
1014	-292.221687516489	536.664882642217	63	58	0
1015	-291.838421368157	532.013063040562	64	49	0
1016	-289.91451949114	526.386802593246	67	67	0
1017	-287.495676677499	519.817586148158	82	71	0
1018	-285.10474085575	512.321155675687	75	62	0
1019	-282.218857256637	503.881770402193	64	36	0
1020	-278.838020765805	494.499431413598	67	51	1
1021	-274.934313049831	485.101355498657	74	61	0
1022	-271.086410368327	473.848852363415	71	67	0
1023	-267.266396481544	461.669137533754	62	44	1
1024	-263.418449093355	450.416642076336	76	47	0
1025	-259.075527757814	438.221197043546	66	52	0
1026	-254.760487434105	425.098541334271	73	69	0
1027	-248.054346691119	404.479483099654	55	58	0
1028	-240.825268268527	383.844701030292	64	61	0
1029	-235.987238757953	370.706330845132	62	69	0
1030	-231.149177356972	357.56796666421	62	51	0
1031	-226.861857140088	343.518126719631	65	63	1
1032	-222.574506086763	329.468291633762	55	46	0
1033	-217.736349849845	316.329944248311	47	58	0
1034	-213.421038774075	303.207334966399	79	66	1
1035	-209.105698951811	290.084730541334	75	63	0
1036	-204.81822600984	276.034915425815	58	58	1
1037	-200.530722232128	261.985105166212	73	64	0
1038	-195.692410524643	248.846785379574	80	60	0
1039	-191.376952058752	235.724200927652	56	55	0
1040	-187.061464846309	222.601621336304	65	41	0
1041	-182.250950795889	208.536102795042	68	71	0
1042	-177.963292612403	194.486317904666	67	70	1
1043	-173.64771550399	181.363753428683	69	49	2
1044	-169.332109649316	168.241193810478	60	40	2
1045	-165.016475048673	155.118639050983	53	60	1
1046	-160.177915348613	141.980363663286	58	50	1
1047	-153.442914718064	122.2886864217	66	65	0
1048	-146.73572865926	101.669805373996	66	57	1
1049	-142.447826705	87.6200604271144	77	49	1
1050	-138.132014400908	74.4975359020755	69	52	5
1051	-133.293267345696	61.359294119291	71	58	2
1052	-128.977395979455	48.2367798518389	86	65	3
1053	-124.661495867651	35.1142704449594	80	65	2
1054	-119.822656290722	21.9760454650968	85	70	1
1055	-115.506697117118	8.85354631766677	70	69	2
1056	-111.190709198476	-4.26894797198474	79	84	1
1057	-106.87469253462	-17.3914374010637	79	88	4
1058	-102.558647125436	-30.5139219723642	102	81	0
1059	-97.7196543950122	-43.6521193450317	82	78	2
1060	-90.9840264435043	-63.3436873918399	92	72	2
1061	-86.6678780702641	-76.4661541413516	88	67	2
1062	-82.351700952102	-89.5886160330847	87	79	1
1063	-75.6159181623952	-109.280157199129	59	59	2
1064	-71.2996683969395	-122.40260667447	78	50	2
1065	-69.4029971298296	-128.955972552299	60	64	1
1066	-64.5637746722205	-142.094128516503	77	57	1
1067	-57.304881196178	-161.801351203583	74	59	0
1068	-51.9426447273581	-174.955204091966	77	50	0
1069	-49.0000458158902	-181.539983585477	69	53	0
1070	-43.6377560113324	-194.693825225346	52	58	0
1071	-35.3327861121506	-214.432428971864	72	74	0
1072	-29.4196138380794	-226.674745617434	73	59	0
1073	-23.5064061371377	-238.917053576559	47	54	0
1074	-17.6210137750022	-252.086568477564	64	48	1
1075	-11.7077338462113	-264.328859070316	62	58	2
1076	-5.27147205336951	-276.586847129278	59	47	0
1077	1.68777599401074	-288.860530271195	62	58	0
1078	8.64706532156561	-301.1342015462	63	48	1
1079	15.6063959294115	-313.407860956155	71	39	0
1080	22.5657678173739	-325.68150850106	59	60	0
1081	29.5251809853944	-337.955144179985	58	58	2
1082	36.5124737475999	-349.301552283578	67	46	0
1083	43.4719678771798	-361.575164222158	68	57	0
1084	53.9252036313992	-379.521952008829	73	58	0
1085	64.3785298680887	-397.468713084236	48	58	0
1086	71.3381875180639	-409.742277545854	66	64	0
1087	78.848678856215	-421.104310159571	64	60	1
1088	86.3313840748742	-433.393544894643	63	56	0
1089	93.2911668934394	-445.667072032578	66	63	0
1090	100.250990990957	-457.940587305464	57	57	0
1091	107.210856367601	-470.214090712368	63	65	0
1092	114.198583542777	-481.560366414487	50	46	0
1093	121.158529878943	-493.833846078254	60	50	0
1094	128.118517493887	-506.107313875109	67	48	1
1095	135.629337288439	-517.469242737629	63	63	0
1096	143.112383965752	-529.758373814635	72	58	0
1097	150.072496746958	-542.031804285012	51	56	0
1098	157.032650806708	-554.305222889408	79	40	0
1099	163.992846144713	-566.578629625961	54	54	0
1100	170.980890277948	-577.924808568321	69	61	1
1101	177.941166573903	-590.198191560805	78	54	0
1102	184.901484148111	-602.471562687308	66	70	1
1103	191.861842999991	-614.744921945035	74	62	0
1104	198.822243129776	-627.018269337714	54	47	1
1105	209.276820084953	-644.964660179801	67	56	1
1106	216.237322609872	-657.237977897748	74	57	0
1107	223.225661947508	-668.584067737684	60	59	0
1108	233.680449219304	-686.530396233313	77	54	0
1109	241.164090625185	-698.819348206744	60	62	0
1110	248.647776238213	-711.108286533505	77	61	0
1111	255.608506319579	-723.381537249312	57	46	2
1112	262.597064205445	-734.727560021915	56	51	0
1113	269.557875242841	-747.000786990859	71	51	0
1114	280.013060459692	-764.946997141466	69	53	0
1115	290.468336152844	-782.893180575222	58	61	1
1116	297.429310698644	-795.166360060684	69	52	0
1117	304.418103465403	-806.51231153775	57	58	0
1118	311.379158966243	-818.785467279144	66	50	1
1119	318.340255742776	-831.0586111499	68	45	0
1120	325.329165948846	-842.404526980594	60	61	0
1121	332.290343679837	-854.677647104487	76	60	0
1122	339.251562686753	-866.950755362399	55	58	1
1123	349.707351870369	-884.896787387319	79	58	1
1124	360.686252675077	-902.858453781344	70	51	0
1125	368.17065926356	-915.147173864767	58	53	0
1126	375.132085979567	-927.420221053995	73	56	1
1127	381.598287693108	-938.750381653197	75	51	0
1128	387.541498003935	-950.064874297939	75	48	0
1129	393.512497510994	-960.452141955495	77	53	0
1130	400.941595476586	-974.595234629698	83	57	0
1131	406.829403741634	-987.764131574892	54	38	1
1132	409.250290121359	-994.332921762019	67	51	0
1133	410.652871267463	-999.943184492178	68	53	0
1134	411.560175390565	-1004.61057564523	76	53	0
1135	413.018267595791	-1008.36640487704	65	55	2
1136	415.550182281702	-1011.22632595245	60	46	0
1137	419.183670355938	-1012.26312068664	54	68	0
1138	422.349625518487	-1011.42982627358	71	57	1
1139	424.525010314886	-1008.71079060808	53	43	0
1140	425.159041521314	-1005.01757841464	62	53	1
1141	423.728690077784	-1000.33453701902	65	50	0
1142	421.25227765314	-995.620187969878	62	47	0
1143	417.757558705343	-989.947313097306	62	52	0
1144	413.272291792324	-982.388693513349	56	48	2
1145	408.264011481311	-974.814413833432	86	46	0
1146	400.284106772509	-961.582894140854	45	55	0
1147	391.8367402968	-946.481269127689	68	47	0
1148	385.893524667888	-935.16678238567	64	61	1
1149	379.427318074449	-923.836628197692	76	66	2
1150	372.438124571752	-912.490804177709	69	49	2
1151	368.943542101246	-906.817887710407	65	51	0
1152	361.459149433358	-894.529168657959	64	43	1
1153	350.508035529521	-875.640287553892	63	55	1
1154	343.546769923414	-863.367198070511	62	53	0
1155	336.062530631723	-851.078432642855	53	60	0
1156	328.578335545841	-838.789653567597	59	64	2
1157	321.617196696578	-826.516526764259	70	41	0
1158	314.133088556991	-814.22772131674	62	50	0
1159	306.649024623563	-801.938902224414	51	59	0
1160	299.688012531784	-789.665738100186	71	59	0
1161	292.204035545466	-777.376892633736	58	51	0
1162	284.747884297627	-764.160817403346	57	45	2
1163	277.787000562414	-751.887615969405	66	60	1
1164	267.331859589322	-733.941399615258	65	56	1
1165	256.876809092879	-715.995156540535	66	55	3
1166	249.916088866943	-703.721907626837	52	50	1
1167	242.955409918097	-691.448646845296	70	49	1
1168	235.471777792845	-679.159697733819	67	54	2
1169	227.988189874799	-666.870734978467	65	56	0
1170	220.999841551704	-655.524652899243	55	55	0
1171	214.039329042833	-643.251342920586	69	61	1
1172	207.078857811633	-630.97802107688	53	42	0
1173	200.118427858106	-618.704687364399	60	51	0
1174	193.15803918225	-606.431341785006	76	52	0
1175	186.197691784299	-594.157984337769	85	48	0
1176	179.237385664193	-581.884615025483	59	65	0
1177	172.249313503155	-570.538449786603	72	46	1
1178	165.289088341	-558.265056729317	72	41	1
1179	154.834922338545	-540.318552847952	68	56	0
1180	147.84698666475	-528.972346019931	75	53	0
1181	140.886903579696	-516.698911411688	63	58	0
1182	130.432947898516	-498.752345188521	56	49	1
1183	123.445148713188	-487.406096770428	64	48	0
1184	116.4573876129	-476.059836465865	63	49	0
1185	109.497486286506	-463.786348433234	60	55	0
1186	102.537626239064	-451.512848532759	58	55	1
1187	95.5499825860607	-440.166552582756	70	71	0
1188	89.1131679779501	-427.908723486587	52	59	1
1189	82.6763917210046	-415.650884176604	70	49	0
1190	75.6888628096203	-404.304554303177	81	56	3
1191	68.7013719842071	-392.958212541416	55	52	0
1192	58.2480405987008	-375.011461851187	61	55	0
1193	47.7947996959556	-357.064684444107	67	51	0
1194	41.3304190815543	-345.73399558384	62	63	0
1195	34.866073848505	-334.403296491131	59	52	0
1196	27.8788120246609	-323.056885140948	62	51	0
1197	21.3866970220115	-312.65338048432	66	48	0
1198	15.4175639275345	-302.26556919422	80	49	0
1199	9.47630539326929	-290.950533507392	51	52	0
1200	0.536632183007896	-274.90517932456	69	48	0
1201	-8.40297161403578	-258.859805535525	69	56	0
1202	-14.3162520673359	-246.617519376799	65	45	0
1203	-20.229497094464	-234.375224530697	58	54	1
1204	-26.1427066950127	-222.132920997217	72	40	0
1205	-32.0558808689821	-209.890608780086	73	55	1
1206	-37.4739381156978	-198.591213646345	63	58	2
1207	-42.3411729744403	-186.380306366831	66	63	0
1208	-47.2083782525733	-174.169393078424	80	60	4
1209	-52.103412901517	-162.88568938151	67	47	1
1210	-56.4476287888247	-150.69047658518	67	57	2
1211	-60.7918180149863	-138.495258924551	59	66	0
1212	-65.1638426504796	-127.227252000943	78	68	1
1213	-69.5079795956262	-115.032024616376	77	67	0
1214	-73.8242257286329	-101.909576773643	78	52	2
1215	-77.6453842261108	-89.7300548339263	90	68	5
1216	-83.9139326440054	-71.908656636253	94	85	2
1217	-90.1545566778514	-53.1600327035412	90	70	2
1218	-93.9756172859925	-40.9804944479838	93	70	5
1219	-98.3195709408028	-28.7852346608415	91	93	0
1220	-102.663497934176	-16.5899700084701	94	77	3
1221	-106.484484395362	-4.41041927877814	64	85	7
1222	-110.305447112769	7.76913529168814	77	67	3
1223	-114.126386086864	19.9486936992034	81	67	2
1224	-118.470210812811	32.143976171501	66	68	0
1225	-122.84188484383	43.4120479188859	58	68	2
1226	-126.662750599033	55.5916188042611	71	66	2
1227	-130.483592610341	67.7711935285479	52	58	2
1228	-134.82731464901	79.96649436187	79	74	1
1229	-139.171010025893	92.1618000566959	58	56	0
1230	-142.991777888732	104.34138725698	72	60	0
1231	-146.812522008084	116.520978296176	56	54	2
1232	-150.661125072394	127.773357594386	74	73	0
1233	-154.481822632486	139.952956311405	74	59	0
1234	-158.3024964488	152.132558867335	67	62	1
1235	-162.646040191525	164.327891019173	72	59	2
1236	-166.98955727194	176.523228031583	63	55	0
1237	-172.734391877719	194.329044231214	82	56	1
1238	-178.974172874063	213.077812444419	73	49	0
1239	-181.393381383095	219.64696136862	62	56	0
1240	-185.21389456332	231.82659079507	68	61	1
1241	-190.958566024958	249.63243434485	67	50	0
1242	-195.301902306732	261.827803216875	71	49	1
1243	-199.64521192573	274.02317694854	64	40	0
1244	-203.988494882244	286.218555540778	71	54	0
1245	-208.33175117604	298.413938996382	82	42	0
1246	-212.152104647015	310.593595291488	67	65	0
1247	-216.467410518671	323.716203485616	65	53	0
1248	-220.810587242828	335.911600979976	57	67	0
1249	-224.630865633488	348.091269748285	63	49	1
1250	-228.973990491359	360.28667642083	60	61	0
1251	-233.317088686104	372.482087954879	71	51	1
1252	-237.137292924977	384.661769199185	65	46	0
1253	-240.957473419025	396.841454281472	64	43	0
1254	-245.300494543335	409.036879312247	69	67	0
1255	-249.671395549667	420.3050936535	60	40	0
1256	-253.491502820281	432.484791210853	62	61	0
1257	-257.31158634543	444.664492606185	69	62	0
1258	-261.159555455029	455.916982290335	64	50	0
1259	-265.007502674242	467.169475812465	53	54	1
1260	-269.37828407163	478.437712297775	73	54	0
1261	-275.178041680367	494.389250722714	76	42	1
1262	-279.959962150664	509.382101166993	54	62	0
1263	-281.800142915221	517.790003431961	75	50	0
1264	-282.127593247336	524.296252998523	55	59	0
1265	-281.437256643723	529.843805590644	58	54	0
1266	-280.251986179734	534.448402157985	57	59	0
1267	-280.140329607064	538.157264434732	73	50	1
1268	-281.597218353068	541.91334863659	89	59	0
1269	-284.127715434995	544.773699764162	68	50	2
1270	-287.264804095728	544.868147134781	65	60	2
1271	-290.457725514018	543.108165686019	62	53	0
1272	-292.660786142398	539.462271255441	56	62	1
1273	-292.305437632138	533.883236066438	73	74	1
1274	-290.381537354784	528.256975376979	62	57	1
1275	-287.962696482253	521.687758632004	58	62	3
1276	-285.048910923942	514.175586730242	54	58	0
1277	-282.685881519108	505.751942228526	92	51	0
1278	-278.893847679195	492.64500035625	45	42	1
1279	-274.551019875624	480.449538039975	67	58	0
1280	-271.63717871299	472.937376215123	66	54	1
1281	-268.75123765209	464.498001022264	61	51	2
1282	-265.865284277825	456.05862798728	72	47	0
1283	-262.979318590253	447.619257112965	65	50	0
1284	-260.121249531279	438.252672865056	70	49	0
1285	-256.740304759063	428.870353192091	73	54	1
1286	-253.359344036784	419.488036461174	68	56	0
1287	-250.5012316184	410.121459408663	63	47	1
1288	-247.643105494906	400.754884515889	63	50	2
1289	-244.262099168962	391.372575760819	69	50	0
1290	-240.853172582109	382.917485488579	61	53	1
1291	-238.489968699636	374.493868565187	60	57	2
1292	-236.126754523779	366.07025313843	76	53	1
1293	-233.24065951677	357.630904577672	63	50	2
1294	-230.354552196804	349.191558178514	63	47	0
1295	-227.44053150015	341.679429478012	78	57	0
1296	-225.049373221816	334.183036489412	77	52	0
1297	-222.658205813495	326.686645000242	69	42	0
1298	-220.267029274721	319.190255010501	58	51	1
1299	-217.84794486023	312.621082063764	72	59	0
1300	-213.971813649638	302.295851579867	72	47	0
1301	-210.15145619394	290.116193844005	69	55	1
1302	-206.770266826963	280.733917851932	60	56	0
1303	-204.818226010073	276.034915425815	63	45	1
1304	-202.921970968833	269.481482860632	63	46	1
1305	-196.215294083697	248.862515316345	64	62	0
1306	-189.013552689517	227.300614880398	61	56	1
1307	-186.622251810622	219.804245881736	60	60	1
1308	-181.811732603586	205.738727939315	52	47	0
1309	-174.581945502025	185.104070052505	71	58	0
1310	-170.294234243338	171.054293800145	60	61	1
1311	-166.006492149376	157.004522403702	58	41	1
1312	-161.167937903316	143.866245813668	75	58	1
1313	-156.852249468502	130.743700232357	73	53	0
1314	-152.536532287835	117.621159510687	58	48	1
1315	-147.697885518777	104.482899723575	68	57	0
1316	-143.382109275437	91.3603692604229	71	57	1
1317	-139.066304286651	78.2378436559811	76	63	0
1318	-134.227564994886	65.0996006745845	79	57	3
1319	-129.911700943951	51.9770853295922	73	61	1
1320	-125.595808147395	38.8545748423785	75	56	1
1321	-120.756976333912	25.7163486648351	74	80	2
1322	-116.441024475615	12.5938484398648	82	84	0
1323	-112.152917138417	-1.45586250163615	61	87	2
1324	-107.341863757931	-15.5212874496356	106	89	1
1325	-103.025822006399	-28.6437725611031	83	79	2
1326	-98.7097515098285	-41.7662528119981	104	86	4
1327	-94.3936522683362	-54.8887282023206	83	85	4
1328	-90.0775242817472	-68.0111987357959	82	78	4
1329	-85.2384444849449	-81.1493805060163	97	79	0
1330	-78.50269042328	-100.840926712379	68	78	3
1331	-71.7668693289743	-120.532461158	71	75	0
1332	-67.4505944765406	-133.654906310141	87	55	2
1333	-65.5539113392588	-140.208270271309	69	58	2
1334	-60.7146624475718	-153.346421433613	72	63	0
1335	-52.9327952536987	-173.069348975085	58	58	0
1336	-47.5705294311047	-186.223195912316	71	56	0
1337	-42.7311657888931	-199.36132485047	63	55	0
1338	-37.3688314741012	-212.515157903545	60	59	1
1339	-31.4556678001536	-224.75747746136	68	56	0
1340	-25.5424686995684	-236.999788331799	72	49	0
1341	-19.1341421041288	-250.185014003888	68	51	1
1342	-12.6979245641269	-262.443013848737	54	57	0
1343	-6.26166867162101	-274.701003476977	73	43	0
1344	0.697573250159621	-286.974688312039	71	62	0
1345	7.6847013880033	-298.321145616472	69	65	0
1346	14.6440242723329	-310.594806710258	66	66	0
1347	21.6033884366043	-322.868455936201	69	44	0
1348	28.5627938808175	-335.142093298025	64	66	0
1349	35.5222406051471	-347.415718793869	75	55	0
1350	42.5095655568875	-358.762116705067	82	66	0
1351	52.9627898414619	-376.708907017484	60	61	2
1352	59.9223786476068	-388.982490966097	64	38	2
1353	67.4049700454343	-401.271760254167	67	56	1
1354	78.381372647942	-419.234182807617	72	64	2
1355	81.8751491646399	-424.907346747816	47	44	0
1356	88.8349044192	-437.180881507695	73	42	0
1357	99.2885266719968	-455.127553492785	77	51	0
1358	102.782361912599	-460.800699610263	77	58	0
1359	109.742239405983	-473.074198761024	67	42	0
1360	120.196042621159	-491.020817314275	75	46	3
1361	127.678995996132	-503.309976575896	60	51	0
1362	135.161993579881	-515.599122192711	69	52	0
1363	142.149873095739	-526.945350340568	54	49	0
1364	149.10997815372	-539.218782494776	61	60	0
1365	156.070124490245	-551.492202781141	64	49	0
1366	163.030312104733	-563.765611201525	52	63	0
1367	169.990540997649	-576.039007754996	57	52	0
1368	180.444864408637	-593.985472362489	59	63	0
1369	190.899278298544	-611.931910252199	72	56	0
1370	198.382658612332	-624.22094040364	51	67	0
1371	205.866083133733	-636.509956909344	65	55	1
1372	212.85435896425	-647.85606453754	71	53	1
1373	219.814876534394	-660.129376283847	73	51	0
1374	226.775435382151	-672.402676164173	65	61	0
1375	233.763828655588	-683.748748144135	55	55	0
1376	240.724468459608	-696.022024278529	60	61	1
1377	247.685149541008	-708.29528854508	69	44	0
1378	254.673660256318	-719.641324880533	65	43	0
1379	261.634422293806	-731.91456540022	53	39	0
1380	268.59522560786	-744.187794053927	60	58	1
1381	275.556070199003	-756.461010836996	75	68	1
1382	282.516956066771	-768.734215755016	50	58	1
1383	289.505663580378	-780.080192686059	70	59	0
1384	296.466630403476	-792.353373856284	66	61	2
1385	306.922046219232	-810.299515285529	73	44	0
1386	317.377552510006	-828.245629996061	67	41	0
1387	320.844225924811	-834.845806406811	66	61	1
1388	327.833149276208	-846.191717986949	68	49	1
1389	334.822110710258	-857.537617675029	72	51	0
1390	341.783341833157	-869.810721673071	65	58	0
1391	352.734402369824	-888.699625601061	73	54	0
1392	360.21875986841	-900.988360228948	64	50	0
1393	367.180139184115	-913.261420980096	74	70	1
1394	374.141559775337	-925.534469860606	75	54	0
1395	381.103021642193	-937.807506874204	55	66	0
1396	387.541498003935	-950.064874297939	58	63	1
1397	393.484740989283	-961.379358237609	72	67	0
1398	399.455771799199	-971.766617182642	67	55	0
1399	404.408525332343	-981.195339889266	71	69	0
1400	407.819959897548	-989.64987478964	58	61	1
1401	410.213096380816	-997.145880674943	72	51	0
1402	411.587927656714	-1003.68335934635	77	62	0
1403	414.55961726408	-1009.34058466367	60	44	0
1404	418.632885469939	-1013.17468312755	58	53	0
1405	421.771091394708	-1013.26860542968	51	51	0
1406	424.441761933325	-1011.4924396174	69	52	1
1407	426.121860764048	-1007.83053359576	62	58	0
1408	425.73757335858	-1003.17879882455	51	63	0
1409	423.261156967608	-998.464450986125	64	61	0
1410	419.766432921286	-992.791577815078	72	56	0
1411	415.253407671058	-986.16017674841	70	56	0
1412	408.291764728958	-973.887197514996	59	56	0
1413	400.834889876773	-960.671334001236	62	58	0
1414	394.836116690771	-951.211292937398	63	53	0
1415	388.865128398	-940.824026843533	60	51	0
1416	382.398904791626	-929.493877377361	64	67	1
1417	375.904955899692	-919.090933942236	66	58	0
1418	369.934061255364	-908.703640219755	64	51	0
1419	363.467939462513	-897.373460824601	61	53	0
1420	357.001853047404	-886.043271193281	69	50	1
1421	350.535802010156	-874.713071325794	60	46	0
1422	343.546769923414	-863.367198070511	68	42	0
1423	336.557775919558	-852.021312923171	74	61	1
1424	329.596591267444	-839.748199691996	66	65	0
1425	318.645767159527	-820.859233281575	69	41	0
1426	307.667266537377	-802.897453709505	59	48	1
1427	300.706249919022	-790.624291290529	65	47	0
1428	293.250047888723	-777.408231518231	77	51	0
1429	285.766112177982	-765.119374248199	71	67	0
1430	278.805223915493	-752.846174519509	59	52	1
1431	271.844376930152	-740.572962924838	63	66	0
1432	264.883571221551	-728.29973945953	69	48	0
1433	257.399807940819	-716.010830366984	61	52	0
1434	249.916088866943	-703.721907626837	64	59	1
1435	242.955409918097	-691.448646845296	70	54	0
1436	235.966979530698	-680.102590240538	57	56	1
1437	229.006381538231	-667.829305713996	54	61	1
1438	222.045824823086	-655.556009317748	68	50	0
1439	215.08530938538	-643.282701055519	68	50	0
1440	204.630713671795	-625.33632440865	64	43	2
1441	194.176208436373	-607.389921043068	67	64	1
1442	186.692872085958	-595.100882832892	71	45	0
1443	179.209579943272	-582.811830977909	77	53	0
1444	172.249313503155	-570.538449786603	63	59	1
1445	165.261279426632	-559.19227265846	61	51	1
1446	158.301093944872	-546.918867722154	59	52	0
1447	151.340949741134	-534.645450919867	59	53	0
1448	144.353033109743	-523.299238148145	69	37	0
1449	137.39296986477	-511.025797600858	57	49	1
1450	130.432947898516	-498.752345188521	55	41	0
1451	123.47296721075	-486.478880909272	57	55	0
1452	115.990057799907	-474.189713588916	77	40	0
1453	108.507192597957	-461.900532623753	42	55	0
1454	101.547338675708	-449.627031031065	69	52	0
1455	91.0937222340726	-431.680364297703	57	50	0
1456	80.6401962740347	-413.733670845628	69	47	0
1457	73.6805058702594	-401.460121776909	63	64	0
1458	66.7208567459602	-389.186560841277	66	59	1
1459	59.7334157996811	-377.840203803033	79	62	1
1460	52.7738476363593	-365.566619125195	69	53	0
1461	45.81432075263	-353.293022582307	50	48	1
1462	34.8382350433385	-335.330512211658	80	62	1
1463	23.8622441003099	-317.367972491309	61	68	3
1464	16.9028836671496	-305.094326756895	68	50	1
1465	10.4665128796478	-292.836373393424	71	49	0
1466	4.03018044441706	-280.578409814276	57	59	0
1467	-2.40611363854259	-268.320436023176	70	52	0
1468	-8.84236936923116	-256.062452018261	73	53	0
1469	-15.2785867475322	-243.804457802325	82	57	1
1470	-21.7147657732712	-231.546453369781	57	51	0
1471	-30.5706271734671	-212.719383743592	68	57	0
1472	-38.9034702506033	-193.908004916273	74	51	0
1473	-44.26577294647	-180.754169283435	63	55	0
1474	-49.6280406098813	-167.600326374173	54	44	0
1475	-57.4099108962109	-147.877404680476	77	55	1
1476	-64.6687760316418	-128.17018114496	69	55	0
1477	-68.9850524803624	-115.047738702968	96	63	2
1478	-73.3013001842191	-101.925291400403	81	59	0
1479	-78.1404431167757	-88.7871240694076	100	80	5
1480	-82.9795541613712	-75.6489507351071	73	64	3
1481	-87.2957124889945	-62.5264877732843	77	57	6
1482	-93.5084368470125	-42.8506427872926	91	89	4
1483	-100.244015002158	-23.1590697290376	89	74	5
1484	-105.082972894423	-10.020868787542	83	90	5
1485	-109.398985925945	3.10161901265383	91	92	2
1486	-113.714970212081	16.2241116715595	51	61	2
1487	-118.030925753003	29.3466091910377	82	58	3
1488	-122.318976696348	43.3963271519169	72	69	2
1489	-126.606996805058	57.4460499724373	68	52	3
1490	-130.922864023305	70.5685620671138	71	67	3
1491	-135.761605818756	83.7068014079705	56	60	1
1492	-142.496757755813	103.398448384367	80	66	1
1493	-146.812522007967	116.520978296176	73	53	0
1494	-151.12825751421	129.643513067625	82	65	0
1495	-157.863254608237	149.335186920129	70	55	0
1496	-162.178917464335	162.457734109834	80	58	0
1497	-166.494551574637	175.580286156386	67	49	2
1498	-170.810156938911	188.70284306258	65	55	0
1499	-175.125733556924	201.825404827483	72	49	1
1500	-179.964169038169	214.963699377142	66	47	0
1501	-184.27968659281	228.086271401495	67	59	0
1502	-188.595175401075	241.208848283626	79	44	0
1503	-193.433518357924	254.347159635276	67	51	1
1504	-197.748948102409	267.469746776856	80	57	0
1505	-202.064349100459	280.592338776216	73	64	0
1506	-206.379721352016	293.714935631491	77	56	0
1507	-210.667167687265	307.764752911404	57	46	0
1508	-215.477458001347	321.830307425	74	68	0
1509	-219.792740355129	334.952919396572	62	54	1
1510	-224.107993962127	348.075536226854	74	61	0
1511	-228.423218822456	361.198157915846	55	50	0
1512	-232.738414935593	374.320784462616	56	65	0
1513	-237.576449259766	387.459151014686	64	70	0
1514	-244.310576352	407.150976045057	58	49	0
1515	-251.044636406179	426.842812834308	71	53	0
1516	-255.882546312758	439.981202189811	59	59	1
1517	-260.225474325009	452.176643960178	67	56	0
1518	-264.073427942931	463.429136524908	60	57	1
1519	-267.398503153352	474.665893988684	73	51	0
1520	-270.228615530417	484.959699545056	68	50	0
1521	-273.114537268586	493.399076161906	64	43	0
1522	-276.000446693506	501.838454941288	69	48	0
1523	-278.39140505658	509.33488001395	73	59	1
1524	-280.287416791543	515.888350477442	76	68	1
1525	-281.660571328248	522.426081163809	78	41	1
1526	-281.493085331633	527.989374477416	64	71	0
1527	-280.307814449305	532.59397102613	71	46	2
1528	-279.150459646014	536.27135231439	73	52	1
1529	-279.066717873444	539.052999037318	68	46	1
1530	-280.551521445101	541.88186730165	69	50	0
1531	-283.082019206486	544.742217809893	49	65	0
1532	-286.741955988109	544.852405749261	68	56	1
1533	-290.457725514018	543.108165686019	64	59	0
1534	-292.716619795654	537.607840199955	56	53	0
1535	-291.894254530373	530.158631994389	67	46	0
1536	-288.952566500288	523.573672730476	42	46	0
1537	-286.038784123026	516.061500104144	50	52	2
1538	-283.180819824513	506.694898585789	62	47	0
1539	-279.827901695855	496.385343229398	47	51	2
1540	-275.952110835176	486.060050819069	81	58	0
1541	-272.132123611053	473.880331193097	60	58	0
1542	-267.817165355897	460.757660905831	63	65	0
1543	-262.979318590311	447.619257112034	70	71	1
1544	-258.664301269397	434.496597082354	67	60	1
1545	-251.958196512889	413.877532129176	67	54	0
1546	-244.729155200534	393.242742853239	71	58	0
1547	-242.310156494903	386.673554607667	75	52	0
1548	-237.995003797114	373.550917791203	60	59	0
1549	-231.288687348424	352.931888944469	66	55	0
1550	-226.478489117697	338.866315213032	76	53	0
1551	-221.64035700704	325.727963020094	63	53	0
1552	-217.325068933656	312.605349417776	64	48	0
1553	-213.009752113838	299.482740672305	66	54	0
1554	-208.199423913204	285.417189735919	60	57	0
1555	-203.389061510272	271.351644800045	63	47	1
1556	-199.073653221654	258.229051709175	86	51	1
1557	-194.786109375418	244.179247928783	68	53	0
1558	-190.498534693499	230.129449005239	79	45	0
1559	-186.183038079354	217.006870492361	60	43	0
1560	-181.344623773824	203.868568698876	62	59	0
1561	-176.506177578645	190.730272910558	68	52	0
1562	-172.190591583611	177.607710053213	78	59	1
1563	-167.874976842431	164.485152053647	48	65	0
1564	-163.036438123672	151.346873069182	66	62	2
1565	-158.197867515613	138.208600089885	77	60	0
1566	-153.387148254551	124.143117545173	71	54	0
1567	-146.679965442687	103.524236502126	78	57	0
1568	-142.364185013983	90.4017071221024	67	71	0
1569	-140.467735676561	83.8483057366684	71	64	0
1570	-134.25544358918	64.1723851077259	68	57	1
1571	-127.520181155298	44.4807532215491	88	39	2
1572	-123.204272157105	31.3582454342395	83	71	1
1573	-118.888334413758	18.2357425065711	79	63	1
1574	-114.049455184897	5.09752472862601	73	66	4
1575	-109.733458379982	-8.02496793866158	92	70	4
1576	-105.445304472814	-22.0746713224798	85	91	3
1577	-100.634202053712	-36.140087870881	84	64	3
1578	-96.3181153558544	-49.2625654237345	103	97	5
1579	-92.0019999129581	-62.3850381150842	88	90	2
1580	-87.6858557251981	-75.5075059467927	83	77	4
1581	-83.3696827926324	-88.6299689207226	81	67	4
1582	-79.0534811152611	-101.752427035011	76	81	2
1583	-72.3176607575733	-121.443962326273	73	57	1
1584	-65.0588431192446	-141.151199426502	78	51	2
1585	-62.6392212959472	-147.720275456086	67	66	3
1586	-57.7999537336291	-160.858423014171	78	60	0
1587	-50.5409926009015	-180.565633092076	62	67	1
1588	-45.1787087820703	-193.7194767287	75	56	1
1589	-42.2360850726836	-200.304251174442	71	77	0
1590	-36.3229539005551	-212.546577954665	78	53	1
1591	-27.4671172456001	-231.373659645207	83	63	2
1592	-21.5538968193578	-243.615964715369	79	72	1
1593	-15.6406409663614	-255.858261096291	60	58	0
1594	-9.20440426166169	-268.116255430505	78	59	1
1595	-2.24518231465481	-280.389945336618	69	59	1
1596	4.19113255816046	-292.647918450646	71	50	0
1597	10.6274857833632	-304.905881349929	76	60	0
1598	21.0525946265552	-323.779968779534	71	52	1
1599	32.0285924116615	-341.742515381426	62	43	0
1600	39.5388538858388	-353.104619870894	70	66	2
1601	46.4983631953364	-365.378226705827	52	46	0
1602	53.4579137845431	-377.651821674779	69	63	0
1603	60.4453384953085	-388.99818902649	75	57	0
1604	67.4049700454343	-401.271760254167	71	56	0
1605	74.3646428749198	-413.545319614001	62	42	0
1606	81.3521850340767	-424.891651325859	68	64	0
1607	88.3119388240157	-437.165186942555	72	67	2
1608	95.2717338933144	-449.438710694201	65	58	0
1609	102.25939349999	-460.785006762482	72	50	0
1610	109.7422394061	-473.074198761024	79	62	0
1611	117.225129521219	-485.363377114758	57	65	1
1612	124.185091036721	-497.636851675808	77	46	0
1613	131.145093831234	-509.910314369015	58	47	0
1614	142.122058957466	-527.872566224076	83	52	0
1615	153.09911884676	-545.834788725711	78	56	1
1616	160.087098118674	-557.180986313149	65	57	1
1617	167.047307037981	-569.454387936741	61	49	0
1618	174.007557235134	-581.727777694352	57	52	0
1619	180.967848710425	-594.001155584119	56	54	1
1620	187.928181463794	-606.274521607906	62	46	1
1621	194.888555495127	-618.547875761986	64	60	0
1622	201.84897080384	-630.821218051016	69	56	0
1623	208.837226239266	-642.167332482524	62	60	0
1624	215.797722505464	-654.440651026554	64	60	0
1625	222.758260049159	-666.71395770181	52	55	0
1626	229.74663292733	-678.060036487877	71	66	0
1627	236.707251427695	-690.333319419064	61	59	1
1628	244.190908464836	-702.622265919112	63	63	0
1629	251.702398751921	-713.983982712962	54	50	0
1630	262.157423048222	-731.930238626897	83	58	1
1631	272.612537821347	-749.87646782212	57	62	0
1632	279.573403715971	-762.149677810259	66	55	1
1633	286.534310887451	-774.422875929624	80	49	0
1634	293.495259335672	-786.696062182076	56	53	0
1635	300.456249060226	-798.969236566685	60	64	0
1636	307.445056325058	-810.315182934515	75	46	0
1637	314.433901673008	-821.66111741215	51	56	0
1638	321.395012030436	-833.934256169945	50	69	0
1639	328.35616366379	-846.207383060828	61	60	1
1640	335.317356573243	-858.480498081073	66	60	1
1641	342.278590758797	-870.753601235338	76	64	2
1642	349.267632901378	-882.099476304837	79	54	1
1643	356.751968175173	-894.388217288069	64	62	0
1644	364.236347654252	-906.676944625564	68	47	0
1645	371.197748273204	-918.949998578057	66	52	0
1646	378.159190167673	-931.223040661775	51	53	0
1647	385.148431808513	-942.568854603916	74	61	1
1648	391.61468429683	-953.898999433033	63	50	0
1649	397.55794357718	-965.213477537036	68	53	1
1650	404.464033353259	-979.340907289647	55	50	2
1651	409.333548693394	-991.551272854209	67	57	0
1652	411.203656399332	-999.031623046845	54	48	1
1653	412.57848995144	-1005.56910136063	71	46	0
1654	414.008831709274	-1010.2521465309	62	44	0
1655	416.540748207073	-1013.11206700094	65	54	0
1656	420.17423808598	-1014.14886087831	60	55	0
1657	423.863228697912	-1013.33121903986	58	59	0
1658	426.038613378129	-1010.61218262557	68	49	0
1659	426.67264344974	-1006.91897023097	52	74	0
1660	425.765322618303	-1002.25158247445	72	49	0
1661	423.288906798989	-997.53723464068	64	53	2
1662	419.766432921286	-992.791577815078	81	54	0
1663	413.272291792324	-982.388693513349	49	60	0
1664	406.310661099851	-970.115710891783	57	41	1
1665	401.357917910442	-960.686990101822	60	58	0
1666	395.882170503843	-951.24260655418	71	55	0
1667	389.388154064887	-940.839684420265	56	59	0
1668	382.921929106698	-929.509535748512	54	42	0
1669	376.455739526078	-918.179376842454	72	45	2
1670	369.466563711467	-906.833547738381	70	53	1
1671	362.505189724208	-894.560490492731	61	41	0
1672	355.020838331082	-882.271759637631	63	42	1
1673	347.536531143298	-869.983015132137	72	63	0
1674	340.575283911778	-857.70992056746	79	58	0
1675	333.614077956241	-845.436814134009	81	62	1
1676	326.129900454893	-833.148030532524	65	46	0
1677	318.645767159527	-820.859233281575	70	47	1
1678	311.684687961184	-808.586089529097	73	52	1
1679	304.723650038824	-796.31293390505	63	49	0
1680	293.773054061807	-777.423900866881	84	44	0
1681	282.79477586539	-759.462054624222	65	63	0
1682	279.300444366119	-753.78906176053	62	45	0
1683	271.816592427669	-741.500179025345	51	51	1
1684	260.86629075883	-722.611057987437	82	58	0
1685	253.905547630973	-710.337815858424	48	49	1
1686	246.944845780381	-698.064561862499	76	53	1
1687	239.984185206471	-685.791295999661	64	52	0
1688	233.023565909942	-673.518018268049	62	61	0
1689	226.062987890851	-661.244728671387	66	53	0
1690	219.102451148967	-648.971427205019	66	57	0
1691	212.141955684754	-636.69811387267	73	69	2
1692	205.153701703646	-625.352004668675	64	55	1
1693	198.193287196627	-613.078667590395	59	53	0
1694	191.232913967164	-600.805318646133	69	57	1
1695	183.749598377268	-588.516274999827	59	54	1
1696	176.266326995101	-576.227217709646	64	45	0
1697	169.30608052871	-563.953831447288	66	65	2
1698	162.345875340223	-551.680433319882	73	54	0
1699	155.38571142999	-539.4070233237	70	50	0
1700	148.42558879836	-527.1336014634	60	41	0
1701	141.437693047454	-515.787383628078	61	52	0
1702	130.983737620874	-497.840818708763	64	56	0
1703	120.529872675019	-479.894227071665	69	55	0
1704	113.046984025277	-467.605054316111	66	55	0
1705	105.564139584196	-455.315867917612	67	61	1
1706	98.5764814319555	-443.969577076845	54	54	2
1707	91.6166871648165	-431.69605853688	88	58	0
1708	84.6569341768045	-419.42252812814	65	51	0
1709	77.6972224679776	-407.14898585435	63	61	0
1710	70.7375520385103	-394.875431715511	59	60	0
1711	63.7779228885192	-382.601865710691	53	48	0
1712	56.8183350181207	-370.328287840821	59	40	0
1713	49.830953038705	-358.981913850643	65	58	0
1714	39.377789262915	-341.035114846192	70	72	0
1715	32.4183434742154	-328.761495429091	58	56	0
1716	24.9359877803363	-316.472161756828	75	54	0
1717	17.4536762965145	-304.182814438827	72	53	0
1718	10.4943572770571	-291.909157712013	66	75	1
1719	0.56447886483511	-273.97796365805	74	61	0
1720	-5.87179456697777	-261.71998436749	61	58	1
1721	-12.3080296462867	-249.461994864047	62	48	0
1722	-18.2212846487528	-237.219702922739	56	54	1
1723	-24.1066518166335	-224.050186660141	76	52	0
1724	-30.0198345907847	-211.807877354324	54	62	1
1725	-35.9329819384729	-199.56555936113	63	57	1
1726	-41.8182373232557	-186.396017066203	85	55	1
1727	-47.1805204499979	-173.242177467793	84	49	1
1728	-54.4394818741712	-153.534972856753	53	60	0
1729	-61.6983715514652	-133.827754735015	85	70	1
1730	-66.5375914767501	-120.689601816237	64	78	0
1731	-71.3767795140157	-107.551442891359	66	76	0
1732	-75.6930110169342	-94.4289928888902	96	72	3
1733	-80.0092137752217	-81.3065380286425	81	68	0
1734	-84.8483092930983	-68.168362298049	77	73	1
1735	-89.6873729228973	-55.0301805613562	100	73	1
1736	-94.0034863044275	-41.9077100418508	88	92	1
1737	-98.3195709408028	-28.7852346608415	98	83	3
1738	-102.63562683214	-15.6627544192597	89	100	3
1739	-106.951653978438	-2.54026931989938	88	83	3
1740	-111.267652379815	10.5822206372395	64	69	0
1741	-118.003050943895	30.2738247755915	67	67	2
1742	-124.738382473995	49.9654406728223	71	73	1
1743	-129.054264322855	63.0879506086931	72	67	2
1744	-133.37011742621	76.2104654051363	75	66	0
1745	-137.685941783944	89.3329850584269	59	48	0
1746	-142.001737396058	102.455509571359	63	55	0
1747	-146.317504262319	115.578038943	56	48	0
1748	-150.633242383075	128.700573174283	82	57	0
1749	-154.948951758037	141.823112262413	75	65	0
1750	-159.236747608578	155.87287178915	59	42	0
1751	-163.524512623902	169.922636173666	58	63	0
1752	-170.25937874103	189.614331858233	78	62	0
1753	-176.994177822431	209.30603930261	68	49	2
1754	-181.832597775967	222.44433624763	75	56	0
1755	-186.148100699938	235.566910427995	57	53	0
1756	-190.463574877416	248.689489468932	78	41	0
1757	-195.301902306732	261.827803216875	70	68	0
1758	-199.617317420198	274.950392514467	72	51	2
1759	-203.932703787345	288.07298667077	66	48	0
1760	-208.770938691334	301.211317221634	71	45	0
1761	-215.505356328504	320.903091862798	62	58	1
1762	-222.239706928725	340.594878261909	83	63	0
1763	-226.554946420074	353.717497794889	81	65	1
1764	-230.870157164522	366.840122182854	60	48	0
1765	-235.18533916201	379.962751431391	54	58	1
1766	-239.500492412597	393.085385538638	67	51	1
1767	-244.310576352	407.150976045057	60	42	3
1768	-248.597763171711	421.200835961848	79	48	0
1769	-252.912826523127	434.323485180736	83	49	2
1770	-257.750720901648	447.461876930669	70	56	0
1771	-262.065725187131	460.584536409937	51	59	0
1772	-266.40861133259	472.779985195957	54	51	1
1773	-270.779382459354	484.048223295249	66	68	0
1774	-274.104420904536	495.28498663567	73	62	1
1775	-276.934500608768	505.578797227703	75	44	0
1776	-280.25950282003	516.815566024743	79	56	0
1777	-282.099678804399	525.223468548618	84	58	0
1778	-281.465170989046	528.916590034962	55	54	1
1779	-280.830664020614	532.609711618163	64	35	1
1780	-280.719007024018	536.318573878147	60	52	1
1781	-281.680961824546	539.131701930426	56	58	0
1782	-283.74444203329	540.121880938299	55	45	0
1783	-286.358685380896	540.200586652383	97	69	1
1784	-289.523693525931	539.367820045911	63	58	0
1785	-291.698838413809	536.649140674621	61	61	0
1786	-292.333354331844	532.956020540558	58	51	0
1787	-291.950087681354	528.304200951941	65	55	0
1788	-288.541378916765	519.849069080316	72	51	1
1789	-285.57176271861	514.191327860579	64	42	0
1790	-282.685881519108	505.751942228526	56	45	0
1791	-277.848138927657	492.61351983808	58	58	1
1792	-275.89628529991	487.914481882006	74	64	0
1793	-272.571244376129	476.677717290819	64	55	1
1794	-267.322217843495	459.814706468955	71	52	0
1795	-263.474268602964	448.562211008742	77	56	0
1796	-259.131345186324	436.366765973158	60	61	0
1797	-254.816302775987	423.24411026109	55	51	0
1798	-250.529138241836	409.194243872538	54	53	0
1799	-245.719076822978	395.128646141849	65	68	0
1800	-238.462064969004	375.421084103175	61	46	0
1801	-231.232883360237	354.786320029758	72	54	0
1802	-226.945560005028	340.736480086111	73	63	1
1803	-222.630305907398	327.613860543817	62	44	0
1804	-218.315023062984	314.491245860234	60	58	1
1805	-213.999711471959	301.368636034429	71	68	0
1806	-209.712267910363	287.318815520965	65	53	0
1807	-205.42479351291	273.26899986621	65	49	0
1808	-200.586511385452	260.130674068816	64	68	0
1809	-195.748197368172	246.99235427659	64	53	0
1810	-191.43273681571	233.869769823737	78	53	0
1811	-187.117247516871	220.747190229595	60	65	0
1812	-180.410404738621	200.128250395879	57	52	0
1813	-173.70349168044	179.50932231918	64	58	1
1814	-168.864990304923	166.37103612721	52	57	0
1815	-164.549352046626	153.248481907882	70	72	1
1816	-160.23368504236	140.125932545401	64	45	0
1817	-155.39509114332	126.987663158216	76	56	1
1818	-152.975782235386	120.418530715629	74	63	0
1819	-148.660041009774	107.295994312502	61	47	1
1820	-141.924923841842	87.6043372275308	65	61	0
1821	-137.636989369756	73.5545976785943	68	60	1
1822	-133.34902406286	59.504862989299	83	59	2
1823	-128.510242809425	46.3666272060946	66	59	0
1824	-124.194339040027	33.2441183365881	86	58	0
1825	-117.458973623987	13.552504086867	92	59	3
1826	-110.723541174084	-6.13909840211272	87	70	3
1827	-106.407520852517	-19.2615872928873	85	71	2
1828	-101.568554556579	-32.399789467454	83	77	0
1829	-97.2524751738529	-45.5222680978477	101	79	4
1830	-92.9363670459716	-58.6447418695316	86	71	3
1831	-86.2006895932136	-78.3363015167415	61	76	1
1832	-79.9878701933776	-98.0121340276673	81	61	4
1833	-75.6716470862157	-111.134588362649	70	65	1
1834	-70.8324670064612	-124.272752128541	81	68	1
1835	-66.5161848389544	-137.395196202211	73	61	1
1836	-61.6769425558159	-150.533348564059	84	67	2
1837	-56.3147354407702	-163.687207403593	82	57	3
1838	-51.4754278102773	-176.825347152539	70	48	0
1839	-46.1131522028591	-189.979192105122	62	60	0
1840	-40.2279038993875	-203.148740263656	62	43	1
1841	-34.8655566538218	-216.302569998428	70	52	0
1842	-29.4753208660986	-228.529176845215	64	46	0
1843	-23.5621104149614	-240.77148481831	72	59	0
1844	-17.1259209132986	-253.029491721652	57	57	0
1845	-10.689693059132	-265.287488413975	64	65	0
1846	-0.787729163479526	-284.145924921148	66	51	0
1847	9.66511957708281	-302.092825901695	64	63	0
1848	16.6522975951084	-313.439267927781	78	43	0
1849	23.611672412022	-325.71291375719	56	47	0
1850	30.5710885092267	-337.986547720619	62	64	0
1851	37.5305458861403	-350.260169818997	65	50	0
1852	44.4900445428211	-362.533780052327	62	50	0
1853	51.4774193742196	-373.880162683316	53	59	0
1854	58.4369989922852	-386.153749173507	90	47	1
1855	65.3966198897106	-398.427323798649	60	66	0
1856	72.3841121697333	-409.773670787923	75	56	0
1857	79.3438140278449	-422.047221669927	71	63	1
1858	86.3035571654327	-434.320760685019	60	58	1
1859	93.2911668934394	-445.667072032578	73	71	0
1860	100.773959064798	-457.956280400045	70	53	1
1861	108.256795445282	-470.245475120842	52	50	0
1862	118.710585049936	-488.192097486928	72	56	0
1863	129.164465135254	-506.138693136163	76	52	0
1864	136.152312462742	-517.484931477346	63	54	1
1865	143.635360605316	-529.774061634205	53	50	0
1866	151.118452956434	-542.063178146258	68	69	0
1867	158.078609945136	-554.336595033295	64	53	1
1868	165.038808211917	-566.610000055283	69	64	0
1869	172.026855051052	-577.956177279353	58	59	0
1870	178.987134276016	-590.229558556341	55	44	0
1871	185.947454779118	-602.502927966416	59	52	0
1872	192.935619062337	-613.849069544114	55	54	0
1873	199.89602052304	-626.12241521012	58	51	2
1874	206.85646326124	-638.395749009214	57	51	0
1875	213.81694727717	-650.669070939533	67	49	0
1876	220.777472570713	-662.942381004803	78	45	0
1877	228.28882753686	-674.304140576161	66	52	0
1878	235.772430597572	-686.593102512881	66	56	0
1879	242.733081053651	-698.866375248879	66	50	0
1880	249.170774512051	-711.123961356468	65	55	0
1881	255.608506319579	-723.381537249312	74	55	1
1882	266.063571700128	-741.327783030458	69	57	0
1883	276.518727556802	-759.274002093822	64	57	0
1884	283.507402883493	-770.619989220053	58	59	1
1885	290.468336152844	-782.893180575222	58	52	1
1886	297.952319000615	-795.182028876618	73	58	0
1887	305.464122775942	-806.543647387065	71	45	0
1888	312.425181205268	-818.816801412962	70	60	0
1889	319.386280910927	-831.089943569154	84	51	0
1890	326.37519382278	-842.435857679695	63	58	0
1891	333.336374482489	-854.708976089023	54	57	1
1892	340.297596418241	-866.982082630508	56	55	1
1893	347.286626768648	-878.327961091883	49	37	0
1894	354.247929657926	-890.601043885574	62	55	0
1895	361.732294971705	-902.889775774442	58	49	0
1896	368.693681876757	-915.162833971903	56	69	1
1897	375.132085979567	-927.420221053995	64	62	0
1898	382.093553970975	-939.693256372586	73	63	0
1899	388.559793897439	-951.023405950516	72	47	1
1900	394.530797252548	-961.410672146827	51	46	0
1901	400.006556210574	-970.85505713895	53	44	0
1902	404.464033353259	-979.340907289647	61	60	0
1903	407.35243502364	-987.779786910862	64	44	0
1904	409.250290121359	-994.332921762019	79	52	0
1905	411.175904007745	-999.958839348517	71	62	0
1906	412.57848995144	-1005.56910136063	64	53	0
1907	415.577933635912	-1010.29910964798	64	56	0
1908	419.706704563636	-1012.27877449524	58	66	1
1909	422.872659620713	-1011.44547970314	70	53	1
1910	425.543328618922	-1009.66931323335	57	53	1
1911	426.17735903518	-1005.97610090487	48	42	0
1912	424.747006121383	-1001.2930598706	67	47	1
1913	422.242841942352	-997.50592777133	65	70	1
1914	418.72036919446	-992.760270082392	86	41	0
1915	414.730376596854	-986.144522359595	63	54	0
1916	410.2451191984	-978.585899492726	66	59	0
1917	405.264602782147	-970.084399846382	70	65	1
1918	400.311861844209	-960.655677834526	55	43	0
1919	394.836116690771	-951.211292937398	65	55	0
1920	388.342102732335	-940.808369206265	60	46	0
1921	381.875880477775	-929.478218941949	54	56	0
1922	375.437454378174	-917.220842176117	59	51	0
1923	365.009237737511	-898.347658994608	79	62	0
1924	354.03033233434	-880.386003494263	54	64	0
1925	346.546031496429	-868.097257177345	67	56	0
1926	339.584790389985	-855.824160916731	65	52	0
1927	332.10057649808	-843.535388224758	66	51	0
1928	324.616406812333	-831.246601885185	69	54	0
1929	317.655292462383	-818.973468304612	62	65	0
1930	310.694219388883	-806.700322857127	62	63	1
1931	303.210179390328	-794.4114974197	69	61	0
1932	295.726183597813	-782.122658333741	44	50	0
1933	288.765237282147	-769.849475567229	66	57	0
1934	281.832114467048	-756.649064814672	68	62	0
1935	270.881727568863	-737.7599704694	63	52	1
1936	263.397929606552	-725.471072298475	66	54	0
1937	256.409386320796	-714.125050503761	72	47	0
1938	245.954433233303	-696.178779458627	73	47	1
1939	238.993778784759	-683.905511899851	72	50	0
1940	232.033165613189	-671.632232476957	66	68	0
1941	228.566771722282	-665.031980296597	58	54	0
1942	221.055433824775	-653.67022086028	62	48	1
1943	210.077796796861	-635.708179891109	62	58	1
1944	203.117350066022	-623.434851272032	62	40	0
1945	196.129142771533	-612.088726763614	71	53	0
1946	189.168776998064	-599.815374397673	70	57	0
1947	182.208452502731	-587.542010166682	62	70	1
1948	174.725187226548	-575.252950125374	69	55	0
1949	167.24196615885	-562.963876441121	70	51	0
1950	160.253958374087	-551.617690814659	70	53	0
1951	153.81677809736	-539.359963966534	71	42	0
1952	147.379636171099	-527.102226904593	73	62	0
1953	136.402652132558	-509.139988573268	68	59	0
1954	125.453580897418	-490.250505018979	68	74	0
1955	121.987509328348	-483.650162192993	75	59	0
1956	114.999758668593	-472.303899356164	61	50	0
1957	104.546026920725	-454.357266977429	54	56	1
1958	97.5861974996515	-442.083758608438	65	63	0
1959	90.0756185123464	-430.721759820357	63	63	2
1960	82.5929081643699	-418.43253156729	76	57	0
1961	75.6332039117115	-406.158985873684	65	49	1
1962	68.6457098955289	-394.812644088641	56	42	2
1963	61.6860866035568	-382.539074652828	53	55	0
1964	54.7265045911772	-370.265493352897	68	46	0
1965	47.7669638583902	-357.991900185123	73	60	0
1966	40.8074644054868	-345.718295151368	73	70	0
1967	33.848006232176	-333.444678253494	58	61	1
1968	26.8885893389815	-321.171049487777	75	54	0
1969	19.9013714983012	-309.824624555185	71	49	1
1970	12.942035566899	-297.550972050056	53	49	0
1971	5.98274091572966	-285.277307677083	60	53	0
1972	-3.94710224593291	-267.346102709882	60	60	0
1973	-10.383352099394	-255.088116331957	62	72	0
1974	-16.8195636004093	-242.830119739287	68	54	0
1975	-26.1984124121373	-223.987352258526	70	55	2
1976	-32.08373510401	-210.817824402824	69	48	0
1977	-37.9690196161973	-197.648287873715	74	54	0
1978	-43.3591874002013	-185.42166917026	64	64	0
1979	-48.2263886051951	-173.210754671134	70	61	0
1980	-53.5886335532414	-160.056906460784	74	65	2
1981	-58.9508434683667	-146.903050974943	67	45	1
1982	-63.7900889929151	-133.764901643619	63	66	0
1983	-68.1063748430461	-120.642460279167	75	66	1
1984	-72.4226319484878	-107.520014054142	87	59	2
1985	-77.2617849538219	-94.381847916171	74	63	1
1986	-81.5779829988023	-81.2593914316967	85	65	3
1987	-85.3712307964452	-68.1526462240145	87	80	4
1988	-91.5561051924597	-47.549588765949	89	86	2
1989	-98.2638308147434	-26.9308034777641	95	91	2
1990	-102.579884619685	-13.8083232399076	76	72	5
1991	-106.895909679588	-0.685838143341243	73	78	1
1992	-111.211905994394	12.4366518156603	75	82	4
1993	-115.527873563929	25.5591466305777	80	60	3
1994	-120.366721098486	38.6973667666316	67	69	3
1995	-124.682629606163	51.8198718428612	63	59	0
1996	-128.998509368394	64.9423817768693	79	57	0
1997	-133.837264381233	78.0806187177077	64	70	0
1998	-140.572435471346	97.7722623338923	69	55	1
1999	-147.307539526548	117.463917708024	73	50	0
[truncated: 412 more rows]
