# Supplementary material for: Bayesian algorithm to estimate position and activity of an orphan gamma source utilizing multiple detectors in a mobile gamma spectrometry system
Source: PLoS One. 2021 Jan 22;16(1):e0245440. doi: 10.1371/journal.pone.0245440 (PMC7822251; doi:10.1371/journal.pone.0245440)
Supplement: S1 Data — (GZ) [file pone.0245440.s001.gz › synth_data_Cs-137_setup_19_real_8.csv]

	V1	V2	V3	V4	V5
1	75.4738603741862	-463.87836514879	51	53	0
2	65.0202260401566	-445.931704801507	74	63	1
3	58.0326354565914	-434.585393596441	73	62	0
4	51.0729114969727	-422.311854711734	65	52	0
5	44.1132288167719	-410.038303958252	74	51	0
6	37.1257556813653	-398.69195711147	61	37	3
7	27.1954090118525	-380.760897449218	51	48	0
8	17.2651485439274	-362.829813583754	56	55	0
9	10.3056661362643	-350.556205196306	65	52	0
10	6.83985976252006	-343.955788690597	72	38	0
11	-0.119559926271904	-331.6821625093	64	54	1
12	-10.5725334067829	-313.73530883994	66	52	0
13	-17.5596949860337	-302.388868676499	74	72	1
14	-24.5189725914388	-290.115200950764	57	57	3
15	-31.4782089166692	-277.841521359049	52	46	0
16	-34.9717357415939	-272.168284942396	64	61	0
17	-41.4079678708804	-259.910294654779	64	55	1
18	-50.786847740761	-241.067536377348	71	56	1
19	-56.6721912928042	-227.898014323786	74	68	0
20	-62.5853513661423	-215.65569922328	67	57	2
21	-67.975539686915	-203.429085828364	63	62	1
22	-73.3378382772207	-190.275249538943	56	62	0
23	-78.7001018348965	-177.121405970305	64	59	0
24	-84.0623303596512	-163.967555127107	77	71	3
25	-89.4245238516596	-150.813697008416	80	70	0
26	-94.2637538497802	-137.675545279868	69	75	3
27	-99.1029519600561	-124.537387548946	62	71	2
28	-103.942118182429	-111.399223810993	72	69	2
29	-108.781252517016	-98.2610540697351	82	66	5
30	-113.097432789742	-85.1385943451896	86	80	4
31	-117.385716582299	-71.0889141717926	105	76	3
32	-122.196888349368	-57.0235120402649	89	70	1
33	-127.03589596611	-43.885319493711	103	81	2
34	-131.874871694949	-30.7471209429204	96	91	4
35	-136.190901442897	-17.6246352996677	87	78	1
36	-140.479029154289	-3.57492921408266	91	88	5
37	-147.186555307999	17.0438913535327	56	77	6
38	-153.921887722507	36.735508098267	84	70	0
39	-158.23777008662	49.8580185780302	77	55	5
40	-162.553623705055	62.9805339146405	76	72	2
41	-166.869448578218	76.1030541118234	84	60	1
42	-171.185244705761	89.2255791686475	75	62	2
43	-176.023911815719	102.363832923584	72	66	1
44	-180.311765971128	116.413583811373	73	60	1
45	-184.599589291378	130.46333955694	59	47	1
46	-189.438161568542	143.601610112004	72	60	0
47	-193.75380873814	156.724160543643	73	64	2
48	-198.069427162001	169.846715832129	65	59	0
49	-202.90790691576	182.985003191046	76	55	0
50	-207.746354780043	196.123296552338	62	62	1
51	-212.584770754795	209.261595916934	55	43	0
52	-216.900269480597	222.384172265418	79	53	1
53	-223.084128951305	242.987396565266	68	47	0
54	-227.371661290643	257.037200349383	70	51	1
55	-232.20993774099	270.17552431114	63	46	1
56	-238.944415343227	289.867289721966	59	62	0
57	-240.840641983785	296.420726128854	63	51	1
58	-245.155950985267	309.543334324844	57	44	0
59	-249.471231239964	322.665947382338	51	51	1
60	-253.758582110982	336.7157808505	65	56	0
61	-260.46493630344	357.334799607284	69	56	1
62	-265.302980701439	370.473164964467	53	47	1
63	-270.140993208974	383.611536324956	67	67	0
64	-274.978973826044	396.74991368968	63	56	1
65	-279.294059639797	409.872560215183	64	65	0
66	-283.609116706531	422.995211599395	66	56	0
67	-287.952053880901	435.19065229781	75	45	0
68	-291.277157214237	446.42740556132	79	60	0
69	-294.602241350221	457.664161764085	66	50	0
70	-298.478073540726	467.989444543608	58	62	0
71	-301.858943187166	477.371775955893	63	46	1
72	-304.716943173902	486.738370281644	65	54	0
73	-307.602843064	495.177751223557	63	41	1
74	-309.993793139642	502.674178095534	58	60	0
75	-311.36694681691	509.211909130216	64	55	1
76	-311.722309863195	514.79094326403	68	49	0
77	-311.059886686387	519.411280171946	72	62	0
78	-310.42537902802	523.104401626624	64	48	0
79	-310.341635598568	525.886048316024	65	46	2
80	-310.808655418688	527.756220214069	62	49	1
81	-312.844220463478	529.673615031876	59	59	0
82	-315.953396081342	530.695277996361	76	47	0
83	-318.595554556116	529.846770353615	50	41	1
84	-320.770698898821	527.128091218881	70	60	1
85	-321.928064385196	523.450713240542	59	55	0
86	-320.527015914209	517.840193990618	54	57	0
87	-317.58532719512	511.255234722048	54	55	0
88	-314.643628929975	504.670277621597	72	65	0
89	-311.729835625796	497.158107159659	64	61	0
90	-308.843945207074	488.718723329715	69	53	1
91	-305.49101398926	478.409170491621	59	54	0
92	-301.092353302927	468.068141406402	64	52	0
93	-296.170812916826	457.711378241889	73	40	1
94	-291.305066881236	445.500190015882	63	49	1
95	-287.512920212001	432.3932678001	73	56	0
96	-284.243609725148	419.302086813375	68	64	0
97	-280.946369676676	407.13812430948	57	43	0
98	-277.621202518814	395.901380284689	52	51	0
99	-274.268110695644	385.591854734346	71	55	0
100	-271.409963589918	376.225283440202	56	47	0
101	-268.523898702813	367.785929840989	64	60	0
102	-266.132786973263	360.289529056288	60	54	0
103	-263.741666113841	352.793129770085	66	54	0
104	-260.827665472869	345.280997470021	59	48	0
105	-257.913653905387	337.768867336214	66	51	0
106	-255.522503859655	330.272473147139	70	73	0
107	-253.103444309032	323.703296002001	66	50	0
108	-250.684376785881	317.134120360017	65	58	0
109	-248.816075427225	309.653463615105	65	56	0
110	-244.967857109092	298.401015188545	71	51	2
111	-240.596739290049	287.132838618942	78	46	1
112	-237.71054375876	278.693508058786	67	48	0
113	-234.852231890545	269.326964108273	52	48	0
114	-231.993906317221	259.960422317497	71	66	0
115	-228.640579517582	249.6509366557	82	43	1
116	-224.269361905637	238.382778448984	81	47	2
117	-219.92601209745	226.187409552746	78	55	0
118	-215.610526971752	213.064829963259	66	57	0
119	-210.8000152366	198.999311424792	57	51	1
120	-205.989469299559	184.933798886836	64	54	1
121	-201.673892706283	171.811234953813	46	61	0
122	-197.386174307496	157.76146031823	79	56	0
123	-192.575530289905	143.695964576676	66	49	2
124	-187.736967445409	130.557690396905	68	65	0
125	-183.421270639461	117.435146979056	65	58	1
126	-179.10554508795	104.312608418986	74	58	3
127	-174.266889720631	91.1743510449305	61	65	0
128	-169.978985446971	77.1246071755886	72	70	1
129	-165.69105033821	63.0748681649566	72	60	1
130	-158.955819874303	43.3832312421873	75	77	3
131	-154.63993177854	30.2607202194631	73	62	2
132	-150.351890521939	16.2109984830022	95	73	3
133	-143.644377557328	-4.40782713517547	80	73	2
134	-139.328385981033	-17.5303208846599	89	84	3
135	-135.012365659466	-30.6528097754344	98	82	2
136	-130.173399363528	-43.7910119500011	103	87	4
137	-125.857319980802	-56.9134905803949	96	77	5
138	-121.54121185292	-70.0359643520787	104	85	5
139	-116.702153036604	-83.1741497218609	102	91	6
140	-112.385985847912	-96.2966132322326	92	79	3
141	-108.097655303776	-110.346287465654	82	76	2
142	-103.286367044726	-124.411671613343	84	68	1
143	-98.9701099642552	-137.534120006487	64	61	1
144	-94.6538241394446	-150.656563541852	68	57	0
145	-89.8145779744955	-163.794715304859	78	65	2
146	-84.9752999221673	-176.932861063629	69	59	2
147	-79.6130552417599	-190.086712636054	79	60	1
148	-71.3081539843697	-209.825331733562	56	46	0
149	-63.0031715440564	-229.563933447935	78	52	0
150	-57.0899908442516	-241.806248657405	74	55	4
151	-50.6538323311834	-254.064263409935	54	58	0
152	-44.2454857733101	-267.249483578838	67	46	1
153	-37.8092490686104	-279.507477913052	70	66	0
154	-30.8500271216035	-291.781167819165	70	60	2
155	-20.4250392119866	-310.65528826043	53	61	0
156	-9.97211359860376	-328.602166338824	59	56	0
157	-2.98488570045447	-339.948593087494	58	60	0
158	3.97454104933422	-352.222223652527	63	63	0
159	7.44035068742232	-358.822642341256	55	45	0
160	14.9227965108585	-371.111955258995	66	58	1
161	25.8989859699504	-389.074441807345	63	48	0
162	32.8585807677591	-401.348023196682	76	59	0
163	39.8182168451021	-413.621592717245	75	63	1
164	46.8057236243621	-424.967934597284	64	55	0
165	53.7654406623915	-437.241480378434	64	52	0
166	60.7251989794895	-449.515014289878	65	59	0
167	68.2079657490249	-461.80422992073	64	66	1
168	75.6907767276862	-474.093431905843	55	58	0
169	82.6784830222605	-485.439712672494	63	67	0
170	89.6384077863186	-497.713197394274	56	56	1
171	96.5983738292125	-509.986670251004	68	59	1
172	103.558381150709	-522.260131239891	62	57	0
173	110.518429750751	-534.533580363728	60	69	0
174	118.00149694446	-546.822705070488	66	54	0
175	125.484608346713	-559.111816135235	69	41	0
176	132.444783710875	-571.385227940977	62	52	0
177	139.40500035329	-583.6586278826	80	60	0
178	146.393064881791	-595.004800021648	64	45	0
179	153.353362482449	-607.278176218271	62	54	1
180	160.313701360719	-619.551540546119	63	63	1
181	167.274081517069	-631.824893007986	82	45	0
182	174.757491872588	-644.113914065063	75	55	1
183	185.735093533644	-662.075972535647	72	54	1
184	196.162001549266	-680.94953990262	71	50	2
185	203.122591022344	-693.222831313498	73	56	0
186	210.111013777321	-704.568894818425	67	58	0
187	217.071684206661	-716.842162484303	71	52	0
188	224.032395913266	-729.115418281406	68	67	0
189	231.020936110173	-740.46144613903	65	60	0
190	237.514298355207	-750.864573349245	67	51	0
191	243.484690118697	-761.252018365078	69	57	0
192	249.455111816933	-771.639454660006	61	59	1
193	255.453345076705	-781.099666120484	67	56	0
194	260.928599145554	-790.544199048541	58	60	0
195	266.403878158424	-799.988724644296	63	62	0
196	271.35617347376	-809.417574404739	80	56	0
197	275.318026063673	-816.960649861023	79	49	2
198	278.344977790606	-820.763521621004	58	44	1
199	279.830679654202	-823.592172827572	62	61	0
200	281.316383560188	-826.420823489316	59	51	0
201	283.325100515911	-829.265140704811	66	45	1
202	285.801282197353	-833.979556053877	57	44	0
203	292.294927485229	-844.382596551441	62	57	0
204	299.779090332391	-856.671389359049	61	45	0
205	305.226774857962	-867.043079160154	69	63	0
206	311.692751611292	-878.373305113055	66	55	2
207	318.681781961699	-889.719183574431	60	55	0
208	325.670850394526	-901.065050142817	65	45	0
209	332.632192961464	-913.338121057488	81	55	0
210	339.565814456611	-926.538396347314	71	52	0
211	347.050265250262	-938.827102786861	72	62	0
212	354.039493746299	-950.172920977697	60	36	0
213	360.47797598457	-962.430286028422	75	56	1
214	366.944252640242	-973.760424573906	69	59	0
215	372.392260291381	-984.132024521939	70	41	0
216	377.34501834499	-993.560745401308	65	49	0
217	380.756456749339	-1002.01527903229	84	57	0
218	382.598811592383	-1010.42284552939	65	56	0
219	383.973645144491	-1016.96032384317	72	56	0
220	385.403986902325	-1021.64336901344	63	55	0
221	390.02804066299	-1024.5659056101	75	48	0
222	393.661531016347	-1025.60269773286	72	49	1
223	395.836917126377	-1022.88366209995	59	53	0
224	398.01230060024	-1020.1646254072	71	54	0
225	396.58194607991	-1015.48158455268	64	60	1
226	393.66574719263	-1007.96993391216	58	57	1
227	389.675745424698	-1001.354189598	60	56	1
228	384.667446985375	-993.779915995896	62	56	0
229	379.686919922009	-985.278419997543	60	56	0
230	373.688110689516	-975.818389847875	85	41	0
231	366.643273946829	-966.327037449926	57	43	0
232	359.103200601763	-955.892799117602	65	72	0
233	351.590924249147	-944.531330819242	56	50	0
234	344.629473301291	-932.258292144164	61	51	0
235	337.668063628778	-919.985241599381	69	52	0
236	330.706695231725	-907.712179188617	62	55	0
237	323.222349211865	-895.423442782834	44	52	0
238	316.261064830527	-883.150355777703	75	65	0
239	309.850606900174	-869.965704537928	71	46	0
240	302.917176010495	-856.765378467739	71	45	1
241	295.983789595659	-843.565040552057	63	61	1
242	289.022673647676	-831.29190696124	61	53	0
243	278.594965321128	-812.418576244265	73	49	1
244	271.661731367116	-799.218196840957	59	46	1
245	264.700762283464	-786.945021728985	74	54	0
246	253.722491243389	-768.98317417223	66	50	0
247	246.238623674086	-756.694296911359	63	51	0
248	239.277801188466	-744.421078540385	63	45	0
249	232.317019979644	-732.147848301567	67	56	1
250	225.356280048029	-719.874606193043	56	48	0
251	218.395581393386	-707.601352221332	59	51	0
252	210.911928996153	-695.312410412356	79	53	0
253	203.428320806241	-683.023454959504	73	58	1
254	196.467748912168	-670.750163665973	54	59	0
255	189.507218295359	-658.476860507391	57	56	0
256	182.54672895628	-646.203545479104	77	44	0
257	175.586280894466	-633.930218585767	65	53	0
258	168.102887879999	-621.641198586673	68	52	0
259	160.591735630645	-610.279380913824	73	57	1
260	150.137363845133	-592.332938107662	68	51	0
261	139.71089077252	-573.459252647124	68	52	1
262	132.750691709341	-561.185852825642	63	47	0
263	125.267556370993	-548.896754624322	61	66	1
264	117.784465240897	-536.607642779127	58	53	3
265	110.824392941722	-524.334205641411	78	60	0
266	103.864361921151	-512.060756638646	62	53	0
267	96.9043721791822	-499.787295767106	68	72	0
268	89.9444237158168	-487.513823029585	69	59	1
269	82.4615477669868	-475.224646643735	75	57	0
270	74.9787160268752	-462.935456612147	64	52	0
271	67.9910696679144	-451.589162381366	74	38	1
272	61.0312876513926	-439.315640453249	77	54	2
273	54.0715469140559	-427.042106659152	63	54	0
274	47.1118474558461	-414.76856099721	56	51	0
275	39.6292291901773	-402.479306414723	56	41	1
276	32.1466551341	-390.190038186498	75	51	0
277	25.1870824434445	-377.916455213912	83	62	0
278	14.733882372384	-359.969666372985	70	58	1
279	4.280772784492	-342.022850819863	60	61	1
280	-3.20158779446501	-329.73351804167	68	60	0
281	-10.6839041632484	-317.444171621464	74	49	0
282	-17.6432278438006	-305.170515727252	77	62	1
283	-24.0795632292284	-292.912552935071	66	55	2
284	-30.5158602623269	-280.654579929076	64	46	0
285	-36.9242702001939	-267.469381054863	78	56	1
286	-43.360489041952	-255.211387633346	58	50	0
287	-49.7966695312643	-242.953383996151	68	65	2
288	-55.6820189870778	-229.783863392659	70	67	0
289	-61.5951847356046	-217.541549739428	69	50	1
290	-67.508315057552	-205.29922739882	60	56	2
291	-73.3935527302092	-192.129680762067	92	47	0
292	-78.7558188205585	-178.97583718691	73	58	2
293	-83.5951180474949	-165.837698671035	71	64	6
294	-88.4343853868777	-152.699554151855	78	59	2
295	-93.2736208385904	-139.561403627507	73	79	2
296	-99.9816243208479	-118.942665373906	88	76	2
297	-104.269991201523	-104.892999772914	77	80	3
298	-109.109115880507	-91.7548294458538	87	67	1
299	-115.844822503161	-72.0632790690288	90	69	4
300	-120.160949999408	-58.9408112484962	82	80	3
301	-124.999966214411	-45.8026211149991	80	81	3
302	-129.316034649441	-32.6801430340856	83	75	4
303	-133.604202654678	-18.6304445033893	96	76	8
304	-138.41525235161	-4.56502198055387	94	93	1
305	-142.731230893813	8.55747121665627	84	78	1
306	-147.047180690628	21.6799692744389	70	76	2
307	-151.886009553971	34.8181930156425	60	84	3
308	-156.724806528771	47.9564227582887	73	67	1
309	-161.040666947258	61.0789364743978	67	64	2
310	-167.775854832726	80.7705775741488	80	62	2
311	-172.614543340926	93.9088271241635	71	38	1
312	-176.930300792912	107.031358659267	73	59	0
313	-183.637447754212	127.650243053213	77	52	0
314	-187.925246742903	141.700002578087	67	51	1
315	-192.24090071267	154.822551386431	64	62	0
316	-196.55652593635	167.945105053484	63	45	0
317	-200.872122414061	181.067663582042	64	56	0
318	-203.291354631539	187.636808305979	50	39	0
319	-207.606907204492	200.759374391288	70	46	0
320	-214.341624959023	220.451096960343	56	37	2
321	-219.179988897406	233.589404713362	69	56	0
322	-223.495438501646	246.711988615803	69	62	0
323	-227.782964973885	260.761792940088	79	40	0
324	-232.593339689192	274.827333058231	60	49	0
325	-236.908699396357	287.949932076037	61	58	0
326	-241.224030356796	301.072535950691	86	57	0
327	-246.062206935021	314.210877305828	72	54	0
328	-250.377478830866	327.333491440862	65	50	1
329	-254.692721980042	340.456110430881	61	60	0
330	-259.530806032242	353.594468588009	66	68	0
331	-263.818087044056	367.644313392229	62	44	0
332	-270.524335813709	388.263349780813	68	53	1
333	-275.362309084099	401.401727736928	79	48	1
334	-279.677388110082	414.524374799803	67	60	0
335	-286.411382746708	434.216223349795	61	56	1
336	-291.249247544445	447.35462110769	67	58	0
337	-295.564223598107	460.477285984904	72	58	1
338	-297.460272810538	467.030750692822	55	49	0
339	-300.813233521068	477.340296805836	70	57	0
340	-305.595171726716	492.333143651485	74	53	1
341	-308.481065428292	500.772525311448	68	42	1
342	-310.349159095727	508.25321204029	62	49	0
343	-311.227374072245	513.847986860201	54	61	0
344	-311.638565839734	517.572589914314	51	52	0
345	-311.00405753532	521.265711286105	56	62	0
346	-310.920313787879	524.047357963398	72	50	0
347	-311.910182626452	525.933270817623	65	63	0
348	-313.422899339464	527.834924994968	54	46	1
349	-316.009227519738	528.840846897103	78	64	0
350	-319.174235875835	528.008081047796	72	50	1
351	-321.349381424952	525.289402191527	78	56	1
352	-321.516882300784	519.726109054871	74	46	0
353	-319.620897647401	513.1726326067	63	49	1
354	-317.174139488779	507.530631074682	63	53	0
355	-314.727374509675	501.888631045818	70	58	1
356	-311.785664631461	495.303676103242	51	54	0
357	-308.899772823439	486.864292273298	61	48	0
358	-306.041781811742	477.497695070691	72	48	1
359	-302.68883344566	467.188144749962	64	47	1
360	-298.840921586845	455.935642570257	67	66	0
361	-294.992987837875	444.683144229464	63	62	0
362	-291.145032198459	433.430649729446	63	62	0
363	-286.802101700625	421.235205771402	67	48	0
364	-282.487051974633	408.112551138736	50	50	0
365	-278.199879890366	394.062685830519	65	64	2
366	-273.389810473192	379.997089296579	63	44	0
367	-269.07467084768	366.87444977928	69	45	1
368	-264.759502475499	353.751815119758	70	53	0
369	-259.949336132384	339.686235383153	68	76	0
370	-255.139135586389	325.620661646128	53	60	0
371	-250.823875744303	312.498042641208	67	34	1
372	-244.08949361369	292.806257046759	56	47	0
373	-236.860061583575	272.17153615877	73	49	0
374	-232.57257795363	258.121722123586	78	56	0
375	-228.257169149525	244.999128491618	89	45	1
376	-223.418847368448	231.860809897073	64	62	0
377	-218.58049369778	218.722497304901	55	52	0
378	-214.292886497453	204.672703778371	72	51	0
379	-210.005248461617	190.622915110551	58	59	2
380	-205.166799956816	177.484619317576	77	52	0
381	-200.851211875211	164.362056458369	78	48	2
382	-196.535595047462	151.239498458803	84	43	1
383	-191.697054019023	138.101219469681	67	50	0
384	-186.8863654866	124.035730922595	68	63	1
385	-182.598541574902	109.985973021016	78	52	1
386	-175.863474645768	90.2943066935986	86	56	1
387	-168.605437145394	70.5869291666895	74	54	0
388	-166.186075367499	64.0178063279018	55	67	2
389	-161.870233789959	50.8952872026712	75	61	2
390	-155.162840142264	30.276441430673	87	84	2
391	-150.874800568447	16.226719154045	81	73	5
392	-146.558855509735	3.10421730484813	89	74	4
393	-142.242881705868	-10.0182796856388	94	68	1
394	-137.926879156788	-23.140771814622	92	76	3
395	-133.087931531947	-36.2789775952697	88	85	3
396	-128.248952018737	-49.4171773698181	91	85	2
397	-123.409940617159	-62.5553711382672	92	86	4
398	-119.093818374618	-75.6778422091156	103	86	3
399	-114.777667387156	-88.8003084212542	91	74	3
400	-109.966429323773	-102.865700966679	81	87	4
401	-105.678083044419	-116.915372498333	74	70	2
402	-101.361842165119	-130.037823591381	87	76	1
403	-96.5226434146171	-143.175983755849	72	73	0
404	-92.2063434749143	-156.298424589448	77	57	0
405	-87.8900147908134	-169.420860562474	71	68	1
406	-82.5277896797052	-182.574716101401	78	73	0
407	-77.1655295356759	-195.728564363904	75	51	0
408	-71.8032343591331	-208.882405349053	59	49	0
409	-65.9179655879852	-222.0519491788	77	58	1
410	-57.0621375602786	-240.879033042118	59	74	0
411	-51.1489228091668	-253.121339559555	64	64	1
412	-44.217635465553	-266.322267949581	81	57	0
413	-34.315719244536	-285.180716527626	61	45	1
414	-27.8794250228675	-297.438695141114	64	50	1
415	-20.9201434189454	-309.712368099019	59	51	0
416	-13.9608205346158	-321.986029192805	67	41	0
417	-7.00145637034439	-334.259678418748	67	54	0
418	-0.0420509261311963	-346.533315780573	58	63	0
419	7.44035068742232	-358.822642341256	67	67	1
420	11.4569646455348	-364.511542925611	69	48	0
421	18.4164754195954	-376.785148901865	74	60	0
422	28.8697357443161	-394.731927745976	82	48	0
423	35.3342203259235	-406.062590727583	67	53	1
424	41.7987402884755	-417.39324347768	53	46	0
425	48.7862588610151	-428.739581969567	65	67	0
426	55.7459881497198	-441.013124359772	81	48	0
427	63.200899219315	-454.229564883746	65	52	0
428	74.1775171056506	-472.19192209281	76	45	0
429	84.6312592013855	-490.138558451086	57	47	0
430	92.1141698332503	-502.427730438299	69	52	1
431	99.5971246738336	-514.716888778843	56	46	1
432	106.557148772932	-526.990344675258	73	58	0
433	113.517214150517	-539.263788706623	71	44	0
434	120.477320806589	-551.537220871076	56	55	1
435	127.960448084632	-563.826327394694	74	58	0
436	135.443619570986	-576.115420273505	77	51	0
437	142.431660513568	-587.461599192582	50	49	0
438	149.39193361334	-599.734982163645	74	58	1
439	156.35224799125	-612.008353267796	62	55	0
440	163.312603647006	-624.281712505035	57	47	0
441	170.27300058055	-636.55505987443	67	55	0
442	177.233438791824	-648.828395375982	61	58	0
443	184.716909230454	-661.117398248985	71	42	0
444	192.200423876639	-673.406387477182	75	50	1
445	202.62738995644	-692.279938317835	64	73	0
446	209.588017644186	-704.553218707442	69	65	1
447	213.082242626755	-710.22624643147	56	69	1
448	220.593719316879	-721.587967784144	59	52	0
449	228.077448892815	-733.876891530119	54	59	0
450	238.504730652552	-752.750350805931	63	46	0
451	248.959890791273	-770.696567294188	65	47	0
452	255.948568823573	-782.042552702129	51	49	0
453	262.9095050217	-794.315742339939	64	54	1
454	269.870482496684	-806.588920110837	76	42	0
455	276.831501247594	-818.862086014822	57	56	0
456	283.792561275011	-831.135240050964	51	57	0
457	291.304448689567	-842.496832165867	58	35	0
458	298.788605186739	-854.785626791418	68	47	1
459	305.749790373375	-867.058743495494	60	47	1
460	312.738785346737	-878.404632128775	64	59	0
461	320.223069820786	-890.693387642503	66	45	1
462	330.678930823226	-908.639395422302	72	62	0
463	337.145041801385	-919.969581190497	69	64	0
464	343.583426718833	-932.226972978562	58	51	0
465	353.544227470062	-949.230046319775	60	57	0
466	360.038222102798	-959.632979597896	62	44	0
467	365.486193552497	-970.004588848911	77	56	2
468	370.43891869561	-979.433318184689	63	65	0
469	374.868636481697	-988.846385717392	72	52	1
470	378.803096859949	-997.316576790996	61	59	2
471	381.747014717024	-1003.90102163795	62	50	2
472	383.1495965051	-1009.51128401607	54	58	1
473	384.029149227776	-1015.10589124169	75	57	0
474	384.936456538155	-1019.77328191604	66	45	0
475	386.917586123338	-1023.54476473853	61	50	0
476	390.000289986492	-1025.49312192108	76	59	0
477	393.661531016347	-1025.60269773286	69	53	1
478	396.855236108066	-1023.84218473174	77	50	1
479	398.01230060024	-1020.1646254072	69	53	0
480	397.628012510482	-1015.51289069373	66	48	0
481	395.151594985102	-1010.79854315706	66	59	0
482	391.106086864718	-1006.03723297268	58	42	1
483	386.593059567618	-999.405831889249	66	60	0
484	382.13555188803	-990.919993239455	68	59	1
485	377.705816292902	-981.50693337433	54	43	0
486	372.257800032559	-971.13534017466	56	66	0
487	366.286784545111	-960.748082822189	61	46	0
488	359.792773548397	-950.345159112476	72	47	1
489	349.336682972149	-932.399225275032	64	46	0
490	338.908445476205	-913.526048460975	64	48	0
491	331.947085336491	-901.25298783835	59	51	1
492	328.45253824268	-895.58006119635	67	47	0
493	320.968221774092	-883.291320352815	66	59	0
494	310.017222190683	-864.402407296933	75	50	0
495	303.083800905792	-851.202081286348	66	58	0
496	295.5996395236	-838.91329407692	59	46	0
497	288.115522347391	-826.624493220821	68	68	0
498	281.154458594858	-814.351346099749	62	61	0
499	273.670428365353	-802.062518870458	59	74	1
500	266.214221604168	-788.846461855806	67	61	1
501	255.263720896037	-769.957402192056	59	47	1
502	244.285535682051	-751.995529311709	61	44	0
503	237.324727044441	-739.722307562828	62	60	0
504	229.840960832895	-727.433400311507	66	51	0
505	222.357238828088	-715.144479411654	68	56	1
506	215.396556950291	-702.87122034654	55	40	0
507	208.435916349874	-690.597949410789	65	55	0
508	197.458143083903	-672.635951153934	70	76	0
509	186.480464578432	-654.673923538066	75	52	0
510	179.519990418456	-642.400603408925	72	49	0
511	172.036570292956	-630.11159066204	65	52	1
512	164.553194375301	-617.822564267553	75	58	0
513	157.59284697735	-605.549206820317	79	54	0
514	150.632540857245	-593.27583750803	69	60	0
515	143.672276015277	-581.002456326969	72	50	0
516	136.712052451272	-568.729063279927	56	62	0
517	129.751870165695	-556.455658367835	61	44	1
518	122.79172915814	-544.182241586037	60	52	1
519	115.28084008093	-532.82034109626	59	55	0
520	107.797807325609	-520.531211055815	55	68	0
521	100.837791484373	-508.257756945677	72	52	2
522	93.8778169219149	-495.984290975146	64	45	0
523	86.3949138617027	-483.695121838711	70	60	0
524	78.9120550100924	-471.405939057469	73	59	1
525	71.9522072131513	-459.132435769774	70	47	0
526	64.992400695337	-446.858920616098	57	50	0
527	58.0326354565914	-434.585393596441	82	56	0
528	51.045082958648	-423.239070504904	56	47	1
529	44.0853986802395	-410.965519741178	62	58	0
530	33.1369070817018	-392.075865609571	59	50	1
531	25.6543708845857	-379.786585555412	59	63	0
532	22.1606801119633	-374.113397909328	56	56	0
533	11.7075024704682	-356.166601411067	73	53	0
534	4.74804736004444	-343.892983666621	64	46	0
535	-2.21136647032108	-331.619354054332	51	42	2
536	-12.66433138703	-313.672495235689	71	64	1
537	-16.1579142314149	-307.999274921604	66	48	1
538	-23.1172058197553	-295.725609702058	64	48	1
539	-33.5421418343903	-276.851481799968	62	54	1
540	-37.007816420868	-270.251028018072	65	60	0
541	-43.4440397226135	-257.993034567684	68	56	0
542	-52.8229062391329	-239.150271677412	65	59	0
543	-58.7082407389535	-225.980746718124	68	40	2
544	-64.5935370592051	-212.811213084497	61	46	1
545	-70.4787951998296	-199.641670778394	63	62	2
546	-75.8410808591871	-186.487831169739	65	57	2
547	-83.1000457476475	-166.780626550317	72	57	1
548	-90.3589388892287	-147.07340842206	88	59	0
549	-95.198161124019	-133.935255497694	77	70	4
550	-100.037351470848	-120.797096567228	83	69	2
551	-104.876509930065	-107.658931632526	90	67	0
552	-109.192713203607	-94.5364762293175	80	85	4
553	-113.508887732401	-81.4140159655362	93	89	3
554	-118.347953671764	-68.2758342260495	74	76	6
555	-122.636200126959	-54.2261481136084	107	78	3
556	-126.924415747751	-40.1764571433887	111	94	7
557	-131.763386857172	-27.03825860098	93	98	6
558	-136.079412432387	-13.9157729605213	78	84	4
559	-140.395409262506	-0.793282462283969	94	79	3
560	-144.711377347354	12.3292128965259	85	70	3
561	-149.027316686872	25.4517131149769	73	78	3
562	-155.762625086762	45.1433332134038	67	71	2
563	-162.469987821532	65.762180654332	68	73	1
564	-167.280832312419	79.8276391811669	61	51	1
565	-171.596622695681	92.9501647744328	75	47	0
566	-175.912384333496	106.072695225477	80	44	0
567	-180.751014934969	119.210954976268	73	50	1
568	-185.066717510053	132.333495687693	85	49	1
569	-189.382391339168	145.456041257828	70	46	1
570	-193.698036422196	158.578591685742	44	55	0
571	-198.013652759488	171.70114697516	67	42	0
572	-202.852130203624	184.839434326626	68	55	2
573	-207.139798074029	198.889215442352	72	54	0
574	-211.42743510881	212.939001416788	76	51	0
575	-216.265817718988	226.077305568382	88	54	1
576	-220.581285096298	239.199886229821	53	54	0
577	-224.896723727463	252.322471749969	64	63	0
578	-231.631267482357	272.014224555343	67	52	0
579	-238.365744200477	291.705989120528	58	44	1
580	-243.203941760527	304.844326876104	60	43	1
581	-248.042107430403	317.982670637779	97	52	1
582	-252.329468580196	332.032502488233	66	41	0
583	-256.616798893665	346.082339197397	70	41	2
584	-261.454869727779	359.220699753612	59	51	1
585	-265.770041267329	372.343331162818	56	44	1
586	-270.085184059921	385.465967427939	74	45	2
587	-274.923162367195	398.604344788007	66	53	1
588	-279.238246094319	411.72699131351	59	64	0
589	-283.553301074309	424.84964269679	76	49	1
590	-288.391186854278	437.988036856055	74	48	0
591	-292.706182768336	451.110698496923	68	53	1
592	-298.450162132969	468.916660089046	59	53	1
593	-303.727061124984	484.852459323592	74	46	0
594	-306.585051044938	494.219055087306	72	55	1
595	-308.94808953302	502.642696904019	65	67	0
596	-310.844095798151	509.196168325841	78	54	2
597	-311.722309863195	514.79094326403	54	63	0
598	-311.059886686387	519.411280171946	71	61	0
599	-310.42537902802	523.104401626624	65	45	1
600	-310.313721116399	526.813263881952	60	43	1
601	-311.275674780481	529.626392174512	62	38	0
602	-313.83408702875	531.559528367594	71	59	0
603	-318.567638277658	530.773985894397	73	65	1
604	-322.339245531184	527.175317488611	66	50	0
605	-322.917928723735	525.336628661491	67	45	1
606	-321.488965495024	520.653324575163	67	55	0
607	-318.603112647834	512.213933541439	64	54	0
608	-316.212183635391	504.717501568608	64	41	1
609	-315.278141712944	500.977156783454	63	53	0
610	-311.869408118888	492.522029527463	65	57	1
611	-306.508810190426	479.367866296321	69	54	0
612	-303.155864682514	469.058315557428	66	49	0
613	-299.307956023084	457.805812897161	59	49	0
614	-296.861135629239	452.163823981769	66	60	0
615	-292.518243457249	439.968373549171	67	59	0
616	-286.279240140924	421.219468069263	61	52	0
617	-284.38314925856	414.666009124368	67	45	0
618	-279.573127199546	400.600404797122	55	54	0
619	-272.344077477348	379.965617322363	62	40	1
620	-268.02893470967	366.84297888726	85	43	1
621	-263.713763195032	353.720345309936	63	51	0
622	-258.903593484312	339.654766778462	65	50	0
623	-254.616262579046	325.604927914217	68	53	0
624	-250.301001165877	312.482309450395	61	62	3
625	-245.462834855367	299.3439632589	81	42	1
626	-241.175411851262	285.294139506295	69	53	1
627	-236.887958011124	271.244320613332	61	50	1
628	-232.049696865317	258.105991218239	61	61	1
629	-227.734286490071	244.983398129232	64	76	0
630	-221.027567125275	224.364437298849	68	52	1
631	-213.797889881767	203.729759609327	70	61	2
632	-209.482359292393	190.607187034562	55	57	0
633	-207.586028195452	184.053766463883	78	57	2
634	-205.194688738207	176.557403765619	66	60	0
635	-198.487734824186	155.938482404687	61	45	0
636	-191.752825096366	136.246788355522	70	50	0
637	-189.333541468834	129.677651108243	85	51	2
638	-184.494950296881	116.539381120354	66	64	0
639	-177.787786322879	95.9204958733171	67	54	1
640	-173.499899058137	81.8707482265308	67	64	1
641	-168.661197109497	68.7324980385602	85	62	1
642	-164.34536860371	55.6099762134254	66	54	2
643	-160.029511352535	42.4874592460692	91	70	2
644	-153.294216948096	22.7958323946223	77	77	2
645	-146.558855509735	3.10421730484813	83	71	1
646	-141.747842012788	-10.9612148450688	88	80	2
647	-139.356258896005	-18.4575364552438	97	82	3
648	-135.040237531182	-31.5800253460184	98	91	4
649	-128.304692523961	-51.2716085165739	79	97	2
650	-123.465678812878	-64.4098022934049	93	84	4
651	-118.626633213775	-77.5479900632054	100	95	5
652	-114.310478568776	-90.6704557342455	81	73	2
653	-109.994295179029	-103.792916546576	98	79	1
654	-105.678083044419	-116.915372498333	72	74	3
655	-101.389705931069	-130.965039173141	85	77	4
656	-96.5783686342184	-145.030414922163	75	66	3
657	-91.7391356864246	-158.168569087051	74	59	2
658	-86.8998708509607	-171.306717244908	84	60	0
659	-82.0605741277686	-184.44485939946	66	78	0
660	-76.6983098781202	-197.59870700445	59	82	2
661	-71.3360105958418	-210.752547333017	53	58	0
662	-65.9458209358854	-222.97916478198	71	62	2
663	-60.0326586370938	-235.221484332345	85	57	0
664	-53.6243717952166	-248.406719407998	60	47	0
665	-47.2160436246777	-261.591944288462	59	46	0
666	-41.3027693710756	-273.834236331284	71	51	1
667	-34.8665134785697	-286.092225959525	58	57	0
668	-27.9351180880331	-299.293126448058	65	57	1
669	-20.9758332876954	-311.566799427383	69	69	0
670	-10.5229074191884	-329.513678809628	76	49	0
671	0.453062468906865	-347.476233402267	63	55	2
672	7.93546725768829	-359.765559054911	46	55	1
673	14.8949597891187	-372.039170982316	71	54	0
674	21.8544936001999	-384.312771041878	64	51	0
675	28.8140686908737	-396.586359237321	55	56	0
676	35.8015169883147	-407.932719810866	67	69	0
677	42.7611730400822	-420.20628426224	58	62	0
678	50.2438340492663	-432.495532642119	78	50	0
679	61.2203385735047	-450.457924530841	65	77	0
680	71.6461461840081	-469.331809788011	65	49	0
681	78.6060115606524	-481.605313194916	60	59	0
682	85.5937387358281	-492.951588897035	52	58	0
683	93.0766574277077	-505.240759079345	77	48	0
684	100.559620328306	-517.52991561871	73	41	1
685	107.519652150862	-529.803369832225	67	65	1
686	114.47972525208	-542.076812181622	66	53	0
687	121.467651940009	-553.423026767559	79	61	0
688	128.42780599976	-565.696445371956	59	48	1
689	135.9109823709	-577.985537354834	58	44	0
690	143.394202950061	-590.274615692906	73	61	0
691	150.354483773233	-602.547996982001	75	39	0
692	157.314805874368	-614.821366402321	71	57	1
693	164.275169253349	-627.094723956659	67	62	0
694	171.23557391006	-639.368069642223	55	63	1
695	178.196019844559	-651.641403463669	60	52	0
696	185.707295936998	-663.003188535571	62	48	0
697	196.68499486614	-680.965217667632	62	45	1
698	207.112000406254	-699.8387570614	70	54	0
699	214.072654058458	-712.112029819749	68	60	1
700	217.566891510156	-717.785053723492	68	56	0
701	225.050605454715	-730.073982943781	56	38	0
702	236.028651610482	-748.035906713456	71	49	1
703	242.989471701614	-760.309130272828	76	47	0
704	249.950333069544	-772.582341965288	81	53	0
705	256.911235714389	-784.855541789904	64	51	0
706	263.872179635335	-797.128729746677	62	67	1
707	270.860942921019	-808.474689700641	79	52	0
708	278.344977790606	-820.763521621004	53	54	0
709	285.82905686606	-833.052339894697	59	64	1
710	292.817940296954	-844.398262480274	64	45	0
711	299.779090332391	-856.671389359049	63	57	1
712	306.740281643753	-868.944504369982	67	55	0
713	313.701514231332	-881.217607512139	78	54	1
714	320.662788094429	-893.490698787384	59	42	1
715	327.624103233335	-905.763778191991	64	52	0
716	335.108481247153	-918.052506451495	65	51	0
717	342.592903466255	-930.341221060604	63	43	1
718	349.554345360724	-942.614263144322	69	52	1
719	356.543587001564	-953.960077086464	66	47	0
720	363.009839489881	-965.29022191558	60	47	1
721	368.430070185801	-976.589043466374	74	46	1
722	373.355055503314	-986.944985478185	59	59	0
723	379.242868293659	-1000.11388096958	70	70	0
724	382.654316384112	-1008.56841292139	69	46	0
725	384.05690127355	-1014.17867493816	65	54	0
726	386.450054852525	-1021.67467782181	57	47	0
727	388.458937714342	-1024.51894360967	57	53	2
728	391.046358847118	-1025.52442961186	69	46	0
729	394.212315237324	-1024.69113484304	59	56	0
730	396.882985339966	-1022.91496839374	75	65	0
731	398.53533437592	-1020.18027832918	61	59	0
732	398.646330025804	-1016.47141293343	57	52	1
733	396.665194193542	-1012.69993551262	68	46	1
734	393.637997135404	-1008.89715025388	75	47	0
735	390.115524387511	-1004.15149256494	71	58	0
736	384.611942774151	-995.6343486486	74	38	0
737	378.640860703774	-985.247109440155	69	60	0
738	376.164482860244	-980.532750400715	57	50	0
739	371.183989005454	-972.031244088896	69	45	0
740	363.754921832064	-957.888148819096	63	45	0
741	358.306971685961	-947.516536975279	70	44	1
742	351.813001265633	-937.11360064894	63	58	0
743	345.346824378707	-925.783437799662	65	60	0
744	338.88068286929	-914.453264717944	68	57	0
745	331.396301435947	-902.164542954415	64	58	0
746	323.911964208062	-889.875807545148	57	52	0
747	316.950687950361	-877.602721459232	47	50	0
748	309.494207001931	-864.386743470095	61	53	0
749	302.01000263507	-852.097968052141	69	54	0
750	295.048854732187	-839.824844657443	61	64	0
751	287.564737311914	-827.53604286816	70	55	0
752	280.080664097448	-815.247227432206	53	50	1
753	273.147420613095	-802.046850566752	58	64	0
754	265.663436055533	-789.758008772507	62	41	0
755	258.179495703953	-777.469153330661	59	49	1
756	251.218602914945	-765.195955307223	55	45	0
757	244.257751402736	-752.922745416872	63	45	0
758	237.296941167035	-740.649523656815	73	64	0
759	229.813173245813	-728.360616392456	56	58	1
760	222.329449531506	-716.071695482358	72	54	1
761	215.368766055617	-703.798436405137	59	56	0
762	208.408123857051	-691.525165459141	78	44	0
763	201.447522935574	-679.251882649027	51	46	0
764	194.486963291711	-666.978587969206	69	60	1
765	187.52644492517	-654.705281421542	64	56	0
766	180.042979126622	-642.41628323961	59	61	0
767	169.065455822099	-624.454208954237	63	59	0
768	158.638815604209	-605.580571817234	63	48	0
769	151.67850655521	-593.307204219513	71	41	0
770	144.71823878435	-581.033824753948	58	46	0
771	137.23503237078	-568.744748382829	72	58	0
772	129.751870165695	-556.455658367835	57	60	1
773	122.79172915814	-544.182241586037	51	58	0
774	115.831629429071	-531.908812939189	69	52	0
775	108.871570978488	-519.635372424498	62	49	0
776	101.911553806625	-507.361920043826	63	61	0
777	94.9515779133071	-495.088455797173	66	41	1
778	87.440853415872	-483.726504367776	66	67	2
779	79.9579916333896	-471.43732342869	62	56	0
780	72.9981409074971	-459.16382185556	61	51	0
781	66.0383314605569	-446.89030841738	64	54	0
782	58.5555993742892	-434.601088385098	83	64	0
783	47.0561885522911	-416.622992572375	60	48	1
784	35.5568767805235	-398.64486464113	62	47	0
785	27.5235292335856	-387.267106313258	71	63	0
786	20.0131821113173	-375.905031930655	57	49	0
787	13.0258313515224	-364.558644264936	78	53	0
788	6.0663574639475	-352.285028993152	63	38	0
789	-0.34228222729871	-339.099888188764	59	51	1
790	-6.75088059040718	-325.914737185463	52	57	0
791	-13.1872808794142	-313.656791676767	55	48	0
792	-19.6236428163829	-301.398835956119	70	58	0
793	-26.5829129654448	-289.125164809637	67	59	0
794	-33.0191967344144	-276.867187867872	89	56	0
795	-39.4275928389397	-263.681985060684	72	66	1
796	-45.8637984164525	-251.423987700604	69	67	1
797	-52.2999656414031	-239.16598012764	63	50	0
798	-58.7082407389535	-225.980746718124	62	72	3
799	-64.0984546507243	-213.754138614982	50	47	0
800	-69.488636060094	-201.527523226105	62	57	2
801	-75.3738619248616	-188.357973695733	73	52	0
802	-83.1557648029993	-168.635057759471	65	70	1
803	-90.3868001505034	-148.000624023378	68	67	3
804	-95.198161124019	-133.935255497694	85	65	3
805	-100.037351470848	-120.797096567228	78	87	1
806	-104.35358506022	-107.674646563828	91	76	4
807	-108.669789904961	-94.5521917017177	88	72	3
808	-113.508887732401	-81.4140159655362	70	69	2
809	-117.825033516332	-68.2915508439764	84	69	1
810	-122.141150555224	-55.1690808618441	106	82	6
811	-129.399646558042	-35.4617897989228	126	77	4
812	-136.107284689264	-14.842988547869	101	75	3
813	-137.975958010124	-7.36238788347691	88	88	3
814	-142.814852542826	5.77582446020097	81	87	4
815	-149.55022561946	25.4674336435273	73	65	4
816	-153.866134642623	38.589939259924	77	66	1
817	-158.182014920225	51.7124497359619	56	67	0
818	-162.497866452206	64.8349650735036	76	67	1
819	-167.336591886124	77.9732080232352	68	57	0
820	-171.652384356013	91.0957336183637	66	61	0
821	-175.968148080225	104.218264072202	59	55	0
822	-180.77889796457	118.283739401028	68	56	0
823	-185.589613647317	132.349220729433	72	51	0
824	-189.905285905348	145.471766840667	68	52	1
825	-194.220929417526	158.59431781061	76	56	0
826	-198.536544183502	171.716873640195	78	43	0
827	-202.852130203624	184.839434326626	66	46	0
828	-207.690575758228	197.977727683261	51	45	1
829	-214.425298374728	217.669450259767	71	66	1
830	-218.740781426372	230.792028764263	65	59	0
831	-223.028342509293	244.841827691533	58	66	0
832	-229.735013813013	265.460792705417	68	60	0
833	-234.573272008623	278.599119663239	74	45	0
834	-238.888621257851	291.721720840782	74	60	0
835	-243.203941760527	304.844326876104	78	72	0
836	-248.042107430403	317.982670637779	67	46	0
837	-252.357368868543	331.105286931619	91	52	0
838	-256.672601559781	344.227908084169	52	56	1
839	-263.378927950922	364.846931879409	69	64	1
840	-267.666182947287	378.89678100124	64	52	0
841	-272.504177199909	392.035155358724	61	59	0
842	-279.238246094319	411.72699131351	70	49	0
843	-283.553301074309	424.84964269679	66	64	0
844	-287.896236167813	437.045083388686	69	41	1
845	-291.744196184562	448.297574996017	60	47	0
846	-295.592134311097	459.550070440397	62	72	1
847	-298.945106453786	469.859614876099	69	46	1
848	-302.325973359402	479.241946708411	59	49	2
849	-305.706824315013	488.624281480908	54	50	0
850	-308.069868319901	497.047922695056	64	58	0
851	-309.937964758836	504.528609178029	70	49	0
852	-311.311117727426	511.066340218298	87	49	0
853	-311.666480517015	516.645374362357	64	51	2
854	-311.00405753532	521.265711286105	78	65	0
855	-310.369550077885	524.958832751028	51	55	0
856	-311.303589494084	528.699176609516	73	46	0
857	-313.311238694063	531.543787229806	60	49	1
858	-316.448328687518	531.638234999962	58	45	0
859	-319.641251650755	529.878253956325	73	52	0
860	-321.816396654816	527.159575336613	66	68	0
861	-322.478830745094	522.53923988156	59	58	1
862	-319.592981307651	514.099848126061	66	54	0
863	-315.689332068025	504.701760190539	61	64	0
864	-312.803455288522	496.262373477221	70	56	0
865	-309.422626525222	486.880032803863	62	53	0
866	-306.041781811742	477.497695070691	65	55	0
867	-302.716745740443	466.260929222219	67	51	0
868	-298.896744321159	454.081211514771	58	50	1
869	-294.55386006902	441.885758912191	66	49	0
870	-289.74390694272	427.820141983218	85	49	0
871	-284.933919613075	413.754531053826	69	43	1
872	-280.123898080317	399.688926123083	82	54	0
873	-275.341748035979	384.696111655794	81	46	0
874	-270.531656939362	370.630518721417	45	43	0
875	-265.693628263427	357.492147323675	62	53	0
876	-260.855567697086	344.35378192924	59	49	0
877	-256.568248753319	330.303940906189	61	61	0
878	-249.861825258704	309.684929693118	71	53	0
879	-243.127433551475	289.993145778775	84	69	1
880	-238.839991672605	275.943324727006	71	55	0
881	-234.029638319858	261.877777383663	67	57	1
882	-229.191356192401	248.739451586269	79	53	1
883	-224.875925957458	235.616861734539	48	50	0
884	-220.588359461981	221.567061192356	69	51	1
885	-215.777874983032	207.501536645927	65	52	0
886	-211.462354851305	194.378961910494	60	56	0
887	-207.146805973491	181.256392032839	55	56	0
888	-202.308336487389	168.118099836633	60	57	0
889	-197.497722041036	154.05259808898	79	58	0
890	-193.209968622657	140.002828312106	66	42	0
891	-188.894299531763	126.880278950557	73	54	0
892	-184.05570332316	113.742009556852	75	82	1
893	-179.217075225548	100.603746168315	79	55	2
894	-174.901316755102	87.4812124650925	63	60	1
895	-168.716957062425	66.8780669160187	61	70	0
896	-162.009625575854	46.2592093804851	67	73	1
897	-157.170842012856	33.1209735898301	79	59	7
898	-152.332026561024	19.9827438052744	75	77	3
899	-148.016090388817	6.86024033650756	69	69	2
900	-143.700125471223	-6.26225827354938	97	74	4
901	-138.861217498081	-19.4004712551832	83	79	3
902	-134.022277636628	-32.5386782316491	96	83	2
903	-129.706223341229	-45.6611611824483	118	73	5
904	-125.418009857589	-59.7108548479155	91	76	2
905	-120.606844719907	-73.7762605976313	91	92	2
906	-116.290700532147	-86.8987284293398	94	72	4
907	-111.974527599581	-100.02119140327	100	72	2
908	-107.135400388041	-113.159364774823	75	66	1
909	-100.399577673059	-132.850899222307	72	61	1
910	-96.0833017774276	-145.973344375379	85	65	0
911	-91.2440661028959	-159.111497938633	81	61	0
912	-83.462219408073	-178.834429322742	61	61	1
913	-78.0999674755149	-191.988278902136	65	66	2
914	-72.7376805105596	-205.142121205106	77	60	0
915	-66.8524203990237	-218.311666468158	75	69	0
916	-61.4900617958629	-231.465493552387	69	55	0
917	-55.6047268991824	-244.635022199713	55	49	0
918	-49.1685595355229	-256.893034593202	67	70	0
919	-43.2552980073378	-269.135329526849	69	47	1
920	-36.8469039918273	-282.320537930354	74	60	0
921	-29.8876743210712	-294.594226151705	50	51	0
922	-22.928403369966	-306.867902508005	72	53	1
923	-15.9690911385696	-319.141566999257	63	47	0
924	-9.00973762688227	-331.415219623595	75	50	0
925	-2.05034283542773	-343.688860384747	75	50	0
926	5.45988667540951	-355.050974882208	62	59	0
927	12.9423197975848	-367.340291430242	61	66	1
928	19.9018397596665	-379.613894867711	59	59	0
929	26.8614010015735	-391.887486438267	59	51	0
930	33.8210035228985	-404.161066142842	63	64	0
931	40.7806473238743	-416.434633982368	49	49	0
932	47.7403324040934	-428.708189957775	60	56	0
933	54.7278863564716	-440.054518277757	60	39	0
934	61.6876523970277	-452.328050508164	68	46	1
935	69.1704272270435	-464.617264335044	77	54	0
936	76.6532462656032	-476.906464517117	63	44	0
937	83.6131390724913	-489.179959434085	66	55	0
938	90.5730731580406	-501.453442485072	68	56	0
939	97.5330485223676	-513.726913668215	67	45	1
940	104.520881350967	-525.073157118633	71	72	1
941	112.003913861758	-537.362292747945	53	47	0
942	119.486990581034	-549.651414731517	76	54	1
943	126.447132390225	-561.924836723134	72	60	1
944	133.407315477903	-574.198246847838	68	57	0
945	140.367539843777	-586.471645106561	63	57	0
946	147.327805487439	-598.74503149651	63	55	0
947	158.305168991617	-616.707163345069	47	51	0
948	169.282627257169	-634.669265837409	47	58	1
949	176.243059343309	-646.942603034899	77	46	0
950	183.203532707121	-659.215928363614	69	54	0
951	190.164047348429	-671.489241825417	46	55	0
952	197.124603267293	-683.762543421239	49	62	1
953	204.085200463363	-696.035833148286	54	52	1
954	211.568835519312	-708.324786937796	61	56	0
955	219.052514781943	-720.613727079704	68	63	0
956	226.01323873864	-732.886979489587	78	68	1
957	233.001790728129	-744.233003958128	49	50	0
958	239.962595640274	-756.506232621148	74	43	0
959	247.446445624519	-768.795120929368	70	53	0
960	254.958121556614	-780.156779481098	63	59	0
961	261.919051629957	-792.429970813915	51	51	1
962	272.374413007288	-810.376127493568	71	47	0
963	282.829864860512	-828.322257453576	63	55	0
964	290.313970801479	-840.611067540944	72	49	0
965	297.798120948719	-852.899863982573	67	52	0
966	304.759300010395	-865.172982380725	70	57	0
967	311.748289087729	-876.518872708082	65	61	0
968	318.70954910334	-888.791967360303	56	56	0
969	325.670850394526	-901.065050142817	61	48	1
970	332.632192961464	-913.338121057488	80	46	0
971	339.593576804211	-925.611180102453	52	58	0
972	346.555001922185	-937.884227280505	65	53	0
973	353.488709164027	-951.084478855133	70	55	0
974	360.450218430953	-963.357502304949	74	52	0
975	367.439524928457	-974.703297598287	67	51	0
976	375.85918854631	-990.732129772194	60	36	1
977	381.691509451368	-1005.75545424968	70	41	1
978	383.561620355817	-1013.23580396175	71	45	0
979	385.487241985742	-1018.86172010656	66	57	0
980	387.440620323992	-1023.56041898858	60	51	0
981	390.000289986492	-1025.49312192108	79	40	0
982	393.138496580534	-1025.58704423439	53	45	0
983	396.332201889192	-1023.82653161325	65	58	0
984	398.53533437592	-1020.18027832918	76	49	0
985	398.674078945187	-1015.54419658147	57	61	1
986	396.720692949952	-1010.84550281242	65	46	0
987	393.198215223383	-1006.09984769858	61	49	0
988	389.208216068218	-999.484102907591	67	65	2
989	384.722951207776	-991.925483339466	59	40	0
990	379.742426425626	-983.423987355083	58	59	0
991	374.266648186021	-973.979613143019	63	42	1
992	365.29624430096	-958.862336366437	66	57	0
993	359.325263964012	-948.475068839267	67	50	0
994	352.859048995946	-937.144917818718	74	46	3
995	342.926043655199	-919.214625967667	64	41	0
996	335.441641950863	-906.925911508501	66	45	0
997	327.957284451753	-894.637183400802	66	47	0
998	320.995988488954	-882.364104124717	97	46	0
999	313.511717935849	-870.075349643826	69	64	0
1000	306.05526172492	-856.85936531052	71	61	0
1001	299.094094116532	-844.586248727515	55	61	0
1002	291.6099564248	-832.297454238869	76	44	0
1003	284.125862938992	-820.008646106347	73	49	0
1004	277.164822088089	-807.735492197797	59	46	0
1005	269.680815549218	-795.446657693014	75	44	1
1006	262.196853216796	-783.157809539698	65	44	1
1007	255.235939123959	-770.884618314914	56	45	1
1008	247.752063739055	-758.595743789338	51	60	0
1009	240.296017751854	-745.379639522173	69	66	0
1010	233.335232016339	-733.106410987675	67	43	0
1011	226.374487557623	-720.833170587197	64	57	1
1012	215.424347847758	-701.944004288875	53	49	0
1013	204.446514507756	-683.982024712488	64	48	1
1014	197.485938086698	-671.708735125139	63	57	1
1015	190.525402942963	-659.435433668084	91	55	0
1016	183.04191980348	-647.14644094836	55	69	0
1017	175.558480871492	-634.857434581965	78	51	0
1018	172.064371110813	-629.184374674223	55	54	0
1019	165.103982568718	-616.911029961891	62	62	0
1020	154.154396145605	-598.021699708886	65	51	0
1021	146.671131113835	-585.732640603557	79	57	0
1022	139.71089077252	-573.459252647124	52	55	1
1023	132.750691709341	-561.185852825642	56	48	1
1024	122.296564396296	-543.239338798448	56	54	0
1025	111.347367565206	-524.349893933162	64	62	0
1026	103.864361921151	-512.060756638646	52	53	0
1027	96.9043721791822	-499.787295767106	61	56	0
1028	93.438302211056	-493.186952950433	70	63	0
1029	89.9444237158168	-487.513823029585	58	56	1
1030	78.9676993099274	-469.551507382654	64	42	0
1031	67.9910696679144	-451.589162381366	65	56	0
1032	61.0312876513926	-439.315640453249	65	49	0
1033	54.0715469140559	-427.042106659152	73	61	1
1034	47.1118474558461	-414.76856099721	66	42	1
1035	39.6292291901773	-402.479306414723	80	57	0
1036	32.1188222614583	-391.117253948934	55	46	0
1037	25.1592479726532	-378.843670965172	70	59	0
1038	18.1997149633826	-366.570076115429	73	48	1
1039	11.2402232340537	-354.296469399706	59	59	0
1040	3.75781991059193	-342.007149346173	50	58	0
1041	-3.72453920275439	-329.717815648764	60	47	0
1042	-10.6839041632484	-317.444171621464	67	58	0
1043	-17.6432278438006	-305.170515727252	67	52	1
1044	-24.6025102438871	-292.896847968921	73	54	0
1045	-31.5617513636244	-280.623168345541	87	44	1
1046	-37.9980071174214	-268.365183536895	67	45	0
1047	-43.9112818957656	-256.122895929031	62	65	0
1048	-50.3196105802199	-242.937675852329	65	40	1
1049	-56.7557512533385	-230.679661210626	66	65	3
1050	-62.66891545197	-218.437346086837	68	56	0
1051	-70.9738744291244	-198.698744463734	78	62	0
1052	-78.7558188205585	-178.97583718691	67	73	1
1053	-83.5951180474949	-165.837698671035	94	56	1
1054	-88.4343853868777	-152.699554151855	69	57	0
1055	-93.2736208385904	-139.561403627507	84	79	1
1056	-98.1128244025749	-126.423247098923	81	60	3
1057	-102.429070535582	-113.300799256191	83	84	4
1058	-106.717422726739	-99.2511309571564	92	70	2
1059	-111.528666262107	-85.1857420299202	90	89	1
1060	-115.844822503161	-72.0632790690288	95	81	3
1061	-120.160949999408	-58.9408112484962	104	92	1
1062	-124.999966214411	-45.8026211149991	98	73	2
1063	-131.735515640932	-26.1110430136323	100	83	3
1064	-138.443125194171	-5.49223756883293	81	90	1
1065	-142.731230893813	8.55747121665627	75	76	4
1066	-147.047180690628	21.6799692744389	72	76	2
1067	-151.886009553971	34.8181930156425	64	70	1
1068	-156.201900288987	47.9407013300806	69	75	2
1069	-160.517762278614	61.0632145050913	71	56	0
1070	-165.356498620298	74.2014550501481	58	63	2
1071	-169.672301547718	87.3239784827456	64	53	1
1072	-173.988075729343	100.446506775916	61	48	0
1073	-178.826719548437	113.584764125757	63	53	0
1074	-183.14243466733	126.707302677445	54	48	0
1075	-187.458121040661	139.829846085981	52	55	1
1076	-192.268786526169	153.895335813053	81	52	1
1077	-198.975773312617	174.51424707938	72	57	0
1078	-205.710578876722	194.205954530276	67	68	0
1079	-210.026116291061	207.328523315489	78	55	1
1080	-214.341624959023	220.451096960343	59	45	0
1081	-219.179988897406	233.589404713362	69	51	1
1082	-223.495438501646	246.711988615803	62	52	0
1083	-227.810859359568	259.834577377886	62	54	0
1084	-232.649130773032	272.972901934758	81	59	1
1085	-236.936595982988	287.022716513835	64	42	0
1086	-241.224030356796	301.072535950691	64	55	0
1087	-246.062206935021	314.210877305828	53	57	1
1088	-252.796540002397	333.902667066082	58	46	1
1089	-259.530806032242	353.594468588009	60	57	0
1090	-263.845990116417	366.717097838409	61	61	0
1091	-268.161145453691	379.839731944725	71	51	0
1092	-272.448366884841	393.889586464502	69	44	2
1093	-276.735557479435	407.939445841126	57	44	1
1094	-281.573486058391	421.077831593342	69	62	1
1095	-286.411382746708	434.216223349795	65	64	0
1096	-290.726389118936	447.3388828272	81	64	2
1097	-295.041366743913	460.461547164246	66	52	1
1098	-299.384227266302	472.657000812702	57	60	1
1099	-303.23211976001	483.909503935836	71	62	0
1100	-306.585051044938	494.219055087306	73	59	0
1101	-308.94808953302	502.642696904019	65	41	0
1102	-310.321244778344	509.18042758666	61	58	1
1103	-310.676609165675	514.759461616166	70	58	0
1104	-310.537036894937	519.395539388992	49	41	0
1105	-309.930444041209	522.161445351318	78	56	3
1106	-309.846700954833	524.943092041649	55	59	0
1107	-311.331504205009	527.771961045451	62	60	0
1108	-315.514294457796	527.897889951244	62	59	0
1109	-319.752917629492	526.169391818345	75	52	0
1110	-321.405215061386	523.434971141629	65	44	0
1111	-321.021949220914	518.783151492476	63	66	1
1112	-319.098047091218	513.156890804879	68	47	0
1113	-316.67920390889	506.587674052455	63	49	2
1114	-313.765415583272	499.075502141379	61	46	0
1115	-310.879530594859	490.636116868816	76	51	1
1116	-307.526605938561	480.326562347822	48	61	0
1117	-303.155864682514	469.058315557428	61	44	2
1118	-296.366188572312	451.220869487152	67	65	0
1119	-292.023293900304	439.025419593789	67	57	0
1120	-287.736189993273	424.975543490611	72	64	0
1121	-281.030090952991	404.35647769738	59	52	0
1122	-276.715003592777	391.233829542994	66	55	0
1123	-272.399887485488	378.111186247319	69	55	1
1124	-267.58977818233	364.045596916229	65	50	2
1125	-263.302504765335	349.995748337358	60	51	0
1126	-258.987298759399	336.873120156117	55	53	0
1127	-254.149190774944	323.734763159417	86	51	1
1128	-249.861825258704	309.684929693118	66	65	2
1129	-245.57442890614	295.635101085529	72	46	0
1130	-240.736226086214	282.496760886163	64	71	0
1131	-236.420871117385	269.374158077873	75	49	3
1132	-232.105487402179	256.2515601255	72	72	2
1133	-224.875925957458	235.616861734539	69	47	1
1134	-218.169175544637	214.997905943543	70	55	1
1135	-213.881562477269	200.948112960905	74	64	2
1136	-209.071028957784	186.88259681128	65	54	2
1137	-204.232572689303	173.744302214123	87	39	1
1138	-199.916977292392	160.621740434319	60	42	1
1139	-195.629239609872	146.571967961267	59	47	0
1140	-190.818574965815	132.506474610418	74	40	0
1141	-185.979991974775	119.368202816695	70	50	0
1142	-181.664276365191	106.245661552995	69	51	1
1143	-177.348532010044	93.1231251489371	84	50	3
1144	-170.613409979851	73.4314680565149	69	62	1
1145	-163.906099732616	52.8126071635634	77	75	1
1146	-159.095208201441	38.7471534116194	72	60	0
1147	-154.256405967171	25.608921226114	94	73	5
1148	-149.940482338716	12.4864155966789	77	68	6
1149	-145.624529964989	-0.636085174046457	83	86	3
1150	-140.785635209177	-13.7743005547673	100	78	1
1151	-136.469623773824	-26.8967910651118	76	81	4
1152	-132.181454767939	-40.9464922882617	91	80	3
1153	-127.370336353371	-55.0119064394385	76	84	4
1154	-123.054235025542	-68.1343818334863	105	81	1
1155	-118.738104952383	-81.2568523669615	68	66	4
1156	-113.899022846075	-94.3950341446325	71	89	5
1157	-109.059908851574	-107.533209915273	87	77	0
1158	-104.74368940189	-120.655664788559	82	83	2
1159	-100.427441207692	-133.778114803135	72	66	2
1160	-93.1686194791691	-153.48535099905	59	49	3
1161	-85.9097260031267	-173.19257368613	60	73	0
1162	-81.0704238264589	-186.330714638345	53	56	2
1163	-75.7081538980128	-199.484560917132	79	57	0
1164	-70.3458489368204	-212.638399920426	68	59	1
1165	-64.9835089431144	-225.792231647298	66	67	0
1166	-58.5752527468721	-238.977474572137	68	52	0
1167	-52.16695522191	-252.162707300857	64	56	3
1168	-46.253709344368	-264.405006587505	69	51	1
1169	-39.8174829537165	-276.663004075177	63	48	1
1170	-32.8861193343182	-289.863913021982	68	64	0
1171	-25.9268651615712	-302.137594470754	62	42	0
1172	-18.9675697082421	-314.411264051683	70	55	0
1173	-12.008232974913	-326.684921767563	78	49	0
1174	-5.04885496164206	-338.958567620255	53	59	0
1175	1.91056433191989	-351.232201606967	52	60	1
1176	8.89786299085245	-362.578608014621	78	55	1
1177	16.3803200497641	-374.867918220349	49	55	0
1178	27.3286920964019	-393.757616534829	76	51	0
1179	37.7820340848994	-411.704372508451	66	49	0
1180	44.7417023871676	-423.977933574468	69	63	0
1181	51.7014119689702	-436.251482773572	74	52	0
1182	59.2119549894123	-447.613499003462	65	53	2
1183	66.6947139430558	-459.90271737054	64	44	0
1184	73.6545486930409	-472.176229245029	73	62	1
1185	80.6144247220363	-484.449729253538	43	48	0
1186	87.5743420299841	-496.723217395134	70	46	0
1187	94.5621190837119	-508.069477819838	59	50	0
1188	102.045091509819	-520.358631635085	67	56	0
1189	109.528108144761	-532.647771802731	65	40	1
1190	116.488191898155	-544.921210753731	68	52	0
1191	123.44831692992	-557.194637836888	65	54	0
1192	130.959273403278	-568.556523000821	63	42	0
1193	141.936485988728	-586.518698816188	56	71	0
1194	152.363003903476	-605.392378066666	63	52	0
1195	159.323336656846	-617.665744090453	74	61	0
1196	166.283710688178	-629.939098244533	72	55	0
1197	173.244125996891	-642.212440533563	74	53	0
1198	180.232381432317	-653.558554965071	76	58	0
1199	187.715869212174	-665.847552377731	61	57	1
1200	195.199401199236	-678.13653614372	66	56	0
1201	202.15998294903	-690.409829236567	77	58	0
1202	209.120605976204	-702.683110462502	76	64	0
1203	216.081270280527	-714.956379821524	69	54	0
1204	223.564974699868	-727.245311766863	68	64	1
1205	231.048723326297	-739.534230066463	71	60	0
1206	238.009514390375	-751.80746210739	55	48	1
1207	248.464669992391	-769.753679866903	82	59	1
1208	258.919916070765	-787.699870905839	52	44	0
1209	265.908649874909	-799.045839336701	52	50	0
1210	272.869644126389	-811.319012016058	58	57	1
1211	279.830679654202	-823.592172827572	67	52	0
1212	283.325100515911	-829.265140704811	60	51	0
1213	290.809209632105	-841.553949883208	64	65	0
1214	301.787834367598	-859.515697583556	72	51	1
1215	308.749036330904	-871.788809195161	63	50	0
1216	315.710279569845	-884.061908939853	64	46	1
1217	322.671564084711	-896.33499681484	68	43	1
1218	329.632889875269	-908.608072821982	64	49	1
1219	336.594256941462	-920.88113696035	68	52	1
1220	344.078688685433	-933.16984884534	72	52	0
1221	351.590924249147	-944.531330819242	60	49	1
1222	358.029390251962	-956.788699788973	64	51	0
1223	364.467894602218	-969.046058542095	68	50	0
1224	370.43891869561	-979.433318184689	78	63	0
1225	377.34501834499	-993.560745401308	62	63	0
1226	382.709821186669	-1006.7139803106	59	52	1
1227	384.607686289703	-1013.26711324137	70	49	1
1228	386.01027562574	-1018.87737453729	63	64	1
1229	387.440620323992	-1023.56041898858	69	53	0
1230	389.97253931273	-1026.420338233	61	48	0
1231	393.110746576218	-1026.51426055655	71	60	0
1232	396.30445254856	-1024.75374794845	57	55	0
1233	398.452087667712	-1022.96192736365	73	46	0
1234	399.058368152415	-1020.19593118783	62	37	2
1235	398.151045727311	-1015.52854366787	65	50	0
1236	395.674627639004	-1010.81419643853	55	52	0
1237	392.675183132116	-1006.08419411257	77	59	0
1238	388.685184766073	-999.468448828906	63	47	1
1239	381.200502933818	-987.179818007164	65	69	1
1240	373.743619926216	-973.963957227767	50	58	1
1241	367.772596613097	-963.576702052727	58	58	1
1242	361.306334925641	-952.246564414352	64	56	1
1243	354.840108615579	-940.916416540742	71	65	1
1244	347.878655273351	-928.643383054994	53	61	1
1245	340.91724320635	-916.370337700471	81	62	1
1246	333.43285249226	-904.081619596109	66	57	0
1247	325.976271557854	-890.865671607666	60	55	0
1248	319.014987844683	-878.592588943429	85	48	1
1249	311.530729991267	-866.30383083038	74	53	0
1250	304.046516343602	-854.015059071593	70	52	2
1251	297.085359386983	-841.741939084604	63	59	0
1252	286.134578406287	-822.852962060831	74	59	0
1253	275.156119991327	-804.891171869822	59	54	1
1254	267.672124442994	-792.602333717979	55	54	0
1255	260.188173100993	-780.313481922261	59	39	0
1256	253.227269660099	-768.040287297219	79	56	0
1257	245.743405265734	-755.75140912924	76	49	0
1258	238.259585078049	-743.462517313659	58	62	2
1259	231.326595640276	-730.262069286779	54	50	0
1260	220.899405230419	-711.388591102324	51	46	1
1261	209.921523256809	-693.426626193337	63	57	0
1262	202.43792141712	-681.137668924406	63	55	1
1263	195.477355648065	-668.86437593773	55	42	1
1264	188.516831156332	-656.591071085073	57	46	1
1265	181.033359007735	-644.302074718289	64	56	0
1266	173.549931066693	-632.013064708561	65	55	1
1267	166.589533336984	-619.739722537808	55	60	0
1268	159.629176884773	-607.466368501075	79	57	1
1269	152.145878636045	-595.177319394425	56	50	2
1270	144.662624595221	-582.888256643899	67	52	2
1271	137.702394906082	-570.614865290001	68	61	2
1272	130.742206495197	-558.341462069191	58	60	0
1273	123.782059362566	-546.068046983331	63	56	0
1274	116.821953508304	-533.794620028697	57	52	0
1275	109.861888932413	-521.521181208082	68	61	1
1276	102.378892813926	-509.23204119131	50	57	0
1277	94.8959409041563	-496.942887526937	74	53	0
1278	87.9360030932003	-484.669411392882	73	49	1
1279	80.9761065611965	-472.395923391916	58	53	0
1280	74.016251308145	-460.122423524037	74	48	0
1281	67.0564373341622	-447.848911790177	66	44	1
1282	56.0799167702789	-429.886534808204	65	65	1
1283	45.1313208816573	-410.996912691742	85	41	0
1284	38.1716749537736	-398.7233517766	54	50	1
1285	31.1842371982057	-387.376994761638	64	57	1
1286	24.2246722312411	-375.10341010429	70	47	0
1287	16.7421931892168	-362.814113707282	66	48	0
1288	9.25975835707504	-350.524803665467	71	45	0
1289	2.30032015847974	-338.251181698404	51	60	0
1290	-4.65907676040661	-325.977547862567	62	50	0
1291	-11.6184323988855	-313.703902162611	65	60	0
1292	-18.5777467573644	-301.430244598538	58	66	0
1293	-25.537019835785	-289.156575167552	66	40	1
1294	-32.4962516336236	-276.882893872447	69	58	2
1295	-38.9324985137209	-264.624907511286	64	60	0
1296	-45.3687070413725	-252.366910937242	65	44	0
1297	-51.777025042742	-239.181688515469	76	57	2
1298	-57.6902162425104	-226.939380643889	68	53	2
1299	-63.6033720154664	-214.697064085864	64	61	0
1300	-71.9083184514311	-194.958460427821	75	52	1
1301	-79.6902507496998	-175.235551235266	65	64	0
1302	-84.5295422134222	-162.097411522642	73	81	2
1303	-89.3688017894747	-148.95926580485	77	73	0
1304	-94.2080294779735	-135.821114082821	68	69	2
1305	-99.0472252788022	-122.682956356555	97	64	0
1306	-103.886389191612	-109.544792625122	78	58	3
1307	-108.725521216576	-96.406622887589	102	73	1
1308	-113.01383270527	-82.3569475729018	105	75	5
1309	-117.302113359852	-68.3072673976421	96	78	1
1310	-121.618231969827	-55.1847979575396	94	74	2
1311	-125.934321834997	-42.0623236577958	108	101	2
1312	-130.773298398359	-28.9241263205186	97	97	4
1313	-135.08932920231	-15.8016417613253	101	91	5
1314	-139.405331260874	-2.67915234062821	71	93	4
1315	-146.140735423483	17.0124509576708	76	63	1
1316	-152.848196236766	37.6312815994024	75	80	3
1317	-157.136203338508	51.6810065787286	65	58	1
1318	-161.45205801283	64.8035208340734	86	70	1
1319	-166.290786590893	77.9417625758797	66	57	1
1320	-170.606582203007	91.0642870888114	83	56	0
1321	-174.922349069268	104.186816460453	74	46	1
1322	-179.760985124973	117.325075007044	69	71	0
1323	-184.599589291378	130.46333955694	72	53	0
1324	-188.915266778029	143.585884588771	59	65	0
1325	-193.230915519001	156.70843447838	77	68	0
1326	-197.546535513946	169.830989225768	68	61	1
1327	-204.253467544215	190.449909728952	57	50	0
1328	-210.960329294612	211.068841991946	70	46	0
1329	-215.275830647326	224.191416712478	69	49	0
1330	-220.114186821913	237.32972566504	50	58	3
1331	-224.952511106734	250.468040619977	54	47	1
1332	-229.267923078034	263.590631000698	61	75	0
1333	-233.583306302782	276.713226238266	66	61	0
1334	-238.421538062626	289.851557997987	66	58	0
1335	-242.736862223013	302.974163496867	67	55	0
1336	-247.024258620455	317.023989408277	60	34	0
1337	-251.83449652564	331.08955352474	74	51	0
1338	-256.149730787904	344.212174137123	90	44	0
1339	-260.46493630344	357.334799607284	66	51	2
1340	-265.302980701439	370.473164964467	52	48	2
1341	-270.140993208974	383.611536324956	81	66	0
1342	-276.847182282829	404.230583634228	77	42	0
1343	-283.058347660757	423.906689828262	51	61	0
1344	-287.401285254338	436.102129980922	76	46	0
1345	-291.744196184562	448.297574996017	70	51	0
1346	-295.564223598107	460.477285984904	73	56	0
1347	-299.412138908403	471.729785268195	50	74	0
1348	-302.793003073137	481.112117519602	54	50	0
1349	-305.650998026482	490.478712564334	53	58	0
1350	-308.536893117358	498.918094224297	60	46	0
1351	-310.40498772217	506.398780949414	65	57	0
1352	-311.255288626766	512.920771311969	70	46	1
1353	-311.115715826163	517.556849064305	68	63	0
1354	-310.481207967096	521.249970505945	67	49	0
1355	-310.369550077885	524.958832751028	65	53	0
1356	-311.331504205009	527.771961045451	61	49	0
1357	-313.917832851759	528.777881695889	68	51	1
1358	-317.577773509955	528.888071458787	73	48	0
1359	-320.770698898821	527.128091218881	78	49	0
1360	-321.955981310806	522.523497718386	70	57	1
1361	-319.592981307651	514.099848126061	70	50	0
1362	-315.71724748722	503.774544667453	89	43	0
1363	-312.336431933043	494.392201473005	56	50	0
1364	-308.460660189623	484.066905220039	75	53	2
1365	-304.612781166215	472.814397280104	62	65	1
1366	-300.76488025242	461.561893180944	74	47	0
1367	-296.422010162845	449.366438423283	71	60	1
1368	-292.107023160497	436.243772992864	64	60	0
1369	-287.792007410666	423.121112423018	83	53	0
1370	-282.982007557584	409.055503893644	59	61	0
1371	-278.694838202209	395.005638045259	50	52	0
1372	-274.379732552974	381.882992588915	61	68	0
1373	-269.541730313271	368.744616391137	68	46	1
1374	-264.731599330727	354.679030655883	54	56	0
1375	-260.444305356243	340.629185317084	72	49	0
1376	-256.129079489969	327.506560374983	55	53	1
1377	-251.290950523748	314.368206975982	61	41	1
1378	-244.584472271497	293.749205000699	57	40	0
1379	-240.297039625351	279.699382328428	54	44	0
1380	-235.458799878601	266.561048729345	55	49	0
1381	-228.201380464947	246.853559586219	61	56	1
1382	-223.913838301436	232.803755266592	60	58	1
1383	-219.6262653023	218.753955803812	63	53	0
1384	-214.787882886303	205.615648009814	54	50	0
1385	-209.949468580773	192.477346216328	56	56	0
1386	-205.138911172631	178.411834870465	62	52	2
1387	-200.328319562541	164.346329527907	71	55	0
1388	-196.01270116365	151.223772069439	73	55	0
1389	-191.697054019023	138.101219469681	68	59	0
1390	-184.989964416425	117.482321624644	60	56	0
1391	-178.282804534829	96.8634355375543	75	61	0
1392	-173.444136784412	83.7251793518662	70	61	0
1393	-169.128340681782	70.6026521259919	60	60	3
1394	-164.812515833939	57.48012976069	75	71	2
1395	-160.001633458305	43.4146748101339	65	66	4
1396	-155.713625355798	29.3649471374229	74	53	2
1397	-151.397710613615	16.242439889349	87	63	1
1398	-146.558855509735	3.10421730484813	74	80	6
1399	-142.242881705868	-10.0182796856388	80	89	3
1400	-137.926879156788	-23.140771814622	83	77	3
1401	-133.087931531947	-36.2789775952697	94	85	0
1402	-128.248952018737	-49.4171773698181	102	81	2
1403	-123.960729302897	-63.4668694157153	73	88	2
1404	-117.775864621683	-84.0699323173612	99	69	5
1405	-111.040144002531	-103.761485251598	87	89	4
1406	-106.723935010028	-116.883942285553	84	75	2
1407	-102.407697272953	-130.006394460797	88	88	3
1408	-97.5685016667121	-143.144555832259	88	62	0
1409	-92.7292741726851	-156.282711201347	86	55	0
1410	-87.8900147908134	-169.420860562474	64	70	0
1411	-82.5277896797052	-182.574716101401	65	76	1
1412	-77.1655295356759	-195.728564363904	64	51	0
1413	-71.8032343591331	-208.882405349053	59	67	0
1414	-65.9179655879852	-222.0519491788	60	56	0
1415	-60.0326586370938	-235.221484332345	71	56	1
1416	-54.1473135065171	-248.391010814346	63	50	0
1417	-44.768429735268	-267.233776144683	57	62	0
1418	-34.8665134785697	-286.092225959525	68	43	0
1419	-27.9072715567891	-298.365910794586	57	61	1
1420	-20.9479883547174	-310.639583764598	71	57	0
1421	-13.98866387218	-322.913244866766	66	41	0
1422	-7.0292981097009	-335.186894104816	67	58	0
1423	-0.0698910672799684	-347.460531477816	62	54	0
1424	6.88955725519918	-359.734156984836	80	58	0
1425	14.3720033227582	-372.023470836692	58	51	0
1426	21.8544936001999	-384.312771041878	71	50	1
1427	28.8140686908737	-396.586359237321	67	43	1
1428	35.8015169883147	-407.932719810866	67	46	1
1429	42.7611730400822	-420.20628426224	45	64	1
1430	50.2438340492663	-432.495532642119	60	50	0
1431	57.7265392679255	-444.78476737719	54	56	1
1432	64.6863220864907	-457.058294515125	56	50	1
1433	71.6739699000609	-468.404593973421	66	56	0
1434	82.6506618108833	-486.366928506643	67	66	0
1435	93.5996297845268	-505.256449537352	71	53	0
1436	100.559620328306	-517.52991561871	69	47	0
1437	107.547467655793	-528.876153959893	72	54	0
1438	115.030515798368	-541.165284116752	72	57	0
1439	122.513608149486	-553.454400628805	65	54	2
1440	129.473765138187	-565.727817515843	70	52	1
1441	136.433963404968	-578.00122253783	71	61	0
1442	143.394202950061	-590.274615692906	55	54	0
1443	150.354483773233	-602.547996982001	61	66	1
1444	160.808884053025	-620.494438684545	58	66	0
1445	171.23557391006	-639.368069642223	72	48	0
1446	178.196019844559	-651.641403463669	55	53	0
1447	185.18430476205	-662.987509420142	62	59	0
1448	192.667824292905	-675.276497751474	78	37	0
1449	200.151388031081	-687.565472438	57	44	0
1450	207.139793097042	-698.91154102888	88	61	0
1451	214.100445151213	-711.184813776053	68	68	0
1452	221.584136870282	-723.47374935355	53	54	1
1453	229.067872796208	-735.762671285309	57	50	0
1454	236.028651610482	-748.035906713456	57	55	0
1455	246.483789066202	-765.982129554264	55	54	0
1456	256.939016998396	-783.928325678222	75	42	0
1457	263.899959321367	-796.201513623819	75	48	1
1458	270.860942921019	-808.474689700641	75	40	1
1459	277.849744289648	-819.820637765341	62	69	1
1460	285.333820190339	-832.109456944279	57	54	0
1461	292.817940296954	-844.398262480274	74	51	0
1462	299.779090332391	-856.671389359049	67	50	0
1463	306.740281643753	-868.944504369982	59	51	1
1464	313.729282513552	-880.290391308255	73	47	0
1465	320.690554778674	-892.563482571393	61	59	0
1466	327.651868319546	-904.836561966687	64	58	1
1467	335.136244623864	-917.125290210359	66	61	0
1468	342.620665133407	-929.414004808292	71	55	0
1469	349.582105429843	-941.687046881765	79	81	0
1470	356.020561119774	-953.944419004954	63	60	0
1471	361.991542237112	-964.331690999679	58	44	0
1472	370.466673970805	-978.506101891398	59	46	2
1473	377.400525690929	-991.706312793307	66	46	1
1474	380.316684068763	-999.217975025065	74	56	0
1475	382.18678900419	-1006.6983254645	76	66	0
1476	383.038587390445	-1013.22014922835	74	52	1
1477	383.918141072325	-1018.81475644	70	46	1
1478	385.376235213538	-1022.57058531232	66	57	0
1479	389.477255557722	-1025.4774679821	72	57	1
1480	394.707599891233	-1025.63400454167	57	51	2
1481	397.43376857118	-1022.00340510812	72	74	0
1482	398.067798642791	-1018.31019271351	67	61	0
1483	396.637444819615	-1013.62715185899	65	51	2
1484	393.142714877438	-1007.95428038482	78	60	0
1485	389.124962817586	-1002.26575191598	66	50	1
1486	385.134973622102	-995.650003222749	76	63	0
1487	380.649720079149	-988.091379266232	67	45	0
1488	375.669207972358	-979.58987840917	74	63	0
1489	370.716471572348	-970.161155188456	57	63	0
1490	365.268487740308	-959.789552662522	64	48	0
1491	359.325263964129	-948.475068839267	69	44	0
1492	353.382072862587	-937.160576310009	85	54	0
1493	346.915891920216	-925.830415850505	67	62	0
1494	339.926725192403	-914.484585072845	65	56	0
1495	332.965360525646	-902.211526155472	55	59	0
1496	325.481018901628	-889.922793507576	60	58	0
1497	317.99672148301	-877.634047213942	59	61	1
1498	310.512468270026	-865.345287271775	71	43	0
1499	302.477474498097	-853.968065193854	59	57	2
1500	290.975850859249	-835.990652853623	61	49	0
1501	280.025111979456	-817.101659750566	63	54	1
1502	273.091865293565	-803.901282866485	70	56	0
1503	266.653890337213	-791.643779437058	65	45	0
1504	263.682530214777	-785.986466716975	66	46	0
1505	256.226384104113	-772.770391519181	70	39	2
1506	245.275971135008	-753.881305178627	68	51	0
1507	237.792155832169	-741.592412468977	71	57	0
1508	230.336172208248	-728.376290030777	70	49	0
1509	223.375444526609	-716.103044536896	58	49	0
1510	215.891762088344	-703.814111821353	71	58	0
1511	208.408123857051	-691.525165459141	64	64	0
1512	201.447522935574	-679.251882649027	61	56	0
1513	193.963971653429	-666.962909915484	72	51	0
1514	182.986323185207	-649.000872959383	71	66	0
1515	172.55955753586	-630.12727141194	68	54	1
1516	165.076180152711	-617.838245939463	56	39	1
1517	157.59284697735	-605.549206820317	69	52	0
1518	150.632540857245	-593.27583750803	68	47	0
1519	143.672276015277	-581.002456326969	64	65	1
1520	136.712052451272	-568.729063279927	64	55	0
1521	129.751870165695	-556.455658367835	57	46	0
1522	122.268752168631	-544.16655470524	52	57	0
1523	114.785678380111	-531.877437398769	62	43	0
1524	107.825622858363	-519.603995169513	52	59	1
1525	100.865608615277	-507.330541074276	71	48	1
1526	93.9056356510264	-495.057075111195	65	50	0
1527	86.9457039654953	-482.783597283997	78	51	0
1528	75.9968277857988	-463.894057792611	68	53	1
1529	65.0202260401566	-445.931704801507	88	51	1
1530	58.0326354565914	-434.585393596441	57	48	0
1531	51.0729114969727	-422.311854711734	55	54	1
1532	43.5902678291895	-410.022607390769	61	59	0
1533	36.1076683708816	-397.733346426859	60	68	0
1534	29.1480711787008	-385.459770227782	77	56	0
1535	22.1885152661707	-373.186182162724	79	45	1
1536	15.2290006333496	-360.912582232617	68	47	0
1537	7.71873515506741	-349.550485176966	56	56	0
1538	0.236350639141165	-337.261158742011	57	50	0
1539	-6.72303882316919	-324.987521488219	52	53	0
1540	-13.1594376255525	-312.729575988837	57	50	1
1541	-19.5957980758976	-300.471620275639	68	54	1
1542	-26.5550666266936	-288.197949141264	81	53	0
1543	-33.486445957562	-274.997050481848	93	61	0
1544	-39.9226869373815	-262.739062548615	58	60	0
1545	-46.358889564639	-250.481064404361	67	52	1
1546	-52.7672014368582	-237.295840412378	63	63	1
1547	-61.6230392049765	-218.468765362166	81	37	1
1548	-70.4787951998296	-199.641670778394	76	52	1
1549	-73.4214099525707	-193.05689637363	75	62	1
1550	-78.2607437939732	-179.918764465488	70	58	1
1551	-85.5196847668267	-160.211555343121	83	63	1
1552	-90.3589388892287	-147.07340842206	89	67	0
1553	-95.198161124019	-133.935255497694	63	60	4
1554	-100.037351470848	-120.797096567228	74	75	4
1555	-104.848645201768	-106.731716038659	86	78	4
1556	-111.556532616611	-86.1129576247185	109	82	1
1557	-115.872689900978	-72.9904946628958	110	71	0
1558	-120.188818440365	-59.8680268414319	93	65	5
1559	-126.924415747751	-40.1764571433887	95	99	3
1560	-131.763386857172	-27.03825860098	94	73	3
1561	-136.079412432387	-13.9157729605213	73	79	3
1562	-140.395409262506	-0.793282462283969	77	87	3
1563	-145.234287851024	12.3449328830466	78	76	1
1564	-149.522350118612	26.3946492234245	72	64	2
1565	-156.229777416098	47.0134857483208	71	60	1
1566	-162.965013183479	66.7051184456795	64	60	2
1567	-167.280832312419	79.8276391811669	67	68	0
1568	-172.11952354759	92.9658881304786	81	51	1
1569	-176.435283614148	106.088419123553	75	59	1
1570	-180.751014934969	119.210954976268	77	55	1
1571	-185.589613647317	132.349220729433	45	59	0
1572	-192.296672336757	152.968120238744	90	54	0
1573	-196.584412793163	167.017889481038	68	51	0
1574	-200.900010314072	180.140448009595	49	51	0
1575	-207.634796725179	199.832158821635	57	54	0
1576	-211.950321595301	212.954729765654	66	41	0
1577	-216.265817718988	226.077305568382	63	69	2
1578	-221.104168439517	239.215615724213	71	68	2
1579	-225.419605499425	252.338201784529	62	49	1
1580	-229.735013813013	265.460792705417	57	60	0
1581	-234.545376005117	279.526335223578	67	62	1
1582	-238.832827161299	293.576151963323	60	44	0
1583	-243.148145577463	306.698757996783	68	59	1
1584	-247.986308937601	319.83710175287	67	58	1
1585	-254.720622851397	339.528894874267	53	54	1
1586	-261.454869727779	359.220699753612	64	54	0
1587	-266.292908671545	372.359066314064	65	62	0
1588	-270.580145202461	386.408918674104	59	56	0
1589	-274.867350897053	400.458775892854	73	42	0
1590	-279.182432537666	413.581422414631	58	48	1
1591	-283.497485431028	426.704073796049	59	79	0
1592	-288.363277879078	438.915252402425	63	61	0
1593	-292.706182768336	451.110698496923	70	45	1
1594	-296.526204477879	463.290410446934	57	48	0
1595	-299.879170904169	473.599955721758	54	49	3
1596	-303.260032328253	482.982288392261	74	57	1
1597	-306.640877802158	492.364624001086	66	56	0
1598	-309.031831413915	499.861050275154	53	51	1
1599	-310.927839076729	506.414521696046	80	61	0
1600	-311.778139198199	512.936512171291	72	59	0
1601	-311.638565839734	517.572589914314	66	50	0
1602	-311.031972112192	520.33849572856	69	54	1
1603	-309.902529681916	523.08866091352	65	50	1
1604	-309.323851830966	524.9273513956	82	52	0
1605	-309.323851830966	524.9273513956	63	47	1
1606	-309.323851830966	524.9273513956	61	61	0
1607	-309.323851830966	524.9273513956	80	62	0
1608	-309.323851830966	524.9273513956	62	50	0
1609	-309.323851830966	524.9273513956	56	54	0
1610	-309.323851830966	524.9273513956	53	51	0
1611	-309.323851830966	524.9273513956	92	32	2
1612	-309.323851830966	524.9273513956	57	37	0
1613	-309.8187865871	525.870307607576	65	50	1
1614	-310.808655418688	527.756220214069	79	53	2
1615	-312.844220463478	529.673615031876	75	37	0
1616	-316.504160354787	529.783803901635	73	53	0
1617	-319.725001138984	527.096607352607	66	51	0
1618	-321.405215061386	523.434971141629	67	46	0
1619	-321.049865909386	517.855935973115	55	43	0
1620	-318.631028758828	511.286718021147	75	55	1
1621	-315.71724748722	503.774544667453	72	61	0
1622	-312.831370013067	495.335157953203	63	57	0
1623	-307.498692486028	481.253777873702	58	48	0
1624	-303.622895460925	470.928486423567	61	51	1
1625	-301.726857533096	464.375018846244	66	46	0
1626	-297.383993484487	452.179563008249	61	54	0
1627	-290.127221290488	432.471957769245	77	49	0
1628	-282.926192455576	410.909934964031	77	45	0
1629	-278.144067109388	395.917116900906	66	54	0
1630	-273.334000007482	381.851520370692	66	58	0
1631	-268.523898702813	367.785929840989	69	40	0
1632	-264.236632835702	353.736080183648	70	61	0
1633	-259.921434145304	340.613450921141	63	52	0
1634	-255.111234756885	326.547877186909	47	50	0
1635	-250.823875744303	312.498042641208	76	68	0
1636	-246.508587155666	299.375428495929	57	52	1
1637	-239.802058238594	278.756434915587	73	44	1
1638	-233.095459040836	258.1374530904	59	54	0
1639	-228.257169149525	244.999128491618	73	54	0
1640	-223.418847368448	231.860809897073	59	61	0
1641	-218.608385726227	217.795281753875	65	64	1
1642	-214.320777479792	203.745488226414	61	63	2
1643	-210.005248461617	190.622915110551	64	43	0
1644	-205.166799956816	177.484619317576	67	66	0
1645	-200.356207189092	163.419113971293	61	57	0
1646	-196.068474327505	149.36934095528	43	61	0
1647	-191.752825096366	136.246788355522	58	64	1
1648	-186.914249868947	123.108515364118	73	66	1
1649	-182.598541574902	109.985973021016	67	60	1
1650	-178.31068682787	95.9362199781463	60	61	1
1651	-173.499899058137	81.8707482265308	67	61	1
1652	-166.764738722704	62.1790978563949	69	41	9
1653	-160.029511352535	42.4874592460692	66	78	4
1654	-155.190716881654	29.3492258619517	98	78	0
1655	-150.874800568447	16.226719154045	84	80	2
1656	-146.586730159819	2.17700173612684	88	71	2
1657	-141.775715505239	-11.8884304147214	85	88	4
1658	-136.936794314766	-25.0266409954056	102	86	3
1659	-132.62075779197	-38.1491271844134	110	79	4
1660	-128.304692523961	-51.2716085165739	95	79	3
1661	-123.465678812878	-64.4098022934049	92	79	1
1662	-119.149554483825	-77.5322733642533	91	89	1
1663	-114.833401409909	-90.6547395773232	86	78	2
1664	-110.517219591362	-103.777200929821	72	88	1
1665	-106.228873948567	-117.826873002574	59	82	3
1666	-99.5209017139859	-138.445621351711	80	66	1
1667	-92.7849975290592	-158.137142363936	72	65	3
1668	-87.4228033447871	-171.29100451991	77	68	1
1669	-82.0605741277686	-184.44485939946	76	62	0
1670	-76.6983098781202	-197.59870700445	73	51	3
1671	-71.3360105958418	-210.752547333017	69	63	0
1672	-65.9736762810498	-223.906380386092	65	56	0
1673	-60.0605126071023	-236.148699943908	66	58	1
1674	-53.6243717952166	-248.406719407998	48	54	1
1675	-47.2160436246777	-261.591944288462	67	64	1
1676	-40.7798246211605	-273.849943337031	63	71	0
1677	-33.8206210506032	-286.123638321646	64	61	0
1678	-27.4121702983975	-299.308831804432	52	55	0
1679	-20.452884033497	-311.582503926009	59	67	0
1680	-12.970605768729	-323.871867761947	66	63	1
1681	-6.011235478858	-336.145515294746	78	69	0
1682	0.948176090954803	-348.419150963426	60	43	1
1683	8.43058405513875	-360.708475707099	61	60	0
1684	15.9130362288561	-372.99778680969	70	43	1
1685	22.8725745672709	-385.271385165863	52	46	0
1686	33.3258757238509	-403.218152576126	57	59	0
1687	40.2855164619978	-415.491721262224	70	49	0
1688	44.3022296901909	-421.180589796975	78	46	0
1689	51.7848968058242	-433.46983542759	66	47	0
1690	62.2384443284827	-451.416529028676	61	52	0
1691	72.69208233268	-469.363195913844	75	50	0
1692	76.1580999797443	-475.9635561537	68	49	1
1693	83.6409600523766	-488.252743599005	60	44	0
1694	94.6177560258657	-506.215046116151	77	62	0
1695	101.57775109692	-518.488510493189	65	48	1
1696	108.537787446287	-530.761963003315	49	52	0
1697	115.525678755366	-542.108187760226	65	60	0
1698	122.485796063906	-554.381616525352	69	64	0
1699	129.445954650757	-566.655033424497	42	52	1
1700	136.929135662387	-578.944123579189	77	62	0
1701	144.41236088227	-591.233200089075	64	49	0
1702	151.372646232427	-603.506579671986	74	55	0
1703	158.332972860662	-615.779947387986	62	51	0
1704	165.321143040317	-627.12608727254	61	38	1
1705	172.804538985773	-639.415111949667	64	55	0
1706	180.287979138375	-651.704122983851	84	47	0
1707	190.742632452108	-669.650488311425	67	58	2
1708	201.197376243479	-687.59682692308	70	55	0
1709	208.680987119908	-699.88578612078	55	50	0
1710	216.16464220325	-712.174731675535	65	62	0
1711	223.125342990621	-724.447989134118	82	49	0
1712	230.086085054849	-736.721234725788	60	52	0
1713	237.046868396166	-748.994468447752	70	48	0
1714	244.007693014399	-761.267690304667	62	48	1
1715	250.996341565275	-772.613684186712	51	62	0
1716	257.957247138722	-784.886882296763	64	49	0
1717	264.918193988851	-797.16006853804	61	43	0
1718	275.373580189713	-815.106217576191	75	57	0
1719	285.306045407197	-833.036673105322	68	53	0
1720	291.771914674435	-844.366930559278	57	46	0
1721	298.265591135656	-854.769961597398	66	60	0
1722	303.741039991612	-864.214437213726	74	41	0
1723	308.721266907931	-872.716025392525	73	46	1
1724	312.711016835761	-879.331848334521	57	54	0
1725	316.233297114493	-884.077571986243	65	54	0
1726	319.783352242783	-887.896076436155	59	44	0
1727	323.305647582805	-892.641794112511	55	42	0
1728	327.29543954262	-899.257602955215	67	61	0
1729	331.229715595604	-907.72784039285	46	63	0
1730	335.164008003252	-916.198073970154	72	66	1
1731	339.62133915443	-924.68396385666	59	49	0
1732	345.06921329943	-935.055600401014	57	66	0
1733	351.012380043743	-946.370104651898	75	44	0
1734	357.506364032568	-956.773041890934	55	46	0
1735	364.000380434212	-967.175968871452	56	50	1
1736	369.94364516018	-978.490445523523	44	48	1
1737	375.391666529642	-988.86204147432	80	59	0
1738	379.821405880852	-998.275103573687	80	60	0
1739	382.682068783906	-1007.64119661693	58	58	1
1740	384.524430486897	-1016.0487621557	46	63	0
1741	386.450054852525	-1021.67467782181	73	63	0
1742	388.954221129941	-1025.46181397978	78	51	0
1743	392.559961916588	-1027.42582331318	65	39	0
1744	396.248953875736	-1026.60818061512	62	68	0
1745	398.424338770565	-1023.88914370723	54	57	0
1746	399.058368152415	-1020.19593118783	62	64	0
1747	398.151045727311	-1015.52854366787	61	50	0
1748	395.674627639004	-1010.81419643853	48	63	0
1749	392.152151042072	-1006.06854046136	62	55	0
1750	385.658004470868	-995.665657734498	77	60	0
1751	378.696367653669	-983.392676806077	60	45	0
1752	373.743619926216	-973.963957227767	62	55	1
1753	368.295623633603	-963.592358705588	77	59	0
1754	361.829360594333	-952.262221864425	75	65	0
1755	354.840108615579	-940.916416540742	53	62	0
1756	347.878655273351	-928.643383054994	64	57	0
1757	340.91724320635	-916.370337700471	69	58	0
1758	333.955872415041	-904.097280478105	56	35	0
1759	326.994542899425	-891.824211386032	73	55	0
1760	320.033254659211	-879.551130427048	61	48	0
1761	312.548992165597	-867.262374142185	77	74	1
1762	305.064773877501	-854.973604212515	60	53	0
1763	297.580599795328	-842.684820633382	64	64	1
1764	286.629814051208	-823.795844942331	68	41	0
1765	279.696535671828	-810.595479117706	78	53	1
1766	272.212516677217	-798.306649175473	58	41	0
1767	261.234183422057	-780.344821656123	63	46	0
1768	254.273277052329	-768.071628746577	51	49	0
1769	250.806730747106	-761.471419782378	52	52	1
1770	243.322885647183	-749.182537096553	65	56	0
1771	232.372594018525	-730.293416130356	45	53	0
1772	224.888859557803	-718.004499796778	81	31	0
1773	217.405169303645	-705.715569818392	58	49	0
1774	210.444518051227	-693.4423022829	70	53	2
1775	202.960914746043	-681.153345933184	56	57	0
1776	195.477355648065	-668.86437593773	63	52	0
1777	188.516831156332	-656.591071085073	63	53	0
1778	181.556347942387	-644.317754363641	70	49	1
1779	174.072918535734	-632.028745274059	70	53	0
1780	166.589533336984	-619.739722537808	57	52	0
1781	159.629176884773	-607.466368501075	58	61	0
1782	152.668861710583	-595.193002596498	56	38	0
1783	141.691581578518	-577.230854970403	69	56	3
1784	130.742206495197	-558.341462069191	64	61	1
1785	123.782059362566	-546.068046983331	54	45	0
1786	116.821953508304	-533.794620028697	63	54	0
1787	109.861888932413	-521.521181208082	58	53	0
1788	102.378892813926	-509.23204119131	75	61	0
1789	94.8959409041563	-496.942887526937	81	53	0
1790	87.9360030932003	-484.669411392882	69	39	1
1791	80.9761065611965	-472.395923391916	70	49	0
1792	74.016251308145	-460.122423524037	75	45	1
1793	66.5334718373488	-447.833218044601	70	44	0
1794	59.0507365757367	-435.543998920359	59	63	0
1795	52.0910080891335	-423.270461739972	71	64	0
1796	45.1034909710288	-411.924128475599	70	43	1
1797	34.1271599370521	-393.961692789569	57	64	1
1798	23.1787585939164	-375.072012005374	68	63	1
1799	16.2192378355539	-362.798413768411	58	45	0
1800	9.25975835707504	-350.524803665467	55	69	0
1801	2.30032015847974	-338.251181698404	85	52	1
1802	-4.68691807857249	-326.904763567261	62	47	1
1803	-11.6462753153755	-314.631117857061	61	57	0
1804	-18.6055912720622	-302.357460281812	72	44	0
1805	-29.0584112615907	-284.41055950243	80	59	2
1806	-38.9603477113997	-265.552123163827	74	51	2
1807	-45.3687070413725	-252.366910937242	65	57	0
1808	-51.8048772165785	-240.108904150315	82	57	2
1809	-58.2410090391058	-227.850887150504	72	55	0
1810	-64.1263096890179	-214.681354234926	51	50	0
1811	-69.488636060094	-201.527523226105	96	58	0
1812	-75.3738619248616	-188.357973695733	69	72	1
1813	-80.7361166573828	-175.2041274691	74	76	2
1814	-85.5754049769603	-162.065986547619	68	64	3
1815	-90.4146614088677	-148.927839621902	74	59	1
1816	-95.2538859532215	-135.789686691016	89	64	2
1817	-100.093078609672	-122.651527756825	72	61	1
1818	-104.932239378453	-109.513362817466	87	71	2
1819	-109.248444738274	-96.3909074114636	91	82	2
1820	-113.536754544359	-82.3412315575406	93	81	3
1821	-117.825033516332	-68.2915508439764	101	73	0
1822	-122.141150555224	-55.1690808618441	102	106	3
1823	-128.876730330987	-35.4775078007951	98	79	5
1824	-133.192774721887	-22.3550253994763	87	82	2
1825	-138.031703452696	-9.21681905630976	86	85	2
1826	-144.767126031162	10.4747817283496	75	76	6
1827	-149.083067457133	23.597281947732	66	59	3
1828	-153.921887722507	36.735508098267	56	57	2
1829	-158.20989250479	50.785234156996	71	69	0
1830	-162.497866452206	64.8349650735036	71	56	4
1831	-167.336591886124	77.9732080232352	68	59	0
1832	-171.652384356013	91.0957336183637	92	63	0
1833	-175.968148080225	104.218264072202	71	76	1
1834	-180.283883058641	117.340799385682	77	68	0
1835	-184.599589291378	130.46333955694	65	55	0
1836	-189.438161568542	143.601610112004	71	61	0
1837	-194.276701956522	156.739886671305	48	68	1
1838	-198.564431497711	170.789658069611	59	55	0
1839	-204.748467900266	191.392852746882	56	61	2
1840	-211.483216005261	211.084570279345	65	52	1
1841	-216.321600925177	224.222874434665	64	54	1
1842	-220.637070388999	237.345455098897	69	46	0
1843	-224.952511106734	250.468040619977	81	61	3
1844	-229.790803501906	263.606361580081	49	56	0
1845	-234.106185155571	276.728957359679	63	54	1
1846	-238.393641132978	290.778773558326	52	51	0
1847	-243.203941760527	304.844326876104	57	50	0
1848	-248.042107430403	317.982670637779	63	57	0
1849	-252.880241210456	331.121020399965	61	43	0
1850	-257.195472330553	344.243642094545	65	52	0
1851	-263.929699316679	363.935451178811	62	51	2
1852	-270.63595458027	384.554487572052	61	48	0
1853	-274.923162367195	398.604344788007	59	67	0
1854	-279.761108784005	411.742728151381	66	59	0
1855	-284.599023310118	424.88111751806	71	40	0
1856	-288.914046400518	438.003774839453	69	57	0
1857	-293.22904074355	451.126437020488	57	66	0
1858	-297.571917509777	463.321888517588	78	59	0
1859	-301.391912556486	475.501605265774	74	56	0
1860	-305.239796883543	486.754110310227	60	65	0
1861	-308.0977820431	496.12070715148	63	55	0
1862	-309.937964758836	504.528609178029	65	42	1
1863	-311.283203178493	511.993555764668	63	66	1
1864	-311.638565839734	517.572589914314	69	63	0
1865	-311.526907102612	521.281452128664	53	50	1
1866	-311.938097440521	525.006055259146	69	37	0
1867	-313.422899339464	527.834924994968	76	54	0
1868	-318.156454491429	527.049382025376	47	58	0
1869	-322.4509137079	523.46645539999	74	45	0
1870	-323.029597324377	521.627766588703	66	66	1
1871	-322.562581839855	519.757593327202	68	49	0
1872	-320.143748202594	513.188374472782	69	59	0
1873	-316.735035201942	504.733243010007	62	51	0
1874	-315.278141712944	500.977156783454	61	54	1
1875	-311.869408118888	492.522029527463	65	39	1
1876	-306.536723414145	478.440650770441	63	55	0
1877	-302.716745740443	466.260929222219	72	50	0
1878	-298.896744321159	454.081211514771	66	58	0
1879	-294.55386006902	441.885758912191	59	47	0
1880	-290.23885843507	428.763095641509	62	49	0
1881	-288.342777560349	422.209634779952	67	44	0
1882	-283.504870574863	409.07124117855	59	52	1
1883	-276.275856227905	388.436446497217	64	50	0
1884	-271.465773129428	374.370852363296	57	49	0
1885	-267.15062095935	361.248215005733	70	61	0
1886	-262.835440042429	348.125582505018	58	51	1
1887	-257.997358494264	334.987220708281	62	53	0
1888	-253.18714542489	320.921649372205	47	54	0
1889	-248.899773404759	306.871816984378	62	49	0
1890	-244.584472271614	293.749205000699	68	62	1
1891	-239.746263997455	280.61086600367	68	56	1
1892	-232.516787182423	259.976153217256	67	48	0
1893	-225.810118481691	239.357183991931	81	53	2
1894	-221.494666815852	226.234597919509	65	60	0
1895	-216.684191492619	212.16907217633	59	59	1
1896	-212.396570238983	198.119280808605	69	63	0
1897	-208.081028676475	184.996709852479	60	67	2
1898	-203.242566953995	171.858416460454	62	53	1
1899	-198.954853603267	157.808640206233	75	55	1
1900	-194.667109417147	143.758868810721	70	45	1
1901	-189.828552861465	130.620592215098	63	52	1
1902	-184.989964416483	117.482321624644	76	73	2
1903	-180.702126451535	103.432565883733	72	54	3
1904	-176.414257651486	89.3828150006011	81	64	0
1905	-171.575574374001	76.2445612074807	63	68	1
1906	-167.259763640992	63.1220361404121	76	69	0
1907	-162.943924162304	49.999515933916	73	46	0
1908	-158.105148362811	36.8612789465114	78	78	2
1909	-151.397710613615	16.242439889349	92	84	3
1910	-144.690202586353	-4.37638741265982	99	82	3
1911	-139.851300067094	-17.5146015956998	85	59	4
1912	-135.012365659466	-30.6528097754344	97	88	0
1913	-130.696316592861	-43.7752938056365	76	72	3
1914	-126.380238781101	-56.8977729780599	93	74	6
1915	-121.54121185292	-70.0359643520787	78	83	2
1916	-117.252942567458	-84.0856488402933	70	74	1
1917	-112.96464244806	-98.135328469798	91	92	1
1918	-106.228873948508	-117.826873001643	92	84	3
1919	-99.4930384165491	-137.518405772746	83	68	2
1920	-94.6538241394446	-150.656563541852	79	68	2
1921	-89.8145779744955	-163.794715304859	66	63	2
1922	-84.9752999221673	-176.932861063629	81	60	0
1923	-79.6130552417599	-190.086712636054	64	62	0
1924	-74.2507755286642	-203.24055692926	54	56	1
1925	-68.8884607828804	-216.394393949769	67	69	2
1926	-63.0031715440564	-229.563933447935	75	46	0
1927	-57.0899908442516	-241.806248657405	82	57	0
1928	-50.6538323311834	-254.064263409935	79	43	0
1929	-44.2454857733101	-267.249483578838	64	45	0
1930	-37.8370978869498	-280.434693553485	67	53	1
1931	-30.8778743417352	-292.708383468911	69	53	1
1932	-23.9186095159384	-304.982061519288	57	51	0
1933	-16.9593034100835	-317.255727702752	65	47	0
1934	-9.99995602405397	-329.529382021166	65	49	0
1935	-3.040567357908	-341.803024475463	72	60	0
1936	3.94670181744732	-353.149439358152	71	50	0
1937	11.4291271234979	-365.438758642413	66	58	0
1938	18.9115966393729	-377.728064283729	83	48	0
1939	25.8711517557967	-390.001657548361	72	42	0
1940	36.2966459221207	-408.875633076765	60	56	0
1941	43.2563050364261	-421.149196680635	58	52	1
1942	50.7389692208963	-433.438444152474	63	64	1
1943	61.7154783945298	-451.400834708475	60	50	0
1944	68.7031085183844	-462.747139252722	68	46	0
1945	75.6629539210116	-475.020647728816	57	48	0
1946	82.6228406023001	-487.294144339859	76	62	2
1947	90.1057402429869	-499.583319969475	78	54	0
1948	97.588684092334	-511.872481956147	69	51	0
1949	104.576513730281	-523.218725381419	63	53	0
1950	115.553492439096	-541.180971872993	66	60	0
1951	126.502754734538	-560.070404914208	66	57	0
1952	133.462934625917	-572.343815017492	66	48	0
1953	140.42315579555	-584.617213253863	52	49	0
1954	147.383418243087	-596.890599622391	62	50	0
1955	154.343721968762	-609.16397412587	63	51	0
1956	161.304066972458	-621.437336760573	79	47	0
1957	172.281550626096	-639.399431243539	67	63	0
1958	183.259129041107	-657.361496372148	42	61	0
1959	190.219640486175	-669.634809813462	60	56	1
1960	197.180193208857	-681.908111386932	55	56	0
1961	204.140787208802	-694.181401092559	62	58	1
1962	211.101422486128	-706.454678932205	64	56	0
1963	222.079345987353	-724.416640046984	63	58	1
1964	233.057364248321	-742.378571807407	58	65	0
1965	240.0181659644	-754.651800449006	62	64	0
1966	246.979008957453	-766.925017223693	61	47	0
1967	253.967675197287	-778.271006020717	66	53	1
1968	260.928599145554	-790.544199048541	65	50	0
1969	267.889564370562	-802.817380207591	57	39	0
1970	274.850570871669	-815.090549499728	77	34	1
1971	282.334629431774	-827.379374140874	54	53	0
1972	289.818732197862	-839.668185137212	62	64	0
1973	296.779865456687	-851.94131710846	66	53	0
1974	303.768810555106	-863.287221023813	60	63	0
1975	310.73002476804	-875.560329248197	68	66	2
1976	317.168262262829	-887.817762738094	63	63	0
1977	323.634304100997	-899.14796979446	70	61	0
1978	330.623402014491	-910.493827886879	64	59	0
1979	337.08951595996	-921.824013677426	60	46	1
1980	343.527903850307	-934.081405480392	72	50	0
1981	350.517114900402	-945.427229630761	77	57	0
1982	360.50573354098	-961.503069748171	61	58	2
1983	369.420616350661	-978.47478909418	63	59	0
1984	374.345606434974	-988.830729896203	84	59	0
1985	378.775343536865	-998.243793093599	65	72	0
1986	382.159036489844	-1007.62554176711	78	55	0
1987	384.029149227776	-1015.10589124169	67	59	1
1988	385.431738594081	-1020.7161527127	60	55	0
1989	387.412869086897	-1024.48763529398	59	53	0
1990	389.97253931273	-1026.420338233	63	67	1
1991	393.110746576218	-1026.51426055655	80	35	0
1992	396.332201889192	-1023.82653161325	63	58	1
1993	398.01230060024	-1020.1646254072	62	55	0
1994	396.58194607991	-1015.48158455268	71	57	0
1995	393.087214542611	-1009.8087130636	60	57	1
1996	388.574179991323	-1003.17731416225	59	61	3
1997	383.565881081449	-995.603039312176	74	50	0
1998	378.062323934282	-987.085886694491	64	57	1
1999	368.04582083656	-971.937305396423	62	63	2
[truncated: 236 more rows]
