# Supplementary material for: Bayesian algorithm to estimate position and activity of an orphan gamma source utilizing multiple detectors in a mobile gamma spectrometry system
Source: PLoS One. 2021 Jan 22;16(1):e0245440. doi: 10.1371/journal.pone.0245440 (PMC7822251; doi:10.1371/journal.pone.0245440)
Supplement: S1 Data — (GZ) [file pone.0245440.s001.gz › synth_data_Co-60_setup_17_real_9.csv]

	V1	V2	V3	V4	V5
1	416.020745922811	-503.967763383873	71	41	0
2	411.040224183002	-495.466265559196	57	52	1
3	407.573299179203	-488.866162061691	63	44	0
4	404.106385293882	-482.266055597924	74	50	1
5	398.107617096393	-472.806013082154	83	45	0
6	392.136634020717	-462.418745537288	63	41	0
7	387.128452080651	-454.844434912317	62	36	0
8	381.597264633398	-447.254459219053	64	38	0
9	376.066097120754	-439.664476156235	57	34	0
10	370.01192771527	-432.058825313114	63	49	1
11	364.508565149677	-423.541610599495	67	40	1
12	359.528244817106	-415.040050298907	60	43	0
13	354.024926108774	-406.522821562365	55	55	0
14	348.549397658848	-397.07836927101	67	57	0
15	343.624679650238	-386.722357169725	78	47	0
16	338.699986622436	-376.366339037195	67	47	0
17	333.775318575383	-366.010314872488	55	47	0
18	328.850675509428	-355.654284674674	63	50	0
19	320.40384887479	-340.552503162064	76	39	0
20	311.461851235013	-324.507820366882	57	44	1
21	305.491298775945	-314.120426324196	79	53	0
22	299.520776251098	-303.733023559675	57	53	0
23	293.550283660763	-293.345612073317	78	37	0
24	287.579821004532	-282.958191865124	66	44	0
25	281.609388282872	-272.570762935095	62	49	0
26	275.638985495607	-262.183325281367	59	45	0
27	272.667687980691	-256.52599513717	64	48	0
28	267.192543856334	-247.081433640793	64	45	0
29	258.718375409371	-232.906740581617	50	36	0
30	253.243294209242	-223.462160423398	66	41	0
31	248.786438785377	-214.976139883511	69	50	0
32	245.320008385228	-208.375898301601	77	50	0
33	241.770211960655	-204.557301904075	83	47	1
34	237.641841095465	-202.577457866631	70	47	0
35	233.485679704521	-201.524825879373	60	55	0
36	229.769129526336	-203.26951563172	64	51	2
37	227.042974819778	-206.89999037981	81	39	4
38	226.408797440352	-210.593176295049	65	53	0
39	229.40779546753	-215.323323627934	68	30	0
40	234.00358387077	-219.173284525052	46	39	1
41	238.654966196627	-221.168808400631	51	40	0
42	243.306352631596	-223.164327240549	48	40	0
43	247.406955053215	-226.071381587535	74	44	1
44	251.451982778148	-230.832864092663	76	49	0
45	255.469230402319	-236.521558743902	72	29	2
46	259.458700653398	-243.137465569191	66	54	0
47	263.943396459043	-250.696258116513	69	50	0
48	271.399402073061	-263.912378842011	83	38	1
49	278.827671521925	-278.055702043697	50	36	0
50	284.302884102915	-287.500247644261	57	41	0
51	290.273346170143	-297.887672311626	64	40	0
52	296.243838171824	-308.275088258088	73	46	0
53	302.214360107435	-318.662495481782	57	35	0
54	308.184911977558	-329.04989398364	49	52	0
55	314.183269474073	-338.510067611933	72	51	1
56	319.658642372116	-347.954565893859	65	48	0
57	325.106267031748	-358.326273011975	79	45	0
58	331.076933420845	-368.71363807749	66	48	0
59	336.552384786773	-378.158113709651	70	49	0
60	342.000091796159	-388.529798205942	64	38	0
61	347.970844139229	-398.917138567194	73	47	0
62	356.940911717364	-414.034524644725	70	44	0
63	366.40630236658	-430.094768224284	61	44	0
64	372.900198519987	-440.497733069584	68	51	0
65	379.394127086503	-450.900687659159	71	44	0
66	385.860328800045	-462.230848258361	87	40	0
67	391.803539110871	-473.545340903103	53	52	2
68	397.77453861793	-483.932608560659	67	32	0
69	403.74556805857	-494.319867496379	63	55	0
70	408.670566439279	-504.67580649443	65	45	0
71	412.054247804102	-514.057557695545	71	53	1
72	414.447384867468	-521.553563579917	57	46	0
73	415.84996876365	-527.163825951517	68	59	0
74	418.793906790903	-533.748267572373	58	39	1
75	422.867175900377	-537.582366043702	62	43	0
76	426.005382494419	-537.676288357005	81	54	1
77	428.676053585368	-535.900122555904	79	41	0
78	429.860868209042	-531.295347155072	61	43	0
79	428.953548260033	-526.627959166653	76	60	0
80	424.963536163734	-520.01221726276	59	53	1
81	420.478256657603	-512.453600939363	64	46	0
82	417.506580792251	-506.796376446262	69	33	2
83	414.01188303571	-501.123494774103	58	48	0
84	410.517194799555	-495.450610129163	63	32	0
85	407.545544790919	-489.793378373608	77	41	0
86	404.078630105185	-483.193271907046	70	50	2
87	400.611726537871	-476.593162477948	57	33	0
88	397.117077302479	-470.920266383328	78	41	0
89	393.62243758759	-465.247367315926	66	39	0
90	390.155565774825	-458.647248990834	72	42	1
91	384.129103567568	-450.114402365871	60	31	0
92	378.047143611533	-443.435979496688	67	45	1
93	374.52479082963	-438.690280521289	58	47	0
94	371.525468028209	-433.960238847882	65	45	2
95	369.544431964634	-430.188732357696	61	55	0
96	369.132462993264	-426.464206847362	61	44	0
97	368.720494959969	-422.739681271836	55	35	0
98	367.757744085509	-419.926711181179	67	52	0
99	367.290250978025	-418.056617920287	65	44	0
100	366.794994578639	-417.11374085024	46	49	1
101	366.271974544274	-417.098079966381	65	44	0
102	366.271974544274	-417.098079966381	51	51	1
103	366.271974544274	-417.098079966381	78	53	0
104	366.271974544274	-417.098079966381	65	42	1
105	366.271974544274	-417.098079966381	67	46	0
106	366.271974544274	-417.098079966381	62	36	0
107	366.271974544274	-417.098079966381	60	45	0
108	366.271974544274	-417.098079966381	64	39	1
109	366.271974544274	-417.098079966381	58	44	1
110	366.271974544274	-417.098079966381	71	45	0
111	366.794994578639	-417.11374085024	60	52	1
112	367.318014613993	-417.1294016717	63	41	0
113	367.318014613993	-417.1294016717	59	44	0
114	367.318014613993	-417.1294016717	61	54	0
115	367.318014613993	-417.1294016717	55	47	0
116	367.318014613993	-417.1294016717	76	49	1
117	367.318014613993	-417.1294016717	66	43	2
118	367.318014613993	-417.1294016717	75	36	0
119	367.318014613993	-417.1294016717	70	46	0
120	367.318014613993	-417.1294016717	72	51	1
121	367.318014613993	-417.1294016717	78	45	0
122	367.318014613993	-417.1294016717	58	37	0
123	367.318014613993	-417.1294016717	82	45	0
124	367.318014613993	-417.1294016717	55	53	0
125	367.318014613993	-417.1294016717	55	42	0
126	367.318014613993	-417.1294016717	70	40	0
127	367.318014613993	-417.1294016717	77	36	0
128	367.318014613993	-417.1294016717	63	49	0
129	367.318014613993	-417.1294016717	60	31	1
130	367.318014613993	-417.1294016717	86	39	0
131	367.318014613993	-417.1294016717	57	42	0
132	367.318014613993	-417.1294016717	59	54	0
133	367.318014613993	-417.1294016717	70	45	1
134	367.318014613993	-417.1294016717	64	38	1
135	367.318014613993	-417.1294016717	78	47	0
136	367.318014613993	-417.1294016717	63	43	0
137	367.318014613993	-417.1294016717	68	41	0
138	367.318014613993	-417.1294016717	67	45	1
139	367.318014613993	-417.1294016717	66	47	0
140	367.318014613993	-417.1294016717	71	41	0
141	367.318014613993	-417.1294016717	50	45	0
142	367.318014613993	-417.1294016717	66	50	0
143	367.318014613993	-417.1294016717	61	46	0
144	367.318014613993	-417.1294016717	54	46	2
145	367.318014613993	-417.1294016717	60	47	0
146	367.318014613993	-417.1294016717	72	43	0
147	367.318014613993	-417.1294016717	68	33	0
148	367.318014613993	-417.1294016717	57	46	0
149	367.318014613993	-417.1294016717	64	42	0
150	367.318014613993	-417.1294016717	69	59	0
151	367.318014613993	-417.1294016717	91	44	0
152	367.318014613993	-417.1294016717	76	51	1
153	367.318014613993	-417.1294016717	66	42	1
154	367.318014613993	-417.1294016717	69	45	0
155	367.318014613993	-417.1294016717	69	34	1
156	367.318014613993	-417.1294016717	64	37	1
157	367.318014613993	-417.1294016717	60	39	0
158	367.318014613993	-417.1294016717	67	43	0
159	367.318014613993	-417.1294016717	65	49	0
160	367.318014613993	-417.1294016717	71	48	0
161	367.318014613993	-417.1294016717	58	64	0
162	367.318014613993	-417.1294016717	67	44	0
163	366.794994578639	-417.11374085024	62	38	2
164	366.271974544274	-417.098079966381	69	59	1
165	366.299738406145	-416.170863718726	80	45	1
166	365.804482460546	-415.227986526676	56	55	0
167	364.758442843275	-415.19666445069	68	44	1
168	364.263187349832	-414.253787077032	55	45	0
169	363.767932083225	-413.310909640975	72	49	0
170	363.24491250125	-413.29524838645	51	57	0
171	363.24491250125	-413.29524838645	60	50	0
172	363.24491250125	-413.29524838645	53	42	1
173	363.24491250125	-413.29524838645	73	44	0
174	363.24491250125	-413.29524838645	58	47	0
175	363.24491250125	-413.29524838645	61	50	2
176	363.272677043627	-412.368032145314	74	54	0
177	362.777422230807	-411.425154589117	74	36	0
178	362.254402873863	-411.409493214451	61	44	1
179	361.759148400626	-410.466615535319	74	49	0
180	360.768640134716	-408.580859999172	53	42	1
181	359.750367436733	-407.62232045643	59	43	0
182	358.732095191604	-406.663780667819	63	54	0
183	357.741589191253	-404.778024403378	68	47	0
184	356.751084098709	-402.892267896794	62	52	0
185	355.760579913622	-401.006511148065	60	65	1
186	354.742310158676	-400.047970385291	69	47	0
187	353.724040856468	-399.089429374784	57	49	0
188	353.228789783258	-398.146550666541	53	42	0
189	352.73353893694	-397.203671899624	87	42	0
190	352.238288317632	-396.26079307124	65	44	0
191	352.238288317632	-396.26079307124	49	40	0
192	352.238288317632	-396.26079307124	66	40	0
193	352.238288317632	-396.26079307124	70	50	0
194	351.743037925218	-395.31791418232	62	44	1
195	350.752537821128	-393.43215622101	70	48	0
196	349.266789366724	-390.603518826887	70	48	1
197	346.762778179371	-386.816338175908	59	45	0
198	343.763524533482	-382.086276148446	66	33	0
199	340.296801953344	-375.48611545004	70	52	0
200	335.811832733336	-367.927406397648	65	38	0
201	330.80386656872	-360.35302718915	66	47	0
202	325.795918532822	-352.778641905636	73	48	0
203	320.787988625641	-345.204250543378	68	59	0
204	315.780076847179	-337.629853105173	69	65	1
205	310.249173539516	-330.039781823754	53	35	0
206	304.746068029257	-321.52248703409	71	53	0
207	299.270764072309	-312.077968766913	61	41	0
208	293.79548505944	-302.633443171158	67	51	0
209	286.394902449101	-287.562931101769	51	51	0
210	278.994374328118	-272.492405451834	63	56	0
211	273.574764355493	-261.193420383148	62	38	0
212	267.136970737774	-248.935865815729	61	55	0
213	260.148428804823	-237.589843161404	42	38	1
214	253.18771470408	-225.316592552699	53	40	0
215	246.227041880193	-213.043330077082	63	47	0
216	239.266410333512	-200.770055735484	63	54	0
217	231.782827300369	-188.481092083268	67	44	2
218	224.29928847414	-176.192114785314	55	45	0
219	217.338783688669	-163.91880312562	66	47	0
220	206.884203725785	-145.972421378829	78	42	0
221	196.457516997762	-127.098796940409	73	47	0
222	189.497177323035	-114.825437811203	76	53	1
223	182.509072973742	-103.479282766581	65	49	1
224	175.548814257025	-91.2058998923749	66	65	3
225	168.588596818154	-78.9325051521882	91	50	0
226	161.628420657653	-66.659098544158	92	56	1
227	150.679164408997	-47.7696710005403	84	69	0
228	139.702192176424	-29.8074300223961	85	68	2
229	132.714366698987	-18.4611901044846	97	76	8
230	125.754398261779	-6.18772243801504	84	65	3
231	118.794471103349	6.08575709536672	95	93	8
232	111.834585223813	18.3592484947294	103	105	2
233	104.874740623171	30.6327517610043	137	93	5
234	97.8871119540418	41.9790510758758	137	97	7
235	90.9273483134457	54.2525780852884	143	106	12
236	83.9676259519765	66.5261169597507	132	116	10
237	76.484983993927	78.8153642658144	131	113	7
238	69.0023862453527	91.1046252194792	108	99	6
239	58.5490911549423	109.051386075094	112	76	5
240	48.0958865472348	126.998173644766	91	65	5
241	41.1364131939481	139.271785440855	79	76	3
242	34.1769811207778	151.545409103855	70	62	3
243	27.1897487806273	162.891828927211	79	64	7
244	20.230397669191	175.165476331487	80	49	3
245	13.2710878379876	187.439135601744	66	53	1
246	6.83476573997177	199.697101526894	66	49	1
247	0.398481994168833	211.955077667721	69	52	1
248	-6.56070692505455	224.228770816699	58	55	1
249	-12.9969125025673	236.486768176779	73	40	2
250	-19.4330797275179	248.744775749743	73	43	0
251	-25.3184158015065	261.914299979806	62	49	0
252	-30.6807762451936	275.068123035133	59	44	0
253	-36.5938938414911	287.310448265634	53	50	0
254	-42.5069760109764	299.55278218165	64	63	1
255	-47.8692307434976	312.706628408283	83	48	0
256	-52.7085190630751	325.844769329764	48	45	0
257	-57.0248456859263	338.967203131877	56	43	0
258	-63.7607454503886	358.658719907515	59	41	0
259	-71.0195032777265	378.365963252261	65	47	1
260	-75.3357117798878	391.488417576998	54	41	1
261	-79.6518915371271	404.610876758583	71	45	0
262	-83.940174920368	418.660556393676	47	36	0
263	-88.228427469614	432.710240887478	69	41	0
264	-93.0674359211116	445.848432219587	65	57	0
265	-99.8029741507489	465.540011997335	55	45	0
266	-106.538445346989	485.231603536755	62	55	0
267	-110.854418660398	498.354097813368	61	48	0
268	-115.17036322871	511.476596950553	67	41	0
269	-119.486279051634	524.599100946449	72	53	0
270	-123.802166129113	537.721609801985	79	42	2
271	-128.640928905515	550.859845544212	62	52	0
272	-132.956756920903	563.982364660129	66	44	0
273	-137.272556190612	577.104888633825	79	40	0
274	-141.588326714758	590.227417465299	65	47	0
275	-145.90406849311	603.349951156415	73	41	0
276	-150.742678113456	616.488214503974	66	41	1
277	-157.477638522338	636.179895078763	67	53	0
278	-163.689640022465	655.855860930867	63	41	1
279	-168.005236500176	668.978419459425	73	40	0
280	-172.320804231858	682.100982842967	58	37	1
281	-176.636343217222	695.22355108615	58	51	0
282	-181.474739045138	708.361852837726	68	41	0
283	-185.79021896678	721.484431339428	62	48	0
284	-190.077776911494	735.534230267629	59	45	0
285	-194.888184671581	749.599764384329	55	48	1
286	-199.203574696439	762.722358001396	67	47	0
287	-205.938044195005	782.414123402908	57	49	0
288	-212.672446656623	802.105900562368	66	40	0
289	-216.987720123609	815.228514156304	73	48	0
290	-221.825836066157	828.366866308264	72	51	0
291	-226.14105046849	841.489490158856	72	57	0
292	-230.456236123864	854.612118866295	80	46	0
293	-235.294259539805	867.750487822108	58	46	0
294	-239.609386129945	880.873126788065	63	45	1
295	-246.343453403562	900.564962740056	65	46	0
296	-253.077453639009	920.256810451858	64	48	0
297	-256.869605018641	933.363731232472	59	48	0
298	-261.184587872529	946.486394491047	56	42	0
299	-265.032509076176	957.738892330788	54	50	0
300	-268.38546611683	968.048438863829	54	39	0
301	-271.766318509122	977.430772789754	69	40	0
302	-274.157277452468	984.927197862417	69	42	0
303	-276.492399096314	994.278055524454	55	46	0
304	-277.80972325179	1002.67021749355	83	35	1
305	-277.670150981052	1007.30629526637	64	47	1
306	-277.035643768031	1010.9994167909	76	43	0
307	-276.923986302689	1014.70827905368	61	45	0
308	-279.426571049844	1018.49584545568	57	49	0
309	-283.058594443952	1019.53324942477	65	50	1
310	-286.251517190074	1017.77326800115	65	49	0
311	-288.426661863457	1015.05458912347	72	39	0
312	-288.566245961527	1010.41851149686	67	38	0
313	-287.165196466667	1004.80799242575	63	31	0
314	-284.746357166267	998.238775077276	66	51	0
315	-281.832573405292	990.726602448151	55	45	0
316	-278.946693216101	982.287216455676	73	41	1
317	-273.66983750026	966.351406647824	63	35	1
318	-267.897994338535	949.472649058327	73	47	0
319	-263.527213455061	938.204409831204	45	53	0
320	-259.184317742649	926.008959936909	63	39	1
321	-254.869304079388	912.886299367994	64	38	0
322	-250.031398986583	899.747906377539	68	40	1
323	-245.221368403349	885.68230385147	70	38	0
324	-240.934169666958	871.632443401031	68	25	0
325	-236.619035786076	858.509803344496	66	34	1
326	-231.781003965763	845.37143315468	70	52	0
327	-227.465811019763	832.248803356662	60	41	0
328	-223.150589326688	819.126178415492	64	45	0
329	-215.921290181868	798.491435038857	65	42	1
330	-209.214793091465	777.872437263839	62	41	0
331	-204.899451182515	764.749832837842	62	42	0
332	-200.061200110358	751.611502251588	63	48	0
333	-195.222917148261	738.473177668639	71	52	0
334	-190.935379169125	724.423373345286	73	43	0
335	-184.751511582581	703.820148275234	65	45	1
336	-178.01679986791	684.128420636058	58	39	0
337	-173.729140638374	670.078635746613	75	57	0
338	-169.441450573504	656.028855714016	63	42	0
339	-164.602949197986	642.890569522046	71	48	0
340	-160.28731093969	629.768015302718	65	50	0
341	-155.971643935423	616.645465940237	58	43	0
342	-149.236640063406	596.953788694926	73	42	0
343	-142.529450757778	576.33490764536	67	38	0
344	-137.718643625034	562.269439497031	58	39	0
345	-133.402827663231	549.146915510297	74	54	0
346	-129.086982955923	536.024396384135	65	51	0
347	-124.248201702489	522.88616060093	69	45	0
348	-119.93229793309	509.763651731424	52	51	0
349	-113.19693251705	490.072037481703	65	41	0
350	-108.358042797772	476.933821504004	51	47	0
351	-104.069908400998	462.884114881977	75	47	0
352	-97.3622548809508	442.265312779695	71	43	0
353	-92.5232543869643	429.127116604708	61	45	1
354	-88.2071426018374	416.004643374123	71	46	0
355	-83.8910020716139	402.882174999453	76	47	0
356	-79.574832796352	389.75971148815	67	38	1
357	-75.2586347764591	376.637252834626	50	37	0
358	-70.4194811308407	363.49908426404	63	43	1
359	-66.10322405037	350.376635870896	66	46	0
360	-61.7869382255594	337.254192335531	71	49	3
361	-56.9476920606103	324.116040572524	79	43	0
362	-49.1658290699124	304.393112068065	72	49	0
363	-41.383889614779	284.670198948123	66	33	1
364	-36.0215748689952	271.516361927614	65	45	0
365	-30.1084309711005	259.274038037285	64	45	0
366	-24.1952516464517	247.031722833402	63	47	2
367	-18.3098888040404	233.862200694159	78	58	0
368	-12.4244877823512	220.692687230185	62	44	1
369	-5.98825400474016	208.434691306204	75	50	2
370	0.970965013490058	196.160999685526	61	41	0
371	7.4072769592749	183.903024982661	63	62	0
372	13.843627257389	171.645060492679	61	55	1
373	20.8029671870172	159.371402753517	85	53	2
374	27.7901896730764	148.024972568266	102	57	5
375	35.2725646629115	135.735636889935	99	55	3
376	46.2208133635577	116.845901238732	82	81	5
377	56.6740379030816	98.8991096224636	128	91	6
378	63.6614599078894	87.5527405515313	95	83	5
379	70.6210885290639	75.2791676092893	105	103	7
380	77.5807584295399	63.0056065339595	134	108	7
381	88.5572193325497	45.0431999396533	147	114	6
382	99.5337750002509	27.0808227006346	98	103	17
383	106.493611348444	14.8073108149692	98	111	6
384	113.45348897553	2.53381079621613	90	91	6
385	120.441227943869	-8.81246151775122	72	85	6
386	130.895090137026	-26.7590635539964	90	71	2
387	137.855109842669	-39.0325220236555	81	59	2
388	145.338147238537	-51.321656758897	74	61	2
389	156.315202843805	-69.2838819595054	69	58	4
390	163.275369153882	-81.5572971766815	69	43	1
391	170.235576742154	-93.830700526014	73	42	0
392	177.19582560868	-106.104092007503	78	53	1
393	184.156115753169	-118.377471623011	66	47	1
394	191.144251039135	-129.723623421043	63	52	0
395	198.104622141283	-141.996979292482	73	56	2
396	205.065034521336	-154.270323296078	72	41	0
397	212.053287251154	-165.616439447738	71	39	1
398	219.013780588168	-177.889759705402	54	38	1
399	225.974315202911	-190.163068096153	69	51	0
400	233.485679704521	-201.524825879373	69	47	0
401	240.969292534632	-213.813786024228	70	43	1
402	247.929952311912	-226.08705708757	64	47	0
403	258.384913605638	-244.033333400264	66	34	0
404	268.839965376421	-261.979582994245	68	50	0
405	275.800788663677	-274.2528065769	75	61	0
406	282.761653227615	-286.526018288918	70	46	0
407	289.750340347004	-297.872002025135	62	40	0
408	296.711285866098	-310.145189991221	58	45	0
409	303.672272661643	-322.418366093189	68	48	2
410	310.661077220924	-333.764314179309	70	49	0
411	317.622144971509	-346.037466532551	58	54	1
412	324.583253997844	-358.310607016087	65	43	0
413	331.572175996378	-369.656519454904	77	61	0
414	338.533365977055	-381.929636192508	63	37	0
415	348.961344489595	-400.802897146903	66	40	0
416	355.922638458898	-413.075984217227	60	33	0
417	362.911738210125	-424.421843193471	61	51	1
418	373.395459241234	-441.440609362908	62	49	2
419	380.356893680233	-453.713654867373	66	42	0
420	386.795343516686	-465.971030169167	67	45	2
421	393.261589245929	-477.301178979687	61	25	1
422	402.204235778132	-493.345682086423	75	54	0
423	409.633366091293	-507.48876660876	80	45	0
424	412.549526336952	-515.000429212116	60	64	1
425	414.419632249919	-522.480779880658	53	49	0
426	415.794464234146	-529.018258545548	56	48	0
427	417.224804870377	-533.701304077171	57	38	0
428	419.728969342657	-537.488441465423	58	44	0
429	423.334709208575	-539.452452545986	64	52	0
430	427.051451367151	-537.707595291547	72	43	1
431	429.777620488429	-534.076996179298	57	59	1
432	429.916366703284	-529.440914467908	60	41	0
433	427.467698420165	-523.799350278452	73	47	0
434	423.972972778603	-518.126477095298	60	42	1
435	419.982976779516	-511.510730341077	66	37	1
436	415.497715525213	-503.952108564787	53	44	0
437	409.994165417156	-495.434954633005	71	62	0
438	401.023730188026	-480.317684333771	67	44	0
439	392.081118174596	-464.273178109899	67	53	1
440	385.614897271851	-452.943027049303	68	47	1
441	378.625688786502	-441.597206396982	70	41	1
442	371.636518383399	-430.251373853534	61	36	0
443	364.675150253752	-417.978313176893	70	37	0
444	357.713823399507	-405.70524063427	50	45	0
445	346.735009880445	-387.743554388173	61	36	0
446	339.250771809893	-375.454787108116	55	61	1
447	335.78406192438	-368.854622590356	81	49	1
448	325.356225772644	-349.981327451766	65	35	0
449	314.928484890028	-331.108005626127	62	43	1
450	307.444443181856	-318.819180175662	51	37	1
451	299.960445679724	-306.530341079459	63	49	0
452	292.999497766024	-294.257158301771	65	52	0
453	286.038591129007	-281.983963655308	53	39	1
454	278.554723315407	-269.695085459389	53	65	1
455	267.604397829331	-250.805971077643	67	39	2
456	257.177170066163	-231.93250175193	53	37	0
457	250.216474340239	-219.659246063791	56	40	0
458	243.255819891696	-207.385978505015	67	55	0
459	236.295206720126	-195.112699082121	64	57	1
460	229.334634826053	-182.83940778859	59	48	0
461	222.346307382453	-171.493320646696	77	36	0
462	211.36869824992	-153.531271684915	76	55	1
463	200.418985719851	-134.641977390274	70	46	2
464	189.992357056472	-115.768336425535	61	40	4
465	179.53801702772	-97.8218847261742	62	50	1
466	172.054796203971	-85.532811973244	65	54	2
467	164.571619588416	-73.243725576438	58	43	2
468	157.583653079171	-61.8975280830637	88	59	0
469	150.623537903535	-49.6241028010845	77	63	5
470	140.197350360744	-30.750334687531	88	47	4
471	129.743440047256	-12.8037557573989	91	70	2
472	122.232699892542	-1.44180793501437	95	84	5
473	114.749821989855	10.8473693961278	90	91	1
474	107.789955816872	23.1208676043898	126	111	5
475	100.830130923132	35.3943776767701	126	104	6
476	90.4043845083797	54.2682729363441	143	123	8
477	79.9509039165569	72.2149790916592	135	87	9
478	72.9634130911436	83.5613208534196	138	100	8
479	66.003792995587	95.8348902678117	118	89	5
480	59.0442141795647	108.108471545391	100	85	3
481	52.0846766431932	120.382064691745	104	70	1
482	44.6022259345045	132.671370194294	94	79	4
483	33.6261888621957	150.63389523048	64	54	2
484	26.6667979352642	162.907531627454	67	56	2
485	19.679605034471	174.253964200616	92	59	1
486	9.22673274273984	192.200851020403	71	49	0
487	2.81827692256775	205.386038921773	64	47	0
488	-3.61798619513866	217.644021362998	62	48	0
489	-10.0542109603994	229.902014018036	59	49	0
490	-15.9674559875275	242.144308864139	52	39	0
491	-21.8806655880762	254.386612397619	62	49	0
492	-30.7086311747553	274.140907413326	63	53	1
493	-39.5365108574042	293.89522194583	80	50	1
494	-44.8987826264929	307.049064194784	63	42	1
495	-49.7380873073125	320.187201506458	64	42	0
496	-54.5773601002875	333.325344823301	69	48	1
497	-59.4166010058252	346.463494143449	67	50	0
498	-63.7328826829325	359.58593550697	70	53	0
499	-68.0491356156417	372.708381727338	72	41	0
500	-75.3078462368576	392.415633170865	62	42	1
501	-82.0435640563956	412.107181870379	51	45	1
502	-86.3596988676582	425.229648610577	62	38	0
503	-91.1987228459911	438.367837548256	53	63	0
504	-95.5147985961521	451.490314548835	60	49	0
505	-99.8308456014493	464.612796409056	75	48	2
506	-104.14686386165	477.735283127986	46	37	0
507	-108.462853376637	490.857774706557	61	58	1
508	-115.198238386482	510.549381366	74	39	1
509	-121.410649449448	530.225278596394	58	44	0
510	-125.726523983001	543.347789612599	51	33	1
511	-130.537394677114	557.413243337534	67	48	0
512	-134.825329194311	571.462980194017	85	46	0
513	-139.141113833582	584.585506323725	60	51	1
514	-143.456869727001	597.708037314005	46	54	0
515	-150.191897907527	617.399705285206	54	40	1
516	-156.926859052852	637.091385013424	55	52	0
517	-161.24249839189	650.213935983367	57	38	0
518	-165.558108984842	663.336491808295	65	51	1
519	-169.873690831882	676.459052491933	60	37	0
520	-174.712131767126	689.597345839255	61	50	0
521	-179.02765455062	702.719916781411	63	43	0
522	-185.762326779368	722.411646907218	86	46	1
523	-192.496931971924	742.103388793766	62	51	0
524	-196.812338198884	755.225979710929	59	44	0
525	-201.650594084873	768.364306663163	68	51	0
526	-206.488818080747	781.502639620565	61	60	0
527	-210.804134925536	794.625246195123	67	44	3
528	-215.091523773095	808.67507318873	53	29	0
529	-219.378881784622	822.724905041046	59	37	0
530	-223.694110302604	835.847526189871	64	44	1
531	-228.532178826863	848.985886743292	76	36	0
532	-232.847348279785	862.108518148772	69	50	0
533	-239.581480970897	881.800342341885	84	43	1
534	-246.31554662378	901.492178292014	64	49	0
535	-250.630599517142	914.614829673432	80	52	0
536	-255.468482987257	927.753223828971	73	48	0
537	-262.230302030279	946.517871949822	62	38	0
538	-268.497114543046	964.33957668487	62	43	0
539	-271.850057260017	974.649126159027	62	49	0
540	-274.185190952499	983.999982316047	54	41	0
541	-276.053289653326	991.480668325908	51	42	0
542	-277.482273181842	996.163967917673	58	51	1
543	-277.92138101795	998.961355295964	70	45	0
544	-277.8655521404	1000.81578639336	65	47	0
545	-277.80972325179	1002.67021749355	75	50	0
546	-277.725979897717	1005.45186415315	70	39	0
547	-277.063558127324	1010.0722012287	73	47	0
548	-277.474749684683	1013.79680419341	72	51	1
549	-279.538230791572	1014.78698321432	67	44	0
550	-281.601710986695	1015.77716322429	56	50	0
551	-284.215954871965	1015.85587020777	75	61	1
552	-286.886031715607	1014.08014769573	69	32	1
553	-288.099229921761	1008.54833841324	57	50	0
554	-287.248945837433	1002.02634586766	74	44	1
555	-284.774273048504	997.311559555121	68	34	0
556	-282.355425197864	990.742343704216	59	51	0
557	-279.44163140899	983.230172874406	60	38	0
558	-276.032886909554	974.775048150681	84	59	0
559	-272.679954068153	964.465495310724	65	42	0
560	-268.8320595533	953.21299025137	65	40	0
561	-264.489196545153	941.0175344171	62	43	0
562	-260.146306873357	928.822083441541	64	41	0
563	-256.326251200284	916.642375328578	60	42	0
564	-252.011217676627	903.519717997871	60	57	2
565	-247.201198459254	889.45411306899	72	47	0
566	-240.495019327791	868.83506071195	62	49	0
567	-233.760866303463	849.143235646188	73	44	0
568	-228.922813501093	836.004869054072	86	45	0
569	-224.607600694988	822.882242493331	62	45	2
570	-220.292359141866	809.759620792232	58	39	1
571	-215.454213813064	796.621271002106	69	44	0
572	-211.166811366274	782.571444013156	96	56	0
573	-204.460261987755	761.952454634942	56	39	0
574	-197.725747404154	742.260692560114	74	43	0
575	-193.43822202296	728.210885539651	66	44	1
576	-188.627780901967	714.145353796892	82	39	0
577	-183.789414013328	701.007043606602	54	53	0
578	-179.473903283768	687.884467791766	61	43	0
579	-175.15836380783	674.76189683564	59	55	1
580	-170.319904395088	661.62360344734	57	38	0
581	-165.481413092813	648.485316063277	74	49	0
582	-161.193670362118	634.43554520607	78	51	0
583	-156.905896796379	620.385779208504	67	35	0
584	-152.590208361566	607.263233627193	59	43	0
585	-148.274491180899	594.140692905523	78	42	0
586	-143.435844411841	581.00243311841	82	43	1
587	-139.1200681685	567.879902655259	66	48	1
588	-134.804263179714	554.757377050817	69	49	0
589	-129.96552388795	541.61913406942	83	56	1
590	-123.258140048303	521.000286616385	66	50	1
591	-116.55068593024	500.381450920366	55	45	0
592	-112.234731985489	487.25895069167	53	40	1
593	-107.918749295291	474.136455322616	75	45	1
594	-101.183263365878	454.444862072356	58	49	0
595	-94.447710402892	434.753280582838	56	49	0
596	-89.6086912381579	421.615088012069	64	44	0
597	-85.3204295022297	407.565402443521	49	60	1
598	-81.03213693219	393.515721732751	79	49	1
599	-76.7159477983369	380.393261459656	62	53	0
600	-69.980146592774	360.701722810045	64	52	1
601	-60.8246639261488	334.441118386574	64	47	1
602	-54.088705526432	314.749607460573	71	44	2
603	-48.7264722035616	301.595753238536	73	42	0
604	-43.364203848294	288.441906291991	71	38	1
605	-38.0019004603382	275.28806662187	58	53	0
606	-32.1166230292292	262.118524230085	61	50	1
607	-26.2034536799765	249.876206121407	57	35	0
608	-20.2902489042608	237.633896698244	75	54	0
609	-13.8819161797292	224.448672596365	68	36	3
610	-7.44569273927482	212.19067432452	53	54	2
611	-1.00943094643299	199.932686265558	80	46	0
612	5.94981710094726	187.659003123641	74	45	4
613	12.3861570619047	175.401036286727	74	60	2
614	18.8225353749003	163.143079660833	70	54	3
615	25.7819043337367	150.869430402294	82	52	2
616	36.7579092758824	132.906885111704	84	72	2
617	47.7340089841164	114.944369172677	96	83	2
618	54.6935443934635	102.670769103803	106	81	3
619	61.6809546047589	91.3243966400623	116	96	6
620	68.6405709750252	79.0508203106001	130	104	5
621	75.6002286250005	66.7772558489814	144	120	8
622	86.5766709303716	48.8148439293727	148	108	3
623	97.5532080003759	30.8524613622576	113	106	9
624	104.513032097893	18.578946089372	114	112	8
625	111.472897474538	6.3054426824674	102	102	6
626	121.926682797202	-11.6411822559312	85	78	5
627	128.886650571832	-23.9146559918299	83	78	9
628	135.846659625124	-36.1881178598851	91	65	2
629	146.30065766623	-54.1346804732457	70	61	1
630	153.28858164855	-65.4808967784047	70	50	0
631	160.771712345944	-77.7700033280998	78	37	0
632	168.254887251649	-90.0590962311253	75	42	0
633	175.242931384884	-101.405275173485	72	50	0
634	182.203207680839	-113.678658165969	59	45	1
635	189.163525255048	-125.952029292472	78	39	0
636	196.123884106928	-138.2253885502	51	47	0
637	203.084284236713	-150.498735942878	59	45	0
638	210.072525173542	-161.844855484553	66	43	1
639	217.033006260579	-174.118179131299	62	39	0
640	223.993528624997	-186.391490910202	67	41	0
641	234.971281202685	-204.353505410254	73	55	1
642	245.94912854064	-222.315490554087	60	48	0
643	249.44336304412	-227.988515306264	61	47	1
644	256.40407168807	-240.261771949939	63	58	1
645	263.36482160911	-252.535016725771	73	58	1
646	270.325612807064	-264.808249635622	74	46	0
647	281.303772683954	-282.770140088163	51	52	0
648	288.787673224753	-295.059012934566	68	45	0
649	295.748611020856	-307.332202586345	67	41	0
650	303.260376714286	-318.693832923658	77	40	1
651	310.249173539574	-330.039781821892	72	44	0
652	316.687222312205	-342.297268018126	55	51	0
653	326.591987613239	-361.15491913911	62	45	0
654	336.524614231603	-379.085329894908	71	48	0
655	343.485834836552	-391.358438164927	75	44	0
656	350.447096717311	-403.631534561515	69	47	0
657	357.93141977943	-415.920281045139	74	40	0
658	368.91035777604	-433.881936784834	60	28	0
659	379.366366339731	-451.827903913334	48	42	0
660	386.327835929056	-464.100939244032	73	44	2
661	393.289346794016	-476.373962704092	68	48	0
662	400.250898933911	-488.64697429724	61	51	0
663	406.2219414172	-499.034229600802	70	50	0
664	410.651674206019	-508.44729388319	61	44	0
665	413.952105084085	-520.610692302696	70	50	0
666	415.299183198367	-528.07538744621	68	39	0
667	416.757274954289	-531.831216860563	49	29	0
668	420.252003766363	-537.504095719196	60	44	0
669	424.40852885379	-538.55654380098	74	40	0
670	427.602235477592	-536.796032336541	67	38	0
671	429.282335841795	-533.134126726538	56	45	0
672	428.898049302807	-528.482391854748	68	41	0
673	426.421632894257	-523.768043397926	82	60	0
674	421.441065905208	-515.266558284871	60	56	1
675	415.442210410431	-505.806541207246	65	51	0
676	410.461687403498	-497.305042754859	71	47	0
677	405.50893964048	-487.87632193882	49	37	0
678	400.033187214052	-478.431938354857	72	55	0
679	394.557459730539	-468.987547442317	71	45	0
680	385.614897271735	-452.943027049303	68	56	0
681	375.654121108353	-435.939951397479	73	72	0
682	368.692731675401	-423.666897520423	61	52	1
683	361.731383518025	-411.393831774592	58	48	0
684	350.752537821128	-393.43215622101	77	40	0
685	339.801556778024	-374.543235108256	81	44	0
686	332.317363157577	-362.254455113783	56	52	0
687	324.833213742881	-349.96566147171	64	48	0
688	313.882465336355	-331.076671031304	67	45	0
689	302.904038368841	-313.114867409691	73	34	0
690	295.943070482172	-300.841689702123	76	46	0
691	288.982143872301	-288.568500128575	70	48	0
692	282.021258539171	-276.295298683457	70	35	0
693	275.088199210819	-263.094869275577	60	53	0
694	268.127398029144	-250.821644105949	73	43	1
695	260.643639388843	-238.532733186148	61	48	0
696	253.159924955631	-226.243808615021	61	39	1
697	242.705032730009	-208.29751846008	65	47	0
698	232.250230981736	-190.351201583631	58	62	4
699	225.289678793808	-178.077903484926	69	61	0
700	217.806177824736	-165.788914357312	65	47	3
701	206.828603013244	-147.826853355393	60	61	1
702	196.401911488152	-128.953228884377	67	53	0
703	189.441568617185	-116.679869734682	70	55	2
704	182.481267024064	-104.406498717144	82	42	0
705	175.521006709198	-92.1331158326939	72	48	3
706	165.066788661992	-74.1866272157058	80	47	3
707	154.640473433188	-55.312895978801	69	49	2
708	147.680378231453	-43.0394656267017	76	65	2
709	140.720324307855	-30.7660234076902	79	68	4
710	133.760311662918	-18.4925693226978	91	61	3
711	126.772521564912	-7.14631923381239	115	89	5
712	119.289620214375	5.14284988958389	106	85	2
713	111.806763072498	17.4320326559246	104	109	10
714	104.846916873648	29.7055359333754	103	103	8
715	94.3933119014837	47.652205192484	134	107	9
716	83.9397974108579	65.5989011656493	102	105	7
717	76.9801147306571	77.872451919131	132	124	10
718	70.0204733299906	90.1460145367309	112	96	3
719	63.0608732087421	102.419589019381	92	89	4
720	56.1013143670862	114.693175369874	96	87	7
721	49.1417968051392	126.966773585416	87	68	4
722	41.6315286190948	138.328868795186	102	65	1
723	30.6555194435641	156.291401823051	75	64	1
724	20.230397669191	175.165476331487	61	53	1
725	13.2710878379876	187.439135601744	61	61	0
726	6.28397294844035	198.785591067746	68	49	1
727	-0.152310820529237	211.043568009511	57	61	0
728	-9.53126811119728	229.886306790635	71	56	0
729	-18.9101391288568	248.729067361914	67	55	0
730	-24.8233303286252	260.971375233494	61	48	0
731	-30.7364861015812	273.21369179152	59	53	0
732	-36.6217501462088	286.383232651278	61	35	1
733	-41.9840414844221	299.537070933729	61	45	0
734	-46.8233648358146	312.675204642117	94	47	0
735	-51.662656299537	325.813344354741	58	48	0
736	-56.5019158755895	338.951490072533	72	45	0
737	-63.7607454503886	358.658719907515	67	57	0
738	-71.0195032777265	378.365963252261	70	41	1
739	-75.3357117798878	391.488417576998	69	48	0
740	-79.6518915371271	404.610876758583	60	43	0
741	-84.4909629304311	417.749057295732	62	47	0
742	-88.7792148428271	431.79874232877	58	54	0
743	-93.0674359211116	445.848432219587	51	42	0
744	-97.3834970413009	458.970911378972	58	44	1
745	-101.699529416277	472.093395397998	60	60	0
746	-106.538445346989	485.231603536755	59	51	0
747	-110.854418660398	498.354097813368	78	45	0
748	-117.066870546725	518.029988027178	81	43	0
749	-123.802166129113	537.721609801985	66	61	2
750	-128.640928905515	550.859845544212	60	54	0
751	-133.479659793258	563.998087292537	56	32	0
752	-137.795457491768	577.120611808263	62	39	1
753	-142.111226444656	590.243141180836	63	48	0
754	-146.426966651925	603.36567541305	73	41	0
755	-152.639075163461	623.041623329744	61	47	0
756	-159.374014798785	642.733307263814	67	40	0
757	-164.212531895842	655.871587415226	68	36	0
758	-168.528126802295	668.994146483019	58	38	0
759	-172.815803905192	683.043925980106	86	46	0
760	-177.103450172523	697.09371033404	69	47	1
761	-181.418956753972	710.2162839761	57	48	0
762	-186.257318382617	723.354591724463	61	37	0
763	-190.57276590023	736.477175625041	72	52	0
764	-197.30732320965	756.168925909325	67	43	0
765	-204.041813482472	775.86068795342	61	60	0
766	-208.357144442911	788.983291828074	61	43	0
767	-213.195321021136	802.121633183211	69	46	0
768	-217.51059291698	815.244247318245	52	49	0
769	-221.825836066157	828.366866308264	70	50	0
770	-226.636018089368	842.432440021075	57	45	0
771	-230.923298055073	856.482284826227	63	41	0
772	-237.657449899823	876.174105658196	61	53	0
773	-244.391534706461	895.865938249044	76	41	1
774	-248.706600144506	908.988587470725	60	39	0
775	-253.021636835183	922.111241552047	69	35	0
776	-257.336644778727	935.233900488354	62	42	0
777	-261.679534464784	947.429348737001	82	46	0
778	-265.527453395189	958.681847057305	80	42	0
779	-268.880408389552	968.991394010372	78	38	0
780	-272.70037265867	981.171115076169	51	46	0
781	-276.053289653326	991.480668325908	66	57	0
782	-277.482273181842	996.163967917673	68	36	1
783	-277.893466580601	999.888570845127	62	47	0
784	-277.837637697463	1001.74300194345	65	45	0
785	-277.80972325179	1002.67021749355	81	53	1
786	-277.781808803207	1003.59743304551	82	46	0
787	-277.781808803207	1003.59743304551	59	52	0
788	-277.781808803207	1003.59743304551	64	46	0
789	-277.781808803207	1003.59743304551	64	52	1
790	-277.781808803207	1003.59743304551	54	49	0
791	-277.781808803207	1003.59743304551	77	41	0
792	-277.781808803207	1003.59743304551	66	47	0
793	-277.781808803207	1003.59743304551	61	51	0
794	-277.781808803207	1003.59743304551	76	47	0
795	-277.781808803207	1003.59743304551	60	46	1
796	-277.781808803207	1003.59743304551	56	40	1
797	-277.781808803207	1003.59743304551	76	44	0
798	-277.781808803207	1003.59743304551	57	33	0
799	-277.781808803207	1003.59743304551	67	45	1
800	-277.80972325179	1002.67021749355	59	44	1
801	-277.80972325179	1002.67021749355	72	36	1
802	-277.258958564431	1003.58169231843	59	51	0
803	-276.708194096573	1004.49316720944	73	46	1
804	-276.12951572577	1006.33185773063	64	54	0
805	-275.522923770128	1009.09776389319	61	47	1
806	-275.962030933879	1011.89515111968	67	51	0
807	-277.474749684683	1013.79680419341	77	57	1
808	-281.106777472654	1014.8342064647	66	38	0
809	-285.317484733241	1014.03292236291	63	40	0
810	-287.492630497029	1011.31424301397	74	46	1
811	-288.155063307146	1006.69390736986	66	52	1
812	-287.248945837433	1002.02634586766	75	41	0
813	-284.802188928006	996.384344034828	71	49	0
814	-279.936569374579	984.173129354604	70	46	1
815	-274.631806572201	969.164533751085	67	46	0
816	-270.316891180642	956.041855907068	79	50	0
817	-266.001947041485	942.919182918034	57	42	0
818	-261.714884477493	928.869299262762	63	39	0
819	-256.904930193559	914.803682330996	58	36	0
820	-252.06703369919	901.665286931209	59	56	0
821	-245.360900362837	881.046226172708	64	42	0
822	-238.654696743819	860.427177171223	58	34	0
823	-233.788769914128	848.216020108201	80	43	0
824	-229.445683815458	836.020603686571	70	44	1
825	-222.739320793946	815.401582399383	73	50	0
826	-217.929090044345	801.336014060304	68	38	0
827	-215.510012238869	794.766839912161	58	61	0
828	-208.775608597731	775.075058521703	87	29	0
829	-202.591913964774	754.471804606728	60	40	0
830	-198.304419010063	740.421992190182	69	49	0
831	-193.466115900897	727.283669990487	53	50	0
832	-188.627780901967	714.145353796892	74	46	0
833	-184.312300489575	701.022772583179	55	47	0
834	-177.577581555641	681.331045781262	72	46	0
835	-170.870684021269	660.712115184404	64	44	0
836	-166.582973399316	646.662338390946	65	50	0
837	-161.744451042439	633.524055798538	69	38	1
838	-157.42879292462	620.401504816487	60	56	0
839	-153.11310606089	607.278958694078	68	52	1
840	-148.274491180899	594.140692905523	81	43	1
841	-143.958745254437	581.018157041632	71	59	0
842	-139.642970582354	567.89562603645	61	41	1
843	-132.412776691606	547.261039244942	80	48	0
844	-125.705414936296	526.642187590711	68	52	0
845	-121.389520053286	513.519677103497	58	48	2
846	-117.073596424831	500.397171474062	54	49	0
847	-112.757644051104	487.274670703337	65	40	0
848	-106.022204382112	467.583069052547	61	46	0
849	-99.2866976796067	447.891479159705	66	46	1
850	-94.447710402892	434.753280582838	75	64	0
851	-89.6086912381579	421.615088012069	65	54	0
852	-85.2925616805442	408.492618019693	67	41	0
853	-80.9764033780084	395.37015288882	69	53	1
854	-76.1651573168347	381.304761542007	87	39	0
855	-71.876803488005	367.255091088824	64	51	0
856	-65.1409560228931	347.563560842536	47	52	0
857	-57.8821103784721	327.856329147704	67	65	1
858	-53.0428400892415	314.718182191253	55	39	1
859	-48.2035379125737	301.580041239038	71	39	2
860	-43.364203848294	288.441906291991	72	44	0
861	-37.9740439659799	276.215282220393	76	50	0
862	-32.0609127936186	263.972955440171	61	48	1
863	-26.175599938666	250.803421733901	62	40	0
864	-20.2902489042608	237.633896698244	73	50	0
865	-14.4048596903449	224.464380338788	67	40	1
866	-5.02590960136149	205.621631049551	64	55	1
867	4.90392129751854	187.690413776785	57	45	0
868	11.8632076960057	175.416740786284	52	44	2
869	18.8225353749003	163.143079660833	80	55	2
870	25.7819043337367	150.869430402294	74	70	2
871	32.7413145725732	138.59579300601	79	64	5
872	43.1944261997705	120.648967018351	85	80	4
873	53.6476283096708	102.70216774568	114	96	5
874	60.6072020696593	90.4285778244957	107	109	6
875	68.0897780794185	78.1393021317199	128	84	6
876	75.5723982988275	65.8500400828198	138	109	6
877	86.0258785336046	47.9033235125244	159	119	8
878	96.4794492501533	29.9566336553544	129	124	9
879	103.439272016927	17.6831166576594	102	92	10
880	110.399136062711	5.40961152408272	98	106	11
881	117.359041387332	-6.86388174071908	91	85	5
882	128.335859196377	-24.826181685552	86	83	1
883	139.312771768949	-42.7884522778913	75	64	2
884	146.30065766623	-54.1346804732457	69	65	3
885	153.26076911675	-66.4081126693636	71	51	2
886	160.220921845874	-78.681533000432	62	61	0
887	167.704096995527	-90.9706268366426	62	41	0
888	175.187316353491	-103.259707028978	55	43	0
889	185.641653629311	-121.206169128418	65	42	1
890	196.096081384167	-139.152604511008	75	49	0
891	203.056483112043	-151.425951912999	70	46	1
892	210.016926117591	-163.699287449941	54	41	0
893	217.005208329239	-175.045395124704	54	39	1
894	223.965732291748	-187.318706913851	67	65	0
895	234.94348737679	-205.280721432529	71	41	1
896	245.921337221982	-223.242706596851	54	42	0
897	252.882027624641	-235.515969190747	67	42	0
898	259.842759304098	-247.789219916798	73	38	0
899	266.803532260703	-260.062458775938	69	49	1
900	273.764346494165	-272.335685766302	65	43	0
901	280.725202004309	-284.608900889754	70	39	0
902	287.713880521478	-295.9548880402	66	48	1
903	294.674816986953	-308.228079416789	50	40	0
904	305.130187947128	-326.174236162566	76	44	1
905	315.585649382963	-344.120366187766	64	45	0
906	322.546749355621	-356.393510082737	66	49	1
907	329.535662752111	-367.73942593392	80	43	1
908	336.496843679168	-380.012546081096	60	60	0
909	343.458065882151	-392.285654360428	64	44	0
910	350.419329360884	-404.558750768192	70	53	0
911	360.875184450531	-422.504765017889	63	58	0
912	371.331130013801	-440.450752548873	55	48	0
913	378.292556997039	-452.723801473156	70	50	1
914	384.758758974262	-464.053963685408	66	56	1
915	390.729727439	-474.441241546534	53	59	0
916	399.204841771978	-488.615660753101	74	63	0
917	406.661707839579	-501.831534432247	60	46	0
918	410.073135942512	-510.286071022972	69	44	0
919	412.961546198174	-518.72494956851	57	50	0
920	414.859407376382	-525.278083694167	47	40	0
921	416.729522925219	-532.758433156647	64	33	0
922	419.701217999565	-538.415657766163	70	46	0
923	423.306958651927	-540.37966885604	78	42	0
924	426.995951807243	-539.562027942389	64	38	1
925	429.199087803194	-535.915775735863	47	41	0
926	429.337834548031	-531.279694045894	60	47	1
927	427.907482058799	-526.596652653068	68	48	0
928	424.908035382687	-521.866649935953	69	49	0
929	420.918034157658	-515.250904137269	58	44	0
930	414.479407517763	-502.99358241912	85	40	0
931	407.022516083904	-489.777722511441	63	46	0
932	401.023730188026	-480.317684333771	63	38	0
933	395.052728722512	-469.930421127938	62	34	1
934	388.586490807007	-458.600274785422	58	49	1
935	381.625024947862	-446.327242950909	56	45	1
936	374.663600364293	-434.054199248552	50	43	1
937	367.179196461919	-421.765482909046	69	50	0
938	356.228065757896	-402.876605781727	68	47	1
939	349.266789366724	-390.603518826887	64	40	1
940	341.782538840547	-378.314756111242	55	53	0
941	334.298332519946	-366.02597975079	64	49	0
942	327.364955635334	-352.82563929446	58	36	0
943	320.431623225799	-339.625286990777	65	37	1
944	312.947550011333	-327.336471554823	65	37	1
945	301.969137356442	-309.374665306881	57	56	0
946	294.485173070221	-297.085816209204	56	45	0
947	287.001252990332	-284.796953463927	73	66	0
948	280.040379906946	-272.523748633452	58	48	0
949	273.079548100242	-260.250531934202	37	55	0
950	266.118757570628	-247.977303368039	68	48	0
951	255.168546151544	-229.088155671954	58	42	0
952	244.190642708447	-211.126194704324	75	50	1
953	237.230020215735	-198.852916951291	73	47	0
954	230.269439000462	-186.579627332278	79	46	0
955	222.785907990183	-174.290647298098	59	45	1
956	215.302421187225	-162.001653618179	71	51	0
957	208.341966733104	-149.72832668107	73	33	0
958	197.915263653384	-130.85470603779	75	54	0
959	187.4608510377	-112.908274667338	51	33	2
960	180.472755290742	-101.562116208486	73	53	1
961	173.512505628169	-89.2887299265712	73	52	2
962	166.552297243383	-77.0153317758814	58	68	0
963	156.098156065447	-59.0688202558085	81	71	4
964	145.148944686633	-40.1793780168518	87	63	4
965	137.665929272771	-27.8902425132692	90	93	0
966	130.705930209195	-15.6167833162472	99	66	10
967	123.745972424455	-3.34331225138158	95	72	2
968	116.758234910609	8.00295483507216	112	100	6
969	109.798358085274	20.2764496440068	127	96	4
970	99.3725327466964	39.1503220135346	110	119	8
971	88.918975283741	57.0970052666962	128	126	5
972	81.4363015730632	69.3862434951589	137	117	11
973	70.4599379929714	87.3486698567867	118	96	14
974	60.0066268961527	105.295426918194	100	77	5
975	53.0470816360903	117.569018381648	83	71	3
976	46.087577655795	129.842621710151	84	70	6
977	39.1281149554416	142.116236903705	76	69	1
978	28.6750777031993	160.063074091449	68	48	2
979	18.2221309342422	178.009937992319	71	58	2
980	11.2628317557974	190.28360065911	78	51	1
981	4.30357385764364	202.557275190949	70	56	0
982	-2.65564276016084	214.830961589701	69	61	1
983	-9.09187491243938	227.088952682912	63	60	1
984	-15.0051269897376	239.331246087328	63	62	0
985	-20.8904910093988	252.500763809308	76	49	0
986	-26.7758168495493	265.670290205628	76	35	1
987	-35.6315900986083	284.497380443849	75	49	1
988	-43.9643474982586	303.308778723702	55	56	0
989	-48.8036599422339	316.446914836764	54	43	0
990	-53.6429404986557	329.585056955926	66	41	0
991	-58.4821891673491	342.723205079325	74	44	0
992	-63.3214059483726	355.86135920696	72	50	0
993	-67.6376646249555	368.983804889955	82	57	0
994	-74.3455953621888	389.602555746213	68	44	0
995	-81.0534558228683	410.221318356693	63	44	0
996	-85.3695958628668	423.343784017488	57	38	1
997	-89.6857071579434	436.466254537925	62	36	0
998	-94.0017897078069	449.588729917072	52	46	0
999	-98.8407585078385	462.726928451099	53	37	0
1000	-105.576239280286	482.41851830855	68	54	0
1001	-112.311653018987	502.110119928606	70	41	0
1002	-117.150497409282	515.248341272585	86	49	1
1003	-121.466402774851	528.370847431011	57	47	1
1004	-128.201659315382	548.062476771884	70	34	0
1005	-134.936848821468	567.754117872566	79	46	0
1006	-139.252637633705	580.876644007862	65	43	0
1007	-143.568397700263	593.999175000936	54	47	0
1008	-149.75265194173	614.602333815768	68	60	0
1009	-156.459735184675	635.221228285693	53	50	0
1010	-160.77537818125	648.343778712675	73	59	0
1011	-165.090992431971	661.466333998367	79	49	0
1012	-171.82580433134	681.158039766364	80	46	0
1013	-178.560549194925	700.849757294171	82	55	0
1014	-183.398931805103	713.988061445765	76	44	0
1015	-187.714399182412	727.110642107204	56	41	0
1016	-192.029837813578	740.233227627352	77	54	0
1017	-198.764381568471	759.924980432726	66	51	0
1018	-205.498858286592	779.616744997911	72	48	0
1019	-209.814180360408	792.739350492135	66	39	2
1020	-214.129473687499	805.861960847862	78	42	0
1021	-218.967610611755	819.000309402123	60	50	0
1022	-225.673984420951	839.619324798696	59	55	1
1023	-232.380287948239	860.238351950422	59	36	0
1024	-236.695432312088	873.360987676308	64	36	0
1025	-241.010547928687	886.483628260903	80	46	0
1026	-245.848497489817	899.62201041542	57	47	0
1027	-252.582501703408	919.313857284375	58	43	0
1028	-259.316438878479	939.005715913139	60	53	0
1029	-263.631407616544	952.128381869756	62	51	0
1030	-267.451404651511	964.308097657748	63	69	0
1031	-271.299290746625	975.560601736419	68	54	0
1032	-274.680129929795	984.942938185297	76	54	0
1033	-277.043164650328	993.366580598988	68	45	0
1034	-278.388402712881	1000.83152718935	55	51	0
1035	-278.248829912278	1005.46760494169	68	51	0
1036	-277.61432205321	1009.16072638333	65	48	0
1037	-278.025513285887	1012.88532940112	66	43	0
1038	-279.510315860389	1015.71419877	75	65	0
1039	-282.096644273959	1016.72012004722	64	44	0
1040	-285.261652418994	1015.88735344075	63	54	0
1041	-287.959646409436	1013.18441603705	73	55	0
1042	-288.155063307029	1006.69390737079	50	45	0
1043	-285.764142844942	999.19747389853	62	53	0
1044	-283.345297721506	992.628257445991	77	55	0
1045	-280.954359578725	985.131826974452	72	37	1
1046	-277.545619725832	976.676700982265	55	49	1
1047	-274.164778876002	967.294362406246	53	45	0
1048	-270.811834602384	956.984811246395	48	38	0
1049	-266.468981594953	944.789353246801	63	37	0
1050	-262.12610192399	932.593900106847	73	51	0
1051	-258.306055800873	920.41419007536	51	41	0
1052	-251.572079138423	900.722333934158	56	61	0
1053	-244.315170511487	881.014752991498	76	32	0
1054	-240.027963179047	866.96489361953	67	42	0
1055	-235.740725010051	852.915039105341	62	43	1
1056	-230.90268311603	839.776670108549	58	43	0
1057	-226.58748076763	826.654041386209	68	58	1
1058	-222.272249672504	813.531417523511	60	55	0
1059	-217.462014923745	799.465849785134	51	55	0
1060	-212.651745972456	785.400288047269	60	49	0
1061	-205.917311980389	765.708511694334	63	45	1
1062	-199.182810951432	746.016747095622	71	50	0
1063	-194.344517915742	732.878423705697	69	51	0
1064	-189.534085950523	718.812890766189	77	56	0
1065	-185.246505810996	704.763092922978	83	47	0
1066	-180.931003967882	691.64051548671	68	51	0
1067	-176.615473378508	678.517942911945	75	38	1
1068	-172.299914042931	665.395375194959	76	43	0
1069	-165.592961752438	644.77645383589	53	36	0
1070	-158.885939182481	624.157544232905	62	51	2
1071	-154.047363955062	611.019271241501	52	39	1
1072	-149.731655661017	597.896728898399	78	45	0
1073	-145.415918620944	584.774191414937	66	43	0
1074	-140.577250870527	571.635935229249	59	37	1
1075	-133.842093776388	551.944284860976	60	50	0
1076	-129.526253769873	538.821765195578	63	40	0
1077	-125.238262448926	524.772034823895	63	62	0
1078	-118.53082469973	504.153195766732	59	46	0
1079	-113.69196959585	491.014973182231	81	50	0
1080	-109.375995791983	477.892476191744	78	37	0
1081	-105.059993242903	464.769984062761	56	47	0
1082	-100.743961948901	451.647496789694	66	50	0
1083	-94.0084017667687	431.955916139297	50	42	1
1084	-86.7498535068007	412.248630425893	67	51	1
1085	-82.4337040905375	399.126163672656	81	48	0
1086	-78.1175259291194	386.003701780923	61	50	0
1087	-71.3817415187368	366.312160613947	45	46	0
1088	-64.6737529156962	345.69341562409	62	43	0
1089	-59.8623882587999	331.628044676036	82	47	0
1090	-55.0231288769282	318.48989531491	67	43	2
1091	-50.1838376076194	305.351751956157	67	43	0
1092	-44.7937209303491	293.125118619762	61	58	0
1093	-39.4035717501538	280.898492569104	63	44	0
1094	-31.0985998957185	261.159888816997	60	52	0
1095	-22.2706053733709	241.405593669042	71	48	0
1096	-16.3852279672865	228.236074413173	51	54	1
1097	-9.9490177911357	215.978072204627	79	58	0
1098	-3.51276926259743	203.720080208033	72	33	3
1099	2.92351761832833	191.462098424323	65	45	3
1100	13.3763666136656	173.515196140856	96	68	3
1101	23.8014639017056	154.64110488724	89	58	2
1102	30.760861889692	142.36746410653	89	55	2
1103	37.7481401523692	131.021050894633	86	66	3
1104	44.7076191021479	118.747433855198	99	81	6
1105	51.6671393315773	106.473828679882	108	92	8
1106	58.6545350436936	95.1274511106312	104	85	8
1107	69.6308292982285	77.1649938393384	135	86	7
1108	80.5793891298235	58.2753501478583	149	110	6
1109	87.5391170874937	46.0018060300499	133	125	7
1110	94.526712316263	34.6554895732552	134	101	9
1111	101.486521234387	22.3819691976532	112	115	6
1112	111.940223008743	4.43531879689544	89	114	6
1113	122.916987167555	-13.5269957799464	80	74	8
1114	130.399934436253	-25.8161577908322	74	63	8
1115	137.387767264852	-37.1624012412503	82	58	2
1116	144.347823588178	-49.4358486812562	81	58	3
1117	151.307921190164	-61.7092842543498	88	52	1
1118	158.268060070754	-73.9827079605311	82	44	0
1119	169.245231543086	-91.9448984991759	70	48	0
1120	176.756264183903	-103.30676001031	74	43	1
1121	183.716548069729	-115.580140452832	59	47	0
1122	194.143149703275	-134.453796843998	57	49	0
1123	201.103537582909	-146.727147622034	54	36	1
1124	208.091766726808	-158.073270553723	73	48	0
1125	219.069375544379	-176.03532770928	58	42	0
1126	230.047079122742	-193.997355509549	65	47	0
1127	237.007673122687	-206.270645215176	74	48	0
1128	243.968308400013	-218.543923054822	68	38	0
1129	250.928984954604	-230.817189025693	62	42	0
1130	257.889702785877	-243.09044312872	67	37	0
1131	264.850461894355	-255.363685363904	76	37	0
1132	271.811262279924	-267.636915732175	63	55	0
1133	282.294214737194	-284.655914883129	67	38	1
1134	292.282027319772	-300.732001184486	66	54	0
1135	298.252528386714	-311.119414216839	71	41	1
1136	304.718290167162	-322.449703171849	67	44	0
1137	311.184087326168	-333.779981890693	83	41	0
1138	321.144355465425	-350.783214013092	69	58	0
1139	331.599947695038	-368.729303275235	69	50	0
1140	338.561136077624	-381.002420002595	63	29	1
1141	346.045382940327	-393.291188278235	73	40	0
1142	353.501907326863	-406.50715912506	69	47	0
1143	360.463224063744	-418.780238540843	54	43	0
1144	367.424582076492	-431.053306089714	64	45	0
1145	377.85281594377	-449.926493283361	57	44	1
1146	388.308903767145	-467.872437520884	60	37	0
1147	394.802913727006	-478.2753676828	72	47	1
1148	400.773927516246	-488.662630975246	64	53	0
1149	406.2219414172	-499.034229600802	67	43	1
1150	411.586722813081	-512.187469817698	77	52	0
1151	414.914912374399	-523.423651097342	72	46	0
1152	415.794464234146	-529.018258545548	64	41	0
1153	417.224804870377	-533.701304077171	62	52	0
1154	420.279755000665	-536.576879416592	60	45	0
1155	425.510098178347	-536.733418474905	54	40	0
1156	429.777620488429	-534.076996179298	54	40	0
1157	430.411651005154	-530.383783856407	66	33	0
1158	428.953548260033	-526.627959166653	64	51	0
1159	425.954100456496	-521.897957186215	83	59	1
1160	421.936346578354	-516.209428702481	60	45	0
1161	415.469962966396	-504.879324886017	58	42	1
1162	408.508339729451	-492.606338844635	54	45	0
1163	403.032574267942	-483.161959264427	74	56	0
1164	397.06156373769	-472.774698969908	63	37	1
1165	391.090583140496	-462.387429954484	60	48	0
1166	385.147391996463	-451.072935941629	72	44	0
1167	378.681210790353	-439.742773868144	72	47	0
1168	367.702217056125	-421.78114367649	71	48	1
1169	356.723318078322	-403.81948412396	81	34	0
1170	349.762038624613	-391.546398019418	63	40	0
1171	342.305554251419	-378.330420006067	71	51	0
1172	334.821346465382	-366.04164456483	67	42	1
1173	327.860195366433	-353.76852114778	84	49	1
1174	320.899085543584	-341.495385863818	70	44	0
1175	309.920601010555	-323.533600945026	78	45	0
1176	298.969990486628	-304.644570531324	61	43	0
1177	292.009048698063	-292.371386060491	57	57	0
1178	284.525144493382	-280.082518774085	54	45	0
1179	277.041284495499	-267.793637844734	57	36	1
1180	270.080469465582	-255.520416053012	54	55	0
1181	259.653218447929	-236.646953077056	64	48	1
1182	249.198272037786	-218.700679473579	58	55	0
1183	242.237622116168	-206.427410212345	66	42	0
1184	235.277013471641	-194.154129083268	72	32	3
1185	228.288650649949	-182.808052109554	65	40	2
1186	221.328122961975	-170.534747236408	61	46	1
1187	213.844647394144	-158.245750843547	65	49	1
1188	202.867109776533	-140.283679187298	51	54	1
1189	192.440455459408	-121.410044558346	62	63	0
1190	185.480137089035	-109.136678632349	77	55	0
1191	178.519859996741	-96.863300839439	70	51	0
1192	171.036643813713	-84.5742262583226	81	58	0
1193	163.525661557564	-73.212353952229	59	52	2
1194	156.5655096306	-60.9389388337731	78	53	1
1195	149.605398982007	-48.665511848405	74	60	3
1196	143.140489272191	-37.3349772980437	85	75	4
1197	136.675614942622	-26.0044325161725	90	54	3
1198	129.687803964131	-14.6581874899566	86	66	2
1199	119.729128905979	2.34551104344428	112	98	1
1200	110.293503454595	19.3335413467139	95	85	3
1201	103.828807379177	30.6641380907968	115	100	3
1202	96.8411814158899	42.010439125821	140	106	5
1203	86.8827771206852	59.0142176235095	136	115	6
1204	77.4195856528822	75.0751080643386	127	121	6
1205	70.9272348493687	85.4785410109907	131	94	7
1206	64.4627494433662	96.8091999702156	100	82	5
1207	54.50460932235	113.813057236373	109	89	4
1208	44.0514338219073	131.759855022654	94	76	2
1209	37.0919801759883	144.033473623917	86	69	6
1210	30.1047269547707	155.37988838926	67	72	7
1211	23.6404622120317	166.710611908697	66	58	1
1212	17.2040766738355	178.96856134478	77	54	1
1213	7.27417385543231	196.899749366567	78	46	2
1214	-2.16054639063077	213.888039620593	67	46	0
1215	-8.10168784682173	225.203107235953	79	53	0
1216	-13.5198545638705	236.502475832589	71	49	1
1217	-18.9379913026933	247.801851727068	62	46	0
1218	-24.3560980632901	259.101234919392	63	50	0
1219	-29.2790914149955	269.457700121216	67	48	0
1220	-34.2020597829833	279.814171352424	61	43	0
1221	-39.0971462932648	291.097864224575	65	47	0
1222	-43.9643474982586	303.308778723702	72	49	0
1223	-48.8036599422339	316.446914836764	61	56	1
1224	-53.6429404986557	329.585056955926	66	46	0
1225	-58.4821891673491	342.723205079325	62	41	0
1226	-65.7131391560542	363.357654120773	69	53	0
1227	-72.9440139299259	383.992116664536	57	58	0
1228	-75.3635773197748	390.5612019822	65	49	0
1229	-79.6797581203282	403.683661165647	59	28	0
1230	-85.9203836603556	422.432285101153	69	51	1
1231	-89.741445197491	434.611823352985	64	53	0
1232	-93.5624829909648	446.791365446523	75	41	1
1233	-99.3079308317974	464.597077990882	64	46	0
1234	-105.576239280286	482.41851830855	64	43	0
1235	-109.920092748769	494.613795922138	69	37	0
1236	-113.741009836958	506.793358170427	64	57	0
1237	-117.561903181719	518.972924256697	60	40	0
1238	-121.877802803006	532.095430952497	65	54	0
1239	-126.221551503404	544.290726923384	74	44	0
1240	-131.966709608911	562.096488416195	60	37	0
1241	-137.71181568352	579.902258546092	68	50	0
1242	-142.055463155382	592.097572337836	69	44	0
1243	-146.399083965458	604.292890989222	63	39	2
1244	-150.247665140836	615.545274131	64	52	0
1245	-154.068339886144	627.724876685068	70	50	1
1246	-157.393982462643	638.961541805416	73	50	0
1247	-160.747492013499	649.270994287916	59	47	1
1248	-166.025225079386	665.206649677828	64	38	1
1249	-171.302915486624	681.142312325537	63	54	0
1250	-175.151350678294	692.394720418379	66	35	0
1251	-178.999763981032	703.647132354788	68	39	1
1252	-184.772342892247	720.525757453404	71	42	1
1253	-190.51697920158	738.331606762484	69	52	0
1254	-194.33740974078	750.51124962233	55	55	1
1255	-198.680695616407	762.706627128646	78	49	1
1256	-203.023954829259	774.902009499259	76	55	0
1257	-206.872208507033	786.154449270107	64	47	1
1258	-211.215416894411	798.349840819836	75	41	0
1259	-215.558598618663	810.545237232931	69	52	0
1260	-219.406782081292	821.797689481638	70	41	0
1261	-223.22704243107	833.977361130528	65	39	0
1262	-227.047279036313	846.157036617398	81	45	0
1263	-230.895394977124	857.409500382841	68	49	0
1264	-235.23845130566	869.604918933474	66	49	0
1265	-239.581480970955	881.800342341885	57	41	0
1266	-243.429526695574	893.052818588912	72	53	0
1267	-247.249643516261	905.232514224946	64	49	0
1268	-251.592597151175	917.42795113381	75	41	1
1269	-255.963433218072	928.696177355014	59	43	0
1270	-261.735355436278	945.574917641468	61	42	0
1271	-267.50722840149	962.453666566871	68	37	0
1272	-271.355116349005	973.706170650199	70	60	0
1273	-274.70804354141	984.015722641721	51	44	0
1274	-277.071078844951	992.439365055412	61	38	1
1275	-277.92138101795	998.961355295964	64	41	1
1276	-277.753894351888	1004.5246485984	68	50	2
1277	-277.09147248388	1009.14498566557	61	53	1
1278	-276.979815040948	1012.85384791903	73	36	0
1279	-280.556013425579	1015.74568087235	59	45	0
1280	-285.261652418994	1015.88735344075	77	42	0
1281	-287.959646409436	1013.18441603705	75	48	0
1282	-288.622079581255	1008.56408045255	59	66	0
1283	-287.221029383363	1002.95356138516	56	53	1
1284	-284.774273048504	997.311559555121	66	42	0
1285	-281.832573405292	990.726602448151	66	40	0
1286	-278.423840412172	982.271475623362	53	49	0
1287	-275.043006662163	972.889136213809	84	54	0
1288	-271.662156961975	963.506799745373	56	41	1
1289	-268.309203269193	953.197250685655	60	47	1
1290	-264.984143148118	941.96048903279	80	38	1
1291	-261.13620485249	930.707991654053	66	34	0
1292	-257.260335376661	920.382713646628	64	55	0
1293	-253.384445860109	910.057439482771	58	42	1
1294	-250.059306541691	898.820690841414	71	53	0
1295	-246.734148026269	887.58394513838	66	38	0
1296	-240.467114093597	869.762276248075	68	56	0
1297	-234.200023862068	851.94061749801	69	36	0
1298	-227.932877331856	834.11896889098	52	51	1
1299	-223.589758110174	821.923558954149	67	57	1
1300	-219.274512371398	808.800938333385	60	42	1
1301	-213.06302782672	789.124882812612	70	42	0
1302	-209.24269079935	776.945221718401	66	45	0
1303	-204.871554515092	765.677048387006	69	49	0
1304	-201.051169468788	753.497395449318	61	43	0
1305	-197.753642328142	741.333477010019	57	35	0
1306	-193.905317256053	730.081046817824	75	57	0
1307	-188.627780901967	714.145353796892	56	45	2
1308	-184.340192166565	700.095557032153	82	37	0
1309	-182.471775553538	692.614917077124	57	49	0
1310	-181.070458279806	687.004437740892	76	38	0
1311	-180.136244471301	683.264118484221	61	42	2
1312	-179.1741384411	680.451015014201	71	46	0
1313	-178.707030049351	678.580855594948	63	37	0
1314	-178.212031042436	677.637911783531	73	41	0
