# Supplementary material for: Bayesian algorithm to estimate position and activity of an orphan gamma source utilizing multiple detectors in a mobile gamma spectrometry system
Source: PLoS One. 2021 Jan 22;16(1):e0245440. doi: 10.1371/journal.pone.0245440 (PMC7822251; doi:10.1371/journal.pone.0245440)
Supplement: S1 Data — (GZ) [file pone.0245440.s001.gz › synth_data_Co-60_setup_19_real_4.csv]

	V1	V2	V3	V4	V5
1	160.770451297576	54.7537388969213	92	64	2
2	150.316816963546	72.7003992442042	98	66	3
3	143.329226379981	84.0467104492709	80	70	1
4	136.369502420363	96.3202493339777	77	69	1
5	129.409819740162	108.593800087459	87	64	2
6	122.422346604755	119.940146934241	76	55	2
7	112.491999935242	137.871206596494	84	70	0
8	102.561739467317	155.802290461957	97	45	0
9	95.6022570596542	168.075898849405	73	57	0
10	92.1364506859099	174.676315355115	74	63	2
11	85.177030997118	186.949941536412	66	49	1
12	74.724057516607	204.896795205772	56	53	1
13	67.7368959373562	216.243235369213	82	53	2
14	60.7776183319511	228.516903094947	61	55	2
15	53.8183820067206	240.790582686663	63	57	0
16	50.324855181796	246.463819103315	63	43	0
17	43.8886230525095	258.721809390932	74	49	0
18	34.5097431826289	277.564567668363	83	53	0
19	28.6243996305857	290.734089721926	55	44	0
20	22.7112395572476	302.976404822432	56	47	0
21	17.3210512364749	315.203018217348	56	49	1
22	11.9587526461692	328.356854506768	71	47	0
23	6.5964890884934	341.510698075406	54	52	0
24	1.23426056373864	354.664548918605	71	60	1
25	-4.12793292826973	367.818407037295	67	46	0
26	-8.9671629263903	380.956558765844	83	52	0
27	-13.8063610366662	394.094716496766	60	46	0
28	-18.6455272590392	407.232880234718	83	47	1
29	-23.4846615936258	420.371049975976	70	54	0
30	-27.8008418663521	433.493509700522	78	49	0
31	-32.0891256589093	447.543189873919	64	42	1
32	-36.9002974259784	461.608592005447	78	32	0
33	-41.7393050427199	474.746784552	63	52	0
34	-46.5782807715586	487.884983102791	83	57	0
35	-50.8943105195067	501.007468746044	55	45	0
36	-55.1824382308987	515.057174831629	72	42	0
37	-61.8899643846089	535.675995399244	60	50	0
38	-68.6252967991168	555.367612143978	55	49	0
39	-72.9411791632301	568.490122623742	66	48	1
40	-77.2570327816647	581.612637960352	66	47	0
41	-81.5728576548281	594.735158157535	64	29	0
42	-85.888653782371	607.857683214359	55	37	0
43	-90.7273208923289	620.995936969295	77	49	0
44	-95.015175047738	635.045687857084	81	58	0
45	-99.302998367988	649.095443602651	57	52	0
46	-104.141570645152	662.233714157715	53	45	0
47	-108.45721781475	675.356264589354	65	48	2
48	-112.772836238611	688.478819877841	63	57	1
49	-117.61131599237	701.617107236758	62	49	0
50	-122.449763856654	714.755400598049	71	53	0
51	-127.288179831405	727.893699962646	71	50	0
52	-131.603678557207	741.016276311129	60	41	1
53	-137.787538027915	761.619500610977	66	45	0
54	-142.075070367253	775.669304395095	53	34	0
55	-146.913346817601	788.807628356852	61	40	0
56	-153.647824419837	808.499393767677	73	43	0
57	-155.544051060395	815.052830174565	81	54	2
58	-159.859360061877	828.175438370556	71	35	0
59	-164.174640316574	841.29805142805	70	40	0
60	-168.461991187593	855.347884896211	60	52	0
61	-175.168345380051	875.966903652996	62	45	0
62	-180.006389778049	889.105269010179	72	50	0
63	-184.844402285584	902.243640370667	69	36	1
64	-189.682382902654	915.382017735392	59	38	0
65	-193.997468716407	928.504664260894	59	46	0
66	-198.312525783142	941.627315645106	77	44	0
67	-202.655462957511	953.822756343521	52	39	0
68	-205.980566290847	965.059509607032	52	42	0
69	-209.305650426832	976.296265809797	74	67	0
70	-213.181482617336	986.621548589319	77	44	1
71	-216.562352263776	996.003880001605	65	48	0
72	-219.420352250512	1005.37047432736	66	37	0
73	-222.30625214061	1013.80985526927	67	61	1
74	-224.697202216252	1021.30628214125	55	47	0
75	-226.07035589352	1027.84401317593	57	42	0
76	-226.425718939805	1033.42304730974	60	42	0
77	-225.763295762998	1038.04338421766	61	47	1
78	-225.12878810463	1041.73650567234	73	38	0
79	-225.045044675178	1044.51815236174	73	50	0
80	-225.512064495299	1046.38832425978	59	48	2
81	-227.547629540088	1048.30571907759	68	49	0
82	-230.656805157952	1049.32738204207	71	43	0
83	-233.298963632726	1048.47887439933	56	50	0
84	-235.474107975431	1045.76019526459	60	53	0
85	-236.631473461806	1042.08281728625	74	42	0
86	-235.230424990819	1036.47229803633	53	40	0
87	-232.28873627173	1029.88733876776	56	35	0
88	-229.347038006585	1023.30238166731	72	39	0
89	-226.433244702406	1015.79021120537	67	61	1
90	-223.547354283684	1007.35082737543	74	47	0
91	-220.19442306587	997.041274537332	81	46	1
92	-215.795762379537	986.700245452113	71	42	0
93	-210.874221993436	976.343482287601	51	44	0
94	-206.008475957846	964.132294061594	79	43	0
95	-202.216329288611	951.025371845812	65	59	0
96	-198.947018801759	937.934190859087	66	45	0
97	-195.649778753286	925.770228355192	53	56	0
98	-192.324611595424	914.533484330401	59	52	0
99	-188.971519772254	904.223958780058	52	48	1
100	-186.113372666528	894.857387485914	61	45	0
101	-183.227307779423	886.418033886701	77	42	1
102	-180.836196049873	878.921633102	72	56	0
103	-178.445075190451	871.425233815797	64	52	0
104	-175.531074549479	863.913101515733	60	55	0
105	-172.617062981997	856.400971381925	68	52	0
106	-170.225912936265	848.90457719285	57	40	0
107	-167.806853385642	842.335400047712	55	50	0
108	-165.387785862491	835.766224405728	58	55	0
109	-163.519484503835	828.285567660816	59	51	0
110	-159.671266185702	817.033119234256	63	37	0
111	-155.300148366659	805.764942664653	51	36	1
112	-152.41395283537	797.325612104498	53	42	0
113	-149.555640967155	787.959068153985	73	35	0
114	-146.697315393831	778.592526363209	83	47	0
115	-143.343988594192	768.283040701412	71	34	0
116	-138.972770982247	757.014882494695	79	49	0
117	-134.629421174061	744.819513598457	69	50	0
118	-130.313936048362	731.696934008971	61	55	0
119	-125.50342431321	717.631415470503	66	34	0
120	-120.692878376169	703.565902932547	85	48	2
121	-116.377301782893	690.443338999525	65	43	0
122	-112.089583384106	676.393564363942	63	33	1
123	-107.278939366515	662.328068622388	71	62	0
124	-102.44037652202	649.189794442616	54	58	0
125	-98.1246797160711	636.067251024768	68	48	0
126	-93.8089541645604	622.944712464698	58	42	0
127	-88.9702987972414	609.806455090642	81	37	0
128	-84.682394523581	595.7567112213	79	49	0
129	-80.3944594148197	581.706972210668	69	43	0
130	-73.6592289509135	562.015335287899	62	53	0
131	-69.34334085515	548.892824265175	57	36	0
132	-65.055299598549	534.843102528714	58	52	0
133	-58.3477866339381	514.224276910536	59	38	0
134	-54.0317950576427	501.101783161052	63	57	0
135	-49.7157747360761	487.979294270277	75	51	0
136	-44.8768084401381	474.84109209571	70	37	0
137	-40.5607290574117	461.718613465317	51	51	0
138	-36.2446209295304	448.596139693633	70	46	1
139	-31.4055621132138	435.457954323851	73	48	1
140	-27.0893949245219	422.335490813479	67	57	3
141	-22.8010643803864	408.285816580057	51	45	0
142	-17.989776121336	394.220432432368	62	56	1
143	-13.6735190408654	381.097984039225	68	48	1
144	-9.35723321605474	367.97554050386	80	41	1
145	-4.51798705110559	354.837388740852	68	45	0
146	0.321291001222562	341.699242982082	70	47	1
147	5.68353568163002	328.545391409658	67	47	0
148	13.9884369390202	308.806772312149	57	62	1
149	22.2934193793335	289.068170597777	58	46	1
150	28.2066000791383	276.825855388306	68	52	1
151	34.6427585922065	264.567840635777	63	69	1
152	41.0511051500798	251.382620466873	72	63	0
153	47.4873418547795	239.12462613266	61	46	0
154	54.4465638017864	226.850936226547	61	42	1
155	64.8715517114033	207.976815785281	79	53	0
156	75.3244773247861	190.029937706888	72	55	1
157	82.3117052229354	178.683510958217	81	41	0
158	89.2711319727241	166.409880393185	76	60	2
159	92.7369416108122	159.809461704455	83	50	2
160	100.219387434248	147.520148786716	77	53	3
161	111.19557689334	129.557662238367	82	54	2
162	118.155171691149	117.284080849029	70	63	1
163	125.114807768492	105.010511328466	71	64	2
164	132.102314547752	93.6641694484279	88	69	2
165	139.062031585781	81.3906236672774	87	63	2
166	146.021789902879	69.1170897558331	78	63	1
167	153.504556672415	56.8278741249815	87	62	1
168	160.987367651076	44.5386721398681	87	61	4
169	167.97507394565	33.1923913732171	65	77	2
170	174.934998709708	20.9189066514373	72	59	3
171	181.894964752602	8.64543379470706	78	47	1
172	188.854972074099	-3.62802719417959	76	53	6
173	195.815020674141	-15.9014763180166	63	52	0
174	203.29808786785	-28.1906010247767	78	46	1
175	210.781199270103	-40.4797120895237	62	54	2
176	217.741374634265	-52.7531238952652	69	48	1
177	224.70159127668	-65.0265238368884	65	39	0
178	231.689655805181	-76.3726959759369	82	43	0
179	238.649953405838	-88.6460721725598	65	53	1
180	245.610292284109	-100.919436500408	65	46	0
181	252.570672440459	-113.192788962275	72	41	0
182	260.054082795978	-125.481810019352	73	59	0
183	271.031684457033	-143.443868489936	71	42	0
184	281.458592472656	-162.317435856909	71	45	0
185	288.419181945734	-174.590727267787	69	44	2
186	295.407604700711	-185.936790772714	63	39	0
187	302.368275130051	-198.210058438592	66	42	1
188	309.328986836656	-210.483314235695	66	49	0
189	316.317527033563	-221.829342093319	60	49	1
190	322.810889278597	-232.232469303533	73	49	2
191	328.781281042087	-242.619914319366	88	45	1
192	334.751702740323	-253.007350614294	69	37	0
193	340.749936000095	-262.467562074773	61	53	0
194	346.225190068944	-271.91209500283	68	44	0
195	351.700469081814	-281.356620598584	48	43	1
196	356.652764397149	-290.785470359027	87	52	0
197	360.614616987063	-298.328545815311	48	30	0
198	363.641568713996	-302.131417575292	74	58	0
199	365.127270577592	-304.96006878186	56	39	0
200	366.612974483578	-307.788719443604	81	39	0
201	368.621691439301	-310.633036659099	61	58	0
202	371.097873120743	-315.347452008165	68	45	0
203	377.591518408619	-325.750492505729	71	42	1
204	385.075681255781	-338.039285313338	66	38	0
205	390.523365781351	-348.410975114442	59	39	0
206	396.989342534682	-359.741201067343	64	35	0
207	403.978372885089	-371.087079528719	72	38	0
208	410.967441317916	-382.432946097106	63	57	0
209	417.928783884854	-394.706017011777	63	48	1
210	424.862405380001	-407.906292301603	67	48	0
211	432.346856173652	-420.19499874115	52	43	0
212	439.336084669689	-431.540816931985	64	44	0
213	445.77456690796	-443.798181982711	58	54	0
214	452.240843563632	-455.128320528194	67	44	0
215	457.688851214771	-465.499920476228	57	47	1
216	462.641609268379	-474.928641355596	66	51	0
217	466.053047672729	-483.383174986579	62	42	0
218	467.895402515773	-491.790741483681	72	43	0
219	469.270236067881	-498.328219797462	59	35	0
220	470.700577825715	-503.011264967732	75	46	0
221	475.32463158638	-505.933801564388	63	52	0
222	478.958121939737	-506.970593687147	69	41	0
223	481.133508049767	-504.251558054239	56	49	0
224	483.308891523629	-501.532521361485	70	36	0
225	481.8785370033	-496.849480506964	73	45	0
226	478.96233811602	-489.337829866447	62	48	0
227	474.972336348088	-482.72208555229	57	36	1
228	469.964037908765	-475.147811950184	70	37	0
229	464.983510845399	-466.646315951832	79	52	0
230	458.984701612906	-457.186285802163	80	57	0
231	451.939864870219	-447.694933404215	75	50	0
232	444.399791525153	-437.260695071891	56	48	0
233	436.887515172537	-425.89922677353	72	37	0
234	429.926064224681	-413.626188098453	65	37	0
235	422.964654552168	-401.35313755367	73	45	0
236	416.003286155115	-389.080075142905	73	42	0
237	408.518940135255	-376.791338737123	51	50	0
238	401.557655753917	-364.518251731992	59	43	0
239	395.147197823564	-351.333600492217	57	35	1
240	388.213766933884	-338.133274422027	65	46	0
241	381.280380519049	-324.932936506346	58	51	1
242	374.319264571066	-312.659802915528	76	51	0
243	363.891556244518	-293.786472198553	74	46	0
244	356.958322290506	-280.586092795245	62	42	0
245	349.997353206854	-268.312917683274	67	48	0
246	339.019082166778	-250.351070126519	75	50	0
247	331.535214597476	-238.062192865647	63	54	0
248	324.574392111856	-225.788974494673	62	48	0
249	317.613610903034	-213.515744255856	73	45	0
250	310.652870971418	-201.242502147332	59	42	0
251	303.692172316776	-188.969248175621	69	61	1
252	296.208519919543	-176.680306366645	73	47	1
253	288.724911729631	-164.391350913793	72	37	0
254	281.764339835558	-152.118059620261	62	43	1
255	274.803809218749	-139.84475646168	74	45	0
256	267.84331987967	-127.571441433392	67	48	1
257	260.882871817856	-115.298114540055	69	46	0
258	253.399478803389	-103.009094540961	66	54	0
259	245.888326554035	-91.6472768681124	52	59	0
260	235.433954768523	-73.7008340619504	66	49	0
261	225.00748169591	-54.8271486014128	64	52	1
262	218.047282632731	-42.5537487799302	76	43	1
263	210.564147294383	-30.2646505786106	70	52	0
264	203.081056164287	-17.9755387334153	74	56	0
265	196.120983865112	-5.70210159569979	60	47	0
266	189.160952844541	6.57134740706533	61	55	2
267	182.200963102572	18.8448082786053	86	54	3
268	175.241014639207	31.1182810161263	68	58	2
269	167.758138690377	43.407457401976	82	59	1
270	160.275306950265	55.6966474335641	75	52	1
271	153.287660591304	67.0429416643456	82	62	3
272	146.327878574783	79.3164635924622	75	74	4
273	139.368137837446	91.5899973865598	72	63	2
274	132.408438379236	103.863543048501	77	67	1
275	124.925820113567	116.152797630988	83	86	2
276	117.44324605749	128.442065859213	73	65	1
277	110.483673366834	140.7156488318	73	64	2
278	100.030473295774	158.662437672727	79	50	2
279	89.5773637078819	176.609253225848	67	52	0
280	82.0950031289249	188.898586004041	56	50	1
281	74.6126867601415	201.187932424247	92	53	1
282	67.6533630795893	213.46158831846	73	45	2
283	61.2170276941615	225.71955111064	69	57	1
284	54.780730661063	237.977524116635	68	44	1
285	48.372320723196	251.162722990848	79	56	2
286	41.9361018814379	263.420716412365	55	41	0
287	35.4999213921255	275.67872004956	66	43	0
288	29.6145719363121	288.848240653053	75	58	1
289	23.7014061877853	301.090554306284	75	43	1
290	17.7882758658379	313.332876646891	69	46	0
291	11.9030381931807	326.502423283644	58	51	0
292	6.5407721028314	339.656266858801	76	41	0
293	1.70147287589498	352.794405374676	64	35	0
294	-3.13779446348781	365.932549893856	60	42	1
295	-7.97702991520055	379.070700418204	66	51	0
296	-14.685033397458	399.689438671805	69	48	0
297	-18.9734002781333	413.739104272798	66	48	2
298	-23.8125249571167	426.877274599858	58	52	0
299	-30.5482315797708	446.568824976683	63	41	0
300	-34.8643590760184	459.691292797215	57	44	1
301	-39.7033752910211	472.829482930712	61	44	0
302	-44.0194437260507	485.951961011626	78	38	0
303	-48.3076117312885	500.001659542322	70	42	0
304	-53.1186614282196	514.067082065158	68	40	1
305	-57.4346399704227	527.189575262368	47	52	1
306	-61.7505897672381	540.31207332015	68	53	0
307	-66.5894186305813	553.450297061354	53	41	0
308	-71.4282156053814	566.588526804	66	55	0
309	-75.7440760238678	579.711040520109	58	50	0
310	-82.4792639093357	599.40268161986	68	52	1
311	-87.3179524175357	612.540931169875	70	53	0
312	-91.6337098695221	625.663462704979	73	45	0
313	-98.3408568308223	646.282347098924	61	36	0
314	-102.628655819513	660.332106623799	56	55	0
315	-106.94430978928	673.454655432142	63	44	2
316	-111.25993501296	686.577209099196	54	49	0
317	-115.575531490671	699.699767627753	56	37	0
318	-117.99476370815	706.26891235169	82	35	0
319	-122.310316281102	719.391478436999	59	41	0
320	-129.045034035633	739.083201006055	71	45	0
321	-133.883397974016	752.221508759074	54	45	0
322	-138.198847578256	765.344092661515	64	42	0
323	-142.486374050495	779.393896985799	61	42	0
324	-147.296748765802	793.459437103942	62	52	0
325	-151.612108472968	806.582036121748	84	51	0
326	-155.927439433406	819.704639996402	56	42	3
327	-160.765616011631	832.842981351539	69	50	0
328	-165.080887907476	845.965595486574	67	51	0
329	-169.396131056652	859.088214476593	66	44	1
330	-174.234215108852	872.226572633721	71	55	1
331	-178.521496120666	886.276417437941	69	61	0
332	-185.227744890319	906.895453826524	57	39	0
333	-190.065718160709	920.033831782639	63	42	0
334	-194.380797186692	933.156478845514	69	49	0
335	-201.114791823318	952.848327395506	56	54	0
336	-205.952656621055	965.986725153401	85	48	0
337	-210.267632674717	979.109390030615	66	42	0
338	-212.163681887148	985.662854738533	63	51	0
339	-215.516642597679	995.972400851548	68	39	0
340	-220.298580803326	1010.9652476972	70	45	1
341	-223.184474504902	1019.40462935716	74	35	0
342	-225.052568172337	1026.885316086	79	61	0
343	-225.930783148855	1032.48009090591	59	44	0
344	-226.341974916344	1036.20469396003	55	50	0
345	-225.70746661193	1039.89781533182	65	53	0
346	-225.62372286449	1042.67946200911	66	51	0
347	-226.613591703062	1044.56537486333	67	47	0
348	-228.126308416075	1046.46702904068	68	51	0
349	-230.712636596349	1047.47295094281	70	47	0
350	-233.877644952445	1046.64018509351	67	45	0
351	-236.052790501562	1043.92150623724	46	49	1
352	-236.220291377394	1038.35821310058	60	44	1
353	-234.324306724011	1031.80473665241	71	45	0
354	-231.87754856539	1026.16273512039	71	60	0
355	-229.430783586286	1020.52073509153	71	55	1
356	-226.489073708071	1013.93578014895	69	44	0
357	-223.603181900049	1005.49639631901	61	44	1
358	-220.745190888352	996.129799116403	61	61	0
359	-217.39224252227	985.820248795673	58	43	1
360	-213.544330663455	974.567746615969	76	42	0
361	-209.696396914485	963.315248275176	67	43	0
362	-205.848441275069	952.062753775157	66	45	0
363	-201.505510777235	939.867309817113	69	35	0
364	-197.190461051243	926.744655184448	77	52	1
365	-192.903288966976	912.69478987623	59	45	1
366	-188.093219549803	898.629193342291	72	49	1
367	-183.77807992429	885.506553824991	73	24	1
368	-179.462911552109	872.38391916547	66	49	0
369	-174.652745208994	858.318339428864	78	44	0
370	-169.842544662999	844.252765691839	64	54	2
371	-165.527284820913	831.130146686919	62	47	1
372	-158.7929026903	811.438361092471	51	46	1
373	-151.563470660185	790.803640204482	77	53	1
374	-147.27598703024	776.753826169297	67	51	0
375	-142.960578226135	763.631232537329	63	43	0
376	-138.122256445058	750.492913942784	69	47	0
377	-133.28390277439	737.354601350613	73	32	0
378	-128.996295574063	723.304807824083	60	47	0
379	-124.708657538227	709.255019156262	67	34	0
380	-119.870209033426	696.116723363288	75	49	0
381	-115.554620951822	682.99416050408	53	49	0
382	-111.239004124072	669.871602504514	68	41	0
383	-106.400463095633	656.733323515393	68	43	0
384	-101.58977456321	642.667834968306	68	40	0
385	-97.301950651512	628.618077066727	61	55	0
386	-90.5668837223784	608.92641073931	75	50	1
387	-83.3088462220039	589.219033212401	68	40	0
388	-80.8894844441093	582.649910373613	55	42	0
389	-76.5736428665696	569.527391248383	59	38	0
390	-69.8662492188741	548.908545476384	64	59	0
391	-65.5782096450566	534.858823199756	63	50	1
392	-61.2622645863448	521.73632135056	58	48	1
393	-56.9462907824782	508.613824360073	70	42	1
394	-52.6302882333985	495.491332231089	69	39	0
395	-47.7913406085572	482.353126450442	66	55	1
396	-42.9523610953474	469.214926675893	58	48	0
397	-38.1133496937691	456.076732907444	75	41	0
398	-33.7972274512285	442.954261836596	68	46	1
399	-29.4810764637659	429.831795624457	58	52	0
400	-24.669838400383	415.766403079033	71	48	3
401	-20.3814921210287	401.716731547378	65	43	0
402	-16.0652512417291	388.59428045433	64	46	0
403	-11.2260524912272	375.456120289862	37	40	0
404	-6.90975255152443	362.333679456264	77	40	0
405	-2.59342386742355	349.211243483238	68	45	0
406	2.76880124368472	336.057387944311	71	30	0
407	8.131061387714	322.903539681807	75	34	0
408	13.4933565642568	309.749698696658	66	57	1
409	19.3786253354046	296.580154866911	68	45	0
410	28.2344533631112	277.753071003594	60	33	0
411	34.1476681142231	265.510764486156	65	35	1
412	41.0789554578369	252.30983609613	64	57	0
413	50.9808716788539	233.451387518086	77	46	1
414	57.4171659005224	221.193408904597	72	48	2
415	64.3764475044445	208.919735946693	91	60	0
416	71.3357703887741	196.646074852906	73	54	1
417	78.2951345530455	184.372425626963	69	51	0
418	85.2545399972587	172.098788265139	84	52	0
419	92.7369416108122	159.809461704455	79	58	1
420	96.7535555689246	154.1205611201	90	47	1
421	103.713066342985	141.846955143847	83	69	1
422	114.166326667706	123.900176299736	80	65	0
423	120.630811249313	112.569513318129	79	61	2
424	127.095331211865	101.238860568032	81	58	1
425	134.082849784405	89.8925220761448	96	52	1
426	141.04257907311	77.6189796859398	82	62	3
427	148.497490142705	64.4025391619653	83	66	1
428	159.474108029041	46.4401819529012	81	68	0
429	169.927850124775	28.4935455946252	74	75	2
430	177.41076075664	16.204373607412	55	58	3
431	184.893715597223	3.91521526686847	89	43	3
432	191.853739696322	-8.35824062954634	54	52	0
433	198.813805073907	-20.6316846609116	69	55	2
434	205.773911729979	-32.9051168253645	68	58	0
435	213.257039008022	-45.1942233489826	60	41	0
436	220.740210494376	-57.4833162277937	58	61	0
437	227.728251436958	-68.8294951468706	74	42	0
438	234.68852453673	-81.1028781179339	51	48	0
439	241.64883891464	-93.3762492220849	66	44	0
440	248.609194570396	-105.649608459324	66	54	0
441	255.56959150394	-117.922955828719	55	47	1
442	262.530029715213	-130.19629133027	68	46	0
443	270.013500153844	-142.485294203274	60	57	0
444	277.497014800028	-154.77428343147	64	61	0
445	287.92398087983	-173.647834272124	67	47	0
446	294.884608567576	-185.921114661731	54	51	0
447	298.378833550145	-191.594142385758	70	45	0
448	305.890310240269	-202.955863738433	60	36	1
449	313.374039816204	-215.244787484407	77	48	0
450	323.801321575942	-234.118246760219	64	41	1
451	334.256481714663	-252.064463248476	62	44	1
452	341.245159746963	-263.410448656417	58	50	0
453	348.20609594509	-275.683638294227	67	51	0
454	355.167073420074	-287.956816065125	78	51	0
455	362.128092170984	-300.229981969111	75	39	1
456	369.089152198401	-312.503136005253	55	50	0
457	376.601039612957	-323.864728120156	66	46	0
458	384.085196110129	-336.153522745706	56	55	1
459	391.046381296765	-348.426639449783	70	43	0
460	398.035376270127	-359.772528083064	65	45	1
461	405.519660744176	-372.061283596791	55	57	0
462	415.975521746615	-390.007291376591	61	41	1
463	422.441632724775	-401.337477144785	61	34	0
464	428.880017642223	-413.594868932851	77	50	1
465	438.840818393452	-430.597942274064	69	46	0
466	445.334813026187	-441.000875552185	61	43	0
467	450.782784475887	-451.3724848032	67	54	0
468	455.735509619	-460.801214138977	70	45	0
469	460.165227405087	-470.214281671681	60	51	1
470	464.099687783339	-478.684472745284	70	44	0
471	467.043605640414	-485.268917592242	50	46	0
472	468.44618742849	-490.879179970361	81	29	0
473	469.325740151166	-496.473787195981	62	47	0
474	470.233047461545	-501.141177870333	64	39	1
475	472.214177046728	-504.912660692818	56	46	0
476	475.296880909882	-506.861017875373	55	54	1
477	478.958121939737	-506.970593687147	64	54	0
478	482.151827031455	-505.210080686025	64	47	1
479	483.308891523629	-501.532521361485	53	45	0
480	482.924603433872	-496.88078664802	74	55	1
481	480.448185908492	-492.166439111345	61	52	1
482	476.402677788108	-487.40512892697	67	44	0
483	471.889650491008	-480.773727843538	83	54	1
484	467.43214281142	-472.287889193743	81	46	1
485	463.002407216292	-462.874829328619	74	40	0
486	457.554390955949	-452.503236128949	70	45	0
487	451.583375468501	-442.115978776477	67	43	0
488	445.089364471787	-431.713055066764	65	49	1
489	434.633273895539	-413.767121229321	64	44	0
490	424.205036399595	-394.893944415264	72	40	0
491	417.243676259881	-382.620883792639	64	35	0
492	413.74912916607	-376.947957150638	70	49	1
493	406.264812697482	-364.659216307104	58	45	0
494	395.313813114073	-345.770303251222	67	43	0
495	388.380391829181	-332.569977240637	46	48	0
496	380.89623044699	-320.281190031208	60	30	0
497	373.412113270781	-307.99238917511	66	54	0
498	366.451049518248	-295.719242054038	64	40	1
499	358.967019288742	-283.430414824747	62	50	0
500	351.510812527558	-270.214357810095	60	40	0
501	340.560311819427	-251.325298146345	79	42	0
502	329.582126605441	-233.363425265998	59	49	0
503	322.621317967831	-221.090203517117	66	40	0
504	315.137551756285	-208.801296265796	61	49	0
505	307.653829751478	-196.512375365943	51	50	0
506	300.693147873681	-184.239116300829	64	43	1
507	293.732507273264	-171.965845365077	69	37	0
508	282.754734007292	-154.003847108223	70	45	0
509	271.777055501821	-136.041819492355	78	48	0
510	264.816581341845	-123.768499363214	68	44	2
511	257.333161216346	-111.479486616328	63	54	1
512	249.849785298691	-99.1904602218419	77	47	2
513	242.88943790074	-86.9171027746052	72	40	1
514	235.929131780635	-74.6437334623188	67	50	3
515	228.968866938667	-62.3703522812575	49	59	2
516	222.008643374662	-50.0969592342153	69	48	0
517	215.048461089085	-37.8235543221235	59	57	1
518	208.08832008153	-25.5501375403255	74	62	1
519	200.57743100432	-14.1882370505482	77	53	0
520	193.094398248999	-1.89910701010376	81	60	2
521	186.134382407763	10.3743471000344	76	63	1
522	179.174407845305	22.6478130705655	78	58	1
523	171.691504785093	34.9369822070003	99	67	1
524	164.208645933482	47.2261649882421	85	60	0
525	157.248798136541	59.4996682759374	95	49	2
526	150.288991618727	71.7731834296137	91	53	2
527	143.329226379981	84.0467104492709	69	69	2
528	136.341673882038	95.3930335408077	95	56	3
529	129.381989603629	107.666584304534	89	57	2
530	118.433498005092	126.55623843614	85	63	2
531	110.950961807976	138.8455184903	98	58	2
532	107.457271035353	144.518706136383	74	50	2
533	97.0040933938581	162.465502634645	68	62	1
534	90.0446382834343	174.73912037909	66	63	0
535	83.0852244530688	187.01274999138	81	57	2
536	72.6322595363599	204.959608810022	66	52	1
537	69.138676691975	210.632829124108	75	40	3
538	62.1793851036346	222.906494343653	79	58	0
539	51.7544490889995	241.780622245744	75	47	1
540	48.2887745025218	248.381076027639	74	53	0
541	41.8525512007764	260.639069478028	86	61	1
542	32.473684684257	279.481832368299	53	38	0
543	26.5883501844364	292.651357327588	67	41	0
544	20.7030538641848	305.820890961215	76	30	0
545	14.8177957235603	318.990433267318	65	65	0
546	9.45551006420283	332.144272875972	62	45	0
547	2.19654517574236	351.851477495395	70	43	0
548	-5.06234796583885	371.558695623651	73	37	0
549	-9.90157020062907	384.696848548017	77	51	0
550	-14.7407605474582	397.835007478483	62	43	0
551	-19.5799190066755	410.973172413185	69	50	0
552	-23.8961222802172	424.095627816394	71	38	0
553	-28.2122968090116	437.218088080175	46	39	0
554	-33.0513627483742	450.356269819662	63	53	1
555	-37.3396092035691	464.405955932103	49	51	0
556	-41.6278248243616	478.455646902323	65	42	0
557	-46.4667959337821	491.593845444731	67	56	0
558	-50.7828215089976	504.71633108519	63	36	1
559	-55.0988183391164	517.838821583427	76	49	1
560	-59.414786423964	530.961316942237	61	67	0
561	-63.730725763482	544.083817160688	74	46	0
562	-70.4660341633717	563.775437259115	69	37	0
563	-77.1733968981425	584.394284700043	62	40	1
564	-81.9842413890292	598.459743226878	53	46	0
565	-86.3000317722908	611.582268820144	67	49	0
566	-90.6157934101066	624.704799271189	61	51	0
567	-95.4544240115792	637.84305902198	56	37	1
568	-99.7701265866635	650.965599733405	74	53	0
569	-104.085800415778	664.08814530354	62	43	0
570	-108.401445498806	677.210695731454	64	42	0
571	-112.717061836098	690.333251020871	57	38	0
572	-117.555539280234	703.471538372338	70	41	0
573	-121.84320715064	717.521319488063	73	63	0
574	-126.13084418542	731.571105462499	65	35	0
575	-130.969226795598	744.709409614094	68	50	0
576	-135.284694172908	757.831990275532	67	49	0
577	-139.600132804073	770.95457579568	63	42	0
578	-146.334676558967	790.646328601055	67	39	0
579	-153.069153277087	810.33809316624	55	52	0
580	-157.907350837137	823.476430921815	58	36	0
581	-162.745516507013	836.61477468349	68	46	0
582	-167.032877656806	850.664606533945	69	47	0
583	-171.320207970275	864.714443243109	61	44	0
584	-176.158278804389	877.852803799324	65	41	0
585	-180.473450343939	890.975435208529	63	56	0
586	-184.788593136531	904.098071473651	74	63	0
587	-189.626571443805	917.236448833719	60	45	0
588	-193.941655170929	930.359095359221	45	48	0
589	-198.256710150919	943.481746742502	56	58	0
590	-203.094595930888	956.620140901767	74	49	0
591	-207.409591844946	969.742802542634	66	45	0
592	-213.153571209579	987.548764134757	59	48	0
593	-218.430470201594	1003.4845633693	72	45	1
594	-221.288460121548	1012.85115913302	58	43	0
595	-223.65149860963	1021.27480094973	64	35	0
596	-225.547504874761	1027.82827237155	60	48	0
597	-226.425718939805	1033.42304730974	57	36	0
598	-225.763295762998	1038.04338421766	65	39	0
599	-225.12878810463	1041.73650567234	61	41	1
600	-225.01713019301	1045.44536792766	74	25	0
601	-225.979083857092	1048.25849622022	75	54	0
602	-228.53749610536	1050.19163241331	62	54	0
603	-233.271047354268	1049.40608994011	67	43	0
604	-237.042654607794	1045.80742153432	78	48	0
605	-237.621337800345	1043.9687327072	65	55	0
606	-236.192374571634	1039.28542862087	68	45	0
607	-233.306521724444	1030.84603758715	83	48	0
608	-230.915592712001	1023.34960561432	75	48	1
609	-229.981550789555	1019.60926082917	71	52	0
610	-226.572817195498	1011.15413357317	69	40	0
611	-221.212219267036	997.999970342033	55	42	1
612	-217.859273759124	987.690419603139	75	48	0
613	-214.011365099694	976.437916942872	75	52	0
614	-211.564544705849	970.795928027481	68	56	0
615	-207.221652533859	958.600477594882	69	42	0
616	-200.982649217534	939.851572114974	67	39	0
617	-199.08655833517	933.29811317008	76	37	1
618	-194.276536276157	919.232508842833	72	43	0
619	-187.047486553958	898.597721368074	76	37	0
620	-182.73234378628	885.475082932971	72	39	0
621	-178.417172271642	872.352449355647	72	45	0
622	-173.607002560922	858.286870824173	51	42	0
623	-169.319671655656	844.237031959929	52	49	0
624	-165.004410242487	831.114413496107	54	53	0
625	-160.166243931977	817.976067304611	65	48	0
626	-155.878820927872	803.926243552007	71	46	0
627	-151.591367087734	789.876424659044	78	47	0
628	-146.753105941927	776.738095263951	66	54	0
629	-142.437695566681	763.615502174944	58	47	0
630	-135.730976201885	742.996541344561	54	50	0
631	-128.501298958377	722.361863655038	65	34	1
632	-124.185768369003	709.239291080274	61	52	0
633	-122.289437272062	702.685870509595	63	57	0
634	-119.898097814817	695.18950781133	64	51	1
635	-113.191143900796	674.570586450398	78	38	0
636	-106.456234172976	654.878892401233	62	43	0
637	-104.036950545444	648.309755153954	63	46	1
638	-99.1983593734913	635.171485166065	65	48	0
639	-92.4911953994888	614.552599919029	60	42	0
640	-88.2033081347472	600.502852272242	66	39	0
641	-83.3646061861073	587.364602084272	65	60	1
642	-79.0487776803202	574.242080259137	58	47	0
643	-74.7329204291455	561.119563291781	70	48	0
644	-67.9976260247058	541.427936440334	52	24	1
645	-61.2622645863448	521.73632135056	59	53	1
646	-56.4512510893983	507.670889200643	49	40	0
647	-54.059667972615	500.174567590468	67	47	1
648	-49.7436466077925	487.052078699693	70	39	0
649	-43.0081016005715	467.360495529138	65	52	1
650	-38.1690878894879	454.222301752307	59	32	0
651	-33.3300422903849	441.084113982506	57	41	1
652	-29.0138876453857	427.961648311466	57	49	0
653	-24.6977042556391	414.839187499136	74	48	0
654	-20.3814921210287	401.716731547378	57	45	1
655	-16.0931150076794	387.66706487257	71	39	0
656	-11.2817777108285	373.601689123549	58	60	0
657	-6.44254476303468	360.463534958661	68	55	0
658	-1.60327992757084	347.325386800803	74	44	0
659	3.23601679562125	334.187244646251	81	46	1
660	8.59828104526969	321.033397041261	70	43	0
661	13.9605803275481	307.879556712694	69	49	1
662	19.3507699875045	295.652939263731	75	49	0
663	25.263932286296	283.410619713366	73	58	0
664	31.6722191281733	270.225384637713	72	65	1
665	38.0805472987122	257.040159757249	60	55	0
666	43.9938215523143	244.797867714427	62	60	2
667	50.4300774448202	232.539878086187	62	39	1
668	57.3614728353568	219.338977597654	66	46	0
669	64.3207576356945	207.065304618329	70	49	0
670	74.7736835042015	189.118425236084	88	54	2
671	85.7496533922968	171.155870643444	51	56	0
672	93.2320581810782	158.8665449908	71	64	0
673	100.191550712509	146.592933063395	71	54	2
674	107.15108452359	134.319333003834	90	77	0
675	114.110659614264	122.045744808391	81	62	2
676	121.098107911705	110.699384234846	87	70	2
677	128.057763963472	98.4258197834715	88	65	2
678	135.540424972656	86.1365714035928	71	55	3
679	146.516929496895	68.17417951487	82	61	1
680	156.942737107398	49.3002942577004	85	58	3
681	163.902602484042	37.0267908507958	66	55	4
682	170.890329659218	25.6805151486769	92	65	1
683	178.373248351098	13.3913449663669	56	61	0
684	185.856211251696	1.10218842700124	64	66	1
685	192.816243074252	-11.1712657865137	77	48	0
686	199.77631617547	-23.4447081359103	62	63	1
687	206.764242863399	-34.7909227218479	73	54	0
688	213.724396923149	-47.0643413262442	65	48	0
689	221.20757329429	-59.3534333091229	71	48	2
690	228.690793873451	-71.6425116471946	61	39	2
691	235.651074696623	-83.9158929362893	72	41	1
692	242.611396797758	-96.1892623566091	59	51	0
693	249.571760176739	-108.462619910948	84	41	0
694	256.53216483345	-120.735965596512	48	40	0
695	263.492610767949	-133.009299417958	68	36	1
696	271.003886860388	-144.37108448986	78	48	1
697	281.98158578953	-162.33311362192	48	48	1
698	292.408591329644	-181.206653015688	69	38	0
699	299.369244981848	-193.479925774038	58	41	0
700	302.863482433546	-199.15294967778	61	41	1
701	310.347196378105	-211.441878898069	63	36	0
702	321.325242533872	-229.403802667744	65	38	1
703	328.286062625004	-241.677026227117	68	46	0
704	335.246923992934	-253.950237919576	49	43	0
705	342.207826637779	-266.223437744193	54	60	0
706	349.168770558725	-278.496625700966	77	40	0
707	356.157533844409	-289.842585654929	65	53	0
708	363.641568713996	-302.131417575292	72	42	1
709	371.125647789449	-314.420235848986	62	48	0
710	378.114531220344	-325.766158434562	63	61	2
711	385.075681255781	-338.039285313338	68	46	0
712	392.036872567143	-350.31240032427	69	46	0
713	398.998105154722	-362.585503466427	69	52	0
714	405.959379017819	-374.858594741672	72	39	0
715	412.920694156724	-387.13167414628	56	60	0
716	420.405072170543	-399.420402405784	67	56	0
717	427.889494389645	-411.709117014892	70	42	0
718	434.850936284114	-423.98215909861	55	51	0
719	441.840177924954	-435.327973040752	67	45	0
720	448.306430413271	-446.658117869869	76	46	0
721	453.726661109191	-457.956939420663	57	44	0
722	458.651646426704	-468.312881432474	73	49	0
723	464.539459217049	-481.481776923873	78	38	0
724	467.950907307502	-489.93630887568	56	53	0
725	469.35349219694	-495.546570892446	69	60	0
726	471.746645775915	-503.042573776096	88	39	0
727	473.755528637732	-505.886839563958	62	44	0
728	476.342949770507	-506.89232556615	60	42	1
729	479.508906160714	-506.059030797333	69	49	0
730	482.179576263356	-504.282864348032	67	50	1
731	483.83192529931	-501.548174283467	61	38	0
732	483.942920949194	-497.83930888772	69	47	0
733	481.961785116931	-494.067831466906	65	45	0
734	478.934588058793	-490.265046208166	69	41	0
735	475.412115310901	-485.519388519228	74	50	0
736	469.90853369754	-477.002244602889	70	42	0
737	463.937451627164	-466.615005394444	81	46	1
738	461.461073783634	-461.900646355003	63	41	0
739	456.480579928844	-453.399140043184	70	46	0
740	449.051512755454	-439.256044773385	68	44	0
741	443.603562609351	-428.884432929568	76	43	0
742	437.109592189023	-418.481496603228	69	56	0
743	430.643415302096	-407.151333753951	68	42	0
744	424.17727379268	-395.821160672233	60	56	0
745	416.692892359337	-383.532438908704	70	34	0
746	409.208555131452	-371.243703499436	57	46	0
747	402.24727887375	-358.970617413521	56	45	0
748	394.790797925321	-345.754639424384	67	50	0
749	387.30659355846	-333.46586400643	66	43	0
750	380.345445655577	-321.192740611732	67	59	0
751	372.861328235304	-308.903938822448	70	42	0
752	365.377255020838	-296.615123386495	70	53	1
753	358.444011536485	-283.414746521041	66	58	0
754	350.960026978923	-271.125904726796	69	42	0
755	343.476086627343	-258.83704928495	79	51	2
756	336.515193838335	-246.563851261511	57	39	0
757	329.554342326126	-234.290641371161	64	42	1
758	322.593532090425	-222.017419611104	49	43	1
759	315.109764169203	-209.728512346745	72	40	0
760	307.626040454896	-197.439591436647	75	54	0
761	300.665356979007	-185.166332359426	69	56	0
762	293.704714780441	-172.89306141343	55	36	0
763	286.744113858964	-160.619778603315	69	48	2
764	279.783554215101	-148.346483923495	61	56	0
765	272.82303584856	-136.073177375831	72	44	0
766	265.339570050011	-123.784179193899	61	38	1
767	254.362046745489	-105.822104908526	72	53	0
768	243.935406527598	-86.9484677715227	69	50	2
769	236.9750974786	-74.6751001738012	73	31	1
770	230.014829707739	-62.4017207082361	75	54	2
771	222.53162329417	-50.1126443371177	58	53	6
772	215.048461089085	-37.8235543221235	82	44	1
773	208.08832008153	-25.5501375403255	66	44	0
774	201.128220352461	-13.2767088934779	92	47	0
775	194.168161901878	-1.00326837878674	88	57	1
776	187.208144730015	11.2701840018854	72	52	4
777	180.248168836697	23.5436482485384	79	66	2
778	172.737444339262	34.9055996779352	79	53	1
779	165.254582556779	47.194780617021	91	51	1
780	158.294731830887	59.4682821901515	87	53	3
781	151.334922383947	71.7417956283316	77	58	0
782	143.852190297679	84.0310156606138	87	72	0
783	132.352779475681	102.009111473337	83	59	5
784	120.853467703913	119.987239404581	93	56	4
785	112.820120156975	131.364997732453	65	57	3
786	105.309773034707	142.727072115056	61	57	0
787	98.3224222749122	154.073459780775	74	64	2
788	91.3629483873374	166.347075052559	82	63	1
789	84.9543086960912	179.532215856947	73	55	0
790	78.5457103329827	192.717366860248	79	56	0
791	72.1093100439757	204.975312368944	75	51	3
792	65.672948107007	217.233268089592	84	58	0
793	58.713677957945	229.506939236075	69	57	0
794	52.2773941889754	241.764916177839	65	53	0
795	45.8689980844501	254.950118985027	70	36	1
796	39.4327925069374	267.208116345108	66	48	0
797	32.9966252819868	279.466123918071	80	58	1
798	26.5883501844364	292.651357327588	79	49	0
799	21.1981362726656	304.877965430729	83	45	1
800	15.8079548632959	317.104580819607	57	47	1
801	9.92272899852833	330.274130349979	64	52	0
802	2.14082612039056	349.99704628624	59	47	0
803	-5.09020922711352	370.631480022334	67	47	0
804	-9.90157020062907	384.696848548017	62	52	0
805	-14.7407605474582	397.835007478483	59	49	0
806	-19.0569941368303	410.957457481883	73	45	0
807	-23.3731989815715	424.079912343994	63	38	0
808	-28.2122968090116	437.218088080175	63	48	0
809	-32.5284425929422	450.340553201735	63	46	0
810	-36.8445596318343	463.463023183867	64	35	1
811	-44.1030556346523	483.170314246789	65	49	0
812	-50.810693765874	503.789115497842	54	48	0
813	-52.6793670867337	511.269716162235	59	35	0
814	-57.5182616194361	524.407928505912	68	48	0
815	-64.2536346960696	544.099537689239	70	36	2
816	-68.5695437192335	557.222043305635	55	41	1
817	-72.885423996835	570.344553781673	73	50	0
818	-77.201275528816	583.467069119215	74	46	0
819	-82.0400009627338	596.605312068947	78	46	0
820	-86.3557934326236	609.727837664075	80	41	0
821	-90.6715571568348	622.850368117914	73	39	0
822	-95.4823070411803	636.915843446739	41	47	0
823	-100.293022723927	650.981324775144	57	43	0
824	-104.608694981958	664.103870886378	54	45	0
825	-108.924338494136	677.226421856321	66	39	0
826	-113.239953260112	690.348977685906	62	45	1
827	-117.555539280234	703.471538372338	73	50	1
828	-122.393984834838	716.609831728972	76	46	1
829	-129.128707451338	736.301554305479	67	41	0
830	-133.444190502982	749.424132809974	64	51	1
831	-137.731751585903	763.473931737244	55	44	0
832	-144.438422889623	784.092896751128	54	44	0
833	-149.276681085234	797.23122370895	56	56	0
834	-153.592030334461	810.353824886493	64	45	1
835	-157.907350837137	823.476430921815	69	44	0
836	-162.745516507013	836.61477468349	65	47	0
837	-167.060777945153	849.737390977331	68	39	0
838	-171.376010636392	862.86001212988	65	54	0
839	-178.082337027532	883.47903592512	77	33	0
840	-182.369592023897	897.528885046951	67	39	0
841	-187.20758627652	910.667259404436	52	51	0
842	-193.941655170929	930.359095359221	65	52	0
843	-198.256710150919	943.481746742502	63	38	0
844	-202.599645244423	955.677187434398	76	46	0
845	-206.447605261172	966.929679041728	63	51	1
846	-210.295543387707	978.182174486108	71	46	0
847	-213.648515530396	988.49171892181	72	47	1
848	-217.029382436012	997.874050754122	75	59	0
849	-220.410233391623	1007.25638552662	75	44	0
850	-222.773277396511	1015.68002674077	58	34	0
851	-224.641373835446	1023.16071322374	71	44	0
852	-226.014526804036	1029.69844426401	66	49	0
853	-226.369889593625	1035.27747840807	73	36	0
854	-225.70746661193	1039.89781533182	72	45	0
855	-225.072959154495	1043.59093679674	64	52	0
856	-226.006998570694	1047.33128065523	54	44	0
857	-228.014647770673	1050.17589127552	72	35	1
858	-231.151737764128	1050.27033904567	62	33	1
859	-234.344660727365	1048.51035800204	61	66	0
860	-236.519805731426	1045.79167938232	67	36	0
861	-237.182239821705	1041.17134392727	63	46	0
862	-234.296390384261	1032.73195217177	81	48	0
863	-230.392741144635	1023.33386423625	74	45	0
864	-227.506864365132	1014.89447752293	71	38	0
865	-224.126035601832	1005.51213684957	57	45	1
866	-220.745190888352	996.129799116403	71	43	0
867	-217.420154817053	984.89303326793	71	42	1
868	-213.600153397769	972.713315560482	67	41	0
869	-209.25726914563	960.517862957902	64	48	0
870	-204.44731601933	946.45224602893	61	33	1
871	-199.637328689685	932.386635099538	78	40	0
872	-194.827307156927	918.321030168794	68	54	0
873	-190.045157112589	903.328215701506	61	35	2
874	-185.235066015972	889.262622767128	71	42	0
875	-180.397037340037	876.124251369387	75	39	1
876	-175.558976773696	862.985885974951	66	45	2
877	-171.27165782993	848.936044951901	61	40	0
878	-164.565234335314	828.317033738829	64	41	0
879	-157.830842628086	808.625249824487	58	34	0
880	-153.543400749215	794.575428772718	68	35	0
881	-148.733047396468	780.509881429374	53	61	0
882	-143.894765269011	767.37155563198	59	50	1
883	-139.579335034068	754.248965780251	65	47	1
884	-135.291768538591	740.199165238068	68	61	1
885	-130.481284059642	726.133640691638	65	35	0
886	-126.165763927915	713.011065956205	66	42	1
887	-121.850215050101	699.888496078551	62	61	0
888	-117.011745563999	686.750203882344	59	47	1
889	-112.201131117647	672.684702134691	50	42	0
890	-107.913377699268	658.634932357818	82	53	0
891	-103.597708608373	645.512382996269	52	43	0
892	-98.7591123997699	632.374113602564	65	48	0
893	-93.920484302158	619.235850214027	69	47	0
894	-89.6047258317121	606.113316510804	56	39	0
895	-83.4203661390347	585.51017096173	59	44	0
896	-76.7130346524646	564.891313426197	62	56	0
897	-71.8742510894663	551.753077635542	66	44	1
898	-67.0354356376338	538.614847850986	63	43	0
899	-62.7194994654274	525.492344382219	67	54	0
900	-58.4035345478333	512.369845772162	67	47	0
901	-53.5646265746909	499.231632790528	72	55	0
902	-48.7256867132382	486.093425814062	67	38	0
903	-44.409632417839	472.970942863263	44	38	1
904	-40.121418934199	458.921249197796	65	58	0
905	-35.3102537965169	444.85584344808	66	51	0
906	-30.9941096087568	431.733375616372	68	50	0
907	-26.6779366761912	418.610912642442	58	48	0
908	-21.8388094646507	405.472739270888	67	47	0
909	-15.1029867496691	385.781204823405	75	54	0
910	-10.7867108540377	372.658759670332	68	38	0
911	-5.947475179506	359.520606107078	64	38	0
912	1.83437151531689	339.79767472297	67	36	0
913	7.19662344787503	326.643825143576	73	56	1
914	12.5589104128303	313.489982840605	61	37	0
915	18.4441705243662	300.320437577553	79	45	0
916	23.806529127527	287.166610493325	77	41	0
917	29.6918640242075	273.997081845999	65	40	0
918	36.1280313878669	261.739069452509	70	55	0
919	42.041292916052	249.496774518862	68	49	1
920	48.4496869315626	236.311566115357	69	53	0
921	55.4089166023186	224.037877894007	75	51	0
922	62.3681875534239	211.764201537706	70	56	0
923	69.3274997848202	199.490537046455	61	63	1
924	76.2868532965076	187.216884422116	70	65	0
925	83.2462480879622	174.943243660964	73	56	0
926	90.7564775987994	163.581129163504	82	62	1
927	98.2389107209747	151.291812615469	76	58	1
928	105.198430683056	139.018209178001	75	49	0
929	112.157991924963	126.744617607445	93	58	1
930	119.117594446288	114.471037902869	77	57	0
931	126.077238247264	102.197470063344	96	71	3
932	133.036923327483	89.9239140879363	67	76	3
933	140.024477279861	78.5775857679546	88	70	1
934	146.984243320418	66.3040535375476	92	58	3
935	154.467018150433	54.0148397106677	64	74	0
936	161.949837188993	41.7256395285949	84	59	1
937	168.909729995881	29.4521446116269	63	66	0
938	175.869664081431	17.1786615606397	68	64	0
939	182.829639445757	4.90519037749618	74	65	3
940	189.817472274357	-6.44105307292193	70	77	0
941	197.300504785147	-18.7301887022331	89	53	3
942	204.783581504424	-31.019310685806	70	63	3
943	211.743723313615	-43.2927326774225	71	56	1
944	218.703906401293	-55.5661428021267	61	50	1
945	225.664130767167	-67.83954106085	67	46	0
946	232.624396410829	-80.1129274507985	64	43	0
947	243.601759915007	-98.0750592993572	58	55	0
948	254.579218180559	-116.037161791697	58	55	1
949	261.539650266699	-128.310498989187	84	53	1
950	268.500123630511	-140.583824317902	80	48	0
951	275.460638271819	-152.857137779705	71	49	2
952	282.421194190683	-165.130439375527	55	53	0
953	289.381791386753	-177.403729102574	50	49	0
954	296.865426442702	-189.692682892084	75	42	0
955	304.349105705332	-201.981623033993	58	45	0
956	311.30982966203	-214.254875443876	66	45	1
957	318.298381651519	-225.600899912417	64	50	1
958	325.259186563664	-237.874128575437	53	50	1
959	332.743036547909	-250.163016883656	59	42	0
960	340.254712480004	-261.524675435387	57	45	0
961	347.215642553347	-273.797866768204	60	39	0
962	357.671003930678	-291.744023447856	58	42	0
963	368.126455783902	-309.690153407864	53	43	0
964	375.610561724869	-321.978963495232	67	35	0
965	383.094711872109	-334.267759936862	63	41	0
966	390.055890933785	-346.540878335014	79	43	0
967	397.044880011119	-357.886768662371	75	48	1
968	404.00614002673	-370.159863314591	75	57	0
969	410.967441317916	-382.432946097106	63	49	1
970	417.928783884854	-394.706017011777	70	39	0
971	424.890167727601	-406.979076056741	64	49	0
972	431.851592845574	-419.252123234794	72	45	1
973	438.785300087417	-432.452374809422	71	58	2
974	445.746809354343	-444.725398259237	69	43	1
975	452.736115851847	-456.071193552576	56	44	0
976	461.1557794697	-472.100025726482	66	42	0
977	466.988100374758	-487.123350203969	83	42	0
978	468.858211279206	-494.603699916042	63	46	0
979	470.783832909132	-500.229616060853	60	49	0
980	472.737211247382	-504.928314942867	76	43	0
981	475.296880909882	-506.861017875373	63	49	0
982	478.435087503924	-506.954940188676	80	48	0
983	481.628792812582	-505.194427567534	60	37	0
984	483.83192529931	-501.548174283467	70	46	0
985	483.970669868577	-496.912092535757	83	40	1
986	482.017283873342	-492.213398766704	82	48	1
987	478.494806146773	-487.467743652873	81	46	1
988	474.504806991608	-480.851998861879	67	41	0
989	470.019542131166	-473.293379293755	73	35	0
990	465.039017349016	-464.791883309372	54	47	0
991	459.563239109411	-455.347509097308	55	50	0
992	450.59283522435	-440.230232320726	73	61	1
993	444.621854887402	-429.842964793555	60	38	1
994	438.155639919336	-418.512813773006	58	51	0
995	428.222634578589	-400.582521921955	62	43	0
996	420.738232874253	-388.293807462789	63	53	1
997	413.253875375143	-376.005079355091	63	56	0
998	406.292579412344	-363.732000079006	68	52	1
999	398.808308859239	-351.443245598115	63	39	0
1000	391.351852648309	-338.227261264808	56	45	0
1001	384.390685039922	-325.954144681804	56	54	0
1002	376.90654734819	-313.665350193158	67	46	0
1003	369.422453862382	-301.376542060636	56	41	0
1004	362.461413011479	-289.103388152085	62	43	2
1005	354.977406472608	-276.814553647302	68	54	0
1006	347.493444140186	-264.525705493987	73	51	0
1007	340.532530047349	-252.252514269203	61	50	0
1008	333.048654662445	-239.963639743626	58	44	0
1009	325.592608675244	-226.747535476461	61	62	0
1010	318.631822939729	-214.474306941964	76	40	2
1011	311.671078481013	-202.201066541485	57	48	1
1012	300.720938771148	-183.311900243163	63	39	0
1013	289.743105431146	-165.349920666777	47	46	1
1014	282.782529010088	-153.076631079428	63	43	0
1015	275.821993866353	-140.803329622373	59	46	1
1016	268.33851072687	-128.514336902648	77	50	0
1017	260.855071794882	-116.225330536254	86	41	1
1018	257.360962034203	-110.552270628512	69	65	1
1019	250.400573492108	-98.27892591618	77	48	1
1020	239.450987068994	-79.389595663175	51	49	1
1021	231.967722037225	-67.1005365578458	62	53	0
1022	225.00748169591	-54.8271486014128	64	49	0
1023	218.047282632731	-42.5537487799302	63	53	0
1024	207.593155319686	-24.607234752737	55	54	0
1025	196.643958488596	-5.71778988745064	71	56	0
1026	189.160952844541	6.57134740706533	76	59	1
1027	182.200963102572	18.8448082786053	69	51	1
1028	178.734893134446	25.4451510952786	70	68	1
1029	175.241014639207	31.1182810161263	85	58	1
1030	164.264290233317	49.0805966630578	89	56	0
1031	153.287660591304	67.0429416643456	82	67	0
1032	146.327878574783	79.3164635924622	79	78	2
1033	139.368137837446	91.5899973865598	89	62	3
1034	132.408438379236	103.863543048501	82	59	2
1035	124.925820113567	116.152797630988	81	53	0
1036	117.415413184848	127.514850096777	76	56	0
1037	110.455838896043	139.788433080539	73	66	1
1038	103.496305886772	152.062027930282	70	52	1
1039	96.5368141574436	164.335634646006	88	61	0
1040	89.0544108339818	176.624954699539	72	58	3
1041	81.5720517206355	188.914288396947	82	66	0
1042	74.6126867601415	201.187932424247	79	58	0
1043	67.6533630795893	213.46158831846	67	50	2
1044	60.6940806795028	225.73525607679	60	55	1
1045	53.7348395597655	238.008935700171	73	57	0
1046	47.2985838059685	250.266920508817	81	47	0
1047	41.3853090276243	262.50920811668	63	57	1
1048	34.97698034317	275.694428193383	70	43	1
1049	28.5408396700514	287.952442835085	69	38	0
1050	22.6276754714199	300.194757958874	69	48	0
1051	14.3227164942655	319.933359581977	71	39	0
1052	6.5407721028314	339.656266858801	53	50	0
1053	1.70147287589498	352.794405374676	66	41	0
1054	-3.13779446348781	365.932549893856	67	44	0
1055	-7.97702991520055	379.070700418204	54	49	1
1056	-12.816233479185	392.208856946789	64	41	0
1057	-17.1324796121917	405.331304789521	71	45	1
1058	-21.4208318033488	419.380973088555	73	46	1
1059	-26.2320753387176	433.446362015791	75	43	1
1060	-30.5482315797708	446.568824976683	73	38	1
1061	-34.8643590760184	459.691292797215	69	37	0
1062	-39.7033752910211	472.829482930712	50	56	1
1063	-46.4389247175422	492.521061032079	73	39	0
1064	-53.1465342707816	513.139866476879	55	59	0
1065	-57.4346399704227	527.189575262368	56	42	0
1066	-61.7505897672381	540.31207332015	61	45	0
1067	-66.5894186305813	553.450297061354	64	51	0
1068	-70.9053093655966	566.572805375792	57	40	0
1069	-75.2211713552242	579.695318550803	55	43	1
1070	-80.0599076969083	592.83355909586	65	47	1
1071	-84.3757106243283	605.956082528457	78	42	1
1072	-88.6914848059532	619.078610821627	60	39	0
1073	-93.5301286250469	632.216868171468	71	48	0
1074	-97.8458437439403	645.339406723157	78	66	0
1075	-102.161530117271	658.461950131692	65	44	0
1076	-106.972195602779	672.527439858764	59	43	0
1077	-113.679182389227	693.146351125091	87	55	0
1078	-120.413987953332	712.838058575988	74	44	0
1079	-124.729525367671	725.960627361201	70	45	0
1080	-129.045034035633	739.083201006055	63	45	1
1081	-133.883397974016	752.221508759074	55	42	0
1082	-138.198847578256	765.344092661515	71	49	2
1083	-142.514268436178	778.466681423597	63	42	1
1084	-147.352539849642	791.605005980469	42	45	0
1085	-151.640005059598	805.654820559546	60	30	0
1086	-155.927439433406	819.704639996402	60	57	0
1087	-160.765616011631	832.842981351539	78	39	0
1088	-167.499949079007	852.534771111794	80	44	0
1089	-174.234215108852	872.226572633721	81	48	0
1090	-178.549399193027	885.349201884121	62	49	0
1091	-182.864554530301	898.471835990436	67	38	1
1092	-187.151775961451	912.521690510213	51	46	1
1093	-191.438966556045	926.571549886838	75	49	0
1094	-196.276895135001	939.709935639054	78	50	0
1095	-201.114791823318	952.848327395506	54	43	0
1096	-205.429798195546	965.970986872911	54	51	0
1097	-209.744775820524	979.093651209958	80	42	0
1098	-214.087636342912	991.289104858413	63	47	0
1099	-217.935528836621	1002.54160798155	71	45	0
1100	-221.288460121548	1012.85115913302	59	45	1
1101	-223.65149860963	1021.27480094973	60	40	0
1102	-225.024653854955	1027.81253163237	64	47	1
1103	-225.380018242286	1033.39156566188	62	39	0
1104	-225.240445971547	1038.0276434347	66	42	0
1105	-224.633853117819	1040.79354939703	75	37	0
1106	-224.550110031443	1043.57519608736	69	48	1
1107	-226.034913281619	1046.40406509116	64	40	0
1108	-230.217703534407	1046.52999399696	61	46	0
1109	-234.456326706102	1044.80149586406	65	42	1
1110	-236.108624137996	1042.06707518734	72	49	0
1111	-235.725358297525	1037.41525553819	67	33	1
1112	-233.801456167828	1031.78899485059	61	42	0
1113	-231.382612985501	1025.21977809817	70	48	0
1114	-228.468824659882	1017.70760618709	58	53	0
1115	-225.582939671469	1009.26822091453	76	38	1
1116	-222.230015015171	998.958666393533	67	49	1
1117	-217.859273759124	987.690419603139	59	53	0
1118	-211.069597648922	969.852973532863	78	40	0
1119	-206.726702976914	957.6575236395	44	40	1
1120	-202.439599069883	943.607647536322	69	46	0
1121	-195.733500029601	922.988581743091	66	44	1
1122	-191.418412669387	909.865933588706	60	41	0
1123	-187.103296562098	896.74329029303	45	45	0
1124	-182.29318725894	882.67770096194	56	54	0
1125	-178.005913841946	868.62785238307	66	37	1
1126	-173.690707836009	855.505224201828	65	38	0
1127	-168.852599851554	842.366867205128	68	66	0
1128	-164.565234335314	828.317033738829	68	36	0
1129	-160.27783798275	814.26720513124	75	60	0
1130	-155.439635162824	801.128864931874	59	41	0
1131	-151.124280193995	788.006262123585	64	46	1
1132	-146.808896478789	774.883664171211	72	39	0
1133	-139.579335034068	754.248965780251	60	48	0
1134	-132.872584621247	733.630009989254	64	39	0
1135	-128.584971553879	719.580217006616	60	50	1
1136	-123.774438034394	705.514700856991	59	48	0
1137	-118.935981765913	692.376406259835	47	40	0
1138	-114.620386369003	679.25384448003	56	56	0
1139	-110.332648686483	665.204072006978	73	47	0
1140	-105.521984042425	651.13857865613	64	47	0
1141	-100.683401051385	638.000306862406	69	48	0
1142	-96.3676854418009	624.877765598707	63	57	1
1143	-92.0519410866546	611.755229194649	68	49	1
1144	-85.3168190564611	592.063572102226	64	38	0
1145	-78.6095088092261	571.444711209275	59	45	1
1146	-73.7986172780511	557.379257457331	62	45	0
1147	-68.9598150437814	544.241025271825	57	39	0
1148	-64.6438914153259	531.11851964239	69	44	0
1149	-60.3279390415992	517.996018871665	75	47	0
1150	-55.4890442857868	504.857803490944	63	44	0
1151	-51.1730328504345	491.7353129806	64	42	2
1152	-46.8848638445488	477.68561175745	71	49	0
1153	-42.0737454299815	463.620197606273	76	40	0
1154	-37.757644102152	450.497722212225	62	43	0
1155	-33.441514028993	437.37525167875	74	53	0
1156	-28.6024319226854	424.237069901079	58	45	0
1157	-23.7633179281838	411.098894130439	70	35	0
1158	-19.4470984785003	397.976439257152	73	31	0
1159	-15.1308502843021	384.853989242576	66	33	1
1160	-7.87202855577925	365.146753046662	57	36	0
1161	-0.613135079736821	345.439530359581	56	39	0
1162	4.22616709693102	332.301389407367	62	42	0
1163	9.58843702537706	319.14754312858	59	57	0
1164	14.9507419865695	305.993704125285	80	37	1
1165	20.3130819802755	292.839872398414	63	47	0
1166	26.7213381765177	279.654629473574	63	51	1
1167	33.1296357014799	266.469396744855	73	56	1
1168	39.0428815790219	254.227097458206	68	48	1
1169	45.4791079696734	241.969099970534	64	47	2
1170	52.4104715890717	228.76819102373	85	48	2
1171	59.3697257618187	216.494509574957	63	54	2
1172	66.3290212151478	204.220839994028	55	48	2
1173	73.2883579484769	191.947182278149	74	45	2
1174	80.2477359617478	179.673536425456	62	73	0
1175	87.2071552553098	167.399902438745	67	43	2
1176	94.1944539142423	156.053496031091	90	72	0
1177	101.676910973154	143.764185825363	74	52	4
1178	112.625283019792	124.874487510882	76	71	2
1179	123.078625008289	106.92773153726	94	78	2
1180	130.038293310557	94.6541704712436	100	67	1
1181	136.99800289236	82.3806212721393	81	62	4
1182	144.508545912802	71.018605042249	80	58	1
1183	151.991304866446	58.7293866751716	90	76	2
1184	158.951139616431	46.4558748006821	71	50	0
1185	165.911015645426	34.1823747921735	88	55	0
1186	172.870932953374	21.9088866505772	66	71	0
1187	179.858710007102	10.5626262258738	61	52	1
1188	187.341682433209	-1.72652758937329	66	47	2
1189	194.824699068151	-14.0156677570194	78	49	2
1190	201.784782821545	-26.28910670802	72	40	0
1191	208.74490785331	-38.562533791177	60	50	1
1192	216.255864326668	-49.92441895511	64	50	2
1193	227.233076912118	-67.8865947704762	73	45	0
1194	237.659594826866	-86.760274020955	65	60	0
1195	244.619927580236	-99.0336400447413	72	46	0
1196	251.580301611568	-111.306994198821	59	60	0
1197	258.540716920281	-123.580336487852	58	46	1
1198	265.528972355707	-134.92645091936	78	52	0
1199	273.012460135564	-147.215448332019	66	44	0
1200	280.495992122625	-159.504432098009	71	45	0
1201	287.45657387242	-171.777725190856	78	41	0
1202	294.417196899594	-184.05100641679	57	31	0
1203	301.377861203917	-196.324275775813	67	64	0
1204	308.861565623258	-208.613207721151	83	38	0
1205	316.345314249687	-220.902126020752	70	58	0
1206	323.306105313764	-233.175358061679	65	55	0
1207	333.76126091578	-251.121575821191	56	49	0
1208	344.216506994155	-269.067766860127	65	48	1
1209	351.205240798299	-280.413735290989	64	44	1
1210	358.166235049779	-292.686907970347	53	44	0
1211	365.127270577592	-304.96006878186	64	55	0
1212	368.621691439301	-310.633036659099	72	46	0
1213	376.105800555495	-322.921845837496	73	36	0
1214	387.084425290988	-340.883593537845	59	42	1
1215	394.045627254294	-353.156705149449	60	41	1
1216	401.006870493235	-365.429804894142	58	55	0
1217	407.9681550081	-377.702892769128	67	50	0
1218	414.929480798659	-389.975968776271	59	44	0
1219	421.890847864852	-402.249032914639	69	48	1
1220	429.375279608823	-414.537744799629	66	46	0
1221	436.887515172537	-425.89922677353	64	38	0
1222	443.325981175352	-438.156595743261	69	40	0
1223	449.764485525608	-450.413954496384	65	52	0
1224	455.735509619	-460.801214138977	77	46	0
1225	462.641609268379	-474.928641355596	61	48	0
1226	468.006412110059	-488.081876264885	62	52	0
1227	469.904277213092	-494.635009195656	71	44	0
1228	471.30686654913	-500.245270491578	80	54	0
1229	472.737211247382	-504.928314942867	66	46	0
1230	475.26913023612	-507.78823418729	65	37	0
1231	478.407337499608	-507.882156510837	70	55	0
1232	481.60104347195	-506.121643902734	57	42	1
1233	483.748678591102	-504.329823317938	62	42	2
1234	484.354959075805	-501.563827142119	70	50	0
1235	483.447636650701	-496.896439622156	68	43	0
1236	480.971218562394	-492.182092392817	70	44	0
1237	477.971774055506	-487.452090066858	57	46	1
1238	473.981775689463	-480.836344783194	76	36	0
1239	466.497093857208	-468.547713961452	70	48	0
1240	459.040210849606	-455.331853182055	58	43	1
1241	453.069187536486	-444.944598007016	59	26	0
1242	446.602925849031	-433.614460368641	64	52	0
1243	440.136699538969	-422.28431249503	73	44	0
1244	433.175246196741	-410.011279009283	67	45	0
1245	426.21383412974	-397.73823365476	93	52	0
1246	418.72944341565	-385.449515550397	71	40	0
1247	411.272862481244	-372.233567561954	73	39	0
1248	404.311578768073	-359.960484897718	59	45	1
1249	396.827320914657	-347.671726784669	56	50	0
1250	389.343107266992	-335.382955025882	61	46	0
1251	382.381950310373	-323.109835038893	57	48	0
1252	371.431169329677	-304.22085801512	67	38	0
1253	360.452710914717	-286.25906782411	63	37	0
1254	352.968715366384	-273.970229672268	71	41	0
1255	345.484764024382	-261.68137787655	78	52	0
1256	338.523860583489	-249.408183251508	65	42	0
1257	331.039996189123	-237.119305083528	68	45	0
1258	323.556176001439	-224.830413267948	68	47	0
1259	316.623186563666	-211.629965241067	62	49	0
1260	306.195996153809	-192.756487056613	68	38	0
1261	295.218114180199	-174.794522147626	70	58	1
1262	287.73451234051	-162.505564878695	56	41	1
1263	280.773946571455	-150.232271892019	65	43	0
1264	273.813422079722	-137.958967039362	67	39	0
1265	266.329949931125	-125.669970672578	56	47	1
1266	258.846521990083	-113.380960662849	70	46	0
1267	251.886124260374	-101.107618492097	47	40	1
1268	244.925767808163	-88.8342644553632	56	48	2
1269	237.442469559435	-76.5452153487131	74	47	0
1270	229.959215518611	-64.2561525981873	84	65	0
1271	222.998985829472	-51.9827612442896	76	50	1
1272	216.038797418587	-39.7093580234796	71	48	2
1273	209.078650285956	-27.43594293762	81	49	1
1274	202.118544431694	-15.1625159829855	83	60	1
1275	195.158479855803	-2.88907716237009	85	47	1
1276	187.675483737316	9.40006285440177	81	56	0
1277	180.192531827546	21.6892165187746	69	73	3
1278	173.23259401659	33.962692652829	63	67	1
1279	166.272697484586	46.2361806537956	91	51	3
1280	159.312842231535	58.5096805216745	75	55	2
1281	152.353028257552	70.7831922555342	93	60	1
1282	141.376507693669	88.7455692375079	78	69	2
1283	130.427911805047	107.635191353969	66	66	0
1284	123.468265877164	119.908752269112	74	67	3
1285	116.480828121596	131.255109284073	93	60	1
1286	109.521263154631	143.528693941422	63	66	1
1287	102.038784112607	155.81799033843	73	57	0
1288	94.5563492804649	168.107300380245	62	47	1
1289	87.5969110818696	180.380922347307	69	57	0
1290	80.6375141629833	192.654556183144	62	54	1
1291	73.6781585245044	204.9282018831	68	56	0
1292	66.7188441660255	217.201859447174	80	46	1
1293	59.7595710876049	229.47552887816	73	56	0
1294	52.8003392897663	241.749210173264	61	54	1
1295	46.364092409669	254.007196534425	51	56	1
1296	39.9278838820173	266.265193108469	59	39	1
1297	33.5195658806479	279.450415530242	56	52	0
1298	27.6063746808795	291.692723401822	58	51	1
1299	21.6932189079234	303.935039959848	61	37	0
1300	13.3882724719588	323.673643617891	67	53	0
1301	5.60634017369011	343.396552810445	58	57	1
1302	0.767048709967639	356.53469252307	65	52	0
1303	-4.07221086608479	369.672838240862	67	61	0
1304	-8.91143855458358	382.810989962891	68	49	1
1305	-13.7506343554123	395.949147689156	64	50	1
1306	-18.5897982682218	409.08731142059	58	45	0
1307	-23.4289302931866	422.225481158122	70	35	0
1308	-27.7172417818801	436.27515647281	57	40	0
1309	-32.0055224364623	450.324836648069	86	39	1
1310	-36.3216410464374	463.447306088172	58	44	0
1311	-40.6377309116069	476.569780387916	68	52	1
1312	-45.4767074749689	489.707977725193	55	40	0
1313	-49.7927382789203	502.830462284386	70	57	0
1314	-54.1087403374841	515.952951705083	57	41	0
1315	-60.8441445000935	535.644555003382	68	51	0
1316	-67.5516053133761	556.263385645114	65	35	1
1317	-71.8396124151186	570.31311062444	64	54	0
1318	-76.1554670894402	583.435624879785	68	44	1
1319	-80.9941956675029	596.573866621591	66	38	0
1320	-85.309991279617	609.696391134523	56	40	0
1321	-89.6257581458776	622.818920506164	77	59	0
1322	-94.4643942015828	635.957179052755	51	47	1
1323	-99.302998367988	649.095443602651	70	49	0
1324	-103.618675854639	662.217988634482	59	57	0
1325	-107.934324595612	675.340538524091	67	47	1
1326	-112.249944590556	688.463093271479	75	37	0
1327	-118.956876620825	709.082013774663	62	52	2
1328	-125.663738371222	729.700946037658	64	64	0
1329	-129.979239723936	742.823520758189	70	60	1
1330	-134.817595898523	755.961829710752	67	46	0
1331	-139.655920183344	769.100144665688	69	45	0
1332	-143.971332154644	782.222735046409	67	40	1
1333	-148.286715379392	795.345330283977	67	42	0
1334	-153.124947139237	808.483662043698	78	56	0
1335	-157.440271299623	821.606267542578	67	54	0
1336	-161.727667697065	835.656093453988	67	40	0
1337	-166.53790560225	849.721657570451	80	43	0
1338	-170.853139864514	862.844278182834	65	47	0
1339	-175.168345380051	875.966903652996	63	62	0
1340	-180.006389778049	889.105269010179	87	66	0
1341	-184.844402285584	902.243640370667	54	40	2
1342	-191.550591359439	922.862687679939	69	39	0
1343	-197.761756737367	942.538793873973	70	45	1
1344	-202.104694330948	954.734234026633	73	51	0
1345	-206.447605261172	966.929679041728	69	52	0
1346	-210.267632674717	979.109390030615	66	59	2
1347	-214.115547985013	990.361889313906	72	44	0
1348	-217.496412149747	999.744221565314	72	31	0
1349	-220.354407103092	1009.11081661005	71	45	2
1350	-223.240302193968	1017.55019827001	64	48	0
1351	-225.10839679878	1025.03088499513	79	51	0
1352	-225.958697703376	1031.55287535768	55	40	1
1353	-225.819124902773	1036.18895311002	59	42	1
1354	-225.184617043706	1039.88207455166	62	49	1
1355	-225.072959154495	1043.59093679674	61	45	2
1356	-226.034913281619	1046.40406509116	74	55	0
1357	-228.621241928369	1047.4099857416	72	51	0
1358	-232.281182586565	1047.5201755045	77	45	0
1359	-235.474107975431	1045.76019526459	69	43	0
1360	-236.659390387416	1041.1556017641	62	47	0
1361	-234.296390384261	1032.73195217177	57	49	0
1362	-230.420656563831	1022.40664871316	60	54	0
1363	-227.039841009653	1013.02430551872	64	41	0
1364	-223.164069266233	1002.69900926575	63	45	1
1365	-219.316190242826	991.446501325816	66	47	0
1366	-215.46828932903	980.193997226655	63	51	0
1367	-211.125419239455	967.998542468995	63	43	0
1368	-206.810432237107	954.875877038576	57	50	1
1369	-202.495416487276	941.753216468729	65	47	0
1370	-197.685416634195	927.687607939355	71	45	0
1371	-193.398247278819	913.63774209097	53	33	0
1372	-189.083141629584	900.515096634626	58	38	0
1373	-184.245139389881	887.376720436849	77	47	1
1374	-179.435008407338	873.311134701595	76	52	0
1375	-175.147714432853	859.261289362796	57	53	1
1376	-170.832488566579	846.138664420694	68	54	2
1377	-165.994359600358	833.000311021693	53	39	0
1378	-159.287881348107	812.38130904641	58	39	0
1379	-155.000448701961	798.33148637414	77	59	0
1380	-150.162208955211	785.193152775057	61	42	0
1381	-142.904789541557	765.485663631931	60	39	1
1382	-138.617247378046	751.435859312303	72	42	0
1383	-134.329674378911	737.386059849523	64	47	1
1384	-129.491291962913	724.247752055526	82	35	0
1385	-124.652877657383	711.10945026204	60	44	0
1386	-119.842320249241	697.043938916177	61	45	0
1387	-115.031728639151	682.978433573619	65	55	1
1388	-110.716110240261	669.855876115151	66	44	0
1389	-106.400463095633	656.733323515393	50	54	0
1390	-99.6933734930353	636.114425670356	66	42	1
1391	-92.9862136114389	615.495539583266	61	52	0
1392	-88.1475458610221	602.357283397578	67	54	1
1393	-83.8317497583921	589.234756171703	67	50	0
1394	-79.5159249105491	576.112233806401	54	52	0
1395	-74.7050425349153	562.046778855845	65	55	0
1396	-70.4170344324084	547.997051183134	54	37	0
1397	-66.1011196902255	534.874543935061	78	40	0
1398	-61.2622645863448	521.73632135056	55	44	0
1399	-56.9462907824782	508.613824360073	75	40	0
1400	-52.6302882333985	495.491332231089	64	48	0
1401	-47.7913406085572	482.353126450442	65	45	0
1402	-42.9523610953474	469.214926675893	57	45	0
1403	-38.6641383795068	455.165234629996	64	40	0
1404	-32.4792736982927	434.56217172835	61	53	1
1405	-25.7435530791408	414.870618794113	81	48	1
1406	-21.4273440866382	401.748161760159	65	55	2
1407	-17.1111063495628	388.625709584914	75	47	1
1408	-12.2719107433222	375.487548213452	77	47	3
1409	-7.43268324929522	362.349392844364	67	50	0
1410	-2.59342386742355	349.211243483238	79	39	1
1411	2.76880124368472	336.057387944311	70	47	0
1412	8.131061387714	322.903539681807	66	50	0
1413	13.4933565642568	309.749698696658	62	54	0
1414	19.3786253354046	296.580154866911	63	62	1
1415	25.263932286296	283.410619713366	67	39	0
1416	31.1492774168728	270.241093231365	98	44	0
1417	40.5281611881219	251.398327901028	69	50	1
1418	50.4300774448202	232.539878086187	64	66	0
1419	57.3893193666008	220.266193251126	73	42	0
1420	64.3486025686725	207.992520281114	72	50	0
1421	71.3079270512098	195.718859178945	70	65	2
1422	78.267292813689	183.445209940895	71	64	2
1423	85.2266998561099	171.171572567895	97	56	1
1424	92.1861481785891	158.897947060876	77	51	3
1425	99.6685942461481	146.60863320902	91	69	4
1426	107.15108452359	134.319333003834	77	83	2
1427	114.110659614264	122.045744808391	75	59	3
1428	121.098107911705	110.699384234846	76	63	2
1429	128.057763963472	98.4258197834715	88	61	4
1430	135.540424972656	86.1365714035928	86	54	2
1431	143.023130191315	73.8473366685212	80	66	2
1432	149.982913009881	61.573809530586	79	66	3
1433	156.970560823451	50.2275100722909	98	59	4
1434	167.947252734273	32.2651755390689	89	58	3
1435	178.896220707917	13.3756545083597	78	59	4
1436	185.856211251696	1.10218842700124	71	50	2
1437	192.844058579183	-10.2440499141812	63	59	1
1438	200.327106721757	-22.533180071041	73	53	1
1439	207.810199072876	-34.8222965830937	66	62	2
1440	214.770356061577	-47.0957134701312	62	45	2
1441	221.730554328358	-59.369118492119	67	46	0
1442	228.690793873451	-71.6425116471946	65	55	0
1443	235.651074696623	-83.9158929362893	63	50	0
1444	246.105474976415	-101.862334638834	86	61	0
1445	256.53216483345	-120.735965596512	63	49	1
1446	263.492610767949	-133.009299417958	81	46	0
1447	270.480895685439	-144.35540537443	90	51	0
1448	277.964415216295	-156.644393705763	68	48	0
1449	285.447978954471	-168.933368392289	71	47	0
1450	292.436384020431	-180.279436983168	71	37	0
1451	299.397036074603	-192.552709730342	69	34	0
1452	306.880727793672	-204.841645307839	51	35	0
1453	314.364463719598	-217.130567239597	64	45	0
1454	321.325242533872	-229.403802667744	62	48	0
1455	331.780379989592	-247.350025508553	58	56	0
1456	342.235607921786	-265.29622163251	77	58	0
1457	349.196550244757	-277.569409578107	70	50	0
1458	356.157533844409	-289.842585654929	58	51	0
1459	363.146335213038	-301.188533719629	50	41	0
1460	370.630411113729	-313.477352898568	62	51	0
1461	378.114531220344	-325.766158434562	59	49	0
1462	385.075681255781	-338.039285313338	61	51	0
1463	392.036872567143	-350.31240032427	52	36	1
1464	399.025873436942	-361.658287262544	56	51	0
1465	405.987145702064	-373.931378525682	73	39	1
1466	412.948459242936	-386.204457920976	58	39	0
1467	420.432835547253	-398.493186164647	71	48	0
1468	427.917256056797	-410.78190076258	64	45	0
1469	434.878696353233	-423.054942836054	75	45	0
1470	441.317152043164	-435.312314959243	66	39	0
1471	447.288133160502	-445.699586953968	78	36	0
1472	455.763264894194	-459.873997845687	65	45	0
1473	462.697116614319	-473.074208747596	62	37	0
1474	465.613274992153	-480.585870979354	56	41	1
1475	467.48337992758	-488.066221418791	66	34	1
1476	468.335178313835	-494.588045182638	46	35	0
1477	469.214731995715	-500.182652394287	63	45	0
1478	470.672826136928	-503.93848126661	72	45	0
1479	474.773846481112	-506.845363936387	70	46	0
1480	480.004190814623	-507.001900495961	59	46	0
1481	482.73035949457	-503.371301062405	65	45	1
1482	483.364389566181	-499.678088667803	79	41	0
1483	481.934035743005	-494.995047813281	66	50	0
1484	478.439305800828	-489.322176339105	57	43	0
1485	474.421553740976	-483.633647870272	67	49	0
1486	470.431564545492	-477.017899177037	59	44	0
1487	465.946311002539	-469.459275220521	63	36	3
1488	460.965798895748	-460.957774363458	59	58	0
1489	456.013062495738	-451.529051142745	60	52	0
1490	450.565078663698	-441.15744861681	73	50	0
1491	444.621854887519	-429.842964793555	80	52	0
1492	438.678663785977	-418.528472264297	64	37	0
1493	432.212482843606	-407.198311804794	68	39	0
1494	425.223316115793	-395.852481027134	62	53	1
1495	418.261951449036	-383.57942210976	62	38	0
1496	410.777609825018	-371.290689461865	72	37	0
1497	403.2933124064	-359.00194316823	56	41	1
1498	395.809059193416	-346.713183226064	57	48	1
1499	387.774065421487	-335.335961148143	66	43	1
1500	376.272441782639	-317.358548807912	73	47	1
1501	365.321702902846	-298.469555704854	69	50	1
1502	358.388456216955	-285.269178820774	61	36	1
1503	351.950481260603	-273.011675391346	82	46	0
1504	348.979121138167	-267.354362671264	63	42	0
1505	341.522975027503	-254.13828747347	62	46	1
1506	330.572562058398	-235.249201132916	67	51	2
1507	323.088746755559	-222.960308423266	76	48	0
1508	315.632763131638	-209.744185985066	80	43	0
1509	308.672035449999	-197.470940491185	64	58	0
1510	301.188353011734	-185.182007775642	52	41	0
1511	293.704714780441	-172.89306141343	67	49	0
1512	286.744113858964	-160.619778603315	77	42	2
1513	279.260562576819	-148.330805869773	71	55	0
1514	268.282914108597	-130.368768913671	75	50	1
1515	257.85614845925	-111.495167366229	56	53	0
1516	250.372771076101	-99.2061418937519	57	51	0
1517	242.88943790074	-86.9171027746052	72	47	1
1518	235.929131780635	-74.6437334623188	58	45	3
1519	228.968866938667	-62.3703522812575	66	51	1
1520	222.008643374662	-50.0969592342153	71	48	1
1521	215.048461089085	-37.8235543221235	71	48	2
1522	207.565343092021	-25.5344506595284	68	51	3
1523	200.082269303501	-13.2453333530575	67	44	1
1524	193.122213781753	-0.97189112380147	74	44	5
1525	186.162199538667	11.3015629714355	68	59	0
1526	179.202226574416	23.575028934516	75	58	1
1527	172.242294888885	35.8485067617148	51	59	2
1528	161.293418709189	54.7380462531	82	63	3
1529	150.316816963546	72.7003992442042	80	51	4
1530	143.329226379981	84.0467104492709	81	75	2
1531	136.369502420363	96.3202493339777	87	72	0
1532	128.886858752579	108.609496654943	90	64	1
1533	121.404259294271	120.898757618852	86	47	1
1534	114.444662102091	133.172333817929	75	64	2
1535	107.485106189561	145.445921882987	87	61	1
1536	100.52559155674	157.719521813095	77	58	0
1537	93.0153260784573	169.081618868746	64	60	0
1538	85.5329415625311	181.370945303701	78	60	1
1539	78.5735521002207	193.644582557492	75	42	0
1540	72.1371532978374	205.902528056875	78	52	1
1541	65.7007928474923	218.160483770072	69	42	0
1542	58.7415242966963	230.434154904447	69	47	1
1543	51.8101449658279	243.635053563863	71	51	0
1544	45.3739039860084	255.893041497096	69	33	1
1545	38.9377013587509	268.151039641351	72	42	0
1546	32.5293894865317	281.336263633333	81	57	0
1547	23.6735517184134	300.163338683546	61	45	1
1548	14.8177957235603	318.990433267318	57	44	0
1549	11.8751809708192	325.575207672082	70	48	0
1550	7.03584712941665	338.713339580223	75	47	0
1551	-0.2230938434368	358.42054870259	81	39	0
1552	-5.06234796583885	371.558695623651	63	53	1
1553	-9.90157020062907	384.696848548017	79	37	0
1554	-14.7407605474582	397.835007478483	82	44	0
1555	-19.5520542783779	411.900388007052	58	47	0
1556	-26.2599416932208	432.519146420993	64	44	0
1557	-30.5760989775881	445.641609382816	77	31	0
1558	-34.8922275169753	458.76407720428	65	42	0
1559	-41.6278248243616	478.455646902323	55	45	1
1560	-46.4667959337821	491.593845444731	74	29	1
1561	-50.7828215089976	504.71633108519	55	54	1
1562	-55.0988183391164	517.838821583427	64	52	0
1563	-59.9376969276345	530.977036928758	55	43	0
1564	-64.2257591952221	545.026753269136	56	65	0
1565	-70.933186492708	565.645589794032	53	51	0
1566	-77.6684222600888	585.337222491391	64	43	1
1567	-81.9842413890292	598.459743226878	69	41	1
1568	-86.8229326241999	611.59799217619	78	43	0
1569	-91.138692690758	624.720523169264	62	53	0
1570	-95.4544240115792	637.84305902198	62	45	0
1571	-100.293022723927	650.981324775144	47	43	0
1572	-107.000081413367	671.600224284455	60	46	0
1573	-111.287821869773	685.649993526749	68	47	0
1574	-115.603419390682	698.772552055307	56	42	0
1575	-122.338205801789	718.464262867346	82	44	1
1576	-126.653730671911	731.586833811365	84	55	2
1577	-130.969226795598	744.709409614094	47	53	0
1578	-135.807577516127	757.847719769925	66	51	0
1579	-140.123014576035	770.97030583024	61	58	0
1580	-144.438422889623	784.092896751128	76	44	0
1581	-149.248785081727	798.158439269289	91	52	0
1582	-153.536236237909	812.208256009035	53	56	0
1583	-157.851554654073	825.330862042494	70	47	0
1584	-162.689718014211	838.469205798581	66	43	0
1585	-169.424031928007	858.160998919979	70	41	1
1586	-176.158278804389	877.852803799324	55	45	1
1587	-180.996317748155	890.991170359775	61	47	0
1588	-185.283554279071	905.041022719815	62	49	0
1589	-189.570759973663	919.090879938565	62	44	0
1590	-193.885841614276	932.213526460342	71	56	1
1591	-198.200894507638	945.33617784176	72	41	0
1592	-203.066686955688	957.547356448136	57	47	0
1593	-207.409591844946	969.742802542634	67	45	0
1594	-211.229613554489	981.922514492646	76	52	0
1595	-214.582579980779	992.23205976747	55	40	0
1596	-217.963441404863	1001.61439243797	69	37	0
1597	-221.344286878768	1010.9967280468	79	49	0
1598	-223.735240490525	1018.49315432087	61	52	0
1599	-225.631248153339	1025.04662574176	75	40	0
1600	-226.481548274809	1031.568616217	61	46	0
1601	-226.341974916344	1036.20469396003	81	42	0
1602	-225.735381188802	1038.97059977427	69	43	0
1603	-224.605938758526	1041.72076495923	74	58	0
1604	-224.027260907576	1043.55945544131	73	43	0
1605	-224.027260907576	1043.55945544131	64	40	0
1606	-224.027260907576	1043.55945544131	59	52	0
1607	-224.027260907576	1043.55945544131	64	43	1
1608	-224.027260907576	1043.55945544131	68	44	0
1609	-224.027260907576	1043.55945544131	64	43	0
1610	-224.027260907576	1043.55945544131	69	41	0
1611	-224.027260907576	1043.55945544131	59	45	0
1612	-224.027260907576	1043.55945544131	63	52	0
1613	-224.522195663711	1044.50241165329	67	60	0
1614	-225.512064495299	1046.38832425978	62	43	0
1615	-227.547629540088	1048.30571907759	75	46	0
1616	-231.207569431397	1048.41590794735	70	40	1
1617	-234.428410215594	1045.72871139832	63	40	1
1618	-236.108624137996	1042.06707518734	72	65	0
1619	-235.753274985997	1036.48804001883	64	36	0
1620	-233.334437835438	1029.91882206686	61	47	2
1621	-230.420656563831	1022.40664871316	69	50	1
1622	-227.534779089678	1013.96726199891	52	48	0
1623	-222.202101562638	999.885881919414	64	48	0
1624	-218.326304537535	989.560590469278	54	45	0
1625	-216.430266609706	983.007122891955	73	36	0
1626	-212.087402561097	970.81166705396	59	32	1
1627	-204.830630367098	951.104061814956	52	67	0
1628	-197.629601532186	929.542039009742	69	61	0
1629	-192.847476185998	914.549220946617	67	46	0
1630	-188.037409084092	900.483624416403	57	41	0
1631	-183.227307779423	886.418033886701	67	43	0
1632	-178.940041912312	872.368184229359	62	44	0
1633	-174.624843221914	859.245554966852	60	29	0
1634	-169.814643833495	845.179981232621	63	40	1
1635	-165.527284820913	831.130146686919	70	66	0
1636	-161.211996232276	818.00753254164	66	54	0
1637	-154.505467315204	797.388538961299	65	40	0
1638	-147.798868117447	776.769557136111	73	51	0
1639	-142.960578226135	763.631232537329	71	57	1
1640	-138.122256445058	750.492913942784	52	51	0
1641	-133.311794802838	736.427385799587	54	41	0
1642	-129.024186556402	722.377592272125	66	47	0
1643	-124.708657538227	709.255019156262	79	41	0
1644	-119.870209033426	696.116723363288	72	54	1
1645	-115.059616265702	682.051218017004	56	49	0
1646	-110.771883404115	668.001445000991	73	53	0
1647	-106.456234172976	654.878892401233	62	34	0
1648	-101.617658945557	641.740619409829	69	42	0
1649	-97.301950651512	628.618077066727	64	54	0
1650	-93.0140959044802	614.568324023858	64	56	0
1651	-88.2033081347472	600.502852272242	68	37	0
1652	-81.4681477993145	580.811201902106	55	45	0
1653	-74.7329204291455	561.119563291781	63	45	1
1654	-69.8941259582643	547.981329907663	65	39	0
1655	-65.5782096450566	534.858823199756	64	58	0
1656	-61.2901392364292	520.809105781838	85	50	2
1657	-56.4791245818487	506.74367363099	75	60	0
1658	-51.6402033913764	493.605463050306	78	48	0
1659	-47.3241668685805	480.482976861298	73	39	0
1660	-43.0081016005715	467.360495529138	70	52	1
1661	-38.1690878894879	454.222301752307	51	46	0
1662	-33.8529635604355	441.099830681458	79	41	0
1663	-29.5368104865192	427.977364468388	65	36	1
1664	-25.2206286679721	414.854903115891	74	45	0
1665	-20.9322830251767	400.805231043138	62	38	0
1666	-14.2243107905961	380.186482694	64	33	0
1667	-7.4884066056693	360.494961681776	45	44	1
1668	-2.12621242139721	347.341099525802	65	43	0
1669	3.23601679562125	334.187244646251	63	57	0
1670	8.59828104526969	321.033397041261	71	42	1
1671	13.9605803275481	307.879556712694	53	46	1
1672	19.32291464234	294.72572365962	72	49	0
1673	25.2360783162876	282.483404101804	70	40	0
1674	31.6722191281733	270.225384637713	61	65	1
1675	38.0805472987122	257.040159757249	62	43	0
1676	44.5167663022294	244.782160708681	64	50	0
1677	51.4759698727867	232.508465724066	79	48	0
1678	57.8844206249923	219.323272241279	68	48	0
1679	64.8437068898929	207.049600119703	72	55	1
1680	72.3259851546609	194.760236283764	60	62	1
1681	79.2853554445319	182.486588750966	63	50	0
1682	86.2447670143447	170.212953082286	58	55	3
1683	93.7271749785286	157.923628338613	92	55	3
1684	101.209627152246	145.634317236021	73	65	3
1685	108.169165490661	133.360718879849	74	58	1
1686	118.622466647241	115.413951469585	91	67	1
1687	125.582107385388	103.140382783487	80	72	4
1688	129.598820613581	97.4515142487362	87	50	0
1689	137.081487729214	85.1622686181217	82	67	3
1690	147.535035251873	67.215575017035	78	68	1
1691	157.98867325607	49.2689081318676	84	64	4
1692	161.454690903134	42.6685478920117	83	69	4
1693	168.937550975766	30.3793604467064	76	60	0
1694	179.914346949256	12.4170579295605	77	68	1
1695	186.87434202031	0.143593552522361	60	46	2
1696	193.834378369676	-12.1298589576036	85	50	1
1697	200.822269678756	-23.476083714515	74	61	0
1698	207.782386987295	-35.7495124796405	64	65	2
1699	214.742545574147	-48.0229293787852	79	53	1
1700	222.225726585777	-60.3120195334777	62	42	0
1701	229.70895180566	-72.6010960433632	74	41	1
1702	236.669237155817	-84.8744756262749	70	51	1
1703	243.629563784052	-97.1478433422744	63	48	0
1704	250.617733963707	-108.493983226828	74	50	3
1705	258.101129909162	-120.783007903956	73	59	0
1706	265.584570061765	-133.072018938139	71	57	0
1707	276.039223375497	-151.018384265713	69	41	0
1708	286.493967166869	-168.964722877368	54	43	0
1709	293.977578043297	-181.253682075068	81	50	0
1710	301.46123312664	-193.542627629824	73	56	0
1711	308.421933914011	-205.815885088407	62	46	0
1712	315.382675978239	-218.089130680077	60	48	0
1713	322.343459319556	-230.362364402041	61	29	0
1714	329.304283937789	-242.635586258955	80	40	0
1715	336.292932488665	-253.981580141	67	35	0
1716	343.253838062112	-266.254778251052	65	46	0
1717	350.214784912241	-278.527964492328	62	60	0
1718	360.670171113103	-296.474113530479	70	46	0
1719	370.602636330586	-314.40456905961	51	54	0
1720	377.068505597825	-325.734826513566	61	45	0
1721	383.562182059046	-336.137857551686	56	52	0
1722	389.037630915002	-345.582333168015	50	43	0
1723	394.017857831321	-354.083921346813	57	47	1
1724	398.007607759151	-360.69974428881	71	49	0
1725	401.529888037883	-365.445467940532	55	42	0
1726	405.079943166173	-369.263972390443	79	32	0
1727	408.602238506195	-374.0096900668	54	41	1
1728	412.59203046601	-380.625498909503	71	45	0
1729	416.526306518994	-389.095736347139	57	45	0
1730	420.460598926642	-397.565969924442	63	53	0
1731	424.91793007782	-406.051859810948	49	46	0
1732	430.36580422282	-416.423496355303	58	44	1
1733	436.308970967133	-427.738000606187	68	39	0
1734	442.802954955958	-438.140937845223	75	36	0
1735	449.296971357602	-448.54386482574	71	47	0
1736	455.240236083569	-459.858341477811	60	46	0
1737	460.688257453032	-470.229937428609	65	42	1
1738	465.117996804242	-479.642999527976	64	46	0
1739	467.978659707296	-489.009092571214	62	40	0
1740	469.821021410287	-497.416658109985	57	43	0
1741	471.746645775915	-503.042573776096	67	42	0
1742	474.250812053331	-506.829709934071	59	41	0
1743	477.856552839978	-508.793719267473	80	60	0
1744	481.545544799126	-507.976076569408	56	41	0
1745	483.720929693955	-505.257039661519	78	42	0
1746	484.354959075805	-501.563827142119	56	41	0
1747	483.447636650701	-496.896439622156	68	51	0
1748	480.971218562394	-492.182092392817	73	58	0
1749	477.448741965462	-487.43643641565	63	52	0
1750	470.954595394258	-477.033553688787	60	43	1
1751	463.992958577059	-464.760572760366	60	65	0
1752	459.040210849606	-455.331853182055	55	42	0
1753	453.592214556993	-444.960254659876	75	40	0
1754	447.125951517723	-433.630117818713	72	46	1
1755	440.136699538969	-422.28431249503	79	42	0
1756	433.175246196741	-410.011279009283	67	52	0
1757	426.21383412974	-397.73823365476	74	45	0
1758	419.252463338431	-385.465176432393	67	39	1
1759	412.291133822815	-373.192107340321	58	47	0
1760	405.329845582601	-360.919026381336	66	55	0
1761	397.845583088987	-348.630270096473	80	42	0
1762	390.36136480089	-336.341500166804	68	42	1
1763	382.877190718718	-324.05271658767	65	47	0
1764	371.926404974598	-305.16374089662	75	53	0
1765	364.993126595218	-291.963375071995	65	48	0
1766	357.509107600607	-279.674545129761	59	37	0
1767	346.530774345447	-261.712717610411	69	48	0
1768	339.569867975719	-249.439524700865	74	39	0
1769	336.103321670496	-242.839315736666	73	51	1
1770	328.619476570573	-230.550433050841	64	47	1
1771	317.669184941915	-211.661312084645	70	38	0
1772	310.185450481193	-199.372395751067	56	38	0
1773	302.701760227035	-187.083465772681	62	56	0
1774	295.741108974617	-174.810198237188	73	61	1
1775	288.257505669433	-162.521241887473	56	40	0
1776	280.773946571455	-150.232271892019	72	46	0
1777	273.813422079722	-137.958967039362	58	56	0
1778	266.852938865777	-125.68565031793	69	39	0
1779	259.369509459124	-113.396641228348	67	61	0
1780	251.886124260374	-101.107618492097	65	49	0
1781	244.925767808163	-88.8342644553632	71	48	0
1782	237.965452633973	-76.5608985507861	77	44	0
1783	226.988172501908	-58.5987509246916	76	56	1
1784	216.038797418587	-39.7093580234796	81	47	2
1785	209.078650285956	-27.43594293762	70	48	2
1786	202.118544431694	-15.1625159829855	72	59	1
1787	195.158479855803	-2.88907716237009	79	62	3
1788	187.675483737316	9.40006285440177	89	57	1
1789	180.192531827546	21.6892165187746	70	68	0
1790	173.23259401659	33.962692652829	71	65	1
1791	166.272697484586	46.2361806537956	74	52	2
1792	159.312842231535	58.5096805216745	89	68	0
1793	151.830062760739	70.7988860011101	90	62	1
1794	144.347327499127	83.0881051253527	98	69	3
1795	137.387599012523	95.3616423057392	84	66	5
1796	130.400081894419	106.707975570112	86	66	3
1797	119.423750860442	124.670411256142	82	47	4
1798	108.475349517306	143.560092040338	83	76	1
1799	101.515828758944	155.833690277301	72	54	1
1800	94.5563492804649	168.107300380245	74	57	1
1801	87.5969110818696	180.380922347307	55	60	2
1802	80.6096728448174	191.72734047845	61	49	0
1803	73.6503156080144	204.00098618865	78	47	2
1804	66.6909996513277	216.2746437639	70	58	0
1805	56.2381796617992	234.221544543281	72	68	0
1806	46.3362432119902	253.079980881885	58	58	0
1807	39.9278838820173	266.265193108469	63	48	1
1808	33.4917137068114	278.523199895397	77	42	1
1809	27.055581884284	290.781216895208	62	39	1
1810	21.1702812343719	303.950749810785	68	54	0
1811	15.8079548632959	317.104580819607	79	28	0
1812	9.92272899852833	330.274130349979	61	47	0
1813	4.56047426600708	343.427976576611	61	53	0
1814	-0.278814053570386	356.566117498092	64	43	0
1815	-5.1180704854778	369.70426442381	76	40	0
1816	-9.95729502983158	382.842417354695	72	27	0
1817	-14.7964876862825	395.980576288886	77	44	0
1818	-19.6356484550633	409.118741228245	65	44	0
1819	-23.9518538148841	422.241196634248	79	46	1
1820	-28.2401636209688	436.290872488171	67	48	2
1821	-32.5284425929422	450.340553201735	58	45	0
1822	-36.8445596318343	463.463023183867	59	51	0
1823	-43.580139407597	483.154596244916	64	50	1
1824	-47.8961837984971	496.277078646235	56	47	0
1825	-52.7351125293062	509.415284989402	67	39	1
1826	-59.4705351077719	529.106885774061	75	33	0
1827	-63.7864765337436	542.229385993443	74	44	1
1828	-68.6252967991168	555.367612143978	64	47	1
1829	-72.9133015814004	569.417338202707	65	47	0
1830	-77.201275528816	583.467069119215	61	38	0
1831	-82.0400009627338	596.605312068947	68	45	0
1832	-86.3557934326236	609.727837664075	64	42	0
1833	-90.6715571568348	622.850368117914	66	42	0
1834	-94.9872921352508	635.972903431393	84	54	2
1835	-99.302998367988	649.095443602651	67	43	0
1836	-104.141570645152	662.233714157715	66	35	0
1837	-108.980111033132	675.371990717016	60	50	0
1838	-113.267840574321	689.421762115322	70	43	1
1839	-119.451876976877	710.024956792593	65	42	0
1840	-126.186625081871	729.716674325056	67	40	1
1841	-131.025010001787	742.854978480376	52	55	0
1842	-135.340479465609	755.977559144609	77	57	0
1843	-139.655920183344	769.100144665688	68	47	0
1844	-144.494212578516	782.238465625793	53	38	0
1845	-148.809594232182	795.361061405391	85	53	0
1846	-153.097050209588	809.410877604038	66	48	0
1847	-157.907350837137	823.476430921815	65	52	0
1848	-162.745516507013	836.61477468349	76	46	0
1849	-167.583650287066	849.753124445677	63	38	1
1850	-171.898881407164	862.875746140257	56	38	1
1851	-178.633108393289	882.567555224523	60	41	0
1852	-185.33936365688	903.186591617763	62	46	0
1853	-189.626571443805	917.236448833719	60	56	1
1854	-194.464517860615	930.374832197092	74	48	1
1855	-199.302432386728	943.513221563771	61	41	1
1856	-203.617455477128	956.635878885165	56	46	0
1857	-207.93244982016	969.7585410662	87	35	1
1858	-212.275326586387	981.9539925633	58	45	0
1859	-216.095321633096	994.133709311485	63	44	0
1860	-219.943205960153	1005.38621435594	67	55	0
1861	-222.80119111971	1014.75281119719	70	30	0
1862	-224.641373835446	1023.16071322374	55	48	0
1863	-225.986612255103	1030.62565981038	58	52	0
1864	-226.341974916344	1036.20469396003	53	47	0
1865	-226.230316179222	1039.91355617438	76	44	1
1866	-226.641506517131	1043.63815930486	70	42	0
1867	-228.126308416075	1046.46702904068	66	43	0
1868	-232.859863568039	1045.68148607109	60	60	0
1869	-237.15432278451	1042.0985594457	60	35	0
1870	-237.733006400988	1040.25987063441	70	48	1
1871	-237.265990916465	1038.38969737291	75	51	0
1872	-234.847157279204	1031.82047851849	62	43	0
1873	-231.438444278552	1023.36534705572	64	39	0
1874	-229.981550789555	1019.60926082917	60	46	0
1875	-226.572817195498	1011.15413357317	75	54	1
1876	-221.240132490755	997.072754816152	62	52	1
1877	-217.420154817053	984.89303326793	58	45	0
1878	-213.600153397769	972.713315560482	54	52	1
1879	-209.25726914563	960.517862957902	67	48	1
1880	-204.94226751168	947.39519968722	69	48	1
1881	-203.046186636959	940.841738825664	65	48	0
1882	-198.208279651473	927.703345224261	69	47	1
1883	-190.979265304515	907.068550542928	71	39	0
1884	-186.169182206038	893.002956409007	68	37	0
1885	-181.85403003596	879.880319051445	75	42	0
1886	-177.538849119039	866.757686550729	66	37	1
1887	-172.700767570874	853.619324753992	56	62	0
1888	-167.8905545015	839.553753417917	64	56	0
1889	-163.603182481369	825.503921030089	61	49	1
1890	-159.287881348224	812.38130904641	77	41	0
1891	-154.449673074065	799.242970049381	44	49	0
1892	-147.220196259033	778.608257262968	72	45	0
1893	-140.513527558302	757.989288037643	59	41	1
1894	-136.198075892462	744.86670196522	79	44	0
1895	-131.387600569229	730.801176222041	47	43	0
1896	-127.099979315593	716.751384854317	67	49	1
1897	-122.784437753086	703.628813898191	68	46	2
1898	-117.945976030605	690.490520506166	54	38	1
1899	-113.658262679877	676.440744251944	70	36	1
1900	-109.370518493757	662.390972856432	63	46	0
1901	-104.531961938075	649.25269626081	60	48	0
1902	-99.6933734930935	636.114425670356	64	47	0
1903	-95.4055355281453	622.064669929445	61	28	1
1904	-91.1176667280961	608.014919046313	58	35	0
1905	-86.2789834506111	594.876665253192	59	45	1
1906	-81.963172717602	581.754140186124	66	57	0
1907	-77.6473332389141	568.631619979627	40	39	0
1908	-72.8085574394208	555.493382992223	67	45	0
1909	-66.1011196902255	534.874543935061	58	65	0
1910	-59.3936116629629	514.255716633052	53	59	0
1911	-54.5547091437038	501.117502450012	63	38	0
1912	-49.7157747360761	487.979294270277	64	33	0
1913	-45.3997256694711	474.856810240075	65	58	0
1914	-41.0836478577112	461.734331067652	70	45	0
1915	-36.2446209295304	448.596139693633	63	49	0
1916	-31.9563516440685	434.546455205418	61	37	0
1917	-27.6680515246699	420.496775575913	58	57	1
1918	-20.9322830251185	400.805231044069	62	51	1
1919	-14.1964474931592	381.113698272966	73	36	0
1920	-9.35723321605474	367.97554050386	67	40	1
1921	-4.51798705110559	354.837388740852	75	51	1
1922	0.321291001222562	341.699242982082	63	32	1
1923	5.68353568163002	328.545391409658	57	46	0
1924	11.0458153947257	315.391547116451	72	48	0
1925	16.4081301405095	302.237710095942	79	50	1
1926	22.2934193793335	289.068170597777	57	36	0
1927	28.2066000791383	276.825855388306	61	53	0
1928	34.6427585922065	264.567840635777	73	68	0
1929	41.0511051500798	251.382620466873	75	42	0
1930	47.4594930364401	238.197410492226	80	44	1
1931	54.4187165816547	225.9237205768	60	51	0
1932	61.3779814074514	213.650042526424	57	55	1
1933	68.3372875133064	201.37637634296	79	46	1
1934	75.2966348993359	189.102722024545	77	60	1
1935	82.2560235654819	176.829079570249	70	46	0
1936	89.2432927408372	165.482664687559	75	62	2
1937	96.7257180468878	153.193345403299	75	69	1
1938	104.208187562763	140.904039761983	64	48	4
1939	111.167742679187	128.630446497351	74	48	0
1940	121.593236845511	109.756470968947	87	59	3
1941	128.552895959816	97.4829073650762	80	53	1
1942	136.035560144286	85.1936598932371	89	62	0
1943	147.01206931792	67.2312693372369	85	67	0
1944	153.999699441774	55.8849647929892	71	54	2
1945	160.959544844402	43.6114563168958	79	62	1
1946	167.91943152569	31.337959705852	80	62	3
1947	175.402331166377	19.0487840762362	68	59	3
1948	182.885275015724	6.7596220895648	76	54	1
1949	189.87310465367	-4.5866213357076	60	56	0
1950	200.850083362486	-22.5488678272814	63	56	0
1951	211.799345657928	-41.4383008684963	76	61	3
1952	218.759525549307	-53.7117109717801	65	49	0
1953	225.71974671894	-65.9851092081517	63	50	0
1954	232.680009166477	-78.2584955766797	78	50	0
1955	239.640312892152	-90.5318700801581	76	43	1
1956	246.600657895848	-102.805232714862	60	51	0
1957	257.578141549486	-120.767327197827	63	44	0
1958	268.555719964497	-138.729392326437	77	40	1
1959	275.516231409565	-151.002705767751	59	46	0
1960	282.476784132246	-163.276007341221	64	50	0
1961	289.437378132192	-175.549297046848	57	40	0
1962	296.398013409518	-187.822574886493	67	38	0
1963	307.375936910743	-205.784536001272	61	48	0
1964	318.353955171711	-223.746467761695	69	61	1
1965	325.31475688779	-236.019696403295	59	40	0
1966	332.275599880842	-248.292913177982	59	38	1
1967	339.264266120677	-259.638901975006	82	59	0
1968	346.225190068944	-271.91209500283	52	45	0
1969	353.186155293952	-284.185276161879	58	40	0
1970	360.147161795059	-296.458445454016	67	49	0
1971	367.631220355164	-308.747270095162	54	47	0
1972	375.115323121252	-321.036081091501	48	48	2
1973	382.076456380077	-333.309213062748	67	47	0
1974	389.065401478496	-344.655116978101	66	47	0
1975	396.026615691429	-356.928225202486	73	40	0
1976	402.464853186219	-369.185658692382	72	36	0
1977	408.930895024387	-380.515865748748	67	49	0
1978	415.919992937881	-391.861723841168	63	49	1
1979	422.38610688335	-403.191909631714	62	43	0
1980	428.824494773697	-415.449301434681	71	42	0
1981	435.813705823792	-426.795125585049	60	48	0
1982	445.80232446437	-442.870965702459	73	50	0
1983	454.71720727405	-459.842685048468	72	57	1
1984	459.642197358364	-470.198625850491	74	48	0
1985	464.071934460255	-479.611689047888	66	59	1
1986	467.455627413234	-488.993437721394	64	33	0
1987	469.325740151166	-496.473787195981	71	40	1
1988	470.728329517471	-502.084048666991	67	51	0
1989	472.709460010286	-505.855531248264	59	41	0
1990	475.26913023612	-507.78823418729	64	54	0
1991	478.407337499608	-507.882156510837	69	44	0
1992	481.628792812582	-505.194427567534	77	48	0
1993	483.308891523629	-501.532521361485	57	44	1
1994	481.8785370033	-496.849480506964	68	49	1
1995	478.383805466001	-491.176609017886	57	59	1
1996	473.870770914713	-484.545210116543	59	42	0
1997	468.862472004839	-476.970935266465	59	41	0
1998	463.358914857672	-468.453782648779	75	52	0
1999	453.34241175995	-453.305201350711	74	56	0
[truncated: 236 more rows]
