# Supplementary material for: Bayesian algorithm to estimate position and activity of an orphan gamma source utilizing multiple detectors in a mobile gamma spectrometry system
Source: PLoS One. 2021 Jan 22;16(1):e0245440. doi: 10.1371/journal.pone.0245440 (PMC7822251; doi:10.1371/journal.pone.0245440)
Supplement: S1 Data — (GZ) [file pone.0245440.s001.gz › synth_data_Cs-137_setup_5_real_8.csv]

	V1	V2	V3	V4	V5
1	421.534828740871	-856.428347470239	58	49	0
2	421.534828740871	-856.428347470239	74	50	2
3	421.534828740871	-856.428347470239	57	55	1
4	421.534828740871	-856.428347470239	68	66	1
5	421.534828740871	-856.428347470239	62	65	1
6	421.534828740871	-856.428347470239	83	65	0
7	421.534828740871	-856.428347470239	71	48	0
8	421.534828740871	-856.428347470239	59	62	0
9	421.562593974813	-855.501131230965	73	58	1
10	421.067340752285	-854.558253312483	68	50	0
11	419.553816754487	-852.656835434027	60	46	0
12	417.022024359205	-849.796876493841	72	60	0
13	413.471967303369	-845.978374652565	73	61	0
14	409.426667556225	-841.216990495101	73	59	0
15	405.409145729966	-835.52838622313	67	53	0
16	401.970189626154	-828.001009737141	52	53	0
17	398.559016716026	-819.546414098702	59	54	2
18	394.10183159	-811.060485594906	60	54	0
19	389.121652585047	-802.558886583894	82	69	0
20	381.197847775766	-787.472769687884	68	52	2
21	375.750265666109	-777.101055345498	83	46	0
22	372.751092400984	-772.370969692245	70	42	0
23	366.257536634512	-761.967907254584	58	57	0
24	359.791792658449	-750.637618419714	84	71	0
25	353.326084060653	-739.307319353335	76	49	0
26	346.337407482613	-727.96133917477	62	60	0
27	339.871770993981	-716.631018839777	67	59	0
28	333.406169884023	-705.300688273273	67	53	0
29	326.417604850547	-693.954674142413	66	48	0
30	319.429077900888	-682.608648119494	70	45	1
31	312.468379246246	-670.335394147784	83	70	0
32	305.507721868518	-658.062128304504	60	54	0
33	298.547105768113	-645.788850596175	77	55	0
34	291.091333974444	-632.57266730722	52	50	0
35	283.607812977862	-620.283686416224	60	50	0
36	276.647325236758	-608.010371400043	73	45	0
37	269.163891189673	-595.721364137717	60	52	0
38	261.680501350085	-583.432343230583	81	43	0
39	254.720140370948	-571.158990899101	66	50	0
40	247.732015626738	-559.81284265779	60	45	0
41	237.277707354631	-541.866382063366	61	40	2
42	230.317488451663	-529.592988180928	76	63	0
43	227.34646858112	-523.935580343008	67	43	1
44	220.8814756801	-512.605071816593	54	62	0
45	213.921354646503	-500.331649965607	58	55	0
46	206.438300153299	-488.042528144084	76	49	0
47	198.927473646763	-476.680608560331	65	40	0
48	191.939659962431	-465.334365252405	60	53	0
49	181.485831055848	-447.387762147002	78	50	1
50	174.525935988291	-435.114273287356	55	52	1
51	171.032092630106	-429.44113232661	59	48	0
52	164.07225868199	-417.167625661008	65	44	0
53	153.618671857112	-399.220951321535	64	50	0
54	146.631112109695	-387.874630782753	66	46	1
55	142.642213512037	-381.258554308675	49	46	2
56	135.159584011009	-368.969302436337	50	59	1
57	128.172125374665	-357.622950481251	83	54	1
58	121.212538835127	-345.34937088564	57	56	0
59	114.252993575064	-333.075779422186	55	53	0
60	107.293489594769	-320.802176093683	51	50	0
61	100.334026894416	-308.528560900129	62	60	0
62	89.8809896421735	-290.581723712385	67	73	1
63	82.9216293424251	-278.308078847826	69	47	0
64	79.4280428732163	-272.634859811515	51	51	1
65	69.4981334903277	-254.703674223274	62	59	0
66	63.0618394073681	-242.445700432174	71	60	1
67	59.568310310482	-236.772464434616	64	75	1
68	53.1320737444912	-224.514474920928	63	59	0
69	47.2466683971579	-211.344967331737	65	67	0
70	40.8105085592833	-199.086958197877	62	50	0
71	34.8973258724436	-186.84464815259	60	60	0
72	29.5349711074377	-173.690823770128	67	47	1
73	23.6218591864454	-161.44849709142	67	67	1
74	18.2317169936723	-149.22187309619	57	42	0
75	10.9727521052118	-129.514668476768	69	53	0
76	6.13348203891655	-116.376524560153	61	62	0
77	3.71385896363063	-109.807450348511	70	56	1
78	-1.12536327115959	-96.669297424145	55	65	1
79	-7.86121117789298	-76.9777714069933	79	61	4
80	-12.1774311803165	-63.8553192429245	67	68	5
81	-14.596992052102	-57.2862336281687	68	74	3
82	-18.9131681520375	-44.1637739045545	119	105	8
83	-25.1259187193355	-24.4879336003214	194	190	14
84	-31.8615239821374	-4.79636558424681	218	220	17
85	-36.7005005454994	8.34183175303042	109	185	15
86	-39.1199768690276	14.9109326740727	123	150	4
87	-43.4359925145982	28.0334199331701	80	75	6
88	-47.7519794152468	41.15591205284	81	65	0
89	-52.0679375706241	54.2784090312198	69	67	0
90	-58.2803671126603	73.9543031426147	72	69	0
91	-60.1768608435523	80.5076963771135	50	47	1
92	-62.596254190139	87.0768119981512	62	58	2
93	-69.33148273814	106.7684455337	66	48	2
94	-73.6472971662879	119.890966805629	60	70	0
95	-76.0666442516376	126.460090829991	53	64	0
96	-80.3824147757841	139.582619661465	77	64	0
97	-86.594567976601	159.258559781127	51	57	1
98	-93.3295538733364	178.950235312805	68	53	0
99	-97.645209414186	192.07278358005	65	54	0
100	-99.541580074525	198.626196484081	84	59	1
101	-103.85719328199	211.748751768842	72	49	0
102	-110.592003560625	231.440457534976	78	61	0
103	-115.430431278248	244.578753282316	68	61	0
104	-117.849633178383	251.147903407924	54	62	0
105	-119.745941517409	257.701326386072	64	55	0
106	-124.061423010426	270.823904346675	47	50	0
107	-130.796032180777	290.515645390376	54	58	2
108	-137.007695010689	310.191667380743	60	48	0
109	-141.323061517905	323.314264776185	64	54	1
110	-146.161275440361	336.452598923817	69	46	0
111	-148.580370442825	343.021768250503	92	53	1
112	-150.4765828831	349.575206577778	71	64	0
113	-156.688054030354	369.251260535792	38	45	0
114	-161.00329039176	382.373880065046	74	60	0
115	-163.422332730785	388.943058689125	53	61	0
116	-170.156544393511	408.634868599474	65	53	0
117	-174.471692943014	421.757503244095	62	49	1
118	-179.309677121928	434.89587879274	57	50	0
119	-186.043731577287	454.587716421112	70	47	0
120	-190.358777154877	467.710368881002	52	65	0
121	-192.777718994359	474.279565807432	58	69	0
122	-197.092720665503	487.402225825004	72	52	0
123	-201.407693589164	500.524890700355	68	55	0
124	-204.760662484507	510.834435136057	66	41	3
125	-208.113613808935	521.143982507288	62	52	0
126	-210.999520834535	529.583361644298	69	53	0
127	-214.324526021024	540.820130023174	64	55	0
128	-215.202744883019	546.41490436811	69	47	1
129	-215.641853270528	549.212291632779	58	55	0
130	-215.530196385807	552.921153848991	64	58	1
131	-215.418539456266	556.63001608476	70	53	0
132	-214.784033133823	560.323137748986	75	48	0
133	-214.121613619791	564.943475080654	73	37	1
134	-214.588634102314	566.813646744937	65	39	0
135	-216.624199152051	568.731040558778	49	59	0
136	-219.733373895986	569.752702001482	73	52	0
137	-222.870463214	569.847150137648	68	58	0
138	-225.54053729627	568.071427568793	63	38	0
139	-226.642067610344	566.248480354436	55	52	0
140	-226.809567883844	560.685187180527	77	38	0
141	-226.977068056643	555.121894048527	64	62	1
142	-224.035380124638	548.536934413947	55	54	1
143	-219.664702771523	537.268675740808	70	67	0
144	-216.31179363979	526.959118701518	73	69	0
145	-212.463925561286	515.70660884399	61	46	1
146	-208.121091717097	503.511147606187	69	52	0
147	-205.702192147961	496.94194135908	66	53	0
148	-201.387227620522	483.819272151217	58	57	0
149	-194.653296485252	464.127408456057	80	58	0
150	-192.234350652259	457.558210609481	56	46	0
151	-187.424342274608	443.492603882216	73	57	0
152	-182.614299693902	429.4270031536	60	62	0
153	-178.299184629926	416.304359857924	62	55	1
154	-171.59292703151	395.685320936143	82	51	0
155	-166.782769844227	381.619740002789	67	45	0
156	-162.467549722351	368.497114521451	63	60	0
157	-160.571365441196	361.943670446053	70	62	0
158	-158.152300853806	355.374493899755	64	55	0
159	-151.417935519421	335.682705787942	66	54	0
160	-144.68350314803	315.990929435007	65	63	0
161	-139.873153268301	301.92538209632	64	56	1
162	-135.58565117314	287.875571298413	57	64	0
163	-131.27022459585	274.752980907448	72	52	0
164	-128.851058355707	268.183822660707	66	49	1
165	-124.535587873368	255.061239827424	61	61	0
166	-117.80088411452	235.36951050628	70	48	1
167	-112.962451137195	222.231212317012	70	58	1
168	-108.646877686202	209.108647301793	58	55	1
169	-106.750526281423	202.555230087601	58	41	1
170	-101.939903311024	188.489730142057	69	61	1
171	-97.1292461389094	174.424236197025	76	56	2
172	-92.813567633857	161.301688996144	59	67	0
173	-86.0785462296917	141.610015111975	74	57	0
174	-81.7627950744936	128.48748032935	75	57	0
175	-77.4470151735004	115.364950404502	66	47	0
176	-72.6083023169194	102.226702623069	70	48	0
177	-70.1889339301852	95.6575809819624	58	46	0
178	-68.2924633537768	89.1041829567403	64	54	3
179	-61.5571969417506	69.4125519115478	91	53	0
180	-56.7183756188024	56.2743239356205	91	58	1
181	-52.4024336898583	43.1518220892176	84	59	5
182	-48.0864630157012	30.0293251024559	107	88	7
183	-43.7704635962727	16.9068329734728	98	100	14
184	-37.034952179587	-2.78475523274392	190	172	15
185	-32.7188801118173	-15.9072349416092	182	166	12
186	-30.8222928676405	-22.4606142556295	210	180	11
187	-26.5340468670474	-36.5103025240824	139	114	9
188	-22.245770032343	-50.5599859319627	122	89	3
189	-17.4066719819093	-63.6981647061184	81	67	1
190	-10.6430269713746	-82.4624911351129	86	53	2
191	-6.29891628306359	-94.6577255669981	77	68	0
192	-1.45971207891125	-107.795884527266	67	55	0
193	3.37952401314396	-120.934037483297	65	48	2
194	8.21879199281102	-134.072184434161	70	61	0
195	13.0580918600317	-147.210325378925	58	48	0
196	15.4777537514456	-153.779393602163	75	70	0
197	20.8400378771476	-166.933236568235	56	55	0
198	29.1449991453555	-186.671842363663	55	62	0
199	35.0581657444127	-198.914160458371	57	48	0
200	38.0286888582632	-204.571708439849	56	51	0
201	43.9419079094077	-216.814013500698	75	55	0
202	49.8551623873063	-229.056309876032	71	50	1
203	56.2913976053242	-241.314304200001	70	50	1
204	66.1933728299919	-260.172737067565	63	67	0
205	69.6590856040712	-266.773182859644	66	65	0
206	73.152654433914	-272.44641002547	62	69	2
207	80.1119773182436	-284.720071119256	56	49	1
208	90.5649595157593	-302.666932662949	58	48	2
209	101.018032196851	-320.613767493516	45	54	0
210	104.483851366211	-327.214183646254	63	56	1
211	111.471195360937	-338.560575610958	58	62	0
212	121.952282764774	-355.580141267739	56	51	0
213	128.911889813375	-367.853719267063	73	64	0
214	132.377793137275	-374.454111699946	69	62	0
215	139.337462904165	-386.727671907283	55	48	0
216	149.790958635684	-404.674382075667	72	55	0
217	156.778556570353	-416.020696813241	68	59	1
218	163.738368417253	-428.294215472415	55	52	1
219	170.69822154328	-440.56772226654	59	59	0
220	177.685936925351	-451.914001360536	64	51	0
221	184.6458710109	-464.187484411523	70	44	0
222	191.605846375227	-476.460955594666	68	58	1
223	198.593679203826	-487.807199045084	53	53	0
224	206.104526193172	-499.169118793681	64	58	0
225	213.587601202715	-511.458240766078	77	58	0
226	220.547741413873	-523.731662746519	61	47	1
227	227.507922903344	-536.005072859116	79	50	0
228	234.468145671126	-548.278471106663	61	47	0
229	241.456216095947	-559.624641548842	67	61	1
230	248.416519821621	-571.898016052321	60	49	1
231	254.853878608614	-584.155696568079	61	56	1
232	261.319077556371	-595.486150902696	59	50	1
233	268.802489621507	-607.775171973743	61	43	0
234	276.285945894138	-620.064179399051	69	56	0
235	283.274251206487	-631.410278550349	67	61	1
236	290.26259460306	-642.756365812384	67	57	2
237	297.22318247793	-655.029657213017	70	57	0
238	304.183811630181	-667.302936744876	56	54	0
239	311.144482059521	-679.576204410754	81	60	0
240	318.105193766125	-691.849460207857	61	48	0
241	325.093733963033	-703.195488065481	61	74	0
242	332.054526625201	-715.468720117584	65	56	0
243	339.015360564284	-727.741940301843	67	55	1
244	346.004018202366	-739.087932512164	47	56	0
245	352.964933096839	-751.361128948629	79	51	1
246	359.925889267761	-763.63431351725	66	58	0
247	366.91466434591	-774.980270080268	62	57	0
248	373.903477507061	-786.326214754023	69	58	0
249	380.864554311091	-798.599363697693	64	47	0
250	387.825672391511	-810.872500772588	74	53	2
251	394.814602991857	-822.218409796245	79	49	0
252	401.775802026095	-834.491523123346	64	62	2
253	408.737042336317	-846.764624583535	66	57	0
254	415.726090375276	-858.110497958027	55	51	1
255	422.687411638908	-870.38357566949	67	42	0
256	429.648774178291	-882.656641512178	51	73	0
257	436.637939654815	-894.002479238436	58	58	0
258	443.599383147259	-906.275521332398	73	62	0
259	450.56086791493	-918.548551558517	78	59	0
260	457.027123370557	-929.878696409054	70	58	0
261	462.970385395049	-941.193174527958	61	41	1
262	468.418404287833	-951.564771822654	55	51	0
263	472.875894712808	-960.050618717447	63	55	0
264	475.792059935688	-967.562279871665	61	45	0
265	477.166889795044	-974.099758550525	62	53	0
266	478.046442997351	-979.694365769625	68	59	0
267	479.476784755185	-984.377410939895	66	52	0
268	482.008701252984	-987.237331409939	54	64	0
269	485.119156699977	-988.258471538313	62	63	0
270	488.257363306126	-988.352393095382	60	65	0
271	490.928033960925	-986.576226658188	69	56	0
272	492.085098453099	-982.898667333648	63	55	0
273	492.196094549203	-979.18980194442	75	50	0
274	490.737992046401	-975.433977439068	58	59	0
275	487.710794988263	-971.631192180328	47	46	0
276	484.18832224037	-966.88553449139	66	52	1
277	480.693609067297	-961.212657487951	72	46	0
278	477.226657861785	-954.612561187707	73	66	0
279	472.741412030242	-947.053935050033	79	46	0
280	468.283937025291	-938.568087695166	62	62	1
281	463.331208575983	-929.139362666756	59	52	1
282	457.855476585799	-919.694974449463	60	52	1
283	452.407527697564	-909.323362614959	66	55	0
284	445.941318400437	-897.993210021406	61	46	0
285	438.952122192073	-886.647387720644	77	55	0
286	431.962964065897	-875.301553528756	68	57	0
287	425.001608452934	-863.028491202742	83	63	0
288	418.040294115723	-850.755417007953	64	54	0
289	411.079021054145	-838.482330944389	65	57	0
290	404.117789268377	-826.20923301205	72	54	1
291	396.605814211478	-814.847674726509	67	59	0
292	389.121652585047	-802.558886583894	82	48	0
293	381.637535164773	-790.270084794611	57	54	0
294	374.153461950307	-777.981269358657	61	46	0
295	367.192440804851	-765.70810864307	64	56	0
296	360.231460935727	-753.434936061502	78	50	0
297	353.270522343286	-741.161751610227	59	57	0
298	346.309625027294	-728.88855529204	66	55	0
299	338.825766982918	-716.599675306119	55	47	0
300	331.314167273522	-705.237997767515	60	68	0
301	324.353395118669	-692.964764119126	54	62	0
302	317.392664240848	-680.691518602893	58	57	1
303	310.40418397676	-669.345477277413	68	47	0
304	303.443534055143	-657.07220801618	63	58	0
305	296.482925410615	-644.798926887102	57	58	0
306	289.494562588923	-633.452849913388	66	37	0
307	282.534034900949	-621.179545040242	66	54	0
308	275.573548490822	-608.906228295527	70	68	1
309	268.613103358075	-596.632899688557	57	46	1
310	261.652699503058	-584.359559212811	71	52	0
311	254.664533483505	-573.013422840275	54	52	0
312	247.704210586264	-560.740058617666	81	68	0
313	240.743928966695	-548.466682530008	57	49	0
314	233.755880391516	-537.1205105111	70	53	0
315	226.795679730247	-524.84711067751	58	53	0
316	219.835520347289	-512.57369897794	58	62	0
317	212.875402242469	-500.300275410526	58	69	0
318	205.915325416136	-488.026839978062	89	48	0
319	198.927473646763	-476.680608560331	73	51	0
320	191.967477779428	-464.40714938473	75	54	0
321	185.007523190987	-452.133678339422	59	61	1
322	178.01978886791	-440.787411277182	55	40	0
323	171.059915238817	-428.5139164906	65	56	0
324	163.57711671677	-416.22471645847	72	50	1
325	156.066536375438	-404.862718593329	81	54	0
326	149.106787914585	-392.5891864812	68	61	0
327	142.147080733033	-380.315642504022	77	49	0
328	135.159584011009	-368.969302436337	69	52	0
329	128.199957789911	-356.695734716021	60	51	0
330	121.240372848522	-344.422155131586	71	46	0
331	114.252993575064	-333.075779422186	46	36	2
332	107.293489594769	-320.802176093683	60	46	0
333	100.334026894416	-308.528560900129	64	57	0
334	93.3746054740041	-296.254933838733	68	62	2
335	86.4152253333596	-283.981294914149	60	49	0
336	79.4280428732163	-272.634859811515	68	52	1
337	72.4687436947715	-260.361197144724	53	54	1
338	66.0324319107458	-248.103228067048	67	38	0
339	59.5961584789329	-235.845248776488	66	41	0
340	53.1599233996239	-223.587259273045	75	62	0
341	47.2466683971579	-211.344967331737	62	54	1
342	41.3334488212131	-199.102666705847	60	56	1
343	35.4202646719641	-186.860357391648	72	54	0
344	29.5349711074377	-173.690823770128	54	40	1
345	23.6497157226549	-160.521281475201	69	50	0
346	18.2595747933374	-148.294657487422	72	51	1
347	13.3923990960466	-136.083738184534	75	46	0
348	8.55311308603268	-122.945597269572	73	63	1
349	3.71385896363063	-109.807450348511	65	57	1
350	-1.12536327115959	-96.669297424145	71	60	2
351	-5.44162717618747	-83.5468528205529	67	78	3
352	-9.75786233675899	-70.4244033591822	74	59	1
353	-14.596992052102	-57.2862336281687	86	93	2
354	-18.9131681520375	-44.1637739045545	93	82	3
355	-23.2293155069929	-31.0413093240932	157	130	14
356	-27.545434116968	-17.9188398839906	243	207	17
357	-31.8615239821374	-4.79636558424681	208	224	17
358	-36.7005005454994	8.34183175303042	108	180	14
359	-41.0165313494508	21.4643163122237	90	101	11
360	-45.3325334080146	34.5868057329208	86	49	1
361	-50.1714174504159	47.7250198749825	77	61	2
362	-54.4873604474706	60.8475195523351	51	56	0
363	-58.8032746993122	73.9700240902603	76	47	0
364	-63.1191602057079	87.0925334868953	61	58	1
365	-67.4350169665413	100.215047740377	57	51	0
366	-71.7508449819288	113.337566856295	70	67	1
367	-75.5437429494923	126.444367718883	75	73	0
368	-79.8595150446636	139.56689601019	66	66	0
369	-84.1752583941561	152.689429160208	65	54	0
370	-88.4909729979117	165.811967168935	65	55	1
371	-92.806658855814	178.934510037303	77	40	0
372	-97.1223159677465	192.057057762519	71	56	0
373	-101.960836209182	205.195336706936	74	55	0
374	-106.276434257976	218.317894692533	56	52	1
375	-110.592003560625	231.440457534976	72	51	0
376	-114.907544117304	244.563025237992	58	53	2
377	-119.223055927665	257.68559780065	78	44	0
378	-124.061423010426	270.823904346675	60	51	0
379	-128.376875757007	283.946487165987	71	62	0
380	-132.692299757095	297.06907484401	61	53	1
381	-137.007695010689	310.191667380743	71	63	0
382	-141.323061517905	323.314264776185	61	51	0
383	-146.161275440361	336.452598923817	69	49	0
384	-150.4765828831	349.575206577778	78	66	1
385	-154.791861579171	362.697819090448	67	55	0
386	-159.629982975719	375.836170041002	59	45	0
387	-163.94520260673	388.95879281126	62	64	1
388	-168.260393491073	402.081420437433	77	59	0
389	-173.098422361247	415.21978819184	54	54	0
390	-177.413554180413	428.342426076531	51	55	1
391	-181.728657252446	441.465068820864	65	56	0
392	-186.043731577287	454.587716421112	58	54	0
393	-190.358777154877	467.710368881002	72	65	1
394	-195.196652861079	480.848764235154	66	63	0
395	-199.511639372737	493.971426951699	63	52	1
396	-203.85450843611	506.166878980584	64	59	1
397	-207.702408675686	517.4193806611	88	59	0
398	-211.055346911016	527.728930553421	62	50	0
399	-213.913329280796	537.0955273984	75	54	1
400	-215.781424313609	544.576213887893	74	52	0
401	-216.631725758489	551.09820413962	60	45	1
402	-215.941389249638	556.645756741986	61	58	0
403	-214.784033133823	560.323137748986	59	53	0
404	-214.149527658359	564.016259508207	74	56	1
405	-214.588634102314	566.813646744937	66	65	1
406	-216.101350811077	568.715299800038	75	43	1
407	-218.659762389085	570.648435355164	56	50	0
408	-221.796851049818	570.742882725783	71	64	0
409	-225.017688861	568.05568573717	72	56	0
410	-227.220749924483	564.409791319631	76	56	0
411	-227.360334022553	559.773713693023	67	47	0
412	-225.959284527693	554.163194621913	82	54	0
413	-223.512529342261	548.521192795597	76	52	1
414	-220.598746273143	541.009020170197	59	48	1
415	-217.740781277127	531.642418651842	71	59	0
416	-214.359948649944	522.2600788204	47	69	0
417	-210.484157789266	511.934786410071	50	53	0
418	-206.664170565142	499.755066784099	58	41	0
419	-202.872070501267	486.648135464638	78	52	0
420	-198.557085069944	473.525469494052	59	53	0
421	-193.719209557807	460.387070496567	55	49	0
422	-189.404165060783	447.264414784499	74	65	1
423	-185.089091816568	434.141763929278	70	59	0
424	-180.279029240017	420.076166196726	68	49	0
425	-175.468932460411	406.010574464686	66	64	0
426	-171.153767745767	392.887939264998	70	61	1
427	-166.83857428428	379.765308924951	69	49	1
428	-162.000479518028	366.626949527301	60	47	0
429	-157.68522699154	353.504329443909	63	56	1
430	-153.39784469275	339.454498676583	70	57	0
431	-148.587554062135	325.388940536417	75	51	0
432	-144.27221163793	312.266335567459	69	38	0
433	-139.956840466999	299.143735457212	81	61	0
434	-135.118558339542	286.005409659818	57	58	0
435	-130.280244322261	272.867089867592	69	55	0
436	-125.992676144175	258.817289863713	74	61	0
437	-121.705077130173	244.767494719476	72	43	1
438	-116.866668278526	231.629191725515	70	65	1
439	-112.028227537579	218.490894735791	60	66	0
440	-107.712646771281	205.368330796249	57	57	0
441	-103.397037259012	192.245771718211	60	68	0
442	-98.5585039941943	179.107491530478	73	58	0
443	-93.7478234595037	165.04200178571	47	56	1
444	-89.460007097281	150.992242804728	60	58	1
445	-85.1442773726885	137.869704241864	72	56	2
446	-80.3056173860678	124.731446856633	72	56	0
447	-75.989828598802	111.608918553218	66	40	0
448	-71.6740110659157	98.4863951066509	57	65	0
449	-66.8352585568209	85.3481545271352	69	66	0
450	-62.5193819616688	72.22564134188	66	60	0
451	-58.2034766214201	59.1031330153346	73	57	0
452	-53.3646315907245	45.9649092378095	91	71	3
453	-49.0486671885592	32.8424111707136	98	68	3
454	-44.7326740410062	19.7199179613963	110	84	5
455	-39.8937364891754	6.58171099144965	144	128	7
456	-35.5776842801133	-6.54077195748687	190	177	14
457	-31.2616033263039	-19.6632500467822	229	205	13
458	-26.9454936276306	-32.7857232773677	158	145	5
459	-22.6293551837443	-45.9081916483119	120	100	2
460	-18.3131879950524	-59.0306551586837	92	81	2
461	-13.9969920615549	-72.1531138122082	83	55	0
462	-9.68076738336822	-85.2755676042289	71	60	0
463	-5.36451396055054	-98.3980165375397	51	72	0
464	-0.525301993009634	-111.536174300127	59	59	0
465	4.31394186237594	-124.674326058477	82	62	0
466	9.15321760514053	-137.812471812591	74	54	0
467	14.5154597529327	-150.966323374771	51	65	0
468	19.8777369333548	-164.120167660527	62	51	0
469	25.2679051890154	-176.346789068542	67	50	0
470	31.1810449615587	-188.58911293745	69	51	0
471	37.0663668686757	-201.758643737063	70	59	0
472	42.9795788697083	-214.000950239599	68	55	0
473	48.8928262970294	-226.243248055689	53	61	0
474	54.806109150988	-238.485537185334	66	62	1
475	61.2423738708603	-250.743523654528	65	55	0
476	67.6786769431201	-263.00149991177	58	49	0
477	74.1150183674763	-275.259465955198	69	53	0
478	81.0743489753222	-287.533125365153	71	58	1
479	88.0337208632845	-299.806772910058	60	57	0
480	94.9931340313051	-312.080408588983	76	55	1
481	102.503381907998	-323.44251763355	61	46	0
482	109.985834081715	-335.731828736141	52	50	1
483	116.94537242013	-348.005427092314	69	58	0
484	123.9327853375	-359.35179783497	61	40	0
485	130.892404636834	-371.625372450799	67	54	0
486	137.852065215644	-383.898935196921	63	52	1
487	144.839595581463	-395.245270298794	62	44	1
488	151.799337120785	-407.518809303641	74	45	0
489	158.75911993935	-419.792336441576	72	60	1
490	165.74676775292	-431.138635899872	76	53	0
491	172.706631531299	-443.412139296532	60	63	0
492	179.666536588687	-455.685630823486	66	41	0
493	186.654301849136	-467.031894639134	70	49	0
494	193.642105194915	-478.378146564588	59	58	1
495	200.602130892163	-490.651602472179	56	46	1
496	207.562197867839	-502.925046516582	70	60	1
497	214.550118659448	-514.271262797527	59	49	0
498	222.033245937491	-526.560369321145	84	59	1
499	229.516417423845	-538.849462199956	69	58	0
500	236.504458366428	-550.195641119033	65	57	1
501	243.4647314662	-562.469024090096	81	49	0
502	250.425045844109	-574.742395194247	65	64	0
503	260.879495772591	-592.68882161472	58	63	0
504	267.839912546042	-604.962163046002	73	68	0
505	271.334036179644	-610.635221318342	56	64	0
506	278.322312010161	-621.981328946538	67	56	0
507	285.282829580305	-634.254640692845	55	57	0
508	292.243388428062	-646.527940573171	65	66	0
509	299.231781701499	-657.874012553133	65	57	1
510	306.192421505519	-670.147288687527	70	53	0
511	313.153102586919	-682.420552954078	60	48	1
512	320.141613302229	-693.766589289531	60	73	0
513	327.102375339717	-706.039829809219	71	54	1
514	334.063178653771	-718.313058462925	56	57	1
515	341.051806810312	-729.659059150144	71	67	1
516	348.040473050147	-741.005047947168	51	46	1
517	355.001396998414	-753.278240974993	75	44	0
518	361.962362223421	-765.551422134042	54	53	0
519	368.951145903324	-776.897375283763	60	48	0
520	375.912192082906	-789.17053269688	64	51	0
521	382.873279538646	-801.443678241223	53	55	1
522	393.356645499007	-818.462550032884	57	64	1
523	400.345603742637	-829.808449695818	62	59	0
524	403.812327948341	-836.408611269668	66	55	0
525	410.773577312299	-848.68170931749	71	50	0
526	417.734867952007	-860.954795500264	49	50	0
527	424.696199867351	-873.22786981333	69	52	0
528	431.685335863323	-884.573716015555	66	50	0
529	442.141350849415	-902.519679281861	64	54	2
530	449.102824832022	-914.792712038383	74	57	1
531	452.046671851363	-921.377174264751	59	54	0
532	460.989294423198	-937.421682786196	68	63	0
533	468.941434334556	-951.580427643843	63	48	1
534	470.894785588142	-956.279131812043	74	63	1
535	473.810944450728	-963.790794412605	63	56	0
536	476.727114236972	-971.302454847842	66	48	0
537	477.166889795044	-974.099758550525	59	50	0
538	478.046442997351	-979.694365769625	71	55	0
539	481.541169416741	-985.367244610563	62	55	0
540	484.596122269344	-988.242817724124	56	62	0
541	486.165225564619	-988.28977897577	71	53	0
542	490.432749085478	-985.633357205428	72	51	0
543	492.663630048162	-981.05988755729	61	53	1
544	492.196094549203	-979.189801943488	71	51	1
545	489.719675889181	-974.475454711355	82	62	0
546	485.234385967196	-966.916842224076	66	55	0
547	481.216640253842	-961.228311815299	62	42	0
548	477.226657861785	-954.612561187707	67	65	0
549	475.245547879254	-950.841076255776	71	53	0
550	470.788063692569	-942.355231625028	63	50	0
551	463.826480399759	-930.082235442474	62	41	0
552	458.846015697112	-921.580721271224	75	57	0
553	456.369669620704	-916.866353766061	65	51	0
554	450.893969718716	-907.421956221573	57	54	0
555	442.446715535945	-892.320300357416	58	51	0
556	439.475144480763	-886.663047192618	70	62	0
557	432.981243329064	-876.260090385564	64	64	0
558	423.020590113185	-859.256980859675	70	45	1
559	419.553816754429	-852.656835434027	61	55	0
560	412.564768816985	-841.310968147591	57	59	0
561	405.575758962368	-829.965088968165	58	55	0
562	398.091543605144	-817.676317197271	61	50	1
563	387.140695936861	-798.787358811125	70	60	1
564	383.674030538648	-792.187182880007	81	60	0
565	376.712957598618	-779.914038301446	63	43	0
566	366.257536634512	-761.967907254584	62	53	0
567	362.76315685478	-756.294929681346	79	54	0
568	355.279200872232	-744.006079713814	48	45	1
569	344.328742778569	-725.11700670328	69	58	1
570	337.367898989236	-712.843795128167	58	50	1
571	333.873599919665	-707.170792941004	63	54	1
572	330.379310370714	-701.497787777334	63	52	0
573	319.924287348404	-683.551538385451	74	51	0
574	309.46935480315	-665.605262272991	72	45	1
575	305.975133496162	-659.932236316614	66	52	0
576	299.014512735128	-647.65895944275	69	76	0
577	288.55976114457	-629.712629895657	66	53	1
578	281.599242778029	-617.439323347993	75	53	0
579	278.132898116426	-610.839057619683	59	57	0
580	271.172442465264	-598.565733276308	61	51	0
581	260.71793534403	-580.619332503527	73	56	1
582	257.223852117022	-574.946264966391	50	63	1
583	250.263518701133	-562.672905012965	78	54	0
584	239.809192537388	-544.72645080369	64	52	1
585	232.821153049474	-533.380277113989	68	36	0
586	225.337983028148	-521.091189833358	64	59	0
587	217.854857215425	-508.802088909782	56	53	1
588	210.866937878309	-497.45587785542	51	47	0
589	207.372992491524	-491.782767870463	59	56	0
590	203.906871704326	-485.182439023629	53	52	1
591	193.452941102732	-467.235866463743	57	52	0
592	182.999100981688	-449.289267187007	62	51	0
593	179.533054828586	-442.688917592168	85	46	0
594	176.039198324375	-437.015780878253	59	38	1
595	165.062543293519	-419.05344388634	74	56	1
596	157.57977945474	-406.764232935384	68	53	0
597	150.592196120706	-395.417919176631	75	53	0
598	140.138722206815	-377.471210462973	66	49	0
599	133.179066957149	-365.197651221417	63	55	0
600	126.191620114318	-353.851295875385	61	47	1
601	119.232045825513	-341.577712891623	51	51	1
602	112.272512816242	-329.30411804188	60	55	0
603	105.313021086913	-317.030511326157	62	63	0
604	98.3535706373514	-304.756892746314	85	55	0
605	91.3663206069614	-293.410478005186	54	52	0
606	84.4069511191337	-281.136835682206	68	67	0
607	77.4476229114807	-268.863181493245	71	59	0
608	70.4604903315776	-257.516731112264	68	47	2
609	64.0241888615419	-245.258758882061	66	50	2
610	57.5879257438355	-233.000776440836	75	48	0
611	51.1517009785748	-220.742783785798	70	50	1
612	45.2384559514467	-208.500488939695	56	44	1
613	39.3252463508979	-196.258185406215	69	60	2
614	33.4399264147505	-183.088657565415	67	74	0
615	27.5546446583467	-169.919121048413	56	52	1
616	22.1923362834495	-156.765286738984	72	55	2
617	17.3529965712223	-143.627156642266	66	50	1
618	12.4858295546728	-131.416236147285	55	63	1
619	7.61869211902376	-119.205309641548	57	50	0
620	2.77944575989386	-106.067161522806	66	40	2
621	-2.05976871150779	-92.9290073998272	79	49	1
622	-6.37602530163713	-79.8065617177635	73	68	2
623	-10.6922531471355	-66.68411117699	85	64	2
624	-15.5313750991481	-53.5459402482957	81	75	4
625	-19.8475438838941	-40.4234794471413	101	96	7
626	-24.1636839238927	-27.3010137863457	174	175	10
627	-29.002713355876	-14.1628260510042	248	210	16
628	-33.3187943349476	-1.04035013075918	172	236	14
629	-37.1119315737742	12.0664123510942	126	173	13
630	-41.4279566336772	25.1888974476606	94	92	5
631	-46.2668648011168	38.3271067859605	70	57	3
632	-50.5828307996271	51.449602141045	75	62	1
633	-54.8987680525752	64.5721023576334	61	73	1
634	-59.7375836986466	77.7103284988552	65	48	0
635	-64.0534618897946	90.8328389748931	62	68	1
636	-68.369311335322	103.95535430871	76	57	0
637	-72.6851320354617	117.077874503098	65	60	0
638	-77.0009239899809	130.200399554335	73	51	0
639	-81.3166871989379	143.322929466143	63	64	0
640	-85.632421661925	156.445464236662	55	43	0
641	-89.9481273791753	169.56800386589	61	56	0
642	-94.2638043506886	182.690548353828	61	50	0
643	-99.1023455733666	195.828823697753	86	49	0
644	-103.417963481741	208.951378446072	60	54	0
645	-107.733552644029	222.073938050307	56	48	0
646	-112.572001343011	235.212230199948	46	61	0
647	-117.410418152402	248.350528352894	75	53	0
648	-121.7259179338	261.473103615455	63	43	0
649	-126.041388969054	274.595683738589	57	55	0
650	-130.35683125793	287.71826871857	76	52	0
651	-134.672244800255	300.840858558193	69	48	0
652	-138.987629596028	313.963453256525	59	48	0
653	-143.302985645423	327.086052812636	61	34	0
654	-148.141188659647	340.224389367737	78	54	0
655	-152.456485644623	353.346999181435	69	50	1
656	-156.771753882815	366.469613852911	56	68	0
657	-161.609864371014	379.607967211865	71	48	0
658	-165.925073544378	392.730592140928	65	50	0
659	-170.240253970667	405.853221929632	62	70	0
660	-174.55540564988	418.975856577046	62	33	0
661	-178.870528582192	432.098496082239	64	43	0
662	-183.185622767487	445.22114044521	66	54	2
663	-187.500688205531	458.343789666891	64	43	0
664	-191.815724896209	471.466443748213	61	43	0
665	-196.130732839752	484.58910268452	48	61	1
666	-200.968568891054	497.727505237795	53	63	0
667	-205.311429413443	509.922958886251	67	55	0
668	-208.636467858625	521.159722226672	70	45	0
669	-211.494460719754	530.526317271404	64	53	0
670	-213.88541554648	538.022742942907	70	57	0
671	-215.753510110604	545.503429434262	60	66	0
672	-216.631725758489	551.09820413962	82	52	0
673	-216.492153501837	555.734281904995	59	51	0
674	-215.829731829057	560.354618987069	67	45	1
675	-214.700290708512	563.104784454219	66	58	0
676	-214.616548257996	565.886431168765	62	56	1
677	-216.101350811077	568.715299800038	61	67	1
678	-218.659762389085	570.648435355164	55	61	0
679	-221.796851049818	570.742882725783	67	45	1
680	-224.989772468107	568.982901277021	72	74	0
681	-227.164916265698	566.26422237698	55	64	0
682	-227.304500391765	561.628144741058	62	64	0
683	-226.426301484462	556.033367585391	58	65	3
684	-224.502398681187	550.407107137144	60	68	1
685	-222.083554712706	543.83789068833	76	49	2
686	-219.197680332756	535.398503616452	71	47	1
687	-215.816854310222	526.016162523068	61	51	1
688	-212.436012337566	516.63382436987	62	48	1
689	-208.560210994852	506.308533882722	61	53	2
690	-204.740212362551	494.128816174343	61	46	0
691	-200.425241562771	481.006148046814	72	45	0
692	-196.110242015508	467.883484777063	78	43	0
693	-191.795213720994	454.760826365091	72	52	1
694	-186.957293100131	441.622435770929	62	51	0
695	-182.14724652021	427.556835642084	72	60	0
696	-177.86003268382	413.506977350451	73	50	0
697	-173.544884171686	400.384339450859	65	52	0
698	-168.706836823374	387.245971656404	65	54	0
699	-163.868757584947	374.107609865256	71	45	0
700	-159.553519689653	360.984987623058	56	51	0
701	-155.266152490571	346.935154696926	63	59	1
702	-150.45587785641	332.869594160467	61	46	1
703	-145.617671891989	319.731255169027	70	49	0
704	-141.302313781052	306.608653442934	61	55	0
705	-136.986926923448	293.486056572758	59	53	0
706	-132.699405317078	279.43624901399	79	53	0
707	-128.411852875142	265.386446313001	79	59	0
708	-123.573491440562	252.24813491758	77	57	0
709	-119.257985939737	239.125558023341	72	67	0
710	-114.94245169271	226.002985986881	55	48	1
711	-110.10399773391	212.864691397175	75	43	0
712	-105.265511885693	199.726402810775	61	53	1
713	-100.97777461278	185.676630873233	63	51	0
714	-96.690006504301	171.626863796264	68	50	0
715	-91.8514258229407	158.488592007197	60	60	0
716	-87.5357122999267	145.366050746292	67	64	0
717	-83.219970031234	132.243514342234	61	54	0
718	-78.3812968271086	119.105259357952	68	42	0
719	-74.0654954959173	105.982733213343	59	65	1
720	-69.7775442419806	91.9329963652417	53	62	1
721	-64.9666550261318	77.867542614229	74	56	0
722	-60.650763800717	64.7450315868482	68	76	1
723	-56.334843829798	51.6225254181772	81	55	3
724	-52.0188951137825	38.5000241091475	76	66	2
725	-47.7029176523793	25.3775276588276	100	85	3
726	-42.8639964619069	12.2393170781434	145	125	8
727	-38.0250433832407	-0.898887497372925	167	152	9
728	-33.708976544207	-14.021368288435	214	204	15
729	-29.9158006581129	-27.1281269174069	191	176	13
730	-25.5996779002016	-40.2505985293537	127	130	9
731	-21.2835263974848	-53.3730652825907	96	90	1
732	-16.9673461496714	-66.4955271780491	64	76	2
733	-12.1282111749169	-79.633699350059	81	68	1
734	-7.81197186664212	-92.7561509851366	69	46	1
735	-2.97277468827087	-105.89431175217	85	57	0
736	2.38938507647254	-119.0481798416	61	63	0
737	7.22864760243101	-132.186327995732	62	61	0
738	12.0679420160595	-145.324470145628	69	47	1
739	17.4580616164603	-157.551102144644	78	54	0
740	22.8482137195533	-169.777726857923	63	61	1
741	27.6876046300749	-182.915849779733	66	42	0
742	33.0499673390877	-196.069676204585	63	49	1
743	38.96315938927	-208.311988518573	49	57	0
744	44.8763868660317	-220.554292145185	71	51	1
745	51.2847441069316	-233.739509968087	76	66	0
746	57.7209911488462	-245.997501955368	58	63	0
747	64.1572765431483	-258.255483728833	72	51	0
748	71.1165490924031	-270.529160097241	74	56	0
749	78.0758629221236	-282.802824597806	61	64	0
750	85.0352180319023	-295.07647723332	68	49	1
751	92.0224550174316	-306.422902311198	75	57	0
752	98.9818910890026	-318.696531204507	61	48	0
753	105.941368440515	-330.970148233697	55	59	1
754	112.928722875775	-342.316537668929	65	55	0
755	119.888281188556	-354.590130955912	63	60	0
756	126.847880780871	-366.863712375052	57	65	0
757	134.358314314857	-378.225763188675	71	47	0
758	141.84095944796	-390.515016106889	69	50	0
759	148.800684209331	-402.788560204208	78	55	1
760	155.788276247389	-414.134876634926	72	54	1
761	162.748081969214	-426.408396988176	50	53	0
762	169.707928969874	-438.681905477308	63	57	0
763	176.695638455159	-450.028186266311	65	43	0
764	183.655566415458	-462.301671009511	91	54	0
765	190.615535654651	-474.575143887661	68	47	0
766	197.603362586698	-485.921389033087	65	36	0
767	204.591227603611	-497.267622290179	63	54	0
768	211.551317482255	-509.541059545241	74	45	2
769	218.511448639154	-521.814484934323	71	58	0
770	225.471621074539	-534.087898457423	67	58	1
771	232.431834788178	-546.36130011268	76	43	1
772	239.419896610663	-557.707473970018	59	46	0
773	246.380191282195	-569.980851881206	72	38	0
774	253.340527231747	-582.254217925481	70	40	0
775	260.328706498782	-593.60035613738	68	52	1
776	267.289123405528	-605.873698437586	65	58	0
777	274.249581590237	-618.147028869018	58	54	0
778	281.237878300599	-629.493131435476	64	51	1
779	288.198417442269	-641.76643812377	70	41	0
780	295.158997861203	-654.039732942358	65	49	0
781	302.670407921134	-665.401476156898	84	57	1
782	310.154068133386	-677.690421747975	67	51	0
783	317.114773714973	-689.963679239154	66	53	1
784	324.103308015387	-701.309708792716	69	58	0
785	331.091880399501	-712.655726457946	57	59	0
786	338.052706615767	-724.928948323242	73	53	0
787	345.01357410854	-737.202158321626	70	53	2
788	352.002263933362	-748.548140338622	60	56	0
789	358.963212381583	-760.821326591074	53	56	2
790	365.924202106136	-773.094500975683	69	61	1
791	372.913009370968	-784.440447343513	66	59	0
792	379.874080050213	-796.713597980328	63	55	0
793	386.835192005616	-808.986736748368	64	57	0
794	393.8241167097	-820.332647469826	76	56	0
795	400.813079496613	-831.678546296433	54	69	0
796	407.774312084191	-843.95164943859	73	53	0
797	414.735585947288	-856.224740713835	69	44	0
798	421.724666172406	-867.570603893138	76	55	1
799	428.686020989146	-879.843671418726	70	63	0
800	435.647417081287	-892.11672707554	57	47	1
801	442.636614743795	-903.462554605678	63	44	0
802	449.102824832022	-914.792712038383	57	55	0
803	455.073800732207	-925.179985486902	63	62	0
804	460.521778431546	-935.551593414508	58	46	1
805	465.474509256484	-944.980321547948	64	48	1
806	469.93198639917	-953.466171698645	55	44	1
807	473.343419352488	-961.920706593432	48	56	1
808	475.764307304227	-968.489496176131	54	45	1
809	477.166889795044	-974.099758550525	60	50	0
810	478.074195037596	-978.767149468884	72	54	0
811	479.532288141374	-982.522978339344	66	56	0
812	482.064203506859	-985.382898795418	64	43	1
813	485.146907153365	-987.331255223602	68	65	0
814	488.285113090184	-987.425176769495	70	49	0
815	490.983532427403	-984.721793983132	64	55	0
816	492.635881137103	-981.98710390646	69	51	0
817	492.719127878663	-979.205454859883	53	33	0
818	491.261024926614	-975.449630536139	63	59	1
819	489.279892274819	-971.678152389824	68	52	0
820	486.747980984976	-968.81823603902	69	51	1
821	483.720792308333	-965.015447862446	70	45	1
822	480.749112369434	-959.358224825934	45	49	0
823	477.777440598875	-953.700999615714	71	42	0
824	474.310500524531	-947.100900785066	74	54	0
825	467.844172401528	-935.770782840438	66	45	0
826	460.35958239797	-923.48212474864	78	48	0
827	457.360207370541	-918.752100950107	64	47	0
828	454.360839142464	-914.022074964829	64	49	0
829	445.390535006009	-898.904767620377	67	36	2
830	439.419622231566	-888.517479726113	49	57	0
831	432.458222280664	-876.244430116378	72	51	0
832	421.479298281251	-858.282779943198	62	55	0
833	413.994984743535	-845.994037258439	62	59	1
834	410.528236774087	-839.393884195946	65	50	0
835	403.567004854791	-827.120785396546	53	48	0
836	393.139120234526	-808.247506845742	64	61	0
837	389.672437376459	-801.647336003371	67	49	0
838	385.654980833235	-795.958712345921	69	41	1
839	378.143110486737	-784.597120367922	72	50	2
840	367.687671121676	-766.650993100367	58	63	0
841	357.260102174536	-747.777622977272	64	56	0
842	353.793527277943	-741.17742163036	64	47	0
843	350.299181956972	-735.504433445632	74	38	0
844	339.320984937309	-717.542563211173	65	56	0
845	331.837167924677	-705.253670488484	84	63	0
846	324.876394305262	-692.980437698774	54	54	0
847	314.421416394238	-675.03417429328	74	50	0
848	310.92718034616	-669.36115257442	54	57	0
849	303.96652895998	-657.087884170003	68	71	0
850	297.005918851122	-644.814603897743	59	58	1
851	293.511732003244	-639.141567328013	59	40	1
852	286.523386870685	-627.795485269278	62	56	0
853	276.068739112816	-609.849123886786	70	53	0
854	269.108290917764	-597.575796124525	60	58	1
855	265.614181833458	-591.902735787444	64	48	0
856	255.159715032321	-573.956320969388	63	46	0
857	244.733144433936	-555.082663480192	67	50	0
858	237.772881190001	-542.809282311238	67	54	0
859	234.278860986466	-537.136195245199	61	59	0
860	230.784850304131	-531.463105206378	65	61	0
861	223.824668018555	-519.189700294286	66	63	0
862	213.370565530262	-501.24317862466	68	51	1
863	206.382671132043	-489.896959929727	58	48	0
864	199.422630923509	-477.62351346761	70	50	1
865	192.462631993636	-465.350055137649	58	55	0
866	185.502674342424	-453.076584940776	56	54	0
867	178.542757970106	-440.803102877922	85	47	0
868	175.048904414056	-435.129965318367	66	46	0
869	168.089049161004	-422.856465450488	70	63	1
870	161.129235187022	-410.582953716628	74	60	0
871	154.14163600083	-399.236645924859	63	61	0
872	143.688137516729	-381.289946155623	70	61	0
873	136.728465622757	-369.016392874531	57	55	0
874	129.768835008203	-356.742827727459	62	54	0
875	122.809245673183	-344.469250714406	57	54	0
876	118.792592313606	-338.780366740189	71	57	0
877	107.816444384633	-320.817876401357	57	56	0
878	97.3633438703837	-302.871058305725	53	41	0
879	93.8697170427768	-297.197851574048	62	50	0
880	86.9103338395362	-284.924213495106	59	50	0
881	76.4574142922065	-266.977341970429	76	61	0
882	72.9638461897848	-261.304117418826	66	49	0
883	66.527531455562	-249.046149128117	63	48	1
884	57.1485276526655	-230.203422981314	72	57	1
885	50.7123088109074	-217.945429559797	73	78	1
886	44.276128321595	-205.687425922602	82	47	1
887	41.3334488212131	-199.102666705847	64	65	0
888	35.4202646719641	-186.860357391648	75	46	1
889	27.0874193462078	-168.048979599029	47	60	0
890	24.667730715184	-161.479918304831	56	56	0
891	19.305443175952	-148.326080034487	47	54	0
892	11.5235434695496	-128.603165083565	54	69	0
893	9.10390424175421	-122.03409417998	70	56	0
894	6.65641241095727	-116.392237376422	55	56	0
895	1.78931093314895	-104.181303660385	62	52	2
896	-4.94656408106675	-84.489782685414	82	69	5
897	-9.26280185574433	-71.3673337623477	77	58	2
898	-14.1019342978834	-58.2291646329686	92	84	1
899	-18.9410348522943	-45.0909894993529	93	81	3
900	-20.8097849511541	-37.6104003405198	122	113	5
901	-26.9946468526032	-17.0073413224891	242	209	11
902	-31.3107372455415	-3.88486756384373	250	249	15
903	-35.6267988934414	9.23761105258018	140	177	11
904	-39.9428317963611	22.3600945295766	116	89	7
905	-44.8096211070078	34.5710864719003	86	69	5
906	-51.5729022072046	53.3354733418673	73	46	0
907	-55.8888342314749	66.4579746378586	69	55	0
908	-60.2047375104739	79.5804807925597	63	68	0
909	-62.10122530628	86.1338749881834	71	69	1
910	-66.91211252223	100.199325712398	87	51	0
911	-73.6194172553369	120.818182390183	59	47	0
912	-77.4123014889774	133.924985171296	64	54	0
913	-81.7559408396482	146.120300039649	50	57	0
914	-86.6224510145839	158.331344202161	78	58	0
915	-90.9381515031564	171.453884912655	59	57	0
916	-92.8345434028888	178.007294458337	57	64	1
917	-97.1502015581937	191.129842186347	69	61	0
918	-103.85719328199	211.748751768842	62	65	0
919	-106.248546466755	219.245110266842	53	55	0
920	-110.564114726149	232.367673110217	52	44	0
921	-116.775970084011	252.043662351556	56	44	1
922	-121.119358650467	264.23902149871	64	54	0
923	-125.98560389952	276.450114874169	66	31	0
924	-128.404768873297	283.019271597266	68	64	0
925	-130.301044101827	289.572699852288	59	63	0
926	-137.035590213665	309.264451814815	75	51	1
927	-141.873835608829	322.402780565433	72	66	2
928	-146.18917284155	335.525383362547	53	57	0
929	-150.504481327604	348.647991015576	67	66	0
930	-154.79186157923	362.697819090448	62	48	1
931	-159.079210994591	376.747652022168	71	56	2
932	-163.394431153662	389.870274249464	58	48	0
933	-170.128641195828	409.562084157951	67	49	2
934	-174.966654538002	422.700454305857	48	54	0
935	-177.38564925018	429.269641630352	47	68	0
936	-181.700751278899	442.392284374684	78	51	0
937	-186.015824560425	455.514931974933	54	60	2
938	-190.330869094701	468.637584433891	67	46	1
939	-197.064810984419	488.32944137603	52	51	0
940	-199.483729114349	494.898642499931	43	63	1
941	-203.303741403855	507.078355409205	67	48	0
942	-209.075584185601	523.9571086457	65	57	0
943	-212.456426423567	533.339444249868	66	66	0
944	-213.885415546596	538.022742942907	60	44	0
945	-215.230658977234	545.487688818015	72	58	0
946	-216.520067958743	554.807066349313	64	50	2
947	-216.464239042078	556.661497462541	78	56	0
948	-216.32466670149	561.297575262375	68	56	1
949	-216.680028364528	566.876609422266	56	50	1
950	-218.715592505469	568.794004228897	81	47	1
951	-220.256222118158	569.768443198875	61	42	0
952	-223.449143549311	568.008460619487	71	45	0
953	-226.642067610344	566.248480354436	61	47	0
954	-227.276583572093	562.555360265076	63	56	0
955	-227.911100380763	558.862240272574	61	68	2
956	-225.987200987351	553.235979101621	60	45	0
957	-223.10134163592	544.796589148231	56	46	0
958	-220.682491844404	538.227373596281	81	57	1
959	-217.796610266028	529.787987601012	62	52	0
960	-216.367621931073	525.104687651619	57	57	1
961	-212.986780272215	515.722349076532	69	53	0
962	-207.681971743528	500.713761392049	60	51	1
963	-203.834053486062	489.461260169744	66	53	1
964	-199.491164233419	477.265808651224	66	48	0
965	-197.0722343456	470.696607802995	61	61	0
966	-192.757212323428	457.573948311619	58	52	0
967	-186.023193375266	437.882099730894	64	50	1
968	-183.604217223881	431.312907282263	68	53	0
969	-178.794146122935	417.247311351821	70	63	0
970	-171.59292703151	395.685320936143	64	47	0
971	-167.30564060685	381.635474516079	80	52	0
972	-162.990422056231	368.512848494574	50	56	2
973	-158.18020098866	354.447278357111	73	47	0
974	-153.369945718383	340.381714220159	70	42	0
975	-149.054635698616	327.259103852324	68	47	0
976	-147.158408937219	320.705666493624	53	51	0
977	-142.348073264526	306.640116151422	55	52	0
978	-135.118558339542	286.005409659818	58	47	0
979	-130.280244322261	272.867089867592	60	47	1
980	-125.964783769799	259.744505414739	62	55	1
981	-121.649294470961	246.621925820597	75	53	0
982	-116.838778105157	232.556407277472	65	45	0
983	-114.44745189423	225.060042480007	49	57	0
984	-112.028227537579	218.490894735791	68	47	0
985	-107.1897549071	205.352603746578	52	45	0
986	-100.454880391306	185.660904666409	59	51	0
987	-93.7478234595037	165.04200178571	66	50	0
988	-89.460007097281	150.992242804728	72	54	0
989	-85.1442773726885	137.869704241864	72	47	0
990	-80.3056173860678	124.731446856633	61	56	0
991	-75.989828598802	111.608918553218	54	59	0
992	-71.7018903520075	97.5591795425862	60	51	2
993	-66.8910148165305	83.4937233952805	69	55	1
994	-62.5751361350412	70.3712102053687	64	55	4
995	-58.2592287081643	57.2487018788233	55	60	1
996	-53.4203813678469	44.1104780975729	64	71	1
997	-49.104414879228	30.9879800276831	90	65	8
998	-44.7884196452214	17.8654868183658	132	100	9
999	-39.9494797837688	4.72727984189987	157	131	10
1000	-35.110508034064	-8.41092113032937	200	182	8
1001	-30.8222928676405	-22.4606142556295	184	182	17
1002	-26.5340468670474	-36.5103025240824	161	112	6
1003	-22.2179026792874	-49.6327703557909	103	103	4
1004	-20.3212813945138	-56.1861443938687	101	89	6
1005	-15.9772290281253	-68.3813896309584	68	62	1
1006	-9.21356919186655	-87.1457135397941	55	44	0
1007	-4.37438365834532	-100.28387610428	82	62	1
1008	0.464833762845956	-113.42203266453	57	49	1
1009	5.3040830718237	-126.560183219612	70	57	0
1010	7.72371968417428	-133.12925624568	73	45	0
1011	12.5630168245989	-146.26739779301	60	64	0
1012	19.8220223241951	-165.974598855712	69	55	1
1013	25.1843370699789	-179.12843587622	66	38	0
1014	28.1269769169739	-185.713206708431	53	54	0
1015	34.0401392157655	-197.955526259728	58	50	0
1016	42.8960231349338	-216.782597109675	69	53	0
1017	49.3322185369907	-229.040602442808	67	50	2
1018	55.7684522914933	-241.298597563058	81	57	1
1019	62.2047243983834	-253.556582469493	65	57	0
1020	65.6982719129883	-259.229815997183	74	51	1
1021	72.6575504540815	-271.503489802592	76	51	0
1022	83.1104669938795	-289.450370420702	80	53	0
1023	86.6040732336114	-295.123586127535	66	56	1
1024	93.563474017079	-307.397224326618	68	45	0
1025	103.988733661186	-326.271267233416	63	65	0
1026	110.948238443467	-338.544875770807	78	56	0
1027	117.935619171301	-349.891256708652	54	60	0
1028	124.895204914734	-362.164841505699	69	43	0
1029	131.854831937759	-374.438414434902	73	66	0
1030	138.842330114392	-385.784759731963	69	48	1
1031	145.802038098045	-398.05830891896	54	56	0
1032	152.761787360709	-410.331846240908	54	54	1
1033	159.721577902732	-422.605371697806	53	56	0
1034	166.681409723766	-434.87888528686	68	53	0
1035	174.19207447354	-446.240863298997	54	51	0
1036	181.702780015708	-457.602827641182	66	59	2
1037	188.662735406193	-469.876303895377	83	48	0
1038	195.622732075397	-482.149768283591	55	56	2
1039	202.610585299146	-493.496004929766	68	52	0
1040	209.570662927348	-505.769445573911	54	49	0
1041	213.036810780934	-512.369769389741	61	55	0
1042	216.530781833979	-518.042874349281	69	64	0
1043	226.984942433017	-535.989387308247	75	49	1
1044	237.439193511789	-553.935873549432	46	49	1
1045	244.399475932994	-566.209254848771	58	53	0
1046	251.359799632279	-578.482624279335	58	54	0
1047	258.347967106209	-589.82876588311	63	60	1
1048	265.30837176292	-602.102111568674	63	41	2
1049	272.268817697419	-614.37544539012	70	54	0
1050	279.257102614909	-625.721551346593	62	49	0
1051	286.245425616624	-637.067645413801	71	62	0
1052	293.205992187315	-649.340943609364	74	61	0
1053	300.166600035445	-661.614229938947	71	59	0
1054	307.127249160956	-673.887504400685	62	60	0
1055	314.610937948979	-686.176441818476	68	54	0
1056	322.122458843456	-697.538149525411	73	48	0
1057	329.083233130921	-709.811386657879	64	63	2
1058	332.549743001873	-716.411608814262	72	64	0
1059	339.538363909232	-727.757612057962	65	64	0
1060	350.021366676432	-744.77659462858	73	46	0
1061	356.98230287456	-757.04978426639	63	60	0
1062	363.943280349544	-769.322962037288	64	50	1
1063	370.932075821853	-780.668911796063	75	59	0
1064	377.893134251179	-792.942065821961	54	55	0
1065	381.359791782103	-799.54224646464	68	56	2
1066	388.348685652425	-810.888166519813	87	50	0
1067	398.8043275284	-828.834240498021	69	48	0
1068	405.765549464151	-841.107347039506	55	48	0
1069	412.754579814558	-852.453225500882	74	62	3
1070	419.715882703837	-864.726308294572	68	48	1
1071	426.677226868691	-876.999379218556	49	57	0
1072	433.66637465707	-888.345222028904	69	42	0
1073	440.627799775044	-900.618269206956	69	44	0
1074	447.589266168477	-912.89130451344	48	49	0
1075	454.055504611344	-924.221454082057	51	47	0
1076	459.998750298459	-935.535936555825	57	65	0
1077	465.446754215576	-945.907537841238	54	59	0
1078	470.39950887434	-955.336259935983	73	61	1
1079	474.333975958754	-963.806449563242	58	61	0
1080	476.727114236797	-971.302454847842	66	62	0
1081	478.101947080635	-977.839933168143	66	41	0
1082	479.532288141374	-982.522978339344	76	46	0
1083	482.036452378554	-986.310115102679	59	41	1
1084	485.64219113189	-988.274125287309	57	44	1
1085	489.331181743823	-987.456483448856	72	51	1
1086	492.029600421723	-984.753100020811	59	64	0
1087	493.186663601547	-981.07554041408	71	62	0
1088	493.242161208938	-979.221107710153	60	52	0
1089	492.774625720282	-977.351022154093	60	50	0
1090	489.279892274819	-971.678152389824	84	53	0
1091	484.739104843757	-965.973972051404	55	56	3
1092	483.225511751254	-964.072577506304	63	58	0
1093	479.235523467592	-957.456828820519	70	64	0
1094	473.264441527252	-947.069590357132	54	65	0
1095	468.806965509197	-938.583743552677	71	57	0
1096	463.854235934268	-929.155019135214	62	50	0
1097	458.378502817475	-919.710631594062	63	41	0
1098	452.407527697564	-909.323362614959	73	51	0
1099	445.941318400437	-897.993210021406	65	66	2
1100	438.952122192073	-886.647387720644	71	58	0
1101	431.962964065897	-875.301553528756	62	53	0
1102	425.001608452934	-863.028491202742	67	56	1
1103	418.040294115723	-850.755417007953	64	56	0
1104	411.051253427344	-839.409547165968	63	35	0
1105	404.090020043543	-827.136449223384	46	58	1
1106	396.605814211478	-814.847674726509	64	58	0
1107	389.121652585047	-802.558886583894	72	50	0
1108	382.160545958264	-790.285751320422	73	59	0
1109	375.19948060764	-778.012604190968	69	47	2
1110	368.238456533232	-765.739445189945	60	48	1
1111	361.277473735332	-753.466274323873	67	39	0
1112	353.793527277943	-741.17742163036	77	58	0
1113	346.309625027294	-728.88855529204	75	64	1
1114	339.348768987868	-716.615347105078	66	57	0
1115	332.360168576764	-705.269343147054	73	56	0
1116	325.399393493135	-692.99611121323	55	53	1
1117	318.438659686304	-680.722867413424	77	47	1
1118	311.450176716491	-669.376827807166	61	52	0
1119	304.489523865923	-657.103560259566	73	55	0
1120	297.528912292502	-644.830280846916	60	59	0
1121	290.568341996521	-632.55698956456	64	56	0
1122	283.607812977862	-620.283686416224	60	41	0
1123	276.61952680914	-608.937587405555	59	40	0
1124	269.13609105238	-596.648580132052	58	44	0
1125	261.652699503058	-584.359559212811	64	55	1
1126	254.664533483505	-573.013422840275	74	49	0
1127	247.704210586264	-560.740058617666	60	49	2
1128	240.743928966695	-548.466682530008	69	46	0
1129	233.755880391516	-537.1205105111	64	45	2
1130	226.795679730247	-524.84711067751	58	70	0
1131	219.835520347289	-512.57369897794	73	49	0
1132	212.875402242469	-500.300275410526	52	48	1
1133	205.915325416136	-488.026839978062	63	50	0
1134	198.955289868522	-475.753392678685	77	63	0
1135	191.995295599336	-463.479933512397	89	59	0
1136	185.007523190987	-452.133678339422	77	55	1
1137	178.047609881207	-439.860195429996	62	51	0
1138	171.087737850321	-427.586700654589	69	39	1
1139	164.100082888792	-416.240409837104	67	57	1
1140	157.140291817952	-403.96689131856	62	66	1
1141	150.180542026239	-391.693360933103	73	44	1
1142	143.193004512344	-380.347034473903	56	50	0
1143	136.233335681143	-368.073480344377	60	46	0
1144	129.273708129302	-355.799914350733	54	62	0
1145	122.286288064031	-344.453552249819	65	58	0
1146	115.326741473051	-332.179962512106	51	62	0
1147	108.367236162012	-319.906360910274	68	56	0
1148	101.379933545832	-308.559963166714	61	47	0
1149	93.897557334567	-296.270635861903	66	45	0
1150	86.4152253333596	-283.981294914149	71	58	1
1151	79.4280428732163	-272.634859811515	68	55	1
1152	72.9916912734043	-260.376901742071	74	50	0
1153	66.5553780258051	-248.118933458813	75	56	1
1154	59.5961584789329	-235.845248776488	67	51	2
1155	53.1599233996239	-223.587259273045	65	45	1
1156	47.2466683971579	-211.344967331737	61	69	0
1157	41.3613012292772	-198.175451069139	52	49	0
1158	35.448118455126	-185.933141763322	62	61	0
1159	29.5349711074377	-173.690823770128	75	57	1
1160	24.1726513749454	-160.536992112175	82	58	0
1161	19.333300755301	-147.398864420131	71	46	0
1162	13.9710495148902	-134.24501887802	72	50	2
1163	8.60883330734214	-121.091166059487	62	63	1
1164	3.74172022764105	-108.880234747194	50	50	0
1165	-1.12536327115959	-96.669297424145	75	68	0
1166	-5.44162717618747	-83.5468528205529	67	63	0
1167	-9.75786233675899	-70.4244033591822	77	62	3
1168	-14.0740687524667	-57.3019490381703	81	64	5
1169	-18.3902464232524	-44.1794898556545	111	98	7
1170	-23.2293155069929	-31.0413093240932	159	129	15
1171	-27.545434116968	-17.9188398839906	232	180	9
1172	-31.8615239821374	-4.79636558424681	243	225	18
1173	-36.1775851023267	8.32611357513815	113	167	19
1174	-40.4936174773029	21.4485975941643	113	123	5
1175	-44.8096211070078	34.5710864719003	88	63	1
1176	-49.1255959917326	47.6935802083462	83	62	1
1177	-53.4415421311278	60.816078803502	56	55	2
1178	-57.7574595250771	73.9385822592303	70	44	1
1179	-62.596254190139	87.0768119981512	67	54	0
1180	-66.9121125221136	100.199325712398	62	67	0
1181	-71.2279421085841	113.321844285354	57	57	0
1182	-75.5437429494923	126.444367718883	70	61	0
1183	-79.8595150446636	139.56689601019	56	45	1
1184	-84.1752583941561	152.689429160208	67	51	0
1185	-88.4909729979117	165.811967168935	72	43	1
1186	-92.806658855814	178.934510037303	75	58	0
1187	-97.1223159677465	192.057057762519	63	55	1
1188	-101.960836209182	205.195336706936	60	51	0
1189	-106.276434257976	218.317894692533	56	45	0
1190	-110.592003560625	231.440457534976	69	58	0
1191	-115.430431278248	244.578753282316	62	43	0
1192	-119.745941517409	257.701326386072	68	55	0
1193	-124.061423010426	270.823904346675	70	61	0
1194	-128.376875757007	283.946487165987	75	64	0
1195	-132.692299757095	297.06907484401	60	51	0
1196	-137.530574314937	310.207398193888	65	60	0
1197	-141.845939250954	323.329996130429	89	65	0
1198	-146.161275440361	336.452598923817	71	57	0
1199	-150.4765828831	349.575206577778	71	49	1
1200	-157.183026195678	370.194209377281	58	47	1
1201	-163.889399226464	390.813223930076	55	59	0
1202	-168.204588024237	403.935851556249	67	58	0
1203	-173.042614584614	417.074219302274	64	58	0
1204	-177.357744317153	430.196857186034	48	61	0
1205	-181.672845302557	443.319499929436	71	38	0
1206	-185.98791754077	456.442147528753	64	54	0
1207	-190.302961031673	469.56479998678	63	69	0
1208	-195.140834428079	482.703195334412	55	59	1
1209	-199.45581885305	495.825858050957	73	62	2
1210	-201.351872137748	502.379321800545	67	51	2
1211	-205.199782817159	513.631821077317	70	55	0
1212	-209.04767160624	524.884324194863	53	73	1
1213	-211.438634403225	532.380748366006	68	54	1
1214	-214.763635799929	543.617517163046	59	69	0
1215	-215.697681696212	547.357860530727	67	52	0
1216	-215.558110611222	551.993938292377	57	57	0
1217	-214.811947270005	559.395922183059	63	40	0
1218	-213.626678754459	564.000519054011	63	58	0
1219	-214.037871487206	567.72512180917	71	45	2
1220	-216.045521810534	570.569730943069	65	49	0
1221	-219.154695327801	571.59139198903	54	45	0
1222	-222.842547261855	570.77436568588	70	67	0
1223	-224.439007859328	569.894375055097	80	52	0
1224	-225.624286792881	565.289780958556	64	51	1
1225	-226.370468322246	557.887798631564	47	54	1
1226	-224.446566445229	552.261538184248	74	60	0
1227	-222.027723631589	545.69232173916	74	59	1
1228	-221.093682646519	541.951976949349	62	55	0
1229	-219.664702771523	537.268675740808	71	59	0
1230	-214.854888774629	523.203034819104	59	49	0
1231	-209.550097608066	508.194444497116	52	55	0
1232	-205.730103750888	496.014725830406	68	68	2
1233	-201.415138180077	482.892056621611	79	41	0
1234	-197.100143861899	469.769392271526	67	55	0
1235	-192.78512079647	456.64673277922	56	64	1
1236	-188.470068983792	443.524078146555	81	54	0
1237	-184.154988423863	430.401428368874	78	42	0
1238	-179.344917848881	416.335831836797	68	59	1
1239	-176.953822059208	408.839428051375	59	50	0
1240	-172.115796110302	395.701056051068	58	49	0
1241	-164.85869739257	375.993509310298	70	45	0
1242	-160.543464726186	362.870885987766	64	51	0
1243	-158.647274509538	356.31744287163	80	54	1
1244	-156.228203313018	349.748267523944	57	55	0
1245	-149.493818825285	330.056482772343	67	54	0
1246	-142.787263730715	309.437494232319	64	57	0
1247	-138.49978010077	295.387680197135	71	57	0
1248	-136.603520228586	288.834248113446	71	55	0
1249	-134.184371296666	282.265086565167	62	48	0
1250	-129.346049515589	269.126767970622	70	62	0
1251	-122.611393639818	249.435030249879	65	53	0
1252	-115.876670727914	229.743304289877	78	59	1
1253	-113.457451616589	223.174155644141	59	55	0
1254	-109.169769101136	209.124374534003	59	72	1
1255	-102.462797194603	188.505456532352	74	60	2
1256	-100.043530666444	181.936316287145	58	48	0
1257	-95.7278699342278	168.813765847124	59	47	0
1258	-88.9928756389418	149.122086919844	56	55	1
1259	-86.5735628492548	142.552955076098	60	51	0
1260	-82.2856961413636	128.503204192035	66	44	0
1261	-75.5784463647869	107.884333222173	67	55	0
1262	-70.7397179810796	94.746087834239	76	53	1
1263	-65.900957708538	81.6078484496102	56	62	2
1264	-61.5850737983128	68.4853363437578	35	59	2
1265	-57.2691611426417	55.3628290966153	67	62	3
1266	-52.4303083483246	42.2246065177023	85	63	6
1267	-48.1143366309116	29.1021095300093	98	66	6
1268	-43.7983361684019	15.9796174000949	140	108	6
1269	-39.4823069607955	2.8571301298216	148	141	9
1270	-35.1662490078015	-10.2653522798792	183	177	10
1271	-30.3272430601064	-23.4035472534597	195	188	12
1272	-26.0111260462436	-36.5260194046423	149	137	12
1273	-21.6949802872841	-49.6484866952524	93	90	1
1274	-17.3788057835773	-62.7709491280839	85	88	2
1275	-13.0626025351812	-75.8934067012742	74	75	0
1276	-8.22344343567966	-89.031574068591	63	64	1
1277	-3.90718112688046	-102.154021380469	70	48	0
1278	0.409109926666133	-115.2764638355	69	46	0
1279	5.24836154520744	-128.414614393376	58	61	0
1280	10.0876450513024	-141.552758949809	73	51	0
1281	15.4498954106821	-154.706609196961	72	45	1
1282	20.8121808026335	-167.860452166758	70	43	0
1283	26.1745012270985	-181.014287860133	67	56	1
1284	32.0876508004148	-193.256610301323	74	48	0
1285	38.0008358003106	-205.498924054205	71	55	0
1286	44.4091471586144	-218.684152853675	54	57	0
1287	50.8453499246389	-230.942155820318	56	54	1
1288	57.2815910430509	-243.200148575008	60	52	0
1289	63.7178705138504	-255.458131116815	84	44	0
1290	70.1541883369209	-267.716103445739	59	59	1
1291	77.1134944427758	-279.989769629203	67	54	0
1292	84.1006842542556	-291.336208265275	74	48	0
1293	91.0600713223103	-303.609850707464	75	70	0
1294	98.0194996703067	-315.883481284603	58	55	0
1295	104.97896929807	-328.157099994831	67	62	0
1296	111.938480205659	-340.43070684094	68	49	1
1297	115.432168757427	-346.103897948749	59	46	0
1298	122.391740785388	-358.377486988902	67	60	0
1299	132.845091847528	-376.324240423739	75	54	0
1300	139.804766275163	-388.59779979568	60	44	0
1301	146.764481982274	-400.871347300708	58	57	0
1302	150.258268939331	-406.544508709572	52	43	0
1303	157.245871417748	-417.890822610818	65	45	0
1304	168.222491811437	-435.853179837577	68	52	2
1305	175.705340892833	-448.14237092901	62	68	1
1306	182.69308256713	-459.488641523756	81	46	0
1307	186.18696768611	-465.161772364751	74	49	0
1308	193.146949042042	-477.435240984894	64	64	0
1309	203.60090599762	-495.381813729182	47	55	1
1310	211.083966840932	-507.670940254815	71	61	0
1311	218.56707189267	-519.96005313471	48	56	0
1312	225.555051164585	-531.306250722148	54	65	0
1313	232.515260083892	-543.579652345739	74	55	1
1314	239.475510281045	-555.85304210335	66	57	0
1315	246.463606997626	-567.199204044417	53	47	0
1316	253.423938152904	-579.472570057027	70	45	0
1317	260.384310586029	-591.745924203657	60	56	1
1318	267.34472429665	-604.01926648058	71	51	0
1319	274.305179285177	-616.292596891522	84	51	0
1320	281.293472804944	-627.638699433766	78	62	0
1321	288.254008750489	-639.912006099708	74	54	1
1322	295.214585973241	-652.185300896876	64	46	0
1323	302.202996935637	-663.531367793679	63	54	1
1324	309.163655114884	-675.804638845846	58	57	2
1325	316.124354571453	-688.077898032032	64	52	0
1326	323.112882975547	-699.423929280601	46	68	0
1327	330.073663388088	-711.697164718062	56	46	0
1328	337.557487971673	-723.986060291529	68	43	1
1329	345.069139418134	-735.347726113163	76	57	0
1330	352.057826052362	-746.693708107807	59	54	0
1331	358.49576423876	-758.951224976219	74	52	0
1332	365.456749302859	-771.224400196224	75	44	0
1333	369.474155109783	-776.913043358363	62	58	0
1334	376.435202753695	-789.186199913733	50	57	0
1335	386.890738149814	-807.132304406725	59	57	0
1336	393.879659663537	-818.478215102106	63	47	0
1337	400.840849376866	-830.751330101863	59	55	1
1338	407.802080366411	-843.024433234707	67	45	0
1339	414.79111931863	-854.37030827906	67	53	0
1340	421.752431261411	-866.643387665041	74	63	0
1341	428.713784480176	-878.916455179453	49	58	0
1342	435.675178974285	-891.189510827884	67	61	0
1343	442.113590440073	-903.446895541623	57	59	0
1344	448.579799176368	-914.777053771541	62	53	0
1345	455.569070297584	-926.122859236784	70	53	0
1346	459.063720139151	-931.795757510699	70	45	1
1347	463.988687626494	-942.151703742333	66	55	0
1348	470.894785588258	-956.279131812043	62	63	0
1349	474.30622298154	-964.73366586864	79	51	0
1350	476.671609445242	-973.156887455843	68	52	0
1351	478.569476411096	-979.710020384751	57	62	1
1352	480.522852705384	-984.408719748259	82	43	0
1353	483.027018982801	-988.195855906233	56	39	0
1354	486.632759769447	-990.159865239635	57	44	0
1355	490.321751728596	-989.342222541571	73	60	0
1356	492.524885520572	-985.6959692901	60	55	0
1357	492.663630048162	-981.05988755729	61	49	0
1358	490.710242672474	-976.361193785444	65	60	0
1359	487.738545045489	-970.703975838609	69	61	0
1360	484.24382394721	-965.031101819128	66	47	0
1361	479.730802323727	-958.399699660949	69	57	2
1362	475.273300786677	-949.913859933615	60	51	0
1363	470.320542857226	-940.485143383034	65	61	0
1364	464.321752450487	-931.025108155794	56	44	0
1365	458.322989241453	-921.565064187162	78	46	1
1366	452.352011382929	-911.177795188501	53	47	1
1367	446.408822983096	-899.86330119241	60	41	0
1368	439.942644744355	-888.533139140345	60	52	1
1369	432.981243329064	-876.260090387426	65	49	0
1370	425.49686360528	-863.971368636936	63	49	1
1371	418.012528086954	-851.682633240707	70	41	1
1372	411.051253427344	-839.409547165968	61	56	0
1373	404.062250821502	-828.063665431924	60	59	0
1374	397.101057115768	-815.790555612184	60	51	0
1375	389.616892314458	-803.501768376678	61	52	0
1376	382.132771719014	-791.212967494503	81	73	0
1377	375.171704770415	-778.939820352942	68	55	0
1378	367.687671121676	-766.650993100367	57	40	0
1379	360.203681679268	-754.362152200192	78	62	1
1380	353.242741488793	-742.08896773681	65	62	0
1381	346.281842574768	-729.815771408379	54	54	0
1382	339.320984937309	-717.542563211173	67	39	0
1383	332.360168576764	-705.269343147054	71	62	1
1384	325.399393493135	-692.99611121323	58	51	0
1385	318.438659686304	-680.722867413424	73	48	0
1386	311.477967156505	-668.449611744843	61	34	0
1387	304.517315904086	-656.176344209351	68	42	1
1388	297.528912292502	-644.830280846916	67	49	1
1389	290.568341996521	-632.55698956456	46	59	1
1390	283.607812977862	-620.283686416224	60	48	0
1391	276.61952680914	-608.937587405555	51	64	1
1392	269.13609105238	-596.648580132052	54	57	0
1393	261.652699503058	-584.359559212811	68	56	0
1394	254.664533483505	-573.013422840275	65	64	0
1395	247.704210586264	-560.740058617666	73	52	0
1396	240.743928966695	-548.466682530008	58	66	1
1397	233.783688625379	-536.193294573575	64	51	1
1398	226.823489562201	-523.919894752093	64	53	0
1399	219.835520347289	-512.57369897794	60	61	0
1400	212.875402242469	-500.300275410526	61	60	1
1401	205.915325416136	-488.026839978062	67	55	0
1402	198.955289868522	-475.753392678685	71	51	0
1403	191.995295599336	-463.479933512397	54	48	0
1404	185.007523190987	-452.133678339422	69	38	0
1405	178.047609881207	-439.860195429996	59	58	0
1406	170.564770325203	-427.571008134633	55	53	1
1407	163.054150545562	-416.209023017436	43	55	0
1408	156.094362403557	-403.935502783395	62	62	1
1409	149.134615540912	-391.661970683374	65	57	0
1410	142.147080733033	-380.315642504022	60	56	0
1411	135.187414830842	-368.042086658999	55	57	0
1412	128.227790207893	-355.768518951721	74	45	0
1413	121.240372848522	-344.422155131586	64	50	1
1414	114.280829186668	-332.148563679308	64	48	0
1415	107.321326804522	-319.874960361049	77	71	0
1416	100.361865702434	-307.60134517774	58	60	0
1417	93.4024458801723	-295.327718127519	73	51	0
1418	86.4152253333596	-283.981294914149	70	49	1
1419	79.4558864729479	-271.707644122653	68	41	0
1420	72.4965888927691	-259.433981467038	62	53	1
1421	65.5373325928813	-247.160306945443	80	52	0
1422	59.1010621112655	-234.902326868847	74	67	1
1423	53.1877730575507	-222.660043622367	63	45	0
1424	46.751577817311	-210.402043915354	67	42	1
1425	40.3154209295753	-198.144033994526	69	51	2
1426	34.4300950894249	-184.974507598206	68	58	0
1427	29.067744430271	-171.8206825573	61	53	1
1428	23.6775722616003	-159.594065860845	71	52	1
1429	18.2874325959128	-147.367441876791	63	64	0
1430	13.4481170077925	-134.229306970723	56	65	0
1431	8.60883330734214	-121.091166059487	53	45	2
1432	3.76958149444545	-107.953019144014	55	58	0
1433	-1.0696384308394	-94.8148662252352	67	82	0
1434	-5.90882646810496	-81.6767073003575	74	69	4
1435	-10.2250579710235	-68.5542572978884	77	68	5
1436	-14.541260729311	-55.4318024376407	84	76	0
1437	-19.3803562471876	-42.2936267070472	117	105	4
1438	-24.2194198769866	-29.1554449703544	177	154	9
1439	-28.5355332585168	-16.032974450849	262	210	13
1440	-32.8516178948921	-2.91049906983972	239	201	16
1441	-37.167673786229	10.2119811717421	123	191	15
1442	-41.4837009325274	23.3344662711024	101	102	11
1443	-45.7996993339038	36.4569562282413	85	61	1
1444	-50.1156689897762	49.5794510459527	79	60	3
1445	-54.9545188340126	62.7176711885259	75	61	1
1446	-59.2704294280848	75.8401762638241	65	47	0
1447	-63.5863112769439	88.9626861996949	79	48	1
1448	-67.9021643802989	102.085200996138	54	47	1
1449	-72.2179887380335	115.207720649429	71	47	0
1450	-76.5337843501475	128.33024516236	71	56	0
1451	-80.8495512164081	141.452774534002	65	58	1
1452	-85.1652893371647	154.575308765285	66	56	1
1453	-89.4809987121262	167.697847853415	56	60	0
1454	-93.7966793412925	180.82039180398	60	55	0
1455	-98.1123312245472	193.942940611392	64	53	0
1456	-102.427954361599	207.065494276583	62	53	0
1457	-106.743548752915	220.188052800484	61	42	0
1458	-111.582002905721	233.326343746856	76	44	2
1459	-115.897538233548	246.448912530206	59	61	1
1460	-120.213044814998	259.571486172266	60	66	0
1461	-125.051406443643	272.709793920629	64	51	0
1462	-129.366853961255	285.832377821207	72	50	0
1463	-133.682272732607	298.954966580495	68	70	1
1464	-138.520541836333	312.09329113178	68	43	0
1465	-142.863798130129	324.288674587384	54	41	0
1466	-147.179130133765	337.4112784639	59	45	1
1467	-151.466534717649	351.461102758534	71	57	0
1468	-155.781808184634	364.58371635247	74	45	0
1469	-160.619924127182	377.72206850443	73	45	1
1470	-164.935138529516	390.844692355022	58	60	2
1471	-169.25032418489	403.967321062461	63	61	0
1472	-173.565481093188	417.089954628609	82	47	0
1473	-177.880609254411	430.212593053468	68	59	1
1474	-182.71857203386	443.350972809829	61	71	1
1475	-187.033641129674	456.473621491343	74	50	0
1476	-190.853729430179	468.653321925551	57	59	0
1477	-195.196652861079	480.848764235154	46	48	0
1478	-199.539549628331	493.044211403467	53	65	1
1479	-203.387474957737	504.296708766371	66	61	0
1480	-206.712523674534	515.533470427617	71	63	1
1481	-210.06546600227	525.843019479886	62	55	0
1482	-213.474217990821	534.298140381463	87	62	0
1483	-215.342315326212	541.778826628812	52	62	0
1484	-216.192618282337	548.300816754811	62	59	2
1485	-216.547982412914	553.879850794561	77	47	0
1486	-215.885560544906	558.500187861733	67	66	0
1487	-215.251053978107	562.193309469149	69	73	0
1488	-215.66224561428	565.917912386358	76	41	0
1489	-217.147047491861	568.746781381778	59	53	0
1490	-220.256222118274	569.768443198875	74	56	0
1491	-223.944075817824	568.95141780749	50	51	0
1492	-226.642067610344	566.248480352573	58	53	0
1493	-227.799432672793	562.571102358401	61	59	0
1494	-227.416167642281	557.919282648712	65	52	0
1495	-225.492267112306	552.293021718971	74	66	1
1496	-223.045510102937	546.651020193473	67	55	0
1497	-220.654576656816	539.154589119367	58	36	1
1498	-217.768695772975	530.715203125961	64	42	0
1499	-214.88280257571	522.275819292292	76	58	1
1500	-211.529868110782	511.966266451403	75	53	0
1501	-207.681971743528	500.713761392049	79	53	1
1502	-203.834053486062	489.461260169744	67	51	0
1503	-199.463254136906	478.193024181761	59	50	0
1504	-195.12033926131	465.997577524744	75	54	0
1505	-190.805305737653	452.874920194037	71	57	0
1506	-186.490243466978	439.752267720178	66	45	1
1507	-182.203058375046	425.702404570766	66	51	0
1508	-177.392975276569	411.636810436845	61	53	2
1509	-172.554954364488	398.498437842354	60	60	1
1510	-168.239771876484	385.375805882737	63	52	0
1511	-163.924560641404	372.25317878183	83	50	0
1512	-159.086447202892	359.114822988398	56	51	0
1513	-154.771176902927	345.992206145078	64	67	0
1514	-150.45587785641	332.869594160467	64	46	0
1515	-145.645569019718	318.804039621726	69	60	0
1516	-141.358105946973	304.754222348332	63	50	1
1517	-137.042717002798	291.631625479087	57	60	0
1518	-132.204416203371	278.49330328498	73	52	0
1519	-127.366083514178	265.354987094179	75	49	2
1520	-123.050605188415	252.232405881397	61	40	2
1521	-118.735098116391	239.109829528257	65	52	0
1522	-113.924562387285	225.044314585626	69	48	0
1523	-109.113992456114	210.978805643506	57	64	0
1524	-104.798393916746	197.856244945899	60	43	1
1525	-100.482766631467	184.733689108863	58	47	1
1526	-95.6442146950867	171.595412523486	65	54	0
1527	-91.3285283467267	158.472866944037	70	51	2
1528	-87.0128132525715	145.350326223299	61	60	2
1529	-82.7249513654388	131.300574798137	61	56	2
1530	-78.4370586433797	117.250828232616	64	46	2
1531	-73.5983512407402	104.112579246983	60	63	1
1532	-68.7596119489754	90.9743362655863	74	73	1
1533	-64.4437478980399	77.851820920594	77	62	1
1534	-60.1278551014839	64.7293104333803	83	74	0
1535	-55.8119335595402	51.6068048048764	88	70	6
1536	-51.4959832721506	38.4843040388077	66	79	3
1537	-46.6570908260182	25.3460886608809	104	74	7
1538	-42.3410814771778	12.2235981514677	138	98	16
1539	-38.0250433832407	-0.898887497372925	167	157	12
1540	-33.1860584160895	-14.0370860686526	204	200	13
1541	-28.869961261109	-27.1595614589751	172	177	9
1542	-24.5538353609154	-40.2820319896564	130	156	6
1543	-20.2376807159162	-53.4044976606965	102	70	5
1544	-15.9214973261696	-66.5269584730268	67	74	3
1545	-11.0823592070956	-79.6651294371113	61	74	1
1546	-6.76611675677123	-92.7875799899921	74	61	1
1547	-2.44984556175768	-105.9100256823	85	67	0
1548	2.38938507647254	-119.0481798416	64	72	1
1549	7.22864760243101	-132.186327995732	60	59	0
1550	12.5908758600708	-145.340182200074	81	54	0
1551	17.9531391499913	-158.494029129855	58	60	1
1552	23.3154374727164	-171.647868780419	59	52	0
1553	28.7056260672398	-183.87448555138	70	51	0
1554	34.0958471642807	-196.10109503381	68	50	1
1555	39.981189539074	-209.270621504635	63	54	0
1556	46.4173642666428	-221.528631533496	66	52	0
1557	52.8535773467156	-233.786631350406	63	51	0
1558	58.7390346520697	-246.956130327657	75	47	1
1559	65.1753244600841	-259.214110520668	67	50	0
1560	72.1346015367308	-271.487785183825	60	68	0
1561	79.0939198935521	-283.761447980069	67	46	0
1562	86.0811214986607	-295.107883226126	72	53	0
1563	93.0405208176235	-307.381522282027	60	58	0
1564	99.9999614164117	-319.655149471946	73	64	1
1565	106.959443294967	-331.928764795884	58	46	0
1566	113.918966453581	-344.202368254773	54	64	1
1567	120.906364871655	-355.548744105734	64	59	0
1568	127.893801375758	-366.895108069293	66	51	0
1569	135.376406940166	-379.184372804128	61	55	1
1570	142.859056713874	-391.473623896018	56	64	0
1571	149.818786002579	-403.747166286223	64	59	1
1572	156.778556570353	-416.020696813241	54	44	0
1573	163.766192590701	-427.366999660619	62	47	1
1574	170.726044118463	-439.640506443568	73	64	1
1575	177.685936925351	-451.914001360536	61	53	0
1576	184.673690392694	-463.260268565267	68	48	0
1577	191.633664158871	-475.533739738166	59	59	0
1578	199.116653926671	-487.822888093069	64	51	0
1579	206.627502270101	-499.184806918725	47	51	1
1580	213.615413974447	-510.531024870463	49	63	0
1581	220.575552587397	-522.804446840659	66	55	0
1582	227.535732478776	-535.077856943943	53	66	1
1583	234.495953648409	-547.351255180314	75	61	0
1584	241.456216095947	-559.624641548842	55	65	0
1585	248.444324605458	-570.97080010362	62	48	1
1586	255.404668011004	-583.244162727147	65	69	0
1587	262.365052694397	-595.517513484694	62	47	0
1588	269.353278647643	-606.8636363931	60	56	1
1589	276.313744288404	-619.136963406578	66	57	0
1590	283.274251206487	-631.410278550349	63	58	0
1591	290.26259460306	-642.756365812384	54	54	1
