# Supplementary material for: Bayesian algorithm to estimate position and activity of an orphan gamma source utilizing multiple detectors in a mobile gamma spectrometry system
Source: PLoS One. 2021 Jan 22;16(1):e0245440. doi: 10.1371/journal.pone.0245440 (PMC7822251; doi:10.1371/journal.pone.0245440)
Supplement: S1 Data — (GZ) [file pone.0245440.s001.gz › synth_data_Cs-137_setup_6_real_4.csv]

	V1	V2	V3	V4	V5
1	537.777477046009	-943.058134153485	55	53	0
2	538.300504919433	-943.073779364116	75	51	0
3	538.300504919433	-943.073779364116	68	49	1
4	538.300504919433	-943.073779364116	66	66	0
5	538.300504919433	-943.073779364116	63	56	1
6	538.300504919433	-943.073779364116	66	58	1
7	538.300504919433	-943.073779364116	55	68	2
8	538.300504919433	-943.073779364116	64	42	0
9	538.300504919433	-943.073779364116	66	57	0
10	538.300504919433	-943.073779364116	47	58	0
11	538.823532793962	-943.089424512349	63	48	0
12	540.420351537177	-942.209142947569	62	49	0
13	543.090959502442	-940.432933507487	65	55	1
14	546.284592603624	-938.672366711311	67	51	2
15	549.478223074751	-936.911797604524	54	49	1
16	551.625797123648	-935.119939127937	58	61	0
17	552.699583488808	-934.224009499885	64	51	0
18	553.222610275028	-934.23965293169	56	34	0
19	553.222610275028	-934.23965293169	87	55	0
20	553.222610275028	-934.23965293169	81	71	1
21	553.222610275028	-934.23965293169	78	59	0
22	553.222610275028	-934.23965293169	64	55	0
23	553.222610275028	-934.23965293169	62	54	0
24	553.222610275028	-934.23965293169	80	47	0
25	553.222610275028	-934.23965293169	58	48	0
26	553.222610275028	-934.23965293169	65	52	0
27	553.222610275028	-934.23965293169	69	52	0
28	554.296396091231	-933.34372291714	58	50	0
29	556.443966405641	-931.551862108521	71	58	1
30	559.637587442179	-929.79128565453	67	62	0
31	563.354231873178	-928.046349111944	61	67	0
32	567.070873241173	-926.301409429871	57	43	1
33	571.282808440155	-925.499324636534	72	50	0
34	574.943988402141	-925.608811789192	70	56	0
35	577.53138961934	-926.614231787622	72	51	1
36	579.568039129255	-928.531226802617	67	58	0
37	581.05393760599	-931.359797594137	55	62	0
38	581.989085065201	-935.099944717251	76	59	2
39	582.92423435807	-938.840091601945	66	66	1
40	583.308631777472	-943.491815291345	65	50	0
41	582.646973569121	-948.11225936003	67	62	0
42	580.93925639207	-952.701423374936	55	55	0
43	578.185476918123	-957.259306148626	53	58	1
44	573.890329576563	-960.843048179522	72	52	0
45	568.549114426889	-964.395503162406	85	54	1
46	562.161828851909	-967.916667284444	67	64	0
47	555.251501501421	-971.422179092653	66	59	1
48	548.313429643924	-975.854896685109	67	74	0
49	540.852311179973	-980.271958602592	76	46	0
50	533.41891358071	-983.761791348457	70	56	0
51	524.939437315916	-987.22031824477	59	66	1
52	515.936913439189	-990.663181024604	53	58	0
53	506.989858255372	-992.251592438668	61	54	0
54	497.052215465112	-991.954252689146	68	52	0
55	487.142319046659	-990.729673827998	63	67	0
56	478.361738094129	-986.754727984779	68	33	0
57	470.682737387833	-980.956638112664	67	60	0
58	464.077571882983	-974.262626269832	76	45	0
59	458.573993552243	-965.745481012389	65	59	0
60	453.621220847126	-956.316767462529	68	38	1
61	448.668470832868	-946.888047870249	59	47	1
62	443.192716152873	-937.443665634841	60	55	0
63	437.193960187607	-927.98361873813	66	51	1
64	431.222990024777	-917.596346816048	75	61	0
65	424.756786134967	-906.26619103644	65	46	0
66	417.76759533782	-894.920365297236	65	60	0
67	410.255421692273	-883.558867022395	70	44	0
68	402.248034471471	-871.254477209412	69	46	0
69	393.745443538239	-858.00719295349	70	68	1
70	384.747659435845	-843.817011165433	54	45	0
71	375.777707778674	-828.699593522586	65	52	3
72	366.807821419497	-813.58215624094	55	54	1
73	357.342765044305	-797.521816008724	55	50	1
74	347.382550901151	-780.518569377251	72	54	0
75	337.945425002836	-763.53096811194	64	58	1
76	329.031381267705	-746.559015708975	76	50	0
77	320.145195092598	-728.65982761886	62	49	1
78	311.231300457497	-711.687836054713	74	55	0
79	302.26190303429	-696.570257061161	57	66	0
80	293.29257091094	-681.452658428811	61	53	0
81	284.846299103578	-666.350716314279	56	46	0
82	276.895288232539	-652.191649874672	71	63	0
83	268.944331796782	-638.032567936927	70	66	0
84	260.993429796305	-623.873470503837	76	73	0
85	253.509971813415	-611.584469586611	64	64	0
86	246.549545056187	-599.31113589555	60	54	0
87	239.589159576572	-587.037790337577	67	49	0
88	232.601011246385	-575.691648879088	79	46	0
89	225.640706724429	-563.418279576115	71	57	0
90	218.680443480494	-551.144898407161	62	56	0
91	211.692412594624	-539.798721302301	69	62	0
92	204.209251854918	-527.509630366229	72	62	1
93	196.726135323348	-515.220525784418	68	57	0
94	189.766038523463	-502.947095421143	63	50	0
95	182.805983001716	-490.673653191887	75	54	0
96	175.322996164672	-478.384509517811	72	49	0
97	167.840053536231	-466.095352197066	66	58	1
98	160.880124779593	-453.82187265344	64	54	0
99	153.920237301965	-441.548381243832	55	49	0
100	146.437424369156	-429.259184830822	66	51	1
101	138.954655645357	-416.969974773936	52	48	0
102	131.994894933654	-404.696446049958	60	52	0
103	125.035175501485	-392.422905458137	61	48	0
104	118.07549734856	-380.149353003129	54	53	0
105	111.1436924382	-366.948572910391	66	51	0
106	103.661140609125	-354.659298328683	82	49	0
107	96.1507976065041	-343.297225846909	82	48	1
108	89.1912875009584	-331.023624209687	75	61	0
109	82.2318186750636	-318.750010709278	82	57	0
110	74.7494390442735	-306.460683380254	51	50	0
111	67.2671036234824	-294.171342407353	68	51	1
112	60.3077615667135	-281.897691594437	53	52	0
113	53.3763059852645	-268.696813240647	60	64	0
114	46.4170480871107	-256.423138708808	59	43	0
115	39.4578314693063	-244.149452310055	65	59	1
116	33.0494491980644	-230.964245569892	74	66	0
117	26.6132568848552	-218.706244274043	55	50	0
118	20.1771029242664	-206.448232763447	66	55	0
119	14.2917802323936	-193.278704907745	91	59	0
120	8.40649572020629	-180.109168378636	52	65	0
121	3.04418481263565	-166.955334063619	67	51	0
122	-2.31809106224682	-153.801492471248	67	53	0
123	-7.68033190444112	-140.647643601522	60	50	1
124	-12.5196070069796	-127.509500280954	68	56	2
125	-17.3588502219645	-114.371350954287	85	51	2
126	-22.1701986730332	-100.305980026722	56	56	1
127	-26.4585871555028	-86.2563176676631	65	55	2
128	-30.7748097723816	-73.133866045624	88	66	2
129	-35.6139262706274	-59.9956939127296	95	80	6
130	-40.4530108809704	-46.8575157755986	95	80	7
131	-44.7412758002174	-32.8078329032287	112	86	3
132	-49.0295098851202	-18.7581451702863	127	104	8
133	-53.8684996657539	-5.61995023395866	95	120	4
134	-60.6040107873268	14.0716345859692	85	92	3
135	-64.920010231901	27.194124545902	69	75	1
136	-66.8165434731636	33.7475115433335	74	76	1
137	-73.5240476100007	54.3663346273825	62	45	1
138	-80.7543879334116	75.000890773721	76	69	2
139	-83.173777189455	81.5700072962791	66	54	0
140	-87.4896276781801	94.6925226319581	63	47	1
141	-94.2248003889108	114.384166249074	61	46	0
142	-98.5126969309058	128.433909580112	55	59	0
143	-102.800562637975	142.48365777079	65	52	1
144	-105.219874161179	149.052788092755	66	51	0
145	-109.535577264091	162.175328264013	87	61	1
146	-113.851251621149	175.297873290256	73	49	0
147	-116.270524855121	181.867010514252	65	60	1
148	-121.10904740612	195.005289462395	45	46	0
149	-127.815993336961	215.624207447283	66	47	1
150	-134.522868987755	236.243137186393	74	59	0
151	-138.838379226916	249.365710290149	67	59	0
152	-140.734681164788	255.919134226628	49	49	0
153	-143.153860719933	262.488288250752	58	58	0
154	-149.860576193605	283.107244864106	70	46	0
155	-156.56722138694	303.726213228889	63	56	0
156	-161.405461745162	316.864542577416	75	57	0
157	-166.243670213444	330.002877928317	60	55	0
158	-170.558972427156	343.125486662611	66	52	0
159	-172.455175964336	349.678926429711	62	37	0
160	-177.265407555155	363.744491140358	62	56	0
161	-184.494641828118	384.379241677932	76	70	0
162	-188.809823825606	397.50187092647	73	51	1
163	-193.124977076193	410.624505033717	63	51	0
164	-197.935061015596	424.690095540136	70	45	0
165	-202.745110752177	438.755692046136	72	52	0
166	-207.060172532394	451.878341807052	66	47	0
167	-211.375205565244	465.000996425748	68	62	1
168	-215.71811941464	477.196440354921	73	56	0
169	-219.566060235316	488.448934837244	80	59	1
170	-223.413979165722	499.701433157548	74	56	0
171	-226.766934160085	510.010980110615	74	47	2
172	-229.652844279655	518.450358889997	65	50	0
173	-232.043803223001	525.94678396266	61	61	0
174	-233.91190145514	533.427469972521	65	55	2
175	-235.285055991844	539.965200658888	58	53	0
176	-235.66833457374	544.61701914575	58	54	1
177	-235.033826959145	548.310140646063	79	58	0
178	-234.427234439238	551.076046676375	59	44	1
179	-233.87647084333	551.987521653064	67	47	1
180	-233.325707466865	552.898996697739	77	60	1
181	-233.297793436679	553.826212267391	58	43	0
182	-233.297793436679	553.826212267391	56	57	1
183	-233.269879403641	554.753427838907	64	63	0
184	-233.214051329298	556.607858984731	69	63	0
185	-234.203920378874	558.493771223351	77	52	0
186	-236.239485201368	560.411165285856	68	47	2
187	-239.348659827781	561.432827102952	71	49	0
188	-242.513665200677	560.600060069934	55	58	0
189	-244.688808006351	557.881380398758	71	59	0
190	-245.790338755585	556.058433196507	66	56	1
191	-244.912139896594	550.463656147942	58	61	2
192	-243.071985832474	542.055749364197	64	48	0
193	-240.653141077957	535.486533216201	62	60	1
194	-237.767265687697	527.047146506608	64	62	0
195	-234.881377984304	518.607761953026	63	45	0
196	-231.50053682056	509.225423803553	76	49	0
197	-227.652648704359	497.972917786799	91	57	0
198	-223.804738697887	486.720415608957	57	50	0
199	-219.984717249288	474.540701738559	60	67	0
200	-215.641811955138	462.345253462903	67	45	1
201	-210.80392668955	449.206856873818	73	41	0
202	-206.516779984115	435.156987786293	71	58	0
203	-202.20169628202	422.034339091741	66	45	0
204	-197.363717333996	408.895959299989	65	66	0
205	-192.55361034628	394.830369972624	62	58	0
206	-187.743469155452	380.764786642976	65	66	0
207	-182.905392226821	367.626424856484	74	48	0
208	-178.618056909996	353.576587071642	62	56	0
209	-174.330690757022	339.526754144579	59	56	1
210	-169.492518992454	326.388409155421	69	45	0
211	-165.205090530566	312.338586484082	66	61	0
212	-160.917631232645	298.28876866959	79	55	0
213	-156.079364632955	285.150440476835	47	54	0
214	-151.241066143208	272.012118289247	63	58	1
215	-146.430628495058	257.946586552076	71	59	0
216	-142.143042897922	243.896789785475	71	60	0
217	-137.827535825898	230.774213432334	66	51	0
218	-133.017000096792	216.708698489703	60	60	0
219	-128.206430165621	202.643189547583	56	69	0
220	-123.367938863346	189.50490216352	83	53	0
221	-118.529415671946	176.366620784625	66	53	1
222	-114.241641469358	162.316855325364	59	72	1
223	-109.953836431669	148.26709472388	66	61	0
224	-105.1152184073	135.128830141388	78	47	1
225	-100.276568493689	121.990571564063	51	57	0
226	-95.9886696775793	107.940826617181	61	52	0
227	-91.7007400264265	93.8910865271464	77	65	0
228	-86.8619952809531	80.7528447471559	59	51	1
229	-82.023218646762	67.6146089723334	64	56	0
230	-77.2122861798853	53.5491636302322	83	53	1
231	-72.9242302337079	39.4994445927441	70	70	2
232	-68.6082694889628	26.3769459854811	95	56	2
233	-63.7693661351223	13.2387330140918	73	92	4
234	-58.9304308929131	0.100526047870517	119	78	1
235	-54.0914637622773	-13.0376749141142	126	101	4
236	-49.8032527799951	-27.0873680403456	104	116	4
237	-45.5150109634269	-41.1370563097298	105	93	8
238	-41.1988709486322	-54.2595241386443	93	99	5
239	-36.8827021888574	-67.381987108849	100	78	0
240	-32.071444762696	-81.4473760537803	104	77	0
241	-27.783080019406	-95.4970443472266	64	62	0
242	-23.4668213678524	-108.619492200203	77	58	0
243	-18.6276039466611	-121.757648760453	74	56	1
244	-13.2654230394401	-134.911512215622	65	68	1
245	-7.90320709935622	-148.065368394367	71	56	0
246	-2.54095612646779	-161.219217298552	73	57	1
247	3.34426619776059	-174.388769760728	89	44	1
248	9.22952670155792	-187.558313553222	50	49	0
249	15.1148253850988	-200.727848669514	74	52	0
250	21.0001622484415	-213.897375114262	72	56	0
251	26.8855372910621	-227.066892885603	59	49	0
252	33.3217444476322	-239.324893469922	65	61	0
253	39.7579899567063	-251.582883840427	52	40	0
254	46.1664270470501	-264.768079654314	70	60	0
255	52.574905465648	-277.953265272081	49	52	1
256	59.0112690047827	-290.211225021631	66	45	0
257	66.4935741377412	-302.500580673106	54	57	1
258	73.9759234808153	-314.789922681637	67	49	0
259	80.9353624813957	-327.063549858518	68	57	0
260	87.8948427618598	-339.337165173143	59	46	1
261	94.8543643222074	-351.610768619925	49	50	1
262	102.336886108154	-363.900058814324	65	57	1
263	109.819452103868	-376.189335362986	68	66	1
264	116.751269871427	-389.390117265284	61	63	0
265	123.710961077013	-401.663671544753	56	63	0
266	131.193658479606	-413.952909016982	58	50	0
267	138.676400091441	-426.242132845335	55	53	0
268	145.636218063766	-438.515649809502	66	59	0
269	152.596077315102	-450.789154910482	68	47	0
270	159.583798593609	-462.135432310402	71	59	0
271	167.066710935091	-474.42460430786	57	56	0
272	174.549667485408	-486.713762660511	61	50	0
273	181.509693182656	-498.987218568102	69	45	0
274	188.992736684508	-511.27635055501	76	49	3
275	196.475824394845	-523.565468895249	75	61	0
276	203.408166143112	-536.76610339433	64	62	0
277	210.368361481116	-549.039510130882	60	55	0
278	217.328598097258	-561.312905001454	72	57	1
279	224.81185995345	-573.601971536875	61	55	1
280	232.29516601772	-585.891024424694	67	82	0
281	239.255529396702	-598.164381979033	64	45	0
282	246.738922410936	-610.453408497386	46	41	0
283	254.222359633073	-622.742421370931	54	46	0
284	261.182849773846	-635.015741609037	71	47	0
285	268.143381192349	-647.289049979299	63	47	1
286	275.103953888349	-659.562346482649	79	58	0
287	282.064567861613	-671.835631116293	65	51	0
288	289.548220258206	-684.124579444528	65	69	0
289	297.031916861946	-696.413514127955	68	44	0
290	303.992657595314	-708.686761443503	68	39	0
291	311.476441147388	-720.9756697556	62	32	1
292	318.960268906259	-733.264564419165	66	55	0
293	325.921136399033	-745.537774417549	63	62	0
294	332.909826223855	-756.883756434545	72	56	0
295	339.870774672076	-769.156942686997	68	53	0
296	347.354773150641	-781.445785515942	64	61	1
297	354.83881583577	-793.734614698216	70	63	1
298	361.799891041708	-806.007763630711	71	52	0
299	368.761007524037	-818.280900695361	63	55	0
300	375.72216528235	-830.554025892168	45	50	0
301	383.206380394869	-842.842803250998	60	48	1
302	390.690639713197	-855.131566962227	68	49	0
303	397.651924228063	-867.404654837213	64	54	0
304	405.136270492105	-879.693392176181	58	55	0
305	412.620660961606	-891.982115867548	76	49	0
306	419.582072232093	-904.255166421644	56	66	0
307	426.543524778041	-916.528205106966	71	62	0
308	433.505018599215	-928.801231924444	62	34	0
309	439.971282429411	-940.131373606622	63	57	1
310	445.419278838963	-950.502976207063	74	53	0
311	450.372026672994	-959.931699496694	64	55	0
312	454.30648806307	-968.401890083216	56	59	0
313	457.222654184501	-975.913550873287	74	44	0
314	459.120517571107	-982.466684043407	65	49	0
315	460.000072116265	-988.061291033402	55	51	0
316	461.430414995877	-992.744335844181	66	56	0
317	463.962332172901	-995.604255694896	56	44	0
318	467.045037627628	-997.552611390129	67	57	0
319	470.183244915155	-997.646532204002	61	63	0
320	472.853915686137	-995.87036514096	57	41	0
321	474.506264711556	-993.135674703866	59	63	0
322	474.617259446706	-989.4268093016	60	57	0
323	473.159154904424	-985.670985339209	71	56	0
324	470.654987782356	-981.883854460903	66	55	0
325	467.627792989544	-978.081068474799	69	55	1
326	464.628354598826	-973.351063958369	79	68	0
327	461.133643697365	-967.678186534904	53	55	0
328	457.638942316349	-962.005306141451	68	62	0
329	454.172003817745	-955.405206453055	52	65	0
330	450.209802005091	-947.862231757492	74	44	0
331	445.724587018718	-940.303596905433	55	52	0
332	441.239388356451	-932.74495714251	69	52	0
333	436.781963376561	-924.25909618102	72	56	0
334	431.306265856256	-914.814697969705	67	48	0
335	425.335329734778	-904.427417354658	64	46	1
336	418.841401371639	-894.024468420073	55	38	1
337	412.375268368691	-882.694292977452	66	54	2
338	405.936935177073	-870.436891054735	67	71	2
339	398.452604543301	-858.148154761642	71	52	1
340	390.968318115105	-845.85940482188	67	52	0
341	383.484075892484	-833.57064123638	68	48	0
342	376.027649150346	-820.354647807777	64	45	1
343	369.066508970398	-808.081522730179	63	50	0
344	361.582399609499	-795.792719137855	57	64	1
345	354.126110749377	-782.576685737818	74	57	0
346	347.165098925005	-770.303523350507	72	44	0
347	339.681122426933	-758.014679751359	66	49	0
348	332.197190135368	-745.725822503679	67	49	1
349	325.236305069062	-733.452622799203	60	55	1
350	317.752459725074	-721.163739181124	68	41	0
351	310.268658587709	-708.874841917306	59	64	0
352	303.307900280925	-696.601604892872	69	54	0
353	296.347183251171	-684.328355999663	60	48	0
354	288.891303041368	-671.112203583121	63	54	1
355	281.407677510346	-658.823253592476	64	39	0
356	274.447088839137	-646.549967391416	65	62	0
357	267.486541445425	-634.276669325307	65	44	0
358	260.003045605379	-621.987680234946	66	57	0
359	252.519593972946	-609.698677501641	55	58	0
360	245.036186548183	-597.409661119804	72	58	0
361	237.552823330916	-585.120631095022	48	51	1
362	230.592488183349	-572.847270261496	66	67	0
363	223.109211916395	-560.558213866316	66	46	0
364	215.625979857636	-548.269143826328	64	50	0
365	208.66577147285	-535.995745675638	72	43	0
366	201.705604366434	-523.722335658967	60	60	0
367	194.77329133515	-510.521697872318	73	63	0
368	187.813208383857	-498.248264132999	67	45	1
369	180.330193214002	-485.959129563533	61	49	2
370	172.847222252924	-473.669981348328	59	52	1
371	165.887266066275	-461.396510293707	57	47	0
372	158.404382057139	-449.107335709967	67	62	0
373	150.921542257129	-436.81814748235	67	50	1
374	143.961712836055	-424.544639113359	64	61	0
375	137.00192469405	-412.271118879318	51	55	2
376	130.042177831405	-399.997586779296	59	64	0
377	122.559510471416	-387.708346733823	72	44	1
378	115.076887320611	-375.419093046337	66	59	1
379	108.117267225054	-363.145523631945	73	69	0
380	100.662565384409	-349.929027824663	75	61	0
381	93.1800751067349	-337.639734137803	66	45	0
382	86.220583377406	-325.366127422079	71	61	0
383	79.2611329278443	-313.092508842237	66	53	0
384	72.3017237582244	-300.818878394552	63	53	0
385	65.3423558685463	-288.545236081816	60	52	1
386	58.3830292592174	-276.271581904963	64	63	0
387	51.4237439300632	-263.997915860265	65	51	0
388	44.4644998810254	-251.72423795145	62	51	0
389	37.5331459671725	-238.523332523182	73	51	0
390	30.6018365329946	-225.322415252216	68	70	0
391	24.165660457511	-213.06441003643	63	47	1
392	18.2524622073397	-200.822103606537	66	44	0
393	12.3671540791402	-187.652572869323	68	54	1
394	6.48188413080061	-174.483033455908	68	39	0
395	1.1195871134405	-161.329196498729	51	67	0
396	-3.71974169154419	-148.191063992679	67	56	0
397	-8.55903860891704	-135.052925483324	58	61	0
398	-13.3983036387945	-121.9147809688	68	60	2
399	-18.2375367808854	-108.77663045004	65	58	0
400	-23.0488749191863	-94.7112583247945	78	60	3
401	-27.8601788573433	-80.6458802027628	89	54	2
402	-32.6993140263949	-67.5077116731554	70	70	2
403	-37.53841730766	-54.3695371411741	89	79	4
404	-41.8545683201519	-41.2470730999485	113	94	3
405	-46.1428219154477	-27.1973886052147	113	98	4
406	-50.9539616916445	-13.1319816801697	108	103	7
407	-55.2700228118338	-0.00950252078473568	104	108	2
408	-59.58605518681	13.1129814982414	58	93	2
409	-64.4249711175216	26.2511896369979	86	72	4
410	-68.7409444309305	39.3736839136109	74	56	4
411	-73.029013838619	53.4233986372128	86	66	2
412	-77.8399597752141	67.4888391615823	70	52	0
413	-82.1558431951562	80.6113485563546	71	43	1
414	-86.4716978694778	93.7338628116995	82	44	1
415	-90.7875237982953	106.856381923892	68	45	0
416	-94.5804199026898	119.963182788342	57	60	1
417	-98.4011717135436	132.142771908082	63	41	1
418	-102.27766425279	142.46793370042	70	47	1
419	-106.154136752361	152.793099336326	66	52	0
420	-109.507693297346	163.102543841116	66	47	0
421	-112.8891170508	172.484775708057	74	50	1
422	-116.242639267701	182.794226090424	51	60	0
423	-119.0732515899	193.087953235954	55	48	0
424	-122.426739901304	203.397409075871	53	44	0
425	-126.303100498626	213.72259487398	64	46	0
426	-130.179441056331	224.047784515657	78	52	1
427	-133.999981826812	236.22740914207	74	56	1
428	-137.792608046322	249.334253182635	71	46	0
429	-142.135984531546	261.529614487663	74	46	0
430	-146.974324023875	274.667925832793	68	49	0
431	-151.784737466602	288.733458748087	54	64	0
432	-156.623012024444	301.871782097965	70	43	0
433	-160.938376960461	314.994380034506	60	48	0
434	-165.225815745885	329.04419839289	60	47	0
435	-170.036098061828	343.109754104167	72	54	0
436	-174.37927270506	355.305151593871	72	49	1
437	-178.199549237848	367.484820364043	44	55	1
438	-182.514770440292	380.607442593202	65	53	1
439	-186.829962895834	393.730069678277	63	51	0
440	-190.650163418963	405.909750923514	61	68	0
441	-194.498244672723	417.162220446393	69	64	0
442	-198.31839863467	429.34190936666	59	65	0
443	-202.661391433852	441.537338709459	67	52	0
444	-206.509403818345	452.789820229635	65	55	0
445	-209.862442607584	463.099352489226	79	52	1
446	-213.738322591234	473.424625654705	64	52	3
447	-217.586272504588	484.677118213847	70	61	0
448	-220.939255300909	494.986660128459	68	45	0
449	-225.749137388542	509.052285425365	67	46	0
450	-229.129990903602	518.434618929401	69	73	0
451	-230.064045501465	522.174961096607	55	48	0
452	-231.960062706261	528.7284306027	61	62	0
453	-233.883987483685	534.354685518891	66	52	1
454	-235.257141666021	540.892416208982	61	58	0
455	-235.66833457374	544.61701914575	50	55	1
456	-235.640420122421	545.544234698638	63	52	0
457	-235.061741307261	547.382925087586	63	46	1
458	-234.510977165774	548.294399988838	58	56	0
459	-234.483062926389	549.221615550108	63	43	0
460	-234.45514868421	550.14883111231	54	57	0
461	-234.45514868421	550.14883111231	76	51	0
462	-234.45514868421	550.14883111231	68	60	1
463	-234.45514868421	550.14883111231	66	47	0
464	-234.427234439238	551.076046676375	60	56	0
465	-233.87647084333	551.987521653064	70	56	0
466	-233.325707466865	552.898996697739	79	50	1
467	-233.297793436679	553.826212267391	59	64	1
468	-233.297793436679	553.826212267391	66	62	0
469	-233.297793436679	553.826212267391	52	45	0
470	-233.297793436679	553.826212267391	81	51	1
471	-233.269879403641	554.753427838907	69	64	2
472	-233.214051329298	556.607858984731	71	65	1
473	-233.681071811821	558.478030649014	52	51	3
474	-237.285181878018	560.442647120915	62	47	0
475	-240.394356269098	561.464309688658	56	46	0
476	-241.990816872916	560.584318492562	69	50	0
477	-244.77255748614	555.099733795971	58	49	0
478	-244.995889309328	547.682009571232	63	48	0
479	-243.099901834677	541.128533841111	61	50	0
480	-242.165863580361	537.388188575394	69	55	2
481	-240.708971924672	533.632102168165	51	57	1
482	-237.82309514517	525.192715454847	67	50	1
483	-234.44226638187	515.810374781489	68	50	1
484	-228.642535317573	499.858828401193	74	61	0
485	-222.898580058478	482.052859603427	64	48	0
486	-218.583601942926	468.930192555301	71	61	0
487	-213.745734194759	455.791792360134	66	48	0
488	-208.935742339992	441.726182632148	69	56	0
489	-206.544687187765	434.229772251099	64	52	0
490	-202.229602442239	421.107123555616	53	53	1
491	-195.523392262054	400.488076236099	56	54	0
492	-190.713268120075	386.422489301302	85	50	1
493	-188.294241823256	379.853305852972	61	40	1
494	-185.875207553734	373.284123906866	63	59	0
495	-178.64595739916	352.649371527135	68	57	0
496	-171.416632024222	332.014632650651	56	53	1
497	-168.997540792043	325.445461205207	72	48	0
498	-164.710109601379	311.395639073104	61	45	0
499	-160.422647574858	297.345821797848	64	56	0
500	-155.612273174629	283.280278660357	52	52	0
501	-148.382700850198	262.645582973957	58	60	0
502	-144.067235068767	249.52299960237	66	48	0
503	-139.77963164344	235.473205536604	62	57	1
504	-137.388319576334	227.976838340051	58	50	0
505	-132.549889326096	214.838539548218	69	58	0
506	-125.320071789843	194.203887062147	49	55	1
507	-120.509447135788	180.138387720101	87	56	1
508	-118.090179035615	173.56924807746	63	48	0
509	-113.774515161174	160.446698718704	60	70	2
510	-107.06739938166	139.827805916779	56	51	0
511	-102.256643603672	125.762329370715	64	71	0
512	-97.940874675638	112.639797830023	67	55	0
513	-93.6250770020415	99.5172711443156	66	48	0
514	-88.8142243026523	85.4518113983795	68	60	1
515	-84.0033374020131	71.3863576520234	69	69	0
516	-79.6874482629937	58.2638466255739	75	61	0
517	-75.3715303785866	45.1413404606283	66	71	2
518	-70.5326721306774	32.0031190831214	78	64	6
519	-65.721655266243	17.9376881383359	99	84	2
520	-60.9106042008498	3.87226319313049	105	79	3
521	-56.5945645356551	-9.25022191461176	104	93	5
522	-52.2784961255966	-22.3727021645755	94	95	6
523	-47.4394792704843	-35.5108947334811	102	104	3
524	-43.1512196265976	-49.5605803010985	88	82	4
525	-38.8629291485413	-63.6102610109374	84	72	4
526	-34.5467421011417	-76.7327212840319	74	66	3
527	-30.2305263091112	-89.8551766974851	78	54	1
528	-25.3913539925707	-102.993341662921	71	61	1
529	-20.5521497884183	-116.131500623189	69	48	0
530	-15.7407749240519	-130.196869166568	67	51	0
531	-10.9293658597744	-144.262231708504	70	65	2
532	-5.56712939095451	-157.416084596887	71	62	0
533	0.318077976990025	-170.58564141579	56	55	0
534	5.6803860841901	-183.739479084499	64	53	2
535	11.042729224253	-196.893309476785	56	45	0
536	16.9280479829758	-210.062841736712	74	51	0
537	22.8412570588989	-222.305149703287	59	66	0
538	29.277445073938	-234.563156598248	58	50	0
539	36.2087673658971	-247.764075679705	54	58	0
540	42.617187472817	-260.949277012609	53	48	1
541	49.0534949817811	-273.207252493128	45	46	0
542	56.0127904351102	-285.480922074057	67	72	0
543	63.4950782258529	-297.770283184946	58	49	0
544	70.9774102268275	-310.059630653821	69	47	1
545	77.9089929914335	-323.260478627868	65	51	1
546	84.8684580919798	-335.534099044278	65	57	0
547	91.8558007339598	-346.88049186673	74	57	1
548	98.3202231923933	-358.211173763499	57	54	1
549	104.812514328689	-368.614629678428	63	56	0
550	111.304837881122	-379.018075341359	50	55	1
551	117.769363515195	-390.34872651659	63	61	0
552	124.23392453033	-401.67936746031	70	52	1
553	130.698520926177	-413.00999817159	75	48	0
554	137.163152702851	-424.340618648566	65	56	0
555	143.655644259707	-434.744013084099	58	37	0
556	150.148168232234	-445.14739726577	57	69	0
557	156.612903183326	-456.477987024933	70	57	1
558	163.105493468465	-466.881350710057	59	57	2
559	169.075143698719	-477.269013805315	45	66	1
560	175.539980471658	-488.599573641084	70	64	0
561	182.03266824421	-499.002907368354	68	64	0
562	188.002412130241	-509.390542842448	66	63	0
563	193.972185952065	-519.778169595636	73	56	1
564	199.941989709332	-530.165787626058	58	55	0
565	205.911823402275	-540.553396935575	57	50	0
566	212.404668290052	-550.956682584248	72	58	0
567	218.86973841337	-562.287173910066	63	61	2
568	224.839665760985	-572.674755594693	62	58	0
569	230.809623043635	-583.062328559346	58	48	1
570	237.302596591937	-593.465574797243	66	49	1
571	243.795602555154	-603.868810777552	67	59	0
572	249.73785201594	-615.183572087437	61	53	0
573	256.203124426422	-626.514004360884	61	48	0
574	263.219220869942	-636.932889205404	72	49	1
575	269.712359453959	-647.336084189825	66	49	0
576	276.2055304526	-657.739268918522	74	45	0
577	282.6709412809	-669.069659429602	68	58	0
578	289.603802217694	-682.270147354342	66	41	0
579	297.0874954022	-694.559082010761	74	46	1
580	304.04823293956	-706.832329307683	74	39	0
581	311.504227108497	-720.04845367372	68	47	0
582	318.960268906259	-733.264564419165	56	39	0
583	326.444140871521	-745.553445438854	60	43	1
584	333.928057043522	-757.842312811874	60	48	0
585	340.86123078689	-771.042713485658	51	58	0
586	347.822226636403	-783.315886176191	75	52	0
587	354.811039797554	-794.661830849946	79	65	0
588	361.772116601584	-806.934979793616	55	46	1
589	368.733234682004	-819.208116868511	58	63	0
590	376.217408763594	-831.496906965971	67	52	0
591	383.701627051341	-843.785683414899	49	51	0
592	390.662871888315	-856.058783170767	57	58	1
593	397.624158001097	-868.331871055998	52	50	0
594	405.108505974815	-880.620608407073	82	58	1
595	412.592898153816	-892.909332111478	68	63	1
596	419.554311022395	-905.182382675819	66	53	1
597	426.515765166259	-917.455421372317	58	47	0
598	432.981992267189	-928.785574087873	58	58	0
599	438.952983818832	-939.172843177803	57	57	0
600	444.924005303532	-949.560103545897	61	55	0
601	450.372026672994	-959.931699496694	63	49	1
602	454.27873485157	-969.329106386751	64	53	0
603	457.167149147543	-977.767983486876	78	51	1
604	459.588046433055	-984.336771263741	69	64	0
605	461.513669409906	-989.962686927058	51	62	0
606	463.46704887168	-994.661385322921	63	55	0
607	465.998968539876	-997.521303948946	59	53	0
608	469.660210364847	-997.630878891796	62	58	0
609	472.853915686137	-995.87036514096	58	58	0
610	474.506264711556	-993.135674703866	62	47	0
611	474.617259446706	-989.4268093016	60	48	2
612	473.159154904424	-985.670985339209	76	45	1
613	470.682737387833	-980.956638112664	68	65	0
614	467.16026158561	-976.210982142948	65	52	0
615	463.142513608211	-970.522452710196	45	51	0
616	459.180280950502	-962.979486731812	70	57	0
617	454.695033315744	-955.420861698687	70	48	1
618	449.71452779969	-946.9193596486	80	45	2
619	444.238770866476	-937.474978762679	56	58	0
620	438.267769661034	-927.08771704603	87	50	0
621	431.801532009209	-915.757572317496	66	58	0
622	424.812306320411	-904.411758493632	56	59	2
623	417.823118713801	-893.065932778642	55	45	0
624	410.861732476857	-880.792878921144	65	43	1
625	403.900387515489	-868.519813196734	62	56	0
626	396.939083829871	-856.246735603549	46	59	0
627	389.482573412708	-843.030766708776	52	47	0
628	381.998340715014	-830.742000399157	78	50	2
629	374.514152223361	-818.453220441937	67	59	0
630	367.030007937341	-806.164426837116	67	56	0
631	359.545907857537	-793.875619586557	69	49	0
632	352.089628730144	-780.659582533874	57	52	1
633	344.605618772155	-768.370748004876	60	59	1
634	337.121653020557	-756.081899826415	68	59	1
635	330.160735731595	-743.808708578348	67	51	0
636	323.199859719258	-731.535505463369	75	44	1
637	316.239024983835	-719.262290479615	61	47	0
638	308.755231662013	-706.973390478641	65	57	0
639	301.299270928954	-693.757260759361	73	49	1
640	294.33856455097	-681.484008468688	61	51	0
641	287.377899450366	-669.21074431017	61	55	0
642	279.894281735178	-656.921791580506	67	57	0
643	272.410708227137	-644.632825204171	84	52	2
644	265.450169887277	-632.359523727559	66	60	2
645	258.489672824973	-620.086210383102	60	46	2
646	251.006229008082	-607.797204913571	61	58	2
647	243.522829399153	-595.50818579644	82	43	0
648	236.590262312326	-582.307619164698	59	40	0
649	229.106951362919	-570.018573691137	56	67	1
650	221.623684621416	-557.729514571838	54	58	1
651	214.663442682009	-545.456126607023	77	55	0
652	207.70324202074	-533.182726773433	64	44	0
653	200.743082637782	-520.909315073863	69	56	0
654	193.2599883324	-508.620204135776	73	48	0
655	185.77693823562	-496.331079553813	57	77	0
656	178.816905616899	-484.057630537078	53	66	0
657	171.884732322535	-470.85695378948	66	55	1
658	164.401813630189	-458.567790126428	52	61	0
659	156.918939146854	-446.2786128195	74	56	0
660	149.959076170227	-434.005114634521	63	59	0
661	142.99925447267	-421.731604583561	69	57	0
662	136.039474054414	-409.458082665689	60	58	0
663	128.556772010634	-397.168853542767	67	50	0
664	121.074114176387	-384.879610774107	62	65	0
665	113.591500551498	-372.590354363434	62	47	1
666	106.108931136085	-360.301084307954	77	61	0
667	99.1493629727629	-348.027499630116	71	55	1
668	91.6668805112131	-335.738203207031	59	55	0
669	84.1844422594877	-323.448893139139	57	66	0
670	77.2250008645351	-311.175271147862	55	64	1
671	70.2656007492915	-298.901637293398	63	58	0
672	63.3340848279768	-285.700775879435	65	57	0
673	56.3747688712901	-273.427118304186	65	45	0
674	49.4154941947199	-261.153448862955	52	67	0
675	42.4562607986736	-248.879767555743	75	50	0
676	36.0200124319526	-236.621781186201	58	61	0
677	29.6116531019798	-223.436568959616	59	53	0
678	23.2033351006103	-210.251346537843	49	53	0
679	17.3179974524537	-197.081823037937	60	53	0
680	11.4326979842735	-183.912290864624	65	61	0
681	6.07037257269258	-170.758460532874	54	43	3
682	0.708082194032613	-157.6046229247	72	67	0
683	-4.65417315205559	-144.450778040104	57	52	1
684	-9.4934623062145	-131.312638332136	63	48	1
685	-14.3327195727034	-118.174492620863	78	53	0
686	-19.1719449516968	-105.036340903491	67	63	2
687	-24.0111384429038	-91.8981831800193	68	61	1
688	-28.8224355410202	-77.8328038575128	65	62	2
689	-33.6336984388181	-63.7674185335636	75	71	10
690	-37.9498724523	-50.6449588118121	86	64	1
691	-42.26601772086	-37.522494232282	111	93	8
692	-47.1050526067265	-24.3843077011406	118	75	2
693	-51.3932688641944	-10.3346172692254	136	105	3
694	-55.6814542875509	3.71507802139968	89	101	5
695	-60.5203943431843	16.8532813517377	86	93	1
696	-65.3593025106238	29.9914906900376	76	88	0
697	-69.6752685091342	43.1139860451221	73	65	0
698	-73.9912057620822	56.2364862617105	82	60	1
699	-78.8021448584041	70.3019279874861	64	53	0
700	-83.6130497535341	84.3673757128417	72	48	0
701	-87.9288955417578	97.4898915868253	50	58	0
702	-92.2447125842446	110.612412318587	55	56	0
703	-96.5605008809944	123.734937910922	55	46	1
704	-100.876260432182	136.857468362898	60	61	1
705	-105.687005686108	150.922943685204	65	56	0
706	-109.974821047392	164.97269997187	61	38	0
707	-114.290490703541	178.095245539211	80	58	1
708	-121.025387170666	197.786936187185	64	53	0
709	-125.340984176262	210.909494170919	60	51	0
710	-127.760216602415	217.478638592176	58	65	3
711	-132.570768011326	231.544147511013	55	48	2
712	-137.381285218114	245.60966242943	71	55	0
713	-144.115951848333	265.30139339529	63	53	0
714	-148.431398322806	278.423977294005	50	51	0
715	-150.850551442418	284.993136117235	62	46	0
716	-155.13805904024	299.042943141423	64	46	0
717	-161.844649476465	319.66192074772	64	56	0
718	-166.682852907805	332.800256694667	70	50	0
719	-170.998150420666	345.922865967266	56	53	0
720	-177.704578209086	366.541871285066	56	56	1
721	-180.095728101267	374.038263969123	69	58	1
722	-182.514770440292	380.607442593202	56	55	2
723	-187.35283120058	393.74580434151	72	54	0
724	-194.086996600206	413.43762265332	67	48	0
725	-198.402114831435	426.560262696818	57	48	0
726	-200.793188988406	434.056668278761	69	49	0
727	-205.603217045311	448.12226838246	63	47	0
728	-209.918258965132	461.244921381585	57	57	1
729	-214.233272137586	474.367579238489	50	44	0
730	-219.071113643062	487.50598059129	61	45	0
731	-223.386067749641	500.628648703918	63	58	1
732	-227.17813917069	513.735581959598	71	58	1
733	-231.960062706261	528.7284306027	60	58	0
734	-235.257141666021	540.892416208982	73	58	0
735	-235.584591211344	547.398665809073	69	50	0
736	-235.445018884668	552.03474360425	70	58	0
737	-235.333360973047	555.743605859578	59	45	2
738	-235.277532000444	557.598036993295	54	55	2
739	-235.772466074035	558.540993326344	66	57	0
740	-237.808030214976	560.458388132975	76	57	1
741	-242.513665200677	560.600060069934	65	48	0
742	-246.257353975205	557.928606281057	62	48	0
743	-246.91978731344	553.30827073846	60	52	1
744	-246.013672386296	548.640708991326	63	45	2
745	-244.089770719642	543.014448302798	67	50	0
746	-243.155733830761	539.274102795869	64	61	0
747	-240.241950968513	531.761929804459	57	43	0
748	-235.376317199436	519.550718132406	69	65	0
749	-231.995477967546	510.168379561976	75	52	0
750	-228.642535317573	499.858828401193	67	69	3
751	-224.822541460395	487.679109734483	71	48	1
752	-220.479665330029	475.483656055294	73	57	1
753	-216.136762536073	463.288207239471	62	52	0
754	-211.821741557273	450.165547749028	47	45	1
755	-209.402789115207	443.596351101995	67	62	0
756	-204.592767056194	429.530746774748	71	46	1
757	-197.363717333996	408.895959299989	69	39	0
758	-192.525706495682	395.757585513406	62	50	0
759	-188.238436217012	381.707736934535	66	45	0
760	-183.951135102077	367.657893214375	58	56	0
761	-179.113029427361	354.519536222331	66	56	0
762	-174.302791311289	340.453969688155	59	48	1
763	-170.015395368275	326.404141619802	68	46	0
764	-165.700071232743	313.281533954665	69	52	3
765	-160.861838832381	300.143199763261	59	53	1
766	-156.05146958906	286.077656025998	61	54	0
767	-151.763949028798	272.027848467231	62	62	1
768	-147.448504678323	258.905261317268	61	56	0
769	-142.638037353114	244.839734375477	89	59	1
770	-137.827535825898	230.774213432334	72	66	0
771	-133.512000007671	217.651641936973	62	56	0
772	-131.615666408907	211.098221846856	67	61	0
773	-126.805084480788	197.032714700326	55	61	1
774	-119.575204340974	176.398073012941	66	67	0
775	-114.736652404594	163.259796427563	64	46	0
776	-109.925952506776	149.194310285151	62	61	0
777	-105.1152184073	135.128830141388	67	62	3
778	-100.276568493689	121.990571564063	65	47	1
779	-95.9886696775793	107.940826617181	79	49	0
780	-94.1201004408649	100.460209667683	58	47	0
781	-89.2813716396922	87.3219648860395	70	54	0
782	-82.023218646762	67.6146089723334	72	64	4
783	-77.7073190502706	54.4921001093462	63	55	0
784	-73.4192658328102	40.442380531691	66	72	1
785	-68.6082694889628	26.3769459854811	85	71	2
786	-63.7693661351223	13.2387330140918	94	66	4
787	-59.4533463289263	0.116244667209685	85	90	7
788	-55.1372977776919	-13.0062388209626	118	125	10
789	-50.3261714707478	-27.0716505637392	110	87	8
790	-46.0379313371377	-41.1213393732905	103	104	5
791	-41.7217928932514	-54.2438077442348	91	83	3
792	-36.8827021888574	-67.381987108849	82	83	0
793	-32.5665046842769	-80.5044452203438	75	49	1
794	-28.2781426695292	-94.5541140539572	53	65	1
795	-23.4668213678524	-108.619492200203	80	55	1
796	-18.6276039466611	-121.757648760453	64	62	1
797	-13.7883546376834	-134.895799315535	65	51	0
798	-8.42614027077798	-148.049656162038	56	61	0
799	-3.06389087095158	-161.20350573305	68	65	2
800	2.29839356144657	-174.357348025776	60	70	0
801	8.18365091714077	-187.526893277653	72	61	1
802	14.0689464524621	-200.69642985519	66	61	1
803	19.9542801674688	-213.865957758389	74	53	0
804	26.3625946759712	-227.051184969023	60	46	0
805	32.770950513077	-240.236401984468	64	51	0
806	39.2071960452595	-252.494393158704	77	47	0
807	46.1664270470501	-264.768079654314	69	58	1
808	53.0978541590739	-277.968969950452	87	45	0
809	60.0571693194797	-290.242632726207	69	45	0
810	67.016525760002	-302.51628363505	63	59	0
811	73.9759234808153	-314.789922681637	59	64	2
812	81.4583170338301	-327.079251043499	72	65	0
813	88.9129178436706	-340.295781487599	71	52	0
814	95.8724439311773	-352.569383230992	64	68	1
815	102.832011298451	-364.842973107472	63	51	0
816	110.314580469276	-377.132248749956	70	50	0
817	117.79719384975	-389.421510747634	61	62	1
818	124.756887984346	-401.695063312538	79	63	0
819	131.716623398243	-413.968604012392	79	73	0
820	138.676400091441	-426.242132845335	58	57	0
821	146.159185912518	-438.531343026087	64	59	2
822	153.642015942431	-450.820539564826	58	46	2
823	160.601919401553	-463.094031083398	68	59	1
824	167.561864139629	-475.367510735057	61	55	0
825	175.044823865057	-487.656668181531	70	47	0
826	182.527827799146	-499.945811982267	64	49	0
827	189.487899302156	-512.219254319556	50	49	2
828	196.420199774671	-525.419900684617	71	53	0
829	203.380355432571	-537.693319299258	69	60	0
830	210.863533513388	-549.982411295176	62	57	0
831	218.346755802282	-562.271489645354	58	57	0
832	225.307038223487	-574.544870944694	64	58	1
833	232.790347462869	-586.833922924474	72	57	0
834	240.27370090998	-599.12296126131	79	53	0
835	247.234110093792	-611.396305243485	62	57	2
836	254.19456055545	-623.669637357816	47	42	0
837	261.155052294373	-635.942957607098	73	54	0
838	268.143381192349	-647.289049979299	68	50	0
839	275.626948105753	-659.578023758717	59	56	0
840	283.11055922613	-671.866983889602	65	54	0
841	290.099008272286	-683.21303889621	69	53	0
842	297.059706130705	-695.486298069358	42	46	0
843	303.992657595314	-708.686761443503	62	53	1
844	310.953439605888	-720.959996894002	55	57	0
845	317.942047367629	-732.306004386395	72	57	0
846	325.425914692576	-744.594887233339	78	41	0
847	332.909826223855	-756.883756434545	57	51	0
848	339.870774672076	-769.156942686997	76	37	0
849	346.831764396629	-781.430117071606	72	53	1
850	353.792795397458	-793.703279585578	69	57	0
851	360.753867674735	-805.976430235431	75	61	0
852	368.237994375464	-818.265234885737	68	54	0
853	375.72216528235	-830.554025892168	76	47	1
854	382.683364316588	-842.827139219269	54	48	1
855	390.167622169538	-855.115903852507	68	47	0
856	397.651924228063	-867.404654837213	54	51	3
857	405.136270492105	-879.693392176181	66	65	1
858	412.620660961606	-891.982115867548	80	52	0
859	419.582072232093	-904.255166421644	74	61	1
860	426.543524778041	-916.528205106966	66	65	0
861	432.981992267189	-928.785574087873	67	46	0
862	439.420498103951	-941.042932848446	79	49	0
863	445.886797443265	-952.373065101914	74	50	1
864	451.334825062368	-962.744659732096	70	52	1
865	455.241538249247	-972.142065659165	81	53	0
866	457.63467652729	-979.638070943765	76	49	0
867	459.50479063025	-987.118420178071	57	56	0
868	461.953448972316	-992.759990152903	65	53	0
869	465.008400806342	-995.635563632473	65	49	0
870	468.641891159699	-996.672355755232	61	49	1
871	471.80784702237	-995.839059091173	57	43	0
872	473.460196711007	-993.104369043373	72	50	0
873	474.09422589204	-989.411156510003	52	54	0
874	473.159154904424	-985.670985339209	67	57	0
875	470.682737387833	-980.956638112664	66	50	1
876	467.188011988765	-975.283765801229	61	59	0
877	463.170264920336	-969.595236378722	71	49	0
878	459.180280950502	-962.979486731812	78	54	0
879	454.695033315744	-955.420861698687	66	54	1
880	449.71452779969	-946.9193596486	70	51	0
881	444.734042690252	-938.417851538397	69	62	0
882	439.25830831856	-928.973463987	73	62	0
883	433.287331829313	-918.586194997653	69	54	0
884	426.793361408985	-908.183258671314	63	52	0
885	419.804162010259	-896.837436345406	65	61	1
886	413.365784571157	-884.580046212301	72	63	1
887	406.404425895773	-872.306984732859	61	51	2
888	398.892324351415	-860.945465567522	62	50	0
889	391.931048093713	-848.672379481606	75	49	0
890	384.997582334036	-835.472065319307	60	42	0
891	377.513376501971	-823.183290822431	65	50	0
892	369.506202617602	-810.878837010823	60	50	0
893	362.049861127627	-797.662818130106	58	50	0
894	354.593567265896	-784.446785626933	88	56	0
895	346.614313506288	-771.215071011335	54	55	1
896	338.635110529896	-757.983340873383	62	61	0
897	331.178962706821	-744.767265665345	52	57	0
898	323.722862512339	-731.551176834852	58	65	1
899	316.266809946392	-718.335074380971	61	54	1
900	308.810805009212	-705.118958305568	72	66	1
901	300.804061139934	-692.814370556735	56	43	0
902	293.320361116785	-680.52544236742	63	61	0
903	285.864497218514	-667.309284485877	70	42	1
904	278.380887318868	-655.020329019986	84	58	0
905	271.420313826762	-642.74703771621	62	55	1
906	263.936790876207	-630.458055878058	52	50	0
907	256.453312133264	-618.169060396031	65	56	0
908	249.492865402426	-605.895731776953	63	59	1
909	242.532459949318	-593.622391290031	56	61	0
910	235.59989921638	-580.421822964214	64	67	2
911	228.639577917231	-568.148458753712	80	37	0
912	221.156316060456	-555.859398739412	57	52	0
913	213.673098412051	-543.570325079374	71	49	1
914	206.712903875799	-531.296923553571	63	54	0
915	199.229773178115	-519.007823523134	57	55	0
916	191.746686688741	-506.718709849752	78	56	0
917	184.786618916667	-494.445271007717	83	51	0
918	177.826592423138	-482.1718202997	63	52	1
919	170.343635628466	-469.882667532191	61	57	0
920	162.860723042279	-457.593501119874	62	64	0
921	155.928645007894	-444.392797255889	70	53	2
922	148.968788156752	-432.119297377765	63	45	0
923	141.486006976163	-419.830091886222	62	60	1
924	134.00327000476	-407.540872748941	57	74	0
925	127.043539920007	-395.267335556448	59	46	1
926	119.56088990171	-382.978090052493	61	51	1
927	112.07828409283	-370.688830904663	69	47	1
928	105.118680775282	-358.415256399661	66	45	0
929	97.6361619200325	-346.125970883295	78	42	1
930	90.1536872747238	-333.836671723984	63	62	0
931	83.194210725138	-321.563059906475	55	50	2
932	76.2347754556104	-309.289436222054	65	37	1
933	69.2753814659081	-297.015800673515	71	48	0
934	62.3438718986581	-283.81493756827	83	57	1
935	55.3845620674547	-271.541278298013	84	57	0
936	48.4252935166587	-259.267607163638	66	59	0
937	41.4939141857903	-246.066708504222	82	59	0
938	35.0576732059708	-233.808720570989	64	46	1
939	28.6214705787133	-221.550722426735	61	46	1
940	22.2131587064941	-208.365498434752	91	58	0
941	16.327826962457	-195.195973487571	65	51	1
942	10.4425333979307	-182.026439866051	61	55	0
943	4.55727801314788	-168.856897571124	69	50	0
944	-0.805005113594234	-155.703057972714	64	57	1
945	-6.16725320758997	-142.549211096019	64	56	0
946	-11.5294662691886	-129.395356943831	63	53	1
947	-15.845785577083	-116.272922061384	70	57	1
948	-20.1620761403465	-103.150482321158	73	53	1
949	-25.001264177612	-90.0123233962804	61	73	3
950	-29.812555593322	-75.9469428695738	68	69	3
951	-34.6238128086552	-61.8815563442186	68	59	3
952	-39.4629028725903	-48.7433794103563	88	89	4
953	-43.7790413414477	-35.6209132084623	103	94	5
954	-48.0672819298925	-21.5712265558541	113	111	8
955	-52.8784080259502	-7.50581722892821	97	137	4
956	-57.1944566023303	5.61666409112513	69	85	5
957	-61.5104764335556	18.7391502661631	74	78	3
958	-65.8264675195096	31.8616413054988	79	64	1
959	-70.1424298601924	44.9841372026131	62	60	0
960	-74.953396317258	59.0495741274208	76	56	2
961	-79.7643285735394	73.1150170527399	61	55	0
962	-84.0801994494395	86.2375286072493	58	46	1
963	-88.3960415798938	99.3600450204685	75	61	0
964	-93.2347569403937	112.498289164156	64	43	0
965	-98.0455592318322	126.563754889183	59	57	0
966	-102.333428713609	140.613502538763	60	65	1
967	-106.649150632729	153.736039469019	74	37	0
968	-110.964843805763	166.858581258915	64	57	1
969	-115.280508233118	179.981127905659	61	53	0
970	-120.119036238233	193.119405651465	65	43	0
971	-124.406754045514	207.169178131968	61	66	0
972	-128.694441017346	221.218955470249	60	66	0
973	-133.532874188793	234.357250015251	62	41	2
974	-138.371275470941	247.495550561696	51	52	0
975	-142.686760621611	260.618127984926	63	59	1
976	-147.002217025845	273.740710265003	72	48	1
977	-151.840525783249	286.87902761437	62	72	0
978	-156.650907339004	300.944566532969	62	54	0
979	-160.938376960461	314.994380034506	49	55	0
980	-165.253713149868	328.116982827894	56	59	0
981	-170.091895182268	341.255322980694	60	53	0
982	-174.407172307139	354.377936034463	71	59	0
983	-178.694520039717	368.427769505419	51	51	0
984	-182.981836935971	382.477607834153	63	58	2
985	-187.297025733744	395.600235460326	69	44	0
986	-192.135052294121	408.738603206351	71	44	0
987	-196.973046963918	421.876976957545	70	58	0
988	-201.783103541122	435.942572264932	67	53	0
989	-206.593125915038	450.008173570968	76	60	0
990	-211.431022603356	463.146565327421	65	50	2
991	-215.746028975584	476.269224804826	75	50	1
992	-219.538149745436	489.376150383614	59	66	0
993	-223.358156330709	501.555864253081	65	55	0
994	-227.233963863633	511.881150864996	60	50	0
995	-230.091958544042	521.247745548375	73	46	1
996	-232.455001226102	529.671386467293	65	46	0
997	-234.873862023116	536.24059779197	66	60	0
998	-235.752077910933	541.835372493602	72	62	0
999	-235.61250566825	546.47145025339	67	39	2
1000	-234.977998254413	550.16457176581	60	45	0
1001	-234.315577431465	554.784908940084	66	62	0
1002	-234.726768944878	558.509511861019	62	47	0
1003	-238.302963382332	561.401344769634	66	56	0
1004	-242.980681179499	562.470232801512	75	45	0
1005	-244.577141993912	561.590242550708	65	40	2
1006	-245.678671872942	559.767295323312	58	52	0
1007	-246.86395344825	555.162701787427	62	52	0
1008	-245.023805774632	546.754794049077	55	59	0
1009	-241.643012461311	537.372447077185	68	46	0
1010	-238.234288350446	528.917318571359	78	55	0
1011	-236.282451795705	524.218277250417	70	61	0
1012	-233.424472669838	514.85167825222	75	69	0
1013	-228.642535317573	499.858828401193	78	55	0
1014	-224.794629857468	488.606325263157	56	56	0
1015	-222.870668918535	482.980075133033	56	44	1
1016	-220.451754767622	476.410871586762	70	41	1
1017	-216.136762536073	463.288207239471	58	45	1
1018	-211.793833078817	451.092763282359	76	48	1
1019	-204.536953566654	431.385177848861	57	51	0
1020	-199.726899620146	417.319579523988	67	39	0
1021	-195.439678643248	403.269722850062	62	46	2
1022	-188.733403051679	382.650687287562	57	64	2
1023	-186.314371300512	376.081505042501	83	50	1
1024	-183.89533157699	369.512324297801	71	65	0
1025	-176.666064602497	348.877575524151	51	53	0
1026	-171.855811121466	334.812011992559	53	50	0
1027	-169.436722407816	328.242840250954	58	60	1
1028	-165.149296038086	314.193017577752	73	57	1
1029	-158.442710673669	293.574034920894	55	54	0
1030	-153.604430438601	280.435709734447	57	48	0
1031	-151.185278362362	273.866549395025	55	65	0
1032	-146.37484302948	259.801017659716	74	53	0
1033	-141.564373494592	245.735491924919	58	35	1
1034	-134.857548641972	225.116550416686	49	63	1
1035	-128.150653509307	204.497620664537	66	64	0
1036	-123.312164516712	191.359333284199	59	51	0
1037	-120.892908062146	184.790191845037	76	68	1
1038	-116.605151687749	170.740423687734	74	52	2
1039	-109.898068578972	150.121525846422	60	57	1
1040	-107.478764707805	143.55239280872	74	60	0
1041	-105.087335637189	136.056045705453	57	51	0
1042	-98.3801332095172	115.437168019824	56	56	0
1043	-91.6449809772894	95.7455176590011	58	60	2
1044	-89.2256137453951	89.1763960234821	70	63	2
1045	-86.8341169125633	81.6800603158772	54	61	0
1046	-82.023218646762	67.6146089723334	77	60	0
1047	-74.7649939041585	47.9072665693238	67	75	1
1048	-69.9261375484057	34.7690458055586	65	49	3
1049	-64.5643364462885	21.615111714229	88	67	3
1050	-59.2025003104936	8.46118489746004	99	94	5
1051	-54.9143318959395	-5.58851416967809	102	94	4
1052	-48.7295461619506	-26.1915872171521	123	112	9
1053	-46.8329532757634	-32.744965097867	99	116	7
1054	-43.0676161363954	-46.7789335595444	94	81	1
1055	-39.3022515270859	-60.8128981776536	87	92	2
1056	-34.9860691804206	-73.9353589890525	94	62	3
1057	-28.250278434949	-93.626898471266	71	66	1
1058	-25.8306908089435	-100.195980502293	74	66	0
1059	-21.5422832712648	-114.245641778223	68	64	0
1060	-14.3112862349371	-134.880086352117	64	63	1
1061	-11.3687180253328	-141.464872341603	73	37	0
1062	-8.94907344109379	-148.03394386638	61	69	0
1063	-0.644220799033064	-167.772572149523	48	68	0
1064	8.18365091714077	-187.526893277653	78	49	2
1065	14.0689464524621	-200.69642985519	72	44	0
1066	17.011608537694	-207.281194891781	63	49	0
1067	19.9542801674688	-213.865957758389	72	56	2
1068	29.3331463840441	-232.708725336939	70	58	1
1069	38.7120988735696	-251.551471123472	64	52	0
1070	41.6548375135753	-258.136218076572	59	61	0
1071	48.6140854273108	-270.409900350496	61	58	1
1072	59.0391127998009	-289.284009348601	68	43	0
1073	65.97062251647	-302.484877645969	75	54	0
1074	72.9300173079246	-314.758518407121	69	53	0
1075	80.4124079298927	-327.047848611139	67	60	0
1076	87.8948427618598	-339.337165173143	59	55	0
1077	94.8543643222074	-351.610768619925	62	47	0
1078	101.813927162148	-363.884360201657	63	61	1
1079	109.296491692425	-376.173637671396	60	62	0
1080	116.779100431828	-388.462901500054	58	57	0
1081	123.738790039264	-400.736455767415	62	45	0
1082	127.20473624079	-407.336836344562	57	48	0
1083	134.687454160419	-419.626067447476	66	67	0
1084	145.6640420084	-437.588433997706	67	62	0
1085	152.623899661645	-449.861939084716	76	59	1
1086	159.583798593609	-462.135432310402	69	48	1
1087	167.066710935091	-474.42460430786	67	63	0
1088	174.549667485408	-486.713762660511	61	49	0
1089	181.509693182656	-498.987218568102	70	60	0
1090	188.964922663348	-512.203566437587	60	56	0
1091	196.448012083361	-524.492684789933	66	57	0
1092	203.408166143112	-536.76610339433	60	54	0
1093	210.368361481116	-549.039510130882	74	50	0
1094	217.851580594783	-561.328589390032	68	62	0
1095	225.334843916586	-573.617655004375	52	52	0
1096	232.29516601772	-585.891024424694	78	56	1
1097	239.255529396702	-598.164381979033	68	68	0
1098	246.215934053413	-610.437727664597	59	50	0
1099	253.699369809881	-622.726741460152	75	45	0
1100	261.182849773846	-635.015741609037	74	76	0
1101	268.143381192349	-647.289049979299	71	50	1
1102	275.131748174434	-658.635130460374	65	57	0
1103	282.092360549606	-670.908415083773	69	56	2
1104	289.053014201811	-683.181687842123	61	42	0
1105	296.041498626058	-694.527732675895	56	60	0
1106	303.525233086548	-706.816655528732	49	55	1
1107	311.009011753835	-719.10556473583	75	40	0
1108	317.969831844966	-731.378788295202	67	57	0
1109	324.930693212897	-743.651999987662	71	58	0
1110	331.891595857742	-755.925199812278	58	75	0
1111	338.852539778687	-768.198387769051	51	54	0
1112	346.336533616995	-780.487232427113	69	44	0
1113	353.820571661461	-792.776063439436	62	43	1
1114	360.781642340706	-805.049214076251	73	52	0
1115	367.742754296109	-817.32235284429	59	65	0
1116	375.226922027941	-829.61114475783	70	53	0
1117	382.711133965407	-841.89992302563	73	64	0
1118	389.672372677538	-854.173024474643	71	60	0
1119	396.633652665769	-866.44611405395	69	60	1
1120	404.117994289263	-878.734853222035	61	49	1
1121	411.602380118507	-891.023578739725	60	61	1
1122	418.563786862185	-903.296631000936	75	46	0
1123	425.002210127248	-915.55401257053	70	52	0
1124	430.973162680515	-925.941293298267	53	54	0
1125	436.944145167014	-936.328565303236	81	62	0
1126	442.915157586976	-946.715828585438	62	51	0
1127	447.867895218951	-956.144554904662	74	39	1
1128	451.802347878751	-964.614747907966	56	60	1
1129	455.241538249247	-972.142065659165	78	48	1
1130	457.63467652729	-979.638070943765	67	69	0
1131	459.009509371128	-986.175549264066	78	53	1
1132	460.439850431867	-990.858594435267	65	44	0
1133	462.944014669047	-994.645731198601	71	51	0
1134	465.998968539876	-997.521303948946	63	61	0
1135	469.137175815296	-997.615225517191	72	44	0
1136	472.330881353701	-995.854712148197	61	54	0
1137	474.506264711556	-993.135674703866	74	46	0
1138	475.084795852134	-991.296894739382	63	49	3
1139	473.103656839812	-987.525418040343	87	60	0
1140	469.636672304012	-980.925331491046	78	46	0
1141	466.114197631483	-976.179674658924	56	49	0
1142	462.619482308102	-970.506798506714	56	61	0
1143	459.180280950502	-962.979486731812	86	49	0
1144	454.695033315744	-955.420861698687	63	58	0
1145	449.68677340867	-947.846575961448	68	54	2
1146	444.706287158653	-939.345067841932	59	52	0
1147	439.230551531946	-929.900680283085	65	49	0
1148	433.259573673422	-919.513411284424	64	44	0
1149	426.793361408985	-908.183258671314	67	53	0
1150	419.804162010259	-896.837436345406	56	51	0
1151	412.842763523688	-884.564385878853	67	51	0
1152	405.881406312692	-872.291323540732	62	52	0
1153	398.920090377447	-860.01824933663	69	59	0
1154	391.43579906458	-847.729500291869	66	40	2
1155	383.951551957638	-835.44073760137	75	60	0
1156	376.4951202136	-822.22474506963	49	47	0
1157	369.038736097689	-809.008738914505	81	61	0
1158	362.077635595691	-796.735601956956	60	50	0
1159	354.593567265896	-784.446785626933	73	65	0
1160	347.109543142491	-772.157955647446	60	44	1
1161	340.148569398327	-759.884781371802	68	53	0
1162	333.215418016538	-746.684379098937	70	50	1
1163	325.73152529099	-734.395510035567	55	55	1
1164	318.247676771716	-722.10662732739	74	53	2
1165	311.286872661207	-709.833403873257	74	49	0
1166	303.803111090092	-697.54449479375	73	56	0
1167	296.319393725891	-685.255572065711	55	57	0
1168	289.35871637502	-672.982311295345	60	64	0
1169	282.398080301646	-660.709038657136	70	56	1
1170	274.914492627722	-648.420076834969	69	47	0
1171	267.430949161178	-636.131101365201	60	57	1
1172	260.470439848548	-623.857791408896	68	46	1
1173	253.509971813415	-611.584469586611	62	45	0
1174	246.026558038429	-599.295455022715	62	43	1
1175	238.543188470998	-587.00642681215	49	50	1
1176	231.58284719818	-574.7330676727	71	52	1
1177	224.099564581062	-562.444013093598	73	48	0
1178	216.61632617173	-550.154944868758	66	56	1
1179	209.683921033633	-536.954332486726	85	57	0
1180	202.723749400349	-524.680924174376	69	52	0
1181	195.24064239423	-512.391816869378	65	53	0
1182	187.757579596888	-500.102695918642	53	54	0
1183	180.797534727491	-487.82925029099	62	60	2
1184	173.31455888151	-475.540102970786	62	58	0
1185	165.831627244304	-463.250942006707	60	51	0
1186	158.871709140076	-450.977459064685	61	62	0
1187	151.388864454872	-438.68827173207	61	61	0
1188	143.90606397891	-426.399070754647	55	64	1
1189	136.946272640489	-414.125550500117	67	51	0
1190	129.986522581545	-401.85201837495	77	55	0
1191	123.026813801844	-389.578474387527	63	60	0
1192	115.572016697552	-376.362005818635	65	60	0
1193	108.08943458111	-364.072739396244	59	51	0
1194	101.12985416688	-351.799158104695	53	56	1
1195	94.1703150323592	-339.525564949028	71	58	0
1196	86.6878626139369	-327.236259433441	62	53	0
1197	79.2054544054554	-314.94694027584	76	56	1
1198	72.24604203942	-302.673309805803	73	56	1
1199	65.2866709533846	-290.39966747351	69	47	0
1200	58.327341147582	-278.126013272442	52	51	1
1201	51.3958982746699	-264.925131534226	61	57	0
1202	44.4366526273661	-252.651453615166	71	47	1
1203	38.000392459915	-240.393470386975	59	52	1
1204	31.5920208716998	-227.20826130081	58	54	0
1205	25.1558388957055	-214.950257656164	66	69	0
1206	18.7196952723316	-202.692243799567	72	56	1
1207	12.3114446913823	-189.507004109211	58	58	0
1208	6.94910853600595	-176.353175085038	70	41	0
1209	1.58680741314311	-163.199338784441	62	60	0
1210	-3.77545867720619	-150.045495209284	56	61	0
1211	-8.61475790414261	-136.907356693409	75	63	0
1212	-13.4540252435254	-123.769212174229	65	52	2
1213	-18.2653987394879	-109.703846049495	80	58	0
1214	-23.0767380353063	-95.6384739251807	71	56	3
1215	-27.9159074019408	-82.5003113960847	63	58	0
1216	-32.7550448806142	-69.3621428627521	70	69	0
1217	-37.0712282955647	-56.2396842213348	78	55	0
1218	-41.3595154535724	-42.1900051264092	114	88	4
1219	-46.1706905879546	-28.1246041981503	105	104	4
1220	-50.4867841106607	-15.0021304385737	123	100	6
1221	-54.8028488883283	-1.87965181842446	100	92	5
1222	-59.6417990170303	11.2585503198206	72	89	2
1223	-63.9299317763653	25.3082547867671	70	91	4
1224	-68.2180337012396	39.3579641124234	74	68	0
1225	-73.0568889992428	52.4961830507964	70	65	1
1226	-77.3728048221674	65.6186870466918	63	46	0
1227	-81.6886918996461	78.7411959022284	55	61	2
1228	-86.4995762741892	92.8066472271457	58	59	0
1229	-91.3104264475405	106.872104553506	62	50	0
1230	-95.6262220596545	119.994629066437	54	57	0
1231	-99.9419889259152	133.117158438079	71	52	0
1232	-104.257727046672	146.239692669362	61	42	1
1233	-108.573436421633	159.362231757492	65	67	0
1234	-113.384126953199	173.427716680802	60	58	1
1235	-118.194783282874	187.49320760183	70	39	1
1236	-122.510401191248	200.615762350149	79	68	0
1237	-126.825990353536	213.738321954384	79	54	1
1238	-131.664439052518	226.876614104025	77	43	1
1239	-136.502855861909	240.014912256971	69	49	0
1240	-140.79046415328	254.064703088254	52	65	0
1241	-145.078041609027	268.114498778246	67	58	0
1242	-149.393481811334	281.237083756365	62	55	0
1243	-153.708893267089	294.359673595056	54	46	0
1244	-158.54715460696	307.497999344952	60	48	0
1245	-162.862506998703	320.620599440299	62	57	0
1246	-167.149932776578	334.67041995842	66	51	1
1247	-171.96020141145	348.735978069715	67	61	2
1248	-176.798336026026	361.874326621182	63	56	0
1249	-181.636438750313	375.012681175023	59	57	1
1250	-185.923738227459	389.062522741035	75	50	0
1251	-190.21100686834	403.112369163893	66	50	0
1252	-195.049014756281	416.250740515999	79	57	0
1253	-199.364126715227	429.373381638899	56	61	0
1254	-203.679209926864	442.496027620509	47	58	0
1255	-208.517125287675	455.634415773675	54	64	0
1256	-213.35500875779	468.772809929214	65	49	0
1257	-217.670002585219	481.895471567288	79	54	0
1258	-221.490022436832	494.075183516368	66	55	0
1259	-224.842987239594	504.384728790261	54	56	0
1260	-227.70099310868	513.75132167805	67	55	0
1261	-230.586898429261	522.190701175481	71	50	0
1262	-232.977853255987	529.687126846984	73	59	0
1263	-234.873862023116	536.24059779197	70	59	0
1264	-235.779992351134	540.90815694537	78	65	0
1265	-235.66833457374	544.61701914575	51	56	0
1266	-235.033826959145	548.310140646063	64	49	0
1267	-234.427234439238	551.076046676375	57	63	0
1268	-233.87647084333	551.987521653064	64	64	0
1269	-233.325707466865	552.898996697739	62	39	0
1270	-233.241965367866	555.680643412285	67	45	1
1271	-233.158223243663	558.462290136144	71	59	0
1272	-234.148091835785	560.348202371038	55	41	0
1273	-236.706503870082	562.281337304972	64	60	0
1274	-240.33852503146	563.318740800023	65	40	1
1275	-244.054293781926	561.574500723742	70	53	0
1276	-246.257353975205	557.928606281057	58	51	0
1277	-246.396938101272	553.292528645135	61	39	0
1278	-245.023805774632	546.754794048145	65	69	0
1279	-242.632882936799	539.258361177519	71	52	0
1280	-239.22416246112	530.803231827915	64	47	0
1281	-235.843341920234	521.420889897272	72	47	0
1282	-232.985359580314	512.054291258566	58	52	1
1283	-229.632421022863	501.744739257731	67	55	0
1284	-225.289575096685	489.549280179664	77	56	1
1285	-220.974613183818	476.426610432565	67	63	2
1286	-216.631712890114	464.231161076576	72	67	1
1287	-212.288785932993	452.035716577433	56	50	1
1288	-208.001647414232	437.98584587127	53	44	0
1289	-203.191613357922	423.920243341476	75	58	1
1290	-198.381545098324	409.854646812193	61	64	0
1291	-193.571442635963	395.789056280628	65	54	0
1292	-188.733403051679	382.650687287562	75	51	1
1293	-184.446104665461	368.600843026303	76	54	1
1294	-180.158775443037	354.551003623754	55	47	1
1295	-175.348540694278	340.485435885377	63	53	1
1296	-170.538271742989	326.419874147512	68	56	0
1297	-165.700071232743	313.281533954665	65	51	1
1298	-160.889735033968	299.21598421596	59	47	0
1299	-156.079364632955	285.150440476835	67	67	1
1300	-151.268960029411	271.084902738221	52	41	1
1301	-146.458521223685	257.019370998256	79	68	0
1302	-141.648048215779	242.953845258802	64	60	0
1303	-137.360429054301	228.904053892009	63	48	0
1304	-133.072779057198	214.854267382063	68	59	0
1305	-128.262206810643	200.788758438081	77	53	0
1306	-123.451600362256	186.723255490884	58	49	0
1307	-118.66884571535	171.730542988516	69	55	0
1308	-113.858169705956	157.66505204048	66	53	0
1309	-109.047459494788	143.599567092955	69	57	0
1310	-104.236715082196	129.534088145941	84	59	1
1311	-99.4259364681202	115.468615197577	77	53	0
1312	-94.6430038649123	100.47593268659	76	61	2
1313	-89.8321556905867	86.4104717383161	72	58	0
1314	-85.0212733149529	72.34501678776	61	54	2
1315	-80.2103567383019	58.2795678395778	75	62	0
1316	-75.3994059603428	44.2141248900443	86	68	1
1317	-70.5884209816577	30.1486879428849	86	63	0
1318	-65.7774018020136	16.0832569934428	109	87	6
1319	-60.9663484215271	2.01783204544336	99	103	0
1320	-56.127389889094	-11.1203713286668	96	93	8
1321	-51.2883994682343	-24.2585686966777	137	99	3
1322	-46.449377159297	-37.3967600595206	97	83	5
1323	-42.16111205786	-51.4464445505291	92	85	2
1324	-37.8728161224863	-65.4961241809651	107	66	6
1325	-33.0336989838979	-78.6342987446114	63	56	2
1326	-28.2224141975748	-92.6996828876436	50	61	1
1327	-23.4110952109913	-106.765061030164	57	65	1
1328	-18.5718800993636	-119.903217585757	73	55	0
1329	-13.7604938702425	-133.968583725393	65	48	1
1330	-8.94907344109379	-148.03394386638	66	64	0
1331	-3.58682561444584	-161.187794104218	60	57	1
1332	1.77545724489028	-174.341637064703	59	48	0
1333	7.10991932579782	-188.422688353807	74	48	0
1334	12.9673586605932	-202.519442006014	60	54	0
1335	19.4034861850087	-214.777464604937	54	60	0
1336	25.8396520620445	-227.035476990044	66	52	0
1337	32.2480063241092	-240.220694798045	62	58	1
1338	39.1793476787861	-253.421608801931	74	48	0
1339	46.1107335132547	-266.622510964051	65	58	0
1340	53.0421638272237	-279.823401279747	66	54	0
1341	60.5244325660751	-292.112767837942	55	77	0
1342	68.0067455151002	-304.40212075226	81	47	0
1343	75.4612626419403	-317.618675725535	82	53	0
1344	82.9158274010406	-330.835217077285	62	55	0
1345	89.875319932471	-343.10882900469	72	50	0
1346	97.3578116752906	-355.398128289729	68	39	0
1347	104.812514328689	-368.614629678428	53	54	2
1348	112.295096200542	-380.903901688755	70	56	0
1349	119.777722281986	-393.193160056137	68	62	0
1350	127.232564405422	-406.409620562568	71	68	0
1351	134.715280615317	-418.698851652443	72	45	0
1352	141.675074086408	-430.972375392914	67	51	0
1353	148.634908836393	-443.245887267403	52	62	0
1354	156.117754742503	-455.535079265945	63	52	0
1355	163.600644857623	-467.824257619679	57	63	1
1356	170.560606373125	-480.09773218073	62	58	1
1357	177.520609167637	-492.371194873936	66	72	1
1358	185.003628977691	-504.660334135406	72	65	0
1359	192.48669299623	-516.949459751137	63	55	1
1360	199.446822555037	-529.222885129973	62	59	0
1361	206.406993392273	-541.49629864376	59	58	0
1362	213.36720550782	-553.769700287841	73	49	0
1363	220.850441962597	-566.058774086647	92	41	1
1364	228.361527638393	-577.420618291013	56	64	0
1365	235.321864918515	-589.693982610479	56	43	0
1366	242.282243476715	-601.967335060239	76	41	0
1367	249.242663312703	-614.240675644949	76	48	0
1368	256.726114700607	-626.52968396619	60	50	1
1369	264.209610295948	-638.818678641692	58	47	0
1370	271.170156893553	-651.091981908306	65	65	2
1371	278.130744768423	-663.36527330894	49	50	1
1372	285.091373920674	-675.638552840799	57	64	1
1373	292.575041948585	-687.927495696582	70	49	1
1374	300.058754183527	-700.216424903832	69	52	0
1375	307.047297086043	-711.562451043166	70	50	1
1376	314.008092677337	-723.835681380704	55	44	0
1377	320.968929545488	-736.108899848536	54	58	0
1378	328.452812501346	-748.397777221166	63	49	0
1379	335.93673966371	-760.68664094992	73	53	0
1380	342.897703290684	-772.959822097793	60	59	1
1381	349.858708193817	-785.232991379686	75	58	0
1382	360.314180333691	-803.179114966653	57	54	0
1383	367.275287628581	-815.452254573815	71	50	0
1384	371.264984160953	-822.068093515001	74	53	0
1385	378.749170698458	-834.356879046187	59	50	1
1386	385.738153879705	-845.702771069482	60	51	0
1387	392.699407770357	-857.975867414847	45	44	2
1388	399.660702936875	-870.248951891437	58	47	0
1389	407.145060191222	-882.537685584277	62	58	0
1390	414.629461651086	-894.826405630447	64	54	0
1391	421.590883573168	-907.099452787079	72	48	0
1392	428.552346770535	-919.372488074005	60	44	0
1393	437.990199633234	-936.359879937954	63	53	0
1394	446.905100806791	-953.331593829207	68	44	0
1395	451.830101661966	-963.687531608157	71	58	0
1396	455.241538249247	-972.142065659165	64	55	0
1397	457.63467652729	-979.638070943765	72	44	0
1398	459.532542561705	-986.191203875467	72	52	0
1399	462.008951689058	-990.905557541177	64	44	2
1400	465.036151485692	-994.708347317763	61	50	0
1401	468.641891159699	-996.672355755232	62	54	0
1402	472.330881353701	-995.854712148197	75	56	1
1403	474.478516034724	-994.062891051173	65	58	0
1404	475.112544425763	-990.369678383693	53	50	0
1405	474.20522111794	-985.702291097492	68	58	1
1406	471.673303713731	-982.84237718489	68	52	0
1407	468.123075020791	-979.02393840719	84	54	0
1408	466.114197631716	-976.179674658924	52	65	0
1409	462.619482308102	-970.506798506714	69	53	1
1410	457.143664707313	-961.062434938736	63	63	0
1411	453.181452003075	-953.519463143311	61	47	1
1412	448.200951810577	-945.017959268764	73	58	0
1413	442.752956756449	-934.646360075101	64	46	0
1414	437.304989157943	-924.274753568694	74	73	0
1415	430.810999930254	-913.871823561378	59	58	1
1416	424.344803326763	-902.541667025536	69	48	0
1417	417.878642100899	-891.211500252597	67	55	0
1418	410.889495766954	-879.865662670694	64	57	0
1419	403.405133383523	-867.576935458928	66	57	0
1420	399.415342581458	-860.961127619259	60	52	0
1421	391.931048093713	-848.672379481606	61	47	0
1422	384.446797811717	-836.383617699146	67	58	0
1423	377.485605570371	-824.110507020727	54	39	0
1424	370.524454604951	-811.837384472601	63	48	0
1425	363.591119043296	-798.637033880688	52	44	0
1426	352.640414020454	-779.748034191318	63	56	0
1427	345.156404306821	-767.459200593643	68	44	0
1428	337.672438799171	-755.17035335023	53	50	1
1429	330.188517498085	-742.881492459215	67	53	0
1430	323.227643083839	-730.608289354481	59	51	0
1431	315.716023656307	-719.246618187986	54	67	0
1432	308.232231800095	-706.957717267796	60	50	1
1433	301.271482547163	-694.684476832859	57	58	1
1434	294.310774571146	-682.411224531941	68	48	0
1435	287.377899450366	-669.21074431017	61	50	0
1436	280.417275627027	-656.937468284741	57	46	0
1437	273.45669308072	-644.664180390537	62	53	0
1438	265.973160849127	-632.37520221062	52	53	0
1439	258.489672824973	-620.086210383102	68	52	0
1440	251.52921704005	-607.812885173596	87	61	0
1441	244.568802533031	-595.539548095316	62	49	0
1442	237.085444200726	-583.250517174602	69	47	2
1443	229.602130076149	-570.961472608149	69	59	1
1444	222.641842331504	-558.688098214567	63	61	0
1445	215.158615157474	-546.399027279578	64	50	0
1446	207.675432191521	-534.10994269792	66	56	1
1447	200.715271210531	-521.836530987173	76	49	3
1448	193.782964532962	-508.635891506448	69	55	0
1449	186.822887706629	-496.362456073985	66	68	0
1450	179.862852159014	-484.089008774608	71	52	0
1451	172.379886082839	-471.799859664403	57	45	2
1452	164.896964215324	-459.510696907528	67	51	1
1453	157.937055432703	-447.237212295644	73	62	1
1454	150.454220517422	-434.948023171164	59	48	1
1455	142.971429811267	-422.65882040374	66	61	1
1456	136.011647794745	-410.385298475623	68	55	0
1457	128.528944041231	-398.096069339663	73	60	0
1458	121.046284497308	-385.806826558895	66	65	0
1459	114.086629247642	-373.53326731734	44	44	0
1460	107.127015277452	-361.259696208872	62	59	0
1461	100.167442586797	-348.986113236286	55	53	1
1462	93.2079111757921	-336.712518397719	67	39	0
1463	85.7254668177338	-324.423211080022	68	51	0
1464	78.2430666695582	-312.133890117519	46	52	0
1465	71.2836620272137	-299.860257966444	65	48	0
1466	64.3242986651021	-287.586613948457	67	41	0
1467	57.3649765826995	-275.312958066352	51	61	1
1468	50.4056957808207	-263.039290319197	63	37	0
1469	43.4743037415901	-249.838395044208	77	51	2
1470	37.0380509610986	-237.580410255119	62	50	0
1471	30.6018365329946	-225.322415252216	61	53	0
1472	24.1935124025913	-212.137194399722	66	46	2
1473	18.3081688505481	-198.96767234616	84	59	1
1474	12.4228634780739	-185.798141621053	56	73	0
1475	6.53759628545959	-172.628602221608	64	53	1
1476	1.17530180083122	-159.474765272811	50	48	0
1477	-3.6640246945899	-146.336632772349	58	57	0
1478	-9.02625068672933	-133.182781938463	70	56	0
1479	-14.3884416461224	-120.028923827223	69	65	0
1480	-18.7047410953674	-106.906485704705	67	46	1
1481	-23.0210118003888	-93.7840427253395	67	57	2
1482	-27.8601788573433	-80.6458802027628	80	55	0
1483	-32.6993140263949	-67.5077116731554	89	71	1
1484	-37.53841730766	-54.3695371411741	80	90	3
1485	-41.8267006909009	-40.3198575060815	115	74	4
1486	-46.1149532401469	-26.270173012279	117	111	2
1487	-50.9539616916445	-13.1319816801697	112	102	6
1488	-55.2700228118338	-0.00950252078473568	89	103	6
1489	-59.58605518681	13.1129814982414	72	103	8
1490	-64.4249711175216	26.2511896369979	77	79	2
1491	-68.7130703135626	40.3008995018899	68	75	2
1492	-73.0011386752012	54.3506142254919	63	65	2
1493	-77.8399597752141	67.4888391615823	79	55	0
1494	-82.678748986451	80.627070103772	60	56	0
1495	-86.994602089806	93.7495849002153	70	56	1
1496	-91.3104264475405	106.872104553506	74	60	0
1497	-95.6262220596545	119.994629066437	63	46	3
1498	-99.9419889259152	133.117158438079	60	62	0
1499	-104.752742177923	147.182632562704	53	59	0
1500	-109.040565088682	161.232387769967	61	49	0
1501	-113.356242060196	174.354932257906	71	59	0
1502	-118.194783282874	187.49320760183	68	56	1
1503	-123.033292616135	200.631488952786	68	62	0
1504	-127.348880207399	213.754049098119	63	52	0
1505	-131.664439052518	226.876614104025	69	54	0
1506	-136.47496541508	240.942127824761	62	54	0
1507	-140.762572660344	254.991918656975	73	56	1
1508	-145.078041609027	268.114498778246	61	43	1
1509	-149.916363584111	281.252813727595	60	49	2
1510	-154.231773468782	294.375404107384	69	49	0
1511	-158.54715460696	307.497999344952	53	52	0
1512	-162.834610174876	321.547815004364	66	67	0
1513	-167.122034906759	335.597635521553	70	47	0
1514	-171.96020141145	348.735978069715	67	61	0
1515	-176.798336026026	361.874326621182	62	52	0
1516	-181.636438750313	375.012681175023	61	51	0
1517	-185.951640608022	388.135307183489	60	58	0
1518	-190.238910294953	402.185153607279	67	58	0
1519	-195.049014756281	416.250740515999	64	50	0
1520	-199.886990753701	429.38911787048	63	67	0
1521	-204.202072394313	442.511764392257	58	63	0
1522	-208.517125287675	455.634415773675	50	40	1
1523	-212.832149433612	468.757072012872	72	52	0
1524	-216.652196876588	480.936779163778	71	55	0
1525	-220.472220574215	493.116490153596	76	67	0
1526	-224.320132179942	504.368989432231	78	49	1
1527	-227.70099310868	513.75132167805	50	54	1
1528	-230.586898429261	522.190701175481	74	68	0
1529	-232.977853255987	529.687126846984	72	43	1
1530	-234.35101077822	536.22485717386	66	59	0
1531	-235.229227337521	541.81963176094	65	50	0
1532	-235.584591211344	547.398665809073	64	54	0
1533	-234.922169538564	552.019002891146	66	60	0
1534	-234.287663172465	555.712124510668	80	44	1
1535	-234.203920378874	558.493771223351	56	47	1
1536	-235.16587402171	561.306899275631	70	46	0
1537	-237.724285036325	563.240034823306	67	55	0
1538	-240.861373027554	563.33448218368	72	66	0
1539	-244.054293781926	561.574500723742	52	79	0
1540	-246.257353975205	557.928606281057	50	54	0
1541	-246.396938101272	553.292528645135	60	54	1
1542	-245.023805774632	546.754794048145	63	60	1
1543	-242.632882936799	539.258361177519	76	66	2
1544	-239.22416246112	530.803231827915	66	48	2
1545	-235.843341920234	521.420889897272	67	57	0
1546	-232.490418887464	511.111335380003	64	49	0
1547	-228.670447846642	498.931612872519	75	68	1
1548	-224.327595879731	486.736154874787	57	64	1
1549	-219.984717249288	474.540701738559	61	71	0
1550	-215.669721359853	461.418037930503	75	52	0
1551	-210.859743186331	447.352425802499	64	57	0
1552	-206.049730809638	433.286819675006	58	45	0
1553	-201.211778298079	420.148435085081	70	61	0
1554	-196.924565507856	406.098576789722	55	62	1
1555	-192.637321881193	392.048723354936	73	63	0
1556	-187.799274532881	378.910355560482	75	52	1
1557	-182.961195294454	365.771993769333	61	56	0
1558	-178.673857885413	351.722155985422	69	54	0
1559	-174.386489640339	337.672323058359	67	47	0
1560	-169.548315565917	324.533978064544	67	37	1
1561	-164.710109601496	311.395639073104	69	51	1
1562	-159.899767720024	297.330090536736	73	48	0
1563	-155.612273174687	283.280278660357	61	65	0
1564	-151.296853912878	270.157687189057	73	43	0
1565	-146.48641394946	256.09215544723	63	53	1
1566	-141.675939783861	242.026629706845	63	58	0
1567	-137.360429054301	228.904053892009	66	44	0
1568	-133.072779057198	214.854267382063	66	46	1
1569	-128.262206810643	200.788758438081	78	67	0
1570	-123.423713198747	187.650471047498	67	50	0
1571	-118.585187697667	174.512189662084	67	57	1
1572	-113.774515161174	160.446698718704	59	57	0
1573	-108.963808422908	146.381213775836	78	33	1
1574	-104.125184944598	133.242950396612	62	48	1
1575	-99.809430647234	120.120416696183	75	58	1
1576	-95.4936476040166	106.997887854464	58	56	1
1577	-91.2057152240304	92.9481483055279	70	75	0
1578	-86.9177520092926	78.8984136143699	66	63	0
1579	-82.0789730654797	65.7601778339595	68	58	2
1580	-77.7630713825347	52.6376689691097	82	63	0
1581	-73.4750160730327	38.5879493905231	82	63	2
1582	-68.6640174139757	24.5225148424506	69	73	0
1583	-63.8251117505133	11.3843018654734	95	73	8
1584	-58.9861741986824	-1.75390510447323	101	82	4
1585	-54.6701219896204	-14.8763880534098	105	118	4
1586	-50.354041035811	-27.9988661427051	114	102	2
1587	-45.5150109634269	-41.1370563097298	99	117	2
1588	-41.2267383128637	-55.1867397185415	77	89	2
1589	-36.938434828131	-69.2364182695746	77	72	1
1590	-32.0993099261541	-82.3745916355401	68	67	1
1591	-27.2601531362161	-95.512758997269	77	57	1
1592	-22.4209644586081	-108.650920351967	75	65	0
1593	-18.1325357283931	-122.700577851385	63	60	1
1594	-13.3211443428881	-136.765943393111	75	54	0
1595	-7.95892587013077	-149.919799582101	59	55	0
1596	-3.11960733216256	-163.05793692451	73	50	0
1597	2.24267963279271	-176.21177922748	59	53	1
1598	8.15579532936681	-188.454108884558	64	64	0
1599	14.0689464524621	-200.69642985519	82	39	1
1600	19.9821330023115	-212.938742139377	77	52	0
1601	25.4002641629777	-224.23812207114	67	55	2
1602	29.8282391296234	-233.651648518629	64	62	0
1603	33.266044961696	-241.179324745201	63	49	0
1604	36.1809183162404	-248.691291320138	60	52	0
1605	39.6465969425626	-255.29174642358	82	46	0
1606	43.1401341376477	-260.964982916601	70	55	0
1607	46.6058342034812	-267.565432093106	68	67	0
1608	50.5666478945641	-275.108798955567	58	55	0
1609	55.545530025789	-283.610786425881	60	60	0
1610	61.5424901042716	-293.071390849538	73	50	1
1611	68.0345872601029	-303.474905062467	62	45	1
1612	74.4710363075719	-315.732840422541	55	49	1
1613	80.9075237069046	-327.990765567869	65	56	0
1614	88.3899617141578	-340.280081221834	62	40	0
1615	95.8724439311773	-352.569383230992	58	57	0
1616	102.832011298451	-364.842973107472	63	60	0
1617	109.791619945201	-377.116551120766	77	57	1
1618	117.274231860065	-389.40581403859	78	53	1
1619	124.756887984346	-401.695063312538	58	61	2
1620	131.744450539292	-413.041388220154	57	65	1
1621	138.704225634283	-425.314917040989	72	59	0
1622	145.6640420084	-437.588433997706	53	46	1
1623	153.146868863201	-449.877631442621	44	43	0
1624	160.629739926779	-462.166815245524	67	51	0
1625	167.589683066763	-474.440294886939	81	62	1
1626	174.549667485408	-486.713762660511	71	57	0
1627	182.03266824421	-499.002907368354	55	69	0
1628	189.515713211789	-511.292038434185	76	57	0
1629	196.475824394845	-523.565468895249	67	62	0
1630	203.435976856388	-535.838887487538	55	52	0
1631	210.396170596301	-548.112294213846	56	46	0
1632	217.87938800035	-560.401373459958	68	65	0
1633	225.36264961242	-572.690439061262	68	59	0
1634	232.322970115521	-584.963808471337	77	61	0
1635	239.283331896295	-597.237166015431	54	47	1
1636	246.243734954973	-609.510511691682	65	68	0
1637	253.727169001824	-621.799525472336	64	49	1
1638	261.210647256055	-634.088525610045	69	60	0
1639	268.198972963495	-645.4346179571	71	52	0
1640	275.159542463254	-657.707914438099	59	49	0
1641	282.643148699019	-669.996875464916	65	50	0
1642	290.126799141814	-682.285822847858	71	58	1
1643	297.0874954022	-694.559082010761	69	48	2
1644	304.04823293956	-706.832329307683	53	58	0
1645	311.009011753835	-719.10556473583	70	56	1
1646	317.969831844966	-731.378788295202	61	42	0
1647	324.930693212897	-743.651999987662	72	57	0
1648	331.891595857742	-755.925199812278	49	49	1
1649	339.37554695498	-768.214057196863	71	55	0
1650	346.887320123496	-779.575684796087	67	56	0
1651	353.848347928259	-791.848847290501	61	67	0
1652	360.809417009412	-804.121997917071	65	47	0
1653	368.293540291023	-816.410802543163	59	58	1
1654	375.777707778674	-828.699593522586	61	61	0
1655	383.289689014899	-840.061154657975	64	66	0
1656	390.773943204549	-852.34991833102	68	58	0
1657	398.258241599717	-864.638668359257	65	60	0
1658	405.770348617341	-876.000188501552	57	71	0
1659	412.264216596959	-886.403157981113	62	56	0
1660	418.235094480799	-896.790457540192	71	41	0
1661	424.17824210081	-908.104964645579	69	51	0
1662	429.598397186433	-919.403804784641	55	51	0
1663	434.523313475773	-929.759763690643	59	63	0
1664	439.971282429411	-940.131373606622	65	52	0
1665	445.419278838963	-950.502976207063	71	54	2
1666	449.848996625049	-959.916043739766	56	60	1
1667	453.288179381751	-967.443363176659	75	51	0
1668	456.232095763087	-974.027808387764	54	54	0
1669	458.129956648452	-980.580942038447	74	51	0
1670	459.532542561705	-986.191203875467	68	60	2
1671	460.962884183333	-990.874248865992	63	47	1
1672	462.971765797352	-993.718514891341	58	61	0
1673	466.054469443858	-995.666871319525	66	55	0
1674	469.687960034586	-996.703662564047	63	52	0
1675	472.853915686137	-995.87036514096	73	73	2
1676	474.506264711556	-993.135674703866	59	56	1
1677	475.140293002129	-989.442462030798	74	43	0
1678	474.728254226386	-985.717943883501	76	52	0
1679	472.719369251805	-982.873683311045	68	55	0
1680	469.664422135393	-979.998115145601	69	63	0
1681	466.637229608081	-976.195328433067	54	56	1
1682	463.637793711561	-971.465323187411	70	68	0
1683	460.143085758144	-965.792444916442	73	53	0
1684	456.153110169747	-959.176692351699	60	56	0
1685	452.686176436255	-952.576591396704	84	52	0
1686	449.219253821182	-945.97648747731	56	63	1
1687	444.761798224761	-937.490635231137	76	57	0
1688	439.781334662694	-928.9891210692	58	70	0
1689	434.828649325878	-919.56038455572	55	62	0
1690	429.380721663358	-909.188767408952	62	53	2
1691	423.382038269192	-899.728700180538	71	47	0
1692	417.411143884703	-889.341407950036	56	57	0
1693	411.440279433969	-878.954106993973	55	60	1
1694	404.946425781993	-868.551136006601	72	49	0
1695	397.95735290728	-857.205276357941	73	51	0
1696	390.996085970546	-844.932188603096	66	53	0
1697	383.5118454576	-832.64342502784	73	58	0
1698	376.027649150346	-820.354647807777	70	39	0
1699	369.094281845842	-807.154306545854	68	53	1
1700	361.637948782416	-793.938286789693	76	64	1
1701	354.153887046792	-781.649469576776	52	48	0
1702	347.192876820569	-769.376307197846	77	58	0
1703	340.231907870504	-757.103132954799	56	59	0
1704	332.747975822829	-744.814276641235	64	55	0
1705	325.264087981719	-732.525406683795	55	54	0
1706	318.303245790536	-720.252195118926	59	54	1
1707	310.819444897352	-707.963298791088	60	48	0
1708	303.307900280925	-696.601604892872	81	46	0
1709	296.347183251171	-684.328355999663	73	57	1
1710	288.863511803676	-672.039419639856	74	56	1
1711	281.379884562979	-659.750469635241	52	46	0
1712	274.447088839137	-646.549967391416	68	60	0
1713	267.486541445425	-634.276669325307	58	64	0
1714	260.003045605379	-621.987680234946	62	54	0
1715	252.519593972946	-609.698677501641	72	61	0
1716	245.559173340793	-597.425342116505	73	52	1
1717	238.598793986253	-585.151994865388	54	41	1
1718	231.11547204596	-572.862953036092	59	50	1
1719	223.632194313628	-560.573897561058	78	51	1
1720	216.67194172187	-548.300512992777	61	53	0
1721	209.711730408249	-536.027116558515	70	53	1
1722	202.751560373057	-523.75370825734	77	55	0
1723	195.268455076613	-511.464600965381	72	59	0
1724	187.785393988946	-499.175480024889	73	33	0
1725	180.825350717758	-486.902034409344	92	38	0
1726	173.865348725172	-474.628576926887	65	68	0
1727	166.905388011422	-462.355107576586	63	58	1
1728	159.945468576392	-450.081626359373	61	54	0
1729	152.462622669875	-437.792440881953	65	52	2
1730	144.979820972483	-425.503241756931	69	50	0
1731	138.020028303494	-413.229723229073	69	42	0
1732	130.53731355886	-400.940497736447	67	63	0
1733	123.054643023526	-388.651258599944	66	57	0
1734	116.094977121335	-376.377702754922	53	54	2
1735	108.612393539282	-364.088437252678	71	55	1
1736	101.12985416688	-351.799158104695	67	56	1
1737	94.1703150323592	-339.525564949028	71	64	0
1738	87.2108171775471	-327.251959926449	59	48	0
1739	79.7284075033967	-314.962641688995	73	59	0
1740	72.24604203942	-302.673309805803	67	40	0
1741	65.2866709533846	-290.39966747351	54	64	0
1742	58.327341147582	-278.126013272442	52	60	0
1743	51.3680526220705	-265.852347208187	76	53	0
1744	44.408805376559	-253.57866927702	66	59	1
1745	38.000392459915	-240.393470386975	55	44	0
1746	31.5641706447932	-228.135476945899	63	55	0
1747	25.1279871821171	-215.877473292872	72	57	1
1748	19.2426349705784	-202.707952674478	62	73	1
1749	13.3573209383758	-189.53842338454	62	54	1
1750	7.47204508580035	-176.368885421194	73	60	1
1751	2.10974238993367	-163.215049788356	68	52	0
1752	-3.25252527347766	-150.061206879094	69	51	3
1753	-8.61475790414261	-136.907356693409	66	54	3
1754	-13.4540252435254	-123.769212174229	73	63	1
1755	-18.2932606952381	-110.631061649881	66	59	0
1756	-23.1324642592226	-97.4929051212966	72	71	0
1757	-27.9716359354206	-84.354742587544	69	62	2
1758	-32.2878517525969	-71.232289343141	85	64	2
1759	-36.5761724732583	-57.1826156470925	93	85	3
1760	-41.3873829656513	-43.1172207174823	100	97	1
1761	-45.7035088909324	-29.9947523567826	96	105	0
1762	-50.0196060710587	-16.872279137373	123	108	5
1763	-54.307803864358	-2.82258546538651	127	103	2
1764	-58.5959708236041	11.2271130625159	77	110	4
1765	-62.9119796821615	24.3496008599177	78	78	2
1766	-67.2279597953311	37.4720935169607	74	66	0
1767	-72.0668205472757	50.610311252065	64	63	0
1768	-76.3827415987616	63.7328141685575	75	72	1
1769	-80.6986339050927	76.8553219418973	50	57	1
1770	-85.5095239621587	90.9207720654085	80	49	0
1771	-89.7974769438151	104.970505682752	67	55	1
1772	-94.1132793558063	118.093028574251	59	57	0
1773	-98.9519527541706	131.231279914267	57	63	0
1774	-103.267696103663	144.353813064285	52	59	0
1775	-107.583410707419	157.476351073012	56	55	0
1776	-112.421991582843	170.614619216882	57	50	0
1777	-116.709761418984	184.664383059368	60	44	2
1778	-120.997500419908	198.714151763357	62	42	2
1779	-125.835986462422	211.852436704561	76	54	0
1780	-130.151552107418	224.975000089034	53	45	0
1781	-134.46708900627	238.097568331286	66	46	0
1782	-139.305482524505	251.235870076343	57	40	0
1783	-143.62096035952	264.358448578045	69	51	0
1784	-147.908516212134	278.408247506246	70	54	0
1785	-152.718921656895	292.473781620152	65	57	0
1786	-157.034309595183	305.596375235356	64	52	1
1787	-161.349668786745	318.71897370927	64	40	1
1788	-166.187874945288	331.857309056446	76	59	0
1789	-171.026049213775	344.995650405064	56	73	0
1790	-175.313419186627	359.045480098575	59	48	0
1791	-179.60075832333	373.095314649865	76	56	0
1792	-184.438837756054	386.233672795817	61	58	0
1793	-188.754017666914	399.35630204156	72	53	0
1794	-193.069168830873	412.478936146945	72	64	1
1795	-197.907155736641	425.617311093956	62	49	0
1796	-202.194341510185	439.667171011679	57	44	0
1797	-206.481496447115	453.717035788111	55	51	0
1798	-211.319388515898	466.855427530594	79	46	1
1799	-215.634390714811	479.978087007068	71	47	1
1800	-219.454418258741	492.157797036693	74	52	1
1801	-223.302333484462	503.410295353271	50	55	0
1802	-227.150226819911	514.662797509693	80	43	0
1803	-230.503158950247	524.972347819246	55	60	0
1804	-232.866198290722	533.395989038981	58	59	0
1805	-234.734290980035	540.876675536856	55	49	0
1806	-235.06174130732	547.382925085723	74	45	0
1807	-233.87647084333	551.987521653064	57	52	0
1808	-233.214051329298	556.607858984731	65	61	0
1809	-234.148091835785	560.348202371038	71	58	0
1810	-236.183655754605	562.265596422367	74	51	0
1811	-239.292829036422	563.287258220837	54	54	0
1812	-243.008597354754	561.543017256074	70	52	0
1813	-245.734505319851	557.91286425665	68	53	0
1814	-246.396938101272	553.292528645135	66	45	2
1815	-244.500955777359	546.739052191377	54	68	0
1816	-242.11003204179	539.242619621567	64	60	1
1817	-239.719099175825	531.746188548394	44	54	0
1818	-236.833218986634	523.306802555919	61	37	0
1819	-233.480300046271	512.997247197665	56	44	0
1820	-229.604508262128	502.671954787336	74	57	0
1821	-225.756608274649	491.419450688176	55	59	0
1822	-221.441650019493	478.296780400909	73	53	1
1823	-216.603803253907	465.158376607113	54	51	0
1824	-212.288785932993	452.035716577433	72	46	1
1825	-207.973739864654	438.913061406463	62	48	0
1826	-203.163706966036	424.847458878532	54	54	1
1827	-198.35363986413	410.781862348318	66	61	0
1828	-193.515634480107	397.643487358466	73	52	0
1829	-188.705500130018	383.577902828343	60	54	0
1830	-183.89533157699	369.512324297801	51	53	1
1831	-179.057228212012	356.373967314139	62	45	0
1832	-174.769866880146	342.324133845046	81	60	1
1833	-170.482474712015	328.274305236526	69	55	2
1834	-165.644276511506	315.135965048335	61	52	1
1835	-160.806046420883	301.99763086345	70	66	1
1836	-156.518560471421	287.947817905806	73	56	0
1837	-152.231043686275	273.89800980594	61	62	1
1838	-147.392718760937	260.759692418389	63	44	0
1839	-142.582253751054	246.694165481254	85	54	0
1840	-138.294642139343	232.644373032264	70	58	1
1841	-133.979109978769	219.521800998598	72	46	1
1842	-129.16854688793	205.456290856935	54	48	0
1843	-124.3579495952	191.390786714852	64	45	0
1844	-119.5194318578	178.252504129894	52	51	0
1845	-114.6808822311	165.114227551967	62	46	0
1846	-109.870184648491	151.048741411418	54	46	0
1847	-105.059452864341	136.98326127138	68	54	1
1848	-100.743705882167	123.860726491548	59	55	1
1849	-94.0364601304755	103.241856365465	59	62	0
1850	-89.2256137453951	89.1763960234821	75	45	0
1851	-87.3291441006004	82.6229979973286	77	65	0
1852	-83.0132784782327	69.5004831915721	75	42	3
1853	-78.1744754092651	56.3622522186488	77	68	1
1854	-73.8864259665133	42.3125321017578	74	61	3
1855	-67.1789007252082	21.693709006533	87	64	4
1856	-62.3399868810666	8.55549783445895	100	72	2
1857	-59.9205180007266	1.98639450129122	105	89	4
1858	-53.1849810965941	-17.7051886608824	114	96	10
1859	-48.868892299768	-30.8276651287451	101	110	6
1860	-46.477245801012	-38.3239756394178	116	94	3
1861	-41.6660579332965	-52.3893765835091	88	82	3
1862	-36.8269695384661	-65.527555944398	92	84	0
1863	-32.510774120281	-78.6500140540302	68	66	0
1864	-28.1945499574067	-91.7724673040211	70	56	3
1865	-21.4586954207625	-111.463995020837	69	56	0
1866	-14.2277035894222	-132.09843958728	62	50	3
1867	-11.3129976423807	-139.61044116132	76	50	0
1868	-8.89335421292344	-146.17951268144	72	58	0
1869	-3.53110891889082	-159.333362910897	72	55	1
1870	4.80164954497013	-178.144764325581	67	48	0
1871	10.1918370737694	-190.371380415745	67	39	0
1872	16.0771430393215	-203.540914092213	65	57	0
1873	21.9624871843262	-216.710439095274	61	49	2
1874	28.3708124615951	-229.895663157105	65	54	0
1875	34.7791790674673	-243.080877023749	57	46	0
1876	41.2154349136981	-255.338865048252	67	44	0
1877	51.1174418740557	-274.197288217954	66	48	0
1878	58.0489007571014	-287.398170052096	58	50	1
1879	65.0082465447485	-299.671824361198	50	67	0
1880	71.9676336128032	-311.945466803387	68	49	0
1881	78.9270619607996	-324.219097380526	78	46	0
1882	86.4094872668502	-336.508416664787	70	37	1
1883	93.8919567827252	-348.797722306103	69	48	0
1884	100.851511899149	-361.071315570734	68	58	1
1885	104.317388230644	-367.671715627424	56	50	0
1886	111.277006065473	-379.945291099139	62	66	0
1887	122.253387928475	-397.90772032924	66	57	0
1888	129.736074095475	-410.196960511617	66	61	2
1889	136.695838537882	-422.470492730848	72	36	3
1890	143.655644259707	-434.744013084099	60	51	0
1891	150.615491260367	-447.017521573231	61	52	0
1892	154.109341242234	-452.690663453192	66	53	0
1893	161.592220366176	-464.979845452122	67	51	0
1894	172.541226449364	-483.869355834089	71	65	1
1895	179.501241494319	-496.142815141007	58	55	0
1896	186.461297817645	-508.416262581013	70	65	0
1897	193.421395419631	-520.689698154107	75	50	0
1898	200.904513416346	-532.978808334097	64	53	0
1899	208.387675621256	-545.267904870212	79	62	0
1900	215.347899987129	-557.541303128935	57	43	0
1901	222.308165630791	-569.814689518884	83	61	1
1902	229.268472552765	-582.088064042851	66	47	0
1903	236.751807193388	-594.377108760178	61	58	0
1904	244.262987400522	-605.738923859783	83	61	1
1905	251.223419486661	-618.012261057273	63	52	0
1906	258.706883575011	-630.301265745424	65	48	0
1907	266.190391870798	-642.590256788768	61	54	1
1908	273.150950718555	-654.863556669094	77	55	0
1909	280.111550843751	-667.136844681576	68	48	0
1910	287.595188830339	-679.425796629861	51	55	0
1911	295.106660753081	-690.787518871948	66	56	3
1912	302.067386040231	-703.060769557022	78	53	0
1913	309.028152604646	-715.33400837332	59	63	0
1914	315.988960445917	-727.607235321775	66	41	0
1915	322.949809563812	-739.880450400524	48	59	0
1916	329.910699958506	-752.153653613292	58	47	0
1917	336.871631629881	-764.426844957285	70	59	1
1918	340.366002616182	-770.099828116596	68	60	0
1919	347.326995402982	-782.373001655564	65	40	1
1920	358.277685421577	-801.262014882639	66	60	1
1921	365.76179624733	-813.550824074075	70	48	1
1922	373.273723097518	-824.912403439172	62	56	1
1923	381.308706030657	-836.28963340167	64	56	1
1924	388.792947520327	-848.578400707804	66	52	1
1925	396.277233215515	-860.867154368199	58	44	0
1926	403.789327990729	-872.228678145446	59	50	1
1927	410.750679343997	-884.501743914559	72	48	0
1928	417.684310294804	-897.702014069073	60	47	0
1929	424.094961525465	-910.886613438837	74	63	0
1930	430.533412779216	-923.143986339681	62	58	0
1931	436.971902380465	-935.401349022053	53	47	0
1932	442.887401745713	-947.643044875003	71	45	0
1933	448.8584454683	-958.03029944282	64	43	0
1934	453.31593282189	-966.516146873124	45	48	1
1935	456.232095763087	-974.027808387764	54	46	0
1936	458.102204365656	-981.508158343844	80	53	0
1937	459.477038701589	-988.045636480674	71	48	1
1938	461.953448972316	-992.759990152903	65	57	0
1939	465.008400806342	-995.635563632473	63	59	0
1940	468.118856723886	-996.656702256761	70	56	0
1941	471.312562032545	-994.89618963562	69	68	0
1942	473.515694519272	-991.249936351553	71	64	0
1943	473.626690169156	-987.541070955805	70	59	0
1944	472.168587217107	-983.785246632062	51	55	0
1945	469.692171969509	-979.070898800157	60	59	0
1946	466.692730640061	-974.340895751491	66	62	0
1947	465.179137095285	-972.439501576126	78	49	0
1948	460.693868379283	-964.880883096717	70	40	0
1949	453.732234757917	-952.607902190648	78	62	0
1950	448.779489317269	-943.179182623513	71	61	0
1951	443.303739657218	-933.734800424427	59	56	0
1952	437.332746407483	-923.34753727261	66	60	0
1953	430.86651739385	-912.017390992492	73	43	1
1954	423.877300791559	-900.671575495973	77	63	1
1955	416.888122271572	-889.32574811019	69	69	0
1956	409.926745355478	-877.052692580037	73	69	1
1957	402.442391031364	-864.763963566162	63	55	2
1958	394.958080912766	-852.475220903754	71	62	0
1959	388.024599294062	-839.274911836721	59	56	0
1960	380.540377831087	-826.986142815091	73	54	1
1961	373.056200573919	-814.697360145859	67	71	0
1962	365.599841195624	-801.481347649358	63	55	0
1963	357.620519889169	-788.249654397368	69	47	0
1964	350.136480134679	-775.960829892196	64	52	0
1965	343.175491211936	-763.687660718337	64	40	1
1966	335.719318921503	-750.471593710594	59	58	0
1967	328.235412030073	-738.18272920046	64	49	0
1968	321.274551464128	-725.90952271875	54	54	0
1969	314.341517600114	-712.709088271484	59	57	1
1970	306.857742107357	-700.420184675604	72	40	0
1971	299.374010821572	-688.131267435849	46	45	0
1972	292.413319889922	-675.858011777513	60	54	0
1973	285.452670235536	-663.584744255058	64	59	0
1974	278.49206185824	-651.311464860104	65	48	0
1975	271.531494758383	-639.038173601963	60	45	0
1976	264.047978646471	-626.749191814102	67	48	1
1977	256.564506742114	-614.460196381435	59	56	0
1978	249.604066403699	-602.186867804267	62	60	1
1979	242.12068144884	-589.897846002132	72	66	0
1980	234.637340702	-577.608810553327	72	55	0
1981	227.677027125901	-565.335444660857	70	46	0
1982	220.716754827881	-553.062066899613	57	53	0
1983	213.233543773764	-540.772992358543	54	60	1
1984	205.750376927957	-528.483904169872	78	64	1
1985	198.790231393359	-516.210489093326	77	58	1
1986	191.307151498622	-503.921374535188	52	56	0
1987	183.82411581208	-491.632246334106	61	63	0
1988	176.864097042242	-479.358793942258	70	64	0
1989	169.904119550716	-467.08532968536	66	45	1
1990	162.972003441944	-453.884637705982	67	60	0
1991	155.489141903585	-441.595457700081	67	58	1
1992	148.006324574235	-429.306264049374	58	49	1
1993	141.046516725619	-417.032750621438	59	45	1
1994	134.086750155955	-404.759225328453	66	49	0
1995	126.604062523111	-392.469992584549	69	51	0
1996	119.121419099392	-380.180746199563	52	54	0
1997	112.161779296875	-367.907183591276	67	59	1
1998	105.202180773893	-355.63360911794	68	60	2
1999	98.2426235303865	-343.360022780485	62	48	0
[truncated: 790 more rows]
