# Supplementary material for: Bayesian algorithm to estimate position and activity of an orphan gamma source utilizing multiple detectors in a mobile gamma spectrometry system
Source: PLoS One. 2021 Jan 22;16(1):e0245440. doi: 10.1371/journal.pone.0245440 (PMC7822251; doi:10.1371/journal.pone.0245440)
Supplement: S1 Data — (GZ) [file pone.0245440.s001.gz › synth_data_Co-60_setup_20_real_2.csv]

	V1	V2	V3	V4	V5
1	441.5435307101	-364.790233586915	72	53	0
2	441.5435307101	-364.790233586915	55	45	1
3	441.5435307101	-364.790233586915	55	45	0
4	441.020511354262	-364.774572147056	71	63	1
5	439.47921850998	-363.80037121661	63	42	0
6	436.919653877208	-361.867629690096	58	53	0
7	433.864839186368	-358.992008090951	55	54	0
8	430.34254474577	-354.246289113536	61	55	0
9	425.829759701854	-347.614808212966	65	45	0
10	421.372527541302	-339.128889992833	68	40	1
11	416.943084098166	-329.715750684962	61	41	0
12	412.513661095814	-320.302606491372	62	48	1
13	408.084258534538	-310.889457412995	70	39	0
14	402.60885280557	-301.444971183315	53	47	0
15	394.162061522948	-286.343178322539	56	57	1
16	388.714496827277	-275.971457284875	62	56	0
17	382.248722880031	-264.641175499186	76	41	0
18	375.782984311343	-253.310883478262	54	52	0
19	368.794276414206	-241.964910895564	72	51	0
20	357.816067223786	-224.003041936085	63	44	0
21	350.360027544724	-210.786933992058	74	43	0
22	343.399247666937	-198.513702028431	67	47	1
23	336.438509065891	-186.240458196029	51	49	2
24	329.477811741934	-173.967202495784	61	40	2
25	322.517155695241	-161.693934927694	76	36	1
26	315.556540925638	-149.420655492693	78	55	0
27	308.568172207568	-138.074580214918	69	57	0
28	301.607638394693	-125.801277033053	56	53	1
29	294.124156476464	-113.512282459065	70	47	0
30	286.640718765906	-101.223274239339	81	48	0
31	279.680311714706	-88.9499337412417	63	64	1
32	272.719945941237	-76.6765813753009	53	40	0
33	265.759621445904	-64.4032171443105	66	52	1
34	258.771531595266	-53.0570569895208	82	52	0
35	251.288307352166	-40.7679842142388	60	50	1
36	243.80512731726	-28.4788977922872	64	51	3
37	236.84496926493	-16.2054843651131	71	36	2
38	229.884852491145	-3.93205907288939	62	50	0
39	222.924776995671	8.34137808531523	62	54	0
40	215.441769397701	20.6305163260549	78	58	1
41	207.958806008217	32.919668209739	82	40	0
42	200.998857277911	45.1931426841766	73	56	0
43	194.038949826092	57.4666290236637	77	44	3
44	187.079083653109	69.7401272319257	64	57	0
45	180.119258759369	82.013637304306	89	49	2
46	173.159475144697	94.2871592426673	75	54	2
47	162.183000343968	112.249552277848	68	42	1
48	151.20662030828	130.211974664591	76	62	3
49	144.247003141674	142.48554579448	72	45	0
50	137.28742725472	154.759128788486	80	38	2
51	130.327892647299	167.032723650336	59	51	1
52	123.368399319705	179.306330376305	70	56	4
53	116.408947272052	191.579948967323	79	48	1
54	109.449536504224	203.853579426184	83	53	0
55	101.967216960096	216.142924939282	71	45	1
56	94.4849416259676	228.432284096256	69	43	0
57	87.5256576277316	240.705951865762	75	54	0
58	80.5664149096701	252.97963150125	72	43	0
59	74.1301576693077	265.237616317347	69	48	0
60	67.6939387812745	277.495611348189	75	43	0
61	61.2577582457452	289.753616590053	71	38	2
62	55.3724091821932	302.923138667829	60	59	1
63	49.459243608464	315.165453798138	61	41	0
64	43.5461134616635	327.407777615823	73	47	0
65	35.7641406810726	347.130680098198	63	47	0
66	28.5051764185191	366.837885626592	66	51	0
67	23.6937675650115	380.903245751746	60	45	0
68	18.8823929115315	394.968611877412	56	34	0
69	14.043189347547	408.106768405996	67	39	0
70	9.20401767134899	421.244930939749	73	48	0
71	4.88780185417272	434.367384184152	66	41	0
72	0.571614781802054	447.489842287265	58	49	1
73	-3.74454354582122	460.612305249088	74	36	0
74	-8.06067312840605	473.734773072414	71	41	0
75	-12.8718220599694	487.80017880071	71	50	0
76	-17.1600208993186	501.849872470833	66	53	0
77	-21.4760605896008	514.972355410457	64	39	0
78	-26.3149842838757	528.110562351532	59	45	0
79	-33.0503996432526	547.802163972519	70	40	0
80	-39.2628399339737	567.478056523018	80	49	0
81	-43.578734326642	580.600564301014	67	49	0
82	-48.3896266988595	594.666014427319	64	42	0
83	-52.6775817726739	608.715748043731	48	55	0
84	-56.9933862711769	621.838270937093	62	41	0
85	-61.8320619792212	634.976522280835	70	38	1
86	-66.1478074151673	648.099055433646	68	45	0
87	-70.463524105493	661.221593443304	67	48	0
88	-74.7792120499071	674.344136312604	62	45	0
89	-79.0669856608729	688.393899617717	41	34	0
90	-83.8776203119196	702.459394138306	67	57	1
91	-88.1932183607132	715.581952123903	62	41	2
92	-92.5087876633625	728.704514966346	74	54	0
93	-97.3472153809853	741.842810713686	52	47	0
94	-101.662725620146	754.965383817442	61	44	1
95	-105.978207113163	768.087961778045	63	56	0
96	-112.684922586835	788.706918391399	52	33	1
97	-119.391567780171	809.325886756182	46	45	0
98	-124.229808138392	822.464216104709	78	43	0
99	-128.54514067003	835.586819439195	56	49	0
100	-132.860444455058	848.70942763146	63	44	0
101	-137.175719493302	861.832040684298	64	43	0
102	-141.49096578476	874.954658593051	65	36	0
103	-146.329052981338	888.093015543185	71	31	0
104	-150.644240207737	901.215643709525	71	48	1
105	-154.959398687351	914.338276733644	58	42	0
106	-159.769488309801	928.40386604052	59	45	0
107	-164.056680587237	942.453724877909	51	64	0
108	-168.37174916768	955.576373018324	66	45	1
109	-173.209649000317	968.71476356592	79	38	0
110	-178.04751694249	981.85316011589	69	43	0
111	-182.390406628547	994.048608364537	65	52	0
112	-186.238325558952	1005.30110668484	78	39	0
113	-191.515222001239	1021.23690591846	72	59	0
114	-194.868149616173	1031.54645748902	70	35	0
115	-197.259099428949	1039.04288406018	58	43	0
116	-199.566296113073	1049.32095876895	84	62	2
117	-199.426722726668	1053.95703652315	74	45	0
118	-199.315063967137	1057.66589874774	58	48	0
119	-199.259234570549	1059.5203298647	64	46	0
120	-200.221188024152	1062.33345839754	53	40	0
121	-202.751685445546	1065.19381078146	64	33	0
122	-206.411624527536	1065.30400139932	67	41	0
123	-209.604549022799	1063.54402189422	62	42	1
124	-210.789832128037	1058.93942864705	74	42	0
125	-209.911635235185	1053.34465114679	58	40	0
126	-207.987734452472	1047.7183899777	51	44	0
127	-205.568892842275	1041.14917262178	62	41	0
128	-202.160169141716	1032.69404326286	71	41	0
129	-198.779345364834	1023.3117013257	69	37	0
130	-195.426419085008	1013.00214680471	63	51	2
131	-191.578531810374	1001.74963982217	57	41	1
132	-187.758534237451	989.569921153598	71	51	0
133	-183.443564493267	976.447251942009	75	48	0
134	-176.709625254269	956.755388234742	70	57	0
135	-170.003526280751	936.136320758611	75	47	0
136	-165.193479595357	922.070719419047	74	46	0
137	-160.35549371806	908.932339613326	67	48	0
138	-156.040344690497	895.809701171704	84	48	0
139	-151.75306981802	881.75985205546	44	36	0
140	-146.942892003513	867.694273513742	70	47	0
141	-144.523839687812	861.125094258226	73	50	0
142	-140.236485723406	847.075258095749	73	42	0
143	-133.53000916203	826.456254434772	71	44	1
144	-128.691801722511	813.317914226092	68	40	0
145	-123.881458577758	799.252364479005	50	45	0
146	-119.593963213614	785.202551524155	81	48	1
147	-115.278542921063	772.079958966933	57	53	0
148	-110.440208756889	758.941641558893	70	36	1
149	-106.124729400384	745.819059262052	50	45	1
150	-101.8371121487	731.769266277552	63	66	0
151	-97.0265739986789	717.703750122339	74	47	0
152	-92.1881131107803	704.5654555168	67	52	0
153	-85.4532559796935	684.873751382343	55	47	0
154	-78.7462171076913	664.254843454808	68	47	0
155	-73.9355147890747	650.189356101677	63	50	0
156	-69.619795006467	637.066814833321	52	55	0
157	-65.3040464782971	623.944278425537	69	42	0
158	-60.4653663452482	610.806023425423	49	40	0
159	-55.6266543231905	597.667774429545	53	46	0
160	-50.7879104121821	584.529531438835	82	44	0
161	-46.4999197281431	570.479800526984	70	36	0
162	-42.2118982092361	556.430074474774	66	43	1
163	-37.3730594669469	543.291848280467	59	42	1
164	-32.5341888362309	530.153628092259	67	49	0
165	-27.6952863169718	517.015413909219	66	56	0
166	-20.959789190616	497.323822338134	63	51	0
167	-14.2242250309791	477.632242526859	55	48	0
168	-9.38519810279831	464.49405115284	74	50	1
169	-5.09692881733645	450.444366664626	69	46	0
170	-0.80862869793782	436.394687035121	55	54	0
171	3.50756775069749	423.272227841429	60	49	2
172	7.82379294425482	410.149773504585	70	52	2
173	12.6629753335728	397.011609732173	62	59	0
174	17.5021896106773	383.873451963067	85	36	0
175	22.3414357756265	370.73530020006	64	48	0
176	27.1807138279546	357.59715444129	56	61	0
177	34.9626262221136	337.874235548079	57	49	1
178	43.2675529672415	318.13562155515	62	57	1
179	49.1528422060655	304.966082056984	80	51	1
180	55.0660229058703	292.723766847514	59	40	0
181	60.9792390321963	280.481460321695	60	40	0
182	67.3875840149121	267.296239360236	65	55	1
183	73.8238192561548	255.038244230673	69	60	1
184	80.2600928497268	242.780259313062	60	48	1
185	90.6850762538961	223.906136301346	64	41	0
186	101.137997585465	205.959255647846	57	41	1
187	108.12522277754	194.612827181816	81	52	0
188	111.618849655963	188.939617406577	83	55	1
189	118.578293317463	176.66599106323	72	53	1
190	129.52657510835	157.776266094297	51	58	3
191	137.009082727716	145.486971347593	61	55	4
192	143.968674596399	133.213388244621	77	55	0
193	150.928307744791	120.939817007631	65	59	0
194	158.438774595852	109.577777126804	71	48	2
195	165.921454412513	97.2885351264849	64	56	1
196	172.881212729611	85.0150012150407	66	55	0
197	179.868836956681	73.6686949757859	73	56	0
198	186.828676233825	61.3951848074794	85	68	2
199	194.311526780832	49.1059946371242	67	71	0
200	201.822241152462	37.7440339569002	69	49	3
201	208.782205597206	25.4705611113459	65	64	0
202	215.742211320612	13.1971001327038	55	48	1
203	222.702258322446	0.923651020042598	70	45	0
204	230.18532380648	-11.3654736746103	67	51	1
205	237.668433499173	-23.6545847263187	57	49	0
206	244.628607265069	-35.927996522747	61	49	1
207	251.616630518169	-47.2741805268452	69	69	0
208	258.576885242597	-59.5475685792044	65	57	0
209	265.537181245163	-71.82094476372	69	41	0
210	272.497518525284	-84.0943090831861	64	53	2
211	279.980884428951	-96.383342852816	67	47	0
212	287.492094537942	-107.745146994479	72	40	0
213	297.946702485322	-125.691525028087	75	48	0
214	308.924393892405	-143.653554104269	60	41	0
215	316.407974483212	-155.942521463148	46	42	0
216	323.368603368173	-168.215799259022	73	48	0
217	330.880060988129	-179.5775241917	62	57	0
218	338.363771025091	-191.866451521404	71	47	0
219	345.324525072239	-204.139691987075	70	50	0
220	352.313105573412	-215.48570449464	77	43	0
221	359.273940576182	-227.758921215311	53	44	0
222	366.234816855751	-240.032126067206	77	36	0
223	373.195734411827	-252.305319053121	75	43	0
224	380.156693244586	-264.578500169329	64	37	0
225	387.117693353619	-276.851669417694	67	41	0
226	394.078734739043	-289.124826798216	60	47	1
227	401.067591394531	-300.470756141469	77	42	1
228	408.028713734704	-312.743889774196	70	42	0
229	414.989877350512	-325.017011540942	56	41	0
230	421.978851444961	-336.36290523503	71	36	0
231	428.940096014878	-348.63600325305	77	43	0
232	435.901381860604	-360.909089402296	62	45	1
233	442.862708981847	-373.182163683698	63	42	1
234	450.347099207283	-385.470886440948	59	42	0
235	457.831533637771	-397.759595553391	64	46	0
236	464.792987514636	-410.032632511109	72	43	2
237	474.726097320206	-427.962900273502	67	57	0
238	483.640990293177	-444.934615228325	63	46	0
239	488.098464348703	-453.420465360396	62	49	1
240	492.060678939044	-460.963439145125	58	37	0
241	494.976844575605	-468.475099570118	60	59	1
242	496.351675294572	-475.012577902526	67	55	0
243	497.231229360099	-480.607184896246	70	32	0
244	498.138537790102	-485.274575338699	62	47	0
245	500.119668275816	-489.046057671309	76	42	0
246	503.725407029153	-491.010067855939	71	42	1
247	506.919112989097	-489.249556379393	73	53	0
248	508.599213029724	-485.587650760077	71	52	1
249	508.737959830207	-480.951569047756	64	50	0
250	506.784576082253	-476.252874308266	60	43	0
251	503.26210061484	-471.507217467763	71	65	0
252	499.272104615753	-464.891470713541	75	39	0
253	494.814595923119	-456.405632614158	68	44	0
254	489.861830043024	-446.976917869411	60	44	1
255	484.386058819946	-437.532540978864	59	50	0
256	478.415041963221	-427.145283617079	64	44	0
257	472.471812741132	-415.830801242031	60	53	0
258	466.500857120496	-405.443526444957	61	50	1
259	460.006908469251	-395.040583820082	63	42	0
260	453.568516304018	-382.783198419958	69	62	1
261	447.130162486574	-370.525802801363	71	50	1
262	440.664082006086	-359.19561321009	77	43	0
263	431.198768769798	-343.135357211344	66	46	0
264	421.733528769575	-327.075079333968	73	67	1
265	416.285841884557	-316.703394958749	65	57	1
266	410.315170079528	-306.316038040444	68	43	0
267	403.849290524842	-294.98579018563	60	37	0
268	396.860436676419	-283.63986521028	68	50	0
269	388.825604275975	-272.262592663057	79	42	0
270	380.267808412842	-260.869635618292	62	50	0
271	371.214833995793	-248.533774803393	64	63	0
272	362.71269938699	-235.286349287257	59	49	0
273	354.761405656347	-221.127362244762	60	51	0
274	346.810166359995	-206.968359705061	70	46	0
275	338.858981498401	-192.80934166722	73	38	0
276	330.935641157092	-177.723092074506	70	49	1
277	323.535354149644	-162.652502977289	69	51	0
278	316.107328110433	-148.509116340429	67	47	0
279	305.157390209148	-129.619890054688	56	50	2
280	294.702742706402	-111.673529974185	57	46	1
281	287.714494621614	-100.327419077046	65	55	0
282	280.754086239787	-88.054080305621	68	46	2
283	273.793719135516	-75.7807296663523	58	42	1
284	266.833393309149	-63.5073671601713	66	55	0
285	259.873108760687	-51.233992787078	58	45	2
286	252.885057479842	-39.8878224873915	62	39	0
287	245.924853889446	-27.6144243683666	65	52	0
288	238.964691577363	-15.3410143852234	76	48	0
289	232.004570543766	-3.06759253423661	60	47	1
290	225.044490788714	9.20584118459374	68	59	1
291	217.561479038326	21.4949757289141	65	61	0
292	210.078511496598	33.7841239189729	63	60	1
293	203.090739088249	45.1303790919483	71	58	2
294	196.130825778469	57.4038620013744	73	73	3
295	185.704944918223	76.2777165314183	66	47	5
296	175.251333523018	94.2243819283321	66	64	0
297	167.768622197851	106.51360739395	102	63	0
298	160.285955082043	118.802846505307	67	40	3
299	153.32629237615	131.076402327046	72	56	2
300	146.366670949617	143.349970015697	79	57	1
301	139.407090802735	155.623549568467	66	51	0
302	132.447551935446	167.897140988149	71	57	0
303	125.460217129672	179.243528537452	73	42	2
304	118.500759223942	191.517143699341	72	58	1
305	111.018391073099	203.806472808123	83	50	1
306	103.536067132256	216.095815558918	71	47	3
307	96.5767359954771	228.369468032382	84	53	0
308	89.617446138931	240.643132371828	66	48	0
309	82.6581975627923	252.916808575392	73	52	0
310	76.2219344682526	265.174790214747	62	46	0
311	69.8135597298387	278.35999771487	57	48	1
312	63.377374826814	290.617999770679	69	47	0
313	57.4641679764027	302.860303288326	66	51	0
314	51.578850796097	316.02983111795	72	56	0
315	45.6935717954184	329.199367621914	55	42	0
316	40.331265953253	342.353201921098	67	54	1
317	32.5493391861091	362.076111096889	69	42	0
318	24.7674888832844	381.799035658129	81	39	0
319	22.347865599324	388.368109567091	64	55	1
320	17.5365052572452	402.433477486484	56	50	1
321	10.3055968461558	423.067932820879	55	42	0
322	5.46645622310461	436.206100145355	66	38	0
323	0.627347488014493	449.344273474999	62	49	0
324	-4.18386184680276	463.409668400884	70	34	0
325	-8.4721181706991	477.45935235545	61	48	0
326	-12.7882132643135	490.581825573929	70	34	0
327	-17.6271952815587	503.720021708868	61	46	0
328	-21.9153595117386	517.769720776938	66	34	0
329	-26.2034929078072	531.81942470558	60	48	0
330	-31.04238009447	544.957637639716	45	47	1
331	-35.8812353924732	558.095856578089	58	42	0
332	-40.1971512153978	571.218360573985	61	57	0
333	-44.5130382928764	584.340869429521	68	55	0
334	-51.7432915198733	604.97544087749	57	50	0
335	-58.4505684528849	625.59430259373	70	32	0
336	-62.7663353191456	638.716831965372	63	37	0
337	-67.6049713748507	651.855090511963	63	44	0
338	-72.443575541256	664.993355061859	61	45	0
339	-76.7592530279071	678.11590009369	64	45	0
340	-81.0749017688795	691.238449983299	72	42	0
341	-85.9134134118794	704.376731337048	63	51	0
342	-90.2290030895965	717.499291485175	70	33	0
343	-94.5445640212856	730.621856492013	52	43	0
344	-99.355092699232	744.687370216474	62	39	0
345	-103.642702036537	758.737161046825	54	50	1
346	-107.958173071791	771.859741169959	79	58	1
347	-112.273615360667	784.98232614994	66	40	0
348	-116.589028902992	798.104915989563	56	44	1
349	-121.42729255266	811.243241743185	65	47	0
350	-126.788401593105	824.397305226885	61	46	2
351	-134.568562002096	844.120547720231	76	51	0
352	-141.825773378776	863.828071934171	71	37	0
353	-146.663874433842	876.966428915039	64	37	0
354	-150.979074180068	890.089057091624	71	53	0
355	-154.771377330879	903.195954842493	50	51	0
356	-158.563654875907	916.302856431343	46	55	0
357	-162.878771523538	929.425498099998	74	50	0
358	-167.193859424035	942.548144628294	50	41	1
359	-170.986057011527	955.655058691278	68	42	1
360	-175.328997726669	967.850498850457	56	50	0
361	-179.176962795202	979.102989978157	57	48	1
362	-182.502048560476	990.339746179059	77	36	2
363	-186.377882597677	1000.66502896324	63	36	0
364	-191.682698088523	1015.67361266352	65	43	0
365	-196.464620879793	1030.6664631078	65	46	0
366	-197.893607759208	1035.34976251982	60	52	0
367	-199.761698736693	1042.83044996113	84	45	0
368	-201.546037007123	1053.09278499149	70	60	0
369	-200.883611993282	1057.71312164329	72	47	0
370	-200.304932809377	1059.5518117249	65	34	0
371	-200.744036807329	1062.34919941891	76	44	0
372	-202.200921612384	1066.1052850727	62	43	0
373	-204.787247316737	1067.11120756902	63	55	0
374	-207.457321399008	1065.33548500016	53	46	0
375	-209.165450852481	1060.74663322233	67	42	0
376	-208.810102085466	1055.16759804077	69	51	0
377	-206.886200881971	1049.54133735131	57	51	0
378	-204.467358854541	1042.97212060448	72	41	0
379	-201.58148687426	1034.53273317218	64	51	0
380	-198.200663592666	1025.1503916597	67	40	0
381	-194.847737701668	1014.84083756059	55	46	0
382	-190.999850932392	1003.58833106235	59	50	0
383	-186.656996465288	991.392873605713	49	42	0
384	-179.923099659791	971.701004031114	67	39	0
385	-173.217043945682	951.0819306802	55	50	0
386	-168.929891373089	937.032062133774	59	56	1
387	-164.119842477783	922.966462002136	56	51	1
388	-159.832626549236	908.916603709571	60	42	0
389	-155.545379784191	894.866750274785	69	48	1
390	-150.763134320732	879.873951399699	59	47	1
391	-145.95295082347	865.808374060318	66	48	1
392	-141.114832765365	852.670018257573	64	49	0
393	-136.276682817203	839.53166845534	71	36	0
394	-131.466399027267	825.466109116562	58	41	0
395	-127.178959877347	811.416287523694	59	54	0
396	-122.863593935384	798.293686334044	62	51	0
397	-118.025317261869	785.155359333381	59	57	0
398	-113.187008698587	772.017038338818	66	45	1
399	-108.348668245773	758.878723346628	53	55	0
400	-103.538187239843	744.813198802993	65	43	1
401	-99.2505605284823	730.763408518396	59	47	0
402	-94.9350137372967	717.640838640742	52	54	0
403	-90.6194381997921	704.518273622729	72	28	0
404	-86.3038339162013	691.395713463426	77	54	0
405	-81.4653061054996	678.257432073355	65	32	0
406	-77.1496427588863	665.134882171638	62	43	0
407	-72.8618345829891	651.085121571086	73	39	0
408	-68.051095853094	637.019641422667	71	53	0
409	-63.7353426113841	623.89710663911	72	40	0
410	-59.4195606238791	610.7745767124	66	39	0
411	-52.6843811355648	591.082929700613	64	43	1
412	-48.3685264986125	577.96041219309	71	53	0
413	-43.5297347546439	564.822178208269	61	37	0
414	-38.6909111221321	551.683950227685	77	46	0
415	-36.7943980673444	545.130558919162	57	39	1
416	-30.0868679557461	524.51173581928	68	51	1
417	-22.8563519093441	503.877205729485	67	49	0
418	-18.540302842739	490.754721699283	56	47	0
419	-14.2242250309791	477.632242526859	60	41	0
420	-9.90811847429723	464.509768215008	73	54	1
421	-5.59198317269329	451.387298761867	70	55	0
422	-0.752895612444263	438.249118189327	58	43	1
423	3.56329874979565	425.126658994704	57	51	0
424	7.87952185695758	412.004204659723	83	35	2
425	15.1383039345965	392.296961261891	66	41	0
426	19.9775318459724	379.158806501888	77	41	1
427	24.8167916450184	366.02065774519	78	51	0
428	32.5986756501952	346.297734056599	62	45	1
429	37.9609528306173	333.143889770843	73	41	0
430	43.3232650437858	319.990052758716	55	45	1
431	46.2659035128308	313.405281931162	37	39	0
432	52.1512090858305	300.235746784136	57	45	1
433	61.5300332161714	281.392967719585	68	52	0
434	68.4891723348992	269.119255821221	68	44	1
435	74.9254075298086	256.86126229912	71	43	2
436	81.3616810771637	244.603278988972	48	47	0
437	88.3209411082789	232.329600972123	57	57	0
438	94.7851369673735	220.998854558915	71	46	2
439	103.724911917758	204.953524227254	102	42	1
440	112.664756281069	188.908213502727	69	52	0
441	119.129086642701	177.577505649067	79	52	4
442	125.593452385627	166.246808025986	88	50	0
443	132.057853509788	154.916120637208	80	51	0
444	139.045248737209	143.569744809531	75	71	2
445	145.509721975715	132.239078682847	69	38	0
446	151.974230595224	120.908422787674	78	60	5
447	158.961737374484	109.562080907635	72	50	3
448	165.949282239599	98.215750914067	72	48	0
449	172.38607336249	85.9579115146771	71	62	1
450	178.822902836488	73.7000823281705	73	70	3
451	185.810562443163	62.3537862598896	61	67	1
452	192.30311214854	51.950409960933	77	40	0
453	198.795694269531	41.547043915838	78	59	2
454	205.260489990702	30.2164722736925	80	57	0
455	211.753138423956	19.813126726076	69	63	1
456	218.245819272823	9.40979143325239	70	47	0
457	224.710718167364	-1.92074948735535	79	49	2
458	231.175652442093	-13.2512801736593	74	51	1
459	237.640622096835	-24.5818006303161	76	46	1
460	244.628607265069	-35.927996522747	65	50	2
461	251.093649031769	-47.2584957135841	64	58	1
462	260.034609014285	-63.3034838298336	74	33	1
463	269.003442618297	-78.4212363837287	64	44	0
464	275.001236530021	-87.881583201699	84	39	0
465	280.971256161924	-98.2691372502595	70	51	0
466	286.941305729328	-108.656682579778	75	45	1
467	292.91138523171	-119.04421918653	59	42	0
468	299.376688702207	-130.374642002396	90	44	0
469	305.842027552077	-141.705054584891	84	51	0
470	312.307401781203	-153.035456933081	73	45	0
471	318.77281138947	-164.365849046968	73	61	0
472	325.238256376877	-175.696230926551	67	52	0
473	331.731526580988	-186.099386520684	66	51	0
474	338.224829199491	-196.502531858161	69	42	0
475	344.69037735631	-207.832883015275	63	51	0
476	351.155960892094	-219.163223937154	45	43	0
477	357.621579806495	-230.493554626592	80	48	0
478	364.087234099628	-241.823875080794	58	43	0
479	370.580704712309	-252.226969185285	49	44	0
480	376.055973071489	-261.6714981189	59	45	0
481	382.493948143092	-273.929005566053	82	49	0
482	388.436728400411	-285.243618758395	63	46	0
483	392.398600058164	-292.786689383909	66	58	0
484	396.911272807745	-299.418206905015	70	61	1
485	401.919198437186	-306.992601964623	81	37	1
486	407.422383068188	-315.509872746654	60	42	0
487	413.448604638164	-324.042801067233	68	52	0
488	419.419311135542	-334.430153016932	65	39	0
489	428.361543151259	-350.474772691727	71	51	0
490	437.30384457286	-366.51937275473	66	53	1
491	443.274672174652	-376.906689824536	67	42	0
492	449.768551760586	-387.309658584185	76	43	1
493	456.234702435555	-398.639833340421	74	38	0
494	462.700888488092	-409.969997864217	72	46	0
495	469.167109918024	-421.300152150914	56	34	0
496	475.138096252515	-431.687422693707	57	40	0
497	481.109112520353	-442.074684514664	56	38	1
498	486.557128897635	-452.44628179539	78	36	0
499	490.46383298852	-461.843689649366	63	44	1
500	493.352243875503	-470.282567470334	69	40	0
501	495.250105692307	-476.835701119155	64	46	0
502	496.652692308358	-482.445962953381	70	57	0
503	499.129102579085	-487.16031662561	80	49	0
504	504.82697613613	-489.186942524277	77	33	0
505	510.112816318986	-487.489042589441	67	62	0
506	510.77459485922	-482.868613778614	74	49	1
507	508.325924552919	-477.227050499991	75	53	2
508	504.308164792194	-471.538524956442	66	48	0
509	499.76738449384	-465.834341311827	55	39	0
510	495.282121311757	-458.275720079429	48	51	1
511	490.852381403791	-448.862661301158	73	44	0
512	485.376605417347	-439.418285741471	57	48	0
513	479.405583343643	-429.031029832549	81	50	1
514	473.462348675763	-417.716548909433	62	44	0
515	466.996122365701	-406.386401035823	56	40	0
516	460.006908469251	-395.040583820082	67	36	0
517	452.522473305522	-382.751878430136	65	47	0
518	445.038082347135	-370.463159390725	66	48	0
519	438.076754162321	-358.190088573843	63	46	1
520	427.125706945197	-339.301188831218	57	61	0
521	416.174759502406	-320.412259765901	66	45	2
522	409.213600947754	-308.139139769599	59	50	0
523	401.729472537001	-295.850341626443	70	44	0
524	394.245388332056	-283.561529834755	67	51	1
525	387.28435653483	-271.288372518495	42	45	1
526	379.828138193116	-258.07231821306	62	42	0
527	372.344186851115	-245.783466417342	69	43	0
528	365.383283410221	-233.5102717923	72	52	1
529	358.422421246069	-221.237065301277	56	58	2
530	350.93859959289	-208.948174405843	52	51	1
531	343.454822146508	-196.659269864671	70	41	1
532	336.4662979024	-185.313242124394	62	51	0
533	329.505602176476	-173.039986436255	54	43	2
534	318.555538169865	-154.150796107948	72	59	0
535	307.577778486186	-136.188792482018	58	52	0
536	300.617250798212	-123.915487608872	71	62	0
537	293.656764388084	-111.642170864157	67	49	0
538	286.696319255338	-99.3688422571868	69	57	1
539	279.735915400321	-87.0955017814413	73	36	0
540	272.747749380767	-75.7493654089049	73	50	0
541	265.264443072025	-63.4603181052953	63	40	0
542	257.781180971302	-51.1712571568787	59	49	0
543	250.820943559054	-38.8978674858809	59	45	2
544	243.860747424653	-26.6244659489021	84	52	2
545	233.434436847398	-7.75073343981057	73	51	0
546	223.008221544209	11.1230257544667	69	51	1
547	216.020375671273	22.4692588662729	75	40	0
548	208.537414235761	34.7584098055959	47	48	3
549	201.054497009143	47.0475743897259	79	48	1
550	194.094592753623	59.3210607077926	74	49	1
551	187.134729776997	71.5945588927716	80	56	2
552	180.17490807944	83.8680689437315	61	57	1
553	172.69216329226	96.1572853429243	89	55	0
554	165.181634633162	107.519299591891	98	50	1
555	158.221938104078	119.792846968397	74	60	0
556	151.262282854412	132.066406209953	94	57	1
557	144.302668884222	144.339977318421	87	51	0
558	137.343096193566	156.613560291007	77	45	0
559	129.860609091236	168.902854885906	66	52	0
560	122.378166198672	181.192163122818	81	39	1
561	111.925092651043	199.138990147039	75	55	2
562	101.472109586874	217.085843883455	91	65	0
563	94.5127859063214	229.359499777667	57	48	0
564	87.5535035062348	241.633167535998	67	46	0
565	80.5942623864976	253.906847159378	67	46	0
566	74.1858555988874	267.092047620565	63	54	0
567	67.7496396841598	279.350042630918	63	56	0
568	61.3134621219942	291.608047857881	68	44	0
569	55.4281158141093	304.777569920756	66	49	0
570	49.5428076859098	317.94710065797	62	42	0
571	43.6575377375702	331.116640071385	60	47	0
572	38.2952407202101	344.270477028564	53	52	0
573	33.4559119152254	357.408609534614	54	43	1
574	26.1969784969697	377.115819550119	75	42	0
575	18.9381168258842	396.823043077253	53	60	0
576	14.0989155714633	409.961199602112	59	33	2
577	9.25974620482884	423.099362131208	76	47	0
578	4.94353247404797	436.221815373749	61	47	0
579	0.627347488014493	449.344273474999	65	57	1
580	-4.21172935888171	462.482452809811	73	46	0
581	-8.5278552841628	475.60492117051	64	37	0
582	-12.8160828656983	489.654609980993	63	53	0
583	-17.6271952815587	503.720021708868	63	31	1
584	-21.943231313955	516.842505187728	61	55	0
585	-26.2592386014876	529.964993524365	74	37	0
586	-31.0981280976557	543.103206464089	56	40	1
587	-35.4140763235046	556.225705062971	59	49	0
588	-42.1493982772809	575.917322641239	64	42	0
589	-48.8846531971358	595.608951979317	60	40	0
590	-53.1726055421168	609.658686134964	68	52	0
591	-57.4605270522297	623.708425150253	50	46	1
592	-61.776299147401	636.83095344156	71	45	2
593	-66.6149406568729	649.969210783951	63	42	0
594	-71.4535502772196	663.10747413151	55	47	0
595	-75.7692329927813	676.230018083006	67	38	0
596	-81.9812568378402	695.9059800338	55	38	0
597	-88.7161086639389	715.597679086961	70	46	0
598	-93.5545651266002	728.735970035195	61	40	0
599	-97.8701025409391	741.858538820408	70	42	0
600	-102.185611208901	754.981112465262	69	44	0
601	-106.996082848229	769.04663578514	65	33	0
602	-111.806520285376	783.112165104598	57	42	0
603	-116.121937485412	796.234754405916	50	62	0
604	-120.43732593907	809.35734856315	64	33	0
605	-127.171793080342	829.049114807509	60	56	0
606	-133.906193184899	848.740892810747	77	44	0
607	-138.193565249909	862.790722503327	57	46	0
608	-142.480906478828	876.840557054617	67	50	1
609	-147.318988221348	889.978915205225	68	38	1
610	-151.634170218837	903.101544453762	67	55	0
611	-155.949323469424	916.224178561009	70	51	1
612	-160.78731268493	929.362553513609	64	40	0
613	-165.625270010205	942.500934470445	72	38	0
614	-170.463195444841	955.639321430586	55	50	0
615	-174.750320363906	969.689192140475	52	52	0
616	-180.961386456329	989.36531470716	53	43	0
617	-185.304259060416	1001.56076619774	67	53	0
618	-189.152162499318	1012.81326739956	70	46	0
619	-194.429037294816	1028.74907059222	68	49	0
620	-196.764161817089	1038.09992795344	73	37	0
621	-198.109402385075	1045.56487418618	64	46	0
622	-198.464766515652	1051.14390822593	49	41	0
623	-198.325194216974	1055.77998601086	75	42	0
624	-197.690687204711	1059.47310754657	57	38	0
625	-197.579029717017	1063.18196981773	66	41	0
626	-199.035916872555	1066.9380543828	65	54	0
627	-202.117175429652	1068.88693174813	64	59	0
628	-206.327875675168	1068.08564802911	69	52	0
629	-209.548715129553	1065.39845295437	67	58	0
630	-211.228929530887	1061.73681749031	67	40	0
631	-210.845666428271	1057.08499761112	54	39	0
632	-208.426835309481	1050.51577845681	63	41	1
633	-203.589149153442	1037.37734465115	62	58	0
634	-198.284406033927	1022.36874508299	68	48	0
635	-193.941594271921	1010.17327952385	56	40	0
636	-191.522706766147	1003.60407087393	78	41	0
637	-187.207765241619	990.481397344731	49	45	0
638	-180.473869172682	970.789526925422	57	46	1
639	-175.635993660544	957.651127927937	78	41	0
640	-170.798086257884	944.512734933756	63	38	0
641	-166.510917948617	930.462869085371	62	44	1
642	-162.223718802852	916.413008093834	60	27	0
643	-154.966703484242	896.705446047708	78	40	0
644	-150.128653409076	883.567078853957	68	38	1
645	-145.8413447442	869.517236212268	58	61	0
646	-139.134936773626	848.898222480901	54	42	0
647	-134.296775917115	835.759875085205	58	44	0
648	-129.458583170664	822.621533694677	62	43	0
649	-125.171134151518	808.571714262478	75	37	0
650	-120.88365429634	794.521899686195	55	38	1
651	-116.045366714825	781.383575091138	66	44	0
652	-111.729931250913	768.260986320674	68	40	0
653	-107.442359297886	754.211186857894	56	51	0
654	-102.631869136181	740.145663514733	67	36	0
655	-98.3163437757175	727.023089855909	63	49	1
656	-94.0007896689349	713.900521058589	68	43	1
657	-89.1623147288337	700.762230066583	60	46	0
658	-84.3516945996671	686.696729521267	72	44	0
659	-77.6446540369652	666.077823278494	78	51	0
660	-70.9096597416792	646.386144351214	59	58	1
661	-66.0710261900094	633.247882165946	63	54	1
662	-61.2323607494473	620.109625982121	66	53	2
663	-56.9444468339207	606.059883194976	70	48	0
664	-52.656502083817	592.010145265609	64	45	1
665	-47.8177418112755	578.87190588098	74	47	2
666	-43.5018579010502	565.749393775128	82	53	0
667	-39.1859452453791	552.626886527985	67	46	0
668	-34.3470924510621	539.488663949072	48	45	0
669	-30.031120733649	526.366166961379	50	43	0
670	-26.2101621230831	514.186609510332	60	56	0
671	-22.8563519093441	503.877205729485	62	42	0
672	-20.959789190616	497.323822338134	65	57	0
673	-19.5025241260882	493.567804888822	64	40	0
674	-18.0173856132897	490.739003554918	65	44	0
675	-17.5780801909277	487.941638749093	71	53	2
676	-17.1387740732753	485.144274005666	58	44	0
677	-16.1765490222024	482.331191415899	62	44	0
678	-15.2143226032495	479.518109065481	54	52	0
679	-13.2341265506693	475.746376232244	59	46	1
680	-11.2817959662643	471.047428788617	63	39	1
681	-10.3474322668044	467.307132063434	65	50	0
682	-8.91801476542605	462.623903001659	68	55	0
683	-6.96567268046783	457.9249577187	64	65	2
684	-5.53624776628567	453.241729915142	69	46	1
685	-4.62974170560483	448.57421905268	73	45	1
686	-3.14457625424257	445.745423302054	65	46	0
687	-1.6594087604899	442.916628096253	71	50	1
688	-0.72502906533191	439.176333767362	55	51	0
689	2.71250872808741	431.648598986678	66	45	0
690	8.130302102305	420.349144919775	75	44	0
691	12.9973351198714	408.138196767308	85	47	0
692	17.8365355397691	395.000039030798	61	39	0
693	22.1249764578533	380.95038477052	77	44	1
694	26.385588125675	365.973519773223	70	56	0
695	31.1970256019849	351.908163239248	63	42	0
696	36.0084972782643	337.842812704854	63	44	0
697	41.3429403673508	323.761757447384	56	41	1
698	47.2282150426181	310.592215067707	59	50	2
699	53.1413816416753	298.349896972999	71	54	0
700	59.0545836672536	286.107587564737	71	50	0
701	65.4629134128918	272.92236347869	81	53	1
702	71.8712844870752	259.737149586901	69	46	0
703	78.3075447932351	247.479161539115	57	46	2
704	88.7603527011815	229.532249122858	63	48	1
705	99.1854079813929	210.658147742972	82	40	0
706	106.144778271264	198.384500210173	65	57	0
707	113.627143490827	186.09516274184	73	59	1
708	121.109552920447	173.805838917382	70	57	0
709	128.069049978978	161.532228695229	78	52	3
710	135.028588317393	149.258630339056	60	47	1
711	142.016001234762	137.9122595964	66	61	1
712	148.975620534096	125.638684980571	74	53	0
713	155.935281112907	113.365122234449	70	55	1
714	166.911727702245	95.4027130156755	74	55	1
715	177.860443968035	76.5131173431873	88	57	0
716	184.820272592769	64.2396037746221	78	64	3
717	191.807964388456	52.8933179015294	74	54	1
718	199.290844977717	40.6041368218139	71	58	2
719	206.773769775988	28.3149693887681	57	54	1
720	213.733764847042	16.0415050117299	70	71	2
721	220.693801196408	3.76805250160396	69	56	3
722	228.204669258848	-7.59385995008051	69	42	0
723	235.687766250514	-19.8829746320844	77	42	0
724	242.647927766317	-32.1563898166642	49	47	1
725	249.608130560257	-44.4297931343317	66	56	0
726	256.568374632392	-56.7031845841557	62	58	0
727	263.528659982549	-68.9765641670674	58	41	0
728	270.488986610784	-81.2499318830669	69	43	0
729	277.44935451675	-93.5232877340168	71	52	0
730	284.409763700562	-105.796631716192	55	40	0
731	291.921003063617	-117.15842769295	60	49	0
732	299.40448595857	-129.44742600061	77	49	0
733	306.365020305966	-141.720732655376	70	45	0
734	313.848590150068	-154.009704592638	78	47	0
735	321.332204201492	-166.29866288323	51	49	0
736	331.78710626479	-184.24495441094	55	48	0
737	342.242098804971	-202.191219220869	80	49	0
738	349.202882146288	-214.464452942833	61	44	0
739	356.163706764521	-226.737674799748	51	41	0
740	363.124572659144	-239.010884787887	60	40	0
741	370.085479830625	-251.284082907252	61	43	0
742	377.074207738973	-262.630053033121	73	39	1
743	384.558204507921	-274.918895849958	68	35	0
744	392.042245483375	-287.207725021057	76	54	1
745	399.003319091338	-299.480873942375	73	57	1
746	405.964433975692	-311.754010994919	58	46	0
747	412.953361385444	-323.099919995293	75	51	0
748	423.932071580261	-341.061641001143	70	42	1
749	434.883110296854	-359.950548870489	72	46	0
750	441.844432891463	-372.22362485528	77	59	0
751	448.833559800871	-383.56947273016	64	47	0
752	456.345747748623	-394.930968319066	60	48	0
753	463.857976485277	-406.292450238019	78	47	0
754	470.847220346972	-417.638260717504	54	42	0
755	477.313475275354	-428.968402339146	55	47	0
756	482.70595356304	-441.194437494501	62	48	0
757	487.575434411527	-453.40480966866	66	41	1
758	491.45438845834	-463.729432859458	62	45	0
759	495.277857972309	-475.908484816551	60	43	0
760	498.6615715425	-485.290229707956	74	48	0
761	499.65213655663	-487.175970871933	64	56	1
762	503.780907715613	-489.155635219999	56	50	0
763	509.534284077934	-489.327822281048	67	42	0
764	511.214381902537	-485.665915682912	70	49	1
765	510.830092695309	-481.014181076549	62	39	0
766	508.876706700074	-476.315487307496	64	35	0
767	505.354228973505	-471.569832193665	53	49	1
768	501.336478732002	-465.881303739734	76	42	0
769	497.346491360455	-459.265555060469	63	45	0
770	492.861239869962	-451.706931120716	61	44	0
771	487.880730044388	-443.205430279486	63	41	1
772	482.40496834775	-433.761050724424	62	53	0
773	476.43396192533	-423.373790459707	50	49	0
774	469.967718602624	-412.043647305109	75	40	0
775	462.978487017623	-400.697835175321	62	49	0
776	452.550235569419	-381.824662171304	80	48	1
777	441.599060254986	-362.935801105574	64	52	0
778	434.114737436641	-350.647062076256	71	45	0
779	426.630458823696	-338.358309400268	57	58	2
780	419.146224416501	-326.069543076679	77	41	0
781	412.212818990636	-312.869211968035	55	44	0
782	404.728673239297	-300.580419284292	59	54	0
783	397.244571694173	-288.29161295481	68	46	0
784	386.293894995179	-269.402603912167	69	48	0
785	375.343318071798	-250.513565545902	68	52	0
786	368.382397854235	-238.240376014262	66	50	0
787	360.898516119109	-225.951503307559	69	48	0
788	353.414678590605	-213.662616952322	73	48	0
789	346.426098574011	-202.316606188193	61	47	0
790	338.942346284166	-190.02769344952	51	47	1
791	331.458638200769	-177.738767066039	59	49	0
792	324.497969904041	-165.46550288517	56	45	1
793	317.53734288452	-153.192226839252	69	35	0
794	310.576757142087	-140.918938923627	64	43	0
795	303.616212677036	-128.64563914109	58	36	1
796	296.104921691818	-117.283864215016	59	53	0
797	288.621471280698	-104.994859626517	71	43	0
798	281.661051979288	-92.7215225175023	77	41	1
799	274.700673955551	-80.4481735387817	94	54	0
800	267.740337209892	-68.1748126950115	76	49	1
801	257.286005999835	-50.2283571492881	71	39	1
802	246.859574640403	-31.3546589594334	73	55	1
803	243.393388750439	-24.7543483264744	70	46	0
804	235.910261227924	-12.4652473879978	76	60	1
805	228.427177913778	-0.176132806576788	87	59	0
806	221.467113204242	12.0973068829626	78	50	0
807	211.013184743642	30.0438807308674	72	48	2
808	204.053222431685	42.3173500904813	74	49	3
809	196.570332072151	54.6065228590742	83	59	0
810	189.059663318389	65.9684934392571	59	46	1
811	182.099826173915	78.2420001244172	70	60	1
812	175.14003030851	90.5155186746269	75	45	3
813	168.180275722407	102.78904909268	89	52	1
814	161.220562415314	115.062591376714	73	64	1
815	154.260890387697	127.336145525798	89	60	1
816	146.778300455364	139.625409215689	82	50	0
817	139.295754732389	151.91468654573	66	59	1
818	132.336209472327	164.188278009184	66	60	0
819	125.376705492032	176.461881337687	71	54	0
820	118.417242791678	188.735496531241	87	47	4
821	111.429980967834	200.081907881424	77	60	1
822	104.470599228982	212.355546817183	66	60	0
823	97.5112587704789	224.629197619855	64	51	0
824	90.5519595920341	236.902860286646	68	55	0
825	83.5927016938804	249.176534818485	53	42	1
826	76.6334850760759	261.450221217237	67	51	1
827	66.7316053427639	280.308673283085	58	55	1
828	57.352756531036	299.151440763846	76	45	0
829	51.4674338391633	312.320968619548	82	46	0
830	46.1050863260753	325.474794994108	65	51	0
831	40.7427738455008	338.628628642298	75	39	0
832	35.3804963976727	351.782469566911	80	46	0
833	30.5411862632027	364.92060567718	71	54	0
834	23.2822808508645	384.627821099013	60	34	0
835	16.0234471857548	404.335050031543	75	36	0
836	11.1842646020814	417.473210160621	67	39	0
837	6.34511390631087	430.611376292072	69	44	0
838	2.02891794766765	443.733832774684	70	33	0
839	-2.28724926582072	456.856294116937	70	47	1
840	-7.0984392380924	470.921692646109	48	41	0
841	-11.386677097762	484.971379837953	62	54	0
842	-15.7027544191806	498.093856298365	56	46	2
843	-20.5417177652125	511.232056036592	77	52	1
844	-27.2771905821864	530.923647576943	68	43	0
845	-34.012596365239	550.615250878967	77	30	1
846	-38.8514353018836	563.753473424353	63	31	0
847	-43.1673354386585	576.875980662182	64	39	0
848	-47.4832068299875	589.998492760584	61	47	0
849	-52.2940741566126	604.063947690651	56	65	0
850	-56.5820053081261	618.113685625605	59	73	0
851	-60.8977868052316	631.23621283751	48	65	0
852	-65.2135395566002	644.358744909056	66	48	0
853	-69.5292635621154	657.481281843036	53	34	1
854	-74.3678545108996	670.619548793882	85	43	0
855	-78.683519453567	683.742095982656	58	41	0
856	-82.999155650381	696.864648032933	72	48	0
857	-87.8376540756435	710.002931788564	54	49	0
858	-92.6761206117808	723.141221545637	66	47	0
859	-99.382983140531	743.760154649615	72	53	0
860	-105.566890923947	764.363370376639	77	56	1
861	-109.882349414751	777.485952657647	64	41	0
862	-114.720660481835	790.624270012602	75	39	0
863	-119.036059908569	803.746862553991	64	41	1
864	-123.351430588984	816.869459952228	66	41	1
865	-128.189649130916	830.007794111967	66	41	1
866	-132.504960746854	843.130401768722	61	41	0
867	-136.792344136687	857.180229841731	43	51	0
868	-141.60256836086	871.245796355419	72	41	0
869	-145.9177900785	884.368419126607	62	63	0
870	-152.652002625866	904.060229884461	57	44	0
871	-159.909013518831	923.767788276076	57	38	0
872	-164.224117106351	936.890431562439	57	42	0
873	-168.539191946678	950.013079707511	75	46	0
874	-172.854238039814	963.135732708499	69	29	0
875	-177.141346176097	977.18560611736	59	42	0
876	-181.951280779147	991.251223022118	57	53	1
877	-186.294148382847	1003.44667559396	56	45	0
878	-190.142047275382	1014.69917775597	70	44	0
879	-193.467071127845	1025.9359436119	64	44	0
880	-196.32505167817	1035.30254081637	57	49	0
881	-198.632253181713	1045.5806149235	72	51	2
882	-198.903872936266	1053.94129567686	85	46	0
883	-198.297279748833	1056.70720157214	74	48	0
884	-198.213536327763	1059.48884825595	70	45	1
885	-198.652641668567	1062.28623571899	72	44	0
886	-200.688206713356	1064.20363053679	64	46	0
887	-203.79738233122	1065.22529350128	78	51	1
888	-206.962389353837	1064.39252762869	65	40	0
889	-209.137534027221	1061.673848751	65	43	0
890	-209.799967560684	1057.05351322331	72	38	0
891	-208.921768844943	1051.4587359596	60	50	0
892	-206.475015008706	1045.81673352607	79	45	1
893	-204.084085416049	1038.3203015523	51	43	2
894	-201.198208952264	1029.88091447763	78	48	0
895	-197.789466475602	1021.42578890454	65	46	0
896	-192.51259292895	1005.48998173233	66	40	0
897	-186.76864193409	987.684011492878	55	54	0
898	-182.425756641256	975.488558890298	46	43	1
899	-178.082844684948	963.293111146428	76	39	0
900	-173.76781430369	950.170452734455	67	45	0
901	-168.929891373089	937.032062133774	64	53	1
902	-164.091936551733	923.893677538261	68	44	1
903	-159.804721669294	909.843819244765	84	41	0
904	-153.098455107713	889.22478115838	82	50	1
905	-148.260389504547	876.086416360922	60	44	0
906	-143.973065739847	862.036575879902	73	43	0
907	-137.266634905653	841.417565503158	47	40	0
908	-132.428458521492	828.279220505618	83	35	0
909	-127.590250247333	815.140881508589	43	52	1
910	-123.27489004971	802.018279779702	65	34	0
911	-118.987396141107	787.968467363156	66	34	1
912	-114.176988064661	773.902929618023	63	56	0
913	-109.33865306573	760.764613424428	74	35	1
914	-105.023172653338	747.642032210715	59	43	0
915	-100.73555412842	733.592240303755	61	50	0
916	-95.9250149263535	719.526725357398	62	45	1
917	-88.6673103841604	699.819287518971	75	51	0
918	-81.9324286489282	680.12758927606	63	43	0
919	-77.6446540371398	666.077823278494	58	55	1
920	-72.8339506663615	652.012337129563	53	42	0
921	-67.9953303324291	638.874072543345	62	41	0
922	-63.6795791772311	625.75153776072	59	37	1
923	-59.3637992762378	612.629007835872	76	48	1
924	-54.5529659401509	598.563544488512	70	45	1
925	-50.2650044079637	584.513809258118	71	48	0
926	-45.9491346126888	571.39129445143	61	48	0
927	-41.1103269244777	558.253063467331	64	44	0
928	-36.7943980673444	545.130558919162	66	57	0
929	-32.4784404648817	532.008059229702	65	47	0
930	-27.6395402553026	518.869845050387	48	46	0
931	-22.8006081572385	505.731636877172	56	38	0
932	-18.51243201131	491.681937273592	47	46	0
933	-14.2242250309791	477.632242526859	68	51	0
934	-7.48859383829404	457.940674478188	74	46	0
935	-0.752895612444263	438.249118189327	84	44	1
936	3.56329874979565	425.126658994704	56	46	1
937	7.87952185695758	412.004204659723	46	44	0
938	12.718701936712	398.86604089383	49	56	0
939	17.5579139042529	385.727883131243	68	55	0
940	22.3971577596385	372.589731372893	75	44	0
941	27.2364335024031	359.451585618779	66	39	1
942	32.5986756501952	346.297734056599	52	31	1
943	40.9035729970201	326.559114971198	54	57	0
944	49.2085515268845	306.820513273589	64	39	0
945	55.0938761897851	293.650982460938	71	43	0
946	60.9792390321963	280.481460321695	46	42	1
947	67.4154344342533	268.223454988562	66	43	0
948	74.3746135025867	255.949753231369	57	54	0
949	80.7830397385987	242.764553468674	79	52	0
950	87.219353147957	230.506579559296	72	48	0
951	94.2064989762148	219.160127340816	69	55	0
952	101.688791407854	206.870768057182	53	51	0
953	109.171128049667	194.581422417425	56	67	1
954	116.130554799456	182.307791852392	79	71	0
955	123.090022829012	170.034173151478	73	65	2
956	130.572489169659	157.744866603054	79	65	3
957	141.520875251037	138.855173647404	70	44	0
958	151.974230595224	120.908422787674	79	58	3
959	158.961737374484	109.562080907635	82	58	3
960	165.921454412513	97.2885351264849	59	56	0
961	172.881212729611	85.0150012150407	78	52	1
962	179.841012325895	72.7414791677147	76	67	0
963	186.80085320113	60.4679689882323	83	46	0
964	194.283705457929	48.178778802976	73	59	1
965	201.766601923271	35.8896022671834	60	53	0
966	208.754387579334	24.5433452539146	72	52	1
967	215.714394900831	12.2698842650279	71	44	0
968	223.197419351549	-0.0192531682550907	72	59	0
969	230.708301011182	-11.3811610629782	78	50	3
970	237.668433499173	-23.6545847263187	64	56	1
971	244.628607265069	-35.927996522747	74	55	1
972	251.588822309393	-48.2013964513317	58	42	2
973	262.015319367754	-67.0750820674002	68	50	0
974	272.469715110841	-85.0215250412002	65	38	2
975	279.953082724125	-97.3105588238686	60	35	1
976	287.436494544905	-109.59957896173	54	56	0
977	294.424758582725	-120.945689979941	56	38	0
978	301.385263902717	-133.219005114399	61	50	2
979	308.345810500323	-145.492308381014	56	37	0
980	315.306398375193	-157.765599781647	57	57	0
981	322.267027527443	-170.038879313506	61	50	0
982	329.227697956783	-182.312146979384	62	49	0
983	336.711408726464	-194.601077107713	59	51	0
984	344.222950692812	-205.962777515873	84	31	0
985	351.183746284107	-218.236007853411	70	53	0
986	361.611125567055	-237.109439155087	63	48	1
987	372.066380718315	-255.055627653375	51	38	0
988	379.055120419012	-266.401594388299	61	50	0
989	386.016120795277	-278.674765372649	60	49	0
990	392.977162448107	-290.947924491018	55	31	3
991	400.461257398769	-303.236738223583	57	52	1
992	407.945396555588	-315.525538309477	80	53	0
993	414.934335757745	-326.871443918906	73	37	0
994	421.895543845603	-339.144553838298	73	52	1
995	428.856793209561	-351.41765188612	69	46	0
996	435.81808384927	-363.690738068894	63	48	0
997	442.779415764613	-375.96381238196	60	58	0
998	453.758394871547	-393.925453396514	52	56	1
999	464.737468734558	-411.887065051123	61	42	0
1000	471.175940637011	-424.144432449713	69	46	0
1001	477.119179506088	-435.458916364238	59	49	0
1002	483.090206208057	-445.846175282262	77	52	0
1003	488.042956311139	-455.274897965603	55	56	0
1004	491.45438845834	-463.729432859458	61	50	0
1005	493.819770572882	-472.152655048296	74	47	0
1006	495.717634105938	-478.705788456835	61	41	0
1007	497.671007435885	-483.404488299042	62	38	0
1008	500.175170535222	-487.191625056788	69	51	0
1009	503.753157370898	-490.082851539366	50	55	0
1010	507.414397641085	-490.192426017486	56	52	0
1011	510.112816318986	-487.489042589441	68	41	1
1012	510.279310446465	-481.92574451305	67	40	0
1013	509.344240823877	-478.185573104769	71	33	0
1014	507.335358452227	-475.341311307624	74	61	0
1015	503.317601864459	-469.652784792706	60	43	0
1016	496.795708628488	-460.177116818726	77	42	0
1017	489.806322635792	-448.831350501627	71	43	1
1018	484.853577159636	-439.402629697695	69	44	0
1019	479.405583343643	-429.031029832549	64	47	1
1020	473.462348675763	-417.716548909433	64	45	0
1021	466.968363409396	-407.313617317937	71	48	0
1022	459.979147917707	-395.967800090089	72	57	0
1023	453.01773265464	-383.694754716009	59	55	1
1024	446.056358667382	-371.42169747036	63	39	0
1025	439.095025955699	-359.148628358729	59	53	0
1026	431.610717302479	-346.859884774312	66	46	1
1027	424.126452854951	-334.571127545089	65	50	0
1028	417.165246899414	-322.298021111637	57	55	1
1029	406.214389704459	-303.409065387212	64	44	0
1030	395.263632284245	-284.520080341026	59	42	0
1031	388.302595959918	-272.246924729086	69	51	0
1032	380.818594061711	-259.958088394254	65	49	0
1033	373.334636369545	-247.669238414615	63	43	0
1034	366.373726803693	-235.396045483649	60	42	0
1035	359.44064211048	-222.195624575019	58	45	1
1036	352.479816696024	-209.922407917678	67	57	0
1037	344.996033143601	-197.633506127633	71	36	0
1038	337.51229379815	-185.344590688124	44	35	1
1039	330.523804932134	-173.998552779667	70	45	0
1040	323.563145956316	-161.725286927074	62	58	1
1041	312.613139112131	-142.836080623791	49	51	0
1042	301.63543521869	-124.87406101916	67	37	0
1043	294.674944281462	-112.600745981559	61	45	0
1044	287.714494621614	-100.327419077046	69	59	0
1045	280.754086239787	-88.054080305621	68	55	1
1046	273.270734257647	-75.7650475688279	52	54	1
1047	265.759621445904	-64.4032171443105	71	46	0
1048	258.799338228186	-52.1298410445452	61	50	0
1049	251.839096288779	-39.8564530797303	86	52	2
1050	244.878895627509	-27.5830532461405	67	49	3
1051	237.918736244552	-15.3096415465698	69	50	1
1052	230.958618139732	-3.03621797915548	68	50	0
1053	220.009452144091	15.8532362198457	68	45	0
1054	209.032567883492	33.815503870137	74	60	1
1055	202.044798180927	45.1617607623339	71	61	1
1056	195.084887800156	57.4352453872561	62	62	2
1057	188.125018698513	69.7087418790907	69	68	0
1058	181.165190875588	81.9822502369061	87	51	2
1059	173.68243973772	94.2714648200199	87	74	2
1060	166.199732809153	106.560693048872	77	43	0
1061	159.240031752794	118.834238719195	85	48	0
1062	152.280371975969	131.10779625643	82	54	2
1063	145.320753478503	143.381365659647	85	64	2
1064	138.361176260689	155.654946928844	68	58	0
1065	131.401640322467	167.928540063091	76	58	2
1066	124.414308222767	179.274929330684	73	45	3
1067	116.931900258409	191.564247556962	67	61	0
1068	105.983767429832	210.454006955028	69	50	0
1069	95.5308388087433	228.400875938125	84	54	0
1070	88.5715518814395	240.674541993067	61	48	1
1071	81.6123062341358	252.948219912127	62	47	0
1072	75.1760460666846	265.206203140318	67	58	1
1073	68.7676744784694	278.391412226483	72	42	1
1074	62.3314925024752	290.649415871128	73	53	0
1075	56.418288577348	302.891720852815	75	55	0
1076	50.5329745451454	316.061250142753	67	29	0
1077	44.64769869257	329.230788106099	58	42	1
1078	39.2853959967033	342.384623738937	64	56	0
1079	34.4460617379518	355.522755040787	75	54	0
1080	29.0838275341084	368.676604559645	48	46	1
1081	23.7216283632442	381.830461353064	68	44	0
1082	18.8823929115315	394.968611877412	71	37	0
1083	14.5661164628109	408.091054319404	68	46	0
1084	10.2498687589541	421.213501621969	70	38	0
1085	2.99116631812649	440.920754868537	59	49	0
1086	-3.74454354582122	460.612305249088	58	54	1
1087	-8.06067312840605	473.734773072414	75	42	0
1088	-12.348904484883	487.784461343661	60	52	0
1089	-16.6371050069574	501.834154474549	68	49	0
1090	-21.4760605896008	514.972355410457	73	48	0
1091	-25.7920715346118	528.09484320879	65	52	0
1092	-30.1080537342932	541.217335866764	65	48	0
1093	-34.9469167959178	554.355553608388	73	47	0
1094	-39.785747968941	567.493777352385	66	33	0
1095	-44.1016407902935	580.616285670549	64	48	1
1096	-48.4175048664329	593.738798848353	57	49	1
1097	-53.2562435177388	606.877039396204	62	49	1
1098	-57.5441681660013	620.92677840963	76	45	1
1099	-61.8320619792212	634.976522280835	54	45	0
1100	-68.5671181524522	654.668186057359	58	48	0
1101	-75.3021072905394	674.3598615909	67	48	0
1102	-80.1406585867517	687.498135743663	56	42	0
1103	-84.4562858969439	700.620689415373	74	35	0
1104	-88.7718844612245	713.743247942999	68	47	0
1105	-93.6103432335076	726.881538898684	76	53	0
1106	-97.9258827343583	740.004107686691	61	51	1
1107	-102.21350235038	754.053896898404	63	55	0
1108	-107.023975147284	768.119420218281	51	47	0
1109	-111.339424751524	781.242004120722	61	37	0
1110	-115.654845609446	794.364592882805	78	41	0
1111	-119.970237720816	807.487186500803	61	41	0
1112	-124.285601085634	820.609784978442	78	39	1
1113	-129.123811863654	833.748120333999	71	49	0
1114	-133.439116163878	846.870729070157	71	43	0
1115	-137.726492003945	860.920558223501	57	42	0
1116	-144.432883806236	881.539570259862	62	50	1
1117	-151.167108287627	901.231378493831	56	44	0
1118	-156.005131703569	914.369747449644	75	45	0
1119	-160.320258293708	927.492386415601	61	41	0
1120	-164.635356136598	940.615030241199	61	44	0
1121	-169.473287025408	953.753415998071	67	48	0
1122	-173.788325802772	966.876070079394	62	46	0
1123	-177.580477182404	979.982990860008	60	39	0
1124	-181.923370409175	992.178438568488	61	47	0
1125	-185.799203835079	1002.50372086465	63	50	0
1126	-188.657219770947	1011.87031231076	60	40	2
1127	-191.543134689331	1020.30969037302	73	44	0
1128	-193.934097748948	1027.80611484405	55	47	0
1129	-196.352965524071	1034.37532527279	58	44	0
1130	-198.276888281107	1040.00158091262	69	42	0
1131	-199.155103977304	1045.59635572322	62	38	0
1132	-198.959702076041	1052.08686456922	67	51	1
1133	-198.269365277898	1057.63441713154	66	44	0
1134	-198.185621848446	1060.41606382094	78	39	0
1135	-198.652641668567	1062.28623571899	86	46	0
1136	-200.688206713356	1064.20363053679	61	54	0
1137	-203.79738233122	1065.22529350128	74	47	0
1138	-206.962389353837	1064.39252762869	53	33	0
1139	-209.137534027221	1061.673848751	73	45	0
1140	-209.799967560684	1057.05351322331	70	47	0
1141	-208.893852159264	1052.38595147803	73	42	0
1142	-206.447098897712	1046.74394904636	75	47	0
1143	-202.076423930353	1035.47568983212	61	62	1
1144	-197.733638412959	1023.28021995444	58	49	0
1145	-194.380709664023	1012.97066627536	70	55	0
1146	-190.504907397903	1002.64537578356	58	36	0
1147	-186.656996465288	991.392873605713	64	53	0
1148	-182.836974087753	979.213159734383	63	47	0
1149	-178.494067753083	967.017711457796	64	36	0
1150	-174.179043116339	953.895052506588	57	49	1
1151	-167.472926927847	933.275989232585	65	52	0
1152	-160.243873735366	912.641201752238	71	47	0
1153	-155.956632837595	898.591347777285	65	44	1
1154	-154.088387191645	891.110682411119	68	45	0
1155	-149.250327042595	877.972316409461	82	49	1
1156	-141.993177024822	858.264778664336	72	39	0
1157	-137.705811508582	844.214945198037	78	44	0
1158	-133.418415156018	830.165116590448	68	50	0
1159	-128.580212336092	817.026776391082	53	43	0
1160	-123.741977625876	803.888442196883	68	45	0
1161	-118.903711026185	790.750114004128	67	49	1
1162	-114.616189419816	776.70030644536	69	55	0
1163	-110.32863697788	762.650503744371	65	38	0
1164	-105.4902755433	749.51219234895	60	58	0
1165	-101.174770042475	736.389615454711	72	46	0
1166	-96.8871255029808	722.339827866293	61	51	1
1167	-92.0765589391813	708.274317719042	63	54	0
1168	-87.2380707814009	695.136029127985	74	43	1
1169	-82.9224450672045	682.013472749852	60	49	0
1170	-76.2153889809269	661.394569024444	59	44	0
1171	-68.9853633446619	640.759952533059	62	47	1
1172	-64.6696174181998	627.637416669168	62	37	0
1173	-60.3538427461172	614.514885663986	69	42	0
1174	-55.5430150925531	600.44942111522	58	41	0
1175	-51.2550590180326	586.39968480356	57	40	0
1176	-46.9391944513191	573.277168916538	67	59	0
1177	-42.1003922170494	560.138936731033	58	42	0
1178	-37.2615580940037	547.000710547902	60	64	1
1179	-32.4226920824731	533.862490369938	57	44	0
1180	-27.5837941823993	520.724276197143	64	48	1
1181	-23.2677796049393	507.601786769927	76	55	0
1182	-18.9517362823244	494.479302198626	67	48	0
1183	-14.1406156580779	480.413889253512	69	48	0
1184	-9.85238098155241	466.364199366421	79	59	0
1185	-5.53624776640208	453.241729915142	54	52	0
1186	1.19946799107129	433.550176989287	75	51	1
1187	7.93525078077801	413.858635823242	91	29	0
1188	12.7744285509689	400.720472059213	59	44	0
1189	17.6136382090626	387.582314302213	53	53	1
1190	22.4528797548264	374.44416254852	62	47	0
1191	27.2921531881439	361.306016800925	56	44	0
1192	32.1035998195875	347.240661462769	72	36	0
1193	37.4658741605817	334.08681651298	63	40	0
1194	42.8560396909597	321.860194442794	70	55	0
1195	48.2183828310226	308.706364050508	62	51	0
1196	54.1037015897455	295.536831790581	60	58	0
1197	59.9890585282119	282.367308204062	61	56	0
1198	66.4252480298746	270.109301300719	70	46	2
1199	73.3844209726667	257.835597847588	81	45	0
1200	83.2863871200243	238.977162563242	68	39	1
1201	93.1884440418798	220.118751453236	71	60	0
1202	100.147780775209	207.845093737356	77	42	1
1203	107.630111310631	195.555745347403	64	49	0
1204	118.606131977635	177.593206773512	79	56	0
1205	129.059290604957	159.646397385746	83	44	2
1206	136.018835068564	147.372800722718	72	52	3
1207	142.978420811996	135.099215925671	60	48	1
1208	150.461009034538	122.809945731424	72	59	0
1209	157.971471117693	111.447904953733	81	49	2
1210	164.931182030356	99.1743574822322	64	60	1
1211	171.890934222087	86.9008218748495	58	44	1
1212	182.344551938178	68.9541486203671	73	69	1
1213	189.304406528594	56.6806426839903	74	50	3
1214	196.787272951507	44.3914570538327	68	62	2
1215	207.764078223729	26.4291572030634	55	59	0
1216	211.257982385461	20.7560323057696	75	48	1
1217	218.21800342208	8.48257556185126	77	57	1
1218	228.644205648277	-10.3911952488124	65	61	0
1219	236.127309234522	-22.6803090479225	77	47	0
1220	243.638267061848	-34.0421932907775	84	50	2
1221	250.598475981154	-46.3155949143693	69	48	0
1222	257.558726178308	-58.5889846719801	77	41	0
1223	264.519017653598	-70.8623625617474	54	48	1
1224	271.479350406968	-83.1357285855338	57	61	0
1225	278.4397244383	-95.409082739614	70	42	1
1226	285.400139747013	-107.682425028645	59	59	0
1227	295.854739130649	-125.628808212467	56	44	1
1228	306.309428992332	-143.575164679438	78	42	0
1229	309.803610670788	-149.248205559328	59	48	0
1230	317.287204450578	-161.53717115242	69	56	0
1231	324.770842437167	-173.826123101637	56	52	0
1232	328.265074668801	-179.499148269184	63	50	1
1233	338.720040244516	-197.445422007702	55	41	0
1234	349.147310450033	-216.318885106593	59	40	1
1235	356.631141383841	-228.60777886305	62	52	0
1236	364.142798951827	-239.969442868605	68	38	0
1237	371.103710650292	-252.242639284581	58	44	1
1238	378.064663625031	-264.515823831782	68	40	0
1239	385.025657876511	-276.788996511139	58	55	0
1240	391.986693404324	-289.062157322653	75	37	0
1241	398.975544648478	-300.408090103418	64	41	1
1242	405.936661130807	-312.681227168068	86	41	0
1243	416.887543425662	-331.570183066651	67	49	0
1244	427.866293319967	-349.531893434934	71	46	0
1245	434.855344064417	-360.877765089273	58	46	0
1246	441.816668257001	-373.150841087103	70	55	0
1247	448.778033725277	-385.423905212432	66	45	0
1248	456.262463759631	-397.712617088109	63	32	0
1249	463.223913243273	-409.985656620003	58	47	0
1250	469.167109918024	-421.300152150914	59	60	0
1251	475.138096252515	-431.687422693707	58	43	1
1252	480.586083935923	-442.059027961455	64	63	0
1253	485.511069253436	-452.414969973266	53	63	0
1254	489.968555593863	-460.900817953981	65	51	0
1255	494.370555271395	-471.241093654186	75	43	0
1256	497.231229360099	-480.607184896246	68	57	0
1257	498.6615715425	-485.290229707956	75	35	0
1258	501.165736682131	-489.077365856618	63	54	0
1259	504.248441461881	-491.0257215444	69	37	1
1260	507.414397641085	-490.192426017486	62	51	0
1261	509.562033198192	-488.400605942123	70	39	0
1262	510.691348126042	-485.65026282426	53	44	1
1263	510.802343775926	-481.941397428513	75	43	1
1264	508.325924552919	-477.227050499991	75	45	2
1265	504.308164792194	-471.538524956442	80	37	0
1266	497.81401822099	-461.135642229579	80	43	0
1267	490.852381403791	-448.862661301158	56	41	0
1268	485.376605417347	-439.418285741471	70	54	0
1269	479.900854374166	-429.973902849481	65	50	0
1270	474.425128273957	-420.52951262705	71	45	0
1271	468.454160849797	-410.142240724526	69	52	1
1272	462.510983341548	-398.827743827365	58	58	1
1273	452.550235569419	-381.824662171304	55	57	0
1274	442.066550067044	-364.805894961581	66	51	1
1275	435.105240256467	-352.532819062471	80	43	0
1276	427.620955293823	-340.244068201631	68	54	0
1277	420.13671453658	-327.955303695053	67	42	0
1278	413.203302757116	-314.754974280484	60	47	0
1279	405.719150655787	-302.466183413751	56	43	0
1280	398.235042760381	-290.177378900349	71	37	0
1281	391.273988061526	-277.904228369705	56	45	1
1282	383.789967113058	-265.615397484042	68	46	0
1283	376.333770084602	-252.399336816743	78	59	0
1284	369.372843742138	-240.126148976386	65	34	1
1285	362.411958675832	-227.85294927191	53	35	1
1286	355.451114886499	-215.579737696797	65	59	1
1287	344.473033729766	-197.617832796648	70	50	0
1288	333.522836857941	-178.728682472371	69	54	1
1289	326.562161105161	-166.455421711318	71	31	0
1290	319.60152662982	-154.182149084285	76	64	2
1291	312.640933431569	-141.908864590339	68	54	0
1292	305.652585593052	-130.562784249894	61	42	0
1293	298.169083403074	-118.273796976544	65	48	0
1294	290.685625420185	-105.984796059318	66	50	0
1295	283.725198662956	-93.7114623682573	66	52	1
1296	276.764813183341	-81.4381168102846	79	45	0
1297	266.310409895785	-63.4916842039675	81	66	0
1298	255.333115815767	-45.5295405741781	71	50	0
1299	247.849915508588	-33.2404614528641	76	61	1
1300	240.88973774988	-20.9670548355207	66	44	1
1301	233.929601269425	-8.69363635126501	60	44	2
1302	226.96950606769	3.57979400083423	58	51	0
1303	219.486478196981	15.8689249400049	82	37	0
1304	212.003494535224	28.1580695230514	66	39	2
1305	205.043526098016	40.4315371895209	74	47	2
1306	194.58974016353	58.3781530177221	69	45	1
1307	184.136044709885	76.3247955609113	87	46	2
1308	177.176239790278	88.5983107034117	60	68	1
1309	169.6935123445	100.88753256388	79	56	0
1310	162.210829108255	113.176768069156	76	46	1
1311	155.25115095533	125.450320524164	82	57	3
1312	148.291514081589	137.723884847015	78	56	1
1313	141.331918487616	149.997461034916	78	51	1
1314	134.372364173294	162.271049088798	75	53	1
1315	126.889896122506	174.560349131934	73	48	0
1316	119.407472281833	186.849662818015	77	55	0
1317	112.420204561146	198.196072472259	66	58	1
1318	105.460816696985	210.469709714875	68	48	1
1319	98.5014701129985	222.743358824402	59	54	1
1320	91.5421648089541	235.017019797117	62	42	1
1321	84.5829007853754	247.290692637675	62	52	0
1322	74.6809507192811	266.149125349708	69	53	1
1323	65.30203326419	284.991874457337	66	53	0
1324	59.3888123132638	297.234175092541	53	51	0
1325	53.5034805692267	310.403700039722	67	56	1
1326	47.6181870047003	323.573233661242	55	43	0
1327	41.7329316199175	336.742775956169	65	55	1
1328	36.3706484931754	349.896615554579	62	57	1
1329	29.1116870690021	369.603820165619	67	27	0
1330	24.2724193121539	382.741964078508	65	48	0
1331	19.4331834430341	395.880113995634	56	48	0
1332	12.1743894291576	415.587350131012	61	43	2
1333	9.75480736832833	422.156431847252	63	36	0
1334	5.43859102320857	435.278884547763	63	60	0
1335	-1.29714034992503	454.970430724323	60	35	0
1336	-6.13620397972409	468.108612461016	61	45	0
1337	-10.4523173612542	481.231082980521	53	55	0
1338	-14.7405319359386	495.280773952603	70	38	0
1339	-19.5516306716017	509.346188078634	60	46	0
1340	-26.2871114440495	529.037777936086	78	58	0
1341	-33.0225251827505	548.729379556142	68	59	1
1342	-37.3384608647902	561.851880312897	64	53	0
1343	-39.2349639643799	568.405272110365	65	42	0
1344	-44.073763665976	581.54350125324	78	55	0
1345	-50.8089994333568	601.235133950599	52	36	0
1346	-55.0969387712539	615.284870265052	61	47	0
1347	-59.9077479030238	629.350334791467	83	55	0
1348	-64.2235058828956	642.472865784541	64	53	0
1349	-68.5392351173214	655.595401633531	58	45	1
1350	-73.3778315199888	668.733667382039	60	36	0
1351	-80.1127727759886	688.425351317972	70	38	0
1352	-86.8476469964953	708.117047011852	81	29	0
1353	-91.16322935879	721.239608241245	69	40	0
1354	-95.4787829750567	734.362174326554	59	43	0
1355	-100.31719433039	747.500473680906	46	52	0
1356	-104.604797164269	761.550265591592	52	62	0
1357	-108.892369162408	775.600062360987	69	41	1
1358	-113.730685683549	788.738378514536	54	58	0
1359	-118.046090339427	801.860969972797	82	49	0
1360	-122.361466248636	814.983566290699	78	52	0
1361	-126.70471046085	827.17895190604	60	39	1
1362	-130.552950499987	838.431394559331	51	40	1
1363	-134.373269747361	850.611056612805	67	55	0
1364	-138.688537985552	863.733671284281	61	54	0
1365	-143.003777476901	876.856290817261	68	46	0
1366	-149.710114521557	897.475312089548	75	49	0
1367	-156.939247343456	918.110080625862	67	48	0
1368	-161.777231105021	931.24845678173	62	60	0
1369	-166.58727631619	945.31405449193	57	49	0
1370	-171.397287324187	959.379658201709	60	50	1
1371	-175.712313556869	972.502314441837	65	43	0
1372	-180.027311042242	985.624975540675	70	38	0
1373	-186.294148382847	1003.44667559396	64	38	0
1374	-192.065988512768	1020.32543027773	64	44	0
1375	-194.896063116263	1030.61924194358	71	35	0
1376	-197.259099428949	1039.04288406018	62	42	0
1377	-199.155103977304	1045.59635572322	71	55	0
1378	-198.903872936266	1053.94129567686	76	60	0
1379	-198.213536327763	1059.48884825595	67	55	0
1380	-198.708470858808	1060.43180459179	82	44	0
1381	-199.670424417476	1063.24493300542	63	61	0
1382	-203.79738233122	1065.22529350128	74	48	0
1383	-209.053783534735	1064.45549533982	66	55	0
1384	-211.256846802426	1060.80960196909	76	45	0
1385	-211.396433118032	1056.17352438346	69	44	0
1386	-209.444618950714	1051.47447800636	76	55	0
1387	-206.475015008706	1045.81673352607	70	46	0
1388	-204.028254351753	1040.17473259568	56	43	0
1389	-201.60940183315	1033.6055176463	73	44	0
1390	-198.723516844737	1025.16613237374	66	52	0
1391	-195.865533110104	1015.7995337341	54	57	0
1392	-192.484680173919	1006.41719725821	54	53	0
1393	-188.580954667879	997.019124215469	76	52	0
1394	-182.809063642402	980.140375265852	75	42	1
1395	-177.06503242004	962.334419421852	74	47	0
1396	-175.141040919174	956.708174571395	64	51	1
1397	-170.331038224511	942.642566642724	77	50	1
1398	-163.102017202415	922.007773768157	75	45	1
1399	-158.291929578874	907.942180837505	74	43	1
1400	-153.48180775228	893.876593906432	72	42	0
1401	-148.671651722747	879.81101297494	79	36	0
1402	-143.861461490451	865.745438043028	70	45	0
1403	-141.442403303343	859.176260598935	65	32	0
1404	-137.155037150427	845.126427671872	70	41	0
1405	-130.448542528786	824.507429056801	54	53	0
1406	-125.638220010849	810.441876919009	77	39	0
1407	-120.82786329079	796.376330780797	77	42	0
1408	-116.512460231141	783.253736610524	84	61	1
1409	-112.197028424998	770.131147298962	63	41	0
1410	-107.35868251801	756.992833510041	66	44	1
1411	-103.071082867449	742.943038904108	65	36	0
1412	-98.7834523812635	728.893249156885	55	41	0
1413	-93.9450116403168	715.754952167161	72	49	0
1414	-87.2101833864581	696.063244683668	68	44	0
1415	-80.5031738712569	675.444333403371	64	30	1
1416	-75.6924921789323	661.378843657672	74	43	0
1417	-70.8538928262424	648.240575471893	66	49	1
1418	-66.538161530334	635.118037450127	68	39	0
1419	-62.2224014888052	621.995504288003	73	48	0
1420	-57.4115898309974	607.930037341081	68	59	0
1421	-52.6007439718815	593.864576396532	72	43	0
1422	-48.2848924647551	580.74205888994	57	51	0
1423	-43.9690122121247	567.619546243921	47	47	0
1424	-39.1301936160307	554.481317666359	61	43	0
1425	-32.4226920825895	533.862490369938	62	51	0
1426	-25.7151202711393	513.243674831465	59	44	0
1427	-23.2956515995902	506.674571193755	66	47	2
1428	-18.9796072337194	493.552086624317	73	51	0
1429	-12.2440271628438	473.86051017791	59	44	0
1430	-7.40498932707123	460.722321209498	65	54	0
1431	-3.08884199720342	447.599854459986	56	42	0
1432	1.19946799107129	433.550176989287	64	58	1
1433	6.01073457219172	419.484789241105	67	46	0
1434	10.3269717940711	406.362337608822	62	46	0
1435	14.6432377604069	393.239890834317	59	52	0
1436	21.9020874950802	373.532660042867	56	63	1
1437	26.7413605111069	360.39451368805	62	61	1
1438	29.6839425957878	353.809730584733	61	59	0
1439	37.988810139359	334.071105367504	65	41	0
1440	45.7708205273375	314.348207651637	63	52	1
1441	51.1331832363503	301.194381226785	67	47	0
1442	57.56931666116	288.936360198073	73	50	0
1443	64.00548843859	276.678349384107	65	57	1
1444	69.8909044163884	263.508840272203	59	48	2
1445	76.3271529218182	251.250849081203	83	75	1
1446	83.2863871200243	238.977162563242	73	47	0
1447	90.2456625985214	226.703487911262	81	39	2
1448	97.204979357135	214.429825126193	70	42	0
1449	104.164337395923	202.156174205244	74	46	0
1450	111.123736714886	189.882535149343	63	58	0
1451	118.083177313674	177.608907959424	72	58	0
1452	129.059290604957	159.646397385746	58	45	3
1453	140.007664905221	140.756700419821	80	70	0
1454	146.967273551971	128.483122406527	77	64	0
1455	153.954754038597	117.136772027239	52	67	1
1456	160.914443646034	104.863217759877	70	50	0
1457	167.874174532946	92.5896753557026	68	45	1
1458	174.861772467615	81.2433606181294	78	52	1
1459	182.344551938062	68.9541486203671	68	41	1
1460	189.827375617693	56.6649502655491	59	50	0
1461	196.787272951507	44.3914570538327	81	52	0
1462	203.747211564332	32.1179757080972	72	56	1
1463	211.230164939305	19.8288164464757	66	45	0
1464	218.713162523054	7.53967082966119	74	51	0
1465	225.701042038912	-3.8065573181957	66	49	1
1466	232.661147096893	-16.0799894724041	54	50	0
1467	239.621293433418	-28.353409758769	59	40	0
1468	247.104461744428	-40.6425035456195	74	42	0
1469	254.58767426369	-52.9315836876631	75	49	0
1470	261.575753290788	-64.2777507156134	56	52	0
1471	268.536066070665	-76.5511218095198	74	45	1
1472	278.962711669854	-95.4247641833499	64	29	1
1473	289.417252076906	-113.371163886972	57	54	0
1474	296.377729967819	-125.644487510435	65	52	0
1475	303.861241438659	-137.933477648534	85	45	0
1476	311.344797116995	-150.222454136238	67	48	0
1477	318.305401768885	-162.495740445331	54	46	0
1478	325.266047698329	-174.769014883786	73	47	1
1479	332.226734904747	-187.042277457193	72	57	0
1480	339.215251516202	-198.388312097639	50	68	0
1481	346.176019678649	-210.661550922319	83	42	1
1482	356.603357249522	-229.534994956106	78	47	0
1483	367.581577199744	-247.496866728179	75	46	0
1484	375.093298689346	-258.858510710299	74	39	0
1485	382.054274566239	-271.131688471884	75	51	0
1486	389.015291719115	-283.404854364693	63	43	0
1487	395.976350148441	-295.678008390591	68	46	0
1488	402.9374498541	-307.951150546782	70	39	0
1489	409.926362765953	-319.297064657323	65	54	0
1490	416.887543425662	-331.570183066651	61	38	0
1491	423.848765361414	-343.843289608136	69	57	0
1492	431.333046904649	-356.132046962157	57	36	1
1493	438.817372653459	-368.420790671371	64	46	0
1494	445.778721345239	-380.693859891035	67	49	0
1495	452.740111312538	-392.966917242855	62	53	0
1496	462.700888488092	-409.969997864217	51	53	0
1497	472.166478179337	-426.030180373229	63	41	0
1498	477.146936036181	-434.531700079329	58	48	1
1499	481.109112520353	-442.074684514664	72	55	0
1500	484.576028856507	-448.674792720936	67	47	0
1501	487.547680279764	-454.332025969401	59	37	0
1502	489.03350905457	-457.160641777329	60	40	0
1503	491.48214166984	-462.802216555923	68	44	0
1504	494.370555271395	-471.241093654186	61	50	0
1505	495.250105692307	-476.835701119155	68	53	1
1506	495.606625481974	-482.414653659798	58	49	0
1507	496.513932706614	-487.082044449635	82	41	0
1508	498.522814213648	-489.926311221905	75	46	2
1509	501.110234880063	-490.931798474863	65	47	0
1510	504.248441461881	-491.0257215444	65	50	1
1511	506.891363313829	-490.176772709005	65	37	0
1512	508.599213029724	-485.587650760077	67	40	1
1513	508.24267609627	-480.008699539118	49	41	0
1514	506.261543430213	-476.237220900133	58	54	0
1515	504.280414394685	-472.46574129723	62	44	0
1516	502.299288989627	-468.694260723889	63	58	1
1517	499.795135914872	-464.907124979421	73	46	1
1518	497.81401822099	-461.135642229579	61	46	0
1519	496.823460735497	-459.249900490977	63	46	0
1520	496.30043011182	-459.234245857224	71	65	0
1521	496.30043011182	-459.234245857224	54	42	0
1522	496.30043011182	-459.234245857224	56	46	0
1523	496.30043011182	-459.234245857224	71	55	0
1524	496.30043011182	-459.234245857224	48	44	0
1525	495.805151822045	-458.291374836117	64	52	0
1526	495.309873759106	-457.348503754474	69	41	1
1527	494.814595923119	-456.405632613227	54	46	0
1528	492.83348684822	-452.634147441946	64	40	0
1529	490.852381403907	-448.862661301158	56	52	1
1530	489.366554702981	-446.0340460632	82	44	0
1531	487.385455611977	-442.262558230199	54	54	0
1532	485.404360151384	-438.491069429554	57	48	1
1533	482.900240625604	-434.70392337814	77	47	2
1534	479.900854374107	-429.973902850412	55	36	2
1535	476.929231594375	-424.316663839854	70	41	0
1536	471.481277714134	-413.945053334348	70	49	0
1537	465.015062746068	-402.614902313799	64	48	0
1538	460.034669023473	-394.113367550075	75	51	0
1539	454.531273870205	-385.596166945063	54	47	0
1540	448.532643504965	-376.136082224548	54	50	2
1541	442.561804879864	-365.748772517778	56	47	1
1542	436.56323027669	-356.288670320995	57	62	0
1543	431.087700086471	-346.844222109765	71	38	2
1544	425.639963261317	-336.472550353967	57	35	0
1545	419.669239154144	-326.085207211785	55	51	1
1546	414.193787431228	-316.64073635079	54	40	0
1547	408.718360652041	-307.196258159354	76	42	0
1548	403.242958816467	-297.75177263841	59	55	0
1549	394.273163940641	-282.634313670918	54	42	0
1550	384.780426612182	-267.50116669666	57	52	0
1551	378.809904087335	-257.113763932139	74	56	0
1552	372.839411497	-246.726352445781	69	53	1
1553	366.868948840769	-236.338932237588	69	52	1
1554	360.898516119109	-225.951503307559	65	50	0
1555	354.928113331844	-215.564065653831	70	52	1
1556	348.957740479091	-205.176619279198	69	43	0
1557	342.464398485725	-194.773490606807	62	45	0
1558	335.47588013811	-183.427461171523	55	39	0
1559	329.038186795078	-171.16987908259	72	58	0
1560	322.600531801349	-158.912286777981	57	41	2
1561	312.117940665397	-141.893187274225	41	41	1
1562	301.663232045481	-123.946845002472	77	50	1
1563	294.702742706402	-111.673529974185	61	37	1
1564	287.714494621614	-100.327419077046	67	39	0
1565	280.726284621458	-88.9812962869182	65	46	0
1566	273.765915919095	-76.7079456374049	63	50	0
1567	266.805588494637	-64.4345831219107	65	44	0
1568	259.817495938274	-53.0884246872738	54	55	0
1569	252.829441466718	-41.7422543633729	74	41	0
1570	246.36440454697	-30.4117576228455	71	47	0
1571	239.899403007119	-19.0812506470829	67	60	1
1572	229.445316269703	-1.13472387939692	76	43	0
1573	218.49616205506	17.7547343317419	75	60	1
1574	211.013184743642	30.0438807308674	68	50	1
1575	204.053222431685	42.3173500904813	71	41	0
1576	197.093301398447	54.5908313179389	68	49	0
1577	190.105599264265	65.9371085744351	65	44	1
1578	183.145759190782	78.2106135450304	76	59	0
1579	176.185960396309	90.4841303797439	86	61	1
1580	168.703239301278	102.773354057223	81	56	1
1581	161.220562415314	115.062591376714	80	55	1
1582	154.260890387697	127.336145525798	78	49	2
1583	147.301259639615	139.609711542726	75	65	0
1584	139.79087855207	150.971772198565	76	67	1
1585	128.814697711379	168.934254585765	64	46	3
1586	118.389403986512	187.808280810714	70	51	0
1587	111.429980967834	200.081907881424	75	47	0
1588	104.470599228982	212.355546817183	65	52	1
1589	97.5112587704789	224.629197619855	66	55	0
1590	90.5519595920341	236.902860286646	79	49	1
1591	83.5927016938804	249.176534818485	64	57	0
1592	76.6334850760759	261.450221217237	67	37	0
1593	70.225102804834	274.635427957401	73	43	2
1594	64.3118521026336	286.877721353434	70	45	0
1595	58.3986368268379	299.120023436844	65	52	0
1596	52.5133109866874	312.289549833164	71	61	2
1597	46.6280233262805	325.459084901959	71	48	1
1598	40.7427738455008	338.628628642298	58	63	0
1599	35.3526383663993	350.855253958143	57	41	2
1600	30.4854678940028	363.0661744643	65	50	0
1601	25.6461873375811	376.204316583462	76	56	0
1602	18.4151883626473	396.838756620884	72	53	0
1603	11.1842646020814	417.473210160621	74	42	0
1604	6.868038327666	430.595661241561	73	48	0
1605	2.55184079811443	443.718117183074	76	56	0
1606	-2.28724926582072	456.856294116937	49	50	0
1607	-6.60338773467811	469.978760318831	59	41	1
1608	-10.9194974586135	483.101231380366	72	38	1
1609	-15.7306247123634	497.166640707292	66	39	0
1610	-20.0188029955607	511.216337618418	75	43	0
1611	-26.7542781695956	530.90792831406	63	57	0
1612	-34.012596365239	550.615250878967	56	42	0
1613	-38.3285268187174	563.737752715126	62	44	0
1614	-42.6444285264588	576.860259413719	66	38	0
1615	-47.4832068299875	589.998492760584	64	50	1
1616	-51.7990494757541	603.121009716764	57	40	0
1617	-56.1148633760167	616.243531532586	50	45	2
1618	-62.822098608478	636.86240080744	62	54	0
1619	-69.0063663006877	657.465557286516	67	51	0
1620	-73.3220631316653	670.588098536246	62	43	0
1621	-78.1606253357022	683.726370280609	60	47	2
1622	-82.999155650381	696.864648032933	81	38	0
1623	-87.3147631011088	709.987204940058	71	38	0
1624	-91.6303418057505	723.109766707756	58	39	0
1625	-95.9458917641314	736.2323333323	62	40	0
1626	-102.129828917561	756.835543603636	69	42	0
1627	-106.417414559692	770.88533767499	70	40	1
1628	-111.255744716036	784.023650821298	59	57	0
1629	-117.990300404897	803.71540110372	57	46	0
1630	-122.305674227537	816.837997418828	80	59	0
1631	-127.143895913672	829.976330370642	69	43	2
1632	-131.982085709926	843.11466932483	47	47	1
1633	-136.297370150278	856.237281298265	46	55	0
1634	-140.584725432796	870.287113689817	78	40	0
1635	-145.394919979502	884.352685001679	79	51	0
1636	-149.710114521557	897.475312088616	62	48	0
1637	-155.92141934816	917.151394115761	60	47	0
1638	-162.65552566573	936.843222504482	63	49	2
1639	-167.493467463006	949.981605856679	59	45	0
1640	-169.912426402676	956.550799782388	44	50	0
1641	-174.750320363906	969.689192140475	73	43	0
1642	-181.456333731068	990.308268834837	60	48	0
1643	-185.771292538848	1003.43093641195	57	41	1
1644	-190.114134938573	1015.62639329955	57	50	0
1645	-193.439157976594	1026.8631591564	66	41	0
1646	-196.297137829533	1036.2297563618	56	50	0
1647	-198.053573730751	1047.41930528823	69	39	0
1648	-198.325194216974	1055.77998601086	77	39	0
1649	-198.213536327763	1059.48884825595	79	38	1
1650	-199.670424417476	1063.24493300542	62	46	0
1651	-202.751685445546	1065.19381078146	71	43	0
1652	-205.888776090287	1065.28825969342	71	35	0
1653	-209.165450852364	1060.74663322233	57	54	0
1654	-209.883718320751	1054.27186666429	69	44	0
1655	-207.931901547126	1049.5728210127	66	45	0
1656	-205.485145212268	1043.93081918266	64	43	0
1657	-203.066297361627	1037.36160333175	52	39	0
1658	-200.675356262946	1029.86517345812	70	45	1
1659	-197.789466475602	1021.42578890454	52	46	0
1660	-194.408622885006	1012.04345074762	55	48	0
1661	-190.532819695538	1001.71816025488	78	61	0
1662	-186.684907836723	990.465658075176	60	40	1
1663	-182.864884530194	978.285944205709	63	51	0
1664	-176.130946175253	958.594081345946	69	43	0
1665	-169.39694078191	938.902230243199	76	34	0
1666	-165.081854993012	925.779581548646	58	47	0
1667	-160.243873735366	912.641201752238	63	53	0
1668	-155.956632837595	898.591347777285	76	42	0
1669	-151.669361103442	884.54149866011	56	56	0
1670	-146.831285009277	871.403135661036	63	41	0
1671	-141.993177024822	858.264778664336	67	46	0
1672	-137.155037150253	845.126427671872	82	41	0
1673	-132.867640161305	831.076599602588	56	45	0
1674	-128.580212336092	817.026776391082	59	50	0
1675	-123.741977625876	803.888442196883	67	46	0
1676	-117.00744786713	784.196682640351	77	46	0
1677	-110.300744026143	763.577719293535	74	43	0
1678	-105.4902755433	749.51219234895	58	43	1
1679	-100.651882219128	736.373886959627	66	56	0
1680	-96.3363464009017	723.251315464266	70	42	0
1681	-92.0486703893403	709.201533271931	70	40	0
1682	-87.2380707814009	695.136029127985	66	34	0
1683	-82.3995507342042	681.997746540233	84	46	1
1684	-78.0838947028387	668.875195559114	64	43	1
1685	-73.7682099256781	655.752649438567	68	46	0
1686	-68.9295973553089	642.614383654669	73	46	0
1687	-64.6417354681762	628.564632229507	56	44	1
1688	-60.3538427461172	614.514885663986	59	60	0
1689	-55.5151353434776	601.376636678353	67	41	0
1690	-50.6763960517128	588.238393696956	75	38	0
1691	-46.3884095518151	574.188662783243	59	67	0
1692	-42.1003922170494	560.138936731033	71	48	0
1693	-34.8421290743281	540.431599709205	69	42	0
1694	-28.1067078212509	520.739995542914	60	48	0
1695	-23.7906948147574	507.617505572736	55	48	1
1696	-18.9517362823244	494.479302198626	66	54	0
1697	-14.1127458614646	481.341104830615	52	50	0
1698	-9.82451223098906	467.291414944455	60	50	0
1699	-5.53624776640208	453.241729915142	68	72	1
1700	-0.697162515716627	440.103549346328	55	48	0
1701	3.61902976006968	426.981090153567	61	43	0
1702	7.93525078077801	413.858635823242	72	49	0
1703	12.7744285509689	400.720472059213	66	32	0
1704	17.6136382090626	387.582314302213	79	52	0
1705	22.4528797548264	374.44416254852	71	46	0
1706	27.2921531881439	361.306016800925	60	34	0
1707	32.1314585090149	348.167877057567	63	49	0
1708	37.4937315837597	335.014032111503	62	34	0
1709	43.378977131506	321.844483966008	59	56	0
1710	48.741321844398	308.690654240549	70	41	0
1711	54.6266421774053	295.521122711711	59	56	2
1712	63.9776372131309	275.751133757643	62	56	0
1713	69.8630545688211	262.581624640152	67	55	0
1714	76.2993045609328	250.323633437976	59	37	0
1715	82.7355929053738	238.065652450547	72	52	1
1716	89.6948685175739	225.791976928711	61	52	0
1717	100.670731832623	207.829390342347	80	58	0
1718	108.153063833597	195.540042873472	69	46	1
1719	115.112486055994	183.266410602257	83	45	0
1720	122.071949558449	170.992790197954	58	56	0
1721	129.031454340729	158.719181660563	64	55	1
1722	136.018835068564	147.372800722718	70	51	2
1723	143.501380547066	135.083517803811	81	48	4
1724	150.983970235218	122.794248530641	72	60	1
1725	157.943641466496	110.520689181052	69	60	1
1726	164.90335397725	98.2471416965127	81	59	3
1727	171.890934222087	86.9008218748495	82	57	1
1728	178.850727693178	74.6272981343791	68	72	1
1729	189.799553268414	55.7377344425768	67	60	2
1730	197.282422866556	43.448549718596	68	57	3
1731	200.776298464392	37.7754159076139	68	49	2
1732	211.753138423956	19.813126726076	57	54	0
1733	222.730073146929	1.85086690075696	74	66	2
1734	229.690159829275	-10.4225703347474	56	48	0
1735	236.650287789933	-22.6959957033396	66	54	1
1736	243.610457029019	-34.9694092050195	70	52	1
1737	250.570667546475	-47.2428108388558	53	49	0
1738	257.558726178308	-58.5889846719801	73	55	1
1739	264.519017653598	-70.8623625617474	62	52	0
1740	274.945630841888	-89.7360151261091	65	51	2
1741	281.906026310928	-102.009363354184	61	42	0
1742	289.389452541946	-114.298379871063	72	43	0
1743	300.367077448987	-132.26043168176	67	39	0
1744	307.327619519725	-144.533736654557	67	38	0
1745	314.288202867669	-156.80702975858	79	39	1
1746	321.276619726326	-168.153094957583	52	43	0
1747	328.760281404131	-180.442039628513	59	54	1
1748	336.243987288908	-192.730970653705	66	60	0
1749	343.204737076419	-205.004214561544	69	42	1
1750	350.165528140496	-217.277446602471	53	37	0
1751	357.154144504399	-228.623450679705	62	65	0
1752	364.115016524331	-240.896658975631	62	48	0
1753	371.075929820887	-253.16985540092	66	51	0
1754	378.559891908546	-265.458709139377	69	31	0
1755	386.016120795277	-278.674765372649	58	35	1
1756	396.99459749175	-296.636558432132	57	48	0
1757	407.973168945871	-314.598322133534	72	40	0
1758	414.411320917832	-326.855779215693	61	43	0
1759	420.877280658111	-338.186009887606	67	50	0
1760	427.866293319967	-349.531893434934	88	50	0
1761	434.855344064417	-360.877765089273	75	46	0
1762	441.816668257001	-373.150841087103	62	53	0
1763	448.778033725277	-385.423905212432	59	45	0
1764	459.234039638366	-403.369871023111	66	39	0
1765	466.195507496421	-415.642905472778	56	53	0
1766	472.661747291102	-426.973054243252	71	40	0
1767	481.60438560188	-443.017557296902	61	44	1
1768	486.529374539969	-453.373498094268	69	47	1
1769	490.959110610071	-462.786561286077	79	36	1
1770	493.87527583295	-470.298222440295	60	50	0
1771	495.22235341504	-477.762917421758	75	52	1
1772	496.624940382433	-483.373179253191	69	47	0
1773	498.606068602647	-487.144662316889	71	34	0
1774	501.137985779671	-490.004582167603	59	37	0
1775	504.248441461881	-491.0257215444	51	64	1
1776	507.414397641085	-490.192426017486	56	39	0
1777	509.589782321302	-487.473389603198	76	43	0
1778	509.728527978354	-482.837307882495	69	36	0
1779	507.279859020957	-477.19574399665	73	38	0
1780	501.280976567708	-467.735736410134	75	53	0
1781	495.309873759048	-457.348503756337	54	39	0
1782	490.852381403791	-448.862661301158	61	55	0
1783	485.376605417347	-439.418285741471	79	53	0
1784	479.900854374166	-429.973902849481	51	41	1
1785	473.929859625059	-419.586638944224	80	44	0
1786	467.463628995931	-408.256491846405	79	48	0
1787	457.502838128828	-391.253422294743	59	55	0
1788	447.046871921746	-373.307451553643	57	49	0
1789	439.562514178513	-361.018722511828	56	38	0
1790	432.078200640797	-348.729979827069	57	45	0
1791	425.11694728455	-336.456886954606	50	51	0
1792	417.632720692782	-324.168117895722	72	42	0
1793	410.148538306879	-311.879335187376	64	55	0
1794	403.18741170736	-299.606204996817	80	46	0
1795	392.23667784757	-280.717211927287	60	47	0
1796	381.286043762986	-261.82818953786	62	43	2
1797	374.325086795667	-249.555010168813	67	47	0
1798	367.364171104855	-237.281818931922	69	49	0
1799	359.908077489177	-224.065728284419	54	43	0
1800	352.424246310664	-211.776840114966	58	50	1
1801	345.463458977174	-199.503611569293	63	43	1
1802	338.502712920308	-187.230371157639	76	42	1
1803	331.542008140474	-174.957118875347	68	41	0
1804	324.581344637903	-162.683854729868	67	55	0
1805	314.126529789588	-144.737544274889	56	55	1
1806	303.671805418679	-126.791207102127	75	57	0
1807	300.177651677513	-121.118160777725	62	47	0
1808	293.217171525874	-108.844843211584	52	43	1
1809	282.734826947562	-91.825668589212	69	46	0
1810	276.241827630089	-81.4224350787699	62	47	1
1811	270.299649054476	-70.1076578786597	65	41	0
1812	263.806714807521	-59.7044046707451	71	39	0
1813	257.313812975888	-49.3011412052438	64	42	1
1814	251.343924040208	-38.913552345708	67	45	1
1815	245.374065040261	-28.5259547643363	59	65	0
1816	238.909069171757	-17.1954462174326	76	48	3
1817	228.454991508159	0.75108309276402	68	48	0
1818	218.028820317471	19.6248549995944	72	49	0
1819	211.068819923094	31.8983124727383	74	49	1
1820	203.558070938801	43.2602566322312	75	55	1
1821	196.07518375467	55.5494303088635	83	65	0
1822	189.115308527369	67.8229251047596	97	58	1
1823	182.155474579253	80.096431770362	65	64	1
1824	175.195681910263	92.3699502982199	71	54	1
1825	168.208103119978	103.716264894232	92	48	0
1826	161.248391411151	115.989807168022	68	53	1
1827	154.288720981684	128.263361306861	82	58	0
1828	146.806132759026	140.552624980919	70	53	0
1829	139.323588745785	152.841902299784	80	45	1
1830	132.36404508393	165.115493752062	64	57	1
1831	121.415772107197	184.005211839452	70	50	2
1832	110.439758282155	201.967743534595	66	36	0
1833	103.452540441474	213.314168467186	63	51	0
1834	96.4932045100722	225.587820972316	63	50	0
1835	89.5339098589029	237.861485345289	56	50	1
1836	83.0976024885313	250.119456002489	62	47	0
1837	76.6891818676959	263.304652529769	77	45	1
1838	70.2529526886647	275.562643604353	69	48	0
1839	60.874077245011	294.405403027311	64	54	0
1840	51.5231423120131	314.175399865955	69	48	0
1841	45.6100049398956	326.417720764875	56	38	0
1842	40.2198384194053	338.644339463674	62	46	0
1843	34.8575625445228	351.798181056045	79	47	1
1844	29.4953217023285	364.952029925771	79	43	0
1845	25.1789773075725	378.074460486881	69	38	0
1846	20.8905231554527	392.124111509882	58	66	0
1847	16.0791724947048	406.189481233247	58	47	0
1848	11.239992220595	419.327641354874	43	42	1
1849	4.50420501158806	439.019177448936	63	49	1
1850	-2.23151516489452	458.710725304671	58	47	1
1851	-7.07057103142142	471.848908238113	66	52	0
1852	-11.386677097762	484.971379837953	59	40	0
1853	-15.674884123262	499.021071888506	47	46	1
1854	-20.4859748609597	513.086487215012	70	57	0
1855	-27.2214444367564	532.778078750707	67	50	1
1856	-33.9568469785154	552.469682049006	61	43	1
1857	-38.2727753454819	565.592183884233	67	43	1
1858	-42.5886749667698	578.714690580033	75	56	0
1859	-47.4274509606767	591.852923922241	58	58	0
1860	-51.7432915198733	604.97544087749	66	41	0
1861	-56.0591033336241	618.097962691449	65	40	1
1862	-60.3470053332276	632.147704943083	77	50	0
1863	-64.6348764976719	646.197452054359	53	43	0
1864	-71.3698990795529	665.889120863751	59	30	0
1865	-78.1048546263482	685.580801432952	61	59	0
1866	-82.9433826314635	698.719079178758	74	47	0
1867	-87.2589879957377	711.841636084951	71	38	1
1868	-91.5745646137511	724.964197849855	65	43	1
1869	-95.8901124856202	738.086764473468	66	39	0
1870	-100.177740924642	752.136551529169	73	38	1
1871	-104.988222771906	766.202072444372	71	48	0
1872	-109.303680747398	779.324654184282	53	48	0
1873	-113.619109976571	792.44724078197	57	43	1
1874	-118.457389988471	805.585562927648	66	43	1
1875	-122.772760153399	818.708159783855	60	57	0
1876	-127.088101571717	831.83076149784	55	36	0
1877	-134.34537084261	851.538272172213	78	43	0
1878	-141.051796162035	872.157278331928	69	56	0
1879	-145.339116833522	886.207116120495	57	34	0
1880	-150.17717759381	899.345477868803	80	47	0
1881	-155.015206463984	912.48384562321	45	42	0
1882	-159.330338283151	925.606483507901	45	52	0
1883	-166.064413512941	945.298317778856	64	48	1
1884	-172.798421704676	964.990163806826	68	47	0
1885	-177.085527748684	979.040037215687	62	51	0
1886	-181.400513217086	992.162699931301	81	64	0
1887	-185.743381239939	1004.35815195832	81	51	0
1888	-189.591280553315	1015.61065363791	68	56	0
1889	-192.972131013754	1024.99298798479	63	49	1
1890	-195.830113383534	1034.35958482977	67	41	0
1891	-197.698208416346	1041.84027131926	64	53	0
1892	-199.099274876644	1047.45078681689	69	54	0
1893	-198.959702076041	1052.08686456922	65	48	0
1894	-198.325194216974	1055.77998601086	67	43	0
1895	-198.241450804227	1058.56163269375	73	40	0
1896	-199.203405162843	1061.37476098817	56	43	1
1897	-201.238970432139	1063.29215605743	66	57	0
1898	-203.853213769617	1063.37086240202	62	47	0
1899	-206.495373354643	1062.52235477977	53	37	0
1900	-208.642601862375	1060.73089119419	66	39	0
1901	-209.772050635074	1057.98072874546	62	49	0
1902	-209.360868550662	1054.25612455979	51	50	0
1903	-207.931901547126	1049.5728210127	61	38	1
1904	-205.485145212268	1043.93081918266	69	58	0
1905	-203.038382056868	1038.28881885484	57	44	1
1906	-200.6474415384	1030.79238898214	74	42	1
1907	-197.2666127751	1021.41004830878	62	40	0
1908	-191.961824676895	1006.40145732742	66	49	0
1909	-186.684907836723	990.465658075176	55	44	0
1910	-182.836974087753	979.213159734383	69	36	0
1911	-178.494067753083	967.017711457796	71	35	0
1912	-174.179043116339	953.895052506588	53	36	0
1913	-169.863989732461	940.77239841409	73	55	0
1914	-165.053948835528	926.706797082908	64	42	0
1915	-160.243873735366	912.641201752238	55	44	0
1916	-155.928728881059	899.518563314341	53	50	0
1917	-151.613555279793	886.395929736085	67	36	0
1918	-144.384333825088	865.761171952821	64	46	0
1919	-139.57411107386	851.695602416992	57	43	1
1920	-137.677911953942	845.142160740681	69	42	0
1921	-130.971419801237	824.523161284626	79	40	0
1922	-123.741977625876	803.888442196883	63	40	0
1923	-119.426592339412	790.765844785608	66	56	0
1924	-115.111178306688	777.643252235837	60	41	1
1925	-110.300744026143	763.577719293535	67	55	0
1926	-106.013161794515	749.527921448462	64	49	0
1927	-101.697657864774	736.405344013125	58	36	0
1928	-96.8592357954476	723.267043418251	65	39	0
1929	-92.0207818366471	710.128748828545	67	40	0
1930	-87.2101833863999	696.063244683668	54	65	1
1931	-82.9224450672045	682.013472749852	69	42	0
1932	-76.1875042525353	662.32178458292	67	53	0
1933	-68.9295973553089	642.614383654669	61	55	0
1934	-64.6138535154168	629.491847793572	69	36	0
1935	-60.3259618394077	615.442101225257	83	42	0
1936	-55.5151353434776	601.376636678353	71	45	1
1937	-51.1993016090128	588.254115932621	60	47	1
1938	-46.8834391288692	575.131600045599	59	45	0
1939	-42.0446392042213	561.99336786475	70	44	0
1940	-35.3092905833619	542.301751098596	70	35	0
1941	-28.5738749287557	522.610146092251	74	50	0
1942	-26.1544167475076	516.041040656157	67	54	0
1943	-21.8662638865062	501.99133727327	54	62	1
1944	-15.1585825666552	481.372540210374	66	60	0
1945	-10.3195634019212	468.234347639605	62	43	0
1946	-5.48051234893501	455.096161071211	73	52	0
1947	-1.16435247543268	441.973696480505	67	54	0
1948	3.15183614299167	428.85123674944	57	57	0
1949	7.46805350633804	415.728781878017	65	47	0
1950	11.784299614199	402.606331864372	74	45	0
1951	16.6235038183513	389.468172904104	70	56	1
1952	21.4627399104065	376.330019948073	61	40	0
1953	26.3020078900736	363.191872997209	62	57	0
1954	31.6642418262782	350.038020119071	57	50	0
1955	37.0265107953455	336.884174514562	88	50	0
1956	42.38881479681	323.730336187407	85	58	0
1957	48.2740926203551	310.560795267113	45	40	0
1958	54.1594086233526	297.391263020225	70	55	0
1959	60.0447628060356	284.221739445813	72	55	1
1960	66.4809493343928	271.963732559234	77	49	1
1961	72.9171742151957	259.705735884607	72	58	0
1962	79.3534374485025	247.447749425657	65	55	0
1963	86.3126868266263	235.174068009481	71	51	0
1964	93.2719774853322	222.900398461148	69	56	1
1965	100.23130942398	210.626740776002	79	44	1
1966	107.190682642744	198.353094957769	68	52	2
1967	114.150097141741	186.079461004585	80	44	0
1968	121.109552920447	173.805838917382	71	58	0
1969	128.069049978978	161.532228695229	68	54	2
1970	135.551546362811	149.242931237444	81	44	1
1971	143.034086956119	136.953647425398	78	58	2
1972	149.993710782845	124.680074514821	68	62	1
1973	156.98120576865	113.333729244769	90	54	2
1974	163.940910555946	101.060180077329	75	39	0
1975	170.900656622369	88.7866427768022	71	45	0
1976	178.383410690934	76.4974235147238	66	63	2
1977	185.866208968742	64.2082178965211	80	45	4
1978	192.826081801322	51.9347179112956	64	58	3
1979	199.785995912971	39.6612297901884	73	60	2
1980	206.773769775988	28.3149693887681	69	62	0
1981	214.256738782744	16.025815599598	66	60	1
1982	221.739751998277	3.73667545616627	82	60	2
1983	228.69983255543	-8.53676347155124	77	54	1
1984	235.659954390896	-20.8101905323565	60	54	0
1985	242.620117504848	-33.0836057271808	70	56	0
1986	249.580321896821	-45.3570090569556	71	55	0
1987	256.568374632392	-56.7031845841557	66	48	0
1988	263.528659982549	-68.9765641670674	62	46	0
1989	271.011972152861	-81.2656143065542	59	44	0
1990	278.495328531193	-93.5546508021653	62	51	1
1991	285.455740643723	-105.827993069775	80	46	0
1992	292.4161940341	-118.101323469542	68	44	0
1993	299.376688702207	-130.374642002396	56	39	0
1994	310.354399071599	-148.336667120457	56	40	0
1995	317.837992606976	-160.625631779432	72	46	1
1996	321.332204201492	-166.29866288323	78	49	0
1997	328.292865309748	-178.5719322199	73	43	0
1998	338.720040244516	-197.445422007702	69	38	0
1999	349.175096296764	-215.391669026576	66	50	0
[truncated: 298 more rows]
