# Supplementary material for: Bayesian algorithm to estimate position and activity of an orphan gamma source utilizing multiple detectors in a mobile gamma spectrometry system
Source: PLoS One. 2021 Jan 22;16(1):e0245440. doi: 10.1371/journal.pone.0245440 (PMC7822251; doi:10.1371/journal.pone.0245440)
Supplement: S1 Data — (GZ) [file pone.0245440.s001.gz › synth_data_Cs-137_setup_4_real_2.csv]

	V1	V2	V3	V4	V5
1	418.688190247631	-846.689458655193	68	56	0
2	420.229478093039	-847.663653866388	55	51	2
3	421.247749909002	-848.622189139947	54	59	0
4	422.293783331348	-848.653507842682	76	58	0
5	423.339816757943	-848.68482629396	62	56	1
6	424.413610898715	-847.788928161375	79	50	1
7	425.487404599902	-846.89302976802	67	54	0
8	426.010421095649	-846.908688644879	69	53	0
9	426.533437592443	-846.924347457476	69	63	0
10	427.05645409011	-846.940006207675	63	48	0
11	427.05645409011	-846.940006207675	66	57	0
12	427.05645409011	-846.940006207675	57	53	0
13	427.028693934961	-847.867222551256	59	48	1
14	427.000933782663	-848.794438891113	61	49	1
15	427.000933782663	-848.794438891113	70	42	1
16	426.973173633043	-849.721655231901	74	52	0
17	426.945413486334	-850.648871570826	73	50	0
18	426.973173633043	-849.721655231901	69	44	1
19	427.000933782663	-848.794438891113	54	45	0
20	426.973173633043	-849.721655231901	72	54	1
21	426.422396542388	-850.633212814108	64	65	0
22	426.422396542388	-850.633212814108	69	43	1
23	426.945413486334	-850.648871570826	69	50	1
24	426.945413486334	-850.648871570826	61	60	0
25	426.945413486334	-850.648871570826	57	51	0
26	426.45015680074	-849.705996476114	71	60	2
27	425.431883623125	-848.747462441213	62	62	1
28	424.908866905374	-848.731803499162	70	47	1
29	424.385850188672	-848.716144493781	75	60	2
30	423.862833472784	-848.700485426001	60	52	0
31	423.312055827526	-849.612042622641	68	46	0
32	422.761277962825	-850.523599751294	71	45	0
33	422.238261026971	-850.507940489799	58	56	1
34	421.192227158346	-850.476621779613	57	57	0
35	420.641448742768	-851.388178648427	55	53	0
36	420.090670107747	-852.299735446461	81	60	0
37	419.044635800936	-852.26841622591	59	64	0
38	417.998601498082	-852.237096753903	46	39	0
39	416.924804941169	-853.132993330248	74	46	1
40	416.37402531493	-854.044549671933	56	52	1
41	415.851007944962	-854.028889649548	67	67	0
42	415.327990575985	-854.013229562901	67	34	0
43	415.327990575985	-854.013229562901	62	59	0
44	415.327990575985	-854.013229562901	77	45	0
45	414.804973207822	-853.997569414787	82	47	0
46	414.281955840823	-853.981909202412	62	69	0
47	414.281955840823	-853.981909202412	79	46	1
48	413.731175552995	-854.893465217203	48	53	0
49	413.1803950459	-855.805021163076	65	58	0
50	413.1803950459	-855.805021163076	64	59	0
51	413.1803950459	-855.805021163076	60	50	0
52	412.657377458876	-855.789360758848	70	57	0
53	412.134359872842	-855.773700291291	55	54	0
54	412.134359872842	-855.773700291291	57	38	0
55	412.134359872842	-855.773700291291	69	49	0
56	412.189886383014	-853.919267727062	58	40	0
57	412.24541290442	-852.064835155383	69	63	0
58	412.273176169256	-851.137618869543	64	44	3
59	412.300939436944	-850.210402580909	71	53	1
60	411.750159142015	-851.121958347969	75	61	0
61	411.199378627818	-852.033514047042	67	49	0
62	411.199378627818	-852.033514047042	68	63	0
63	410.676361491031	-852.017853397876	65	62	0
64	410.648597894411	-852.945069679059	72	61	1
65	411.14385166025	-853.88794661127	74	79	1
66	410.620834300295	-853.872285957448	57	55	1
67	410.097816941387	-853.856625242159	59	56	0
68	410.097816941387	-853.856625242159	76	62	0
69	410.097816941387	-853.856625242159	58	65	0
70	409.547035769094	-854.768180740066	66	70	0
71	408.996254377591	-855.679736168124	61	60	0
72	408.996254377591	-855.679736168124	74	41	0
73	408.473236798483	-855.664075260051	68	45	1
74	407.922455077176	-856.575630557723	74	50	0
75	407.894690936548	-857.502846822143	82	72	0
76	407.894690936548	-857.502846822143	82	68	0
77	407.371673136542	-857.487185784616	78	46	0
78	405.830384329136	-856.512986038812	56	52	0
79	403.270826214284	-854.5802464718	73	47	0
80	400.216018966981	-851.704627210274	60	56	0
81	397.216748816776	-846.974573259242	73	57	0
82	393.750004098401	-840.374421948567	72	59	3
83	389.265008886287	-832.815724995919	68	43	0
84	384.312554997974	-823.386926822364	61	50	0
85	378.892652670795	-812.088025636971	75	45	0
86	372.454530474148	-799.830570341088	76	64	0
87	365.493437166035	-787.557438638061	64	58	0
88	358.504609709955	-776.211511249654	53	59	0
89	351.020590714528	-763.922687828541	67	51	0
90	343.013610750495	-751.61818180792	70	57	1
91	335.006677924655	-739.313660235144	75	46	0
92	327.522794479621	-727.024794035591	66	63	0
93	320.561956018792	-714.751585966907	68	60	0
94	313.601158834994	-702.478366032243	58	52	0
95	306.640402928169	-690.205134227872	75	59	0
96	299.679688298085	-677.931890556589	56	50	0
97	293.214219504385	-666.601526240818	67	54	0
98	286.748786089709	-655.271151691675	70	49	1
99	279.760395725258	-643.925090165809	64	44	0
100	273.267239498964	-633.521910395473	62	49	0
101	266.774115687236	-623.118720368482	64	70	0
102	260.308822174033	-611.788304065354	62	51	0
103	254.366551184678	-600.473557460122	64	50	0
104	248.42431287223	-589.158802152611	76	44	2
105	241.436138351972	-577.812675278634	76	51	1
106	233.925018828479	-566.450854132883	66	42	0
107	225.863152614562	-556.00055191014	76	50	0
108	216.727557283011	-546.44608111307	64	53	0
109	208.66577147285	-535.995745675638	67	68	0
110	201.677793170616	-524.649551573209	66	37	0
111	194.689852953306	-513.303345580585	46	68	2
112	187.701950821036	-501.957127699628	65	62	0
113	180.714086773572	-490.610897927545	68	59	0
114	173.754078388505	-478.337440402247	60	65	0
115	166.794111282215	-466.063971008174	66	60	0
116	159.834185454529	-453.790489749983	65	57	0
117	152.351332709251	-441.501304220408	73	57	1
118	144.868524172925	-429.212105045095	62	54	2
119	137.90872511128	-416.938586472534	74	64	0
120	130.948967328761	-404.66505603306	63	48	1
121	123.989250825369	-392.391513728537	72	54	0
122	116.506614729529	-380.102262738161	69	51	0
123	109.02402284299	-367.812998104841	71	48	0
124	102.064433107153	-355.539418485947	63	54	1
125	95.1048846507329	-343.265827002004	50	45	0
126	88.1453774741385	-330.992223651148	56	41	0
127	81.1859115773113	-318.718608435243	70	68	0
128	73.7035348776844	-306.429279264063	69	61	0
129	66.2212023880566	-294.139936449938	67	54	1
130	59.2618632602971	-281.866283922456	71	58	0
131	52.3304108309676	-268.665403856896	58	53	0
132	45.371155861998	-256.391727608629	68	63	1
133	38.4119421733194	-244.118039496243	53	63	1
134	32.0035630523344	-230.932831170969	67	62	3
135	26.0903152750107	-218.690536309965	68	49	0
136	20.1771029242664	-206.448232763447	67	48	1
137	14.2917802323936	-193.278704907745	57	51	0
138	8.37864011002239	-181.036383994855	63	55	0
139	2.98847106256289	-168.809765284881	67	67	1
140	-1.85087326879147	-155.671635176055	69	55	0
141	-6.69018571276683	-142.533499062993	65	49	0
142	-11.5294662691886	-129.395356943831	65	54	1
143	-16.3965764278546	-117.184424418956	53	47	0
144	-21.2636570055038	-104.973485884257	64	57	0
145	-26.1028442082461	-91.835325746797	74	55	1
146	-30.4190746555105	-78.7128746602684	66	60	4
147	-34.7352763579111	-65.5904187168926	64	63	0
148	-39.0514493155642	-52.4679579101503	67	54	3
149	-43.3675935284118	-39.3454922484234	85	66	2
150	-47.6837089963374	-26.2230217242613	75	49	2
151	-51.9997957191663	-13.1005463432521	89	81	3
152	-56.3158536969568	0.0219338983297348	54	61	0
153	-60.6318829298252	13.1444189995527	85	74	4
154	-65.4707957165083	26.2826283462346	69	56	2
155	-69.7867658878095	39.4051237059757	60	52	0
156	-74.1027073137811	52.5276239253581	70	61	0
157	-78.4186199943651	65.6501290034503	62	47	2
158	-82.7345039296779	78.7726389411837	69	42	4
159	-87.0503591195447	91.895153737627	65	58	0
160	-91.3661855637911	105.01767339278	66	58	0
161	-96.2048845624086	118.155921146274	69	55	1
162	-100.520651944389	131.278451059945	71	65	0
163	-104.836390580458	144.400985833257	68	54	1
164	-109.15210047079	157.52352546528	70	49	0
165	-113.467781615211	170.646069956943	66	44	0
166	-117.783434013836	183.768619306386	68	59	0
167	-122.099057666375	196.891173515469	60	52	1
168	-126.937542874075	210.029459671117	69	53	1
169	-131.253107463301	223.152024138719	59	69	1
170	-135.56864330644	236.274593464099	65	67	0
171	-139.884150403377	249.39716764912	72	65	1
172	-144.199628754053	262.519746690989	73	52	2
173	-148.515078358294	275.64233059343	60	43	1
174	-152.830499216216	288.764919355512	68	48	0
175	-157.145891327586	301.88751297351	68	54	0
176	-161.461254692404	315.010111451149	53	56	1
177	-166.299465470423	328.148446806706	65	48	0
178	-170.614769770647	341.271055542864	63	53	0
179	-174.930045324378	354.393669135869	63	54	0
180	-179.768163576664	367.532021294348	48	53	0
181	-184.083380065509	380.654645147733	65	48	0
182	-188.39856780757	393.777273857035	77	50	2
183	-192.713726802496	406.899907424115	65	65	0
184	-197.028857050347	420.022545851767	87	50	0
185	-201.343958551239	433.145189135335	67	50	1
186	-205.16407630092	445.324884773232	59	52	1
187	-209.507030976354	457.520321684889	73	38	1
188	-213.849958988605	469.715763455257	60	50	0
189	-217.697912606527	480.968256019987	56	55	0
190	-221.050898650021	491.277797937393	62	49	0
191	-224.431778765051	500.660127245821	67	50	1
192	-227.812642929784	510.042459497228	57	58	0
193	-230.69855102885	518.481839000247	72	49	0
194	-233.089508176548	525.978264672682	67	51	0
195	-234.434753035719	533.443210532889	50	55	0
196	-235.285055991844	539.965200658888	67	50	1
197	-235.66833457374	544.61701914575	65	66	0
198	-235.005912608176	549.237356205471	59	55	1
199	-233.820642562583	553.841952787712	61	53	1
200	-233.708985967503	557.550815072842	57	69	0
201	-235.193788520584	560.379683704115	73	51	1
202	-237.780115158181	561.385603696108	62	64	0
203	-240.945120214485	560.552835525014	73	55	0
204	-244.165959347971	557.865638562478	65	44	0
205	-245.846172180085	554.204002137296	79	58	1
206	-245.490822614229	548.624967012554	57	54	0
207	-243.622752504481	541.144275519066	68	56	0
208	-240.736887343868	532.704886645079	76	55	0
209	-237.356071789691	523.322543450631	58	44	0
210	-234.003154083563	513.01298767142	60	54	0
211	-230.678131790599	501.776219305582	52	63	0
212	-226.830233571003	490.523714244366	70	47	0
213	-222.45945538365	479.255473928526	57	58	0
214	-218.116562590352	467.060022947378	65	56	0
215	-213.801552069606	453.937361297198	59	52	0
216	-209.486512801726	440.814704502001	56	48	1
217	-205.171444786363	427.692052566446	69	53	0
218	-200.333482200978	414.553669167683	53	49	0
219	-195.495487725246	401.415291772224	76	52	0
220	-190.685364741017	387.349704840221	61	59	1
221	-186.398078316357	373.299858420156	56	48	0
222	-182.082859765738	360.177232398652	60	68	0
223	-177.244738563313	347.038877803832	69	51	1
224	-172.929460947984	333.916262038052	60	56	1
225	-168.61415458587	320.793651132844	61	47	1
226	-164.298819476971	307.671045085415	66	62	1
227	-159.983455621696	294.548443894833	61	56	0
228	-155.145181257918	281.41011690069	59	48	1
229	-150.829758338339	268.287525969557	65	66	0
230	-146.5143066725	255.164939897135	70	48	0
231	-141.703831349267	241.099414153956	61	54	0
232	-136.893321824027	227.033894410357	52	62	0
233	-132.577778690495	213.911323994398	59	71	0
234	-128.262206810643	200.788758438081	71	62	0
235	-123.423713198747	187.650471047498	67	54	0
236	-118.585187697667	174.512189662084	65	63	0
237	-114.269526437623	161.389639763162	61	60	1
238	-109.953836431669	148.26709472388	64	53	0
239	-105.638117679977	135.144554541446	79	42	0
240	-101.322370182374	122.022019218653	67	52	0
241	-97.0065939390333	108.899488755502	58	59	4
242	-92.6907889502472	95.77696315106	76	52	0
243	-87.8520496584824	82.6387201696634	74	52	0
244	-83.5361856075469	69.5162048246711	64	63	0
245	-79.2202928109909	56.3936943374574	66	61	1
246	-74.3814609975088	43.255468159914	57	64	0
247	-70.0655091392109	30.1329679349437	61	48	0
248	-65.7495285355253	17.010472564958	74	61	0
249	-60.9106042008498	3.87226319313049	86	57	2
250	-56.5945645356551	-9.25022191461176	79	79	2
251	-52.2784961255966	-22.3727021645755	85	68	3
252	-47.9623989706161	-35.495177554898	75	60	0
253	-43.6462730704225	-48.6176480855793	72	61	3
254	-39.3301184254233	-61.7401137566194	72	55	1
255	-35.0139350356767	-74.8625745689496	58	45	1
256	-30.1747969166026	-88.0007455330342	71	64	0
257	-25.8585544662783	-101.123196085915	81	51	1
258	-21.5422832712648	-114.245641778223	61	56	2
259	-16.7030526330345	-127.383795937523	50	60	0
260	-11.8637901070761	-140.521944091655	49	50	0
261	-7.02449569344753	-153.660086241551	45	49	0
262	-2.18516939232359	-166.798222386278	65	43	1
263	3.20498251280515	-179.024847773835	69	59	0
264	9.11810525966575	-191.267175989226	74	53	0
265	15.0034094547736	-204.436711129732	53	60	0
266	20.8887518295669	-217.606237600558	72	49	1
267	26.8019836063613	-229.84853976965	74	47	0
268	33.2381952229189	-242.106540381908	61	58	0
269	39.6744451918639	-254.36453077849	70	76	0
270	46.1107335132547	-266.622510964051	88	50	1
271	53.0700089917518	-278.896185616031	61	51	0
272	60.0293257503654	-291.169848401099	83	50	0
273	66.9886837891536	-303.443499322049	72	43	1
274	73.9759234808153	-314.789922681637	68	55	0
275	80.9353624813957	-327.063549858518	59	59	1
276	87.8948427618598	-339.337165173143	66	52	2
277	94.8821999030188	-350.683552890085	57	56	1
278	101.841761144926	-362.957144460641	64	57	1
279	108.801363666251	-375.230724165216	70	59	1
280	115.788838256325	-386.577076240443	67	47	0
281	122.748521738453	-398.850632202812	49	48	0
282	129.708246499824	-411.124176300131	69	56	0
283	136.695838537882	-422.470492730848	76	60	1
284	143.655644259707	-434.744013084099	49	47	0
285	150.615491260367	-447.017521573231	74	60	1
286	158.126170961477	-458.379494106397	73	48	1
287	165.609072067717	-470.668668815866	57	53	0
288	172.569044235686	-482.942139978521	64	57	0
289	183.022987581091	-500.888716532849	67	55	0
290	189.983062146464	-513.162158023566	59	50	0
291	193.477021406463	-518.83526637312	66	54	0
292	200.464968490065	-530.181474157609	71	55	0
293	207.425143854227	-542.454885963351	79	50	0
294	214.385360496643	-554.728285904974	71	47	0
295	221.373425025144	-566.074458044022	54	46	1
296	228.333722625801	-578.347834240645	58	42	1
297	238.788147729938	-596.294268300757	54	46	0
298	245.776348744694	-607.640398849733	56	60	0
299	249.242663312703	-614.240675644949	67	56	0
300	256.203124426422	-626.514004360884	56	42	0
301	267.180784019991	-644.476045499556	60	42	0
302	274.664342873264	-656.765021081083	75	43	0
303	278.158538374002	-662.438057281077	60	56	0
304	285.146957938501	-673.784120762721	55	53	0
305	292.135415586701	-685.130172353238	66	61	0
306	299.096122499031	-697.403428119607	71	52	0
307	309.551153472858	-715.349681474268	66	52	0
308	316.539747604402	-726.695691474713	60	58	0
309	320.006274923158	-733.295908113942	61	54	1
310	326.444140871405	-745.553445438854	74	48	0
311	332.909826223855	-756.883756434545	57	61	0
312	339.870774672076	-769.156942686997	58	54	0
313	350.32616326859	-787.103091741912	68	65	1
314	357.314989575127	-798.449032163247	70	60	1
315	360.809417009412	-804.121997917071	72	54	0
316	367.77052736684	-816.395136674866	78	67	0
317	375.254693389055	-828.683928575367	65	53	2
318	386.233401441888	-846.645650931634	69	47	1
319	396.689185579598	-864.591681618243	60	53	0
320	400.183722284622	-870.26461383421	80	57	0
321	403.678268510441	-875.937543078326	66	59	1
322	410.639626255783	-888.210608889349	70	51	1
323	417.601025276759	-900.483662830666	76	53	0
324	424.590225645108	-911.829488640651	58	62	0
325	431.551705618738	-924.102518835105	71	56	0
326	441.484853098984	-942.032776933163	72	61	2
327	447.95115932927	-953.362906010821	68	53	1
328	451.885609236546	-961.833099002019	53	48	1
329	455.820075498021	-970.303288132884	73	50	0
330	457.278159232577	-974.059118255973	56	56	0
331	459.671302260889	-981.555122339167	61	67	1
332	462.064454416977	-989.051124922	69	51	1
333	463.522550907917	-992.806952704675	73	51	0
334	467.128288318519	-994.770962432027	63	59	1
335	472.303132238972	-996.781928483397	61	64	0
336	473.872235573828	-996.828887281008	59	50	0
337	475.029298713198	-993.151327440515	72	49	1
338	476.186360116233	-989.473767301068	62	48	0
339	474.728254226386	-985.717943883501	61	55	0
340	473.270151067292	-981.962119923905	65	59	0
341	471.756551860773	-980.060728129931	71	47	0
342	466.692730640061	-974.340895751491	66	50	0
343	461.656674659927	-967.693840921856	66	63	0
344	460.170837753569	-964.865228587762	54	60	2
345	458.189725055126	-961.093744630925	84	53	0
346	451.72337991948	-949.763631407171	76	48	0
347	447.238160175853	-942.204998197034	61	55	0
348	444.238770866476	-937.474978762679	67	48	0
349	438.790795780136	-927.103374249302	70	61	0
350	429.848227718088	-911.058858279139	58	49	0
351	419.859684482566	-894.983003816567	74	59	0
352	416.365100659255	-889.310088208877	71	50	0
353	409.403725207434	-877.037031820044	60	53	0
354	402.442391031364	-864.763963566162	68	50	0
355	395.481098130986	-852.490883441642	60	64	0
356	385.02535155887	-834.544849107973	55	55	0
357	377.541147436365	-822.256074625067	69	57	0
358	370.084760166239	-809.04007030651	77	49	0
359	363.123656735581	-796.766935065389	74	54	0
360	356.162594581023	-784.493787957355	68	57	0
361	352.695967304287	-777.893601870164	62	60	0
362	345.184182656929	-766.531984447502	74	53	0
363	334.205865491065	-748.570151578635	67	46	0
364	327.244969773106	-736.296955270693	68	47	0
365	320.25633127836	-724.950963201001	61	47	0
366	313.295516515849	-712.677743147127	50	67	2
367	306.334743030369	-700.40451122541	60	38	1
368	299.374010821572	-688.131267435849	55	46	0
369	292.413319889922	-675.858011777513	57	56	0
370	285.424878194579	-664.511960305274	58	55	1
371	278.46426821925	-652.238680902869	53	56	0
372	270.980707655835	-639.94971182663	72	54	0
373	263.469394244195	-628.587945122272	61	50	0
374	256.508909432159	-616.314628390595	50	63	1
375	249.548465897504	-604.041299792007	66	52	0
376	242.560261793551	-592.695175308734	79	55	0
377	239.066174023319	-587.022108606063	61	50	1
378	232.105831285939	-574.748750325292	58	61	0
379	221.651491257187	-556.802298625931	58	60	0
380	214.691250915872	-544.528910669498	74	45	0
381	207.731051852694	-532.255510848016	68	45	0
382	200.743082637782	-520.909315073863	60	49	1
383	193.782964532962	-508.635891506448	81	51	1
384	186.822887706629	-496.362456073985	66	63	1
385	179.835035937256	-485.016224656254	69	57	1
386	172.847222252924	-473.669981348328	77	72	0
387	165.364295500563	-461.380819488317	61	59	1
388	161.375274005055	-454.764779861085	56	53	0
389	154.387561430398	-443.418505134992	67	54	0
390	143.933888406085	-425.471854934469	73	49	0
391	136.974098665931	-413.198334689252	69	55	1
392	129.986522581545	-401.85201837495	54	45	0
393	126.492748821562	-396.178855760023	72	61	0
394	123.026813801844	-389.578474387527	68	65	0
395	112.573412222438	-371.63174404297	60	51	0
396	102.12010112562	-353.684986981563	67	52	1
397	95.1605558655574	-341.411395518109	68	37	0
398	91.6668805112131	-335.738203207031	67	47	1
399	84.7073963716975	-323.464593939483	66	51	1
400	74.2543273610645	-305.517765645869	62	61	0
401	67.2671036234824	-294.171342407353	64	59	0
402	60.3077615667135	-281.897691594437	82	48	1
403	53.8714084802778	-269.639733514749	53	65	2
404	47.4350937460549	-257.38176522404	58	50	0
405	40.475872600975	-245.108080530539	56	58	0
406	34.0396360349841	-232.850091016851	74	60	0
407	28.1263796574203	-220.607799069956	59	55	0
408	22.2131587064941	-208.365498434752	60	52	0
409	16.327826962457	-195.195973487571	49	42	1
410	10.4146782396128	-182.953655486926	71	58	0
411	7.4441892413306	-177.296101038344	60	56	0
412	2.08188527915627	-164.142265400849	71	56	1
413	-5.70003861346049	-144.419354280457	72	55	0
414	-10.5393246234744	-131.281213365495	70	53	0
415	-15.4064400071511	-119.070282045752	71	58	2
416	-19.750597572769	-106.875058440492	52	54	0
417	-24.0668651354499	-93.7526143789291	76	61	2
418	-28.9060290482594	-80.6144506474957	73	56	5
419	-33.2222375504207	-67.4919963227585	67	56	1
420	-37.53841730766	-54.3695371411741	64	59	0
421	-41.8545683201519	-41.2470730999485	65	61	3
422	-46.1706905879546	-28.1246041981503	84	69	2
423	-50.4867841106607	-15.0021304385737	70	76	1
424	-54.8028488883283	-1.87965181842446	81	83	4
425	-59.6417990170303	11.2585503198206	54	63	2
426	-63.9578047333052	24.3810391994193	63	68	0
427	-68.2737817044253	37.5035329367965	69	64	1
428	-73.1126393120503	50.6417518826202	49	73	1
429	-77.4285572214285	63.7642558813095	56	68	0
430	-81.744446385419	76.8867647359148	60	54	2
431	-86.0603068039054	90.0092784520239	61	59	0
432	-90.3761384769459	103.131797027774	53	57	0
433	-94.6919414043659	116.254320460372	61	50	0
434	-99.0077155859908	129.376848753542	80	51	0
435	-103.323461021937	142.499381906353	69	72	0
436	-107.639177712263	155.621919916011	57	56	0
437	-111.954865656677	168.744462785311	62	48	0
438	-116.270524855121	181.867010514252	53	71	1
439	-120.586155307479	194.989563100971	64	42	0
440	-124.901757014042	208.112120547332	75	49	0
441	-129.740218930761	221.250410295092	65	57	0
442	-134.055761573894	234.372978000902	53	49	1
443	-138.371275470941	247.495550561696	59	55	0
444	-142.686760621611	260.618127984926	54	59	0
445	-147.002217025845	273.740710265003	72	64	0
446	-151.840525783249	286.87902761437	59	50	0
447	-156.155923123355	300.001620153897	65	59	0
448	-160.471291717142	313.12421755027	50	58	1
449	-164.786631564377	326.246819807217	76	56	1
450	-169.101942664944	339.369426920079	74	53	0
451	-173.417225018726	352.492038891651	64	51	1
452	-177.732478625723	365.614655721933	65	53	0
453	-182.570573586272	378.753011474386	64	71	1
454	-186.885768128326	391.875638561323	80	60	1
455	-191.200933923363	404.998270509765	53	61	0
456	-195.51607097144	418.120907314122	70	45	0
457	-199.8311792725	431.243548977189	66	66	0
458	-204.174165611737	443.438979945146	60	66	2
459	-208.517125287675	455.634415773675	67	49	2
460	-212.860058300023	467.829856462777	61	44	0
461	-216.708016464487	479.082348066382	62	55	1
462	-220.555952738738	490.334843509831	61	55	0
463	-223.881011727324	501.57160349004	49	72	0
464	-227.233963863633	511.881150864996	71	38	0
465	-230.642724734615	520.336270084605	69	43	0
466	-233.033680721885	527.832695757039	61	46	0
467	-234.406838952738	534.370426078327	70	55	2
468	-235.285055991844	539.965200658888	70	46	0
469	-235.640420122421	545.544234698638	53	48	1
470	-234.977998254413	550.16457176581	63	50	0
471	-233.820642562583	553.841952787712	51	51	0
472	-233.708985967503	557.550815072842	79	54	1
473	-235.716636861558	560.395424462855	67	60	0
474	-238.825811605493	561.417085905559	69	39	0
475	-242.51366520056	560.600060069934	65	59	0
476	-245.734505319851	557.91286425665	87	54	1
477	-246.8918703823	554.235486262478	70	48	0
478	-246.013672386296	548.640708991326	46	41	0
479	-243.594836390694	542.071491041221	66	58	0
480	-240.653141077957	535.486533216201	72	45	0
481	-237.767265687697	527.047146506608	60	53	0
482	-234.937206052535	516.753330900334	64	43	1
483	-231.612189709849	505.516561696306	66	55	0
484	-227.764297888963	494.264055673964	57	40	0
485	-223.421437800105	482.068598752841	80	40	2
486	-218.583601942926	468.930192555301	68	63	0
487	-213.745734194759	455.791792360134	62	58	0
488	-209.430697013449	442.669135566801	57	52	0
489	-205.143537936965	428.619268100709	75	53	0
490	-200.333482200978	414.553669167683	56	44	0
491	-195.495487725246	401.415291772224	61	50	0
492	-191.180330326257	388.292655493133	59	49	0
493	-186.865144180367	375.170024074614	59	62	1
494	-182.054958473309	361.104447938502	62	52	1
495	-177.767612468218	347.054611234926	75	49	0
496	-173.452336423972	333.931994928047	61	74	0
497	-168.61415458587	320.793651132844	56	55	1
498	-164.298819476971	307.671045085415	63	39	0
499	-159.983455621696	294.548443894833	61	51	0
500	-155.145181257918	281.41011690069	67	46	0
501	-150.829758338339	268.287525969557	75	41	1
502	-146.5143066725	255.164939897135	57	48	0
503	-141.703831349267	241.099414153956	62	56	0
504	-137.416210095631	227.049622786231	65	45	1
505	-133.100668533123	213.927051830105	65	53	0
506	-128.262206810643	200.788758438081	70	45	1
507	-123.946606184822	187.666197736748	62	47	0
508	-119.630976812972	174.543641898781	65	48	1
509	-114.792422566912	161.405365308747	67	60	0
510	-110.476734132098	148.282819727436	60	59	0
511	-106.161016951432	135.160279005766	58	56	0
512	-101.845271024969	122.037743141875	63	52	0
513	-97.5294963528868	108.915212136693	60	59	0
514	-92.6907889502472	95.77696315106	54	62	0
515	-87.8520496584824	82.6387201696634	55	46	0
516	-83.5361856075469	69.5162048246711	65	65	0
517	-79.2202928109909	56.3936943374574	72	48	2
518	-74.3814609975088	43.255468159914	63	62	1
519	-70.0655091392109	30.1329679349437	65	61	1
520	-65.7495285355253	17.010472564958	75	57	2
521	-61.4335191866849	3.88798205554485	73	61	2
522	-57.1174810927478	-9.23450359329581	73	72	2
523	-52.801414253714	-22.3569843843579	82	90	2
524	-48.4853186695254	-35.4794603157789	70	77	1
525	-43.6462730704225	-48.6176480855793	70	67	0
526	-39.3301184254233	-61.7401137566194	70	51	0
527	-35.0139350356767	-74.8625745689496	66	57	1
528	-30.6977229010663	-87.9850305207074	76	54	0
529	-26.3814820217667	-101.107481613755	54	63	2
530	-21.5422832712648	-114.245641778223	74	65	0
531	-16.7030526330345	-127.383795937523	85	62	0
532	-11.8637901070761	-140.521944091655	75	54	0
533	-7.02449569344753	-153.660086241551	56	56	0
534	-2.18516939232359	-166.798222386278	78	55	1
535	3.20498251280515	-179.024847773835	73	57	0
536	9.11810525966575	-191.267175989226	57	59	0
537	15.0034094547736	-204.436711129732	64	63	0
538	20.9166044300655	-216.679021980613	64	69	1
539	26.8298348318203	-228.921324143186	57	64	0
540	32.7152508096187	-242.09083325509	63	51	0
541	39.1514993150486	-254.34882444609	72	50	1
542	45.5877861729241	-266.606805426069	64	80	1
543	52.0241113828961	-278.864776193164	64	49	0
544	59.5063754810253	-291.154144579545	59	55	0
545	66.9886837891536	-303.443499322049	79	53	2
546	73.9759234808153	-314.789922681637	71	50	0
547	80.9353624813957	-327.063549858518	53	45	0
548	87.8948427618598	-339.337165173143	65	44	1
549	94.8821999030188	-350.683552890085	64	56	0
550	101.841761144926	-362.957144460641	57	55	0
551	108.801363666251	-375.230724165216	54	51	0
552	115.788838256325	-386.577076240443	73	61	0
553	122.748521738453	-398.850632202812	58	51	1
554	129.708246499824	-411.124176300131	82	54	0
555	136.695838537882	-422.470492730848	67	47	0
556	143.655644259707	-434.744013084099	64	66	0
557	150.615491260367	-447.017521573231	63	42	0
558	157.603200745652	-458.363802362233	67	52	0
559	165.113919885247	-469.725762145594	59	57	0
560	172.596862024919	-482.014924119227	60	57	1
561	179.556873873633	-494.288383403793	58	55	2
562	186.544741596386	-505.634614941664	74	60	0
563	193.504834403982	-517.908050482161	63	62	0
564	200.464968490065	-530.181474157609	64	47	1
565	207.4529536583	-541.52767005004	78	53	0
566	214.413168702624	-553.801069978625	66	56	0
567	221.373425025144	-566.074458044022	53	50	0
568	228.333722625801	-578.347834240645	64	47	0
569	235.294061504072	-590.621198568493	60	51	0
570	242.282243476715	-601.967335060239	62	50	0
571	249.270463533758	-613.313459664583	71	61	0
572	256.230923049327	-625.586788370274	63	45	0
573	263.191423842218	-637.860105209053	68	62	0
574	270.179761342588	-649.206194166094	63	65	0
575	277.140343092382	-661.479487258941	58	54	1
576	284.100966119557	-673.752768484876	47	50	1
577	291.089421062032	-685.098821796477	74	51	2
578	298.050125045469	-697.372079277411	71	51	0
579	305.01087030588	-709.645324888639	80	57	0
580	311.999442689994	-720.991342553869	61	46	0
581	318.960268906259	-733.264564419165	70	60	0
582	325.921136399033	-745.537774417549	53	61	1
583	332.909826223855	-756.883756434545	65	49	0
584	339.898554132204	-768.229726560414	73	52	1
585	346.859542258724	-780.502900933847	59	52	0
586	353.820571661461	-792.776063439436	59	61	0
587	360.809417009412	-804.121997917071	50	54	0
588	367.77052736684	-816.395136674866	52	49	2
589	374.731679000193	-828.668263565749	55	54	0
590	381.720641787106	-840.014162392356	70	49	0
591	389.2326597512	-851.375712621957	57	59	0
592	396.716952040733	-863.664465398528	66	55	0
593	403.155248486262	-875.921881564893	66	41	1
594	409.621346770669	-887.252071275376	64	66	0
595	416.115242442931	-897.655034502968	58	51	0
596	422.086146672431	-908.042328290641	71	56	1
597	427.534055741853	-918.41395484563	53	64	0
598	432.51448241825	-926.915483637713	55	46	0
599	436.971902380348	-935.401349022053	74	46	0
600	443.410430329037	-947.658701488748	76	49	0
601	447.895649919636	-955.217338607647	69	45	0
602	450.372026672994	-959.931699496694	50	51	1
603	454.30648806307	-968.401890083216	59	54	0
604	457.222654184501	-975.913550873287	61	56	0
605	459.120517571107	-982.466684043407	53	49	0
606	460.000072116265	-988.061291033402	63	50	0
607	461.430414995877	-992.744335844181	68	55	2
608	463.962332172901	-995.604255694896	61	57	0
609	467.59582228912	-996.641048695892	57	62	1
610	471.284812691913	-995.823405970819	63	67	0
611	473.460196711007	-993.104369043373	54	46	0
612	474.121974694368	-988.483940158971	78	43	0
613	472.691620098194	-983.80089966394	77	48	0
614	469.692171969509	-979.070898800157	63	39	1
615	466.720481160213	-973.413679408841	63	50	0
616	463.253518873593	-966.813587369397	64	42	0
617	459.263537639636	-960.197837742046	63	50	0
618	454.778293083713	-952.639212732203	71	48	0
619	449.797790989513	-944.1377107054	63	58	0
620	444.817309301987	-935.636202616617	59	51	0
621	439.341578695166	-926.191815092228	71	52	0
622	433.342848149536	-916.731762422249	58	56	0
623	427.371904332424	-906.344484729692	50	45	0
624	417.411143884703	-889.341407950036	76	44	0
625	410.422002094216	-877.995569530874	61	58	0
626	406.927445479843	-872.322645860724	64	59	0
627	399.938360812725	-860.976789605804	74	61	0
628	392.977081626363	-848.703705236316	56	59	0
629	386.01584371581	-836.430608998984	59	66	0
630	378.531633243081	-824.141836332157	52	46	1
631	371.04746697651	-811.853050017729	60	41	2
632	360.59192831791	-793.906953314319	60	49	0
633	353.630878279684	-781.63380194921	71	70	1
634	350.136480134679	-775.960829892196	72	54	0
635	343.175491211936	-763.687660718337	64	57	0
636	332.22497145005	-744.798606378958	59	49	0
637	324.741085074202	-732.509735501371	69	51	0
638	317.752459725074	-721.163739181124	64	61	0
639	310.763872459414	-709.817730971612	66	52	0
640	303.803111090092	-697.54449479375	72	48	0
641	296.842390997801	-685.271246748045	60	56	1
642	293.348151325365	-679.59822630696	69	71	2
643	282.893282037403	-661.651931100525	60	49	1
644	275.932684178755	-649.378647441044	67	49	0
645	272.438503227255	-643.705609176308	80	61	0
646	265.47796648537	-631.43230770994	63	54	2
647	255.023339269974	-613.485941261984	61	49	0
648	248.035104331386	-602.139826113358	55	63	0
649	244.568802533031	-595.539548095316	73	55	0
650	237.608429303567	-583.266199151054	74	54	0
651	230.620292766369	-571.920054300688	58	42	0
652	223.660000494681	-559.646681610495	62	62	1
653	216.699749501131	-547.373297053389	75	40	0
654	206.245545318641	-529.426805929281	67	65	1
655	195.268455076613	-511.464600965381	61	62	0
656	191.251524307008	-505.77580633387	64	41	1
657	187.757579596888	-500.102695918642	59	63	1
658	180.797534727491	-487.82925029099	53	52	0
659	170.343635628466	-469.882667532191	64	39	0
660	163.355873175315	-458.536408085376	57	47	0
661	159.889827009873	-451.936058058403	61	50	0
662	149.436108872294	-433.989421866834	73	44	0
663	138.982481216022	-416.042758961208	72	51	0
664	132.022722102585	-403.769230247475	57	63	1
665	128.528944041231	-398.096069339663	49	53	0
666	125.035175501485	-392.422905458137	67	50	1
667	118.07549734856	-380.149353003129	68	55	0
668	111.11586047482	-367.875788680278	63	56	0
669	100.662565384409	-349.929027824663	74	60	0
670	90.2093607767019	-331.982240254991	68	55	0
671	86.7157001639716	-326.309043705463	64	36	0
672	83.2220490728505	-320.635844183154	71	54	0
673	72.7689936730312	-302.689012076706	57	53	0
674	65.8096211223747	-290.415370602161	72	49	0
675	62.3160287563223	-284.742153258063	74	70	1
676	51.863154323597	-266.795267724432	65	50	0
677	44.9039040155476	-254.5215906417	69	43	0
678	41.9333155862987	-248.864061549306	66	52	0
679	35.4970686830929	-236.606074384414	60	61	0
680	29.0887109281612	-223.420861365274	67	64	1
681	23.1754829267738	-211.178562172689	65	51	0
682	17.2622903519659	-198.936254293658	68	49	0
683	11.3769881278859	-185.766722108237	67	66	1
684	5.98680399346631	-173.540107383393	54	52	2
685	-1.82301524054492	-154.74441956915	61	60	0
686	-7.18525892205071	-141.590571362525	55	66	0
687	-12.0245367515599	-128.45242864266	59	51	1
688	-16.8637826933991	-115.314279917628	56	49	1
689	-21.1800690713571	-102.191839094274	71	58	1
690	-25.4963267045678	-89.0693934103474	59	56	1
691	-27.9159074019408	-82.5003113960847	76	58	2
692	-32.2321211327217	-69.3778581535444	76	64	2
693	-36.5483061187551	-56.2554000522941	79	58	3
694	-40.8644623598084	-43.1329370914027	68	67	1
695	-47.6001019495889	-23.4413749529049	75	73	3
696	-52.4391022204654	-10.3031818168238	82	78	2
697	-54.3356745060883	-3.74980105645955	95	75	1
698	-60.5482664940646	15.9260657634586	57	58	1
699	-67.2837073410628	35.6176623394713	68	67	0
700	-71.5996607955312	48.7401598561555	53	58	1
701	-73.4961723322631	55.2935502128676	71	65	0
702	-77.8120834542206	68.4160547479987	56	60	0
703	-82.1279658308486	81.5385641418397	66	55	0
704	-84.5473486869014	88.1076815621927	58	50	0
705	-91.3104264475405	106.872104553506	69	58	2
706	-98.0734404120012	125.636539310217	69	72	0
707	-100.492770189478	132.205666636117	67	59	0
708	-104.808507782349	145.328201408498	66	54	0
709	-111.020612428547	165.004150104709	70	56	0
710	-112.917001826572	171.557560130954	54	60	0
711	-115.336278942472	178.126696753316	76	54	0
712	-122.071170695126	197.818389087915	61	39	0
713	-128.80599541252	217.510093180463	65	51	0
714	-133.121545370901	230.632659805007	64	62	0
715	-137.437066583312	243.755231288262	63	53	1
716	-142.275443739491	256.893536642194	62	43	0
717	-146.590905888123	270.016118385829	62	53	0
718	-150.906339290319	283.138704987243	55	45	0
719	-155.221743946197	296.261296445504	62	52	0
720	-159.537119855406	309.383892763406	65	54	1
721	-164.375343851279	322.522225720808	65	54	0
722	-168.690660696069	335.644832295366	80	54	0
723	-173.005948794249	348.767443730496	71	55	0
724	-177.321208145702	361.890060023405	64	48	0
725	-181.636438750313	375.012681175023	76	53	1
726	-185.951640608022	388.135307183489	65	60	0
727	-190.266813718772	401.257938050665	59	50	0
728	-195.104823916568	414.396309405565	67	42	0
729	-199.942802223843	427.534686765634	59	45	0
730	-204.257885950967	440.657333291136	62	63	0
731	-208.572940930957	453.779984674416	58	56	0
732	-212.887967163639	466.902640914544	54	53	0
733	-217.202964649012	480.025302013382	58	52	0
734	-221.517933387076	493.147967969999	74	48	0
735	-225.337930422043	505.327683757991	60	56	0
736	-227.261876205797	510.953935316764	65	43	0
737	-230.147784620582	519.393314457498	67	53	0
738	-233.995643352857	530.645823336206	69	48	0
739	-235.396713266964	536.256338472478	63	41	0
740	-235.752077910933	541.835372493602	67	59	1
741	-235.61250566825	546.47145025339	66	44	0
742	-235.005912608176	549.237356205471	62	51	1
743	-234.427234439238	551.076046676375	74	66	0
744	-233.87647084333	551.987521653064	67	46	0
745	-233.353621494258	551.971781128086	69	55	0
746	-233.353621494258	551.971781128086	63	52	0
747	-233.353621494258	551.971781128086	66	53	1
748	-233.353621494258	551.971781128086	62	57	1
749	-233.353621494258	551.971781128086	71	63	1
750	-233.353621494258	551.971781128086	69	58	0
751	-233.353621494258	551.971781128086	80	40	0
752	-233.325707466865	552.898996697739	72	59	1
753	-233.269879403641	554.753427838907	64	49	0
754	-233.214051329298	556.607858984731	75	47	1
755	-234.203920378874	558.493771223351	69	48	0
756	-236.762333540129	560.426906171255	66	47	0
757	-240.394356269098	561.464309688658	58	49	0
758	-243.559361852938	560.631543414667	75	47	0
759	-245.762422039057	556.985648726113	69	54	0
760	-246.947704241844	552.381055218168	65	53	0
761	-246.069505766034	546.786277950741	77	54	0
762	-243.650668615475	540.217059998773	67	66	0
763	-240.736887343868	532.704886645079	72	53	0
764	-237.328157179523	524.249758974649	70	49	1
765	-233.94732648402	514.867418723181	79	61	0
766	-230.622305820289	503.630650355481	84	55	2
767	-226.774409453035	492.378145296127	54	43	0
768	-222.43154436379	480.182689455338	72	41	0
769	-217.593703052262	467.044284460135	54	53	0
770	-213.278690960258	453.921623351052	59	37	0
771	-208.963650121121	440.798967098817	58	52	1
772	-204.125716281997	427.660578903742	60	50	0
773	-199.810616377217	414.537932908162	70	59	1
774	-195.523392262054	400.488076236099	69	48	0
775	-190.713268120075	386.422489301302	66	57	0
776	-186.398078316357	373.299858420156	58	42	0
777	-182.082859765738	360.177232398652	72	43	0
778	-177.244738563313	347.038877803832	71	58	1
779	-172.929460947984	333.916262038052	55	50	0
780	-168.61415458587	320.793651132844	69	63	0
781	-164.298819476971	307.671045085415	68	46	1
782	-159.983455621696	294.548443894833	58	44	1
783	-155.145181257918	281.41011690069	81	59	1
784	-150.334768656234	267.344580359757	67	65	0
785	-146.04720698169	253.294779277407	63	75	0
786	-141.73172291182	240.172198604792	67	62	0
787	-137.416210095631	227.049622786231	70	69	0
788	-133.100668533123	213.927051830105	50	54	0
789	-128.262206810643	200.788758438081	71	62	1
790	-123.423713198747	187.650471047498	60	50	0
791	-119.108082255698	174.527915748768	55	44	1
792	-114.792422566912	161.405365308747	73	70	0
793	-109.953836431669	148.26709472388	65	51	0
794	-105.638117679977	135.144554541446	70	51	1
795	-101.322370182374	122.022019218653	69	54	0
796	-96.4836915241904	108.883765436709	61	49	1
797	-92.1678849641467	95.7612403733656	58	53	0
798	-87.8520496584824	82.6387201696634	60	58	0
799	-83.5640631585848	68.5889892559499	68	56	0
800	-79.276045823819	54.5392632037401	81	55	1
801	-74.9601221953635	41.4167575743049	61	60	1
802	-70.6441698216368	28.2942568035796	67	60	1
803	-65.8052750658244	15.1560414228588	99	50	2
804	-60.9384763125563	2.94504761882126	83	55	0
805	-56.5945645356551	-9.25022191461176	81	58	1
806	-52.2784961255966	-22.3727021645755	91	77	0
807	-47.9623989706161	-35.495177554898	75	74	0
808	-43.6462730704225	-48.6176480855793	65	60	0
809	-39.3301184254233	-61.7401137566194	68	67	2
810	-35.0139350356767	-74.8625745689496	54	61	2
811	-30.6977229010663	-87.9850305207074	68	61	0
812	-26.3814820217667	-101.107481613755	62	54	1
813	-21.5422832712648	-114.245641778223	63	55	0
814	-16.7030526330345	-127.383795937523	75	60	0
815	-11.8637901070761	-140.521944091655	57	61	2
816	-7.02449569344753	-153.660086241551	86	53	0
817	-2.18516939232359	-166.798222386278	66	51	0
818	3.17712578421924	-179.952063371427	76	67	2
819	9.06239455536706	-193.121607201174	61	46	0
820	14.4526154545601	-205.348217357881	63	59	0
821	20.3658103423077	-217.590528947301	80	68	0
822	26.7741323836963	-230.775755396113	68	59	0
823	32.6874009620515	-243.018048887141	45	68	0
824	39.1236509542214	-255.276040088385	58	66	0
825	46.082886750577	-267.549726616591	66	60	0
826	53.0700089917518	-278.896185616031	63	51	1
827	60.0293257503654	-291.169848401099	66	59	2
828	66.9886837891536	-303.443499322049	64	50	0
829	73.9759234808153	-314.789922681637	60	58	1
830	80.9353624813957	-327.063549858518	54	64	0
831	87.8948427618598	-339.337165173143	71	50	0
832	94.8821999030188	-350.683552890085	72	46	0
833	101.841761144926	-362.957144460641	53	48	1
834	108.801363666251	-375.230724165216	55	45	0
835	115.788838256325	-386.577076240443	63	49	0
836	122.748521738453	-398.850632202812	58	61	1
837	129.708246499824	-411.124176300131	77	53	0
838	136.695838537882	-422.470492730848	76	74	0
839	144.178611658048	-434.759706545621	69	48	1
840	151.661428987049	-447.048906717449	69	48	0
841	158.64914117835	-458.395185787231	76	62	0
842	165.63689145504	-469.741452967748	74	48	1
843	172.596862024919	-482.014924119227	70	59	0
844	179.556873873633	-494.288383403793	58	63	0
845	186.516927000717	-506.561830822378	69	65	1
846	193.477021406463	-518.83526637312	54	59	3
847	200.464968490065	-530.181474157609	74	45	0
848	207.425143854227	-542.454885963351	59	41	0
849	214.385360496643	-554.728285904974	57	60	0
850	221.373425025144	-566.074458044022	59	48	0
851	228.361527638393	-577.420618291013	59	44	0
852	235.321864918515	-589.693982610479	67	69	1
853	242.282243476715	-601.967335060239	62	43	1
854	249.270463533758	-613.313459664583	68	52	0
855	256.258721675142	-624.65957237687	67	47	0
856	262.228832351801	-635.047099527903	68	55	0
857	267.180784019991	-644.476045499556	64	52	0
858	271.637559922994	-652.962091707624	58	42	0
859	276.094354206405	-661.448133016005	67	58	0
860	281.5971577827	-669.965522574261	69	52	0
861	287.595188830164	-679.425796629861	71	56	0
862	293.565457007615	-689.81327799242	54	46	0
863	300.058754183527	-700.216424903832	86	45	0
864	306.524296669231	-711.54677763395	78	56	0
865	312.989874533727	-722.877120129764	66	48	0
866	319.950706874894	-735.150340302847	77	59	0
867	326.911580492859	-747.423548608087	67	58	1
868	334.423282264383	-758.785198966041	58	62	0
869	341.935024826031	-770.146835653111	53	72	0
870	348.896022006229	-782.420006617904	74	58	0
871	355.857060462935	-794.693165713921	72	45	0
872	362.845914412814	-806.039096776396	76	65	0
873	369.807033823861	-818.312232124619	59	46	0
874	376.768194510951	-830.58535560593	65	58	1
875	383.757165899966	-841.931251019239	51	62	1
876	390.718407540815	-854.204350754619	69	49	0
877	397.679690457648	-866.477438616566	44	52	0
878	404.668779284693	-877.823298382573	68	50	1
879	411.630143154878	-890.096362500452	60	61	1
880	418.591548300581	-902.369414747693	69	67	1
881	425.580754564959	-913.71523886174	70	41	0
882	432.542240663548	-925.988267362118	67	61	0
883	439.008497339208	-937.318410607986	85	49	0
884	444.456487498945	-947.690014530905	61	62	0
885	449.381475290866	-958.045955322683	90	68	0
886	453.811210329121	-967.459018507041	59	61	0
887	456.699622226181	-975.897895967588	39	51	0
888	458.597484827798	-982.451029376127	57	55	0
889	460.000072116265	-988.061291033402	73	49	0
890	461.430414995877	-992.744335844181	72	52	1
891	463.962332172901	-995.604255694896	63	51	0
892	467.568072173104	-997.568265016191	62	58	3
893	471.229314019089	-997.677838637494	51	45	0
894	473.92773313669	-994.974454595707	63	68	0
895	475.084795852134	-991.296894739382	59	53	1
896	474.149723499431	-987.556723807007	62	49	2
897	472.19633648236	-982.858030278236	60	43	1
898	469.1968896006	-978.128029053099	65	61	0
899	465.674417877512	-973.382371809334	56	35	0
900	461.684426315129	-966.766624590382	63	41	0
901	457.199170067557	-959.208002288826	65	54	0
902	452.741683854547	-950.722158760764	58	58	0
903	447.265915141499	-941.277781885117	75	51	0
904	441.267144688463	-931.817740844563	87	49	2
905	435.296159134363	-921.430474769324	73	62	0
906	428.829938495241	-910.100325323641	69	52	0
907	422.363753233687	-898.770165639929	59	63	0
908	415.897603349702	-887.439995722845	74	42	0
909	408.385448773741	-876.078493866138	61	48	1
910	400.901100555551	-863.789762101136	54	58	1
911	393.939813646371	-851.516679414548	54	49	0
912	386.978568012884	-839.243584860116	78	50	1
913	379.494349480781	-826.95481399633	71	61	0
914	372.010175154312	-814.666029486805	70	50	0
915	365.049056277785	-802.392897610553	62	52	0
916	358.060203297588	-791.046970034018	70	58	1
917	351.099165375228	-778.773814409971	69	69	0
918	344.138168729434	-766.500646921806	65	46	0
919	337.177213360148	-754.227467562072	62	48	0
920	329.693295233999	-741.938605764881	52	53	1
921	322.209421314532	-729.649730319157	63	58	0
922	315.248592703894	-717.376513642259	74	53	1
923	308.260018583853	-706.030501184054	73	50	1
924	301.299270928954	-693.757260759361	77	54	0
925	294.33856455097	-681.484008468688	74	58	1
926	287.350107872393	-670.137960361317	53	41	1
927	280.389482450963	-657.864684325643	65	52	0
928	273.428898306622	-645.591396421194	49	45	0
929	266.440559070266	-634.245312668383	68	46	0
930	259.480055882887	-621.972001018003	55	69	0
931	252.519593972946	-609.698677501641	75	59	0
932	245.008385275607	-598.336877103895	88	59	0
933	237.525020348781	-586.047847066075	67	43	1
934	230.564683603123	-573.774486222304	58	64	2
935	223.576581959729	-562.42832945846	73	46	0
936	216.61632617173	-550.154944868758	68	50	0
937	209.656111661869	-537.881548413076	62	53	1
938	202.668127463316	-526.535356005654	71	54	0
939	195.707993911754	-514.261935805902	76	60	0
940	188.747901638737	-501.988503738306	70	54	0
941	181.760034885607	-490.642275685444	82	53	0
942	174.800023571646	-478.368819874711	56	47	0
943	167.840053536231	-466.095352197066	66	54	0
944	160.85230422928	-454.749088501558	75	41	0
945	153.892415153445	-442.475597079843	56	37	0
946	146.932567356504	-430.202093792148	65	56	1
947	139.944935496664	-418.855794453993	78	58	0
948	132.98516865971	-406.58226742316	76	45	1
949	126.025443102	-394.308728527278	64	49	1
950	119.037928689911	-382.962393543683	54	58	0
951	112.07828409283	-370.688830904663	57	48	0
952	105.118680775282	-358.415256399661	57	60	0
953	98.1312838117592	-347.068885774352	73	73	0
954	91.1717614552472	-334.795287528075	62	52	0
955	84.2122803785605	-322.521677414887	56	60	0
956	77.2250008645351	-311.175271147862	69	60	2
957	70.2656007492915	-298.901637293398	57	56	0
958	63.3062419143389	-286.627991572022	72	63	0
959	56.8698726134608	-274.370038216934	71	45	0
960	50.4335416649701	-262.112074647099	58	56	1
961	43.4464562592912	-250.765610706061	62	51	0
962	37.0102019921178	-238.507625906728	68	55	0
963	31.0969285888714	-226.265338307247	59	54	1
964	24.6607495631324	-214.007333874702	61	51	1
965	18.7754016813124	-200.837812541053	62	53	0
966	13.3851754077477	-188.611207761802	76	51	0
967	7.47204508580035	-176.368885421194	68	49	0
968	1.58680741314311	-163.199338784441	61	51	1
969	-3.77545867720619	-150.045495209284	51	69	0
970	-8.61475790414261	-136.907356693409	74	44	0
971	-13.4818860417581	-124.696427775547	65	44	1
972	-18.348984598415	-112.485492845997	66	48	0
973	-22.6652631335892	-99.3630504012108	59	59	0
974	-26.9815129238414	-86.2406030986458	60	44	2
975	-31.297733969579	-73.1181509355083	78	60	0
976	-35.6139262706274	-59.9956939127296	70	55	1
977	-40.4530108809704	-46.8575157755986	64	53	1
978	-44.7691441212664	-33.7350484924391	80	66	3
979	-49.085248616524	-20.612576351501	75	72	2
980	-53.401324366685	-7.49009935092181	75	65	0
981	-57.7173713719822	5.63238250929862	86	66	4
982	-62.0333896321827	18.7548692282289	86	48	0
983	-66.3493791471701	31.8773608068004	77	77	0
984	-71.1882499720086	45.0155773516744	70	62	2
985	-75.504180425487	58.1380791878328	60	54	0
986	-79.8200821332284	71.2605858864263	63	42	3
987	-84.1359550956404	84.383097441867	55	53	0
988	-88.4517993126065	97.5056138569489	76	40	0
989	-92.7676147840684	110.628135130741	64	66	0
990	-97.0834015097935	123.750661264174	71	45	0
991	-101.399159489665	136.873192257248	61	56	3
992	-105.714888724091	149.995728106238	71	57	2
993	-110.553485126758	163.133993854746	68	54	1
994	-114.86915529822	176.256539965048	66	41	0
995	-119.184796723886	189.379090933129	70	43	0
996	-123.500409403408	202.50164675992	71	50	0
997	-127.815993336961	215.624207447283	69	49	0
998	-132.13154852431	228.746772991493	60	56	1
999	-136.447074965457	241.869343394414	65	48	0
1000	-140.762572660344	254.991918656975	75	48	1
1001	-145.078041609027	268.114498778246	55	40	2
1002	-149.916363584111	281.252813727595	64	58	1
1003	-154.231773468782	294.375404107384	52	45	0
1004	-158.54715460696	307.497999344952	69	49	0
1005	-163.385384057125	320.636331098154	74	61	1
1006	-168.223581617174	333.77466885373	55	45	0
1007	-172.538873373182	346.897279750556	68	64	0
1008	-176.854136382288	360.019895502366	65	60	0
1009	-181.169370644551	373.142516114749	59	64	0
1010	-185.484576160088	386.26514158491	66	44	0
1011	-189.799752928666	399.38777191285	64	57	0
1012	-194.114900950226	412.510407098569	65	54	0
1013	-198.952884711791	425.648783254437	53	62	1
1014	-203.267973667884	438.771428698674	62	46	0
1015	-207.583033876959	451.894079000689	62	56	0
1016	-211.898065338726	465.016734161414	50	47	0
1017	-216.213068053068	478.139394180849	70	44	0
1018	-220.528042020043	491.262059057131	58	49	0
1019	-224.348043830425	503.44177388493	60	38	0
1020	-228.223847045563	513.767061457969	67	57	0
1021	-231.604690901586	523.149397064932	69	54	0
1022	-233.967729389668	531.573038881645	69	66	0
1023	-235.285055991844	539.965200658888	67	61	1
1024	-235.66833457374	544.61701914575	71	41	0
1025	-235.61250566825	546.47145025339	59	55	0
1026	-234.977998254413	550.16457176581	53	49	0
1027	-233.848556704412	552.914737219922	63	61	1
1028	-233.269879403641	554.753427838907	66	53	0
1029	-233.214051329298	556.607858984731	83	58	0
1030	-233.681071811821	558.478030649014	65	50	0
1031	-235.193788520584	560.379683704115	61	66	0
1032	-237.780115158181	561.385603696108	72	52	0
1033	-240.945120214485	560.552835525014	64	57	0
1034	-244.138042960607	558.792854101397	64	51	1
1035	-246.34110445925	555.146959695034	71	46	0
1036	-246.508605351788	549.58366655279	69	48	0
1037	-245.107555153896	543.973147485405	54	51	0
1038	-242.688714698539	537.403930135071	80	51	0
1039	-239.774929553911	529.891757500358	62	61	0
1040	-236.366194948379	521.43663066905	62	64	0
1041	-232.490418887464	511.111335380003	61	47	0
1042	-228.670447846642	498.931612872519	66	59	0
1043	-224.850453060586	486.751894203946	47	44	0
1044	-221.030434529006	474.572179373354	64	54	2
1045	-214.324413177965	453.95309930481	49	73	0
1046	-207.095457966905	433.318293820135	61	50	0
1047	-204.676487269637	426.749100169167	35	48	0
1048	-202.257508599781	420.179908021353	59	66	0
1049	-197.970299175242	406.130048650317	58	50	0
1050	-193.683058914088	392.080194135197	54	55	0
1051	-189.367884797277	378.957560013048	61	51	0
1052	-182.633633499849	359.265750897117	57	52	1
1053	-177.795512714656	346.127395694144	71	57	0
1054	-175.899315164774	339.573953539133	72	50	0
1055	-171.584024489566	326.45133939106	67	61	0
1056	-164.849595211796	306.759561350569	68	47	0
1057	-160.534231884405	293.636959618889	79	70	1
1058	-158.115098897484	287.067795068026	60	46	0
1059	-153.304703344358	273.002254922874	56	58	1
1060	-146.597984824679	252.383293251507	74	51	0
1061	-142.28250128252	239.260712035932	85	57	0
1062	-139.863304933591	232.691558885388	55	46	0
1063	-135.024888318265	219.553257088177	73	57	0
1064	-130.709330554004	206.430688830093	62	47	0
1065	-126.393744043424	193.308125430718	77	59	0
1066	-121.55523490411	180.169840436429	65	66	0
1067	-117.239589330449	167.047287296504	78	57	1
1068	-112.923915010761	153.924739013426	61	51	0
1069	-108.085313348449	140.786470823921	75	63	0
1070	-103.76957996597	127.663932801224	64	61	1
1071	-99.4538178379298	114.541399636306	74	66	0
1072	-95.1659072879702	100.491655769758	69	54	1
1073	-90.8779659030261	86.4419167609885	80	52	3
1074	-86.0392087746877	73.3036761693656	58	70	2
1075	-81.7233280065702	60.1811629813164	63	66	2
1076	-75.5109082593699	40.5052626254037	71	55	1
1077	-71.194956413703	27.38276131358	66	63	1
1078	-66.3560620751232	14.2445453256369	67	63	0
1079	-61.5171358482912	1.10633534193039	79	74	1
1080	-57.1732234501978	-11.0889347400516	79	55	1
1081	-52.829284390551	-23.2841999577358	70	70	1
1082	-50.4097801574972	-29.8532972950488	74	70	4
1083	-45.5707477755495	-42.9914874657989	78	85	2
1084	-38.8350623672595	-62.6830454310402	70	52	2
1085	-34.5188763631159	-75.8055057032034	74	60	0
1086	-30.2305263089947	-89.8551766974851	53	50	1
1087	-25.9421454211697	-103.904842831194	76	52	0
1088	-23.5225475135958	-110.473923364654	68	58	0
1089	-19.206258031074	-123.596366360784	71	46	0
1090	-11.9473710036837	-143.30359085463	67	68	0
1091	-4.13761881209211	-162.09929800313	60	61	0
1092	-1.69009185710456	-167.741149432957	75	62	1
1093	3.67220615898259	-180.894989755936	60	66	1
1094	11.9771885992959	-200.633591470309	62	38	0
1095	17.8903692991007	-212.875906679779	74	50	0
1096	20.8608992318041	-218.53345321957	73	60	0
1097	23.8035854254267	-225.118213205598	68	46	0
1098	29.7168369779829	-237.360511043109	73	63	0
1099	36.1530692690285	-249.618506957777	54	55	0
1100	42.5893399124034	-261.876492659561	60	57	0
1101	52.5192149108043	-279.807696598582	75	51	2
1102	59.4785318031791	-292.081360252574	62	49	0
1103	66.4378899756121	-304.355012040585	70	48	0
1104	73.3972894282197	-316.62865196541	64	45	0
1105	76.8909244752722	-322.30185962934	72	57	0
1106	83.8503850486013	-334.575481748208	64	62	0
1107	94.3035711519187	-352.522284817882	73	68	0
1108	105.279807471146	-370.484759417363	63	54	1
1109	112.762394228252	-382.774030530825	58	60	0
1110	116.256138555822	-388.447204665281	71	50	2
1111	119.749892404885	-394.120375827886	77	50	0
1112	126.737428667489	-405.466709231958	54	53	0
1113	137.190978585975	-423.413402849808	69	51	0
1114	144.150787370396	-435.686922357418	78	57	0
1115	147.644618986	-441.360069752671	58	59	0
1116	158.098349867272	-459.306709937751	55	52	0
1117	165.058280890284	-471.580193836242	66	62	2
1118	168.552171229385	-477.253323410638	48	53	0
1119	175.539980471658	-488.599573641084	60	62	2
1120	185.993951037526	-506.546142573468	54	68	0
1121	192.954043978709	-518.81957898289	77	44	0
1122	196.448012083361	-524.492684789933	54	53	2
1123	203.408166143112	-536.76610339433	56	53	0
1124	210.368361481116	-549.039510130882	70	68	1
1125	220.822635243181	-566.985990020446	53	49	1
1126	231.276999484515	-584.932443192229	57	58	0
1127	234.771075512806	-590.605516327545	70	59	1
1128	238.265161062009	-596.278586489148	60	45	1
1129	248.71967450378	-614.22499512136	73	48	0
1130	259.174278424121	-632.171377035789	78	66	0
1131	262.668432216276	-637.844426401891	70	44	0
1132	266.134799190448	-644.444688803516	69	44	2
1133	276.58955470589	-662.391026193276	70	57	0
1134	283.577970211569	-673.737092253752	72	56	0
1135	290.538633051561	-686.010362470523	58	51	0
1136	297.499337168585	-698.283620819449	66	54	1
1137	304.487870116252	-709.629651231691	67	52	1
1138	314.970740944264	-726.648674558848	72	52	0
1139	318.465050262166	-732.321676387452	65	60	0
1140	322.454589218891	-738.937562854029	69	53	0
1141	329.415476550988	-751.210766913369	49	53	0
1142	335.881178916781	-762.54107319098	71	48	0
1143	342.84214573988	-774.814254361205	63	51	0
1144	353.297561555635	-792.76039579045	49	37	0
1145	360.286405550549	-804.106331127696	58	46	0
1146	367.247514443472	-816.379470743239	66	63	0
1147	374.208664612612	-828.65259849187	69	52	0
1148	381.197626046662	-839.99849817995	63	53	0
1149	388.186625563598	-851.344385976903	64	64	0
1150	395.670914922026	-863.633140593767	53	55	0
1151	406.649803556153	-881.594808264636	62	53	0
1152	413.611179675907	-893.867868994363	60	48	0
1153	417.078002323688	-900.46800303366	79	48	0
1154	423.516416739323	-912.725386960432	66	57	0
1155	429.954869502515	-924.982760673389	74	66	0
1156	433.449502574513	-930.655664474703	66	48	0
1157	440.411040867155	-942.928679444827	70	61	1
1158	449.325966578326	-959.900387918577	62	49	1
1159	456.204343014513	-974.955024693161	53	57	1
1160	459.092765516951	-983.393900350668	62	70	0
1161	460.55085723754	-987.14972921554	60	64	0
1162	463.055019199033	-990.936865963973	67	52	1
1163	467.100538085389	-995.698178752325	70	47	0
1164	470.210994473309	-996.71931587439	66	50	0
1165	472.881664692075	-994.943148799241	67	58	0
1166	473.98323071067	-993.120021904819	57	74	0
1167	474.589510758757	-990.354025653563	88	60	0
1168	474.20522111794	-985.702291097492	55	45	1
1169	471.701053093304	-981.915160834789	71	62	0
1170	468.673857396061	-978.112375590019	57	47	0
1171	465.674417877512	-973.382371809334	61	48	0
1172	462.179705623304	-967.70949524641	65	37	0
1173	460.170837753569	-964.865228587762	72	56	1
1174	455.685586263193	-957.306604648009	71	68	0
1175	448.723980069568	-945.03361525014	58	46	1
1176	443.248227899487	-935.589233031496	57	58	1
1177	440.248847883777	-930.859210684896	80	52	1
1178	437.277231911197	-925.201969861984	71	56	0
1179	427.839409139298	-908.214575841092	79	41	0
1180	417.355620263435	-891.195840472355	64	53	0
1181	413.3380218526	-885.507262467407	69	52	0
1182	409.871218314976	-878.907125080936	66	52	0
1183	398.920090377447	-860.01824933663	83	28	0
1184	391.43579906458	-847.729500291869	75	59	0
1185	387.941293677781	-842.056560481898	65	50	0
1186	376.962591735239	-824.094842270017	70	39	0
1187	366.011758100591	-805.20587852411	62	65	0
1188	362.545097455266	-798.605700890534	55	50	0
1189	359.05067277723	-792.932736463845	75	55	1
1190	348.595233412168	-774.98660919629	66	47	0
1191	341.634250480565	-762.713437459432	68	61	0
1192	338.139884522534	-757.040455207229	54	51	0
1193	327.684626109025	-739.094274501316	72	56	0
1194	317.22945817135	-721.148067075759	62	42	0
1195	313.735160454526	-715.475064027123	80	45	0
1196	306.251381298585	-703.186159473844	57	61	0
1197	295.301188933547	-684.297006452456	70	45	1
1198	288.34051610966	-672.023743976839	61	43	1
1199	281.352091618406	-660.677685676143	65	52	1
1200	274.391499751073	-648.404399454594	47	44	0
1201	267.430949161178	-636.131101365201	55	58	1
1202	260.442642112495	-624.785007418133	74	59	1
1203	253.482172479387	-612.51168558374	68	45	1
1204	246.521744123951	-600.238351883367	77	49	1
1205	239.533554518654	-588.892222289927	62	54	0
1206	232.573207120702	-576.618864842691	60	54	0
1207	225.612901000597	-564.345495530404	62	57	1
1208	218.624828839558	-552.999330291525	65	53	0
1209	211.664603677404	-540.725937234238	60	56	0
1210	204.704419793736	-528.452532308176	83	55	1
1211	197.744277188147	-516.179115517065	64	58	0
1212	190.784175860928	-503.90568685811	77	52	0
1213	183.796300505288	-492.559462220408	66	57	0
1214	176.80846323492	-481.213225693442	81	59	1
1215	169.325511080853	-468.924071096815	68	54	0
1216	161.842603135563	-456.634902856313	68	62	1
1217	154.854886017391	-445.288628965616	64	50	1
1218	147.895030496933	-433.015127361752	68	50	0
1219	140.935216255719	-420.741613889113	66	51	0
1220	133.947616584599	-409.395304358564	62	56	0
1221	126.987883303547	-397.12176714465	60	57	0
1222	120.028191301622	-384.848218064755	69	59	0
1223	113.040709078836	-373.501872888766	56	58	0
1224	106.081098037481	-361.228300065733	63	64	0
1225	99.1215282758931	-348.954715377651	76	58	0
1226	92.1341635019635	-337.608334560879	54	60	1
1227	85.6976290390012	-325.350426807068	60	49	0
1228	79.2611329278443	-313.092508842237	79	51	0
1229	72.3017237582244	-300.818878394552	74	35	0
1230	65.3423558685463	-288.545236081816	62	51	0
1231	58.3551852019737	-277.198797589168	55	59	0
1232	51.3958982746699	-264.925131534226	61	61	1
1233	44.4366526273661	-252.651453615166	69	55	0
1234	37.9725437223678	-241.320686040446	75	47	0
1235	31.5363204206224	-229.062692590058	70	51	0
1236	25.1279871821171	-215.877473292872	70	39	2
1237	19.2147818819503	-203.635168304667	64	49	0
1238	13.301612008072	-191.392854630016	61	53	0
1239	7.41633339971304	-178.223316653632	58	43	1
1240	2.02617106598336	-165.996696622111	80	54	0
1241	-2.84102491417434	-153.785780918784	68	41	0
1242	-7.68033190444112	-140.647643601522	69	49	0
1243	-12.5196070069796	-127.509500280954	60	52	0
1244	-17.3588502219645	-114.371350954287	69	65	0
1245	-21.6751339855837	-101.248909590766	66	53	0
1246	-25.9913890046882	-88.1264633666724	61	59	0
1247	-30.8305397004588	-74.9882972352207	66	65	0
1248	-35.146735659102	-61.8658407526091	75	64	0
1249	-39.4629028725903	-48.7433794103563	79	60	2
1250	-43.7790413414477	-35.6209132084623	80	60	1
1251	-48.0951510653831	-22.4984421469271	84	60	2
1252	-52.9341486093472	-9.36024840734899	85	68	3
1253	-57.2501992721809	3.76223291177303	78	77	3
1254	-61.5662211898016	16.8847190914676	74	61	1
1255	-65.8822143622674	30.0072101317346	80	79	0
1256	-70.1981787895202	43.1297060288489	77	67	1
1257	-74.5141144715599	56.2522067856044	65	42	0
1258	-78.8300214081537	69.3747124029323	60	45	2
1259	-83.1458995993016	82.4972228789702	67	48	0
1260	-87.461749044829	95.6197382127866	61	56	1
1261	-92.3004721690668	108.757981158793	68	48	0
1262	-96.6162625523284	121.880506752059	59	52	0
1263	-100.932024190144	135.003037203103	66	45	0
1264	-105.247757082107	148.125572515652	64	53	0
1265	-109.563461228216	161.24811268691	69	57	1
1266	-113.879136628471	174.370657715015	62	43	1
1267	-118.194783282874	187.49320760183	76	52	0
1268	-122.510401191248	200.615762350149	69	43	1
1269	-126.825990353536	213.738321954384	64	57	1
1270	-131.664439052518	226.876614104025	76	58	0
1271	-135.97996915126	239.999183969572	56	55	0
1272	-140.32336187968	252.194543121383	66	56	1
1273	-144.666727945558	264.389907137491	70	47	0
1274	-148.982173892146	277.512491577305	81	65	0
1275	-153.820471741259	290.650811335072	53	59	1
1276	-158.135858623602	303.773406034335	51	48	0
1277	-162.451216759684	316.896005592309	63	64	0
1278	-166.76654614904	330.018610008992	66	61	0
1279	-171.081846791669	343.141219283454	75	47	0
1280	-175.919991479896	356.279566642828	50	58	2
1281	-180.235233057931	369.402186174877	65	65	0
1282	-184.55044588889	382.524810565636	60	59	1
1283	-188.865629973065	395.647439816035	63	51	1
1284	-193.180785310338	408.770073922351	57	53	0
1285	-198.018776835641	421.90844888147	56	60	1
1286	-202.333873107447	435.031093247235	69	43	2
1287	-206.648940632178	448.153742470779	56	57	0
1288	-211.486839630292	461.292134230956	63	39	1
1289	-215.801848089206	474.414793711156	62	57	0
1290	-220.116827800812	487.537458050065	66	58	1
1291	-224.431778765051	500.660127245821	60	46	0
1292	-228.251759616658	512.839845913462	62	48	2
1293	-231.604690901586	523.149397064932	57	64	0
1294	-233.967729389668	531.573038881645	66	55	0
1295	-235.340884634992	538.110769564286	60	51	0
1296	-235.696249022323	543.689803593792	51	50	0
1297	-235.556676751585	548.325881366618	79	57	0
1298	-235.445018884668	552.03474360425	69	54	0
1299	-235.856209871883	555.759346629493	78	46	1
1300	-237.863860320125	558.603957009502	72	51	0
1301	-240.97303593799	559.625619973987	65	45	0
1302	-244.138042960607	558.792854101397	65	64	0
1303	-246.31318763399	556.074175223708	67	41	1
1304	-246.947704241844	552.381055218168	58	64	1
1305	-246.041589077562	547.713493470103	76	54	2
1306	-244.117686947866	542.087232782505	63	52	0
1307	-241.698843765538	535.518016030081	72	49	0
1308	-238.26220319781	527.990103044547	56	65	1
1309	-234.881377984304	518.607761953026	68	53	0
1310	-231.528450047073	508.298208273947	63	52	1
1311	-227.652648704359	497.972917786799	55	45	0
1312	-223.804738697887	486.720415608957	51	55	0
1313	-219.46185860777	474.524963014759	64	57	0
1314	-215.146861147194	461.402299746871	53	44	0
1315	-210.83183493925	448.279641336761	70	49	0
1316	-205.993916628184	435.141250749119	57	45	0
1317	-201.678831354715	422.018602594733	60	64	1
1318	-197.391622339434	407.968743762001	54	53	0
1319	-192.581514194026	393.903154432774	60	46	0
1320	-187.743469155452	380.764786642976	55	57	1
1321	-183.428263664828	367.642159003764	60	66	0
1322	-179.113029427361	354.519536222331	56	53	0
1323	-174.302791311289	340.453969688155	65	50	0
1324	-170.015395368275	326.404141619802	82	60	0
1325	-165.700071232743	313.281533954665	57	67	1
1326	-160.861838832381	300.143199763261	60	70	2
1327	-156.54645563243	287.020602355711	57	42	0
1328	-152.231043686275	273.89800980594	54	54	1
1329	-147.392718760937	260.759692418389	58	57	0
1330	-143.077247750713	247.637110127136	68	57	1
1331	-138.761747994053	234.514532696456	77	44	0
1332	-133.923330544145	221.376232109964	61	63	0
1333	-129.607771723939	208.253664935939	52	57	0
1334	-125.320071789843	194.203887062147	77	74	0
1335	-121.032341020298	180.154114047065	78	41	0
1336	-116.716693875671	167.031561447307	59	49	0
1337	-111.878120958048	153.89328846056	61	58	1
1338	-107.562414750399	140.77074611932	70	39	0
1339	-103.246679796779	127.648208638653	58	58	0
1340	-98.4080143562169	114.509952454828	63	54	0
1341	-94.0922203401569	101.387425231747	73	54	0
1342	-89.7763975786511	88.2649028692394	74	58	0
1343	-85.4605460715247	75.1423853626475	79	65	0
1344	-81.1446658188943	62.019872716628	68	69	1
1345	-76.3058472228004	48.8816441390663	56	61	0
1346	-71.9899079082534	35.7591417524964	59	57	0
1347	-67.6739398484933	22.6366442237049	67	70	1
1348	-62.8350287310896	9.49843245185912	81	64	1
1349	-58.519001609995	-3.62405481562018	67	55	1
1350	-54.202945743571	-16.7465372262523	73	59	0
1351	-49.3639421053813	-29.8847321942449	84	68	2
1352	-45.0478271779139	-43.0072043426335	69	63	0
1353	-40.7316835054662	-56.1296716351062	66	55	2
1354	-35.892587347189	-69.267849794589	82	66	1
1355	-31.0534593011835	-82.4060219526291	64	49	0
1356	-26.7372262521531	-95.5284735830501	68	59	1
1357	-22.4209644586081	-108.650920351967	68	53	2
1358	-17.5817438932136	-121.789075706154	50	53	0
1359	-13.2654230394401	-134.911512215622	65	52	1
1360	-8.42614027077798	-148.049656162038	56	49	1
1361	-3.03603263606783	-160.276290134527	68	46	0
1362	1.83117140782997	-172.487205862999	63	50	0
1363	7.19348676700611	-185.641041539609	60	58	0
1364	12.5558371588704	-198.794869940728	62	65	0
1365	17.9182225830154	-211.948691066355	64	56	0
1366	23.8314373342437	-224.190997583792	59	55	1
1367	30.2676312496187	-236.449002907611	64	50	0
1368	36.7038635174977	-248.706998018548	69	56	0
1369	46.6336808545748	-266.638216438703	54	39	1
1370	53.5929577974603	-278.911890232004	53	61	0
1371	57.0586896218592	-285.512330516241	60	58	0
1372	64.0180292843725	-297.785986516625	68	57	2
1373	74.4710363075719	-315.732840422541	57	51	3
1374	81.4304783710977	-328.006466754712	77	49	1
1375	84.9241338140564	-333.679667613469	65	59	0
1376	91.9114732652088	-345.026060416363	61	54	0
1377	98.8710161306662	-357.299657066353	72	58	0
1378	105.830600275891	-369.573241852224	64	52	0
1379	112.818057176075	-380.919599012472	71	47	1
1380	119.777722281986	-393.193160056137	61	67	0
1381	126.737428667489	-405.466709231958	72	52	0
1382	133.725003015599	-416.813030750491	71	64	0
1383	140.684790361265	-429.086556184106	65	47	0
1384	147.644618986	-441.360069752671	54	46	0
1385	155.155280321953	-452.7220477378	61	58	0
1386	162.638162376767	-465.011227895506	67	61	0
1387	169.598116169218	-477.284704138525	66	44	1
1388	179.52905768255	-495.215599273331	66	53	0
1389	185.966136332951	-507.47335845232	73	46	0
1390	189.460085395433	-513.146470203996	71	43	0
1391	196.448012083361	-524.492684789933	74	52	2
1392	203.408166143112	-536.76610339433	66	63	2
1393	210.368361481116	-549.039510130882	81	52	1
1394	217.87938800035	-560.401373459958	71	44	1
1395	225.390455311048	-571.763223118149	75	50	0
1396	235.84485079936	-589.709664787166	75	60	0
1397	242.805230822065	-601.983016380109	65	54	0
1398	249.765652122558	-614.256356107071	61	54	0
1399	256.726114700607	-626.52968396619	64	66	0
1400	260.220260324539	-632.202735447325	75	54	1
1401	267.208580135659	-643.548829489388	64	56	3
1402	274.169143510226	-655.82212766353	61	44	0
1403	281.129748162115	-668.095413972624	56	51	0
1404	288.118185415748	-679.441472369246	55	52	0
1405	295.106660753081	-690.787518871948	63	64	1
1406	302.067386040231	-703.060769557022	92	53	1
1407	309.028152604646	-715.33400837332	68	51	0
1408	316.016745383386	-726.680019232444	63	52	1
1409	322.977592903248	-738.953234300949	78	55	0
1410	333.432832049322	-756.899426595308	70	57	0
1411	340.421561310359	-768.245395861566	64	53	0
1412	347.382550901151	-780.518569377251	71	53	0
1413	354.343581768568	-792.791731025092	65	46	0
1414	357.838000358723	-798.464699319564	75	53	1
1415	364.276080093521	-810.722176862881	55	65	0
1416	370.714198176691	-822.979644187726	67	64	0
1417	377.703140569269	-834.325549821369	63	61	0
1418	385.215137461666	-845.687107347883	50	73	0
1419	392.699407770357	-857.975867414847	52	56	0
1420	399.660702936875	-870.248951891437	78	60	0
1421	406.649803556153	-881.594808264636	72	54	0
1422	413.611179675907	-893.867868994363	55	59	0
1423	424.039441155735	-912.74104596395	72	56	0
1424	431.000921263127	-925.014077027328	65	50	1
1425	433.972529130813	-930.671322252601	60	48	1
1426	439.943525899318	-941.058589891531	63	53	0
1427	445.914552601287	-951.445848809555	63	50	0
1428	450.839548689662	-961.801787794568	53	67	0
1429	454.774012927141	-970.271977900527	59	62	1
1430	457.717933735577	-976.85642202571	52	50	0
1431	459.120517571107	-982.466684043407	67	63	0
1432	460.990635769092	-989.947032559663	66	56	1
1433	462.420980467345	-994.630077010952	62	59	0
1434	463.962332172901	-995.604255694896	64	39	0
1435	468.146606731112	-995.7294859346	58	66	1
1436	470.789527814894	-994.880536455661	62	59	0
1437	471.863345483318	-993.984626416117	78	55	0
1438	473.020409763558	-990.307067082264	59	59	1
1439	472.113088694983	-985.63967932947	64	49	1
1440	468.150825192395	-978.096722063608	58	50	0
1441	465.179137095285	-972.439501576126	71	55	1
1442	462.674985158374	-968.652365841903	64	44	2
1443	458.189725055126	-961.093744630925	61	71	0
1444	450.70507643756	-948.805103806779	72	66	1
1445	442.229929736874	-934.630703359842	68	51	0
1446	436.258937596343	-924.243438728154	75	60	1
1447	433.259573673422	-919.513411284424	65	41	0
1448	426.793361408985	-908.183258669451	70	59	1
1449	420.327184522059	-896.853095822036	64	48	0
1450	416.832598427136	-891.180180630647	68	55	0
1451	409.348197943822	-878.891464317217	70	51	0
1452	398.397072259744	-860.002587223426	57	47	1
1453	391.43579906458	-847.729500291869	73	44	0
1454	387.941293677781	-842.056560481898	73	43	2
1455	380.98008159746	-829.783455742523	49	56	1
1456	370.552227134467	-810.910168285482	64	56	1
1457	363.591119043296	-798.637033880688	68	38	0
1458	359.573682894348	-792.948403419927	75	49	0
1459	352.089628730144	-780.659582533874	75	66	0
1460	341.662029625499	-761.786221320741	68	56	0
1461	334.701089568436	-749.513037726283	74	55	0
1462	331.206744247465	-743.840049541555	64	57	0
1463	324.245865306351	-731.566848141141	71	52	0
1464	313.267730867257	-713.604959242977	64	54	1
1465	302.289691187441	-695.6430409858	73	54	1
1466	298.823224253487	-689.042809135281	82	60	0
1467	295.328978684731	-683.369790389203	65	37	1
1468	288.34051610966	-672.023743976839	66	57	1
1469	277.885687396629	-654.077436030842	54	49	0
1470	270.925116966886	-641.804143880494	62	49	0
1471	267.430949161178	-636.131101365201	69	65	0
1472	256.976301403309	-618.184739982709	75	59	0
1473	246.521744123951	-600.238351883367	66	51	0
1474	239.561357046245	-587.965006313287	56	54	0
1475	236.095080650877	-581.364721095189	73	59	1
1476	232.601011246385	-575.691648879088	69	53	0
1477	222.146666681045	-557.74519844912	62	67	0
1478	215.186423276959	-545.471811341122	63	39	0
1479	208.226221151126	-533.19841236528	50	50	0
1480	201.266060303606	-520.925001524389	72	47	0
1481	194.278127820755	-509.578794720583	70	48	0
1482	187.290233422536	-498.23257602565	76	46	0
1483	183.796300505288	-492.559462220408	49	57	0
1484	172.819404438662	-474.597197216004	73	56	0
1485	165.336475976626	-462.308035343885	66	50	0
1486	161.842603135563	-456.634902856313	70	52	2
1487	151.388864454872	-438.68827173207	68	43	0
1488	140.935216255719	-420.741613889113	56	51	1
1489	133.975443293341	-408.46808855515	81	49	1
1490	130.509486046911	-401.867713536136	55	55	0
1491	123.54977580253	-389.594170404598	65	50	0
1492	113.096372082364	-371.647441346198	53	40	0
1493	109.602646848594	-365.974264311604	65	53	1
1494	106.108931136085	-360.301084307954	76	52	0
1495	95.6556766226422	-342.354310711846	71	53	2
1496	85.2025125919026	-324.407510404475	66	53	1
1497	78.2152271810337	-313.061105833389	59	39	1
1498	74.721598758013	-307.387899089605	76	50	0
1499	67.7622123584151	-295.114260989241	61	61	0
1500	60.8028672388173	-282.840611022897	72	51	1
1501	54.3665112022427	-270.582653730176	72	54	1
1502	44.4366526273661	-252.651453615166	66	57	1
1503	38.000392459915	-240.393470386975	53	56	0
1504	35.0576732059708	-233.808720570989	69	44	0
1505	28.6214705787133	-221.550722426735	54	45	1
1506	19.2426349705784	-202.707952674478	78	51	1
1507	13.8802590632695	-189.55413292814	51	68	1
1508	11.4605529164546	-182.985075240955	64	66	1
1509	8.49006256728899	-177.327521525323	58	48	0
1510	0.157290316012222	-158.516127355397	59	46	0
1511	-7.62461307784542	-138.793212393299	58	58	1
1512	-12.4638858708204	-125.655069076456	53	49	2
1513	-16.7801978636999	-112.532633115537	73	49	0
1514	-21.0964811120648	-99.4101922940463	63	52	2
1515	-25.9356613861746	-86.2720321724191	72	55	0
1516	-30.7748097723816	-73.133866045624	60	57	1
1517	-33.1943720073905	-66.5647807288915	61	67	2
1518	-35.0910036445712	-60.0114095639437	63	50	1
1519	-41.3037804209744	-40.3355739368126	89	60	2
1520	-48.0394127916079	-20.6440109638497	93	68	3
1521	-52.8784080259502	-7.50581722892821	89	47	2
1522	-57.1944566023303	5.61666409112513	64	55	2
1523	-61.5104764335556	18.7391502661631	68	63	1
1524	-65.8264675195096	31.8616413054988	69	67	0
1525	-70.1424298601924	44.9841372026131	56	60	0
1526	-72.5618548867642	51.5532471211627	50	50	0
1527	-76.8777733240277	64.6757505778223	67	49	0
1528	-83.6130497535341	84.3673757128417	60	54	0
1529	-87.9288955417578	97.4898915868253	70	52	0
1530	-92.2447125842446	110.612412318587	70	59	1
1531	-96.5605008809944	123.734937910922	75	51	0
1532	-98.4569343279582	130.2883407427	69	57	0
1533	-102.77268029179	143.410873350687	83	56	1
1534	-109.507693297346	163.102543841116	70	47	2
1535	-114.346260955208	176.240814385936	73	58	0
1536	-119.212683000369	188.451875360683	64	66	0
1537	-124.079075463174	200.662942347117	52	42	0
1538	-128.917549762991	213.801230905578	57	33	0
1539	-134.278880450933	226.955253470689	59	62	0
1540	-139.117289399495	240.093554643914	46	60	0
1541	-143.432781325362	253.216132612899	61	56	0
1542	-147.748244504794	266.338715441525	57	51	1
1543	-151.540796945686	279.445572899655	60	53	0
1544	-157.229577597638	299.105866288766	66	58	0
1545	-162.890403819503	319.693383877166	83	45	0
1546	-166.654955155216	333.727472259663	71	59	0
1547	-168.551169631537	340.280910107307	64	52	0
1548	-172.866452513263	353.403521538712	72	39	1
1549	-177.181706648145	366.526137827896	52	48	1
1550	-179.60075832333	373.095314649865	64	45	2
1551	-184.438837756054	386.233672795817	67	50	0
1552	-191.173030265374	405.925486065447	70	47	0
1553	-195.488166270079	419.048122869805	67	65	1
1554	-197.907155736641	425.617311093956	51	43	1
1555	-204.641214170086	445.309147881344	57	59	0
1556	-211.375205565244	465.000996425748	59	54	2
1557	-213.794140795479	471.570194552653	59	54	0
1558	-218.137040063099	483.765641179867	62	56	2
1559	-222.479912667186	495.961092670448	65	50	0
1560	-225.804961384041	507.197854331695	69	55	1
1561	-229.129990903602	518.434618929401	68	51	0
1562	-230.558985272364	523.117916722782	66	57	0
1563	-233.361136013409	534.338945023715	59	55	0
1564	-234.734290980035	540.876675536856	90	55	0
1565	-234.566805636103	546.439968870021	64	49	0
1566	-234.343491687614	553.857693373226	62	49	0
1567	-234.754683323787	557.582296290435	67	53	0
1568	-235.221703016665	559.452468131669	56	61	0
1569	-237.780115158064	561.385603696108	62	46	1
1570	-241.934984971362	562.438749589957	73	50	1
1571	-245.155823439884	559.751553366892	68	52	0
1572	-246.78020262951	557.944348368794	61	48	1
1573	-246.836036511464	556.089917314239	64	47	0
1574	-245.490822614229	548.624967012554	68	51	0
1575	-242.632882936799	539.258361177519	70	67	0
1576	-241.175992422155	535.502274592407	63	52	0
1577	-237.767265687697	527.047146506608	79	57	0
1578	-234.358524618438	518.592021364719	53	62	0
1579	-230.538566843839	506.412296939641	69	62	0
1580	-224.27177289984	488.590585937724	70	60	1
1581	-219.928896350437	476.395132802427	68	37	1
1582	-215.61390254763	463.272468998097	47	61	0
1583	-213.194964478724	456.703269951977	70	51	0
1584	-208.90783455607	442.653398167342	56	45	0
1585	-202.20169628202	422.034339091741	58	57	0
1586	-199.782710794301	415.46514844615	66	49	0
1587	-197.363717333996	408.895959299989	76	52	0
1588	-190.629557974346	389.204135921784	67	46	0
1589	-186.314371300512	376.081505042501	86	54	1
1590	-183.89533157699	369.512324297801	61	49	0
1591	-179.608001717774	355.462485435419	55	61	0
1592	-175.320641022525	341.412651428021	52	61	0
1593	-168.063379598025	321.705134391785	59	45	0
1594	-163.225165452517	308.566797205247	70	64	0
1595	-158.909799497982	295.444197099656	63	63	0
1596	-152.698137885251	275.768171204254	68	51	0
1597	-148.382700850198	262.645582973957	74	49	0
1598	-145.963529155997	256.076425930485	66	45	0
1599	-143.572241523245	248.580054834485	65	51	1
1600	-136.865431416431	227.961109963246	52	46	1
1601	-130.130662242242	208.269392405637	65	49	0
1602	-125.292184157646	195.131102619693	66	35	0
1603	-120.976567845326	182.008545162156	52	48	0
1604	-116.660922787269	168.885992564261	47	54	1
1605	-114.241641469358	162.316855325364	72	55	2
1606	-109.925952506659	149.194310285151	53	55	0
1607	-103.19091519108	129.502639763989	59	44	0
1608	-98.8751535783522	116.380107142963	67	40	0
1609	-94.5593632200034	103.257579379715	59	54	0
1610	-89.7206394555396	90.1193340029567	55	52	1
1611	-85.4326680545928	76.0696009304374	60	51	0
1612	-81.1446658188943	62.019872716628	65	44	0
1613	-76.8287568207015	48.8973649293184	71	53	1
1614	-74.9322467336315	42.3439731411636	83	64	3
1615	-70.0933834490133	29.2057523615658	75	48	0
1616	-63.3579430435784	9.51415155641735	71	53	1
1617	-59.0419174932758	-3.60833625402302	71	70	3
1618	-56.6224356043385	-10.1774374898523	78	81	0
1619	-52.2784961258294	-22.3727021645755	84	55	0
1620	-47.9345299857669	-34.5679619768634	81	62	2
1621	-43.6184051288292	-47.6904325066134	68	67	2
1622	-39.3022515270859	-60.8128981776536	76	56	1
1623	-36.9105685098912	-68.3092026906088	66	65	1
1624	-32.0993099261541	-82.3745916355401	67	53	1
1625	-25.3356269095675	-101.138910493813	66	45	1
1626	-20.9914916410344	-113.334140059538	86	67	2
1627	-16.1522605855716	-126.472293612547	63	56	0
1628	-8.89335421292344	-146.17951268144	49	61	0
1629	-6.47370281146141	-152.748582703993	81	63	0
1630	-1.63437609316316	-165.886718240567	65	58	0
1631	6.14761143701617	-185.609620768577	64	61	2
1632	12.0607525847154	-197.851944643073	59	62	0
1633	15.0312634331058	-203.509495516308	66	47	0
1634	20.9166044300655	-216.679021980613	58	63	0
1635	30.295481674606	-235.521787274629	61	48	1
1636	36.7317124558031	-247.779782377183	70	48	0
1637	43.1679815894458	-260.037767266855	68	40	0
1638	50.127237093111	-272.311446988024	69	51	1
1639	56.563584394753	-284.569410655648	64	56	0
1640	62.9999700485496	-296.827364111319	56	55	1
1641	69.959346463671	-309.101009951904	66	65	0
1642	76.9466038456303	-320.44742822554	74	53	0
1643	84.42901645042	-332.736751142889	76	49	0
1644	88.4177987788571	-339.352865501307	65	36	1
1645	95.4051572730532	-350.699252357706	63	56	0
1646	102.39255385322	-362.045627326705	65	56	0
1647	109.352156241075	-374.319206164218	59	56	0
1648	119.805552161881	-392.265944282524	68	54	1
1649	123.299313937081	-397.939112461172	59	60	1
1650	130.259038564749	-410.212655688636	62	62	0
1651	140.712615449447	-428.15934037976	60	58	0
1652	147.672442476032	-440.432853936218	70	47	0
1653	154.632310781686	-452.706355625764	72	50	0
1654	161.620040662761	-464.052629611455	57	59	0
1655	165.113919885247	-469.725762145594	60	47	1
1656	172.596862024919	-482.014924119227	59	54	0
1657	183.573778150487	-499.977189273573	60	39	0
1658	190.561666268855	-511.32341400627	63	52	0
1659	194.05562460993	-516.996521914378	66	66	0
1660	201.015758562251	-529.269944720902	67	46	0
1661	211.469941335265	-547.216448717751	61	70	1
1662	214.963958398963	-552.889538804069	71	61	0
1663	221.924214587896	-565.16292599868	67	46	0
1664	232.378578319331	-583.109376561828	57	50	0
1665	239.33893690398	-595.382734083571	50	51	0
1666	246.299336766475	-607.656079738401	59	43	0
1667	253.287577218493	-619.00219753664	58	48	0
1668	260.248058038298	-631.275519445539	64	55	0
1669	267.208580135659	-643.548829489388	48	49	1
1670	274.196938030538	-654.894911643118	71	56	0
1671	281.185334009468	-666.240981902927	61	59	0
1672	288.145976742788	-678.514256323688	62	46	1
1673	295.106660753081	-690.787518871948	71	58	1
1674	302.095174173941	-702.133553490043	56	54	1
1675	309.055939140206	-714.406792295165	56	48	1
1676	316.016745383386	-726.680019232444	60	53	0
1677	323.005376245535	-738.026018200442	63	64	0
1678	329.966263444163	-750.29922139179	63	55	0
1679	336.927191919414	-762.572412715293	65	64	0
1680	343.915940222039	-773.918376035057	69	52	0
1681	350.904726607725	-785.264327466488	75	58	0
1682	357.865775716316	-797.537483163178	63	54	0
1683	364.826866100891	-809.810626992956	55	55	0
1684	371.815769925946	-821.156542773359	70	56	0
1685	378.776941264863	-833.429662855342	61	61	0
1686	385.738153879705	-845.702771069482	70	47	1
1687	392.727175143431	-857.048651200719	59	54	0
1688	399.71623448981	-868.394519442692	75	46	0
1689	406.677567736013	-880.667592030019	60	67	1
1690	413.638942257676	-892.940652747639	59	58	1
1691	420.628119041561	-904.286485339515	69	34	1
1692	427.58957451646	-916.559522308409	60	55	0
1693	434.055802837363	-927.889673420228	67	53	1
1694	439.503768037248	-938.261283994652	59	62	0
1695	444.951760693046	-948.632887251675	65	43	0
1696	449.904505114537	-958.061611138284	63	66	0
1697	453.31593282189	-966.516146873124	66	53	0
1698	456.232095763087	-974.027808387764	63	48	0
1699	458.652989167604	-980.596596765332	61	51	1
1700	460.055575753329	-986.206858423539	81	61	0
1701	462.008951689058	-990.905557541177	75	36	0
1702	465.036151485692	-994.708347317763	67	56	0
1703	468.118856723886	-996.656702256761	56	55	0
1704	471.284812691913	-995.823405970819	66	62	0
1705	473.432447811065	-994.031585386023	66	54	1
1706	474.561762073543	-991.281242005527	53	59	0
1707	474.177472307289	-986.629507453181	74	53	0
1708	471.701053093304	-981.915160834789	74	59	0
1709	468.178575366735	-977.169505720958	65	51	0
1710	464.68385654001	-971.496631283313	58	47	1
1711	461.216899005987	-964.89653754048	58	41	0
1712	456.731645712571	-957.337914703414	77	61	1
1713	452.246408743202	-949.779286955483	66	57	0
1714	447.265915141499	-941.277781885117	72	75	0
1715	441.790171371307	-931.833397679962	65	42	1
1716	436.342210022674	-921.461789851077	71	43	0
1717	429.875986679923	-910.131641997024	68	55	0
1718	422.886775973835	-898.785824806429	60	51	0
1719	415.897603349702	-887.439995722845	46	59	1
1720	408.413212635613	-875.151277618483	73	46	0
1721	400.956631701207	-861.93532963004	62	49	0
1722	393.995347988035	-849.662246965803	72	50	0
1723	386.51109013462	-837.373488852754	77	50	0
1724	379.026876486954	-825.084717093967	60	66	0
1725	372.065719530336	-812.811597106978	49	62	2
1726	365.104603849817	-800.53846525494	60	58	0
1727	358.143529445631	-788.265321532264	76	58	0
1728	350.65948822553	-775.976497949101	69	62	0
1729	343.175491211936	-763.687660718337	66	52	1
1730	336.214543565409	-751.414479678497	65	51	0
1731	329.225855194964	-740.068502889015	64	48	1
1732	322.26498850371	-727.795298102312	62	44	0
1733	315.304163089255	-715.522081444971	73	54	0
1734	307.820379536832	-703.233179654926	59	53	0
1735	300.336640191381	-690.944264215417	63	62	2
1736	293.348151325365	-679.59822630696	62	41	0
1737	286.387492349546	-667.324960454367	60	39	2
1738	279.426874651108	-655.051682734862	81	60	0
1739	272.438503227255	-643.705609176308	65	51	0
1740	265.47796648537	-631.43230770994	54	55	0
1741	258.517471021158	-619.158994377591	59	56	1
1742	251.52921704005	-607.812885173596	47	52	1
1743	244.568802533031	-595.539548095316	79	47	0
1744	237.608429303567	-583.266199151054	60	58	1
1745	230.620292766369	-571.920054300688	71	47	0
1746	223.660000494681	-559.646681610495	55	47	1
1747	216.699749501131	-547.373297053389	62	55	1
1748	209.711730408249	-536.027116558515	64	53	0
1749	202.751560373057	-523.75370825734	59	61	1
1750	195.268455076613	-511.464600965381	53	48	0
1751	187.757579596888	-500.102695918642	80	54	1
1752	180.797534727491	-487.82925029099	60	50	0
1753	173.837531136873	-475.555792796426	54	55	0
1754	166.84974964126	-464.209539294243	71	54	1
1755	159.889827009873	-451.936058058403	63	49	0
1756	152.929945657495	-439.662564952858	54	57	0
1757	145.942281608644	-428.31627580896	68	54	0
1758	138.982481216022	-416.042758961208	65	58	1
1759	132.022722102585	-403.769230247475	82	45	0
1760	125.035175501485	-392.422905458137	77	44	0
1761	118.07549734856	-380.149353003129	69	56	0
1762	111.11586047482	-367.875788680278	79	55	0
1763	104.128431322053	-356.529428250156	74	50	1
1764	97.168875409523	-344.255840185098	56	46	1
1765	90.2093607767019	-331.982240254991	76	48	1
1766	83.2220490728505	-320.635844183154	78	39	0
1767	76.2626154015306	-308.362220509909	59	51	1
1768	69.3032230100944	-296.088584972546	68	55	0
1769	62.3160287563223	-284.742153258063	77	52	1
1770	55.8796653558966	-272.484198330902	70	57	1
1771	49.4433403075673	-260.226233189926	69	55	0
1772	42.4841085097287	-247.952551894821	72	56	1
1773	36.0478616296314	-235.69456553366	58	65	0
1774	30.1345952766715	-223.452276490629	68	52	0
1775	23.7262757002609	-210.267054862343	62	58	0
1776	17.2901439008419	-198.009038666263	61	61	2
1777	11.8999258024851	-185.782431895845	62	49	1
1778	6.53759628545959	-172.628602221608	45	52	2
1779	1.14744445576798	-160.401980885305	78	40	1
1780	-3.71974169154419	-148.191063992679	65	39	0
1781	-9.08197021629894	-135.037213149481	54	60	0
1782	-13.9212336740457	-121.899068030529	53	54	1
1783	-18.2653987394879	-109.703846050426	51	57	0
1784	-22.1423357940512	-99.3787644291297	77	69	0
1785	-25.001264177612	-90.0123233962804	64	62	0
1786	-27.888043131039	-81.5730957994238	66	58	1
1787	-30.8305397004588	-74.988297236152	72	66	0
1788	-33.2501030903077	-68.4192119175568	80	63	3
1789	-35.66965850821	-61.8501250976697	74	65	0
1790	-38.1170726463897	-56.2082523675635	71	59	1
1791	-40.0694256162969	-51.5093099828809	68	57	2
1792	-42.021774037159	-46.8103666352108	76	62	2
1793	-43.423329459154	-41.1999234240502	96	68	3
1794	-44.3019610487972	-35.6051964703947	70	48	2
1795	-45.7035088906996	-29.9947523567826	81	63	1
1796	-47.6001019495889	-23.4413749529049	83	70	5
1797	-49.4688191204332	-15.9607810005546	79	60	3
1798	-52.3554916841676	-7.52153504453599	76	72	1
1799	-55.7371962768375	1.86064683832228	73	71	3
1800	-61.0433077671332	16.869000190869	72	53	1
1801	-64.920010231901	27.194124545902	76	55	2
1802	-66.8165434731636	33.7475115433335	70	54	1
1803	-70.609590753098	46.8542884187773	64	57	1
1804	-74.9255206908565	59.9767897138372	73	47	0
1805	-79.7643285735394	73.1150170527399	67	51	1
1806	-84.5752266285126	87.180465977639	75	52	0
1807	-88.8631871596444	101.230198513716	67	49	0
1808	-93.1789968869998	114.352720326744	61	53	1
1809	-97.4947778686183	127.47524699755	61	53	1
1810	-101.810530104442	140.597778527066	56	70	0
1811	-106.126253594528	153.720314916223	68	55	1
1812	-110.441948338819	166.84285616409	77	43	0
1813	-114.757614337257	179.965402270667	65	58	0
1814	-119.0732515899	193.087953235954	78	57	0
1815	-123.911750849918	206.226235778071	79	56	0
1816	-128.227329039073	219.348797001876	60	47	0
1817	-132.542878482258	232.471363083459	53	53	2
1818	-137.381285218114	245.60966242943	77	63	0
1819	-141.696775597695	258.732238771394	66	44	0
1820	-146.012237230898	271.854819971137	77	62	0
1821	-150.327670117666	284.977406027727	64	52	0
1822	-154.643074258056	298.099996945821	71	67	0
1823	-158.958449651953	311.222592720762	61	51	0
1824	-163.27379629924	324.345193355344	57	52	0
1825	-168.111989239813	337.483531099744	56	54	0
1826	-172.427276822622	350.606141991913	50	49	0
1827	-176.74253565853	363.728757741861	72	38	1
1828	-183.476804782171	383.420557574369	62	54	1
1829	-187.79199096543	396.543185740709	77	42	0
1830	-190.21100686834	403.112369163893	68	60	0
1831	-194.526149145502	416.235004889779	62	50	2
1832	-198.841262675414	429.35764547158	58	55	0
1833	-203.679209926864	442.496027620509	58	71	0
1834	-207.994264391251	455.618678460829	57	55	0
1835	-214.205362916808	475.294794790447	47	57	1
1836	-218.520346298581	488.417457506061	65	55	0
1837	-220.939255300909	494.986660128459	75	62	1
1838	-225.28210666083	507.182114852592	69	52	0
1839	-230.586898429261	522.190701175481	50	46	0
1840	-233.967729389668	531.573038881645	72	49	0
1841	-234.901776223385	535.313382244669	60	61	2
1842	-235.752077910933	541.835372493602	65	67	0
1843	-235.584591211344	547.398665809073	59	57	1
1844	-234.922169538564	552.019002891146	71	57	0
1845	-233.792728418019	554.769168358296	51	73	1
1846	-232.69120253704	556.592118532397	69	66	0
1847	-231.617591242772	557.487853395753	71	53	1
1848	-231.094742558955	557.472113135271	66	44	0
1849	-231.038915360405	559.326544300653	71	63	0
1850	-232.000870792312	562.139671629295	48	63	1
1851	-234.036434716079	564.057064680383	66	45	1
1852	-237.145607124083	565.078724955209	60	50	0
1853	-240.861373027437	563.334482184611	70	46	0
1854	-243.064429697057	559.688586166129	68	54	0
1855	-243.726859498885	555.068250178359	68	61	0
1856	-243.399423515832	548.561999725178	52	66	0
1857	-242.054200492043	541.097050672397	60	55	0
1858	-239.663268786622	533.600619599223	62	59	1
1859	-236.777389986732	525.161233608611	61	44	1
1860	-233.424472669838	514.85167825222	59	54	0
1861	-229.576595498773	503.599170314148	72	45	1
1862	-225.756608274649	491.419450688176	59	47	0
1863	-221.413739225594	479.223995931447	49	44	0
1864	-217.09875326656	466.101330503821	61	43	1
1865	-212.811647267314	452.051454400644	94	50	1
1866	-207.973739864654	438.913061406463	71	57	0
1867	-201.239684229717	419.221219546162	67	63	0
1868	-196.924565507856	406.098576789722	62	62	1
1869	-194.505561556609	399.529389444739	70	52	2
1870	-189.667529736296	386.391019254923	63	51	1
1871	-185.380238900078	372.341173914261	66	59	0
1872	-181.092917227536	358.291333431378	76	51	1
1873	-176.777664701047	345.168713347986	79	56	1
1874	-172.46238342789	332.046098124236	66	63	0
1875	-165.72796858917	312.354318409227	65	50	3
1876	-158.993486713502	292.662550453097	62	54	0
1877	-156.574350790703	286.093386807479	67	54	0
1878	-154.155206895724	279.524224661291	75	52	0
1879	-147.448504678265	258.905261317268	67	63	0
1880	-143.160923492745	244.855463473126	56	59	0
1881	-141.264619104972	238.302038583905	68	58	0
1882	-136.949102631072	225.179463307373	56	51	0
1883	-132.110667344066	212.041165113449	70	52	0
1884	-127.795091806562	198.918600095436	65	70	0
1885	-123.479487522971	185.796039936133	63	50	2
1886	-118.640959712269	172.657758546062	57	66	0
1887	-114.325296365656	159.535208644345	51	62	1
1888	-110.009604273131	146.41266360227	62	46	1
1889	-105.170983939199	133.274399016052	67	44	0
1890	-100.855232784001	120.151864233427	71	49	0
1891	-96.5394528830075	107.02933430858	65	63	0
1892	-91.7007400264265	93.8910865271464	66	61	1
1893	-87.3849010632839	80.7685668608174	76	55	0
1894	-83.0690333544626	67.6460520559922	83	47	0
1895	-76.3337230389006	47.9544285684824	62	49	1
1896	-72.0177826810977	34.8319261819124	55	52	1
1897	-67.1789007252082	21.693709006533	67	53	3
1898	-62.3399868810666	8.55549783445895	73	64	1
1899	-58.0239571454003	-4.56698889471591	67	58	1
1900	-53.7078986647539	-17.6894707623869	80	65	3
1901	-51.2883994682343	-24.2585686966777	84	87	2
1902	-45.0756954682292	-43.9344199225307	83	70	1
1903	-38.8629291485413	-63.6102610109374	76	69	2
1904	-36.4433772920747	-70.1793496431783	72	55	1
1905	-32.1271750868764	-83.3018072172999	55	59	0
1906	-25.9142817723332	-102.977627250366	86	64	0
1907	-24.0176130069303	-109.530993609689	69	57	1
1908	-21.5980084908661	-116.100072944537	77	54	0
1909	-14.3391471111681	-135.807301938534	64	56	0
1910	-7.08021398441633	-155.514517421834	66	60	0
1911	-4.66055366507499	-162.083586247638	71	53	0
1912	-2.24088537378702	-168.65265357215	70	47	1
1913	3.12141233531293	-181.806494567543	69	50	1
1914	9.03453920746688	-194.048822804354	53	53	1
1915	17.8903692991007	-212.875906679779	85	58	0
1916	23.7757335192873	-226.045428824611	62	45	0
1917	27.2692243377096	-231.718678883277	54	53	0
1918	33.7054403911461	-243.976678718813	56	50	2
1919	43.0844392428407	-262.819414214231	69	49	0
1920	49.5207511886256	-275.077388917096	55	51	1
1921	56.4800513027585	-287.351057662629	64	59	2
1922	66.9329998557223	-305.297930693254	55	58	1
1923	73.9202427383279	-316.644354074262	56	51	2
1924	80.8796849352657	-328.917981274426	67	58	0
1925	84.345502528362	-335.518398283049	60	59	1
1926	91.8558007339016	-346.880491868593	68	53	0
1927	102.832011298451	-364.842973107472	71	56	1
1928	106.29789398401	-371.443371471018	59	49	0
1929	109.791619945201	-377.116551120766	71	70	2
1930	120.245025194658	-395.063288003206	57	60	1
1931	130.698520926177	-413.00999817159	62	50	1
1932	134.192315132765	-418.683157025836	81	48	0
1933	141.179932110303	-430.029465817846	60	61	0
1934	151.633606408956	-447.97612253949	59	58	1
1935	155.099636764033	-454.57647939492	71	61	0
1936	162.087371188798	-465.922752545215	83	45	1
1937	169.075143698836	-477.269013805315	76	51	0
1938	173.06419970782	-483.885045738891	65	53	1
1939	184.041122990078	-501.847309579141	68	57	0
1940	191.029015652079	-513.193533477373	69	60	0
1941	197.989134425065	-525.466961385682	72	48	0
1942	208.443294769269	-543.413473039865	58	46	1
1943	215.403515938902	-555.686871276237	58	43	0
1944	222.36377838644	-567.960257644765	81	59	2
1945	225.857827880653	-573.633338409476	76	57	1
1946	232.845955432625	-584.979491016828	69	45	0
1947	243.300416575279	-602.925913610496	63	51	0
1948	246.766723200912	-609.526192522608	62	51	0
1949	253.754968196503	-620.872309483588	66	61	1
1950	264.732602036733	-638.83435726352	69	38	1
1951	268.721965493169	-645.450296086259	56	45	0
1952	272.216143304948	-651.123337370344	62	57	0
1953	279.20452749118	-662.469411023892	59	49	1
1954	289.659384188533	-680.415715258569	66	62	0
1955	300.114331362885	-698.361992774531	77	62	1
1956	303.608596458391	-704.035007319413	61	51	0
1957	310.046368032345	-716.292570594698	72	49	0
1958	319.978490897629	-734.223124206997	58	70	0
1959	326.939362917561	-746.496332502924	66	47	0
1960	333.900276214117	-758.769528928213	59	59	1
1961	340.889010018262	-770.115497359075	56	60	1
1962	344.383391201787	-775.788477114402	90	51	0
1963	347.877781905932	-781.46145389881	64	45	1
1964	358.333235899801	-799.407582570799	58	56	0
1965	365.294330944889	-811.680725563318	57	47	1
1966	372.255467266194	-823.953856688924	60	41	1
1967	382.711133965407	-841.89992302563	64	59	0
1968	389.700140731118	-853.245808267966	63	53	0
1969	396.661419121257	-865.518897836097	60	59	0
1970	400.128190965974	-872.119046282023	68	44	1
1971	407.117296128534	-883.464901819825	60	59	0
1972	414.106439373572	-894.810745466501	67	55	0
1973	421.067859831208	-907.083793479949	59	57	1
1974	431.523947144917	-925.029735108837	55	49	1
1975	435.01858224615	-930.70263762027	68	57	0
1976	440.989581493312	-941.089903788641	68	51	0
1977	449.436984014581	-956.19152272027	67	55	0
1978	453.343686264823	-965.588930568658	65	66	0
1979	456.232095763087	-974.027808387764	71	59	0
1980	458.652989167604	-980.596596765332	65	50	0
1981	460.055575753329	-986.206858423539	66	48	0
1982	460.495353829116	-989.004161826335	61	54	0
1983	461.953448972316	-992.759990152903	76	49	0
1984	464.952899456082	-997.489996255375	69	51	1
1985	468.09110671957	-997.583918578923	66	50	1
1986	470.761778362561	-995.80775278993	66	56	0
1987	472.937162712216	-993.088716116734	63	47	0
1988	473.59894125245	-988.468287305906	60	45	1
1989	471.673303713731	-982.84237718489	77	60	2
1990	468.701607458876	-977.185159245506	59	58	1
1991	465.234638818947	-970.585068896413	71	49	0
1992	460.749372155406	-963.026450432837	59	43	0
1993	458.24522996915	-959.239311975427	73	57	0
1994	453.264712791773	-950.737814186141	67	55	0
1995	445.28482558392	-937.50629163906	50	61	0
1996	439.286065107968	-928.046247689985	46	54	0
1997	433.315089988057	-917.658978710882	66	53	2
1998	427.344144801551	-907.271701009013	59	50	0
1999	420.850207034848	-896.868755236268	71	63	1
[truncated: 428 more rows]
