# Supplementary material for: Bayesian algorithm to estimate position and activity of an orphan gamma source utilizing multiple detectors in a mobile gamma spectrometry system
Source: PLoS One. 2021 Jan 22;16(1):e0245440. doi: 10.1371/journal.pone.0245440 (PMC7822251; doi:10.1371/journal.pone.0245440)
Supplement: S1 Data — (GZ) [file pone.0245440.s001.gz › synth_data_Cs-137_setup_18_real_1.csv]

	V1	V2	V3	V4	V5
1	334.604566261056	-847.322575237602	69	40	0
2	330.119604877254	-839.763864563778	74	52	1
3	326.625141318829	-834.090912022628	77	59	0
4	323.158460036793	-827.490740320645	72	56	0
5	319.19655218604	-819.947683325969	63	54	0
6	315.234658858157	-812.404622459784	76	67	0
7	310.749770608789	-804.845890527591	57	47	0
8	305.769666895038	-796.34426971525	81	60	1
9	300.789583588601	-787.842642845586	65	42	0
10	295.809520689421	-779.341009914875	64	45	1
11	289.811247826263	-769.880815304816	62	61	0
12	283.289998016786	-760.404941379093	46	42	0
13	276.76877766219	-750.929057175294	56	54	1
14	266.781072964019	-734.852943105623	63	63	0
15	256.821233252354	-717.849588692188	58	45	1
16	249.832720316073	-706.503555819392	71	46	0
17	242.84424546361	-695.157511056401	48	68	0
18	235.883601399779	-682.884238363244	66	47	0
19	228.922998613038	-670.610953804106	62	59	0
20	221.962437103677	-658.337657376193	73	57	0
21	215.001916871755	-646.064349081367	65	69	1
22	208.041437917505	-633.79102891963	68	49	1
23	200.558012663096	-621.502016133629	82	62	1
24	193.0468291	-610.140205672942	59	46	1
25	182.592411437945	-592.193772965111	65	57	1
26	172.165891562763	-573.320097604766	59	50	1
27	168.699675479205	-566.719794576056	73	62	0
28	161.711657254491	-555.373611479066	65	42	0
29	151.257513425895	-537.427098638378	59	69	0
30	144.297405706195	-525.153669936582	68	41	0
31	136.814364646678	-512.864540764131	64	50	0
32	125.865281117265	-493.975058489479	59	54	1
33	115.411447164195	-476.028454046696	60	58	1
34	111.917582249036	-470.355318577029	77	57	1
35	104.957703691907	-458.081822888926	59	47	1
36	94.5040507009253	-440.135165015236	67	56	1
37	87.5442745423643	-427.861639657058	62	62	1
38	80.06157665106	-415.572406838648	65	36	1
39	72.5510928464937	-404.210376152769	62	46	1
40	65.5914418568136	-391.936813469045	62	68	0
41	55.1659598299302	-373.062839320861	57	55	0
42	44.7127365646302	-355.116054225713	67	52	0
43	37.7532506933785	-342.842444080859	63	48	0
44	30.7938061020104	-330.568822068162	52	51	2
45	23.8065614833613	-319.222403890453	70	58	1
46	16.8471978537273	-306.948758136481	56	57	0
47	9.88787550432608	-294.675100518391	74	55	0
48	2.92859443486668	-282.401431032456	81	47	1
49	-3.50769969436806	-270.143455633894	53	71	2
50	-12.8866723639658	-251.300719111226	83	51	1
51	-22.2655587607296	-232.457960800268	74	48	3
52	-28.17875976098	-220.215654354542	61	57	0
53	-34.0640706450213	-207.04612360429	75	56	0
54	-39.4264068003977	-193.892294580117	74	59	1
55	-47.2083782525733	-174.169393078424	56	70	2
56	-55.0181328839972	-155.3736917926	68	68	0
57	-59.8852621735423	-143.162762870081	78	69	1
58	-64.6966379845981	-129.097396742553	101	64	1
59	-69.5079795956262	-115.032024616376	86	77	3
60	-73.8242257286329	-101.909576773643	102	90	3
61	-78.1404431167757	-88.7871240694076	90	103	5
62	-85.3990977256326	-69.0798618160188	123	117	5
63	-92.1347613295657	-49.3883030321449	144	128	3
64	-96.4508605960873	-36.2658298099414	123	115	5
65	-101.289847232518	-23.127633664757	132	115	6
66	-105.60588743788	-10.005150183104	109	130	4
67	-112.341349942028	9.68644388206303	88	104	4
68	-119.076745412487	29.3780497089028	80	106	4
69	-123.392669065914	42.5005531683564	70	75	4
70	-127.708563973778	55.6230614874512	64	79	4
71	-131.996551974386	69.6727902442217	75	72	4
72	-136.807412460912	83.7382463738322	80	57	1
73	-141.123217474786	96.8607698092237	78	66	1
74	-145.438993742981	109.983298104256	69	65	0
75	-149.754741265497	123.105831256136	67	70	0
76	-156.489756775904	142.797502596863	60	62	1
77	-163.224705250992	162.489185694605	70	43	2
78	-167.540336218954	175.611738823354	66	51	3
79	-171.855938440887	188.734296812676	64	48	0
80	-176.171511916677	201.856859659776	59	54	1
81	-182.906261642464	221.548577194102	58	47	0
82	-189.640944332001	241.240306488238	64	57	0
83	-193.95640125178	254.362889310345	72	54	0
84	-198.271829425008	267.48547699023	55	58	0
85	-203.082213296148	281.551015912555	76	48	1
86	-207.369685009704	295.600829412229	75	48	1
87	-214.104119443044	315.292601536959	65	53	2
88	-220.838486839377	334.984385420568	67	40	0
89	-225.153737304034	348.107003333047	77	50	0
90	-229.991829120088	361.245360293426	64	58	1
91	-234.307020519802	374.36798846256	60	60	0
92	-238.622183172556	387.490621494129	62	46	0
93	-243.460182462004	400.628995253704	71	57	0
94	-247.775286049524	413.751638540067	54	42	0
95	-252.090360889852	426.874286685139	61	56	1
96	-256.928267651994	440.012677247636	60	40	0
97	-261.271192744898	452.208120104857	56	48	1
98	-266.520253733208	469.071123009548	74	49	0
99	-271.797181379283	485.006917630322	77	45	0
100	-274.655187521304	494.373510874808	74	47	0
101	-277.018240071018	502.797150589526	66	53	1
102	-279.437109787017	509.366360719316	61	55	0
103	-281.361034143716	514.992616117932	68	55	1
104	-282.762102009961	520.603131612763	69	56	0
105	-283.145379725145	525.254950200208	78	52	0
106	-283.033721032785	528.963812396862	75	51	0
107	-282.427127305244	531.729718211107	69	60	1
108	-281.820534221071	534.495624109171	70	53	1
109	-282.259639801981	537.293011569418	62	56	2
110	-283.800271898508	538.267449819483	64	46	0
111	-286.414516361896	538.346155550331	55	54	0
112	-289.55160968448	538.440604507923	61	50	0
113	-292.277520929696	534.810451589525	62	56	0
114	-292.995787893946	528.335684983991	56	67	0
115	-291.566819844185	523.652381438762	68	48	0
116	-289.120061785448	518.010379599407	71	54	0
117	-286.206275257166	510.4982069619	75	55	0
118	-283.292477802082	502.986036487855	65	49	1
119	-280.406583215576	494.546652653255	65	51	0
120	-277.053647127002	484.237099810503	63	47	2
121	-273.205748907407	472.984594749287	69	59	0
122	-268.862881737179	460.789138905704	64	46	0
123	-264.519987903303	448.593687922694	80	48	0
124	-260.17706740601	436.398241802119	60	64	1
125	-255.339165457524	423.259847603738	46	55	0
126	-248.633023936127	402.640788526274	64	61	1
127	-241.926812132413	382.021741203964	60	52	0
128	-237.088783456478	368.883369806223	57	53	1
129	-232.773593652761	355.760738925077	73	62	0
130	-228.458375102142	342.638112903573	65	53	0
131	-223.64815403457	328.572542766109	55	57	0
132	-219.360774464614	314.522711459547	56	56	1
133	-215.045466015872	301.400100551546	59	53	1
134	-210.207249977859	288.261762753129	61	42	1
135	-203.500642595231	267.642782608047	74	64	0
136	-196.793964931625	247.023814221844	61	63	0
137	-191.955622169073	233.885499224067	75	51	1
138	-187.640134441375	220.762919088826	69	80	0
139	-180.933294132003	200.143978414126	65	61	1
140	-173.70349168044	179.50932231918	59	73	0
141	-169.387883739313	166.386762699112	63	65	1
142	-165.072247052041	153.264207937755	61	52	1
143	-160.756581618916	140.141658035107	51	67	2
144	-156.440887439938	127.0191129921	64	52	1
145	-151.602264796267	113.880848400295	82	68	2
146	-146.763610263355	100.742589812726	68	69	2
147	-142.447826705	87.6200604271144	73	54	3
148	-138.159893915756	73.5703203389421	84	60	2
149	-131.452544436848	52.9514661645517	101	75	4
150	-124.717248411849	33.2598393121734	81	89	6
151	-119.878406525357	20.1216143276542	98	102	4
152	-115.562445265299	6.99911517743021	113	102	1
153	-111.246455260145	-6.12337911315262	119	112	3
154	-106.407520852517	-19.2615872928873	118	104	4
155	-102.091471785912	-32.3840713230893	126	112	3
156	-97.7753939741524	-45.5065504955128	122	126	2
157	-93.4592874174705	-58.6290248073637	128	137	8
158	-89.1431521158665	-71.7514942605048	96	97	7
159	-84.3040645556175	-84.8896748330444	104	96	6
160	-77.5961642208276	-105.508434941061	91	86	4
161	-73.3077887902036	-119.558102153242	86	85	3
162	-68.9915196942165	-132.680548931472	76	59	4
163	-62.2555963572231	-152.372066581622	96	57	2
164	-56.8933882826241	-165.525926096365	80	60	2
165	-51.5311451752787	-178.679778335616	64	64	0
166	-46.1688670352451	-191.83362329565	59	57	1
167	-37.836059343128	-210.645016578957	72	59	0
168	-32.4458399055293	-222.871627404355	54	56	0
169	-26.0375577034429	-236.056864058599	69	63	0
170	-16.6586783584207	-254.899630538188	79	60	0
171	-10.7453913791687	-267.141919689253	55	51	0
172	-4.30912219930906	-279.399906185456	60	55	0
173	2.65013357164571	-291.673587644473	65	54	0
174	9.60943062312435	-303.947257236578	54	56	0
175	20.0623746392084	-321.894131535664	78	60	0
176	30.5154091388686	-339.840979124419	68	51	0
177	37.4748697121977	-352.114601243287	68	41	0
178	44.9573284809594	-364.403911461122	68	48	2
179	52.4398314593709	-376.693208036944	60	62	3
180	59.3994188009528	-388.966792843305	66	47	0
181	66.386878891848	-400.313150025904	80	51	0
182	73.3465471941163	-412.586711091921	70	43	1
183	80.3062567759189	-424.860260291025	77	53	1
184	87.293834314798	-436.20658183191	74	62	0
185	94.7765918028308	-448.495801119134	63	62	0
186	102.25939349999	-460.785006762482	88	42	2
187	109.219269528985	-473.058506770991	56	53	1
188	116.179186836933	-485.331994912587	61	57	0
189	123.166963890661	-496.67825533729	63	45	0
190	130.126962157898	-508.951719737612	59	74	0
191	141.076106131601	-527.841190153733	64	50	1
192	152.053161736869	-545.803415354341	54	48	2
193	159.041138302942	-557.149614661001	61	51	1
194	166.001344293065	-569.42301800102	65	56	0
195	172.961591561441	-581.696409473196	72	51	1
196	179.92188010778	-593.969789077528	60	57	0
197	186.882209932199	-606.243156815879	67	51	0
198	193.842581034347	-618.516512687318	71	61	0
199	204.297115018824	-636.462916253135	59	60	0
200	218.768892155378	-660.09801934287	62	48	2
201	229.718838869943	-678.987252511084	63	56	0
202	236.679458968341	-691.260535452515	47	57	1
203	243.667911204975	-702.606590482406	74	57	0
204	250.628612259577	-714.879849678837	59	54	0
205	257.589354591095	-727.153097005561	57	62	0
206	264.577924269484	-738.499116389081	64	47	0
207	275.033066516509	-756.445339263417	65	47	0
208	286.011305063206	-774.407205706462	72	74	0
209	293.495259335672	-786.696062182076	70	45	0
210	300.456249060226	-798.969236566685	69	51	0
211	306.894269843644	-811.22673143167	74	52	0
212	313.332328975433	-823.484216082841	53	66	0
213	320.321212890907	-834.830140410922	52	49	0
214	326.814892313909	-845.233171472326	54	44	0
215	332.290343679837	-854.677647104487	67	45	1
216	337.765819989436	-864.122115407139	71	59	1
217	343.764338896843	-873.582239552401	55	47	0
218	353.724909974495	-890.585381999612	58	70	1
219	363.657799309178	-908.515716441907	77	51	0
220	370.123940257705	-919.845895162784	56	47	0
221	377.113141110691	-931.191722716205	79	71	0
222	383.579354166111	-942.521880168468	50	49	0
223	389.522575368523	-953.836369913071	63	49	0
224	395.46582924563	-965.15085095074	65	54	0
225	403.390218575485	-980.236812128685	65	48	0
226	409.250290121359	-994.332921762019	58	46	0
227	411.120399232837	-1001.81327194907	56	51	0
228	412.522985879274	-1007.42353395745	64	53	0
229	414.476362532121	-1012.12223356683	55	51	1
230	417.531315040076	-1014.99780780636	54	61	0
231	420.669522291224	-1015.09173088521	77	53	1
232	423.863228697912	-1013.33121903986	47	51	2
233	425.075793441094	-1007.79922744073	56	52	2
234	423.205657313229	-1000.31888367329	78	49	0
235	419.710931671667	-994.646010490134	72	59	1
236	415.69318414008	-988.957480065525	74	56	1
237	411.703199924144	-982.341729423963	68	60	0
238	404.741573624779	-970.068744229153	55	51	1
239	396.789444947324	-955.91000143066	56	58	1
240	390.818444851204	-945.522738233209	74	38	0
241	384.847474688373	-935.135466311127	86	44	0
242	378.353510709887	-924.732526802458	72	55	0
243	371.859579144395	-914.329577035271	66	56	0
244	365.916464199254	-903.015061227605	69	47	0
245	359.422597700614	-892.612091758288	55	59	0
246	352.928763615142	-882.209112033248	62	54	0
247	346.957979380153	-871.821784845553	73	51	1
248	340.987225078978	-861.434448935091	80	49	1
249	335.016500711441	-851.047104301862	81	47	0
250	329.045806277893	-840.659750946797	58	59	0
251	319.085457521607	-823.656548031606	61	34	1
252	308.602180731599	-806.637653423473	70	49	0
253	301.641154792043	-794.364492677152	78	61	0
254	294.184942758409	-781.14843469765	71	53	0
255	286.205773309572	-767.916692884639	71	42	1
256	278.74965810962	-754.700606741942	64	63	0
257	271.265805927222	-742.411723073572	65	55	2
258	263.781997951446	-730.122825761326	61	56	0
259	252.831762458198	-711.233683355153	61	56	1
260	245.348065121623	-698.944752392359	64	55	0
261	238.387407343136	-686.671483945101	77	60	1
262	227.960395337723	-667.797951009125	54	62	2
263	220.999841551704	-655.524652899243	61	58	0
264	214.011531312368	-644.178558927029	46	55	0
265	207.051058483077	-631.905237072147	72	43	0
266	199.567639579007	-619.616222469136	51	52	1
267	192.084264882607	-607.327194224112	58	55	0
268	181.657663833292	-588.453543037176	59	45	1
269	171.203350515105	-570.507081105374	59	51	0
270	164.243128282018	-558.233686330728	75	52	0
271	157.28294732701	-545.960279691964	70	55	0
272	149.799830551492	-533.671174176969	55	45	1
273	142.316757983994	-521.382055015303	73	60	1
274	135.328888040152	-510.035826941021	72	47	0
275	124.874972680002	-492.089246673509	69	46	1
276	114.448968345241	-473.215423842892	62	65	0
277	107.489077671373	-460.941932411864	59	50	1
278	99.9784374664305	-449.579951795749	70	52	1
279	92.4956636134884	-437.29074170161	69	58	1
280	85.535898107395	-425.017212945037	59	64	1
281	78.5761738806032	-412.743672322482	78	51	0
282	71.6164909332292	-400.470119833015	69	61	0
283	61.1631275349064	-382.523376731202	64	54	0
284	50.7098546189955	-364.576606914401	53	50	0
285	44.2454540222534	-353.245922753587	70	56	0
286	37.7810888068634	-341.915228357539	64	57	0
287	30.8216458137031	-329.641606356017	54	54	0
288	23.8622441003099	-317.367972491309	65	50	1
289	17.3979907007888	-306.037245824933	63	44	1
290	7.96315089939162	-289.048988902941	62	42	0
291	-1.99455720791593	-272.045004433952	60	58	0
292	-8.4586690805736	-260.714236838743	60	62	0
293	-13.876859204378	-249.414873542264	70	43	0
294	-19.2950193500146	-238.115502946079	67	53	0
295	-25.2360900016502	-226.800416477956	76	46	1
296	-30.6541888409993	-215.5010306146	69	51	2
297	-37.9968752263812	-198.575503489934	81	55	2
298	-44.816565145622	-181.665673891082	76	54	2
299	-49.1886819934007	-170.397684807889	76	62	2
300	-54.0837066499516	-159.113978700712	75	59	2
301	-58.9508434683667	-146.903050974943	82	66	3
302	-63.7900889929151	-133.764901643619	82	64	0
303	-70.5259704896016	-114.073380661197	75	89	1
304	-76.7388603092986	-94.3975629704073	93	85	5
305	-80.5600026250468	-82.2180381538346	123	98	4
306	-84.9040429254528	-70.0227934829891	127	105	6
307	-89.2201887093834	-56.9003283614293	114	109	8
308	-93.5363057482755	-43.777858379297	144	116	5
309	-97.8523940423038	-30.6553835375234	144	126	7
310	-104.092886708386	-11.9067369857803	117	105	7
311	-110.361193023855	5.91470411792397	98	106	4
312	-114.705045032897	18.1099822735414	83	96	3
313	-119.048870380211	30.3052652888	68	108	5
314	-125.289166376984	49.0539461607113	74	80	3
315	-131.501525020751	68.7298527508974	77	64	3
316	-135.817364008864	81.8523702472448	76	52	3
317	-140.133174251299	94.9748926032335	68	56	1
318	-144.476836925722	107.170204238966	71	45	1
319	-149.343371992756	119.38124481868	84	55	1
320	-153.659096513758	132.503782291897	64	64	1
321	-157.4518963765	145.610599461012	48	63	0
322	-161.79545032169	157.805930539966	74	60	0
323	-168.063228539599	175.627465251833	67	50	0
324	-173.78017203277	194.360498462804	57	60	2
325	-178.095732964459	207.483063469641	72	51	1
326	-182.411265149829	220.605633334257	69	50	1
327	-188.623067239823	240.281632715836	62	56	0
328	-195.357689228549	259.973372082226	64	59	1
329	-199.673106428585	273.095961383544	65	53	0
330	-203.988494882244	286.218555540778	70	53	0
331	-208.826732096088	299.35688609723	65	60	1
332	-213.142061485443	312.479490513913	73	62	0
333	-217.457362128072	325.602099788375	58	51	0
334	-222.295506816299	338.740447147749	75	63	2
335	-226.610748394334	351.863066679798	89	57	2
336	-233.344991292513	371.554872400127	65	56	0
337	-240.574129319866	392.189640945755	80	49	0
338	-244.861346339399	406.239496543072	73	59	0
339	-249.176438953378	419.362141448073	73	56	3
340	-253.491502820281	432.484791210853	79	62	1
341	-257.806537939759	445.607445832342	42	54	1
342	-262.149453870195	457.802889762446	71	55	1
343	-265.997396543273	469.055384246632	56	36	0
344	-269.873228733777	479.380667026155	63	57	0
345	-274.160245815117	493.430555544794	67	57	0
346	-277.980206237989	505.610277569853	61	61	0
347	-279.904134467361	511.236532250419	68	50	0
348	-280.782354289142	516.831306583248	68	51	0
349	-281.688485651219	521.498865616508	69	56	2
350	-282.099678804399	525.223468548618	57	63	0
351	-281.988021004654	528.932330758311	62	50	0
352	-281.38142794458	531.698236710392	54	61	0
353	-280.802749775641	533.536927181296	58	48	0
354	-281.241856147884	536.334314524196	76	48	0
355	-282.231725208287	538.220227134414	59	75	0
356	-283.772356967325	539.194665375166	64	44	0
357	-286.358685380896	540.200586652383	61	46	0
358	-289.55160968448	538.440604507923	58	54	0
359	-291.810504782829	532.940278566442	72	55	0
360	-291.4830704903	526.434027990326	63	61	0
361	-289.036314155441	520.792026160285	47	51	0
362	-286.589551000041	515.150025832467	58	57	1
363	-284.665633378725	509.52376802545	68	61	0
364	-282.741710284783	503.897511173971	66	57	1
365	-280.817781718273	498.27125528641	55	60	0
366	-278.893847679195	492.64500035625	70	46	0
367	-276.969908167375	487.018746388145	63	47	0
368	-274.111900933494	477.652151704766	64	57	0
369	-271.253879994329	468.285559182055	69	47	1
370	-269.329917666095	462.659309051931	72	51	1
371	-266.883091225987	457.017321030609	67	53	0
372	-264.464167947473	450.448118982837	75	58	3
373	-261.111152968137	440.138579998165	56	61	0
374	-257.73021205957	430.756259484217	68	57	0
375	-255.834120245359	424.202800539322	75	61	0
376	-253.443065990927	416.706389858387	55	62	0
377	-251.02409587102	410.137196210213	63	38	1
378	-249.127982816426	403.583740621805	57	54	0
379	-245.774887746025	393.274215071462	64	48	0
380	-242.421775104944	382.964692459442	65	68	0
381	-240.002766116988	376.395505710505	56	43	0
382	-237.583749156212	369.826320460066	80	54	0
383	-235.164724222966	363.257136713713	67	47	1
384	-232.250722890138	355.745004411787	58	52	0
385	-229.392513687315	346.378443190828	62	51	1
386	-226.011417772097	336.996150396764	72	59	0
387	-222.135331570636	326.670911751688	77	56	0
388	-218.315023062984	314.491245860234	72	55	0
389	-212.075586569146	295.742414459586	58	56	0
390	-205.836090767407	276.993593196385	64	59	0
391	-201.548591401137	262.943781857379	66	55	1
392	-196.738177641761	248.878245316446	60	43	0
393	-191.899837188947	235.739930324256	51	55	0
394	-187.584351547761	222.617350190878	60	48	0
395	-183.268837160431	209.494774915278	54	35	0
396	-178.458293433185	195.429261171259	69	57	1
397	-171.751362382143	174.81033645384	64	45	1
398	-165.016475048673	155.118639050983	68	67	0
399	-160.177915348613	141.980363663286	81	56	1
400	-155.862221684947	128.857819162309	62	66	0
401	-151.546499275602	115.735279520974	65	55	2
402	-146.70784705237	102.597020938061	71	60	0
403	-139.972712352173	82.905367215164	83	63	2
404	-135.656886976096	69.7828453909606	108	62	3
405	-130.846004074498	55.7173910476267	95	65	2
406	-124.138586718938	35.0985494740307	80	74	3
407	-119.822656290722	21.9760454650968	104	77	2
408	-114.983784825366	8.83782649040222	106	91	5
409	-110.667795335467	-4.28466725815088	110	95	5
410	-106.351777100412	-17.4071561452001	128	122	3
411	-102.035730120318	-30.5296401754022	128	113	8
412	-95.300146071706	-50.2212157808244	140	117	8
413	-88.564494989987	-69.9127796245739	113	111	5
414	-84.2483314588899	-83.035243676044	102	99	4
415	-79.9321391831036	-96.1577028688043	97	100	4
416	-75.6437826256733	-110.207372780889	94	86	4
417	-70.8324670064612	-124.272752128541	77	83	1
418	-66.5161848389544	-137.395196202211	72	62	1
419	-59.7802416136255	-157.086709649302	66	65	2
420	-51.9983623266453	-176.809635275044	78	87	2
421	-46.6360882922309	-189.963480895385	67	53	0
422	-41.2459229598753	-202.19010364078	75	61	0
423	-35.3327861121506	-214.432428971864	51	61	0
424	-25.9818522820133	-234.202432824299	59	63	0
425	-16.6029772881884	-253.045199276879	62	59	1
426	-10.1667479705065	-265.303195174783	62	50	0
427	-3.73048030043719	-277.561180858873	42	50	2
428	2.70582572196145	-289.819156330079	52	54	1
429	13.1308601446217	-308.693264074624	61	46	0
430	24.1067835378926	-326.655831982382	68	45	2
431	31.5891565734637	-338.945166715421	73	36	1
432	38.5486184776528	-351.218787108548	67	51	0
433	45.5081216617837	-363.492395636626	71	50	0
434	52.4676661253907	-375.765992299654	75	48	0
435	59.4550849394873	-387.112361347303	63	51	0
436	66.4147103643045	-399.385934267193	78	61	0
437	73.3743770684814	-411.659495322965	63	60	1
438	84.3508329566685	-429.621901877224	52	54	0
439	95.3273836095468	-447.584279080853	66	61	1
440	102.287216761382	-459.857790944166	70	58	1
441	109.247091192286	-472.131290941499	57	68	1
442	116.234826969798	-483.477563232183	75	49	0
443	123.194782360282	-495.751039486378	59	58	0
444	130.67775307683	-508.040193287656	78	62	1
445	138.160768002039	-520.329333444126	67	43	0
446	145.120850157284	-532.602772383951	66	52	0
447	152.108785447723	-543.948983554728	74	52	1
448	159.068948561675	-556.222398749553	60	62	0
449	166.029152953648	-568.495802079327	57	58	0
450	173.017205689219	-579.841977606528	72	52	0
451	183.471551528899	-597.788434557617	61	66	0
452	194.421172580274	-616.677762322128	67	43	1
453	201.90457170055	-628.966786092147	61	65	1
454	208.865025090927	-641.240116491914	78	65	0
455	215.825519759033	-653.513435024768	53	56	0
456	222.813851362793	-664.859525677748	72	60	0
457	229.774426987511	-677.132820464671	57	44	0
458	236.735043889727	-689.406103384681	59	50	3
459	243.723492935882	-700.752158391289	56	42	1
460	254.178449438186	-718.698434671387	44	56	0
461	265.128711772093	-737.587573168799	61	58	1
462	272.612537821347	-749.87646782212	61	38	0
463	279.601186372223	-761.222461704165	61	51	0
464	290.056450341828	-779.168646357954	69	54	0
465	299.961018280708	-798.026351922192	65	54	0
466	306.399036113988	-810.283847574145	60	52	0
467	313.387878756388	-821.629783771001	59	67	0
468	320.348986184807	-833.902924244292	63	47	0
469	327.833149276208	-846.191717986949	63	49	1
470	335.345126450702	-857.553281887434	65	68	0
471	342.306359038281	-869.826385029592	74	60	0
472	349.267632901378	-882.099476304837	79	51	0
473	356.779733149859	-893.461001059972	59	45	0
474	367.758686504443	-911.422648714855	72	48	0
475	378.186950236792	-930.295824399218	63	54	0
476	384.625405926723	-942.553196522407	69	58	0
477	391.063899964269	-954.810558427125	71	52	0
478	398.025461157609	-967.083566611633	63	68	0
479	403.968757207622	-978.398035292514	76	45	1
480	408.370744496351	-988.738313701004	72	51	0
481	411.259161190887	-997.177190438844	67	50	1
482	412.633994034724	-1003.71466875914	79	55	0
483	415.577933635912	-1010.29910964798	65	63	1
484	420.17423808598	-1014.14886087831	66	58	2
485	423.863228697912	-1013.33121903986	71	64	0
486	426.038613378129	-1010.61218262557	75	54	1
487	426.67264344974	-1006.91897023097	70	46	0
488	426.260606462776	-1003.19445186015	72	55	0
489	424.30722205143	-998.495757607743	74	58	0
490	420.784746249206	-993.750101638027	71	57	1
491	416.766998271807	-988.061572205275	64	59	0
492	410.795902049635	-977.674338109791	52	49	0
493	404.824835760461	-967.287095290609	65	44	0
494	400.862644839508	-959.744117692113	61	56	0
495	396.377441420045	-952.18547957018	59	44	0
496	391.89225432463	-944.626836541109	54	58	0
497	387.90235084109	-938.011062645353	38	61	0
498	383.912460052758	-931.395284868777	70	52	1
499	379.95034171408	-923.852286936715	71	56	1
500	375.960477228626	-917.236501406878	61	47	2
501	370.484845011495	-907.792083866894	84	53	0
502	365.009237737511	-898.347658994608	83	47	0
503	360.991657456791	-892.659075161442	65	55	1
504	357.49710729369	-886.986148930155	66	59	0
505	354.525585219148	-881.328881596215	66	77	0
506	351.031053420913	-875.655949850567	67	50	1
507	347.536531143298	-869.983015132137	69	53	1
508	342.556273678725	-861.481439145282	74	60	0
509	336.557775919558	-852.021312922239	60	58	0
510	331.05454837915	-843.504058905877	68	45	0
511	325.083874814329	-833.116699743085	65	56	0
512	319.141004848294	-821.80211568065	63	54	3
513	312.675157440826	-810.471855958924	75	50	0
514	302.219718075765	-792.525728691369	73	50	0
515	291.76436918613	-774.579574702308	63	45	0
516	284.775665832683	-763.233601281419	51	60	1
517	277.814783695503	-750.960399859585	77	62	0
518	270.330941282329	-738.671514402144	63	63	0
519	262.847143075778	-726.382615297101	68	56	0
520	255.886387697887	-714.10937655624	81	53	0
521	245.431436751445	-696.163104224019	69	60	0
522	235.004369226575	-677.28958913032	60	52	2
523	228.043778957333	-665.016302919015	65	46	2
524	220.532442413562	-653.654542560689	69	59	0
525	209.554807527573	-635.692500240169	59	61	0
526	199.128055685316	-616.818893581629	65	63	2
527	192.167673134594	-604.545546307229	63	69	1
528	184.656543311896	-593.183720414527	69	45	1
529	177.173260450596	-580.894664900377	63	62	0
530	170.213003064448	-568.621280301362	69	60	0
531	159.75878929894	-550.674789110199	67	49	0
532	149.33247857535	-531.801055300981	72	55	0
533	142.372386302333	-519.527623233385	76	48	0
534	135.384519549203	-508.181395180523	55	51	1
535	128.424508235243	-495.90793936979	56	56	0
536	117.998478538299	-477.034125476144	58	48	0
537	107.544721965562	-459.087500738911	62	59	0
538	100.5570520201	-447.741213287227	74	59	2
539	93.0742801211309	-435.45200413838	87	42	0
540	85.5915524312295	-423.162781344727	66	51	1
541	78.6318314007949	-410.889240744524	50	65	0
542	71.6721516496618	-398.615688277408	75	50	0
543	61.2187930430518	-380.668945210055	59	53	1
544	50.765524918912	-362.722175426781	79	64	0
545	43.8060086878831	-350.448575485498	69	55	0
546	36.3235799620161	-338.159262694418	54	62	0
547	28.8133552770596	-326.797151968814	70	46	0
548	21.8539642165415	-314.523514702916	58	46	0
549	11.9518258111784	-295.665132767521	70	62	1
550	2.02193184150383	-277.73394232709	67	52	0
551	-4.93729702744167	-265.46025931742	68	56	3
552	-11.3735409803921	-253.202271365561	64	52	0
553	-17.2868044082425	-240.959980860353	76	72	0
554	-23.6951208344544	-227.774757645093	63	60	1
555	-30.1033959320048	-214.589524235576	54	63	0
556	-35.4936098437756	-202.362916132435	60	58	0
557	-40.8837912531453	-190.136300743558	76	59	2
558	-49.1886819934007	-170.397684807889	82	48	1
559	-56.9705601700116	-150.674764065072	80	71	1
560	-61.809816601919	-137.536617139354	91	62	1
561	-64.2294328600983	-130.967541424558	87	72	1
562	-68.5457140095532	-117.845099521801	98	75	3
563	-75.281544384663	-98.1535701425746	108	75	5
564	-82.0173077272484	-78.4620290016755	126	92	3
565	-88.7251362964744	-57.843260508962	123	110	3
566	-93.0133871628786	-43.7935754749924	144	93	3
567	-97.3294770280481	-30.6711011752486	156	137	8
568	-102.16845359141	-17.5329038379714	123	99	6
569	-106.484484395362	-4.41041927877814	128	110	4
570	-110.800486453925	8.71207014191896	88	105	7
571	-115.639370496327	21.8502842839807	86	90	6
572	-119.955313493381	34.9727839613333	74	86	6
573	-124.271227745223	48.0952884992585	84	76	5
574	-128.587113251619	61.2177978958935	54	70	0
575	-132.902970012452	74.3403121493757	83	49	1
576	-140.161054385477	94.0476770233363	86	70	1
577	-146.896167280793	113.739331564866	53	76	0
578	-151.211905916862	126.861866338179	75	54	0
579	-155.527615807194	139.984405970201	64	64	2
580	-159.843296951614	153.106950461864	72	46	0
581	-164.131063422421	167.156715384685	71	61	0
582	-170.838044492877	187.775627491064	54	61	0
583	-177.572844458395	207.467335782014	71	52	1
584	-181.888378215022	220.589905105531	66	50	0
585	-186.726768589055	233.728208059445	72	40	0
586	-191.042243281961	246.850787642412	64	38	0
587	-195.357689228549	259.973372082226	58	49	0
588	-202.092244180734	279.665123210289	69	52	1
589	-208.303854589409	299.341154558584	58	56	0
590	-212.619185549847	312.463758433238	73	48	1
591	-217.457362128072	325.602099788375	68	53	0
592	-221.744734193082	339.651929480955	62	43	1
593	-226.032075422001	353.701764032245	69	58	0
594	-230.870157164522	366.840122182854	59	53	1
595	-235.708207016578	379.97848633863	60	49	0
596	-240.023358695791	393.101120986044	84	48	0
597	-244.338481628103	406.223760491237	63	47	0
598	-251.072543303133	425.91559728235	55	44	2
599	-257.806537939759	445.607445832342	64	56	0
600	-262.149453870195	457.802889762446	73	42	0
601	-267.426413986483	473.738678442314	58	56	1
602	-272.731243547692	488.747258832678	76	52	0
603	-275.58924465609	498.113852798939	64	58	0
604	-277.952292855131	506.53749311436	59	72	0
605	-280.37115868926	513.106703841127	61	52	1
606	-281.772228603368	518.717218977399	55	53	0
607	-282.127593247336	524.296252998523	72	65	1
608	-281.988021004654	528.932330758311	73	62	1
609	-281.876363160147	532.641192988493	55	57	0
610	-281.792619747401	535.422839671373	72	48	0
611	-282.259639801981	537.293011569418	60	56	0
612	-283.249508183042	539.178924420848	71	74	0
613	-285.31298804481	540.169104178436	66	49	1
614	-288.972928703006	540.279293941334	82	45	1
615	-292.165854091872	538.519313701428	53	55	0
616	-292.3891877227	531.101589496247	72	53	0
617	-290.026183951879	522.677940503694	77	56	2
618	-287.084487261076	516.092982673086	68	52	0
619	-284.198610481573	507.653595959768	69	56	0
620	-280.817781718273	498.27125528641	60	56	0
621	-277.464850111341	487.961702026427	53	60	1
622	-274.139813225367	476.724936178885	62	64	1
623	-268.367934449809	459.846184345894	64	49	0
624	-262.596006421314	442.967441150919	60	60	2
625	-258.720118452387	432.642166016623	71	55	1
626	-254.844210442738	422.316894727759	57	54	1
627	-251.519053273369	411.080148604698	78	56	0
628	-248.165970869362	400.770620955154	52	57	1
629	-242.860928322421	385.762074847706	74	58	1
630	-237.55584566266	370.753535998054	65	58	0
631	-234.174789869285	361.371236065403	61	52	0
632	-230.79371812637	351.988939072937	52	59	0
633	-227.412630433624	342.606645020656	71	46	0
634	-224.554400248802	333.240087396465	72	41	1
635	-221.696156358928	323.873531932943	73	64	0
636	-218.837898764177	314.506978629157	72	64	0
637	-215.951729184831	306.067643024027	55	52	0
638	-211.636400348274	292.945035898127	56	49	0
639	-207.321042765107	279.822433628142	65	45	0
640	-204.406927738222	272.310322209261	58	53	0
641	-201.520696594263	263.870997406542	47	51	0
642	-198.662347249861	254.504459213465	56	47	0
643	-193.384814078454	238.568765531294	65	44	0
644	-187.612242995994	221.690134637989	68	52	1
645	-183.268837160431	209.494774915278	49	56	0
646	-178.953294026898	196.372204499319	69	63	0
647	-174.637722147047	183.249638943002	71	58	1
648	-170.322121521225	170.127078241669	58	50	0
649	-163.587219012436	150.435383358039	59	59	0
650	-156.329351768072	130.727975228801	69	57	2
651	-151.490733743703	117.589710646309	66	68	1
652	-147.174984675075	104.467175865546	66	50	3
653	-142.887087541341	90.4174303775653	63	81	1
654	-138.599159572856	76.367689749226	93	61	2
655	-134.283322180738	63.2451695417985	79	63	2
656	-129.444548690866	50.1069325609133	72	65	2
657	-125.128652236599	36.9844226138666	87	77	5
658	-118.393298017501	17.2928066868335	110	87	3
659	-111.657876764424	-2.39879747945815	128	111	7
660	-107.341863757931	-15.5212874496356	131	109	6
661	-102.502905225498	-28.6594908237457	147	136	4
662	-98.186833157728	-41.781970532611	114	121	6
663	-93.8707323450944	-54.9044453827664	133	138	2
664	-87.1350660889293	-74.5960067082196	130	99	6
665	-80.4271984237712	-95.2147718528286	107	81	3
666	-75.6159181623952	-109.280157199129	81	91	3
667	-71.2996683969395	-122.40260667447	90	60	4
668	-66.9833898870274	-135.525051285513	84	78	1
669	-59.2015883927234	-155.247991317883	72	67	0
670	-51.4197104341583	-174.970915964805	69	73	1
671	-46.5803732256172	-188.109049704857	72	59	1
672	-41.1902104202891	-200.335672439076	67	58	1
673	-35.2770763228182	-212.577997755259	79	48	0
674	-29.3917603198206	-225.747530002147	56	54	0
675	-23.5064061371377	-238.917053576559	60	55	0
676	-17.5931630097912	-251.159352847375	78	58	1
677	-11.1569395924453	-263.417350317352	82	53	0
678	-4.72067782271188	-275.675337571651	46	54	0
679	1.71562229923438	-287.933314614929	53	55	0
680	12.1406474191463	-306.807424898259	70	43	1
681	22.5936093280907	-324.754292812198	67	54	0
682	29.5530208979035	-337.027928480878	60	65	1
683	36.5124737475999	-349.301552283578	64	54	1
684	43.9949244560557	-361.590864305384	58	55	0
685	51.4774193742196	-373.880162683316	61	41	1
686	58.4648322915891	-385.226533425972	80	52	0
687	65.4244515909231	-397.500108041801	58	48	0
688	72.3841121697333	-409.773670787923	58	58	0
689	79.3716425355524	-421.120005889796	68	58	0
690	86.3313840748742	-433.393544894643	54	66	0
691	96.7849860393908	-451.340223249048	66	57	0
692	107.238678485388	-469.286874887533	60	53	0
693	114.198583542777	-481.560366414487	72	55	0
694	121.681502234656	-493.849536596797	69	55	0
695	129.164465135254	-506.138693136163	59	61	0
696	136.124496957811	-518.412147349678	67	55	0
697	143.084570059029	-530.685589699075	73	54	0
698	150.072496746958	-542.031804285012	63	60	0
699	157.555630375398	-554.320908993483	52	57	0
700	165.038808211917	-566.610000055283	62	54	0
701	172.026855051052	-577.956177279353	73	57	0
702	178.987134276016	-590.229558556341	49	59	1
703	186.470440095989	-602.518610511906	58	66	1
704	197.447888697672	-620.480714300647	64	49	0
705	207.902442460123	-638.427108887583	74	50	0
706	214.862929404655	-650.700429102406	65	34	0
707	221.823457627092	-662.973737452179	49	55	2
708	228.784027126851	-675.247033933178	69	49	2
709	235.74463790399	-687.520318546332	62	35	1
710	246.199526612065	-705.466615191661	61	65	0
711	256.654505797545	-723.412885116413	59	50	0
712	260.148781332828	-729.085897129029	76	49	1
713	267.109575459501	-741.359128323384	67	54	0
714	277.564735598222	-759.305344811641	55	60	0
715	284.525632117817	-771.578546329401	81	50	0
716	291.486569913919	-783.851735981181	74	54	1
717	298.447548986995	-796.124913762324	66	51	0
718	305.408569335938	-808.398079678416	49	44	0
719	312.39740608196	-819.744017568417	48	61	1
720	319.881520082767	-832.032825853676	47	49	0
721	330.860151974659	-849.994572238065	61	47	1
722	341.343630153686	-867.013409646228	71	50	2
723	348.304896294081	-879.286502603441	64	58	1
724	355.266203710285	-891.559583693743	65	47	0
725	362.227552402066	-903.832652913406	69	55	0
726	368.693681876757	-915.162833971903	50	58	0
727	373.646297013736	-924.591594173573	65	64	0
728	379.589465130179	-935.906098432839	64	66	0
729	385.588182620879	-945.366161446087	66	55	1
730	389.082820791518	-951.039063544944	59	53	1
731	393.072739409166	-957.654836059548	64	50	0
732	397.55794357718	-965.213477537036	62	50	0
733	403.50123553205	-976.527946935035	76	60	0
734	408.893775892851	-988.753968850709	81	50	0
735	411.286913590855	-996.249974134378	59	59	0
736	412.689498129184	-1001.86023615021	61	59	0
737	413.569053153973	-1007.45484313183	56	45	0
738	414.99939673068	-1012.13788794354	50	38	0
739	418.054349579441	-1015.01346180961	77	59	1
740	421.715591383167	-1015.123038074	65	63	1
741	424.992545385729	-1010.5808764603	70	60	0
742	425.709824101708	-1004.10601517279	68	68	1
743	422.738124427211	-998.448797580786	62	45	0
744	418.225088296051	-991.817399787717	65	70	2
745	413.244539685315	-983.315909841098	56	61	0
746	407.768735119374	-973.87154226657	68	48	0
747	401.79768174293	-963.484295072034	58	51	0
748	395.85441440047	-952.169822854921	70	55	0
749	389.415911651915	-939.912468128838	61	46	0
750	382.454423158837	-927.63944481872	51	41	0
751	371.47536506952	-909.677836011164	71	51	0
752	360.496401736338	-891.716197845526	60	49	0
753	353.53507967625	-879.443125332706	50	62	2
754	346.601566289959	-866.242824731395	75	58	1
755	339.117313076975	-853.954064789228	54	62	0
756	331.633104069857	-841.665291203186	62	56	1
757	324.699724058271	-828.464953324758	54	51	0
758	317.215603706893	-816.176153375767	67	60	0
759	306.237122046412	-798.214369843714	59	42	0
760	295.286514289095	-779.32534081582	65	52	0
761	287.802569297375	-767.036487201229	72	51	0
762	280.841671981383	-754.763290883042	63	64	0
763	270.414295827039	-735.889866102487	72	63	0
764	263.453502501943	-723.616640119813	73	58	0
765	259.959227693966	-717.943630720489	78	42	0
766	248.981253102305	-699.981693818234	63	49	0
767	238.003373270505	-682.019727558829	68	42	1
768	231.042766224069	-669.746446441859	50	57	0
769	224.082200455014	-657.473153455183	58	69	0
770	216.5708883974	-646.111385827884	64	58	0
771	209.08741600439	-633.822388528846	63	50	1
772	198.660671211779	-614.948780614883	62	48	0
773	188.206218020699	-597.002361986786	52	43	2
774	181.218095982098	-585.656212027185	48	50	1
775	174.257818889804	-573.382834234275	75	45	1
776	163.308405697229	-554.493451981805	73	59	0
777	152.331280402839	-536.531256319955	66	55	0
778	145.371171352337	-524.257829344831	62	49	1
779	138.411103580263	-511.984390502796	66	58	1
780	131.42326041311	-500.638155670837	67	36	0
781	120.969386138837	-482.691565272398	87	46	0
782	110.020455048012	-463.80204040464	68	55	0
783	102.537626239064	-451.512848532759	72	48	1
784	95.5499825860607	-440.166552582756	64	59	0
785	88.5902034983155	-427.893028939143	72	55	0
786	81.6304656899883	-415.61949343048	68	49	0
787	74.6707691609045	-403.345946053974	61	59	0
788	64.2452178039821	-384.471994858235	76	68	0
789	53.7919272503932	-366.525232731365	62	59	0
790	46.8045597703313	-355.178853632882	63	53	1
791	39.8450680410024	-342.905246917158	56	64	0
792	32.8856175914407	-330.631628337316	67	45	0
793	25.9262084218208	-318.35799788963	62	51	1
794	18.9668405321427	-306.084355576895	63	45	0
795	12.0075139228138	-293.810701400042	72	46	0
796	5.04822859365959	-281.537035355344	51	55	0
797	-1.93886270903749	-270.190573110245	68	68	1
798	-11.8407855426194	-251.332133145072	56	56	0
799	-21.2196764406981	-232.489377151243	53	61	0
800	-27.1328803658253	-220.247072169557	70	60	0
801	-33.0181943980278	-207.077542879619	65	56	0
802	-38.9034702506033	-193.908004916273	78	59	1
803	-44.2936300572474	-181.681384895928	70	62	1
804	-49.1608237334294	-169.470469200052	51	59	2
805	-54.000128414249	-156.332331888378	73	67	2
806	-61.2311644963338	-135.697899058461	82	72	0
807	-68.4621253639925	-115.063452725299	97	91	2
808	-73.3013001842191	-101.925291400403	96	96	4
809	-77.6175191435032	-88.8028392372653	107	110	1
810	-81.933709358098	-75.6803822163492	126	113	7
811	-88.6694008063641	-55.9888293221593	114	102	4
812	-95.4050252215238	-36.2972646653652	172	122	5
813	-100.244015002158	-23.1590697290376	127	110	8
814	-104.560058349976	-10.0365873286501	105	110	13
815	-111.295525568305	9.65500505082309	98	109	5
816	-118.030925753003	29.3466091910377	86	86	5
817	-122.346852548711	42.4691115673631	86	75	4
818	-126.662750599033	55.5916188042611	68	79	5
819	-130.97861990385	68.7141308998689	65	69	1
820	-135.817364008864	81.8523702472448	75	69	1
821	-140.133174251299	94.9748926032335	83	57	3
822	-144.421074568236	109.024635394104	73	63	1
823	-148.708944050013	123.074383043684	63	60	0
824	-153.024665969133	136.19691997394	58	57	2
825	-157.863254608237	149.335186920129	51	46	0
826	-162.178917464335	162.457734109834	64	50	1
827	-166.494551574637	175.580286156386	63	47	0
828	-170.810156938911	188.70284306258	65	48	0
829	-175.125733556924	201.825404827483	61	45	0
830	-181.86048799695	221.517120674253	62	58	0
831	-188.595175401075	241.208848283626	48	42	0
832	-193.433518357924	254.347159635276	70	65	0
833	-197.748948102409	267.469746776856	78	59	0
834	-202.064349100459	280.592338776216	61	58	0
835	-206.902599532157	293.730666929856	65	53	0
836	-211.217941465962	306.853269187734	77	42	0
837	-215.50535632862	320.903091862798	67	71	0
838	-222.21180698066	341.52209382318	71	63	2
839	-228.946088922676	361.213891979307	75	50	2
840	-233.26128346473	374.336519066244	72	51	0
841	-237.576449259766	387.459151014686	65	54	1
842	-242.41445169365	400.597523567267	77	64	0
843	-247.25242223707	413.735902124085	50	50	1
844	-251.567498648539	426.858549728058	70	61	0
845	-255.882546312758	439.981202189811	64	53	0
846	-260.720424328756	453.119597546756	67	51	0
847	-265.0354129271	466.242260265164	71	49	0
848	-269.350372778194	479.364927843213	71	55	0
849	-273.198273943912	490.617429525591	61	50	1
850	-276.57912602229	499.999763875268	58	53	1
851	-279.437109787017	509.366360719316	74	54	1
852	-281.305205757264	516.847047204152	66	65	0
853	-282.650443819817	524.311993794516	82	56	0
854	-282.482956450724	529.875287100673	63	42	1
855	-281.38142794458	531.698236710392	62	51	0
856	-280.802749775641	533.536927181296	73	45	0
857	-280.746921277314	535.391358311288	56	54	0
858	-281.708876309451	538.204486364499	74	64	0
859	-283.74444203329	540.121880938299	75	51	0
860	-286.358685380896	540.200586652383	86	55	0
861	-289.523693525931	539.367820045911	65	52	1
862	-291.782588194765	533.867494092323	69	48	1
863	-291.4830704903	526.434027990326	83	60	0
864	-290.521118509583	523.620897766203	69	70	0
865	-288.102274749835	517.051681013778	64	41	1
866	-284.254439927812	505.799164914526	65	48	0
867	-281.368549445935	497.359780358151	61	80	0
868	-277.987705046253	487.977442201227	71	52	0
869	-274.139813225367	476.724936178885	54	50	2
870	-270.29189951421	465.472433997318	57	67	0
871	-264.025038115855	447.65073390305	63	60	0
872	-257.263166766905	428.886090774089	56	58	0
873	-252.976016923145	414.836221688427	58	59	1
874	-248.688836243004	400.786357459612	75	45	0
875	-243.850852675387	387.647977658547	56	63	0
876	-239.535705734568	374.525339218788	65	55	1
877	-235.220530046616	361.402705637738	74	53	1
878	-230.410355705186	347.337127099745	61	43	0
879	-225.600147160992	333.271554561332	62	47	2
880	-218.865797738603	313.579763085581	61	56	0
881	-212.131381279265	293.88798336871	62	53	0
882	-207.293146569049	280.749649174511	64	39	0
883	-202.977761282586	267.627051763237	49	55	1
884	-198.690241359232	253.577243666165	69	53	1
885	-193.879805921053	239.511710721999	56	44	2
886	-189.041444486473	226.373399326578	60	41	0
887	-184.725938985648	213.250822432339	62	55	0
888	-178.019070875365	192.631886797957	54	45	0
889	-171.312132485444	172.012962916866	58	67	0
890	-166.99650834233	158.890405997634	69	56	1
891	-162.157959550212	145.752128205262	80	63	1
892	-155.422974831134	126.060447598808	71	72	1
893	-148.687923077145	106.368778751232	84	54	2
894	-144.372152062715	93.2462472058833	67	68	3
895	-140.056352302548	80.1237205211073	79	71	1
896	-135.217618464842	66.9854763383046	89	62	1
897	-130.406730406627	52.9200225900859	84	69	2
898	-126.118716846628	38.8702959958464	94	82	3
899	-121.802796875709	25.7477898271754	91	80	4
900	-117.486848159693	12.6252885181457	91	93	4
901	-110.751414089056	-7.06631397269666	119	109	9
902	-103.492996429151	-26.7736230883747	138	107	9
903	-99.1769295901177	-39.8961038794369	111	114	4
904	-94.8608340059291	-53.0185798108578	128	131	8
905	-90.0217884068261	-66.1567675806582	113	120	7
906	-85.7056337618269	-79.2792332516983	111	109	5
907	-81.3894503720803	-92.4016940640286	108	107	3
908	-76.5503122530063	-105.539865028113	109	93	5
909	-69.8144736272516	-125.231396109797	99	62	2
910	-63.0785679694382	-144.922915432602	77	70	2
911	-58.2393054434797	-158.061063586734	72	68	4
912	-52.8770771858399	-171.214917791076	82	68	2
913	-47.5148138959194	-184.368764720857	61	67	0
914	-42.1525155731943	-197.522604371421	71	60	0
915	-36.7901822178392	-210.676436749287	67	51	1
916	-30.904873692838	-223.845971173607	66	49	0
917	-21.5260451365029	-242.6887490917	71	64	0
918	-12.1471303068683	-261.531505218707	66	67	0
919	-2.24518231465481	-280.389945336618	48	65	0
920	7.6847013880033	-298.321145616472	74	43	0
921	14.6440242723329	-310.594806710258	78	60	1
922	21.6033884366043	-322.868455936201	79	47	0
923	28.5627938808175	-335.142093298025	55	61	0
924	35.5222406051471	-347.415718793869	60	63	0
925	42.5095655568875	-358.762116705067	56	44	0
926	52.9627898414619	-376.708907017484	76	49	0
927	63.9112330885837	-395.598584001884	62	60	0
928	71.3938481787918	-407.887846011668	60	61	0
929	78.381372647942	-419.234182807617	60	42	1
930	88.8349044192	-437.180881507695	81	40	0
931	99.2885266719968	-455.127553492785	62	59	1
932	106.771353526798	-467.4167509377	69	55	3
933	114.254224590375	-479.705934740603	75	54	0
934	121.214167730359	-491.979414382018	74	58	0
935	128.174152149004	-504.25288215559	71	51	1
936	135.161993579881	-515.599122192711	68	49	0
937	142.645035371999	-527.888254164718	61	60	1
938	153.594285886735	-546.777691219002	71	44	0
939	164.048464377935	-564.724197790958	66	68	0
940	171.036505320517	-576.070376710035	46	53	0
941	177.996778420289	-588.343759681098	71	52	0
942	184.957092798199	-600.617130785249	62	63	0
943	191.917448453954	-612.890490022488	71	56	0
944	202.371959500015	-630.836898637004	72	65	1
945	212.826561024645	-648.783280532807	67	67	0
946	219.787080192822	-661.056592293084	68	52	0
947	227.270634405897	-673.345569701865	73	61	1
948	234.754232825711	-685.634533467703	82	50	0
949	241.742670079344	-696.980591864325	56	44	1
950	248.70335568767	-709.253854424693	55	53	0
951	255.664082573028	-721.527105120011	75	58	2
952	266.119143162156	-739.473350866698	71	66	0
953	276.574294227408	-757.419569895603	71	67	1
954	283.535184622102	-769.692773108371	65	54	0
955	290.496116293478	-781.965964452364	75	57	0
956	300.951480066578	-799.912121150643	79	51	0
957	311.406934315455	-817.858251125552	67	59	2
958	318.918815608427	-829.219845058396	65	51	1
959	326.402965755668	-841.508641500026	73	60	1
960	333.364144817344	-853.781759898178	59	53	1
961	343.819874772453	-871.727807139978	58	57	1
962	354.275695201475	-889.67382766027	62	56	0
963	361.237037768413	-901.946898574941	70	50	1
964	368.19842161116	-914.219957619905	65	61	1
965	375.159846729133	-926.493004797958	66	51	0
966	382.121313122567	-938.766040104441	68	55	2
967	388.587551565433	-950.096189673059	56	52	0
968	394.558553551207	-960.483455860987	74	63	1
969	400.034311254276	-969.927840843797	65	55	1
970	405.922109483101	-983.096739220433	58	57	1
971	410.268601629708	-995.291448070668	49	56	0
972	411.643432197394	-1001.8289267458	79	55	0
973	413.046019516187	-1007.4391885763	67	73	0
974	415.02714819368	-1011.21067164186	59	54	0
975	417.586816836498	-1013.14337518997	71	72	0
976	420.697272518708	-1014.16451456677	76	54	0
977	423.890978261654	-1012.40400270745	70	47	1
978	426.094111632556	-1008.75774994027	83	44	0
979	424.196223646286	-1002.20462299138	65	45	0
980	419.738682295079	-993.718794154003	49	51	2
981	415.776438746019	-986.175831073895	63	63	0
982	411.291179544292	-978.617209311575	71	46	0
983	405.815385759808	-969.172839085571	58	54	0
984	399.844344186946	-958.78558899276	70	52	0
985	393.873332547257	-948.398330179974	72	46	1
986	384.435484593851	-931.410943056457	87	43	0
987	374.502452710003	-913.480658464134	52	50	0
988	367.541052892804	-901.207609721459	47	61	0
989	360.056674878579	-888.918887984008	80	52	0
990	352.600107101433	-875.702936365269	50	69	0
991	345.63883563783	-863.429850312881	69	45	0
992	338.677605450037	-851.156752391718	57	44	0
993	331.193403037149	-838.867977919988	65	54	0
994	320.214801231748	-820.906231756322	58	45	0
995	309.787079244619	-802.032907452434	63	60	0
996	302.303050724731	-789.74408023525	58	58	1
997	294.819066411117	-777.455239373259	65	58	0
998	287.362907278235	-764.239168736152	61	49	0
999	279.879013087251	-751.950300592929	59	43	0
1000	272.91816477105	-739.677090723068	61	58	0
1001	265.957357731531	-727.403868985362	50	63	0
1002	258.996591968869	-715.130635381676	47	34	0
1003	251.51287020836	-702.841715415008	59	55	0
1004	240.534972145397	-684.879755853675	65	67	1
1005	230.080161833379	-666.933444128372	58	50	0
1006	223.119603787607	-654.660149459727	52	50	0
1007	215.63609695679	-642.371164014563	59	71	1
1008	208.152634333703	-630.082164924592	67	58	0
1009	197.698102132999	-612.13577048853	67	47	0
1010	187.243660411157	-594.189349334687	75	43	0
1011	179.760368512711	-581.900298411958	55	51	1
1012	172.277120822226	-569.611233844422	66	66	0
1013	165.316897258221	-557.33784079738	46	67	0
1014	158.328904457332	-545.991651803255	59	64	0
1015	147.87479957327	-528.045130118728	52	59	1
1016	136.925626303768	-509.155677232891	63	53	0
1017	129.442636291322	-496.86653446313	68	49	1
1018	122.482661728864	-484.593068492599	56	54	0
1019	115.522728445241	-472.31959065143	76	37	1
1020	108.535014517722	-460.973316785879	76	60	0
1021	101.575162193622	-448.699815202504	70	39	0
1022	94.61535114859	-436.426301753148	58	63	0
1023	84.1617982223397	-418.479617231525	53	51	0
1024	73.736165688606	-399.605690209195	65	52	0
1025	66.7765197607223	-387.332129294053	76	59	0
1026	59.8169151121401	-375.058556516655	65	52	0
1027	52.3343950356939	-362.769272855483	62	56	0
1028	44.8519191688974	-350.479975547642	54	58	1
1029	34.3987983662519	-332.533163823187	85	64	0
1030	23.9457680465421	-314.58632538002	73	55	1
1031	16.9864124080632	-302.312679680064	75	44	1
1032	10.0270980495843	-290.039022115991	69	68	0
1033	3.06782497116365	-277.765352685004	61	61	0
1034	-3.89140682667494	-265.4916713899	76	73	1
1035	-10.3276537067723	-253.233685028739	76	45	1
1036	-16.2409200597322	-240.991395985708	62	49	1
1037	-25.6197667707456	-222.148629687726	70	60	0
1038	-34.4755895339185	-203.321551390924	80	61	2
1039	-39.837919050944	-190.167721716687	62	43	0
1040	-45.7231480639311	-176.998173645698	56	49	0
1041	-51.0854059427511	-163.844328752719	87	48	3
1042	-55.9246974064736	-150.706189040095	82	67	2
1043	-60.763956982526	-137.568043322302	78	69	1
1044	-65.6031846710248	-124.429891600274	76	71	3
1045	-69.919453804614	-111.307448077947	100	71	4
1046	-74.2356941937469	-98.1849996978417	109	95	5
1047	-80.9714622507454	-78.4934602426365	100	114	5
1048	-87.7071632751031	-58.8019090285525	119	124	5
1049	-92.5462059243582	-45.6637236932293	135	112	6
1050	-97.3852166854194	-32.5255323546007	139	114	4
1051	-101.701279892004	-19.4030531961471	121	127	5
1052	-106.017314353434	-6.28056917525828	110	121	6
1053	-110.856232593884	6.85763896815479	82	115	6
1054	-115.172207993688	19.9801332484931	88	108	10
1055	-121.907571494172	39.6717441100627	80	70	3
1056	-128.64286796056	59.3633667333052	77	76	3
1057	-132.930848411575	73.4130965694785	74	47	1
1058	-137.21879802784	87.4628312652931	76	61	3
1059	-141.534597297548	100.585355238989	63	59	1
1060	-148.269691776251	120.277012294158	69	68	1
1061	-155.004719220393	139.968681109138	72	61	0
1062	-159.320401935955	153.091225060634	65	57	0
1063	-163.636055905721	166.213773868978	63	52	0
1064	-167.951681129402	179.336327536032	78	56	1
1065	-172.267277607112	192.458886064589	52	75	0
1066	-177.105734069773	205.597177012824	66	61	0
1067	-181.421271484112	218.719745798036	64	52	0
1068	-185.736780152074	231.842319442891	72	58	0
1069	-190.575144090457	244.98062719591	59	48	1
1070	-194.890593694698	258.103211098351	61	53	0
1071	-199.206014552619	271.225799860433	60	58	0
1072	-204.044285966083	284.364124417305	62	38	1
1073	-210.750859187508	304.983106225729	64	45	1
1074	-217.457362128072	325.602099788375	57	55	0
1075	-221.772634023917	338.72471392341	62	68	1
1076	-226.087877173093	351.847332913429	62	41	0
1077	-230.925961225294	364.985691070557	74	56	0
1078	-235.241145309468	378.108320320956	64	51	0
1079	-239.556300646742	391.230954427272	52	44	1
1080	-244.394292172045	404.369329386391	67	69	1
1081	-248.709388443851	417.491973752156	79	36	0
1082	-254.920548447117	437.16808072757	60	61	0
1083	-261.654504776117	456.859935995191	53	37	0
1084	-265.997396543273	469.055384246632	75	56	2
1085	-271.769269508542	485.934133172035	62	54	1
1086	-277.046153219533	501.869935046881	73	47	0
1087	-279.409196058288	510.29357626196	65	47	0
1088	-281.277291559789	517.77426274959	70	53	0
1089	-282.650443819817	524.311993794516	66	53	2
1090	-282.510871019214	528.948071546853	55	52	0
1091	-281.353513590817	532.625452270731	50	51	0
1092	-281.73679079162	537.277270798571	78	51	1
1093	-282.698744687135	540.090399092995	69	56	0
1094	-285.285072773346	541.096319733188	60	69	0
1095	-289.46786120045	541.222251128405	61	53	0
1096	-292.165854091872	538.519313701428	55	46	0
1097	-292.828287068463	533.898978102021	56	43	0
1098	-291.950087681354	528.304200951941	66	55	1
1099	-288.597210444161	517.994638036005	76	56	0
1100	-284.254439927812	505.799164914526	68	43	0
1101	-280.873609546572	496.416824237444	62	48	0
1102	-277.520676316111	486.107270975597	62	65	0
1103	-276.119587373745	480.496757661924	58	54	0
1104	-272.271682755556	469.244253557175	76	52	0
1105	-266.499784783809	452.365504600108	60	43	0
1106	-262.651825439825	441.11301009357	63	48	0
1107	-258.775935624202	430.787734954618	57	41	0
1108	-252.481060316262	413.893269111402	62	56	0
1109	-246.214037293743	396.07159787789	70	66	1
1110	-242.39387045661	383.891907995567	62	53	0
1111	-238.050811021065	371.696486713365	70	51	0
1112	-233.707724922395	359.501070291735	55	70	1
1113	-229.887483933184	347.321392884478	71	43	0
1114	-226.067219199438	335.141719315201	68	59	0
1115	-221.724056030682	322.946316390298	70	55	0
1116	-214.961771871196	304.181747181341	57	51	1
1117	-208.227320346283	284.489974188618	67	45	0
1118	-203.911942375475	271.367375699803	74	60	1
1119	-199.596535657998	258.244782068767	55	55	1
1120	-195.281100194086	245.122193298303	72	51	1
1121	-190.965635983855	231.999609384686	66	48	0
1122	-184.230941801507	212.307878384367	78	50	0
1123	-178.019070875365	192.631886797957	78	43	2
1124	-173.675603593583	180.436537873	63	59	2
1125	-169.332109649316	168.241193810478	57	52	1
1126	-165.511483712355	156.061580696143	69	46	2
1127	-161.690834031557	143.881971421652	69	53	1
1128	-157.347263019765	131.686640857719	72	69	0
1129	-153.003665345837	119.49131515529	90	64	0
1130	-146.26859046123	99.7996505089104	68	64	1
1131	-139.038424534723	79.1650592200458	71	64	2
1132	-134.750470552186	65.1153229102492	101	69	4
1133	-130.434608072042	51.9928070232272	96	74	3
1134	-125.595808147395	38.8545748423785	95	76	3
1135	-118.860459526535	19.1629580762237	91	89	3
1136	-112.125043871929	-0.528646930120885	112	94	5
1137	-107.809034523088	-13.6511374395341	121	104	6
1138	-103.492996429151	-26.7736230883747	124	113	3
1139	-98.6540114620002	-39.9118216596544	132	111	6
1140	-94.3379143070197	-53.0342970499769	150	106	8
1141	-90.0217884068261	-66.1567675806582	140	123	5
1142	-85.7056337618269	-79.2792332516983	113	77	5
1143	-79.5206758833956	-99.8822805602103	111	93	1
1144	-72.8127248873352	-120.501032271422	116	82	4
1145	-67.9735238272697	-133.639192439616	78	69	2
1146	-63.1342908794759	-146.777346604504	90	65	2
1147	-58.295026044012	-159.915494762361	66	60	2
1148	-53.45572932082	-173.053636916913	83	60	1
1149	-48.0934650711715	-186.207484521903	75	55	0
1150	-42.7311657888931	-199.36132485047	70	55	1
1151	-37.3409761289367	-211.587942299433	69	47	0
1152	-31.4278138301452	-223.830261849798	64	75	0
1153	-22.0768393186736	-243.600256549194	85	51	2
1154	-12.6979245641269	-262.443013848737	63	40	0
1155	-6.26166867162101	-274.701003476977	80	52	0
1156	0.697573250159621	-286.974688312039	52	62	0
1157	7.6568564522313	-299.248361282051	75	71	0
1158	14.6161809347686	-311.522022384219	66	47	0
1159	21.6033884366043	-322.868455936201	63	42	1
1160	28.5627938808175	-335.142093298025	62	52	0
1161	35.5222406051471	-347.415718793869	74	53	2
1162	46.4983631953364	-365.378226705827	80	46	0
1163	57.4745805512648	-383.340705263428	61	41	0
1164	60.9682983439416	-389.013887024485	74	58	1
1165	67.9279313585139	-401.287457393482	66	63	1
1166	78.3535439115367	-420.161398586817	71	51	1
1167	85.3132809236413	-432.434939295985	58	52	0
1168	92.3008847550373	-443.781252340414	79	50	0
1169	99.2607027273625	-456.054769304581	76	64	0
1170	110.237387846864	-474.017106520012	56	63	0
1171	121.214167730359	-491.979414382018	63	55	1
1172	128.174152149004	-504.25288215559	78	43	0
1173	135.134177846252	-516.52633806318	51	57	0
1174	145.588200457103	-534.47289173305	75	51	0
1175	156.565292891581	-552.435104912147	68	55	0
1176	164.048464377935	-564.724197790958	54	33	0
1177	171.036505320517	-576.070376710035	65	53	0
1178	177.996778420289	-588.343759681098	54	64	1
1179	184.957092798199	-600.617130785249	64	53	0
1180	191.917448453954	-612.890490022488	58	58	0
1181	199.40083340829	-625.179518344812	78	54	0
1182	206.912061882089	-636.541317031719	69	40	0
1183	213.872542701894	-648.814638940617	75	66	0
1184	220.833064799255	-661.087948984466	46	50	1
1185	231.287822200451	-679.034283782355	72	53	0
1186	241.742670079344	-696.980591864325	69	63	0
1187	248.70335568767	-709.253854424693	73	56	0
1188	255.664082573028	-721.527105120011	53	60	0
1189	262.652637268242	-732.873127868399	52	50	1
1190	273.107756577665	-750.819355792366	66	49	0
1191	283.535184622102	-769.692773108371	66	47	0
1192	290.496116293478	-781.965964452364	72	59	0
1193	297.484867786581	-793.311927798204	62	53	0
1194	304.445880412706	-805.585095396265	59	53	2
1195	311.92994532286	-817.873918222263	60	56	0
1196	322.90850533708	-835.835685934871	54	40	0
1197	333.364144817344	-853.781759898178	72	57	0
1198	340.353133894678	-865.127650225535	61	53	1
1199	347.314393910288	-877.400744877756	54	51	0
1200	354.275695201475	-889.67382766027	62	52	1
1201	364.731606104702	-907.619821460918	79	49	0
1202	375.187607481552	-925.565788540989	73	49	0
1203	382.149072276952	-937.838823838159	66	53	0
1204	389.110578347871	-950.111847267486	55	74	0
1205	395.604609595495	-960.51476951316	55	49	3
1206	403.033714314923	-974.657858517952	54	69	0
1207	408.921528875711	-987.826752542518	73	59	1
1208	411.314665993617	-995.322757828049	78	63	0
1209	412.689498129184	-1001.86023615021	70	41	1
1210	414.092086792691	-1007.47049762402	71	42	1
1211	416.045465130941	-1012.16919650603	66	47	0
1212	419.128169223201	-1014.11755331513	65	55	0
1213	422.789410260215	-1014.22712868638	68	38	1
1214	425.460080915014	-1012.45096224919	60	48	0
1215	426.149609898217	-1006.90331725124	75	55	0
1216	424.774755609746	-1000.36584352236	74	49	0
1217	422.298342059657	-995.651495085098	65	47	2
