# Supplementary material for: Bayesian algorithm to estimate position and activity of an orphan gamma source utilizing multiple detectors in a mobile gamma spectrometry system
Source: PLoS One. 2021 Jan 22;16(1):e0245440. doi: 10.1371/journal.pone.0245440 (PMC7822251; doi:10.1371/journal.pone.0245440)
Supplement: S1 Data — (GZ) [file pone.0245440.s001.gz › synth_data_Co-60_setup_13_real_5.csv]

	V1	V2	V3	V4	V5
1	333.657044215477	-422.430080149323	61	41	0
2	333.657044215477	-422.430080149323	60	41	0
3	333.657044215477	-422.430080149323	71	48	0
4	333.657044215477	-422.430080149323	54	47	2
5	333.657044215477	-422.430080149323	64	36	0
6	333.657044215477	-422.430080149323	57	42	0
7	333.657044215477	-422.430080149323	72	56	0
8	333.684809667	-421.5028639175	80	49	0
9	333.712575121317	-420.575647683814	56	43	0
10	333.712575121317	-420.575647683814	57	48	1
11	333.712575121317	-420.575647683814	65	45	0
12	333.712575121317	-420.575647683814	75	61	0
13	333.712575121317	-420.575647683814	69	47	0
14	333.712575121317	-420.575647683814	70	48	0
15	333.712575121317	-420.575647683814	87	52	1
16	333.712575121317	-420.575647683814	51	53	0
17	333.712575121317	-420.575647683814	65	47	0
18	333.712575121317	-420.575647683814	67	53	1
19	333.712575121317	-420.575647683814	64	56	0
20	333.712575121317	-420.575647683814	54	52	1
21	333.712575121317	-420.575647683814	71	42	0
22	333.712575121317	-420.575647683814	77	50	0
23	333.712575121317	-420.575647683814	68	49	0
24	333.712575121317	-420.575647683814	72	61	1
25	333.712575121317	-420.575647683814	65	44	0
26	334.235593802761	-420.591309427284	59	63	0
27	334.758612485195	-420.606971107423	71	48	0
28	334.786377719138	-419.67975486815	62	52	0
29	334.786377719138	-419.67975486815	67	44	0
30	334.786377719138	-419.67975486815	63	38	0
31	334.786377719138	-419.67975486815	65	47	0
32	334.786377719138	-419.67975486815	68	41	1
33	334.814142955933	-418.752538626082	71	55	1
34	334.814142955933	-418.752538626082	61	48	1
35	334.814142955933	-418.752538626082	71	46	0
36	334.814142955933	-418.752538626082	68	48	0
37	334.814142955933	-418.752538626082	59	41	0
38	334.814142955933	-418.752538626082	72	44	0
39	334.814142955933	-418.752538626082	71	52	0
40	334.814142955933	-418.752538626082	76	57	0
41	334.291124496609	-418.736876949668	68	50	0
42	333.74034057837	-419.648431446403	60	47	1
43	333.712575121317	-420.575647683814	56	43	0
44	333.712575121317	-420.575647683814	61	56	0
45	333.712575121317	-420.575647683814	69	51	0
46	333.712575121317	-420.575647683814	74	42	0
47	334.235593802761	-420.591309427284	74	44	0
48	334.758612485195	-420.606971107423	69	51	0
49	334.758612485195	-420.606971107423	63	41	0
50	334.758612485195	-420.606971107423	65	49	0
51	334.758612485195	-420.606971107423	69	35	0
52	334.730847253988	-421.534187344834	55	42	0
53	334.703082025575	-422.461403580382	63	48	0
54	334.675316799956	-423.388619816862	62	49	0
55	335.170570706774	-424.331497678533	59	48	0
56	335.69358983764	-424.347159239464	69	46	0
57	335.69358983764	-424.347159239464	55	38	1
58	335.69358983764	-424.347159239464	63	42	0
59	335.69358983764	-424.347159239464	54	49	0
60	335.721354837355	-423.41994300019	62	49	0
61	335.749119839864	-422.492726759985	65	40	1
62	335.721354837355	-423.41994300019	70	49	0
63	335.69358983764	-424.347159239464	67	42	0
64	335.69358983764	-424.347159239464	71	41	0
65	335.69358983764	-424.347159239464	73	44	0
66	335.69358983764	-424.347159239464	68	63	1
67	335.69358983764	-424.347159239464	59	34	0
68	335.69358983764	-424.347159239464	72	41	0
69	335.721354837355	-423.41994300019	57	50	1
70	335.749119839864	-422.492726759985	73	57	0
71	335.749119839864	-422.492726759985	63	45	0
72	335.749119839864	-422.492726759985	64	47	1
73	335.749119839864	-422.492726759985	55	48	0
74	335.749119839864	-422.492726759985	79	39	0
75	335.749119839864	-422.492726759985	74	51	0
76	335.749119839864	-422.492726759985	66	52	0
77	335.749119839864	-422.492726759985	58	57	0
78	335.749119839864	-422.492726759985	64	58	1
79	335.749119839864	-422.492726759985	52	52	0
80	335.749119839864	-422.492726759985	64	41	0
81	335.749119839864	-422.492726759985	80	41	1
82	335.749119839864	-422.492726759985	78	38	0
83	335.749119839864	-422.492726759985	72	48	1
84	335.749119839864	-422.492726759985	60	36	1
85	335.749119839864	-422.492726759985	63	54	0
86	335.749119839864	-422.492726759985	71	50	0
87	336.272138748493	-422.508388255723	72	54	1
88	336.795157658053	-422.524049689062	80	46	0
89	336.795157658053	-422.524049689062	82	45	0
90	336.795157658053	-422.524049689062	69	38	0
91	336.795157658053	-422.524049689062	59	47	0
92	336.795157658053	-422.524049689062	57	34	0
93	336.795157658053	-422.524049689062	60	45	0
94	336.795157658053	-422.524049689062	64	50	0
95	336.795157658053	-422.524049689062	71	42	0
96	336.795157658053	-422.524049689062	62	41	0
97	336.795157658053	-422.524049689062	54	53	0
98	336.795157658053	-422.524049689062	66	34	0
99	336.795157658053	-422.524049689062	55	56	0
100	336.795157658053	-422.524049689062	70	48	1
101	336.795157658053	-422.524049689062	73	57	0
102	336.795157658053	-422.524049689062	60	45	0
103	336.795157658053	-422.524049689062	62	36	1
104	336.795157658053	-422.524049689062	58	52	0
105	336.795157658053	-422.524049689062	70	64	0
106	336.795157658053	-422.524049689062	61	41	0
107	336.795157658053	-422.524049689062	57	44	0
108	336.795157658053	-422.524049689062	62	39	1
109	336.795157658053	-422.524049689062	76	47	0
110	336.795157658053	-422.524049689062	68	48	1
111	336.795157658053	-422.524049689062	62	51	0
112	336.795157658053	-422.524049689062	58	41	0
113	336.795157658053	-422.524049689062	67	48	0
114	336.795157658053	-422.524049689062	60	48	0
115	336.795157658053	-422.524049689062	69	42	0
116	336.795157658053	-422.524049689062	62	43	0
117	336.795157658053	-422.524049689062	61	47	1
118	336.795157658053	-422.524049689062	70	57	0
119	336.795157658053	-422.524049689062	84	54	1
120	336.795157658053	-422.524049689062	63	49	0
121	336.795157658053	-422.524049689062	66	51	0
122	336.795157658053	-422.524049689062	49	55	1
123	336.795157658053	-422.524049689062	57	37	0
124	336.795157658053	-422.524049689062	68	47	0
125	336.795157658053	-422.524049689062	66	48	1
126	336.795157658053	-422.524049689062	53	32	1
127	336.795157658053	-422.524049689062	73	42	1
128	336.795157658053	-422.524049689062	54	32	0
129	336.795157658053	-422.524049689062	67	42	2
130	336.795157658053	-422.524049689062	83	46	0
131	336.795157658053	-422.524049689062	73	45	0
132	336.795157658053	-422.524049689062	76	38	0
133	336.795157658053	-422.524049689062	61	46	1
134	336.795157658053	-422.524049689062	50	47	0
135	336.795157658053	-422.524049689062	46	50	0
136	336.795157658053	-422.524049689062	56	50	0
137	336.795157658053	-422.524049689062	60	45	0
138	336.795157658053	-422.524049689062	61	34	0
139	336.795157658053	-422.524049689062	72	42	0
140	336.795157658053	-422.524049689062	65	39	0
141	336.795157658053	-422.524049689062	66	53	1
142	336.795157658053	-422.524049689062	73	40	0
143	336.795157658053	-422.524049689062	56	37	0
144	336.795157658053	-422.524049689062	64	50	1
145	336.795157658053	-422.524049689062	63	48	0
146	336.795157658053	-422.524049689062	63	59	0
147	336.795157658053	-422.524049689062	75	47	2
148	336.795157658053	-422.524049689062	70	44	0
149	336.795157658053	-422.524049689062	73	59	1
150	336.795157658053	-422.524049689062	56	40	0
151	336.795157658053	-422.524049689062	66	39	0
152	336.795157658053	-422.524049689062	71	52	1
153	336.795157658053	-422.524049689062	82	58	0
154	336.795157658053	-422.524049689062	71	47	0
155	336.795157658053	-422.524049689062	70	44	1
156	336.795157658053	-422.524049689062	72	40	0
157	336.795157658053	-422.524049689062	57	43	0
158	336.795157658053	-422.524049689062	57	48	0
159	336.795157658053	-422.524049689062	68	42	1
160	336.795157658053	-422.524049689062	68	35	1
161	336.795157658053	-422.524049689062	71	49	0
162	336.795157658053	-422.524049689062	64	38	0
163	336.795157658053	-422.524049689062	60	35	0
164	336.795157658053	-422.524049689062	67	44	0
165	336.795157658053	-422.524049689062	60	47	0
166	336.795157658053	-422.524049689062	64	50	0
167	336.795157658053	-422.524049689062	70	48	1
168	336.795157658053	-422.524049689062	60	47	0
169	336.795157658053	-422.524049689062	71	48	0
170	336.795157658053	-422.524049689062	74	39	0
171	336.795157658053	-422.524049689062	58	42	0
172	336.795157658053	-422.524049689062	76	41	1
173	336.795157658053	-422.524049689062	66	53	1
174	336.795157658053	-422.524049689062	70	39	0
175	336.795157658053	-422.524049689062	66	54	0
176	336.795157658053	-422.524049689062	75	48	0
177	336.795157658053	-422.524049689062	68	48	0
178	336.795157658053	-422.524049689062	81	47	0
179	336.795157658053	-422.524049689062	57	48	0
180	336.795157658053	-422.524049689062	69	36	0
181	336.795157658053	-422.524049689062	67	40	0
182	336.795157658053	-422.524049689062	66	53	0
183	336.795157658053	-422.524049689062	61	51	0
184	336.795157658053	-422.524049689062	81	51	1
185	336.795157658053	-422.524049689062	66	70	1
186	336.795157658053	-422.524049689062	56	50	0
187	336.795157658053	-422.524049689062	84	42	0
188	336.795157658053	-422.524049689062	63	59	0
189	336.795157658053	-422.524049689062	72	52	0
190	336.795157658053	-422.524049689062	68	41	0
191	336.795157658053	-422.524049689062	66	47	1
192	336.795157658053	-422.524049689062	65	43	0
193	336.795157658053	-422.524049689062	66	43	0
194	336.795157658053	-422.524049689062	60	52	0
195	336.795157658053	-422.524049689062	61	40	0
196	336.795157658053	-422.524049689062	74	41	1
197	336.795157658053	-422.524049689062	55	36	0
198	336.795157658053	-422.524049689062	80	47	1
199	336.795157658053	-422.524049689062	67	50	0
200	336.795157658053	-422.524049689062	67	42	0
201	336.795157658053	-422.524049689062	62	43	0
202	336.795157658053	-422.524049689062	75	42	1
203	336.795157658053	-422.524049689062	76	40	0
204	336.795157658053	-422.524049689062	90	37	0
205	336.795157658053	-422.524049689062	70	54	0
206	336.795157658053	-422.524049689062	64	42	0
207	336.795157658053	-422.524049689062	61	45	0
208	336.795157658053	-422.524049689062	67	44	0
209	336.795157658053	-422.524049689062	62	41	1
210	336.795157658053	-422.524049689062	59	43	2
211	336.795157658053	-422.524049689062	74	40	0
212	336.795157658053	-422.524049689062	60	41	1
213	336.795157658053	-422.524049689062	51	42	0
214	336.795157658053	-422.524049689062	48	67	1
215	336.795157658053	-422.524049689062	51	45	1
216	336.795157658053	-422.524049689062	65	45	0
217	336.795157658053	-422.524049689062	51	53	0
218	336.795157658053	-422.524049689062	64	43	0
219	336.795157658053	-422.524049689062	59	43	0
220	336.795157658053	-422.524049689062	54	53	0
221	336.795157658053	-422.524049689062	62	45	0
222	336.795157658053	-422.524049689062	63	38	0
223	336.795157658053	-422.524049689062	70	42	0
224	336.795157658053	-422.524049689062	65	44	0
225	336.795157658053	-422.524049689062	59	45	0
226	336.795157658053	-422.524049689062	69	43	0
227	336.795157658053	-422.524049689062	69	45	0
228	336.795157658053	-422.524049689062	62	40	0
229	336.795157658053	-422.524049689062	63	41	0
230	336.795157658053	-422.524049689062	62	31	1
231	336.795157658053	-422.524049689062	61	46	1
232	336.795157658053	-422.524049689062	53	34	1
233	336.795157658053	-422.524049689062	71	47	0
234	336.795157658053	-422.524049689062	73	38	0
235	336.795157658053	-422.524049689062	67	40	1
236	336.795157658053	-422.524049689062	80	44	0
237	336.795157658053	-422.524049689062	49	42	1
238	336.795157658053	-422.524049689062	62	50	1
239	336.795157658053	-422.524049689062	70	51	0
240	336.795157658053	-422.524049689062	77	55	0
241	336.795157658053	-422.524049689062	80	47	1
242	336.795157658053	-422.524049689062	57	45	0
243	336.795157658053	-422.524049689062	63	43	1
244	336.795157658053	-422.524049689062	55	60	1
245	336.795157658053	-422.524049689062	72	59	0
246	336.795157658053	-422.524049689062	67	43	0
247	336.795157658053	-422.524049689062	58	44	1
248	336.795157658053	-422.524049689062	62	51	0
249	336.795157658053	-422.524049689062	72	40	0
250	336.795157658053	-422.524049689062	72	47	0
251	336.795157658053	-422.524049689062	62	54	0
252	336.795157658053	-422.524049689062	68	55	0
253	336.795157658053	-422.524049689062	80	49	0
254	336.795157658053	-422.524049689062	59	44	0
255	336.795157658053	-422.524049689062	73	43	0
256	336.795157658053	-422.524049689062	58	47	0
257	336.795157658053	-422.524049689062	58	47	0
258	336.795157658053	-422.524049689062	67	42	0
259	336.795157658053	-422.524049689062	64	43	0
260	336.795157658053	-422.524049689062	63	53	0
261	336.795157658053	-422.524049689062	67	40	0
262	336.795157658053	-422.524049689062	62	47	2
263	336.795157658053	-422.524049689062	65	47	0
264	336.795157658053	-422.524049689062	46	34	0
265	336.795157658053	-422.524049689062	69	57	0
266	336.795157658053	-422.524049689062	57	48	0
267	336.795157658053	-422.524049689062	62	44	0
268	336.795157658053	-422.524049689062	54	35	0
269	336.795157658053	-422.524049689062	57	52	1
270	336.795157658053	-422.524049689062	76	51	1
271	336.795157658053	-422.524049689062	63	52	1
272	336.795157658053	-422.524049689062	73	44	0
273	336.795157658053	-422.524049689062	88	41	0
274	336.795157658053	-422.524049689062	64	52	0
275	336.795157658053	-422.524049689062	59	43	0
276	336.795157658053	-422.524049689062	73	47	0
277	336.795157658053	-422.524049689062	79	46	0
278	336.795157658053	-422.524049689062	53	57	0
279	336.795157658053	-422.524049689062	65	44	0
280	336.795157658053	-422.524049689062	60	49	0
281	336.795157658053	-422.524049689062	89	43	0
282	336.795157658053	-422.524049689062	67	43	1
283	336.795157658053	-422.524049689062	66	47	0
284	336.795157658053	-422.524049689062	77	50	0
285	336.795157658053	-422.524049689062	63	41	0
286	336.795157658053	-422.524049689062	62	50	1
287	336.795157658053	-422.524049689062	86	44	0
288	336.795157658053	-422.524049689062	65	39	0
289	336.795157658053	-422.524049689062	72	45	1
290	336.795157658053	-422.524049689062	81	48	0
291	336.795157658053	-422.524049689062	63	51	0
292	336.795157658053	-422.524049689062	59	47	0
293	336.795157658053	-422.524049689062	69	43	0
294	336.795157658053	-422.524049689062	62	49	1
295	336.795157658053	-422.524049689062	65	46	0
296	336.795157658053	-422.524049689062	70	34	2
297	336.795157658053	-422.524049689062	52	37	0
298	336.795157658053	-422.524049689062	67	59	0
299	336.795157658053	-422.524049689062	72	46	0
300	336.795157658053	-422.524049689062	80	51	0
301	336.795157658053	-422.524049689062	51	41	0
302	336.795157658053	-422.524049689062	69	58	0
303	336.795157658053	-422.524049689062	72	50	0
304	336.795157658053	-422.524049689062	74	42	0
305	336.795157658053	-422.524049689062	68	35	0
306	336.795157658053	-422.524049689062	75	44	0
307	336.795157658053	-422.524049689062	68	44	0
308	336.795157658053	-422.524049689062	64	33	0
309	336.795157658053	-422.524049689062	62	54	0
310	336.795157658053	-422.524049689062	55	41	0
311	336.795157658053	-422.524049689062	58	29	0
312	336.795157658053	-422.524049689062	62	41	0
313	336.795157658053	-422.524049689062	69	32	0
314	336.795157658053	-422.524049689062	60	42	0
315	336.795157658053	-422.524049689062	65	63	0
316	336.795157658053	-422.524049689062	60	55	0
317	336.795157658053	-422.524049689062	62	47	0
318	336.795157658053	-422.524049689062	70	55	1
319	336.795157658053	-422.524049689062	67	61	1
320	336.795157658053	-422.524049689062	57	46	0
321	336.795157658053	-422.524049689062	62	38	0
322	336.795157658053	-422.524049689062	59	46	0
323	336.795157658053	-422.524049689062	66	40	1
324	336.795157658053	-422.524049689062	70	46	0
325	336.795157658053	-422.524049689062	70	38	0
326	336.795157658053	-422.524049689062	50	42	1
327	336.795157658053	-422.524049689062	66	58	0
328	336.795157658053	-422.524049689062	55	50	0
329	336.795157658053	-422.524049689062	48	51	0
330	336.795157658053	-422.524049689062	70	41	0
331	336.795157658053	-422.524049689062	78	49	0
332	336.795157658053	-422.524049689062	68	39	0
333	336.795157658053	-422.524049689062	68	43	0
334	336.795157658053	-422.524049689062	60	49	0
335	336.795157658053	-422.524049689062	68	42	0
336	336.795157658053	-422.524049689062	42	42	0
337	336.272138748493	-422.508388255723	73	46	0
338	335.253866048937	-421.549848964438	75	38	0
339	334.291124496551	-418.736876951531	74	57	0
340	332.80536619015	-415.908242836595	60	47	0
341	330.796592143073	-413.063946069218	69	43	0
342	328.815587417805	-409.292432103306	67	37	0
343	326.834586323239	-405.520917166024	73	34	0
344	324.358340060397	-400.806522135623	53	43	0
345	321.386852033203	-395.149246105924	71	54	0
346	317.892357207136	-389.476304198615	78	44	0
347	311.398639132036	-379.073292230256	69	47	1
348	304.437485371251	-366.800172267482	75	50	0
349	298.962084919156	-357.35568743851	66	39	0
350	292.991474221228	-346.968312338926	64	44	0
351	287.020893457637	-336.580928516574	75	45	0
352	280.555112883099	-325.250651519746	63	49	0
353	273.594141004083	-312.977478992194	64	50	1
354	266.110206025711	-300.688624520786	68	48	0
355	258.654097946244	-287.472540285438	74	45	0
356	251.198037495313	-274.256442425773	65	46	1
357	243.191238800297	-261.951874146238	64	37	0
358	235.707485533145	-249.662964195013	66	61	0
359	228.251566120889	-236.446824527346	71	48	0
360	220.767902977299	-224.157887296751	66	47	0
361	213.284284040798	-211.868936420418	66	34	2
362	202.306536528049	-193.906931521371	70	36	1
363	191.851873274485	-175.960576541722	64	43	0
364	184.891414560727	-163.687253046781	65	55	0
365	177.903195958235	-152.341133671813	72	44	0
366	170.942818201846	-140.06778643094	70	43	0
367	163.982481723418	-127.794427323155	72	55	0
368	156.99438056472	-116.448272302747	60	59	1
369	149.51114410942	-104.159205023199	67	38	2
370	142.027951862081	-91.8701240997761	64	47	2
371	135.039970854181	-80.5239317156374	74	39	1
372	124.585884116765	-62.5774049479514	82	64	0
373	114.131887859723	-44.6308514634147	68	69	2
374	107.171879742004	-32.3573956731707	95	68	3
375	100.211912902887	-20.0839280169457	62	68	4
376	92.7290179026313	-7.79475707840174	99	86	1
377	85.2461671113269	4.49442750588059	114	91	6
378	78.2585030624759	15.8407166497782	143	111	12
379	71.2987026698538	28.1142334975302	146	124	6
380	64.3389435564168	40.3877622112632	127	143	8
381	57.3792257222813	52.6613027900457	149	134	7
382	50.4195491676219	64.9348552357405	134	124	9
383	39.9661953527248	82.8815982714295	109	107	8
384	29.5129320203559	100.828368020244	100	80	5
385	22.5255822305335	112.174752203748	89	63	4
386	15.5661088772467	124.448363999836	76	60	3
387	8.60667680407641	136.721987662837	59	61	0
388	1.64728601078968	148.995623189025	65	60	2
389	-5.31206350238062	161.269270583056	73	43	0
390	-12.2992164787138	172.615714160725	67	60	0
391	-19.2584850295098	184.889385295101	67	48	0
392	-26.2177123001311	197.163068295456	59	48	0
393	-32.6539547665743	209.421056237072	66	49	0
394	-41.482057326124	229.175318702124	69	46	0
395	-50.3379275391926	248.002385050058	64	46	0
396	-56.2510805618949	260.244701594114	62	57	0
397	-62.1363418507972	273.414242439903	59	45	0
398	-67.4986306563369	286.568080714904	68	41	0
399	-72.3379516982241	299.706214418635	67	36	0
400	-77.177240852383	312.844354126602	73	35	0
401	-82.0164981188718	325.982499837875	76	43	0
402	-86.8835856907535	338.193435954861	78	58	0
403	-91.7506436816184	350.404378079809	63	53	0
404	-96.5898075944278	363.542541811243	62	52	1
405	-100.878150553792	377.592211729847	67	42	0
406	-107.58600120683	398.210976022296	68	45	0
407	-114.321650372643	417.902536478825	52	40	0
408	-118.637740237813	431.025010778569	53	39	0
409	-123.476716801175	444.163208115846	79	39	0
410	-127.792747605126	457.285692675039	61	44	0
411	-134.005284156185	476.961568852887	68	41	1
412	-140.740667545411	496.653175509535	69	48	1
413	-145.056583368336	509.77567950543	60	51	0
414	-149.372470445815	522.898188360967	50	42	1
415	-154.211233222217	536.036424103193	62	50	0
416	-158.527061237604	549.15894321911	51	58	1
417	-162.842860507313	562.281467192806	54	50	1
418	-167.681530761358	575.419719739817	58	52	0
419	-174.416578978999	595.111385197379	62	52	0
420	-180.600780372741	615.714552589692	61	43	1
421	-184.888547480223	629.764316974208	62	52	0
422	-189.727062267542	642.9025971191	78	51	1
423	-194.042655087484	656.025156185031	62	37	0
424	-198.358219161397	669.147720109671	72	53	0
425	-203.196641424787	682.286017059349	65	42	0
426	-207.512146435212	695.408591242507	72	43	1
427	-211.827622699318	708.531170283444	65	51	2
428	-218.562223914021	728.222913010046	50	41	0
429	-225.296758092009	747.914667494595	61	47	0
430	-230.134995305852	761.052998051047	64	30	0
431	-234.450324695208	774.175602467731	63	42	0
432	-238.765625337837	787.298211742193	72	52	0
433	-243.603770026064	800.436559101567	55	48	0
434	-250.310155267071	821.055572818965	67	43	1
435	-257.016470226343	841.674598292448	76	45	0
436	-261.331621905556	854.797232939862	85	58	0
437	-265.646744837868	867.919872445054	66	53	1
438	-270.484702163143	881.05825340189	68	41	1
439	-274.827673501568	893.253687615506	66	36	0
440	-278.64775795571	905.433389010839	82	48	0
441	-282.467818664794	917.613094244152	70	36	0
442	-286.315765884006	928.865587766282	57	35	0
443	-291.620613331674	943.874164857902	73	45	0
444	-296.4304795278	957.939793759957	52	38	3
445	-299.316382827761	966.379173981026	48	46	0
446	-301.707335859304	973.875600253232	54	49	1
447	-303.080491813133	980.413330931216	61	42	0
448	-303.958707029582	986.008105748333	64	49	0
449	-304.34198424255	990.659924350679	68	45	0
450	-303.707475938136	994.35304572247	81	52	0
451	-303.072968480701	998.046167187393	61	45	0
452	-302.989225034311	1000.82781388424	47	45	0
453	-304.474026917131	1003.656683065	50	43	0
454	-307.555286595132	1005.60556082334	67	43	0
455	-310.7202920735	1004.77279417031	71	45	0
456	-313.913215687673	1003.01281427126	68	50	0
457	-315.565512809437	1000.27839414217	60	50	0
458	-315.182249147911	995.626574317925	76	37	0
459	-312.296399710467	987.187182562426	65	54	0
460	-308.392750470841	977.789094626904	64	51	0
461	-305.506873691338	969.349707913585	63	36	0
462	-302.126044928038	959.967367240228	81	47	0
463	-300.174197433516	955.268327838741	63	61	1
464	-296.326313863741	944.015820859931	65	50	0
465	-290.55444746482	927.137067591771	71	43	0
466	-286.734419382876	914.957354680635	58	44	0
467	-282.419416177901	901.834691951983	66	47	0
468	-277.581521993328	888.696296556853	57	52	1
469	-270.847485512204	869.00445133727	78	54	0
470	-264.113381992735	849.312617876567	67	46	1
471	-259.303267006762	835.24702974502	69	54	0
472	-255.01598813216	821.197182245553	59	50	0
473	-250.70077689708	808.074555144645	48	43	0
474	-245.862663458567	794.936199351214	84	49	0
475	-241.547393158602	781.813582507893	60	37	0
476	-237.232094112085	768.690970523283	72	54	2
477	-230.525548825623	748.071980303153	87	53	0
478	-223.818933258473	727.453001841903	67	43	0
479	-218.980632459046	714.314679647796	62	51	1
480	-214.693077288219	700.264877485111	66	40	1
481	-210.40549128165	686.215080182068	64	42	0
482	-205.567095647741	673.076774786226	59	49	0
483	-200.728668124531	659.938475394621	62	30	0
484	-193.993859023671	640.246764552779	73	48	0
485	-187.286869124568	619.627849913202	62	29	0
486	-182.476201113081	605.562357767485	66	41	0
487	-178.160512678267	592.439812186174	52	59	1
488	-173.8447954976	579.317271464504	66	54	0
489	-169.006148728542	566.179011677392	72	54	1
490	-162.271021984052	546.487356272526	72	44	0
491	-155.535828204651	526.795712628402	60	52	1
492	-151.219964153715	513.67319728341	62	42	0
493	-146.904071357159	500.550686796196	61	50	0
494	-142.065239543677	487.412460618652	56	51	0
495	-137.226375841768	474.27424044814	71	35	0
496	-132.938266822137	460.224530045874	67	53	0
497	-128.650126967696	446.174824504182	58	53	2
498	-123.811168435263	433.036621130072	82	48	0
499	-117.075589985179	413.345044686459	71	58	0
500	-110.862865997246	393.669196578674	70	49	0
501	-106.54670769471	380.546731447801	57	51	1
502	-101.707596009946	367.408555680886	61	38	0
503	-97.3913786466001	354.286100809462	64	49	0
504	-93.0751325387391	341.163650795817	59	48	0
505	-88.2359283345868	328.025491835549	55	55	0
506	-83.3966922425316	314.887338879518	78	46	0
507	-78.5574242628645	301.749191928655	53	34	1
508	-73.7181243956438	288.611050983891	64	36	0
509	-68.3558569998131	275.457204711623	72	38	0
510	-60.0509212191682	255.718593807891	52	43	0
511	-51.7459042553673	235.980000292882	58	43	0
512	-48.8032335105236	229.395236690529	78	44	0
513	-45.3097590297111	223.721982406452	62	48	1
514	-35.4079222545843	204.863513294607	59	62	0
515	-26.0289410324767	186.020774382167	62	49	2
516	-23.0583457418252	180.363245246001	70	50	1
517	-16.0990794517566	168.089568054304	97	38	2
518	-5.12323045061203	150.126978839748	56	63	2
519	2.35909178014845	137.837629581802	85	49	1
520	9.31850468093762	125.563995640725	80	80	0
521	16.277958861494	113.290373563766	85	50	5
522	23.2374543218175	101.016763351858	86	82	7
523	30.2248259623884	89.6703807441518	100	85	4
524	40.6781223272556	71.723613367416	129	97	5
525	51.103679065709	52.8496569357812	152	122	6
526	58.0633793257875	40.5761060640216	163	121	9
527	65.0509477774613	29.2297828523442	175	138	8
528	72.0107289978187	16.9562557255849	128	141	11
529	79.49351945956	4.66704737115651	104	106	6
530	87.0041760277236	-6.69493150990456	99	102	7
531	93.9640824159142	-18.9684213129804	71	80	1
532	101.447002329165	-31.2575896410272	73	71	2
533	108.929966451135	-43.5467443261296	61	66	2
534	115.889999604318	-55.8201968148351	84	49	0
535	122.877887722687	-67.1664215475321	89	77	2
536	133.331980016083	-85.1129522621632	72	65	0
537	143.786162789096	-103.059456259012	67	41	1
538	150.746399138006	-115.332849392667	69	42	1
539	157.706676764879	-127.60623065941	69	57	1
540	164.666995669832	-139.879600059241	56	55	0
541	172.15034252248	-152.168639277108	75	49	0
542	179.661534266896	-163.530448870733	64	46	2
543	190.116114994278	-181.476834529079	66	41	0
544	200.542990307091	-200.3504094854	59	54	1
545	207.503558208758	-212.623705957085	75	44	0
546	214.491960084182	-223.96977452375	65	52	1
547	221.452608942229	-236.243047246709	70	37	0
548	228.41329907754	-248.516308105551	68	36	0
549	235.374030489998	-260.789557093754	67	47	1
550	242.334803179256	-273.062794215977	48	54	0
551	249.323401854315	-284.408803380094	76	53	0
552	256.284255499195	-296.682016757317	73	53	0
553	266.739503718214	-314.628206507303	47	35	0
554	277.194842413301	-332.574369540438	63	48	0
555	284.155859566177	-344.847535433248	65	44	0
556	291.144693121663	-356.193473301828	52	31	0
557	298.105791229289	-368.466615446843	58	35	0
558	309.084415964782	-386.428363147192	60	36	0
559	320.063135457691	-404.390081487596	72	53	0
560	327.024399999937	-416.663174435496	61	30	0
561	334.013471138722	-428.009039284661	57	45	0
562	340.974816634378	-440.282108484767	66	37	0
563	347.413180903066	-452.539505771361	81	57	2
564	353.879344271787	-463.869676587172	69	33	0
565	360.373302289576	-474.27262089774	59	37	1
566	368.820611372415	-489.374266592786	62	45	0
567	377.267982146877	-504.475894792937	67	45	0
568	382.248480817187	-512.977402379736	67	45	0
569	385.659907718655	-521.431938109919	69	36	0
570	388.548317216919	-529.870815929025	59	58	0
571	391.408986970782	-539.23690789286	58	54	0
572	393.774387918238	-547.660127080977	71	42	0
573	395.755519311526	-551.431609173305	65	35	0
574	398.342940444301	-552.437095175497	67	45	0
575	401.48114705045	-552.531016732566	68	55	0
576	404.124068476202	-551.682066632435	61	57	0
577	405.804167067632	-548.02016023919	60	41	0
578	405.942911622988	-543.384078497067	55	57	1
579	403.961775790725	-539.612601076253	52	53	0
580	399.448732639255	-532.981206024997	55	53	0
581	394.468175536254	-524.479719120078	64	52	0
582	391.001224343199	-517.879623252898	67	54	2
583	387.50653112994	-512.206740743481	76	48	0
584	384.039601373428	-505.606638948433	61	45	0
585	380.572682735336	-499.006534188986	68	50	0
586	377.078019678593	-493.333642772399	69	40	1
587	371.602286561741	-483.889255231246	80	60	0
588	365.603553283145	-474.429202538915	73	48	1
589	361.613665896934	-467.813423795626	56	42	0
590	357.128527774243	-460.254766034894	65	50	1
591	352.148144698876	-451.75322762318	69	40	0
592	344.196232061775	-437.594423809089	64	46	0
593	335.749119839864	-422.492726759985	70	46	1
594	329.283071769867	-411.162526915781	70	53	0
595	322.294042873662	-399.81665368285	66	41	0
596	315.305052060285	-388.470768558793	74	45	0
597	304.326396608143	-370.509037028067	83	45	0
598	293.375610607443	-351.620059968904	60	32	0
599	286.414555908588	-339.34690943826	63	51	0
600	279.453542486182	-327.073747039773	64	49	0
601	268.502984616556	-308.184703350998	68	43	0
602	257.552526522893	-289.295630340464	63	61	0
603	250.59168273356	-277.022418765351	72	32	0
604	243.080093913246	-265.660738512874	81	37	0
605	235.596333807509	-253.371828512289	63	42	0
606	228.635615179723	-241.098579606973	62	46	0
607	221.674937828851	-228.825318836607	71	40	0
608	211.247895957495	-209.951797408983	62	42	0
609	200.793153440114	-192.005465318449	80	45	0
610	193.804843685764	-180.659373090602	61	54	0
611	186.844371123938	-168.386052970774	58	50	0
612	179.883939839376	-156.112720986828	62	27	0
613	172.400564165961	-143.823695523664	71	51	0
614	164.917232700216	-131.53465642035	64	45	1
615	157.929122454429	-120.188503071666	66	49	2
616	150.968857612461	-107.915121890604	63	63	3
617	144.008634048456	-95.6417288435623	77	49	0
618	137.048451762879	-83.3683239314705	69	57	0
619	130.088310755324	-71.0949071496725	75	66	2
620	123.128211026255	-58.8214785028249	74	53	2
621	115.645178515231	-46.5323493927717	87	62	1
622	104.668289605237	-28.5700830742717	84	69	1
623	97.7083364811842	-16.2966111730784	98	81	0
624	90.748424635909	-4.02312740590423	104	94	6
625	80.294722504681	13.9235125808045	109	123	6
626	69.8411108547007	31.8701792806387	148	139	6
627	59.3875896863174	49.8168726963922	157	143	12
628	51.9049413776374	62.1061181882396	151	117	5
629	44.4223372785491	74.3953773248941	121	102	8
630	37.4349022291135	85.7417360590771	99	77	6
631	30.4753401911003	98.0153224309906	89	89	3
632	20.0499931959203	116.889332102612	83	67	6
633	9.59690175566357	134.83615273796	77	62	0
634	2.60966351861134	146.182570869103	67	53	2
635	-4.3496937181917	158.456216579303	72	50	1
636	-7.81543499912368	165.056651728228	85	48	1
637	-14.7747295167064	177.330315231346	63	49	1
638	-24.7045725340722	195.261518958025	66	50	1
639	-31.1408223643666	207.519504534081	51	47	0
640	-37.5770338422153	219.77750032302	63	42	1
641	-46.432942692074	238.604558001272	54	46	1
642	-55.2609150680946	258.358850837685	75	61	0
643	-61.1740383394645	270.601174618118	57	42	0
644	-66.564191432728	282.827795960009	64	44	0
645	-71.4035202377127	295.965928466059	57	57	0
646	-76.2428171550855	309.104066975415	62	41	0
647	-81.0820821849629	322.242211489938	58	41	0
648	-85.9213153270539	335.380362008698	60	42	0
649	-90.7605165814748	348.518518533558	77	44	0
650	-95.5996859481093	361.656681062654	56	40	0
651	-102.307591354824	382.27543611452	68	57	1
652	-109.015426484868	402.894202925265	68	52	0
653	-113.331550323637	416.016671286896	64	47	1
654	-117.647645417252	429.139144505374	64	47	0
655	-121.963711765944	442.261622583494	50	59	0
656	-126.279749369773	455.384105521254	73	53	0
657	-131.118670754426	468.522312455811	67	40	0
658	-135.434649296629	481.644805653021	66	48	1
659	-141.647108913457	501.320694306865	77	45	0
660	-148.382412451261	521.012314400636	68	36	0
661	-153.22118068143	534.150548941456	76	42	1
662	-157.537013925612	547.273066975176	52	36	1
663	-161.852818424115	560.395589868538	46	53	0
664	-166.168594176939	573.518117619678	53	28	0
665	-170.484341184143	586.640650229529	61	42	0
666	-175.322956258431	599.77891237475	67	57	1
667	-179.610759658564	613.828670821153	69	43	1
668	-183.898532223422	627.878434125334	66	45	0
669	-190.633409537666	647.570128131658	55	31	0
670	-194.948993999045	660.692688277923	67	58	0
671	-199.787437661318	673.830981021747	63	45	0
672	-204.625849434058	686.969279770739	59	36	0
673	-206.522157773084	693.522702748887	64	44	0
674	-212.733927616151	713.198706805706	68	52	0
675	-219.46851601277	732.890451206826	69	45	1
676	-224.306790570612	746.028774556704	62	38	0
677	-228.622155506629	759.151372493245	61	38	0
678	-232.937491696037	772.273975286633	58	38	0
679	-237.775673728436	785.412315439433	72	33	0
680	-242.090950853308	798.534928493202	74	50	0
681	-246.378298585885	812.584761964157	69	48	0
682	-253.607516773627	833.219515199773	77	52	0
683	-260.341697348864	852.911330991425	56	37	0
684	-264.656825510086	866.033969416283	45	52	0
685	-269.494788289536	879.172349172644	70	46	0
686	-273.809857385349	892.294997854158	56	39	0
687	-278.124897733913	905.417651394382	63	57	0
688	-282.467818664794	917.613094244152	65	53	0
689	-286.287855628412	929.792803314514	64	44	1
690	-290.135780031618	941.045300675556	80	43	0
691	-295.440596571018	956.05388304498	63	38	0
692	-300.250434246496	970.119516744278	60	35	0
693	-302.669297353481	976.688728071749	67	37	0
694	-303.519599769206	983.210718308575	54	57	1
695	-303.352113119909	988.774011604488	64	46	0
696	-303.240455297753	992.482873825356	63	54	0
697	-303.128797430836	996.191736062989	55	51	0
698	-304.585686212406	999.947820814326	59	49	0
699	-307.144099923025	1001.88095733803	53	53	0
700	-309.786259188666	1001.03244876675	55	48	0
701	-312.456336032308	999.256726254709	60	60	1
702	-314.108633464202	996.522305577993	67	43	1
703	-313.230434317025	990.927528426982	56	59	0
704	-311.77354926581	987.171440761536	71	54	0
705	-310.811596380314	984.358310776763	64	52	1
706	-306.907941007288	974.960224286653	62	61	0
707	-302.537242492137	963.691969940439	51	43	0
708	-299.679256513715	954.325372020714	64	50	1
709	-296.326313863741	944.015820859931	66	35	0
710	-292.478408403636	932.763317721896	62	48	0
711	-288.63048105326	921.510818422772	75	42	0
712	-284.810441563313	909.331107429229	65	47	0
713	-280.495425813482	896.208446859382	67	40	0
714	-275.657518410822	883.070053865202	59	45	1
715	-271.342443595291	869.947403551079	63	49	0
716	-264.636248939496	849.328353713267	74	48	0
717	-259.82613563718	835.262764979154	92	39	0
718	-255.510955763573	822.140132478438	69	50	0
719	-248.776695773704	802.448325890116	73	46	1
720	-243.938569117163	789.309972497635	86	40	1
721	-239.623286272748	776.187357814051	63	48	0
722	-235.335872501135	762.137532443739	71	36	0
723	-230.525548825623	748.071980303153	44	47	1
724	-226.210176083609	734.949380734935	65	55	0
725	-219.475621572754	715.257625376806	64	41	0
726	-212.246006933739	694.622936887667	72	39	0
727	-207.95840623707	680.573142282665	53	47	0
728	-203.642884534202	667.45056808833	70	41	0
729	-198.804443793255	654.312271098606	53	49	0
730	-193.965971162776	641.173980109394	58	55	0
731	-189.650360079249	628.051421571523	62	43	0
732	-185.33472024987	614.928867893293	69	53	1
733	-178.627642078616	594.309968370013	73	49	0
734	-171.920493628364	573.69108060468	64	45	0
735	-169.501167621114	567.121951160952	56	40	0
736	-165.185393992288	553.999420156702	70	44	1
737	-158.450227321591	534.307771469466	59	48	0
738	-153.611474812496	521.169530889951	65	38	0
739	-149.295598217344	508.047017704695	61	41	0
740	-142.560274347838	488.355396738276	66	48	0
741	-135.329844662279	467.72085225489	77	39	0
742	-130.518807277258	453.655424910598	52	42	1
743	-126.202780156163	440.532937643118	55	44	0
744	-119.46722645656	420.841356999241	56	46	1
745	-112.731605724082	401.149788116105	62	35	0
746	-108.415462051635	388.027320823632	62	55	0
747	-104.099289634265	374.904858394526	61	47	0
748	-102.202654909284	368.351486755535	63	54	1
749	-97.3635140632396	355.213316392154	73	44	0
750	-90.6276714599808	335.521786150523	68	55	0
751	-86.3113824928296	322.399343698286	71	35	0
752	-81.4721331838518	309.261193143204	80	50	0
753	-73.6902654746664	289.538266575895	76	42	0
754	-65.9083213012782	269.815355394036	80	54	0
755	-60.5460034094867	256.661519707181	70	53	0
756	-54.6607110222103	243.491981669329	74	55	0
757	-48.7475273974123	231.249667922966	55	58	0
758	-39.3686678576632	212.406898038462	57	61	1
759	-29.9897220450221	193.564149945974	66	55	0
760	-23.5534455244197	181.3061666172	67	50	1
761	-16.5941822968889	169.032488577999	65	49	0
762	-9.6348777890671	156.758822406642	67	46	1
763	-2.67553200141992	144.485168097541	66	54	1
764	4.28385506663471	132.211525655352	69	64	1
765	11.2432834146312	119.937895078212	93	53	4
766	18.7257087206817	107.648575793952	106	84	2
767	26.2081782365567	95.3592701526359	93	77	2
768	36.661443098099	77.4124925788492	121	83	6
769	47.114798442286	59.4657417191193	139	101	7
770	54.102305221546	48.1193998390809	160	141	13
771	61.0620222595753	35.8458540579304	160	137	5
772	68.0217805766733	23.5723201464862	167	129	9
773	74.9815801729565	11.2987980991602	89	133	6
774	81.9414210481918	-0.974712080322206	94	125	10
775	92.918140855385	-18.9370386246592	90	79	4
776	103.894955426396	-36.8993358146399	78	63	4
777	110.882779167674	-48.2455809358507	89	60	0
778	118.365801908658	-60.5347183560953	66	40	2
779	129.315023841278	-79.4241633946076	80	56	0
780	139.769175112131	-97.3706775913015	69	51	0
781	146.757198365231	-108.7168615954	73	51	0
782	153.717453089659	-120.990249647759	67	46	0
783	157.183693024912	-127.590547194704	67	50	0
784	164.171814680216	-138.936701497994	56	43	1
785	174.62626674975	-156.883126633242	52	41	0
786	181.586684987589	-169.156467205845	71	39	0
787	189.070134665817	-181.445475514047	71	56	0
788	200.047793893958	-199.407515282743	56	36	0
789	210.502553436265	-217.353848792613	51	43	1
790	217.463179392333	-229.627128303982	76	44	0
791	224.451637040533	-240.973179894499	55	53	0
792	231.412343952863	-253.246435660869	68	41	0
793	241.867374926689	-271.19268901553	62	43	0
794	252.32249637699	-289.138915655203	60	44	1
795	259.283366798889	-301.41212393716	73	27	0
796	266.767284436093	-313.700990389101	63	47	0
797	274.251246279862	-325.989843194373	64	52	0
798	281.240020873083	-337.335798014887	66	37	0
799	288.201057731872	-349.608957099728	78	45	0
800	298.656577122631	-367.555065389723	56	42	0
801	309.112186988408	-385.501146960072	77	49	1
802	316.073387353797	-397.774258560501	79	40	1
803	323.062396825058	-409.120142084546	69	40	0
804	330.023678143916	-421.393229939044	61	47	0
805	336.985000738525	-433.666305923834	68	51	1
806	344.469386323355	-445.955030512065	68	39	1
807	351.953816113761	-458.243741451763	62	57	1
808	358.9152654637	-470.516780114733	64	49	0
809	365.876756088925	-482.789806910791	74	53	0
810	375.314646581421	-499.777187253349	66	31	2
811	383.211278175586	-515.790362731554	50	40	0
812	387.145740577951	-524.260552830063	68	32	0
813	390.061907597643	-531.772213258781	67	54	0
814	391.436739024939	-538.309691584669	55	42	0
815	392.344045387232	-542.977082269266	65	38	0
816	393.802139389561	-546.732910776511	56	56	0
817	395.783270325512	-550.504392864183	61	55	0
818	398.342940444301	-552.437095175497	61	38	2
819	402.582715051889	-550.707890753634	66	59	0
820	405.831915973104	-547.092943892814	70	51	1
821	405.942911622988	-543.384078497067	73	40	1
822	403.989525167563	-538.685384726152	46	50	0
823	400.990078849893	-533.955383131281	84	44	0
824	397.467607691535	-529.209725456312	67	38	0
825	393.477616917924	-522.593977746554	59	47	1
826	389.515391521389	-515.051009830087	81	55	0
827	385.030151597806	-507.492382621393	70	31	0
828	377.573291615001	-494.276515488513	76	43	0
829	369.621210611775	-480.117761109956	68	43	0
830	363.650245926226	-469.730489226058	53	46	1
831	357.70707116212	-458.415992345661	75	44	0
832	347.74632795254	-441.412910721265	59	40	0
833	337.290411900904	-423.466927303001	78	53	0
834	329.806089326623	-411.178189206868	61	52	0
835	322.321810957801	-398.889437463135	68	34	0
836	315.360591421893	-386.616336145438	65	40	1
837	307.876399999368	-374.32755802758	56	51	0
838	300.392252782476	-362.038766264915	60	46	0
839	293.431160003471	-349.765627624467	72	46	1
840	282.480478797923	-330.876621278934	79	52	0
841	271.502117648313	-312.914801749401	64	46	0
842	264.541192903882	-300.641613920219	69	56	1
843	257.580309435551	-288.368414225057	48	54	0
844	250.619467244367	-276.095202660188	63	56	0
845	243.135666351183	-263.80630633235	42	46	0
846	235.651909664797	-251.517396355048	79	48	0
847	228.691194233019	-239.244147473946	56	49	2
848	221.702728952223	-227.898102779873	69	28	0
849	210.724902403424	-209.93612052314	62	52	0
850	199.774966755765	-191.046892887913	57	49	0
851	192.81445904111	-178.773582940921	86	43	0
852	185.826193267247	-167.427477127872	57	35	0
853	178.865766510018	-155.154143436812	55	31	1
854	171.382395477151	-142.865116147324	53	57	0
855	163.899068652012	-130.576075213961	59	35	2
856	156.938768657041	-118.302704207599	66	43	0
857	149.950702392496	-106.956537273712	69	43	0
858	142.99048335565	-94.6831425214186	58	54	0
859	132.564137968177	-75.8094201879576	73	57	2
860	122.110073914751	-57.8628870677203	75	62	3
861	115.150019991153	-45.5894448487088	64	72	1
862	107.667034863785	-33.3003011867404	102	73	3
863	100.156274990062	-21.9383597383276	100	73	2
864	93.1963462334243	-9.66488019470125	99	73	8
865	86.2364587557968	2.60861121490598	107	98	1
866	75.7827926639584	20.5552626689896	127	120	4
867	65.3292170537752	38.5019408399239	143	139	12
868	58.3694930941565	50.7754797246307	145	139	9
869	51.4098104139557	63.0490304781124	130	105	6
870	44.4501690132893	75.3225930957124	106	107	6
871	37.4905688920408	87.5961675783619	90	86	4
872	27.0373282439541	105.542943680659	108	87	1
873	16.5841780788614	123.489746497013	73	65	0
874	9.62474147841567	135.763368454762	82	70	0
875	2.66534615779528	148.037002277561	65	52	1
876	-4.29400788259227	160.310647967272	69	55	1
877	-11.2533206428052	172.584305521101	78	47	2
878	-18.2404382386012	183.930759268813	55	44	0
879	-25.1996700364398	196.204440563917	64	50	1
880	-35.1015724278986	215.062885349616	73	52	0
881	-44.4804434455582	233.905645920895	73	40	0
882	-50.3657810937148	247.075169420801	66	47	0
883	-56.2510805618949	260.244701594114	60	42	1
884	-61.6412621693453	272.471316307783	70	31	0
885	-67.031411273696	284.69793830812	52	41	2
886	-72.3936691525159	297.851783201098	67	42	0
887	-79.652594390267	317.558995020576	62	49	0
888	-86.9114478807896	337.266220353544	58	59	1
889	-89.33104976709	343.835298466496	63	55	0
890	-93.6473037429387	356.957744688727	64	45	1
891	-100.383092572563	376.649280785583	66	40	1
892	-105.222195853828	389.787455317564	63	47	0
893	-109.510479237069	403.837134952657	55	67	0
894	-113.798731786315	417.886819446459	65	51	0
895	-118.637740237813	431.025010778569	67	46	0
896	-122.953801358002	444.147489937954	58	50	0
897	-129.166382597468	463.823358315043	81	50	0
898	-135.901812247408	483.514956571162	75	45	0
899	-140.740667545411	496.653175509535	55	52	1
900	-145.056583368336	509.77567950543	70	51	0
901	-149.372470445815	522.898188360967	60	46	0
902	-154.211233222217	536.036424103193	63	41	0
903	-158.527061237604	549.15894321911	62	43	0
904	-162.842860507313	562.281467192806	57	40	0
905	-167.15863103146	575.403996024281	78	43	0
906	-173.370784232276	595.079936143942	67	47	0
907	-180.105770129012	614.77161167562	66	54	0
908	-184.944319115486	627.909885822795	62	47	0
909	-189.259944339166	641.032439489849	71	40	0
910	-193.547652914072	655.082213589922	64	51	0
911	-198.358219161397	669.147720109671	66	45	0
912	-202.673754489224	682.270288893022	60	42	0
913	-208.88556129171	701.946286713704	62	43	0
914	-215.620187994675	721.6380243944	70	38	0
915	-219.935608337109	734.760612613522	62	51	1
916	-224.250999933109	747.883205687627	65	53	0
917	-229.08924029133	761.021535036154	68	55	0
918	-233.927448759612	774.159870387055	63	50	0
919	-238.242750973324	787.28247912135	64	41	0
920	-242.55802444031	800.405092715286	75	45	0
921	-247.396140382858	813.543444867246	66	33	0
922	-252.234224435058	826.681803024374	51	51	0
923	-256.521505446872	840.731647828594	58	50	1
924	-263.227754216525	861.350684217177	82	43	0
925	-269.961839023163	881.042516808026	75	42	0
926	-274.276904461207	894.165166029707	49	43	0
927	-279.114801149524	907.303557786159	65	41	1
928	-283.429807521752	920.426217263564	64	44	1
929	-287.249838781485	932.605927295983	71	45	0
930	-291.09775771189	943.858425616287	49	61	0
931	-294.973567091511	954.183712230995	74	50	1
932	-299.288469447754	967.30638952367	73	48	1
933	-302.062703413016	979.454634082504	62	42	1
934	-302.94092021219	985.049408667721	73	56	0
935	-303.352113119909	988.774011604488	64	49	0
936	-303.240455297753	992.482873825356	69	37	0
937	-303.128797430836	996.191736062989	77	45	0
938	-303.045054001384	998.973382752389	48	39	0
939	-304.034922607825	1000.85929548182	67	50	0
940	-306.621251254575	1001.86521613225	75	40	0
941	-309.235494586988	1001.9439227907	66	48	0
942	-311.877654278651	1001.09541548416	78	43	0
943	-314.052799827768	998.376736627892	57	52	0
944	-314.192383897956	993.740659011528	66	53	1
945	-312.763417243026	989.057355464436	60	56	1
946	-310.811596380314	984.358310776763	78	47	0
947	-308.392750470841	977.789094626904	68	39	0
948	-305.478958963999	970.276923438534	66	46	1
949	-302.593070565898	961.837538885884	70	53	0
950	-299.735083192703	952.470940965228	65	53	0
951	-296.382138919085	942.161389805377	66	47	1
952	-292.534231606754	930.908886662684	70	44	0
953	-288.163443876198	919.640648514032	60	48	1
954	-281.401603799488	900.876000350341	55	51	0
955	-275.190470377449	881.199885575101	77	61	0
956	-270.903298293182	867.150020266883	60	42	0
957	-266.093228876009	853.084423732944	62	53	1
958	-261.255221182131	839.946048739366	62	48	1
959	-256.940051238518	826.823414620012	71	47	0
960	-252.6527545352	812.773569819517	55	31	0
961	-247.842553989205	798.707996082492	61	59	0
962	-241.108215764223	779.016202930361	68	48	0
963	-234.373810502235	759.324421534315	62	52	0
964	-229.563479986391	745.258870595135	66	39	1
965	-224.753115268133	731.193325654604	65	30	0
966	-220.437704892887	718.070732565597	61	53	0
967	-216.122265771264	704.948144333437	59	48	0
968	-211.283912100596	691.809831741266	62	43	0
969	-204.577100370312	671.190886869095	68	42	0
970	-197.870218359632	650.571953753941	67	43	0
971	-193.031737965357	637.433663964272	65	47	0
972	-188.716119566467	624.311106505804	77	43	0
973	-184.400472421839	611.188553906046	71	42	0
974	-179.561899504217	598.050280919299	78	48	0
975	-175.246193296567	584.927738578059	58	34	0
976	-170.958340641635	570.87798553519	70	47	0
977	-164.251112104394	550.259111204185	64	30	0
978	-157.515934236755	530.567464197055	73	47	0
979	-152.677173964214	517.429224812426	73	35	0
980	-150.257781869674	510.860107373446	66	34	0
981	-145.941882801126	497.737597966567	67	42	0
982	-139.206524604	478.045982880518	71	52	0
983	-134.367639921431	464.907766305842	65	52	1
984	-129.528723350144	451.769555736333	53	59	0
985	-125.212691000255	438.647069549188	65	46	0
986	-120.896629905095	425.524588220753	60	45	0
987	-114.18889298616	404.905801239423	63	46	0
988	-108.004008407239	384.302742231637	60	51	0
989	-103.687830245821	371.180280339904	61	39	0
990	-99.37162333983	358.05782330595	71	51	0
991	-95.0553876892081	344.935371133499	55	39	0
992	-90.2161943925312	331.797209765762	71	42	0
993	-85.3769692079513	318.659054404125	71	39	2
994	-77.5951388090616	298.936120140366	71	41	0
995	-69.8132319457945	279.213201263919	65	50	1
996	-64.9738760668552	266.075071128085	68	66	0
997	-59.6115499634761	252.921236759052	71	46	1
998	-53.7262489165878	239.751700158231	67	45	0
999	-47.8130568664055	227.509387844242	71	49	0
1000	-38.4063334722305	209.593835860491	71	39	0
1001	-28.5044308673823	190.735383656807	72	49	0
1002	-21.5730450329138	177.534481494687	60	49	1
1003	-14.6137695544166	165.260806842707	67	44	0
1004	-7.65445279580308	152.987144057639	79	53	3
1005	-0.695094757014886	140.713493136689	83	57	0
1006	6.29214493464679	129.367069777101	93	56	2
1007	13.2515839352272	117.09344260022	81	55	3
1008	23.6769016468897	98.2194162160158	88	67	5
1009	34.1301486159791	80.2726322570816	121	96	8
1010	41.6405454191263	68.9105705404654	115	95	8
1011	49.1231524489704	56.6213067257777	163	118	6
1012	56.0828404581989	44.3477524667978	157	137	10
1013	63.0703971166513	33.0014258669689	145	126	11
1014	70.0301660862169	20.7278953501955	151	135	8
1015	76.9899763350259	8.4543767021969	101	113	8
1016	83.9498278627871	-3.81913008075207	98	117	9
1017	94.9265637600329	-21.7814512783661	95	77	4
1018	105.90339442098	-39.7437431225553	75	60	2
1019	112.863412394887	-52.0172007130459	67	55	3
1020	116.35734444391	-57.6903171213344	96	52	2
1021	123.317423536559	-69.9637569077313	62	42	1
1022	133.771525158198	-87.9102863837034	76	52	0
1023	141.28249658295	-99.2721660677344	62	45	0
1024	148.765701042023	-111.56124801375	64	49	0
1025	159.192211907357	-130.434928516857	72	37	0
1026	169.646621005668	-148.381366373971	80	59	1
1027	176.607010216103	-160.654715428129	68	36	0
1028	180.073320018942	-167.254993492737	53	46	0
1029	187.061570910679	-178.601108761504	61	41	0
1030	198.039214049291	-196.56315387506	65	48	0
1031	205.522761667729	-208.85213216953	77	39	0
1032	215.977568717091	-226.798451684415	59	47	0
1033	226.432466243627	-244.744744484313	64	56	0
1034	233.393185406108	-257.017996861599	69	33	0
1035	240.353945845505	-269.291237371042	80	43	0
1036	247.342532727751	-280.637249924242	57	43	0
1037	254.303374122712	-292.910466688685	59	41	0
1038	264.758604195551	-310.856661524624	81	45	1
1039	275.213924744516	-328.802829639055	60	49	0
1040	282.174929647648	-341.075998920947	65	58	0
1041	289.13597582723	-353.349156334065	71	48	1
1042	296.09706328297	-365.622301878408	72	39	0
1043	303.08596440265	-376.968219378032	68	49	0
1044	310.570147765102	-389.257005817257	69	47	1
1045	318.054375333537	-401.545778610744	75	59	1
1046	325.043396597262	-412.891658741981	54	44	1
1047	332.004690165748	-425.164743208326	69	49	0
1048	338.966025009984	-437.437815805897	71	46	0
1049	349.945008400478	-455.399454118684	69	46	1
1050	360.401061563869	-473.345404627733	76	46	0
1051	366.344266386237	-484.659897241741	57	51	0
1052	371.792232843931	-495.031507820822	80	50	1
1053	376.772708952776	-503.533022072166	69	65	0
1054	381.753205468412	-512.034530261531	63	44	0
1055	385.687661164382	-520.504721803591	71	54	0
1056	388.603822722333	-528.016383314505	75	49	1
1057	391.436739024939	-538.309691584669	65	51	0
1058	393.802139389561	-546.732910776511	62	36	0
1059	396.334055434389	-549.592830615118	52	51	0
1060	399.444509772351	-550.613969973288	63	45	1
1061	402.582715051889	-550.707890753634	67	51	0
1062	405.253384166048	-548.931723657995	69	53	0
1063	406.410447345872	-545.254164051265	79	51	1
1064	405.475376358256	-541.513992880471	79	36	0
1065	402.998958841665	-536.799645653926	64	42	1
1066	399.504233442596	-531.12677334249	59	33	0
1067	395.486486374168	-525.438243919984	60	49	0
1068	388.992361571873	-515.035354892723	72	44	0
1069	382.553777738358	-502.778022984974	71	45	0
1070	380.600437474961	-498.079317877069	51	49	0
1071	375.124690196651	-488.634935009293	63	48	0
1072	366.154336435196	-473.517644068226	65	53	1
1073	359.660366255383	-463.114708550274	46	52	0
1074	353.194189500238	-451.784546510316	51	39	1
1075	346.232789683039	-439.511497767642	68	51	0
1076	339.243666933675	-428.165653401986	86	35	0
1077	332.282348069479	-415.892580912448	56	37	0
1078	325.321070481092	-403.619496553205	52	44	0
1079	317.836818977725	-391.330736625008	70	33	2
1080	310.380382502975	-378.114746849984	74	47	0
1081	303.419233269349	-365.841625181027	66	48	0
1082	292.440689394483	-347.879861684516	57	38	0
1083	280.967009962536	-328.975184434094	54	39	0
1084	273.483023939305	-316.686343559995	70	38	1
1085	266.49430608761	-305.340375247411	59	40	0
1086	259.010405302164	-293.051507988013	51	50	2
1087	248.060030184337	-274.162409632467	60	49	0
1088	241.099239788135	-261.889181934297	53	39	0
1089	234.110702398641	-250.543158444576	57	57	1
1090	223.132762127614	-232.58120950032	76	50	0
1091	215.649120477145	-220.292263112962	51	37	1
1092	208.137728839763	-208.930519112386	72	39	0
1093	200.654173893912	-196.641545422375	72	48	0
1094	194.21664416953	-184.383916106075	64	39	0
1095	187.779152794625	-172.126276575029	68	57	0
1096	180.818712188979	-159.852946261875	57	53	0
1097	170.364227241429	-141.906536525115	81	46	2
1098	159.937638038653	-123.032884118147	88	57	1
1099	152.97736254445	-110.759506334551	53	39	0
1100	146.017128328385	-98.4861166859046	68	52	0
1101	139.056935390283	-86.2127151712775	61	58	3
1102	128.602817150881	-68.2661986015737	69	58	1
1103	118.148789391271	-50.3196553140879	74	63	5
1104	111.188759968732	-38.0462063215673	76	73	0
1105	104.228771824914	-25.7727454621345	85	56	4
1106	97.2688249596977	-13.4992727357894	102	71	4
1107	89.7859507206595	-1.21009636111557	109	79	7
1108	82.275297624059	10.1518778242171	124	88	6
1109	75.3154759265017	22.425387875177	153	105	10
1110	68.3556955082458	34.6989097930491	144	117	10
1111	57.3792257222813	52.6613027900457	140	130	4
1112	46.4028507014737	70.6237251413986	106	105	9
1113	39.4432367312838	82.8972962498665	112	84	6
1114	32.4836640406284	95.1708792224526	92	81	3
1115	25.5241326296236	107.44447406102	71	71	2
1116	18.5646424984443	119.718080765568	79	68	2
1117	11.5773543816758	131.064483616501	78	69	2
1118	4.61794521205593	143.338114064187	75	54	0
1119	-2.34142267762218	155.611756376922	62	65	1
1120	-12.7943195401458	173.558634253219	72	48	0
1121	-23.2192786651431	192.432754507288	61	48	0
1122	-29.6555373460287	204.690737726167	65	54	1
1123	-36.0917576744687	216.948731157929	52	42	0
1124	-42.5000879340805	230.133950440213	63	56	0
1125	-48.4132904841099	242.376255413517	60	51	0
1126	-54.3264576077927	254.618569074199	72	46	1
1127	-59.6887969094678	267.772396763787	74	55	1
1128	-67.4707730797236	287.495296328329	72	57	3
1129	-75.2526727861259	307.218211279251	64	44	1
1130	-80.0919432696537	320.356354589574	70	50	0
1131	-82.5115665536141	326.925428498536	65	46	0
1132	-87.3507892056368	340.063580816612	58	49	0
1133	-94.609563393984	359.770820553415	48	55	0
1134	-99.4487063265406	372.90898788441	56	46	0
1135	-103.764894969994	386.031445446424	62	35	1
1136	-108.081054868759	399.153907867149	80	48	0
1137	-112.397186022601	412.276375147514	83	43	0
1138	-119.132787307666	431.967944005504	57	54	0
1139	-125.868321559741	451.659524625167	62	44	1
1140	-130.156463550986	465.709227471612	65	55	0
1141	-134.967485887231	479.77465479821	65	39	0
1142	-139.2834393417	492.897152314894	59	44	0
1143	-143.599364051013	506.019654690288	65	41	0
1144	-148.43816647958	519.157883232459	71	56	0
1145	-152.754032126802	532.280395868234	70	42	1
1146	-159.489227967802	551.972035285085	61	41	1
1147	-166.224356774357	571.663686461747	76	50	0
1148	-170.540105868131	584.786219072528	82	46	0
1149	-174.855826216051	597.908756543882	59	41	0
1150	-179.171517818002	611.031298873946	61	37	1
1151	-184.010074567981	624.169571824372	71	42	0
1152	-188.325707106909	637.292124412023	69	37	1
1153	-192.641310899984	650.414681860246	56	47	0
1154	-197.479775126441	663.552971613593	63	44	0
1155	-204.214524852228	683.244689147919	58	37	0
1156	-210.426323076885	702.920689308085	83	47	0
1157	-214.713888571248	716.970487155952	60	38	0
1158	-219.001423229929	731.020289861597	54	56	0
1159	-223.316822141409	744.142881859094	56	31	0
1160	-228.15507026331	757.281210009009	68	54	1
1161	-232.993286495504	770.41954416316	77	43	0
1162	-237.308596024872	783.542151818983	74	52	0
1163	-241.623876807455	796.664764329791	70	38	0
1164	-248.881050408003	816.372293016873	65	45	0
1165	-255.615283729567	836.064100416377	70	38	1
1166	-259.930446382321	849.186733447947	59	53	0
1167	-264.217675363529	863.236586885527	68	45	1
1168	-270.923845665879	883.855636710301	66	53	0
1169	-277.657853857614	903.547482738271	50	42	0
1170	-281.972869116755	916.670140597969	64	38	0
1171	-286.287855628412	929.792803314514	66	38	1
1172	-290.630724691786	941.9882553434	69	49	0
1173	-295.00147942832	953.25649668742	66	58	0
1174	-298.326503280783	964.493262543343	61	49	0
1175	-301.156569982471	974.78707529325	68	35	0
1176	-303.547514200967	982.283502762206	66	44	0
1177	-303.819134228979	990.64418350067	65	60	0
1178	-303.100882957166	997.118951625191	72	40	0
1179	-303.567903011746	998.989123523235	71	50	0
1180	-304.557771392807	1000.87503637467	62	32	0
1181	-305.052705243055	1001.81799289212	52	56	0
1182	-307.639033096028	1002.82391416002	58	47	0
1183	-311.849737894139	1002.02263102122	61	37	1
1184	-314.052799827768	998.376736627892	69	44	0
1185	-314.164467089518	994.667874532752	60	56	0
1186	-313.258350891119	990.000312905759	65	42	0
1187	-310.372493244708	981.56092259381	53	33	1
1188	-306.468833986088	972.162836577743	64	54	0
1189	-303.582948997675	963.723451305181	61	49	0
1190	-300.69705169613	955.284068190493	57	49	0
1191	-297.316199569032	945.901731716469	75	43	0
1192	-293.963243440841	935.59218265675	70	45	0
1193	-288.686302404094	919.656387360767	60	39	0
1194	-282.914367555932	902.77764560841	55	50	0
1195	-278.57142997667	890.582202727906	82	46	1
1196	-274.256372934848	877.459549174644	54	32	0
1197	-269.94128714595	864.336900480092	71	42	0
1198	-265.103305888304	851.198520683683	71	58	0
1199	-260.293196585146	837.132931352593	52	45	1
1200	-253.586888321268	816.513900825754	63	51	0
1201	-246.85260917776	796.822097595781	46	38	1
1202	-242.042368746246	782.756531059742	64	43	0
1203	-237.754970711074	768.706702991389	51	36	0
1204	-233.43964448903	755.584095322527	57	57	0
1205	-228.601409778814	742.445761128329	49	48	2
1206	-223.763143179123	729.307432935573	55	36	1
1207	-219.447727574967	716.184840925969	74	37	0
1208	-212.741000025475	695.565881777555	61	61	0
1209	-206.034202195413	674.946934386156	73	44	0
1210	-201.718667948386	661.824362349696	69	52	1
1211	-197.403104955098	648.701795173809	78	53	0
1212	-193.087513215723	635.579232853837	60	41	0
1213	-188.276885088766	621.513733506203	72	52	0
1214	-181.56983309472	600.894828944467	55	50	0
1215	-174.834827602142	581.20315169543	63	43	0
1216	-169.99618628691	568.064890705049	61	50	1
1217	-165.68041527248	554.942359159701	53	40	0
1218	-161.364615512313	541.819832474925	63	38	0
1219	-156.525881674606	528.681588292122	67	52	0
1220	-151.687115948182	515.543350110762	65	41	0
1221	-146.848318333155	502.40511793457	73	40	0
1222	-140.112972953531	482.713501173072	63	50	0
1223	-133.405433812412	462.094680597074	68	35	0
1224	-129.117297732853	448.044974514283	61	44	0
1225	-124.801259638916	434.922488865443	64	38	0
1226	-119.962274671765	421.784290294163	60	41	0
1227	-115.646177516785	408.66181490384	72	47	1
1228	-111.330051616591	395.539344373159	61	38	1
1229	-104.59434705606	375.84778976813	72	37	0
1230	-97.8585754627711	356.156246925704	61	53	1
1231	-93.5423330124468	343.033796372823	63	55	1
1232	-89.2260618174332	329.911350680515	75	59	1
1233	-84.386831179203	316.773196521215	74	36	0
1234	-79.5475686532445	303.635048367083	90	41	0
1235	-71.7656804451253	283.912125642411	53	47	0
1236	-63.983715772978	264.189218303189	58	38	0
1237	-58.6213839908014	251.035385257564	81	55	0
1238	-52.73607703991	237.865850104019	66	40	1
1239	-46.8228793143644	225.623539239168	56	44	1
1240	-36.8932035578182	207.692282121629	62	43	0
1241	-26.4683436324704	188.818127411418	75	52	0
1242	-19.5091019779211	176.544444313273	88	39	3
1243	-12.549819043139	164.270773081109	82	46	0
1244	-5.59049482818227	151.997113714926	59	44	2
1245	1.36887066706549	139.723466212861	58	65	0
1246	8.32827744225506	127.449830576777	88	53	5
1247	15.2877254973864	115.176206806675	85	71	2
1248	22.2472148324596	102.902594901621	117	69	3
1249	32.7004433990223	84.9558071633801	99	97	6
1250	43.1537624481134	67.0090461410582	111	103	12
1251	50.6363772941404	54.7197850635275	134	110	9
1252	58.1190363494679	42.4305376298726	168	127	7
1253	65.1066016104305	31.0842144414783	149	166	13
1254	72.0663796344306	18.8106873361394	124	110	3
1255	79.0261989374412	6.53717209398746	79	130	7
1256	85.9860595196951	-5.73633127845824	82	89	5
1257	93.4689320489997	-18.0255141602829	88	85	5
1258	104.445746254409	-35.9878099812195	83	76	1
1259	114.899680271163	-53.934387775138	93	58	0
1260	121.859748577932	-66.2078300910071	83	54	1
1261	128.819858162897	-78.4812605390325	69	34	0
1262	135.807819745271	-89.827463212423	56	49	1
1263	146.262025201926	-107.773960857652	68	62	0
1264	156.688515210524	-126.647647727281	71	46	2
1265	164.171814680216	-138.936701497994	66	57	1
1266	171.655158357811	-151.225741624832	69	41	0
1267	178.615558220306	-163.499087279662	70	39	1
1268	185.603798672324	-174.845205077901	66	48	0
1269	192.56427949213	-187.1185269868	65	52	0
1270	202.991180458339	-205.992095610127	66	39	1
1271	213.445969615947	-223.938421513885	46	47	0
1272	220.434406869579	-235.284479910508	72	42	0
1273	227.395092477906	-247.557742470875	61	47	0
1274	234.355819363263	-259.830993166193	62	52	0
1275	245.333881608385	-277.792911587283	74	55	0
1276	256.312038612785	-295.754800654016	70	40	0
1277	263.272931936313	-308.028002150357	87	47	0
1278	270.233866536408	-320.301191778854	61	60	0
1279	277.222620735527	-331.647153404541	54	58	1
1280	284.183636290312	-343.920319287106	61	44	0
1281	291.667704131338	-356.209140272811	67	50	0
1282	299.179589486099	-367.570731437765	67	50	1
1283	306.168501913198	-378.916643804871	58	42	1
1284	313.129682305735	-391.189760478213	63	59	0
1285	320.090903974196	-403.46286528185	62	38	1
1286	326.584682877408	-413.865863169543	57	43	1
1287	335.554764880799	-428.98324041348	67	40	0
1288	344.001890689891	-444.084937552921	79	46	1
1289	348.982248414308	-452.586485709064	73	48	0
1290	353.96262654569	-461.088027807884	65	34	0
1291	358.9152654637	-470.516780114733	57	50	0
1292	363.89568554936	-479.018310100771	62	46	0
1293	370.857205200358	-491.291328414343	46	42	0
1294	377.818766126584	-503.564334861003	61	39	1
1295	382.276235068857	-512.050186074339	69	47	0
1296	386.210691777058	-520.520377129316	66	38	0
1297	389.622133214667	-528.974909488112	58	46	0
1298	391.492243141634	-536.45525897108	80	51	0
1299	393.885393820296	-543.951261852868	62	60	0
1300	397.380123621668	-549.624138545245	72	44	1
1301	400.490578194847	-550.645277151838	67	46	1
1302	403.656532829802	-549.811980842613	72	54	0
1303	405.804167067632	-548.02016023919	76	40	0
1304	406.465944953263	-543.399731348269	61	55	1
1305	406.576940201398	-539.690865927376	61	44	0
1306	404.072773314605	-535.903735671192	72	43	1
1307	400.055015603779	-530.215210644528	76	45	0
1308	397.027828968596	-526.41242248565	62	44	0
1309	393.533120459819	-520.739545081742	62	43	0
1310	389.543144205643	-514.123793505132	69	41	0
1311	385.553180646501	-507.508038047701	48	36	0
1312	381.067956145853	-499.949406477623	44	38	0
1313	373.611122477101	-486.733532084152	55	44	0
1314	365.659069603367	-472.57476996351	70	49	0
1315	359.688125786255	-462.187492270954	73	46	0
1316	353.744972805609	-450.872989586554	53	41	1
1317	347.278831559874	-439.542818116955	71	35	1
1318	340.289706104668	-428.196975470521	59	49	1
1319	333.328384311753	-415.923904696479	59	50	1
1320	325.844087137375	-403.635159334168	73	54	0
1321	318.359834168572	-391.346400327049	57	46	1
1322	307.408929852652	-372.457460646518	73	56	0
1323	295.907340497128	-354.48004142195	63	45	0
1324	288.423264351964	-342.191227828152	60	48	1
1325	281.462240277557	-329.91806882713	59	38	0
1326	273.97825107933	-317.629228862002	63	46	0
1327	266.49430608761	-305.340375247411	63	52	0
1328	259.533408771618	-293.067178929225	57	57	0
1329	252.572552732192	-280.793970742263	70	47	1
1330	242.117452843115	-262.847744255327	74	48	0
1331	231.662443430629	-244.901491050608	69	48	0
1332	224.701750900829	-232.628235382028	61	46	0
1333	217.74109964841	-220.354967846535	74	59	1
1334	210.257496343227	-208.06601149682	64	41	0
1335	202.773937245249	-195.777041501366	63	51	0
1336	195.785615698027	-184.430952663533	64	47	0
1337	185.331004233623	-166.484581114724	52	32	0
1338	174.90428509441	-147.610966867767	62	47	0
1339	167.943924115272	-135.337614536285	71	50	0
1340	160.955799371062	-123.991466294974	71	44	0
1341	153.995519349584	-111.718090217561	77	47	0
1342	146.512300235569	-99.4290174776688	62	59	1
1343	139.029125329631	-87.1399310948327	73	46	1
1344	132.068972071807	-74.8665177011862	69	42	0
1345	125.081046838081	-63.5203083427623	91	52	1
1346	114.627046044043	-45.5737561285496	68	56	3
1347	104.200953776366	-26.6999613307416	99	77	4
1348	97.2410053130006	-14.4264885932207	110	78	2
1349	90.2532768865349	-3.0802198369056	98	92	5
1350	82.7704419712536	9.20896928757429	110	112	10
1351	75.2876512650982	21.4981720549986	156	123	3
1352	64.8340801916784	39.4448514953256	142	132	9
1353	54.3805995998555	57.3915576506406	135	129	11
1354	47.4209398230305	69.6651151878759	129	101	5
1355	40.4613213255652	81.9386845910922	117	92	6
1356	33.5017441077507	94.2122658602893	107	88	5
1357	26.5422081695287	106.485858994536	82	63	6
1358	19.5548760698293	117.83224826213	93	68	2
1359	12.0724681054708	130.121566488408	91	60	2
1360	4.59010435128585	142.41089835763	89	49	2
1361	-2.3692651365418	154.68454068061	77	57	1
1362	-9.32859334419481	166.95819486957	72	57	1
1363	-19.7814314815914	184.905090566725	63	52	1
1364	-29.6833860862534	203.763522071764	77	53	1
1365	-35.5966651645722	216.005808223039	52	53	0
1366	-42.0328500907053	228.263811082579	71	48	0
1367	-48.4411435755901	241.44903978426	67	42	0
1368	-53.8313738378929	253.675643905997	59	53	0
1369	-62.1641981581924	272.487026824616	63	48	0
1370	-70.4690869431943	292.225642753765	68	52	0
1371	-75.8313236797694	305.379492280073	70	42	0
1372	-80.6705949007301	318.517636201344	64	44	0
1373	-84.9869053225266	331.64007270243	63	42	0
1374	-89.8261143402196	344.778228029609	65	45	0
1375	-94.6374274333939	358.843604955822	77	44	0
1376	-98.925782353268	372.893272716552	65	33	0
1377	-105.138596087229	392.569102101959	53	34	0
1378	-111.874266762636	412.260658356361	63	45	0
1379	-116.713288431289	425.398847288452	54	47	0
1380	-121.029362095171	438.5213242881	64	64	1
1381	-125.345407013898	451.643806146458	67	46	0
1382	-130.184336162056	464.782011884265	68	54	0
1383	-135.023233421845	477.920223625377	55	31	0
1384	-141.758610476332	497.611831966788	63	42	0
1385	-147.94313691312	518.21494634077	62	39	0
1386	-152.23112723307	532.264674020931	74	47	0
1387	-156.546965705813	545.387190972455	55	40	1
1388	-160.862775433168	558.509712785482	55	56	0
1389	-165.178556414787	571.632239456289	72	48	0
1390	-169.49430865061	584.754770985804	54	56	0
1391	-176.229331232491	604.446439795196	69	42	0
1392	-182.964286779286	624.138120364398	62	45	0
1393	-187.802814784402	637.276398110203	62	51	1
1394	-192.118420148676	650.398955016397	52	57	0
1395	-196.433996766689	663.5215167813	60	43	0
1396	-201.272432247933	676.659811330959	73	50	0
1397	-205.587949802575	689.782383355312	72	50	0
1398	-212.3226140755	709.474115162157	69	53	0
1399	-219.057211312174	729.165858730674	64	54	0
1400	-223.372612310224	742.288450730033	60	56	0
1401	-227.660088435397	756.338263151236	60	52	0
1402	-231.947533724655	770.388080429286	74	46	0
1403	-236.785721211112	783.526419378817	87	42	0
1404	-241.623876807455	796.664764329791	67	44	0
1405	-245.939128843253	809.787381702103	84	55	0
1406	-250.254352132441	822.910003933124	66	51	1
1407	-255.092415202409	836.04836568702	65	49	0
1408	-259.407579426421	849.170998177491	74	41	0
1409	-263.722714903415	862.293635521084	55	43	0
1410	-270.456795732141	881.985468952917	71	49	1
1411	-277.190809522523	901.677314143628	75	47	0
1412	-281.505828439607	914.799971462227	64	45	0
1413	-285.820818609267	927.922633638605	64	50	0
1414	-290.163691213413	940.118085129187	79	50	0
1415	-294.011594652256	951.370586331002	67	47	0
1416	-298.793529901886	966.363433775492	69	48	0
1417	-302.613468967029	978.543159157969	58	55	1
1418	-304.014536130242	984.153674654663	69	40	0
1419	-304.397813594376	988.805493249558	66	43	0
1420	-303.763305089204	992.49861460831	76	43	0
1421	-303.128797430836	996.191736062989	65	52	0
1422	-303.567903011746	998.989123523235	65	54	0
1423	-304.557771392807	1000.87503637467	60	46	1
1424	-306.098402585078	1001.84947498888	70	44	0
1425	-308.189797257073	1001.91243993957	52	40	0
1426	-311.354805507581	1001.07967371121	77	36	0
1427	-314.052799827768	998.376736627892	56	41	0
1428	-314.192383897956	993.740659011528	59	38	0
1429	-312.763417243026	989.057355464436	57	42	1
1430	-310.83951237693	983.431095255539	63	36	0
1431	-308.44858130638	975.934663582593	58	58	0
1432	-305.534788415884	968.422492389567	57	53	0
1433	-302.153958843555	959.04015171621	53	36	0
1434	-298.278171377024	948.714858341962	71	42	0
1435	-294.430275935913	937.462353282608	86	32	0
1436	-290.610269741737	925.28263653256	52	52	0
1437	-284.838351311104	908.403891900554	73	61	0
1438	-279.561337052146	892.468109141104	66	40	0
1439	-276.675336445624	884.028744024225	49	48	0
1440	-274.256372934848	877.459549174644	57	49	0
1441	-272.332359080785	871.83330816403	63	51	0
1442	-269.94128714595	864.336900480092	70	54	0
1443	-267.522300503508	857.767709831707	61	49	0
1444	-265.57036237861	853.068687714636	62	60	1
1445	-264.141286763886	848.385402336717	69	46	0
1446	-262.712207723118	843.702117498964	64	50	0
1447	-260.788161033997	838.075882245786	62	45	0
1448	-257.407114585978	828.693580632098	78	48	0
1449	-253.531083875685	818.368331906386	64	43	0
1450	-252.074079457787	814.612266568467	62	42	0
1451	-249.215864797123	805.245706426911	68	51	0
1452	-244.40564320347	791.180136893876	52	40	0
1453	-240.55744130275	779.927685583942	67	38	0
1454	-236.737115682976	767.748022572137	76	46	0
1455	-232.393888147664	755.552631531842	76	46	1
1456	-228.078530036728	742.43002980575	72	47	0
1457	-223.763143179123	729.307432935573	66	54	0
1458	-218.952738575579	715.241895196959	71	45	0
1459	-214.142299769854	701.176363456994	76	51	0
1460	-207.407627982029	681.48462910112	67	40	0
1461	-200.672889158595	661.792906505056	79	44	0
1462	-195.862320385	647.727397562936	77	46	1
1463	-193.470967046858	640.231037563644	51	51	1
1464	-189.155353348935	627.108479566872	64	48	0
1465	-182.420430950762	607.416788886301	65	39	0
1466	-178.104744602402	594.294243306853	50	44	0
1467	-173.789029508247	581.171702586114	66	46	0
1468	-169.473285668355	568.049166725017	53	45	0
1469	-162.738164522336	548.357510479167	63	46	0
1470	-156.002976341755	528.665865995921	47	45	0
1471	-151.714993616391	514.616134543903	64	49	0
1472	-146.904071357159	500.550686796196	68	43	1
1473	-142.065239543677	487.412460618652	65	46	1
1474	-137.749287685379	474.289960393682	60	54	0
1475	-131.013848900446	454.598359587602	56	52	0
1476	-123.755426524091	434.891052285209	62	37	0
1477	-119.439356542833	421.768572575413	62	49	0
1478	-115.123257816653	408.646097725257	64	45	0
1479	-110.807130345493	395.523627737537	57	52	0
1480	-106.490974129352	382.401162606664	76	49	0
1481	-102.174789168464	369.278702336363	74	68	1
1482	-97.8864401604515	355.229031343944	75	45	0
1483	-90.6555344226654	334.594570565969	61	41	0
1484	-83.3966922425316	314.887338879518	78	34	0
1485	-78.5574242628645	301.749191928655	69	50	0
1486	-76.1377783151111	295.180120703764	66	47	0
1487	-70.7755276490934	282.02627113089	51	48	0
1488	-62.9656981830485	263.230581320822	83	42	0
1489	-57.5755068634753	251.003965213895	70	38	0
1490	-51.6901967643062	237.834431518801	79	46	0
1491	-42.3113659572555	218.991654760204	67	58	1
1492	-32.4095042367117	200.133192915469	72	48	0
1493	-26.0010932377772	186.94799003005	75	27	1
1494	-19.5647946023964	174.690012996085	58	56	0
1495	-12.6055084712571	162.416341741569	64	66	2
1496	-5.64618105988484	150.142682353966	67	55	1
1497	1.34102914796676	138.796250520274	79	61	1
1498	8.30043752142228	126.522614873946	76	47	1
1499	19.2486643999582	107.632875283249	78	67	5
1500	30.2248259623884	89.6703807441518	99	76	7
1501	37.2122356889886	78.3240100247785	102	88	6
1502	44.1718517919653	66.0504354331642	124	128	5
1503	51.13150917436	53.7768727065995	136	121	8
1504	58.091207836289	41.5033218469471	170	112	14
1505	65.0509477774613	29.2297828523442	141	151	12
1506	76.0275145203923	11.2674109954387	110	124	4
1507	87.0041760277236	-6.69493150990456	99	82	5
1508	93.9640824159142	-18.9684213129804	75	86	6
1509	100.924030082882	-31.2418992482126	86	61	7
1510	107.911836134386	-42.588149455376	69	50	2
1511	114.87186476076	-54.8616036484018	82	60	3
1512	122.354911193543	-67.1507337940857	57	47	0
1513	129.865813926095	-78.5126343928277	82	55	0
1514	136.825967718556	-90.7860512575135	65	48	1
1515	143.786162789096	-103.059456259012	70	53	0
1516	150.746399138006	-115.332849392667	62	39	0
1517	161.200733508507	-133.279308866709	59	46	1
1518	171.655158357811	-151.225741624832	60	51	0
1519	179.138546243077	-163.514768106863	67	53	0
1520	186.621978336247	-175.803780942224	66	47	0
1521	193.582463682746	-188.077101147734	64	50	0
1522	200.570786199591	-199.423193471506	66	55	0
1523	207.531352503283	-211.696489930153	67	52	0
1524	214.491960084182	-223.96977452375	73	46	0
1525	221.480400043249	-235.315831201151	70	49	0
1526	232.458341410442	-253.277784251608	76	42	0
1527	243.408591450658	-272.166924028657	76	56	0
1528	250.369406747632	-284.440147558227	59	46	0
1529	257.358046211826	-295.786143111996	69	43	1
1530	264.346723759605	-307.132126776502	71	44	1
1531	271.307659690385	-319.405314678326	63	37	0
1532	278.268636897788	-331.67849071417	59	39	0
1533	285.2296553817	-343.951654881239	72	42	0
1534	292.19071514206	-356.224807180464	61	62	0
1535	299.179589486099	-367.570731437765	73	44	0
1536	306.140730200568	-379.843859990127	73	54	0
1537	313.101912191196	-392.116976671852	58	39	0
1538	320.063135457691	-404.390081487596	72	48	0
1539	327.024399999937	-416.663174435496	57	36	0
1540	338.003276828909	-434.624844752252	76	34	0
1541	348.982248414308	-452.586485709064	66	41	0
1542	355.943679389893	-464.859529457055	60	45	0
1543	362.905151640996	-477.132561333477	59	43	0
1544	369.894422277459	-488.478365056217	77	44	1
1545	376.360702856851	-499.808500405401	63	49	0
1546	381.808714203187	-510.180097656325	73	49	1
1547	386.266198453668	-518.665944512933	67	54	0
1548	389.18235952704	-526.177605655044	68	36	1
1549	391.052467151952	-533.657955380157	59	43	0
1550	392.427300855401	-540.195433349349	66	41	0
1551	393.334608811361	-544.862823796459	87	39	0
1552	396.361806342378	-548.665614304133	65	58	0
1553	400.490578194847	-550.645277151838	77	43	1
1554	403.656532829802	-549.811980842613	62	34	0
1555	405.831915973104	-547.092943892814	50	43	0
1556	405.970660542371	-542.456862145104	79	51	2
1557	402.531425741734	-534.929559678771	56	46	1
1558	397.523109409609	-527.355292778462	66	48	0
1559	394.028399426956	-521.682415798306	71	50	0
1560	390.561451422924	-515.082319516689	71	50	0
1561	386.076209696359	-507.523693412542	68	41	1
1562	381.618738807796	-499.037846078165	71	42	2
1563	373.666635155096	-484.879099481739	70	60	0
1564	364.668536620331	-470.689021573402	64	46	1
1565	358.69759802043	-460.301742428914	79	43	1
1566	352.231428419938	-448.971578824334	59	36	0
1567	345.270036325383	-436.69852839876	66	39	1
1568	338.308685506345	-424.425466104411	66	57	0
1569	327.329836256569	-406.463795990683	64	39	0
1570	319.845573762781	-394.17503970582	62	41	0
1571	312.361355474684	-381.886269776151	54	50	0
1572	301.410503299674	-362.997314087115	71	45	0
1573	293.926395648392	-350.708510505967	66	41	0
1574	286.442332203209	-338.41969327908	59	53	0
1575	279.481320378836	-326.146530891769	65	46	0
1576	272.520349830855	-313.873356636614	54	41	0
1577	265.036416073563	-301.584500310011	67	41	0
1578	254.058207613765	-283.622634091415	47	29	0
1579	243.603094115038	-265.676411414519	69	39	0
1580	236.642331281328	-253.403176096268	58	40	0
1581	229.681609724648	-241.129928906448	53	44	0
1582	222.720929444942	-228.85666985251	72	46	1
1583	215.760290442558	-216.583398927003	61	54	0
1584	208.799692717264	-204.310116137378	75	46	0
1585	201.839136269526	-192.036821479909	74	43	1
1586	190.861490673968	-174.074785910547	66	51	0
1587	179.883939839376	-156.112720986828	79	38	0
1588	172.923549832776	-143.839377131313	56	60	0
1589	165.963201103965	-131.566021412611	70	49	0
1590	158.975088152394	-120.219869783148	73	43	2
1591	152.014820381533	-107.946490317583	64	34	2
1592	145.054593888577	-95.6730989860371	66	49	2
1593	138.094408673933	-83.3996957875788	71	42	2
1594	127.145138390828	-64.5102736027911	74	36	2
1595	116.168152575672	-46.5480379881337	84	52	6
1596	109.180318496074	-35.2018014835194	98	64	3
1597	102.220341004548	-22.9283372266218	91	60	5
1598	91.7665417144308	-4.98172651510686	115	69	4
1599	81.3128329053288	12.9649109123275	144	100	6
1600	74.353018931346	25.2384226461872	123	119	8
1601	66.8702822041814	37.5276408493519	137	116	5
1602	59.3875896863174	49.8168726963922	140	129	8
1603	52.4279024788411	62.0904217446223	122	137	8
1604	45.4682565509574	74.3639826597646	116	119	7
1605	38.4808187953895	85.7103396747261	109	93	3
1606	30.9982970093261	97.9996233498678	99	84	2
1607	20.0221558717894	115.962116369978	69	58	2
1608	9.56906203558901	133.908937023953	77	57	0
1609	2.60966351861134	146.182570869103	76	50	1
1610	-4.3496937181917	158.456216579303	62	43	0
1611	-11.3090096748783	170.729874154553	71	63	0
1612	-18.2682843514485	183.003543595783	67	45	1
1613	-28.1702502852422	201.861971461214	73	50	1
1614	-37.5770338422153	219.77750032302	62	45	0
1615	-43.4902661435772	232.019798059016	57	49	1
1616	-49.3756096956204	245.189320112579	70	55	1
1617	-55.2609150680946	258.358850837685	79	36	1
1618	-61.1740383394645	270.601174618118	61	35	2
1619	-66.564191432728	282.827795960009	56	47	0
1620	-71.4035202377127	295.965928466059	56	44	0
1621	-76.2428171550855	309.104066975415	80	43	0
1622	-81.0820821849629	322.242211489938	73	47	0
1623	-88.3409199401503	341.949439520016	67	50	0
1624	-93.1801052507362	355.087599048391	68	46	0
1625	-97.4963341393741	368.210049589165	65	48	0
1626	-104.204218307568	388.828808001243	61	46	0
1627	-109.015426484868	402.894202925265	66	36	1
1628	-113.331550323637	416.016671286896	58	53	1
1629	-117.647645417252	429.139144505374	66	37	1
1630	-122.486627434497	442.277340640314	65	34	2
1631	-129.22212735936	461.968927138485	80	58	0
1632	-135.957560250594	481.660525395535	70	42	0
1633	-138.376993040554	488.229634117335	68	53	0
1634	-142.692926107964	501.352135414258	73	38	1
1635	-147.008830430219	514.474641572684	64	41	0
1636	-151.324706007028	527.59715258982	69	51	0
1637	-158.059917023114	547.288789486513	74	41	1
1638	-162.375719950534	560.41131291911	59	44	1
1639	-166.691494132159	573.53384121228	58	49	0
1640	-171.530137951253	586.672098562121	51	38	0
1641	-175.817969457537	600.721852689981	61	47	0
1642	-180.105770129012	614.77161167562	63	39	1
1643	-184.944319115486	627.909885822795	61	31	0
1644	-189.259944339166	641.032439489849	82	38	1
1645	-193.575540816877	654.154998018406	68	48	0
1646	-198.413997279538	667.293288966641	65	39	1
1647	-202.729534693877	680.415857751854	62	42	0
1648	-208.941344514606	700.091855572537	64	44	0
1649	-215.675974458922	719.78359325882	50	46	0
1650	-219.991396888043	732.906181478873	74	42	0
1651	-224.306790570612	746.028774556704	76	43	0
1652	-229.145033238572	759.167103909887	76	37	0
1653	-233.46036785678	772.289707245305	53	42	1
1654	-237.747775169555	786.339531001635	72	42	1
1655	-242.55802444031	800.405092715286	61	49	2
1656	-247.396140382858	813.543444867246	75	39	0
1657	-252.234224435058	826.681803024374	69	37	0
1658	-256.549408519233	839.804432274774	59	41	0
1659	-263.28356360551	859.496253110468	74	53	0
1660	-270.017651653616	879.188085705973	62	22	0
1661	-274.332719178346	892.310734929517	66	50	0
1662	-279.17061817646	905.449126689695	56	46	0
1663	-283.513536187995	917.644570625387	61	47	0
1664	-287.361480713414	928.897065110505	49	48	1
1665	-290.686547281395	940.133824251592	64	39	0
1666	-294.011594652256	951.370586331002	65	47	1
1667	-297.364535745583	961.68013580516	54	58	0
1668	-300.222520632087	971.046732289717	59	48	2
1669	-303.024663181219	982.267762022093	58	41	1
1670	-303.819134228979	990.64418350067	74	51	0
1671	-303.184626369912	994.33730494231	61	44	0
1672	-303.072968480701	998.046167187393	62	51	0
1673	-304.034922607825	1000.85929548182	64	46	1
1674	-306.070487425197	1002.77669054642	57	46	0
1675	-308.656814484159	1003.78261243273	48	43	0
1676	-312.4284195418	1000.18394178897	67	41	0
1677	-314.164467089518	994.667874532752	62	40	0
1678	-312.735500783368	989.984570984729	59	49	0
1679	-310.811596380314	984.358310776763	55	36	0
1680	-308.392750470841	977.789094626904	53	47	0
1681	-305.478958963999	970.276923438534	60	46	0
1682	-302.593070565898	961.837538885884	68	47	0
1683	-299.735083192703	952.470940965228	52	45	0
1684	-296.382138919085	942.161389805377	70	38	0
1685	-290.115322909958	924.339681914076	68	54	0
1686	-283.876360117574	905.590768634342	51	53	0
1687	-279.561337052146	892.468109142035	57	52	0
1688	-274.751329200692	878.402501812205	70	43	0
1689	-269.94128714595	864.336900480092	66	58	0
1690	-265.103305888304	851.198520683683	67	54	0
1691	-260.816064990533	837.14866670873	58	47	0
1692	-256.528793256381	823.098817591555	69	55	0
1693	-251.690717162215	809.960454592481	67	45	2
1694	-246.85260917776	796.822097595781	75	47	0
1695	-240.118262996839	777.130306124687	69	43	0
1696	-233.411747135338	756.511310867965	61	59	1
1697	-228.601409778814	742.445761128329	67	46	1
1698	-224.28602449235	729.323163717054	72	49	0
1699	-219.970610459626	716.200571167283	67	47	0
1700	-215.132283224491	703.062253776006	81	49	1
1701	-210.84470203903	689.012455931865	62	45	1
1702	-204.137882969168	668.393511896953	73	46	1
1703	-196.880213989585	648.686067759991	66	35	0
1704	-192.564620679186	635.56350598298	69	50	2
1705	-188.248998622643	622.440949060954	62	43	0
1706	-183.410452140204	609.302671276033	73	55	0
1707	-178.571873768466	596.164399492554	51	52	0
1708	-171.86472856527	575.545511727221	76	45	0
1709	-165.157513082784	554.926635720767	78	31	0
1710	-160.841711751593	541.804109576158	62	35	0
1711	-156.525881674606	528.681588292122	78	41	0
1712	-151.687115948182	515.543350110762	57	43	0
1713	-147.371226809162	502.420839084312	62	45	1
1714	-143.055308924755	489.298332919367	67	53	0
1715	-136.319921999006	469.606722871773	56	50	0
1716	-129.584468039451	449.915124587715	71	46	0
1717	-124.74551727029	436.776920016855	78	53	1
1718	-120.457322660252	422.727223650552	67	51	0
1719	-116.169097215694	408.67753214296	62	48	0
1720	-111.330051616591	395.539344373159	60	39	0
1721	-107.013896971592	382.416878702119	71	45	1
1722	-102.697713581845	369.294417889789	63	46	0
1723	-98.3815014472348	356.171961938031	63	53	0
1724	-94.0652605679352	343.049510844983	69	44	0
1725	-89.2260618174332	329.911350680515	70	50	0
1726	-84.386831179203	316.773196521215	68	52	2
1727	-79.5475686532445	303.635048367083	78	57	0
1728	-74.708274239616	290.496906217188	72	64	0
1729	-66.9263366283267	270.773993103765	66	43	0
1730	-58.6213839908014	251.035385257564	56	41	0
1731	-52.7082230671076	238.793065715581	55	48	0
1732	-49.7377026764443	233.135517009534	57	47	1
1733	-43.3293989367667	219.95028665103	64	39	0
1734	-33.9504885334172	201.107529377565	58	46	0
1735	-27.5142356142169	188.849539764225	56	50	0
1736	-20.5549968888517	176.575854951516	48	47	0
1737	-13.5957168831374	164.302182003856	72	35	2
1738	-6.63639559701551	152.028520923108	76	49	3
1739	0.322966968931723	139.754871706478	64	50	2
1740	7.28237081505358	127.481234354898	91	59	4
1741	14.2696544897626	116.134824580513	75	60	2
1742	21.7520954280626	103.845510767773	93	55	5
1743	29.2345805762452	91.5562105989084	98	78	7
1744	36.1941508724121	79.2826224369928	128	106	6
1745	43.1537624481134	67.0090461410582	122	104	9
1746	50.1412456408725	55.6626974791288	161	117	11
1747	57.1009381773183	43.3891449263319	169	111	13
1748	67.5544675526908	25.4424462430179	134	143	7
1749	78.5310550353606	7.48008106276393	99	101	10
1750	86.0138816458639	-4.80911544989794	78	88	8
1751	93.0016024395009	-16.1553911073133	89	83	3
1752	99.9615423831274	-28.4288707282394	81	65	3
1753	106.921523605532	-40.7023384803906	92	64	2
1754	114.404520944925	-52.9914831640199	84	56	0
1755	121.887562493095	-65.2806142028421	67	59	1
1756	128.84767047991	-77.554044640623	86	40	0
1757	139.301814818522	-95.5005600908771	69	36	1
1758	149.756049636228	-113.447048824281	66	48	1
1759	153.2222768637	-120.047349755652	63	51	0
1760	156.71632113785	-125.720431784168	69	53	1
1761	167.170707553043	-143.666875993833	54	48	1
1762	178.148172244255	-161.628974437714	52	42	1
1763	185.631597986969	-173.917989089154	61	49	1
1764	192.592077208625	-186.191310987808	68	53	0
1765	199.580393829208	-197.537405005656	69	45	0
1766	206.540954007534	-209.810703158379	56	42	0
1767	213.501555463299	-222.083989444189	66	42	0
1768	220.462198196619	-234.357263864949	62	37	0
1769	227.945880146057	-246.646201231517	76	40	0
1770	235.457394213125	-258.007908884436	68	39	0
1771	242.418162108341	-270.281145973131	57	44	0
1772	249.378971280297	-282.554371196777	72	35	0
1773	256.367604848288	-293.900368445553	62	55	1
1774	263.328494975693	-306.173569920473	61	47	2
1775	270.289426379662	-318.44675952848	57	42	0
1776	277.250399060489	-330.719937268645	59	42	1
1777	284.211413017358	-342.993103140034	67	41	1
1778	291.200243382307	-354.339040983468	57	47	0
1779	298.161338293809	-366.612183108926	64	38	0
1780	305.122474481585	-378.885313364677	85	59	0
1781	312.111422285612	-390.231215560809	60	47	0
1782	323.090164658381	-408.192925872281	74	39	1
1783	334.069001787982	-426.154606827535	63	45	0
1784	341.553364903899	-438.443336837925	55	51	1
1785	349.037772225391	-450.732053201646	65	45	0
1786	355.999200004968	-463.005096926354	65	56	0
1787	362.960669060005	-475.278128782287	66	58	0
1788	369.426909942878	-486.608275142498	73	40	1
1789	374.874886345584	-496.979881704785	62	50	0
1790	379.799861165229	-507.33582489565	56	52	1
1791	384.229584481975	-516.748890238814	60	39	0
1792	388.164049825864	-525.219079366885	48	42	0
1793	391.052467151952	-533.657955380157	62	42	0
1794	392.427300855401	-540.195433349349	67	48	1
1795	393.85764234059	-544.878478161991	61	49	0
1796	396.361806342378	-548.665614304133	59	48	0
1797	399.444509772351	-550.613969973288	72	53	0
1798	402.582715051889	-550.707890753634	65	48	0
1799	405.253384166048	-548.931723657995	65	41	1
1800	406.465944953263	-543.399731348269	77	50	0
1801	405.586372521182	-537.805127464235	62	48	0
1802	402.559175467002	-534.002343331464	56	48	1
1803	398.513670972141	-529.241033182479	64	40	0
1804	394.495927077136	-523.552502787672	49	39	0
1805	390.505946508958	-516.936752172187	68	46	1
1806	386.571485374239	-508.466565034352	66	40	0
1807	382.114012443344	-499.980718246661	61	35	0
1808	377.133530755818	-491.479210157879	68	42	1
1809	371.657800148998	-482.03482263349	53	42	0
1810	365.686827767699	-471.647553673945	61	50	0
1811	359.743644856149	-460.33305971045	58	35	0
1812	353.249711531971	-449.930113970302	74	57	0
1813	346.260552295484	-438.584281508811	62	48	0
1814	339.299195351778	-426.311220908538	73	45	0
1815	331.814861787076	-414.02248645667	59	43	0
1816	320.863836389966	-395.133582772687	62	63	0
1817	309.885139827384	-377.171865966171	52	49	1
1818	302.400981620071	-364.883077847771	72	43	0
1819	295.439878189412	-352.60994260665	56	49	0
1820	288.478816034854	-340.336795498617	66	48	0
1821	280.994787514966	-328.047968281433	64	34	0
1822	273.510803201352	-315.759127419442	61	46	0
1823	266.549867804977	-303.485942990519	62	43	0
1824	259.588973685051	-291.21274669189	51	51	0
1825	252.628120841749	-278.939538528211	53	50	0
1826	245.144308958144	-266.650645841844	57	47	1
1827	237.660541280929	-254.361739509739	60	49	0
1828	230.672026123793	-243.015710100532	67	49	1
1829	223.71133971907	-230.742452737875	56	43	0
1830	213.284284040798	-211.868936420418	57	45	0
1831	206.323701628367	-199.595649396069	68	45	1
1832	202.829528168484	-193.922609447502	52	49	1
1833	195.841209811799	-182.576520632021	64	37	0
1834	184.863614992413	-164.614469044842	67	48	0
1835	173.913917009835	-145.725172121078	67	39	0
1836	166.953562155832	-133.451818094589	83	45	0
1837	159.965443307767	-122.105668160133	58	64	0
1838	153.005169411656	-109.832290389575	76	48	2
1839	146.044936793798	-97.5589007511735	56	40	2
1840	139.084745453787	-85.2854992458597	72	50	1
1841	132.124595392146	-73.0120858745649	71	57	1
1842	125.136673349189	-61.6658765394241	69	58	1
1843	121.642726609542	-55.9927674131468	72	45	1
1844	114.682677346747	-43.719324358739	76	50	3
1845	104.256589876197	-24.8455295916647	94	61	1
1846	96.7736746033188	-12.5563659537584	105	76	5
1847	89.2908035394503	-0.267188671045005	122	89	4
1848	82.3309437590651	12.0063094906509	129	107	7
1849	75.3433005908737	23.352603700012	131	106	4
1850	68.383521770651	35.6261256029829	122	129	11
1851	57.957845269586	54.5000386126339	158	119	13
1852	50.9981704466627	66.7735901782289	142	116	3
1853	44.0107050457154	78.1199378361925	112	95	4
1854	33.5574126059073	96.066697370261	101	82	2
1855	26.5978798640426	108.340290482156	73	61	1
1856	19.1154342846712	120.629595947452	78	56	1
1857	11.6330329152406	132.918915055692	81	57	2
1858	4.64578607561998	144.265329772606	66	69	1
1859	-2.31358021579217	156.538972074166	61	59	1
1860	-9.27290522697149	168.812626240775	65	55	0
1861	-16.232188957918	181.086292273365	71	44	0
1862	-26.1341684726067	199.944715276361	67	57	0
1863	-36.0639074447681	217.875946803018	73	66	0
1864	-42.5000879340805	230.133950440213	65	60	0
1865	-45.4427674344624	236.718709656969	71	43	1
1866	-51.8788903832319	248.976728210226	70	42	0
1867	-60.7346700101625	267.8038173737	53	53	0
1868	-66.0969711330254	280.957653674297	61	36	1
1869	-71.4592372233747	294.111497249454	71	44	0
1870	-76.2985364503111	307.249635765329	67	58	0
1871	-81.1378037896939	320.387780284509	69	44	0
1872	-85.9770392414066	333.525930808857	55	43	0
1873	-92.7129062999738	353.217453465797	67	44	0
1874	-97.0291388462065	366.339903468266	71	51	0
1875	-99.4487063265406	372.90898788441	63	54	2
1876	-106.184439320408	392.600534062833	54	43	0
1877	-112.920105281344	412.29209200386	69	37	0
1878	-117.208336637821	426.341780275106	75	50	0
1879	-121.496537159896	440.391473405994	55	45	0
1880	-126.335492742539	453.529674341902	52	47	1
1881	-130.65150368755	466.652162140235	74	41	1
1882	-134.967485887231	479.77465479821	69	53	0
1883	-139.806348948856	492.912872539833	61	51	0
1884	-144.122272086912	506.035375454463	81	48	0
1885	-150.334650056786	525.711278145202	81	40	0
1886	-157.069869028521	545.402913361788	74	54	0
1887	-161.385677184444	558.525435714051	65	48	0
1888	-165.701456594979	571.647962927818	62	40	1
1889	-168.120785217732	578.217090249993	60	47	0
1890	-172.959418546176	591.355349397287	69	37	0
1891	-179.66652874439	611.974239667878	78	46	0
1892	-183.95430340129	626.02400297299	74	33	0
1893	-188.792825952289	639.162281921133	58	52	0
1894	-193.108426087769	652.284839908592	62	42	1
1895	-197.42399747693	665.40740275383	63	57	0
1896	-201.739540120063	678.52997045964	80	46	0
1897	-206.05505401711	691.652543020435	70	57	0
1898	-210.370539167779	704.775120443664	50	54	0
1899	-214.685995572014	717.897702723742	52	50	0
1900	-219.524304329418	731.036020073108	73	40	0
1901	-223.839701669523	744.158612612635	53	37	0
1902	-228.15507026331	757.281210009009	62	57	0
1903	-232.993286495504	770.41954416316	69	35	0
1904	-239.699778004084	791.038539406843	71	42	0
1905	-243.987142519327	805.088370177895	60	40	1
1906	-248.825247970643	818.22672412917	69	44	0
1907	-255.55947805068	837.918531526811	64	50	0
1908	-259.874638616922	851.041164554656	54	47	0
1909	-264.712635596516	864.179538310505	55	51	0
1910	-269.027737097407	877.302181594074	65	54	1
1911	-273.342809851165	890.424829737283	59	41	0
1912	-277.657853857614	903.547482738271	76	51	0
1913	-282.000778329035	915.742925048806	64	44	0
1914	-286.371586386871	927.011156674474	84	48	0
1915	-289.69665727613	938.247914975509	65	61	1
1916	-293.049620844657	948.557460670359	58	48	0
1917	-296.458392210363	957.012578217313	48	45	0
1918	-298.849356430466	964.509002689272	76	42	0
1919	-300.745372996782	971.062472673133	68	45	0
1920	-302.146445662191	976.67298744712	80	47	0
1921	-303.024663181161	982.267762023024	72	41	0
1922	-303.435856457101	985.992364952341	65	40	1
1923	-303.352113119909	988.774011604488	72	48	0
1924	-302.74551985343	991.539917546324	75	45	0
1925	-302.166841472557	993.378608008847	62	55	1
1926	-302.138927230379	994.305823571049	63	41	0
1927	-302.111012985406	995.233039135113	77	53	0
1928	-301.53233525058	997.071729678661	72	52	0
1929	-300.981571982848	997.98320472613	63	47	0
1930	-301.476506964187	998.926160817035	69	51	1
1931	-302.989225034311	1000.82781388424	73	45	0
1932	-305.575553914648	1001.83373390883	69	38	1
1933	-308.712645922555	1001.92818133347	85	44	0
1934	-311.382721777656	1000.15245817415	57	61	0
1935	-313.06293481373	996.490821572952	91	58	1
1936	-312.679667855497	991.83900202997	63	40	0
1937	-310.783680380846	985.285526299849	81	53	2
1938	-308.392750470841	977.789094626904	77	39	0
1939	-304.984021112672	969.333966959268	71	51	0
1940	-301.603191226255	959.951626709662	56	51	0
1941	-298.250258384855	949.642073869705	65	50	0
1942	-292.506320006563	931.836102193221	54	45	1
1943	-288.686302404094	919.656387360767	66	51	0
1944	-286.762329593766	914.030139151029	79	43	0
1945	-280.523334517959	895.281231327914	63	40	0
1946	-276.208288977679	882.158575614914	66	42	0
1947	-271.893214690092	869.035924759693	71	55	0
1948	-265.159115885152	849.344089612365	84	40	0
1949	-260.321100427362	836.205715813674	67	56	1
1950	-255.48305307905	823.06734801922	62	45	0
1951	-251.195747142949	809.017504838295	65	58	0
1952	-246.908410370757	794.967666515149	66	45	0
1953	-242.070268186508	781.829315517098	66	39	0
1954	-237.754970711074	768.706702991389	63	40	1
1955	-233.43964448903	755.584095322527	65	47	0
1956	-228.601409778814	742.445761128329	53	47	1
1957	-223.791038220224	728.380217388272	66	53	0
1958	-219.503515567747	714.330409829505	76	37	0
1959	-215.188069130818	701.207822675817	62	39	1
1960	-210.349707696238	688.069511280395	71	53	1
1961	-205.511314372066	674.931205891073	54	50	0
1962	-201.19577855384	661.808634395711	82	55	0
1963	-196.908102542278	647.758852203377	62	41	0
1964	-192.620395695209	633.709074870683	61	61	1
1965	-188.304771552095	620.586517951451	67	51	0
1966	-181.046936405473	600.879103514366	68	51	0
1967	-174.311928555602	581.187427109107	85	47	0
1968	-169.99618628691	568.064890705049	66	40	0
1969	-165.185393992346	553.999420156702	69	48	0
1970	-160.89747148141	539.94967844896	63	37	0
1971	-156.58163931797	526.827157163061	76	49	0
1972	-151.742871281807	513.688918977045	56	44	0
1973	-146.904071357159	500.550686796196	57	48	0
1974	-142.065239543677	487.412460618652	52	51	1
1975	-137.749287685379	474.289960393682	59	50	1
1976	-133.433307081694	461.167465023696	68	38	0
1977	-129.117297732853	448.044974514283	61	45	0
1978	-124.801259638916	434.922488865443	45	52	0
1979	-119.962274671765	421.784290294163	55	40	1
1980	-115.646177516785	408.66181490384	63	52	1
1981	-111.330051616591	395.539344373159	63	47	1
1982	-107.013896971592	382.416878702119	59	42	0
1983	-102.697713581845	369.294417889789	61	44	0
1984	-97.8864401604515	355.229031343944	73	54	0
1985	-93.5980603185017	341.179365208372	65	37	0
1986	-89.2817870370345	328.056919514202	66	33	0
1987	-84.4425540892407	314.918765349314	75	46	0
1988	-77.1836448780959	295.211545364	76	35	1
1989	-69.4017282809364	275.488627431914	51	41	0
1990	-63.4886352856411	263.246291979216	56	43	0
1991	-57.5755068634753	251.003965213895	72	46	0
1992	-51.6901967643062	237.834431518801	51	47	0
1993	-45.8048484856845	224.664906496182	61	54	0
1994	-39.3686678576632	212.406898038462	71	49	0
1995	-32.9324488772545	200.148899792694	70	43	2
1996	-26.4961915443419	187.890911761671	69	41	0
1997	-20.0598958592163	175.632933943532	56	44	1
1998	-13.6514067575336	162.447750671767	73	62	0
1999	-6.69208227499621	150.174089569598	65	50	0
[truncated: 78 more rows]
