# Supplementary material for: Bayesian algorithm to estimate position and activity of an orphan gamma source utilizing multiple detectors in a mobile gamma spectrometry system
Source: PLoS One. 2021 Jan 22;16(1):e0245440. doi: 10.1371/journal.pone.0245440 (PMC7822251; doi:10.1371/journal.pone.0245440)
Supplement: S1 Data — (GZ) [file pone.0245440.s001.gz › synth_data_Cs-137_setup_17_real_2.csv]

	V1	V2	V3	V4	V5
1	439.736207739974	-969.077409325168	60	54	0
2	434.755686000164	-960.575911500491	61	49	1
3	431.288760996365	-953.975808002986	51	51	1
4	427.821847111045	-947.375701539218	63	40	1
5	421.823078913556	-937.915659023449	58	58	0
6	415.852095837879	-927.528391478583	62	50	1
7	410.843913897814	-919.954080853611	59	56	0
8	405.31272645056	-912.364105160348	59	54	1
9	399.781558937917	-904.774122097529	50	53	0
10	393.727389532432	-897.168471254408	65	52	0
11	388.22402696684	-888.65125654079	65	38	0
12	383.243706634268	-880.149696240202	54	42	2
13	377.740387925936	-871.632467503659	67	58	0
14	372.26485947601	-862.188015212305	64	55	1
15	367.340141467401	-851.83200311102	63	43	0
16	362.415448439599	-841.47598497849	82	59	0
17	357.490780392545	-831.119960813783	54	53	0
18	352.56613732659	-820.763930615969	61	70	0
19	344.119310691953	-805.662149103358	64	45	0
20	335.177313052176	-789.617466308177	69	63	2
21	329.206760593108	-779.230072265491	79	52	1
22	323.236238068261	-768.842669500969	49	56	0
23	317.265745477926	-758.455258014612	70	57	1
24	311.295282821695	-748.067837806419	52	60	0
25	305.324850100034	-737.680408876389	62	58	1
26	299.354447312769	-727.292971222661	73	47	0
27	296.383149797854	-721.635641078465	64	44	0
28	290.908005673497	-712.191079582088	69	51	0
29	282.433837226534	-698.016386522911	70	46	1
30	276.958756026404	-688.571806364693	54	47	1
31	272.50190060254	-680.085785824805	65	58	1
32	269.035470202391	-673.485544242896	58	49	0
33	265.485673777817	-669.66694784537	71	63	0
34	261.357302912627	-667.687103807926	61	34	0
35	257.201141521684	-666.634471820667	63	58	2
36	253.484591343498	-668.379161573015	71	44	2
37	250.758436636941	-672.009636321105	65	67	0
38	250.124259257514	-675.702822236344	70	62	0
39	253.123257284693	-680.432969569229	62	63	1
40	257.719045687933	-684.282930466346	68	53	0
41	262.37042801379	-686.278454341926	71	60	0
42	267.021814448759	-688.273973181844	69	59	0
43	271.122416870377	-691.18102752883	65	62	1
44	275.16744459531	-695.942510033958	61	67	0
45	279.184692219482	-701.631204685196	75	52	0
46	283.174162470561	-708.247111510485	72	53	0
47	287.658858276205	-715.805904057808	69	55	1
48	295.114863890223	-729.022024783306	73	59	0
49	302.543133339088	-743.165347984992	56	52	0
50	308.018345920078	-752.609893585555	62	55	0
51	313.988807987305	-762.997318252921	70	51	0
52	319.959299988986	-773.384734199382	75	54	1
53	325.929821924597	-783.772141423076	68	49	0
54	331.900373794721	-794.159539924935	56	46	0
55	337.898731291236	-803.619713553227	71	50	1
56	343.374104189279	-813.064211835153	58	71	1
57	348.82172884891	-823.43591895327	64	59	0
58	354.792395238008	-833.823284018785	77	57	0
59	360.267846603936	-843.267759650946	73	59	1
60	365.715553613321	-853.639444147237	61	45	0
61	371.686305956391	-864.026784508489	74	54	0
62	380.656373534526	-879.14417058602	54	55	0
63	390.121764183743	-895.204414165579	51	42	0
64	396.615660337149	-905.607379010879	79	52	0
65	403.109588903666	-916.010333600454	61	53	1
66	409.575790617208	-927.340494199656	64	48	0
67	415.519000928034	-938.654986844398	61	58	0
68	421.490000435093	-949.042254501954	59	49	0
69	427.461029875732	-959.429513437673	62	55	1
70	432.386028256442	-969.785452435724	77	48	0
71	435.769709621265	-979.16720363684	59	46	0
72	438.16284668463	-986.663209521212	72	50	0
73	439.565430580813	-992.273471892811	59	59	0
74	442.509368608065	-998.857913513668	75	56	0
75	446.58263771754	-1002.692011985	80	57	1
76	449.720844311581	-1002.7859342983	67	55	0
77	452.391515402531	-1001.0097684972	74	47	1
78	453.576330026204	-996.404993096367	42	41	0
79	452.669010077196	-991.737605107948	73	46	1
80	448.678997980896	-985.121863204055	52	57	0
81	444.193718474766	-977.563246880658	66	77	1
82	441.222042609414	-971.906022387557	57	65	0
83	437.727344852872	-966.233140715398	52	68	2
84	434.232656616718	-960.560256070457	54	51	1
85	431.261006608082	-954.903024314903	66	46	1
86	427.794091922347	-948.302917848341	75	52	0
87	424.327188355033	-941.702808419243	64	48	0
88	420.832539119641	-936.029912324622	66	52	0
89	417.337899404753	-930.35701325722	71	53	0
90	413.871027591988	-923.756894932128	60	49	0
91	407.84456538473	-915.224048307166	65	58	0
92	401.762605428696	-908.545625437982	47	50	0
93	398.240252646792	-903.799926462583	74	57	3
94	395.240929845371	-899.069884789176	68	45	1
95	393.259893781797	-895.29837829899	74	62	0
96	392.847924810427	-891.573852788657	68	63	0
97	392.435956777132	-887.849327213131	59	51	1
98	391.473205902672	-885.036357122473	64	53	0
99	391.005712795188	-883.166263861582	61	57	0
100	390.510456395801	-882.223386791535	78	58	1
101	389.987436361436	-882.207725907676	60	62	0
102	389.987436361436	-882.207725907676	56	45	1
103	389.987436361436	-882.207725907676	69	36	0
104	389.987436361436	-882.207725907676	60	54	1
105	389.987436361436	-882.207725907676	70	51	2
106	389.987436361436	-882.207725907676	53	57	1
107	389.987436361436	-882.207725907676	76	49	0
108	389.987436361436	-882.207725907676	68	64	0
109	389.987436361436	-882.207725907676	57	57	0
110	389.987436361436	-882.207725907676	66	47	0
111	390.510456395801	-882.223386791535	48	46	1
112	391.033476431156	-882.239047612995	79	58	0
113	391.033476431156	-882.239047612995	72	53	1
114	391.033476431156	-882.239047612995	66	74	0
115	391.033476431156	-882.239047612995	45	44	0
116	391.033476431156	-882.239047612995	60	57	0
117	391.033476431156	-882.239047612995	62	67	0
118	391.033476431156	-882.239047612995	63	45	0
119	391.033476431156	-882.239047612995	62	46	0
120	391.033476431156	-882.239047612995	57	53	1
121	391.033476431156	-882.239047612995	51	47	0
122	391.033476431156	-882.239047612995	74	45	1
123	391.033476431156	-882.239047612995	65	52	1
124	391.033476431156	-882.239047612995	67	46	1
125	391.033476431156	-882.239047612995	64	63	0
126	391.033476431156	-882.239047612995	73	65	0
127	391.033476431156	-882.239047612995	79	60	0
128	391.033476431156	-882.239047612995	58	56	0
129	391.033476431156	-882.239047612995	57	45	0
130	391.033476431156	-882.239047612995	60	47	0
131	391.033476431156	-882.239047612995	58	51	0
132	391.033476431156	-882.239047612995	69	70	1
133	391.033476431156	-882.239047612995	69	56	1
134	391.033476431156	-882.239047612995	57	63	0
135	391.033476431156	-882.239047612995	57	48	1
136	391.033476431156	-882.239047612995	60	50	0
137	391.033476431156	-882.239047612995	75	52	0
138	391.033476431156	-882.239047612995	79	57	1
139	391.033476431156	-882.239047612995	56	57	1
140	391.033476431156	-882.239047612995	56	64	0
141	391.033476431156	-882.239047612995	68	54	0
142	391.033476431156	-882.239047612995	55	54	0
143	391.033476431156	-882.239047612995	57	52	0
144	391.033476431156	-882.239047612995	59	55	0
145	391.033476431156	-882.239047612995	59	55	0
146	391.033476431156	-882.239047612995	73	41	0
147	391.033476431156	-882.239047612995	51	54	1
148	391.033476431156	-882.239047612995	53	56	0
149	391.033476431156	-882.239047612995	54	61	0
150	391.033476431156	-882.239047612995	78	66	0
151	391.033476431156	-882.239047612995	62	55	0
152	391.033476431156	-882.239047612995	75	60	0
153	391.033476431156	-882.239047612995	65	42	3
154	391.033476431156	-882.239047612995	62	60	0
155	391.033476431156	-882.239047612995	69	60	0
156	391.033476431156	-882.239047612995	59	53	1
157	391.033476431156	-882.239047612995	64	62	0
158	391.033476431156	-882.239047612995	57	63	1
159	391.033476431156	-882.239047612995	74	64	0
160	391.033476431156	-882.239047612995	64	59	0
161	391.033476431156	-882.239047612995	75	55	0
162	391.033476431156	-882.239047612995	64	48	1
163	390.510456395801	-882.223386791535	59	59	0
164	389.987436361436	-882.207725907676	76	46	0
165	390.015200223308	-881.28050966002	75	44	0
166	389.519944277708	-880.33763246797	74	58	0
167	388.473904660437	-880.306310391985	77	52	0
168	387.978649166995	-879.363433018327	62	39	0
169	387.483393900387	-878.42055558227	66	61	0
170	386.960374318413	-878.404894327745	82	68	0
171	386.960374318413	-878.404894327745	62	51	1
172	386.960374318413	-878.404894327745	74	51	0
173	386.960374318413	-878.404894327745	63	45	1
174	386.960374318413	-878.404894327745	57	54	0
175	386.960374318413	-878.404894327745	65	61	0
176	386.98813886079	-877.477678086609	66	49	1
177	386.49288404797	-876.534800530411	68	53	1
178	385.969864691026	-876.519139155746	65	54	0
179	385.474610217789	-875.576261476614	59	51	1
180	384.484101951879	-873.690505940467	66	61	0
181	383.465829253895	-872.731966397725	59	63	0
182	382.447557008767	-871.773426609114	61	51	1
183	381.457051008416	-869.887670344673	58	53	0
184	380.466545915871	-868.001913838089	64	48	0
185	379.476041730784	-866.11615708936	70	52	0
186	378.457771975838	-865.157616326585	57	61	0
187	377.439502673631	-864.199075316079	72	57	0
188	376.94425160042	-863.256196607836	72	50	0
189	376.449000754103	-862.313317840919	62	57	0
190	375.953750134795	-861.370439012535	74	62	0
191	375.953750134795	-861.370439012535	64	61	1
192	375.953750134795	-861.370439012535	82	48	0
193	375.953750134795	-861.370439012535	63	63	0
194	375.458499742381	-860.427560123615	62	50	1
195	374.467999638291	-858.541802162305	58	47	0
196	372.982251183887	-855.713164768182	73	58	0
197	370.478239996533	-851.925984117202	63	64	0
198	367.478986350645	-847.195922089741	61	50	1
199	364.012263770506	-840.595761391334	72	54	0
200	359.527294550498	-833.037052338943	71	46	1
201	354.519328385883	-825.462673130445	74	50	1
202	349.511380349984	-817.88828784693	56	57	1
203	344.503450442804	-810.313896484673	58	50	1
204	339.495538664341	-802.739499046467	69	61	0
205	333.964635356679	-795.149427765049	55	58	0
206	328.46152984642	-786.632132975385	70	42	0
207	322.986225889472	-777.187614708208	68	57	1
208	317.510946876602	-767.743089112453	57	43	0
209	310.110364266264	-752.672577043064	55	45	0
210	302.709836145281	-737.602051393129	65	56	0
211	297.290226172656	-726.303066324443	74	40	0
212	290.852432554937	-714.045511757024	54	51	0
213	283.863890621986	-702.699489102699	52	53	1
214	276.903176521242	-690.426238493994	66	55	0
215	269.942503697355	-678.152976018377	58	49	0
216	262.981872150674	-665.879701676778	68	47	0
217	255.498289117531	-653.590738024563	60	62	0
218	248.014750291302	-641.301760726608	64	51	0
219	241.054245505831	-629.028449066915	73	47	0
220	230.599665542948	-611.082067320123	62	69	0
221	220.172978814924	-592.208442881703	73	54	0
222	213.212639140198	-579.935083752498	62	49	1
223	206.224534790905	-568.588928707875	56	49	0
224	199.264276074187	-556.31554583367	66	45	0
225	192.304058635316	-544.042151093483	68	40	0
226	185.343882474815	-531.768744485453	55	51	0
227	174.39462622616	-512.879316941835	67	58	0
228	163.417653993587	-494.917075963691	72	58	1
229	156.429828516149	-483.570836045779	64	54	1
230	149.469860078942	-471.29736837931	55	67	1
231	142.509932920511	-459.023888845928	75	52	1
232	135.550047040975	-446.750397446565	47	57	1
233	128.590202440333	-434.47689418029	67	55	1
234	121.602573771204	-423.130594865419	58	50	0
235	114.642810130608	-410.857067856006	48	53	0
236	107.683087769139	-398.583528981544	57	50	1
237	100.20044581109	-386.29428167548	71	52	0
238	92.7178480625153	-374.005020721816	58	43	0
239	82.2645529721049	-356.0582598662	63	54	1
240	71.8113483643974	-338.111472296529	46	70	1
241	64.8518750111107	-325.83786050044	66	50	1
242	57.8924429379404	-313.564236837439	64	49	0
243	50.9052105977898	-302.217817014083	66	52	2
244	43.9458594863536	-289.944169609807	80	33	0
245	36.9865496551502	-277.670510339551	69	47	1
246	30.5502275571343	-265.412544414401	54	58	1
247	24.1139438113314	-253.154568273574	84	53	1
248	17.154754892108	-240.880875124596	61	62	2
249	10.7185493145953	-228.622877764516	60	67	0
250	4.28238208964467	-216.364870191552	70	60	2
251	-1.60295398434391	-203.195345961489	73	34	1
252	-6.96531442803098	-190.041522906162	67	72	0
253	-12.8784320243285	-177.79919767566	79	72	1
254	-18.7915141938138	-165.556863759644	54	49	1
255	-24.153768926335	-152.403017533012	80	58	1
256	-28.9930572459125	-139.264876611531	79	75	3
257	-33.3093838687637	-126.142442809418	81	74	2
258	-40.0452836332261	-106.45092603378	107	87	5
259	-47.3040414605639	-86.7436826890334	99	116	9
260	-51.6202499627252	-73.6212283642963	131	146	7
261	-55.9364297199645	-60.4987691827118	189	161	16
262	-60.2247131032054	-46.4490895476192	209	183	15
263	-64.5129656524514	-32.3994050538167	276	256	17
264	-69.351974103949	-19.2612137217075	266	252	15
265	-76.0875123335863	0.430366056039929	172	213	17
266	-82.8229835298262	20.1219575954601	111	190	9
267	-87.1389568432351	33.2444518720731	82	124	14
268	-91.4549014115473	46.3669510092586	91	112	9
269	-95.7708172344719	59.489455005154	89	76	2
270	-100.086704311951	72.6119638606906	97	61	1
271	-104.925467088353	85.7501996029168	84	72	0
272	-109.24129510374	98.8727187188342	61	66	1
273	-113.557094373449	111.99524269253	67	54	1
274	-117.872864897596	125.117771524005	65	46	1
275	-122.188606675947	138.24030521512	75	48	0
276	-127.027216296294	151.378568562679	70	69	1
277	-133.762176705175	171.070249137469	66	62	1
278	-139.974178205302	190.746214989573	70	53	1
279	-144.289774683013	203.86877351813	60	52	2
280	-148.605342414696	216.991336901672	73	53	1
281	-152.920881400059	230.113905144855	64	58	1
282	-157.759277227975	243.252206896432	60	54	0
283	-162.074757149618	256.374785398133	62	53	0
284	-166.362315094331	270.424584326334	72	62	0
285	-171.172722854419	284.490118443035	65	58	0
286	-175.488112879277	297.612712060101	63	52	0
287	-182.222582377843	317.304477461614	70	52	0
288	-188.95698483946	336.996254621074	59	47	0
289	-193.272258306446	350.11886821501	55	54	0
290	-198.110374248994	363.25722036697	65	57	0
291	-202.425588651327	376.379844217561	68	46	1
292	-206.740774306701	389.502472925	52	50	1
293	-211.578797722643	402.640841880813	61	49	0
294	-215.893924312782	415.76348084677	52	56	0
295	-222.6279915864	435.455316798761	71	47	0
296	-229.361991821846	455.147164510563	62	53	0
297	-233.154143201478	468.254085291177	69	51	0
298	-237.469126055366	481.376748549752	71	55	0
299	-241.317047259014	492.629246389493	69	54	1
300	-244.670004299667	502.938792922534	58	54	0
301	-248.05085669196	512.321126848459	64	43	1
302	-250.441815635306	519.817551921122	74	48	0
303	-252.776937279152	529.168409583159	55	69	0
304	-254.094261434628	537.560571552254	51	59	0
305	-253.954689163889	542.19664932508	61	61	0
306	-253.320181950869	545.889770849608	64	47	0
307	-253.208524485526	549.598633112386	59	52	1
308	-255.711109232681	553.386199514382	56	39	0
309	-259.343132626789	554.423603483476	73	54	0
310	-262.536055372912	552.663622059859	64	44	0
311	-264.711200046295	549.94494318217	73	62	0
312	-264.850784144364	545.308865555562	68	52	0
313	-263.449734649505	539.698346484452	67	47	0
314	-261.030895349104	533.129129135981	57	63	0
315	-258.11711158813	525.616956506856	60	69	1
316	-255.231231398939	517.177570514381	60	61	0
317	-249.954375683097	501.241760706529	77	46	0
318	-244.182532521372	484.363003117032	72	46	0
319	-239.811751637899	473.094763889909	67	60	0
320	-235.468855925486	460.899313995615	77	49	0
321	-231.153842262225	447.776653426699	68	59	1
322	-226.31593716942	434.638260436244	80	62	0
323	-221.505906586186	420.572657910176	85	47	0
324	-217.218707849795	406.522797459736	58	66	0
325	-212.903573968913	393.400157403201	68	46	1
326	-208.065542148601	380.261787213385	72	49	0
327	-203.750349202601	367.139157415368	46	57	0
328	-199.435127509525	354.016532474197	70	53	0
329	-192.205828364706	333.381789097562	64	62	0
330	-185.499331274303	312.762791322544	64	56	0
331	-181.183989365352	299.640186896548	83	53	1
332	-176.345738293196	286.501856310293	57	57	0
333	-171.507455331099	273.363531727344	56	49	0
334	-167.219917351962	259.313727403991	52	57	0
335	-161.036049765418	238.710502333939	65	50	0
336	-154.301338050747	219.018774694763	64	64	1
337	-150.013678821211	204.968989805318	49	61	2
338	-145.725988756341	190.919209772721	80	52	0
339	-140.887487380824	177.780923580751	55	68	1
340	-136.571849122527	164.658369361423	61	53	0
341	-132.256182118261	151.535819998942	81	55	0
342	-125.521178246243	131.844142753631	57	72	3
343	-118.813988940616	111.225261704065	70	69	1
344	-114.003181807871	97.1597935557365	66	71	3
345	-109.687365846068	84.0372695690021	80	69	3
346	-105.371521138761	70.9147504428402	85	65	2
347	-100.532739885326	57.7765146596357	114	90	3
348	-96.2168361159274	44.6540057901293	108	93	5
349	-89.4814706998877	24.9623915404081	141	118	19
350	-84.6425809806096	11.8241755627096	207	156	11
351	-80.3544465838349	-2.22553105931729	206	182	12
352	-73.6467930637882	-22.8443331615999	207	219	13
353	-68.8077925698017	-35.9825293365866	263	232	13
354	-64.4916807846748	-49.1050025671721	234	199	10
355	-60.1755402544513	-62.2274709418416	165	151	8
356	-55.8593709791894	-75.3499344531447	131	130	8
357	-51.5431729592965	-88.4723931066692	117	111	7
358	-46.7040193136781	-101.610561677255	108	109	4
359	-42.3877622332075	-114.733010070398	87	101	2
360	-38.0714764083968	-127.855453605764	89	92	0
361	-33.2322302434477	-140.993605368771	74	69	1
362	-25.4503672527499	-160.71653387323	70	71	1
363	-17.6684277976165	-180.439446993172	66	54	0
364	-12.3061130518327	-193.593284013681	72	67	1
365	-6.39296915393788	-205.83560790401	79	56	2
366	-0.479789829289075	-218.077923107892	70	53	0
367	5.40557301312219	-231.247445247136	80	49	2
368	11.2909740348114	-244.41695871111	54	65	1
369	17.7272078124224	-256.674954635091	71	55	0
370	24.6864268306526	-268.948646255769	74	51	0
371	31.1227387764375	-281.206620958634	65	51	0
372	37.5590890745516	-293.464585448615	67	64	0
373	44.5184290041798	-305.738243187778	74	52	0
374	51.505651490239	-317.084673373029	55	55	0
375	58.988026480074	-329.37400905136	67	50	0
376	69.9362751807203	-348.263744702563	74	60	1
377	80.3894997202442	-366.210536318831	63	52	1
378	87.3769217250519	-377.556905389763	60	62	0
379	94.3365503462264	-389.830478332005	69	58	2
380	101.296220246702	-402.104039407335	73	46	1
381	112.272681149712	-420.066446001641	48	67	0
382	123.249236817413	-438.02882324066	72	43	0
383	130.209073165606	-450.302335126325	63	58	1
384	137.168950792693	-462.575835145079	55	62	0
385	144.156689761032	-473.922107459046	55	54	0
386	154.610551954189	-491.868709495291	66	44	1
387	161.570571659831	-504.14216796495	60	46	0
388	169.0536090557	-516.431302700192	76	57	1
389	180.030664660968	-534.3935279008	71	39	0
390	186.990830971044	-546.666943117976	64	45	1
391	193.951038559317	-558.940346467309	60	53	0
392	200.911287425843	-571.213737948798	67	44	0
393	207.871577570331	-583.487117564306	61	45	0
394	214.859712856298	-594.833269362338	75	51	0
395	221.820083958446	-607.106625233777	57	55	0
396	228.780496338499	-619.379969237372	59	50	0
397	235.768749068317	-630.726085389033	60	51	1
398	242.72924240533	-642.999405646697	68	53	1
399	249.689777020074	-655.272714037448	64	56	0
400	257.201141521684	-666.634471820667	56	54	0
401	264.684754351794	-678.923431965522	72	59	0
402	271.645414129074	-691.196703028865	74	55	1
403	282.1003754228	-709.142979341559	57	67	0
404	292.555427193583	-727.08922893554	61	62	0
405	299.51625048084	-739.362452518195	55	59	0
406	306.477115044778	-751.635664230213	58	47	0
407	313.465802164166	-762.98164796643	59	57	0
408	320.426747683261	-775.254835932516	59	44	0
409	327.387734478805	-787.528012034483	62	62	0
410	334.376539038087	-798.873960120603	60	47	0
411	341.337606788671	-811.147112473845	62	63	2
412	348.298715815006	-823.420252957381	65	39	0
413	355.287637813541	-834.766165396199	71	51	0
414	362.248827794218	-847.039282133803	63	54	1
415	372.676806306757	-865.912543088198	63	57	0
416	379.638100276061	-878.185630158521	65	62	0
417	386.627200027287	-889.531489134766	72	37	0
418	397.110921058396	-906.550255304202	76	49	0
419	404.072355497396	-918.823300808668	65	70	0
420	410.510805333848	-931.080676110461	75	59	0
421	416.977051063091	-942.410824920982	67	50	0
422	425.919697595295	-958.455328027718	80	53	1
423	433.348827908456	-972.598412550054	60	61	0
424	436.264988154115	-980.11007515341	70	66	0
425	438.135094067082	-987.590425821953	61	46	0
426	439.509926051309	-994.127904486842	52	61	0
427	440.940266687539	-998.810950018466	62	55	1
428	443.44443115982	-1002.59808740672	57	66	1
429	447.050171025738	-1004.56209848728	72	52	0
430	450.766913184314	-1002.81724123284	50	52	0
431	453.493082305591	-999.186642120592	60	62	1
432	453.631828520447	-994.550560409203	54	78	1
433	451.183160237328	-988.908996219747	73	50	0
434	447.688434595766	-983.236123036593	68	57	0
435	443.698438596679	-976.620376282372	53	48	0
436	439.213177342375	-969.061754506081	62	46	0
437	433.709627234319	-960.5446005743	56	43	0
438	424.739192005189	-945.427330275066	57	57	1
439	415.796579991758	-929.382824051194	64	62	1
440	409.330359089014	-918.052672990598	76	43	1
441	402.341150603665	-906.706852338277	66	66	0
442	395.351980200561	-895.361019794829	59	52	1
443	388.390612070914	-883.087959118187	48	62	0
444	381.429285216669	-870.814886575565	57	51	1
445	370.450471697608	-852.853200329468	58	49	0
446	362.966233627056	-840.564433049411	71	55	1
447	359.499523741542	-833.96426853165	63	58	0
448	349.071687589807	-815.09097339306	65	56	1
449	338.64394670719	-796.217651567422	61	54	1
450	331.159904999018	-783.928826116957	61	48	1
451	323.675907496887	-771.639987020753	64	51	0
452	316.714959583187	-759.366804243065	66	41	1
453	309.754052946169	-747.093609596603	58	61	1
454	302.270185132569	-734.804731400684	62	53	1
455	291.319859646494	-715.915617018938	61	61	0
456	280.892631883326	-697.042147693224	58	59	0
457	273.931936157402	-684.768892005086	58	52	0
458	266.971281708858	-672.49562444631	75	55	0
459	260.010668537288	-660.222345023416	67	43	0
460	253.050096643216	-647.949053729884	55	61	0
461	246.061769199616	-636.602966587991	62	48	0
462	235.084160067083	-618.64091762621	59	49	0
463	224.134447537013	-599.751623331569	68	57	0
464	213.707818873634	-580.87798236683	68	59	0
465	203.253478844883	-562.931530667469	68	64	1
466	195.770258021133	-550.642457914539	71	59	1
467	188.287081405579	-538.353371517733	52	57	1
468	181.299114896334	-527.007174024358	71	61	0
469	174.338999720698	-514.733748742379	58	62	0
470	163.912812177907	-495.859980628826	83	46	0
471	153.458901864418	-477.913401698694	48	75	0
472	145.948161709704	-466.551453876309	55	54	0
473	138.465283807018	-454.262276545167	76	54	0
474	131.505417634035	-441.988778336905	74	53	0
475	124.545592740295	-429.715268264525	72	50	0
476	114.119846325542	-410.841373004951	71	43	0
477	103.666365733719	-392.894666849636	65	50	0
478	96.6788749083062	-381.548325087875	55	50	0
479	89.7192548127496	-369.274755673483	53	54	1
480	82.7596759967273	-357.001174395904	69	41	1
481	75.8001384603558	-344.72758124955	53	58	0
482	68.3176877516671	-332.438275747001	70	50	1
483	57.3416506793583	-314.475750710815	67	48	0
484	50.3822597524268	-302.202114313841	62	60	1
485	43.3950668516336	-290.855681740679	64	57	0
486	32.9421945599024	-272.908794920892	73	50	1
487	26.5337387397303	-259.723607019521	71	43	1
488	20.0974756220239	-247.465624578297	58	52	0
489	13.6612508567632	-235.207631923258	62	61	1
490	7.74800582963508	-222.965337077156	71	62	0
491	1.83479622908635	-210.723033543676	73	73	0
492	-6.99316935759271	-190.968738527969	68	49	0
493	-15.8210490402416	-171.214423995465	66	47	2
494	-21.1833208093303	-158.060581746511	70	53	2
495	-26.0226254901499	-144.922444434837	74	61	3
496	-30.8618982831249	-131.784301117994	67	86	0
497	-35.7011391886626	-118.646151797846	78	77	4
498	-40.01742086577	-105.523710434325	126	91	5
499	-44.3336737984791	-92.4012642139569	117	102	8
500	-51.592384419695	-72.6940127704293	166	145	11
501	-58.328102239233	-53.0024640709162	225	194	14
502	-62.6442370504956	-39.8799973307177	221	239	20
503	-67.4832610288286	-26.7418083930388	273	237	24
504	-71.7993367789895	-13.6193313924596	232	249	13
505	-76.1153837842867	-0.496849532239139	168	227	12
506	-80.4314020444872	12.6256371866912	125	159	15
507	-84.7473915594746	25.7481287652627	99	139	8
508	-91.482776569319	45.4397354247048	103	89	5
509	-97.6951876322855	65.115632655099	82	81	8
510	-102.011062165839	78.238143671304	73	65	1
511	-106.821932859952	92.3035973962396	75	54	1
512	-111.109867377148	106.353334252723	60	61	0
513	-115.42565201642	119.47586038243	67	68	0
514	-119.741407909838	132.59839137271	76	47	0
515	-126.476436090365	152.290059343912	67	61	0
516	-133.211397235689	171.981739072129	68	41	1
517	-137.527036574727	185.104290042073	58	59	0
518	-141.842647167679	198.226845867001	79	53	0
519	-146.15822901472	211.349406550638	57	56	0
520	-150.996669949964	224.48769989796	51	58	0
521	-155.312192733458	237.610270840116	69	53	0
522	-162.046864962205	257.302000965923	61	69	1
523	-168.781470154761	276.993742852472	64	54	1
524	-173.096876381722	290.116333769634	52	57	2
525	-177.93513226771	303.254660721868	57	56	0
526	-182.773356263584	316.39299367927	60	53	1
527	-187.088673108374	329.515600253828	56	55	0
528	-191.376061955933	343.565427247435	71	54	0
529	-195.663419967459	357.615259099752	66	56	1
530	-199.978648485441	370.737880248576	73	48	0
531	-204.8167170097	383.876240801997	78	69	0
532	-209.131886462623	396.998872207478	49	39	1
533	-215.866019153735	416.69069640059	67	61	0
534	-222.600084806618	436.382532350719	56	48	1
535	-226.91513769998	449.505183732137	55	45	0
536	-231.753021170094	462.643577887677	56	61	0
537	-238.514840213116	481.408226008527	54	49	0
538	-244.781652725884	499.229930743575	61	47	2
539	-248.134595442854	509.539480217732	61	57	2
540	-250.469729135337	518.890336374752	55	71	1
541	-252.337827836163	526.371022384614	66	43	0
542	-253.76681136468	531.054321976379	59	45	0
543	-254.205919200787	533.851709354669	73	68	1
544	-254.150090323237	535.706140452065	68	69	1
545	-254.094261434628	537.560571552254	55	53	0
546	-254.010518080555	540.342218211852	65	51	1
547	-253.348096310161	544.962555287406	64	54	0
548	-253.75928786752	548.687158252113	56	47	0
549	-255.822768974409	549.677337273024	68	52	1
550	-257.886249169533	550.667517283	75	67	0
551	-260.500493054802	550.746224266477	55	56	0
552	-263.170569898444	548.970501754433	55	57	0
553	-264.383768104599	543.438692471944	73	62	0
554	-263.53348402027	536.916699926369	64	59	3
555	-261.058811231342	532.201913613826	73	49	1
556	-258.639963380701	525.632697762921	61	64	1
557	-255.726169591828	518.120526933111	82	40	0
558	-252.317425092391	509.665402209386	70	50	0
559	-248.964492250991	499.355849369429	55	64	0
560	-245.116597736138	488.103344310075	61	46	0
561	-240.773734727991	475.907888475806	69	56	0
562	-236.430845056195	463.712437500246	66	54	1
563	-232.610789383121	451.532729387283	64	50	0
564	-228.295755859464	438.410072056577	64	58	0
565	-223.485736642091	424.344467127696	73	66	0
566	-216.779557510628	403.725414770655	76	59	0
567	-210.0454044863	384.033589704894	71	67	0
568	-205.20735168393	370.895223112777	65	52	0
569	-200.892138877825	357.772596552037	60	47	0
570	-196.576897324703	344.649974850938	61	50	0
571	-191.738751995901	331.511625060812	75	48	0
572	-187.451349549112	317.461798071861	68	55	0
573	-180.744800170592	296.842808693647	68	51	2
574	-174.010285586992	277.151046618819	58	39	0
575	-169.722760205797	263.101239598356	66	63	2
576	-164.912319084804	249.035707855597	66	53	0
577	-160.073952196166	235.897397665307	62	50	0
578	-155.758441466605	222.774821850471	86	53	1
579	-151.442901990667	209.652250894345	69	57	0
580	-146.604442577926	196.513957506046	68	59	1
581	-141.765951275651	183.375670121983	72	61	1
582	-137.478208544955	169.325899264775	78	38	1
583	-133.190434979217	155.276133267209	72	58	2
584	-128.874746544403	142.153587685898	58	49	2
585	-124.559029363736	129.031046964228	88	57	0
586	-119.720382594678	115.892787177116	70	54	2
587	-115.404606351338	102.770256713964	80	68	0
588	-111.088801362552	89.6477311095223	87	75	3
589	-106.250062070787	76.5094881281257	82	68	3
590	-99.5426782311406	55.8906406750903	87	90	6
591	-92.8352241130779	35.271804979071	129	110	4
592	-88.5192701683263	22.1493047503754	129	114	7
593	-84.2032874781289	9.02680938132107	196	161	7
594	-77.4678015487152	-10.6647838689387	208	228	20
595	-70.7322485857294	-30.356365358457	268	248	12
596	-65.8932294209953	-43.4945579292253	198	222	15
597	-61.6049676850671	-57.544243497774	200	162	11
598	-57.3166751150275	-71.5939242085442	171	144	6
599	-53.0004859811743	-84.7163844816387	143	127	11
600	-46.2646847756114	-104.40792313125	93	91	8
601	-37.1092021089862	-130.668527554721	90	91	2
602	-30.3732437092694	-150.360038480721	60	69	1
603	-25.011010386399	-163.513892702758	69	59	0
604	-19.6487420311314	-176.667739649303	67	52	1
605	-14.2864386431756	-189.821579319425	71	50	0
606	-8.40116121206665	-202.991121711209	59	56	1
607	-2.48799186281394	-215.233439819887	75	58	0
608	3.42521291290177	-227.475749243051	70	65	0
609	9.83354563743342	-240.66097334493	60	38	0
610	16.2697690778878	-252.918971616775	67	51	0
611	22.7060308707296	-265.176959675737	71	47	1
612	29.6652789181098	-277.450642817654	82	60	0
613	36.1016188790672	-289.708609654568	63	44	2
614	42.5379971920629	-301.966566280462	74	56	1
615	49.4973661508993	-314.240215539001	80	46	1
616	60.473371093045	-332.20276082959	67	57	0
617	71.4494708012789	-350.165276768617	59	54	0
618	78.4090062106261	-362.438876837492	61	52	0
619	85.3964164219215	-373.785249301232	68	52	1
620	92.3560327921878	-386.058825630695	62	50	0
621	99.315690442163	-398.332390092313	57	51	0
622	110.292132747534	-416.294802011922	70	55	3
623	121.268669817538	-434.257184579037	68	49	0
624	128.228493915056	-446.530699851923	53	56	0
625	135.1883592917	-458.804203258827	78	59	0
626	145.642144614365	-476.750828197226	58	61	0
627	152.602112388995	-489.024301933125	66	48	0
628	159.562121442286	-501.29776380118	57	61	0
629	170.016119483393	-519.24432641454	48	53	1
630	177.004043465713	-530.590542719699	64	43	0
631	184.487174163107	-542.879649269395	61	56	0
632	191.970349068812	-555.16874217242	61	67	1
633	198.958393202047	-566.51492111478	60	52	0
634	205.918669498002	-578.788304107264	74	63	0
635	212.87898707221	-591.061675233766	66	49	0
636	219.839345924091	-603.335034491494	58	45	2
637	226.799746053875	-615.608381884173	49	56	3
638	233.787986990705	-626.954501425847	80	58	1
639	240.748468077742	-639.227825072594	68	42	0
640	247.708990442159	-651.501136851497	66	57	0
641	258.686743019847	-669.463151351549	58	52	0
642	269.664590357803	-687.425136495382	73	51	0
643	273.158824861282	-693.098161247559	64	51	0
644	280.119533505233	-705.371417891234	62	59	1
645	287.080283426272	-717.644662667066	67	50	1
646	294.041074624227	-729.917895576917	70	61	0
647	305.019234501116	-747.879786029458	65	52	4
648	312.503135041916	-760.16865887586	68	38	1
649	319.464072838018	-772.44184852764	52	49	1
650	326.975838531449	-783.803478864953	56	48	0
651	333.964635356737	-795.149427763186	61	48	0
652	340.402684129367	-807.406913959421	81	49	0
653	350.307449430402	-826.264565080404	68	56	0
654	360.240076048765	-844.194975836203	72	57	0
655	367.201296653715	-856.468084106222	71	50	0
656	374.162558534474	-868.74118050281	64	60	0
657	381.646881596593	-881.029926986434	59	52	1
658	392.625819593202	-898.991582726128	57	56	0
659	403.081828156894	-916.937549854629	78	46	0
660	410.043297746219	-929.210585185327	62	56	0
661	417.004808611178	-941.483608645387	69	60	0
662	423.966360751074	-953.756620238535	67	60	0
663	429.937403234362	-964.143875542097	74	54	0
664	434.367136023182	-973.556939824484	59	54	0
665	437.667566901247	-985.720338243991	79	54	1
666	439.01464501553	-993.185033387505	79	69	0
667	440.472736771451	-996.940862801857	69	57	0
668	443.967465583526	-1002.61374166049	64	50	1
669	448.123990670952	-1003.66618974227	53	51	0
670	451.317697294755	-1001.90567827784	73	66	0
671	452.997797658958	-998.243772667833	76	43	0
672	452.613511119969	-993.592037796043	59	72	0
673	450.137094711419	-988.877689339221	74	55	0
674	445.156527722371	-980.376204226166	66	55	1
675	439.157672227593	-970.916187148541	77	51	0
676	434.177149220661	-962.414688696153	56	50	0
677	429.224401457643	-952.985967880115	52	47	2
678	423.748649031215	-943.541584296152	48	46	0
679	418.272921547701	-934.097193383612	59	47	0
680	409.330359088897	-918.052672990598	71	48	0
681	399.369582925516	-901.049597338773	70	54	0
682	392.408193492563	-888.776543461718	79	57	0
683	385.446845335187	-876.503477715887	69	42	0
684	374.467999638291	-858.541802162305	56	43	0
685	363.517018595187	-839.652881049551	76	60	0
686	356.03282497474	-827.364101055078	69	64	1
687	348.548675560043	-815.075307413004	74	57	0
688	337.597927153518	-796.186316972598	66	56	0
689	326.619500186003	-778.224513350986	66	56	0
690	319.658532299334	-765.951335643418	82	55	0
691	312.697605689464	-753.678146069869	63	64	0
692	305.736720356334	-741.404944624752	54	44	0
693	298.803661027981	-728.204515216872	68	64	0
694	291.842859846307	-715.931290047243	78	53	1
695	284.359101206006	-703.642379127443	70	49	0
696	276.875386772794	-691.353454556316	56	52	0
697	266.420494547172	-673.407164401375	65	58	0
698	255.965692798898	-655.460847524926	60	53	1
699	249.005140610971	-643.18754942622	62	47	1
700	241.521639641898	-630.898560298607	57	61	0
701	230.544064830407	-612.936499296688	68	48	1
702	220.117373305315	-594.062874825671	59	40	0
703	213.157030434348	-581.789515675977	83	54	0
704	206.196728841227	-569.516144658439	58	46	0
705	199.23646852636	-557.242761773989	70	45	0
706	188.782250479155	-539.296273157001	72	60	0
707	178.355935250351	-520.422541920096	69	53	2
708	171.395840048615	-508.149111567996	60	40	0
709	164.435786125017	-495.875669348985	71	54	1
710	157.475773480081	-483.602215263993	71	62	0
711	150.487983382074	-472.255965175107	64	49	0
712	143.005082031537	-459.966796051711	83	61	1
713	135.522224889661	-447.67761328537	55	55	0
714	128.562378690811	-435.404110007919	73	59	0
715	118.108773718646	-417.457440748811	66	42	1
716	107.65525922802	-399.510744775645	66	57	0
717	100.69557654782	-387.237194022164	56	53	0
718	93.7359351471532	-374.963631404564	69	48	0
719	86.7763350259047	-362.690056921914	55	51	0
720	79.8167761842487	-350.416470571421	69	34	1
721	72.8572586223017	-338.142872355878	56	51	0
722	65.3469904362573	-326.780777146108	74	45	1
723	54.3709812607267	-308.818244118243	64	49	0
724	43.9458594863536	-289.944169609807	66	55	3
725	36.9865496551502	-277.670510339551	63	63	1
726	29.9994347656029	-266.324054873548	70	49	0
727	23.5631509966333	-254.066077931784	78	70	0
728	14.1841937059653	-235.22333915066	86	45	1
729	4.80532268830575	-216.380578579381	62	49	0
730	-1.10786851146258	-204.138270707801	66	44	0
731	-7.02102428441867	-191.895954149775	76	49	1
732	-12.9062883290462	-178.726413290016	68	52	0
733	-18.2685796672595	-165.572575007565	78	61	2
734	-23.107903018652	-152.434441299178	88	54	1
735	-27.9471944823745	-139.296301586553	73	65	2
736	-32.7864540584269	-126.158155868761	81	69	2
737	-40.0452836332261	-106.45092603378	102	89	4
738	-47.3040414605639	-86.7436826890334	137	121	10
739	-51.6202499627252	-73.6212283642963	142	134	13
740	-55.9364297199645	-60.4987691827118	175	164	13
741	-60.7755011132685	-47.3605886455625	239	187	15
742	-65.0637530256645	-33.3109036125243	279	208	10
743	-69.351974103949	-19.2612137217075	278	254	11
744	-73.6680352241383	-6.1387345623225	195	201	15
745	-77.9840675991145	6.98374945670366	143	203	22
746	-82.8229835298262	20.1219575954601	89	178	13
747	-87.1389568432351	33.2444518720731	104	119	9
748	-93.3514087295625	52.920342085883	105	91	3
749	-100.086704311951	72.6119638606906	92	57	0
750	-104.925467088353	85.7501996029168	81	55	2
751	-109.764197976096	98.8884413512424	71	59	1
752	-114.079995674605	112.010965866968	65	48	1
753	-118.395764627494	125.133495239541	50	65	2
754	-122.711504834762	138.256029471755	63	67	0
755	-128.923613346298	157.931977388449	64	51	1
756	-135.658552981622	177.623661322519	59	57	0
757	-140.49707007868	190.761941473931	52	39	2
758	-144.812664985133	203.884500541724	58	50	0
759	-149.10034208803	217.934280038811	55	53	0
760	-153.38798835536	231.984064392745	67	51	0
761	-157.70349493681	245.106638034806	80	55	1
762	-162.541856565455	258.244945783168	78	51	1
763	-166.857304083067	271.367529683746	68	47	1
764	-173.591861392488	291.059279968031	66	53	0
765	-180.32635166531	310.751042012125	64	48	0
766	-184.641682625748	323.873645886779	68	58	1
767	-189.479859203973	337.011987241916	63	57	0
768	-193.795131099818	350.134601376951	65	52	0
769	-198.110374248994	363.25722036697	76	55	1
770	-202.920556272205	377.322794079781	62	61	0
771	-207.207836237911	391.372638884932	78	50	0
772	-213.941988082661	411.064459716901	75	62	0
773	-220.676072889299	430.756292307749	58	47	0
774	-224.991138327343	443.87894152943	52	59	0
775	-229.30617501802	457.001595610753	69	54	0
776	-233.621182961564	470.12425454706	79	51	0
777	-237.964072647621	482.319702795707	66	58	0
778	-241.811991578026	493.572201116011	52	55	0
779	-245.164946572389	503.881748069078	68	60	0
780	-248.984910841507	516.061469134875	54	59	0
781	-252.337827836163	526.371022384614	78	43	0
782	-253.76681136468	531.054321976379	68	43	1
783	-254.178004763438	534.778924903832	74	59	0
784	-254.1221758803	536.633356002159	43	44	0
785	-254.094261434628	537.560571552254	66	57	0
786	-254.066346986045	538.487787104212	66	62	0
787	-254.066346986045	538.487787104212	66	49	0
788	-254.066346986045	538.487787104212	60	49	0
789	-254.066346986045	538.487787104212	62	53	0
790	-254.066346986045	538.487787104212	57	54	1
791	-254.066346986045	538.487787104212	65	46	0
792	-254.066346986045	538.487787104212	62	43	1
793	-254.066346986045	538.487787104212	67	60	0
794	-254.066346986045	538.487787104212	75	61	0
795	-254.066346986045	538.487787104212	51	52	0
796	-254.066346986045	538.487787104212	81	54	2
797	-254.066346986045	538.487787104212	60	48	1
798	-254.066346986045	538.487787104212	65	48	0
799	-254.066346986045	538.487787104212	75	62	0
800	-254.094261434628	537.560571552254	66	61	0
801	-254.094261434628	537.560571552254	76	50	0
802	-253.543496747268	538.472046377137	73	59	1
803	-252.99273227941	539.383521268144	70	62	0
804	-252.414053908607	541.22221178934	72	54	0
805	-251.807461952965	543.9881179519	49	54	0
806	-252.246569116716	546.785505178384	67	52	0
807	-253.75928786752	548.687158252113	52	58	1
808	-257.391315655492	549.724560523406	79	62	0
809	-261.602022916079	548.923276421614	73	43	0
810	-263.777168679866	546.204597072676	49	45	0
811	-264.439601489983	541.584261428565	70	51	0
812	-263.53348402027	536.916699926369	61	53	1
813	-261.086727110844	531.274698093534	50	42	2
814	-256.221107557416	519.063483413309	71	67	0
815	-250.916344755038	504.054887809791	58	63	0
816	-246.60142936348	490.932209965773	64	60	1
817	-242.286485224322	477.80953697674	70	39	0
818	-237.99942266033	463.759653321467	75	42	0
819	-233.189468376397	449.694036389701	65	49	0
820	-228.351571882027	436.555640989915	75	48	0
821	-221.645438545675	415.936580231413	58	64	0
822	-214.939234926656	395.317531229928	76	65	0
823	-210.073308096966	383.106374166906	78	67	1
824	-205.730221998296	370.910957745276	82	59	0
825	-199.023858976783	350.291936458088	61	43	0
826	-194.213628227182	336.226368119009	54	52	1
827	-191.794550421706	329.657193970867	68	68	1
828	-185.060146780568	309.965412580408	76	56	0
829	-178.876452147611	289.362158665434	57	70	1
830	-174.5889571929	275.312346248887	64	50	0
831	-169.750654083735	262.174024049193	56	44	0
832	-164.912319084804	249.035707855597	56	57	0
833	-160.596838672413	235.913126641884	90	43	0
834	-153.862119738478	216.221399839967	76	64	0
835	-147.155222204106	195.602469243109	64	61	1
836	-142.867511582153	181.552692449652	70	54	0
837	-138.028989225277	168.414409857243	76	57	0
838	-133.713331107458	155.291858875193	61	57	0
839	-129.397644243727	142.169312752783	73	58	0
840	-124.559029363736	129.031046964228	65	54	5
841	-120.243283437274	115.908511100337	80	51	1
842	-115.927508765191	102.785980095156	75	68	3
843	-108.697314874444	82.1513933036476	89	76	4
844	-101.989953119133	61.5325416494161	89	88	5
845	-97.6740582361235	48.4100311622024	110	81	6
846	-93.358134607668	35.2875255327672	130	92	11
847	-89.0421822339413	22.1650247620419	149	110	11
848	-82.3067425649497	2.47342311125249	232	170	7
849	-75.5712358624442	-17.2181667815894	231	220	13
850	-70.7322485857294	-30.356365358457	232	224	15
851	-65.8932294209953	-43.4945579292253	235	224	10
852	-61.5770998633816	-56.6170279216021	178	182	17
853	-57.2609415608458	-69.7394930524752	188	179	7
854	-52.4496954996721	-83.8048843992874	139	149	7
855	-48.1613416708424	-97.8545548524708	111	89	3
856	-41.4254942057305	-117.546085098758	91	81	1
857	-34.1666485613096	-137.253316793591	76	68	2
858	-29.3273782720789	-150.391463750042	77	91	1
859	-24.4880760954111	-163.529604702257	75	58	1
860	-19.6487420311314	-176.667739649303	73	69	1
861	-14.2585821488174	-188.894363720901	68	50	2
862	-8.34545097645605	-201.136690501124	77	56	0
863	-2.46013812150341	-214.306224207394	71	65	1
864	3.42521291290177	-227.475749243051	72	57	0
865	9.31060212681768	-240.645265602507	63	64	1
866	18.6895522158011	-259.488014891744	69	56	0
867	28.6193831146811	-277.41923216451	55	52	0
868	35.5786695131683	-289.692905155011	59	60	0
869	42.5379971920629	-301.966566280462	57	65	0
870	49.4973661508993	-314.240215539001	63	61	0
871	56.4567763897358	-326.513852935284	71	54	0
872	66.9098880169331	-344.460678922944	55	59	0
873	77.3630901268334	-362.407478195615	62	48	0
874	84.3226638868218	-374.681068116799	64	55	1
875	91.805239896581	-386.970343809575	75	52	1
876	99.28786011599	-399.259605858475	59	42	0
877	109.741340350767	-417.20632242877	71	39	2
878	120.194911067316	-435.15301228594	81	55	0
879	127.15473383409	-447.426529283635	78	51	0
880	134.114597879874	-459.700034417212	81	55	0
881	141.074503204494	-471.973527682014	71	57	0
882	152.05132101354	-489.935827626847	60	55	1
883	163.028233586112	-507.898098219186	66	53	0
884	170.016119483393	-519.24432641454	68	53	0
885	176.976230933913	-531.517758610658	60	53	0
886	183.936383663036	-543.791178941727	68	58	0
887	191.41955881269	-556.080272777937	71	34	0
888	198.902778170654	-568.369352970272	63	49	0
889	209.357115446473	-586.315815069713	71	54	1
890	219.811543201329	-604.262250452302	66	45	0
891	226.771944929205	-616.535597854294	67	60	0
892	233.732387934753	-628.808933391236	68	58	1
893	240.720670146402	-640.155041065998	57	54	1
894	247.681194108911	-652.428352855146	54	54	1
895	258.658949193952	-670.390367373824	67	58	0
896	269.636799039145	-688.352352538146	68	56	0
897	276.597489441803	-700.625615132041	61	49	0
898	283.55822112126	-712.898865858093	86	57	0
899	290.518994077866	-725.172104717232	65	51	1
900	297.479808311327	-737.445331707597	72	46	0
901	304.440663821471	-749.718546831049	66	46	0
902	311.429342338641	-761.064533981495	56	55	0
903	318.390278804116	-773.337725358084	52	57	0
904	328.845649764291	-791.28388210386	62	52	1
905	339.301111200126	-809.230012129061	70	53	0
906	346.262211172783	-821.503156024031	77	53	0
907	353.251124569273	-832.849071875215	78	52	0
908	360.21230549633	-845.122192022391	69	46	0
909	367.173527699313	-857.395300301723	57	63	0
910	374.134791178047	-869.668396709487	64	51	0
911	384.590646267694	-887.614410959184	73	66	0
912	395.046591830964	-905.560398490168	62	65	0
913	402.008018814202	-917.83344741445	67	48	0
914	408.474220791424	-929.163609626703	67	59	0
915	414.445189256163	-939.550887487829	63	48	1
916	422.920303589141	-953.725306694396	58	37	0
917	430.377169656742	-966.941180373542	58	51	1
918	433.788597759674	-975.395716964267	64	51	0
919	436.677008015336	-983.834595509805	64	55	0
920	438.574869193544	-990.387729635462	85	52	0
921	440.444984742382	-997.868079097942	66	66	1
922	443.416679816728	-1003.52530370746	51	46	0
923	447.022420469089	-1005.48931479733	59	49	1
924	450.711413624405	-1004.67167388368	67	60	0
925	452.914549620356	-1001.02542167716	71	49	0
926	453.053296365193	-996.389339987189	60	70	1
927	451.622943875962	-991.706298594363	59	54	0
928	448.623497199849	-986.976295877248	75	56	1
929	444.63349597482	-980.360550078563	66	50	0
930	438.194869334926	-968.103228360415	59	65	0
931	430.737977901066	-954.887368452735	70	53	0
932	424.739192005189	-945.427330275066	70	50	0
933	418.768190539675	-935.040067069232	70	50	2
934	412.30195262417	-923.709920726717	63	72	0
935	405.340486765024	-911.436888892204	73	53	2
936	398.379062181455	-899.163845189847	74	54	0
937	390.894658279081	-886.875128850341	54	58	1
938	379.943527575058	-867.986251723021	72	63	0
939	372.982251183887	-855.713164768182	71	43	1
940	365.49800065771	-843.424402052537	57	61	1
941	358.013794337108	-831.135625692084	49	61	0
942	351.080417452496	-817.935285235755	51	71	0
943	344.147085042961	-804.734932932071	73	52	1
944	336.663011828496	-792.446117496118	75	52	0
945	325.684599173605	-774.484311248176	74	60	0
946	318.200634887384	-762.195462150499	61	55	0
947	310.716714807495	-749.906599405222	65	51	0
948	303.755841724109	-737.633394574746	52	45	0
949	296.795009917405	-725.360177875496	81	50	0
950	289.834219387791	-713.086949309334	75	46	0
951	278.884007968707	-694.197801613249	80	51	0
952	267.906104525609	-676.235840645619	71	70	1
953	260.945482032897	-663.962562892586	68	59	0
954	253.984900817624	-651.689273273572	72	55	0
955	246.501369807345	-639.400293239392	57	55	0
956	239.017883004388	-627.111299559474	75	62	0
957	232.057428550266	-614.837972622365	75	69	0
958	221.630725470546	-595.964351979084	57	48	0
959	211.176312854863	-578.017920608632	57	62	2
960	204.188217107905	-566.671762149781	63	48	0
961	197.227967445331	-554.398375867866	62	62	0
962	190.267759060545	-542.124977717176	66	51	2
963	179.81361788261	-524.178466197103	66	63	0
964	168.864406503795	-505.289023958147	61	78	0
965	161.381391089933	-492.999888454564	84	51	0
966	154.421392026357	-480.726429257542	43	57	0
967	147.461434241617	-468.452958192676	75	62	0
968	140.473696727771	-457.106691106223	67	72	0
969	133.513819902437	-444.833196297288	63	67	0
970	123.087994563859	-425.95932392776	57	77	0
971	112.634437100904	-408.012640674599	69	53	0
972	105.151763390226	-395.723402446136	61	54	0
973	94.175399810134	-377.760976084508	66	54	0
974	83.7220887133153	-359.814219023101	78	55	0
975	76.7625434532529	-347.540627559647	61	49	0
976	69.8030394729576	-335.267024231143	50	66	0
977	62.8435767726041	-322.99340903759	65	51	0
978	52.3905395203619	-305.046571849845	61	55	1
979	41.9375927514047	-287.099707948975	80	47	3
980	34.97829357296	-274.826045282185	64	41	0
981	28.0190356748062	-262.552370750345	84	52	1
982	21.0598190570017	-250.278684351593	62	58	1
983	14.6235869047232	-238.020693258382	64	57	1
984	8.71033482742496	-225.778399853967	66	48	0
985	2.82497080776375	-212.608882131986	64	69	1
986	-3.06035503238672	-199.439355735667	70	44	0
987	-11.9161282814457	-180.612265497446	69	51	1
988	-20.248885681096	-161.800867217593	83	51	4
989	-25.0881981250714	-148.66273110453	74	83	6
990	-29.9274786814931	-135.524588985369	86	77	3
991	-34.7667273501866	-122.38644086197	96	67	4
992	-39.60594413121	-109.248286734335	96	88	7
993	-43.9222028077929	-96.1258410513401	111	80	8
994	-50.6301335450262	-75.5070901950821	144	127	4
995	-57.3379940057057	-54.8883275846019	209	144	16
996	-61.6541340457043	-41.7658619238064	249	187	12
997	-65.9702453407808	-28.6433914033696	268	237	19
998	-70.2863278906443	-15.520916024223	224	239	17
999	-75.1252966906759	-2.38271749019623	135	244	18
1000	-81.8607774631237	17.3088723672554	96	178	15
1001	-88.5961912018247	37.0004739873111	97	119	9
1002	-93.4350355921197	50.1386953312904	79	95	0
1003	-97.7509409576887	63.2612014897168	64	57	4
1004	-104.48619749822	82.9528308305889	69	62	2
1005	-111.221387004305	102.644471931271	82	67	0
1006	-115.537175816542	115.766998066567	73	54	0
1007	-119.8529358831	128.889529059641	74	51	0
1008	-126.037190124567	149.492687874474	60	37	1
1009	-132.744273367513	170.111582344398	61	48	1
1010	-137.059916364087	183.23413277138	67	52	0
1011	-141.375530614809	196.356688057072	55	49	0
1012	-148.110342514177	216.048393825069	47	68	0
1013	-154.845087377762	235.740111352876	64	54	0
1014	-159.68346998794	248.87841550447	67	60	0
1015	-163.99893736525	262.000996165909	58	56	0
1016	-168.314375996415	275.123581686057	73	51	0
1017	-175.048919751309	294.815334491432	78	58	1
1018	-181.783396469429	314.507099056616	62	54	0
1019	-186.098718543246	327.62970455084	84	59	0
1020	-190.414011870336	340.752314906567	66	55	0
1021	-195.252148794592	353.890663460828	69	45	0
1022	-201.958522603789	374.509678857401	70	45	1
1023	-208.664826131077	395.128706009127	60	49	0
1024	-212.979970494926	408.251341735013	61	54	0
1025	-217.295086111524	421.373982319608	55	47	0
1026	-222.133035672654	434.512364474125	55	55	1
1027	-228.867039886245	454.20421134308	51	49	1
1028	-235.600977061316	473.896069971845	58	55	0
1029	-239.915945799381	487.018735928461	62	56	0
1030	-243.735942834348	499.198451716453	52	50	0
1031	-247.583828929462	510.450955795124	62	69	0
1032	-250.964668112632	519.833292244002	64	54	0
1033	-253.327702833165	528.256934657693	62	61	2
1034	-254.672940895718	535.721881248057	60	52	0
1035	-254.533368095115	540.357959000394	62	47	0
1036	-253.898860236048	544.051080442034	66	59	0
1037	-254.310051468725	547.775683459826	63	61	1
1038	-255.794854043226	550.604552828707	66	50	0
1039	-258.381182456797	551.610474105924	51	58	0
1040	-261.546190601832	550.777707499452	85	60	0
1041	-264.244184592273	548.074770095758	53	37	1
1042	-264.439601489867	541.584261429496	68	53	0
1043	-262.04868102778	534.087827957235	70	55	1
1044	-259.629835904343	527.518611504696	64	55	0
1045	-257.238897761563	520.022181033157	67	59	0
1046	-253.830157908669	511.56705504097	65	49	0
1047	-250.449317058839	502.184716464952	64	59	0
1048	-247.096372785221	491.8751653051	73	46	1
1049	-242.753519777791	479.679707305506	59	49	0
1050	-238.410640106827	467.484254165553	72	52	1
1051	-234.59059398371	455.304544134066	69	67	0
1052	-227.85661732126	435.612687992863	69	65	0
1053	-220.599708694324	415.905107050203	67	53	0
1054	-216.312501361885	401.855247678235	69	75	1
1055	-212.025263192889	387.805393164046	68	57	0
1056	-207.187221298867	374.667024167255	67	41	0
1057	-202.872018950467	361.544395444915	67	58	1
1058	-198.556787855341	348.421771582216	62	65	0
1059	-193.746553106583	334.356203843839	69	49	1
1060	-188.936284155294	320.290642105974	63	59	0
1061	-182.201850163226	300.59886575304	74	51	0
1062	-175.467349134269	280.907101154327	63	48	0
1063	-170.62905609858	267.768777764402	79	58	2
1064	-165.818624133361	253.703244824894	64	56	0
1065	-161.531043993833	239.653446981683	73	51	1
1066	-157.21554215072	226.530869545415	69	48	0
1067	-152.900011561345	213.408296970651	57	53	2
1068	-148.584452225768	200.285729253665	53	68	0
1069	-141.877499935275	179.666807894595	69	61	0
1070	-135.170477365318	159.04789829161	61	66	0
1071	-130.331902137899	145.909625300206	73	59	0
1072	-126.016193843854	132.787082957104	75	63	0
1073	-121.700456803781	119.664545473643	94	60	0
1074	-116.861789053364	106.526289287955	79	68	2
1075	-110.126631959225	86.8346389196813	68	70	2
1076	-105.81079195271	73.7121192542836	100	86	5
1077	-101.522800631763	59.6623888825998	89	76	3
1078	-94.8153628825676	39.0435498254374	106	89	4
1079	-89.9765077786869	25.9053272409365	156	117	7
1080	-85.6605339748203	12.7828302504495	169	156	9
1081	-81.3445314257406	-0.339661878533661	187	167	12
1082	-77.0285001317388	-13.4621491516009	243	198	19
1083	-70.2929399496061	-33.1537298019975	241	215	15
1084	-63.0343916896381	-52.861015515402	209	216	13
1085	-58.7182422733749	-65.9834822686389	160	195	11
1086	-54.4020641119569	-79.105944160372	130	144	8
1087	-47.6662797015742	-98.7974853273481	113	100	7
1088	-40.9582910985337	-119.416230317205	96	90	4
1089	-36.1469264416373	-133.481601265259	90	67	3
1090	-31.3076670597657	-146.619750626385	78	60	0
1091	-26.4683757904568	-159.757893985137	80	65	0
1092	-21.0782591131865	-171.984527321532	66	62	0
1093	-15.6881099329912	-184.211153372191	68	73	1
1094	-7.38313807855593	-203.949757124297	70	63	2
1095	1.44485644379165	-223.704052272253	63	60	0
1096	7.33023384987609	-236.873571528122	58	48	0
1097	13.7664440260269	-249.131573736668	71	51	1
1098	20.2026925545651	-261.389565733261	56	62	0
1099	26.6389794354909	-273.647547516972	73	51	2
1100	37.0918284308282	-291.594449800439	73	49	0
1101	47.5169257188682	-310.468541054055	59	53	0
1102	54.4763237068546	-322.742181834765	72	52	0
1103	61.4636019695317	-334.088595046662	56	43	0
1104	68.4230809193105	-346.362212086096	67	64	0
1105	75.3826011487399	-358.635817261413	67	62	1
1106	82.3699968608562	-369.982194830664	68	62	0
1107	93.3462911153911	-387.944652101956	71	62	1
1108	104.294850946986	-406.834295793436	73	56	0
1109	111.254578904656	-419.107839911245	66	61	1
1110	118.242174133426	-430.45415636804	70	46	0
1111	125.201983051549	-442.727676743641	61	42	1
1112	135.655684825906	-460.674327144399	60	49	0
1113	146.632448984717	-478.636641721241	63	52	0
1114	154.115396253415	-490.925803732127	67	55	0
1115	161.103229082015	-502.272047182545	63	49	0
1116	168.06328540534	-514.545494622551	59	53	0
1117	175.023383007327	-526.818930195644	55	50	0
1118	181.983521887916	-539.092353901826	59	53	1
1119	192.960693360248	-557.054544440471	63	48	1
1120	200.471726001066	-568.416405951604	64	61	0
1121	207.432009886892	-580.689786394127	57	44	0
1122	217.858611520438	-599.563442785293	88	64	1
1123	224.818999400071	-611.836793563329	60	57	0
1124	231.80722854397	-623.182916495018	55	52	0
1125	242.784837361542	-641.144973650575	70	60	1
1126	253.762540939904	-659.107001450844	53	54	0
1127	260.72313493985	-671.380291156471	52	58	1
1128	267.683770217176	-683.653568996117	67	46	1
1129	274.644446771767	-695.926834966987	73	47	1
1130	281.605164603039	-708.200089070015	67	49	1
1131	288.565923711518	-720.473331305198	71	64	0
1132	295.526724097086	-732.74656167347	70	47	0
1133	306.009676554357	-749.765560824424	67	46	1
1134	315.997489136935	-765.841647125781	62	59	0
1135	321.967990203877	-776.229060158134	54	52	0
1136	328.433751984325	-787.559349113144	62	58	1
1137	334.899549143331	-798.889627831988	70	54	1
1138	344.859817282588	-815.892859954387	51	52	1
1139	355.315409512201	-833.83894921653	64	53	0
1140	362.276597894786	-846.112065943889	63	62	0
1141	369.760844757489	-858.40083421953	65	41	1
1142	377.217369144026	-871.616805066355	62	48	0
1143	384.178685880906	-883.889884482138	81	63	0
1144	391.140043893654	-896.162952031009	57	45	0
1145	401.568277760933	-915.036139224656	50	54	0
1146	412.024365584308	-932.982083462179	69	44	0
1147	418.518375544169	-943.385013624094	83	49	0
1148	424.489389333408	-953.772276916541	59	57	0
1149	429.937403234362	-964.143875542097	62	55	1
1150	435.302184630244	-977.297115758993	81	51	0
1151	438.630374191562	-988.533297038637	65	47	2
1152	439.509926051309	-994.127904486842	76	61	0
1153	440.940266687539	-998.810950018466	70	58	0
1154	443.995216817828	-1001.68652535789	70	47	0
1155	449.22555999551	-1001.8430644162	59	50	0
1156	453.493082305591	-999.186642120592	68	60	0
1157	454.127112822316	-995.493429797702	80	55	0
1158	452.669010077196	-991.737605107948	62	59	1
1159	449.669562273659	-987.007603127509	75	58	0
1160	445.651808395516	-981.319074643776	66	45	1
1161	439.185424783558	-969.988970827311	57	54	1
1162	432.223801546614	-957.715984785929	52	44	0
1163	426.748036085104	-948.271605205722	85	60	0
1164	420.777025554853	-937.884344911203	67	48	0
1165	414.806044957659	-927.497075895779	80	56	1
1166	408.862853813625	-916.182581882924	68	50	2
1167	402.396672607516	-904.852419809438	51	66	1
1168	391.417678873288	-886.890789617784	64	63	0
1169	380.438779895485	-868.929130065255	67	48	0
1170	373.477500441775	-856.656043960713	68	63	0
1171	366.021016068582	-843.440065947361	72	48	2
1172	358.536808282544	-831.151290506124	64	62	2
1173	351.575657183595	-818.878167089075	57	50	0
1174	344.614547360747	-806.605031805113	75	52	0
1175	333.636062827718	-788.64324688632	66	55	0
1176	322.685452303791	-769.754216472618	58	62	0
1177	315.724510515225	-757.481032001786	68	67	0
1178	308.240606310545	-745.192164715379	65	47	2
1179	300.756746312662	-732.903283786029	83	51	0
1180	293.795931282744	-720.630061994307	67	52	1
1181	283.368680265092	-701.75659901835	80	66	0
1182	272.913733854948	-683.810325414874	58	56	0
1183	265.953083933331	-671.53705615364	68	51	1
1184	258.992475288804	-659.263775024563	68	58	0
1185	252.004112467112	-647.917698050849	66	48	0
1186	245.043584779138	-635.644393177703	63	61	0
1187	237.560109211307	-623.355396784842	69	45	0
1188	226.582571593695	-605.393325128593	68	52	1
1189	216.15591727657	-586.519690499641	67	59	1
1190	209.195598906197	-574.246324573644	59	69	0
1191	202.235321813903	-561.972946780734	58	54	0
1192	194.752105630876	-549.683872199617	66	55	1
1193	187.241123374726	-538.321999893524	72	45	1
1194	180.280971447763	-526.048584775068	52	59	0
1195	173.320860799169	-513.7751577897	70	54	0
1196	166.855951089354	-502.444623239338	70	62	1
1197	160.391076759784	-491.114078457467	68	51	0
1198	153.403265781293	-479.767833431251	62	47	0
1199	143.444590723142	-462.76413489785	61	51	1
1200	134.008965271758	-445.776104594581	55	61	0
1201	127.54426919634	-434.445507850498	66	55	0
1202	120.556643233052	-423.099206815474	68	60	0
1203	110.598238937848	-406.095428317785	64	50	1
1204	101.135047470045	-390.034537876956	43	50	0
1205	94.6426966665313	-379.631104930304	49	64	0
1206	88.1782112605288	-368.300445971079	62	37	0
1207	78.2200711395126	-351.296588704921	68	44	0
1208	67.7668956390698	-333.349790918641	76	51	0
1209	60.8074419931509	-321.076172317378	62	54	1
1210	53.8201887719333	-309.729757552035	57	51	1
1211	47.3559240291943	-298.399034032598	65	63	0
1212	40.9195384909981	-286.141084596515	68	59	0
1213	30.9896356725949	-268.209896574728	72	57	0
1214	21.5549154265318	-251.221606320702	58	42	0
1215	15.6137739703408	-239.906538705342	73	67	0
1216	10.1956072532921	-228.607170108706	67	51	1
1217	4.77747051446931	-217.307794214226	51	48	2
1218	-0.640636246127542	-206.008411021903	74	45	0
1219	-5.56362959783291	-195.651945820078	64	65	2
1220	-10.4865979658207	-185.295474588871	71	63	0
1221	-15.3816844761022	-174.011781716719	72	57	1
1222	-20.248885681096	-161.800867217593	66	59	2
1223	-25.0881981250714	-148.66273110453	78	55	4
1224	-29.9274786814931	-135.524588985369	88	67	5
1225	-34.7667273501866	-122.38644086197	80	83	4
1226	-41.9976773388917	-101.751991820522	120	93	6
1227	-49.2285521127633	-81.1175292767584	146	122	10
1228	-51.6481155026122	-74.5484439590946	137	156	14
1229	-55.9642963031656	-61.4259847756475	167	168	12
1230	-62.204921843193	-42.6773608401418	271	198	12
1231	-66.0259833803284	-30.4978225883096	283	240	19
1232	-69.8470211738022	-18.3182804947719	253	243	14
1233	-75.5924690146348	-0.512567950412631	147	210	13
1234	-81.8607774631237	17.3088723672554	100	165	16
1235	-86.2046309316065	29.5041499808431	94	153	13
1236	-90.0255480197957	41.6837122291327	106	97	6
1237	-93.8464413645561	53.8632783154026	85	75	7
1238	-98.1623409858439	66.9857850112021	84	76	1
1239	-102.506089686241	79.181080982089	51	55	2
1240	-108.251247791748	96.9868424749002	89	62	0
1241	-113.996353866358	114.792612604797	72	60	1
1242	-118.34000133822	126.987926396541	57	54	1
1243	-122.683622148295	139.183245047927	76	62	1
1244	-126.532203323673	150.435628189705	71	53	0
1245	-130.352878068981	162.615230743773	66	60	0
1246	-133.678520645481	173.851895864122	75	47	1
1247	-137.032030196337	184.161348346621	70	50	0
1248	-142.309763262223	200.097003736533	65	59	0
1249	-147.587453669461	216.032666384242	68	58	0
1250	-151.435888861131	227.285074477084	52	70	0
1251	-155.284302163869	238.537486413494	65	57	1
1252	-161.056881075085	255.41611151211	64	39	0
1253	-166.801517384418	273.221960821189	63	59	0
1254	-170.621947923617	285.401603681035	70	54	0
1255	-174.965233799245	297.596981187351	59	57	1
1256	-179.308493012097	309.792363557965	65	64	0
1257	-183.15674668987	321.044803328812	84	63	1
1258	-187.499955077248	333.240194878541	67	48	1
1259	-191.843136801501	345.435591291636	66	46	1
1260	-195.69132026413	356.688043540344	66	54	0
1261	-199.511580613907	368.867715189233	78	54	1
1262	-203.33181721915	381.047390676104	59	54	1
1263	-207.179933159961	392.299854441546	57	48	1
1264	-211.522989488498	404.495272992179	81	55	0
1265	-215.866019153793	416.69069640059	51	52	1
1266	-219.714064878412	427.943172647618	65	67	0
1267	-223.534181699099	440.122868283652	78	59	1
1268	-227.877135334013	452.318305192515	55	44	1
1269	-232.24797140091	463.586531413719	45	55	1
1270	-238.019893619115	480.465271700174	55	56	0
1271	-243.791766584327	497.344020625576	85	47	0
1272	-247.639654531842	508.596524708904	70	44	0
1273	-250.992581724247	518.906076700427	63	56	0
1274	-253.355617027788	527.329719114117	73	54	1
1275	-254.205919200787	533.851709354669	63	43	1
1276	-254.038432534726	539.415002657101	68	51	0
1277	-253.376010666718	544.035339724272	54	53	0
1278	-253.264353223785	547.744201977737	50	53	0
1279	-256.840551608417	550.636034931056	75	56	2
1280	-261.546190601832	550.777707499452	75	56	0
1281	-264.244184592273	548.074770095758	61	54	0
1282	-264.906617764093	543.454434511252	82	43	0
1283	-263.505567566201	537.843915443867	63	58	0
1284	-261.058811231342	532.201913613826	65	40	1
1285	-258.11711158813	525.616956506856	54	48	0
1286	-254.708378595009	517.161829682067	73	41	0
1287	-251.327544845	507.779490272515	82	52	0
1288	-247.946695144812	498.397153804079	61	52	0
1289	-244.59374145203	488.08760474436	57	63	1
1290	-241.268681330956	476.850843091495	71	50	0
1291	-237.420743035327	465.598345712759	62	47	0
1292	-233.544873559498	455.273067705333	67	45	1
1293	-229.668984042946	444.947793541476	77	54	0
1294	-226.343844724528	433.711044900119	67	47	1
1295	-223.018686209107	422.474299197085	74	69	0
1296	-216.751652276434	404.65263030678	64	55	1
1297	-210.484562044905	386.830971556716	59	48	2
1298	-204.217415514693	369.009322949685	69	42	0
1299	-199.874296293012	356.813913012855	77	52	0
1300	-195.559050554235	343.69129239209	63	44	1
1301	-189.347566009557	324.015236871317	67	46	0
1302	-185.527228982188	311.835575777106	63	59	0
1303	-181.156092697929	300.567402445711	54	53	0
1304	-177.335707651626	288.387749508023	61	58	2
1305	-174.038180510979	276.223831068724	62	45	1
1306	-170.18985543889	264.97140087653	67	46	0
1307	-164.912319084804	249.035707855597	53	44	0
1308	-160.624730349402	234.985911090858	74	39	1
1309	-158.756313736376	227.505271135829	63	58	2
1310	-157.354996462644	221.894791799597	80	56	1
1311	-156.420782654139	218.154472542927	59	58	0
1312	-155.458676623937	215.341369072907	69	55	0
1313	-154.991568232188	213.471209653653	52	46	0
1314	-154.496569225274	212.528265842237	71	55	0
