# Supplementary material for: Bayesian algorithm to estimate position and activity of an orphan gamma source utilizing multiple detectors in a mobile gamma spectrometry system
Source: PLoS One. 2021 Jan 22;16(1):e0245440. doi: 10.1371/journal.pone.0245440 (PMC7822251; doi:10.1371/journal.pone.0245440)
Supplement: S1 Data — (GZ) [file pone.0245440.s001.gz › synth_data_Co-60_setup_4_real_6.csv]

	V1	V2	V3	V4	V5
1	351.004411701462	-402.532466196455	70	51	0
2	352.54569954687	-403.50666140765	71	39	0
3	353.563971362833	-404.465196681209	64	42	0
4	354.61000478518	-404.496515383944	67	43	0
5	355.656038211775	-404.527833835222	58	41	0
6	356.729832352547	-403.631935702637	74	57	0
7	357.803626053734	-402.736037309282	79	42	0
8	358.32664254948	-402.75169618614	72	41	0
9	358.849659046275	-402.767354998738	59	47	0
10	359.372675543942	-402.783013748936	72	36	0
11	359.372675543942	-402.783013748936	54	36	0
12	359.372675543942	-402.783013748936	58	40	0
13	359.344915388792	-403.710230092518	57	46	0
14	359.317155236495	-404.637446432374	78	46	0
15	359.317155236495	-404.637446432374	68	46	0
16	359.289395086875	-405.564662773162	68	39	3
17	359.261634940165	-406.491879112087	55	35	0
18	359.289395086875	-405.564662773162	59	50	1
19	359.317155236495	-404.637446432374	56	41	0
20	359.289395086875	-405.564662773162	79	46	0
21	358.73861799622	-406.476220355369	56	48	0
22	358.73861799622	-406.476220355369	68	49	0
23	359.261634940165	-406.491879112087	69	46	0
24	359.261634940165	-406.491879112087	74	55	1
25	359.261634940165	-406.491879112087	60	51	0
26	358.766378254571	-405.549004017375	59	46	0
27	357.748105076957	-404.590469982475	61	55	2
28	357.225088359206	-404.574811040424	66	49	2
29	356.702071642503	-404.559152035043	66	47	1
30	356.179054926615	-404.543492967263	68	49	0
31	355.628277281357	-405.455050163902	71	38	1
32	355.077499416657	-406.366607292555	75	36	0
33	354.554482480802	-406.35094803106	74	56	0
34	353.508448612178	-406.319629320875	53	42	0
35	352.9576701966	-407.231186189689	50	48	0
36	352.406891561579	-408.142742987722	76	28	0
37	351.360857254767	-408.111423767172	72	43	1
38	350.314822951914	-408.080104295164	79	50	1
39	349.241026395001	-408.976000871509	71	50	0
40	348.690246768761	-409.887557213195	68	47	0
41	348.167229398794	-409.871897190809	72	44	0
42	347.644212029816	-409.856237104163	55	43	0
43	347.644212029816	-409.856237104163	75	41	0
44	347.644212029816	-409.856237104163	83	49	0
45	347.121194661653	-409.840576956049	67	52	0
46	346.598177294654	-409.824916743673	68	47	0
47	346.598177294654	-409.824916743673	68	45	2
48	346.047397006827	-410.736472758465	65	49	0
49	345.496616499731	-411.648028704338	65	54	0
50	345.496616499731	-411.648028704338	60	42	0
51	345.496616499731	-411.648028704338	72	40	1
52	344.973598912708	-411.63236830011	72	31	0
53	344.450581326673	-411.616707832552	70	48	0
54	344.450581326673	-411.616707832552	66	51	0
55	344.450581326673	-411.616707832552	62	46	0
56	344.506107836845	-409.762275268324	66	57	0
57	344.561634358251	-407.907842696644	51	35	0
58	344.589397623087	-406.980626410805	61	41	1
59	344.617160890775	-406.053410122171	74	35	0
60	344.066380595847	-406.96496588923	73	36	0
61	343.51560008165	-407.876521588303	66	50	0
62	343.51560008165	-407.876521588303	62	49	0
63	342.992582944862	-407.860860939138	69	37	0
64	342.964819348243	-408.788077220321	60	53	0
65	343.460073114082	-409.730954152532	56	42	2
66	342.937055754126	-409.71529349871	62	46	0
67	342.414038395218	-409.69963278342	49	40	1
68	342.414038395218	-409.69963278342	70	43	0
69	342.414038395218	-409.69963278342	66	48	0
70	341.863257222925	-410.611188281327	69	38	1
71	341.312475831422	-411.522743709385	67	55	2
72	341.312475831422	-411.522743709385	58	48	1
73	340.789458252315	-411.507082801312	73	39	1
74	340.238676531008	-412.418638098985	63	40	0
75	340.210912390379	-413.345854363404	62	47	0
76	340.210912390379	-413.345854363404	54	55	1
77	339.687894590374	-413.330193325877	65	60	0
78	338.146605782968	-412.355993580073	76	44	0
79	335.587047668116	-410.423254013062	65	54	0
80	332.532240420813	-407.547634751536	68	37	1
81	329.532970270608	-402.817580800503	71	48	0
82	326.066225552233	-396.217429489829	64	49	0
83	321.581230340118	-388.65873253718	47	37	0
84	316.628776451806	-379.229934363626	56	37	1
85	311.208874124626	-367.931033178233	63	46	1
86	304.770751927979	-355.673577882349	59	40	0
87	297.809658619866	-343.400446179323	68	37	0
88	290.820831163786	-332.054518790916	66	50	0
89	283.33681216836	-319.765695369802	57	45	0
90	275.329832204327	-307.461189349182	63	42	0
91	267.322899378487	-295.156667776406	83	45	0
92	259.839015933452	-282.867801576853	78	52	0
93	252.878177472623	-270.594593508169	66	48	0
94	245.917380288825	-258.321373573504	62	46	1
95	238.956624382001	-246.048141769134	54	53	0
96	231.995909751917	-233.77489809785	70	56	0
97	225.530440958217	-222.44453378208	62	41	0
98	219.065007543541	-211.114159232937	79	50	0
99	212.076617179089	-199.76809770707	56	46	0
100	205.583460952796	-189.364917936735	64	52	0
101	199.090337141068	-178.961727909744	84	46	1
102	192.625043627864	-167.631311606616	65	48	0
103	186.682772638509	-156.316565001383	58	40	0
104	180.740534326062	-145.001809693873	69	46	0
105	173.752359805803	-133.655682819895	51	38	0
106	166.24124028231	-122.293861674145	65	50	0
107	158.179374068393	-111.843559451401	64	48	0
108	149.043778736843	-102.289088654332	64	50	0
109	140.981992926681	-91.8387532168999	60	48	1
110	133.994014624448	-80.4925591144711	62	54	0
111	127.006074407138	-69.1463531218469	59	44	1
112	120.018172274868	-57.8001352408901	58	42	1
113	113.030308227404	-46.4539054688066	63	49	0
114	106.070299842337	-34.1804479435086	71	45	1
115	99.110332736047	-21.9069785494357	70	47	0
116	92.1504069083603	-9.63349729124457	61	52	2
117	84.667554163083	2.65568823833019	63	58	1
118	77.1847456267569	14.9448874136433	77	56	1
119	70.2249465651112	27.2184059862047	80	66	3
120	63.2651887825923	39.4919364256784	68	56	1
121	56.3054722792003	51.7654787302017	62	53	1
122	48.8228361833608	64.0547297205776	69	65	1
123	41.3402442968218	76.3439943538979	85	46	1
124	34.3806545609841	88.6175739727914	70	54	3
125	27.4211061045644	100.891165456735	80	53	2
126	20.46159892797	113.16476880759	65	55	0
127	13.5021330311429	125.438384023495	59	48	0
128	6.01975633151596	137.727713194676	73	54	0
129	-1.46257615811191	150.017056008801	69	53	0
130	-8.42191528587136	162.290708536282	75	42	1
131	-15.3533677152009	175.491588601843	69	41	1
132	-22.3126226841705	187.76526485011	48	55	1
133	-29.2718363728491	200.038952962495	44	44	1
134	-35.6802154938341	213.22416128777	53	37	0
135	-41.5934632711578	225.466456148773	76	50	0
136	-47.5066756219021	237.708759695292	76	38	0
137	-53.3919983137748	250.878287550993	75	45	0
138	-59.3051384361461	263.120608463883	57	44	0
139	-64.6953074836056	275.347227173857	64	44	1
140	-69.5346518149599	288.485357282683	69	55	0
141	-74.3739642589353	301.623493395746	64	49	0
142	-79.213244815357	314.761635514908	72	52	0
143	-84.0803549740231	326.972568039782	62	44	0
144	-88.9474355516722	339.183506574482	70	43	0
145	-93.7866227544146	352.321666711941	56	50	0
146	-98.102853201679	365.44411779847	77	45	0
147	-102.41905490408	378.566573741846	64	47	0
148	-106.735227861733	391.689034548588	56	48	0
149	-111.05137207458	404.811500210315	60	43	1
150	-115.367487542506	417.933970734477	72	68	0
151	-119.683574265335	431.056446115486	57	52	0
152	-123.999632243125	444.178926357068	54	43	0
153	-128.315661475994	457.301411458291	68	58	1
154	-133.154574262677	470.439620804973	59	38	0
155	-137.470544433978	483.562116164714	78	54	0
156	-141.78648585995	496.684616384096	73	40	0
157	-146.102398540534	509.807121462189	61	57	0
158	-150.418282475846	522.929631399922	65	42	1
159	-154.734137665713	536.052146196365	61	42	0
160	-159.04996410996	549.174665851519	66	34	1
161	-163.888663108577	562.312913605012	57	39	0
162	-168.204430490558	575.435443518683	77	38	0
163	-172.520169126627	588.557978291996	78	42	0
164	-176.835879016959	601.680517924018	74	44	1
165	-181.151560161379	614.803062415682	56	70	0
166	-185.467212560005	627.925611765124	79	39	0
167	-189.782836212544	641.048165974207	58	32	0
168	-194.621321420243	654.186452129856	61	59	0
169	-198.936886009469	667.309016597457	67	45	0
170	-203.252421852609	680.431585922837	78	44	1
171	-207.567928949546	693.554160107858	55	39	0
172	-211.883407300222	706.676739149727	61	56	0
173	-216.198856904462	719.799323052168	64	37	1
174	-220.514277762384	732.92191181425	75	51	0
175	-224.829669873754	746.044505432248	58	41	1
176	-229.145033238572	759.167103909887	64	47	1
177	-233.983244016592	772.305439265445	74	51	0
178	-238.298548316816	785.428048001602	54	53	1
179	-242.613823870546	798.550661594607	78	47	0
180	-247.451942122832	811.689013753086	79	41	0
181	-251.767158611678	824.811637606472	58	59	0
182	-256.082346353738	837.934266315773	68	35	0
183	-260.397505348665	851.056899882853	64	52	0
184	-264.712635596516	864.179538310505	65	52	0
185	-269.027737097407	877.302181594074	50	46	0
186	-272.847854847088	889.48187723197	62	59	0
187	-277.190809522523	901.677314143628	60	38	0
188	-281.533737534774	913.872755913995	84	45	0
189	-285.381691152696	925.125248478726	61	27	0
190	-288.734677196189	935.434790396132	59	52	1
191	-292.115557311219	944.817119704559	69	47	0
192	-295.496421475953	954.199451955967	72	43	0
193	-298.382329575019	962.638831458986	55	37	0
194	-300.773286722717	970.13525713142	62	47	0
195	-302.118531581888	977.600202991627	77	34	1
196	-302.968834538013	984.122193117626	71	44	0
197	-303.352113119909	988.774011604488	59	46	0
198	-302.689691154344	993.394348664209	50	39	0
199	-301.504421108752	997.998945246451	75	50	1
200	-301.392764513672	1001.70780753158	65	44	0
201	-302.877567066753	1004.53667616285	67	44	0
202	-305.463893704349	1005.54259615485	66	38	0
203	-308.628898760653	1004.70982798375	68	40	1
204	-311.849737894139	1002.02263102122	67	37	0
205	-313.529950726253	998.360994596034	79	49	1
206	-313.174601160397	992.781959471293	72	39	0
207	-311.30653105065	985.301267977804	59	44	0
208	-308.420665890037	976.861879103817	61	42	0
209	-305.039850335859	967.47953590937	63	36	0
210	-301.686932629731	957.169980130158	58	45	1
211	-298.361910336767	945.933211764321	58	44	0
212	-294.514012117172	934.680706703104	70	50	0
213	-290.143233929819	923.412466387264	61	34	0
214	-285.800341136521	911.217015406117	56	39	0
215	-281.485330615775	898.094353755936	80	42	0
216	-277.170291347895	884.97169696074	57	48	1
217	-272.855223332532	871.849045025185	74	49	1
218	-268.017260747147	858.710661626421	76	49	1
219	-263.179266271414	845.572284230962	57	53	0
220	-258.369143287186	831.506697298959	70	55	0
221	-254.081856862525	817.456850878894	69	50	0
222	-249.766638311907	804.33422485739	61	42	0
223	-244.928517109482	791.195870262571	68	57	0
224	-240.613239494152	778.07325449679	73	39	0
225	-236.297933132038	764.950643591583	70	49	0
226	-231.98259802314	751.828037544154	56	51	0
227	-227.667234167864	738.705436353572	63	46	1
228	-222.828959804086	725.567109359428	70	41	2
229	-218.513536884508	712.444518428296	79	46	0
230	-214.198085218668	699.321932355873	61	43	0
231	-209.387609895435	685.256406612694	55	41	0
232	-204.577100370196	671.190886869095	60	41	0
233	-200.261557236663	658.068316453137	62	34	0
234	-195.945985356811	644.945750896819	76	51	0
235	-191.107491744915	631.807463506237	63	35	0
236	-186.268966243835	618.669182120822	63	54	0
237	-181.953304983792	605.5466322219	72	44	0
238	-177.637614977837	592.424087182619	83	57	1
239	-173.321896226145	579.301547000185	66	44	0
240	-169.006148728542	566.179011677392	69	33	2
241	-164.690372485202	553.05648121424	61	49	0
242	-160.374567496416	539.933955609798	54	40	0
243	-155.535828204651	526.795712628402	74	52	0
244	-151.219964153715	513.67319728341	61	45	0
245	-146.904071357159	500.550686796196	68	44	0
246	-142.065239543677	487.412460618652	70	44	2
247	-137.749287685379	474.289960393682	69	44	0
248	-133.433307081694	461.167465023696	61	40	0
249	-128.594382747018	448.029255651869	72	51	0
250	-124.278343081824	434.906770544127	68	44	0
251	-119.962274671765	421.784290294163	65	35	0
252	-115.646177516785	408.66181490384	55	52	0
253	-111.330051616591	395.539344373159	53	44	0
254	-107.013896971592	382.416878702119	66	48	0
255	-102.697713581845	369.294417889789	67	38	0
256	-97.8585754627711	356.156246925704	82	61	0
257	-93.5423330124468	343.033796372823	63	41	0
258	-89.2260618174332	329.911350680515	53	34	1
259	-84.386831179203	316.773196521215	70	47	0
260	-79.5475686532445	303.635048367083	72	34	0
261	-74.708274239616	290.496906217188	50	39	0
262	-69.8689479384921	277.35877007246	64	47	0
263	-64.4787960333633	265.132144684903	59	53	1
264	-58.5656732865027	252.889816469513	62	41	2
265	-52.6803690913948	239.720281329006	58	52	0
266	-46.7950267166016	226.550754858181	58	51	0
267	-40.8817949398072	214.308452689089	53	41	0
268	-34.4455833232496	202.05045207683	59	47	0
269	-28.0093333543045	189.792461680248	62	57	0
270	-21.5730450329138	177.534481494687	67	42	0
271	-14.6137695544166	165.260806842707	75	44	1
272	-7.65445279580308	152.987144057639	64	42	0
273	-0.695094757014886	140.713493136689	59	44	0
274	6.29214493464679	129.367069777101	79	29	0
275	13.2515839352272	117.09344260022	57	46	1
276	20.2110642156913	104.819827285595	66	47	0
277	27.1984213568503	93.4734395686537	66	47	2
278	34.1579825987574	81.1998479980975	65	58	0
279	41.1175851200824	68.9262682935223	74	50	1
280	48.1050597101566	57.5799162182957	58	53	2
281	55.0647431922844	45.3063602559268	76	59	0
282	62.0244679536554	33.0328161586076	84	62	0
283	69.0120599917136	21.6864997278899	79	49	3
284	75.9718657135381	9.41297937463969	61	46	1
285	82.9317127141985	-2.86052911449224	51	51	2
286	90.4423924153089	-14.2225016476586	70	45	1
287	97.9252935215482	-26.5116763571277	73	50	0
288	104.885265689518	-38.7851475197822	64	55	1
289	115.339209034923	-56.7317240741104	60	50	0
290	122.299283600296	-69.0051655648276	77	59	0
291	125.793242860294	-74.6782739143819	68	43	0
292	132.781189943897	-86.0244816988707	56	48	0
293	139.741365308058	-98.2978935046121	60	52	1
294	146.701581950474	-110.571293446235	63	34	0
295	153.689646478975	-121.917465585284	71	52	0
296	160.649944079632	-134.190841781907	58	47	1
297	171.104369183769	-152.137275842018	70	43	1
298	178.092570198525	-163.483406390995	60	53	0
299	181.558884766535	-170.083683186211	66	35	0
300	188.519345880253	-182.357011902146	66	35	0
301	199.497005473822	-200.319053040817	69	50	0
302	206.980564327096	-212.608028622344	65	37	1
303	210.474759827834	-218.281064822339	69	36	0
304	217.463179392333	-229.627128303982	75	46	0
305	224.451637040533	-240.973179894499	60	41	0
306	231.412343952863	-253.246435660869	74	40	0
307	241.867374926689	-271.19268901553	67	50	0
308	248.855969058233	-282.538699015975	60	56	1
309	252.32249637699	-289.138915655203	64	46	1
310	258.760362325236	-301.396452980116	76	45	0
311	265.226047677686	-312.726763975807	54	51	0
312	272.186996125907	-324.999950228259	66	46	1
313	282.642384722421	-342.946099283174	55	47	0
314	289.631211028958	-354.292039704509	68	40	0
315	293.125638463243	-359.965005458333	69	30	0
316	300.086748820671	-372.238144216128	58	40	1
317	307.570914842887	-384.526936116628	62	50	1
318	318.54962289572	-402.488658472896	69	38	0
319	329.00540703343	-420.434689159505	57	38	2
320	332.499943738454	-426.107621375471	65	31	0
321	335.994489964272	-431.780550619587	65	59	0
322	342.955847709614	-444.05361643061	82	51	0
323	349.917246730591	-456.326670371927	79	43	0
324	356.90644709894	-467.672496181913	61	44	1
325	363.86792707257	-479.945526376367	58	44	1
326	373.801074552815	-497.875784474425	64	51	0
327	380.267380783102	-509.205913552083	61	55	0
328	384.201830690377	-517.67610654328	60	51	0
329	388.136296951852	-526.146295674145	70	49	0
330	389.594380686409	-529.902125797234	70	33	0
331	391.987523714721	-537.398129880428	66	52	0
332	394.380675870809	-544.894132463261	63	36	1
333	395.838772361749	-548.649960245937	73	40	1
334	399.444509772351	-550.613969973288	70	47	0
335	404.619353692804	-552.624936024658	66	42	0
336	406.18845702766	-552.67189482227	68	45	0
337	407.345520167029	-548.994334981777	81	37	0
338	408.502581570065	-545.316774842329	72	51	0
339	407.044475680217	-541.560951424763	76	47	0
340	405.586372521124	-537.805127465166	62	50	0
341	404.072773314605	-535.903735671192	60	48	0
342	399.008952093893	-530.183903292753	72	52	1
343	393.972896113759	-523.536848463118	61	45	1
344	392.4870592074	-520.708236129023	61	38	0
345	390.505946508958	-516.936752172187	54	50	0
346	384.039601373312	-505.606638948433	75	46	0
347	379.554381629685	-498.048005738296	41	46	0
348	376.554992320307	-493.31798630394	65	41	0
349	371.107017233968	-482.946381790563	67	46	0
350	362.16444917192	-466.9018658204	58	36	0
351	352.175905936398	-450.826011357829	54	44	1
352	348.681322113087	-445.153095750138	66	38	0
353	341.719946661266	-432.880039361306	63	43	0
354	334.758612485195	-420.606971107423	67	49	0
355	327.797319584817	-408.333890982904	63	47	0
356	317.341573012702	-390.387856649235	53	36	1
357	309.857368890196	-378.099082166329	50	51	0
358	302.400981620071	-364.883077847771	57	51	0
359	295.439878189412	-352.60994260665	69	37	0
360	288.478816034854	-340.336795498617	88	45	0
361	285.012188758119	-333.736609411426	53	43	0
362	277.50040411076	-322.374991988763	64	51	0
363	266.522086944897	-304.413159119897	90	38	1
364	259.561191226938	-292.139962811954	66	59	0
365	252.572552732192	-280.793970742263	61	42	0
366	245.611737969681	-268.520750688389	72	39	1
367	238.650964484201	-256.247518766671	63	51	1
368	231.690232275403	-243.97427497711	57	43	0
369	224.729541343753	-231.701019318774	56	41	0
370	217.74109964841	-220.354967846535	61	39	1
371	210.780489673081	-208.08168844413	62	45	0
372	203.296929109667	-195.792719367892	68	55	1
373	195.785615698027	-184.430952663533	54	36	0
374	188.825130885991	-172.157635931857	71	56	1
375	181.864687351335	-159.884307333268	56	49	1
376	174.876483247383	-148.538182849996	72	44	0
377	171.382395477151	-142.865116147324	70	47	2
378	164.42205273977	-130.591757866554	73	45	0
379	153.967712711019	-112.645306167193	64	55	0
380	147.007472369703	-100.37191821076	75	37	0
381	140.047273306525	-88.0985183892772	76	31	0
382	133.059304091614	-76.7523226151243	82	52	0
383	126.099185986794	-64.47889904771	55	41	0
384	119.13910916046	-52.2054636152461	72	39	0
385	112.151257391088	-40.8592321975157	74	45	0
386	105.163443706755	-29.5129888895899	69	57	0
387	97.680516954395	-17.2238270295784	64	47	0
388	93.6914954588865	-10.6077874023467	80	49	1
389	86.7037828842294	0.738487323746085	83	44	1
390	76.2501098599168	18.6851375242695	86	64	0
391	69.2903201197623	30.9586577694863	70	52	0
392	62.3027440353762	42.3049740837887	93	68	2
393	58.8089702753932	47.9781366987154	57	57	2
394	55.3430352556752	54.5785180712119	64	51	3
395	44.88963367627	72.5252484157681	80	57	3
396	34.4363225794514	90.4720054771751	77	45	1
397	27.4767773193889	102.745596940629	69	52	0
398	23.9831019650446	108.418789251707	74	46	0
399	17.0236178255291	120.692398519255	76	49	0
400	6.57054881489603	138.639226812869	76	45	0
401	-0.41667492268607	149.985650051385	85	43	0
402	-7.37601697945502	162.259300864302	64	60	1
403	-13.8123700658907	174.51725894399	49	49	0
404	-20.2486848001136	186.775227234699	56	48	1
405	-27.2079059451935	199.048911928199	54	44	0
406	-33.6441425111843	211.306901441887	60	52	0
407	-39.5573988887481	223.549193388782	64	60	0
408	-45.4706198396743	235.791494023986	65	37	0
409	-51.3559515837114	248.961018971168	56	52	0
410	-57.2691003065556	261.203336971812	66	41	0
411	-60.2395893048379	266.860891420394	75	54	0
412	-65.6018932670122	280.014727057889	58	51	0
413	-73.383817159629	299.737638178281	59	36	1
414	-78.2231031696429	312.875779093243	65	38	1
415	-83.0902185533196	325.086710412987	69	52	0
416	-87.4343761189375	337.281934018247	58	44	0
417	-91.7506436816184	350.404378079809	79	49	0
418	-96.5898075944278	363.542541811243	80	45	1
419	-100.906016096589	376.66499613598	69	39	0
420	-105.222195853828	389.787455317564	66	38	0
421	-109.53834686632	402.90991935879	71	51	0
422	-113.854469134123	416.032388260588	64	40	1
423	-118.170562656829	429.154862020165	51	48	0
424	-122.486627434497	442.277340640314	68	46	0
425	-127.325577563199	455.415542778559	58	55	0
426	-131.641583279474	468.538031658158	47	40	0
427	-135.957560250594	481.660525395535	79	44	1
428	-140.796417858219	494.798744341359	65	51	3
429	-145.112335767597	507.921248340048	68	54	0
430	-149.428224931587	521.043757194653	66	46	0
431	-153.744085350074	534.166270910762	69	44	0
432	-158.059917023114	547.288789486513	70	40	0
433	-162.375719950534	560.41131291911	59	57	0
434	-166.691494132159	573.53384121228	62	47	0
435	-171.007239568105	586.656374365091	72	38	0
436	-175.322956258431	599.77891237475	67	40	1
437	-179.638644202845	612.901455244049	64	40	0
438	-183.95430340129	626.02400297299	66	47	0
439	-188.269933853648	639.14655555971	58	46	0
440	-192.585535560211	652.26911300607	63	47	0
441	-197.42399747693	665.40740275383	60	52	1
442	-201.739540120063	678.52997045964	56	36	0
443	-206.05505401711	691.652543020435	64	44	0
444	-210.370539167779	704.775120443664	65	49	0
445	-214.685995572014	717.897702723742	60	48	0
446	-219.524304329418	731.036020073108	50	34	0
447	-223.839701669523	744.158612612635	55	52	0
448	-228.15507026331	757.281210009009	76	45	0
449	-232.470410110545	770.403812265955	74	49	0
450	-236.785721211112	783.526419378817	68	49	0
451	-241.101003564894	796.649031350389	66	46	0
452	-245.416257171892	809.771648180671	59	43	0
453	-250.254352132441	822.910003933124	72	43	0
454	-254.569546674495	836.032631020062	55	39	0
455	-258.884712469531	849.155262968503	74	39	0
456	-263.199849517609	862.27789977286	61	39	0
457	-267.514957818668	875.400541435927	53	42	0
458	-271.857944157906	887.595972403884	72	52	0
459	-276.200903833844	899.791408232413	64	36	0
460	-280.543836846191	911.986848921515	60	42	2
461	-284.391795010655	923.23934052512	67	39	0
462	-288.239731284906	934.491835968569	72	40	0
463	-291.564790273493	945.728595948778	74	53	0
464	-294.917742409802	956.038143323734	77	37	0
465	-298.326503280783	964.493262543343	56	46	0
466	-300.717459268053	971.989688215777	62	49	0
467	-302.090617498907	978.527418537065	59	35	0
468	-302.968834538013	984.122193117626	65	36	0
469	-303.32419866859	989.701227157377	66	36	0
470	-302.661776800582	994.321564224549	63	52	1
471	-301.504421108752	997.998945246451	76	44	0
472	-301.392764513672	1001.70780753158	79	48	0
473	-303.400415407727	1004.55241692159	73	43	0
474	-306.509590151662	1005.5740783643	48	46	0
475	-310.197443746729	1004.75705252867	75	59	0
476	-313.41828386602	1002.06985671539	55	53	0
477	-314.575648928469	998.392478721216	57	51	0
478	-313.697450932465	992.797701450065	66	48	0
479	-311.278614936862	986.228483499959	71	40	0
480	-308.336919624126	979.643525674939	68	51	0
481	-305.451044233865	971.204138965346	66	59	0
482	-302.620984598703	960.910323359072	57	43	0
483	-299.295968256018	949.673554155044	65	37	0
484	-295.448076435132	938.421048132703	67	54	0
485	-291.105216346274	926.22559121158	57	43	0
486	-286.267380489095	913.087185014039	76	22	0
487	-281.429512740928	899.948784818873	78	41	0
488	-277.114475559618	886.826128025539	60	50	0
489	-272.827316483133	872.776260559447	69	47	0
490	-268.017260747147	858.710661626421	71	38	1
491	-263.179266271414	845.572284230962	59	43	0
492	-258.864108872425	832.449647951871	57	40	0
493	-254.548922726535	819.327016533352	81	41	1
494	-249.738737019477	805.26144039724	60	37	1
495	-245.451391014387	791.211603693664	63	36	0
496	-241.136114970141	778.088987386785	68	42	0
497	-236.297933132038	764.950643591583	77	50	0
498	-231.98259802314	751.828037544154	67	56	0
499	-227.667234167864	738.705436353572	56	42	0
500	-222.828959804086	725.567109359428	66	54	1
501	-218.513536884508	712.444518428296	60	60	0
502	-214.198085218668	699.321932355873	68	36	0
503	-209.387609895435	685.256406612694	59	55	0
504	-205.099988641799	671.20661524497	79	43	0
505	-200.784447079292	658.084044288844	74	55	1
506	-195.945985356811	644.945750896819	70	41	0
507	-191.63038473099	631.823190195486	59	49	1
508	-187.314755359141	618.700634357519	76	48	0
509	-182.476201113081	605.562357767485	73	43	0
510	-178.160512678267	592.439812186174	72	39	1
511	-173.8447954976	579.317271464504	82	48	0
512	-169.529049571138	566.194735600613	63	47	0
513	-165.213274899055	553.072204595432	58	43	0
514	-160.374567496416	539.933955609798	72	34	0
515	-155.535828204651	526.795712628402	58	35	0
516	-151.219964153715	513.67319728341	50	39	0
517	-146.904071357159	500.550686796196	74	38	0
518	-142.065239543677	487.412460618652	62	37	1
519	-137.749287685379	474.289960393682	49	42	0
520	-133.433307081694	461.167465023696	65	43	0
521	-129.117297732853	448.044974514283	67	57	1
522	-124.801259638916	434.922488865443	76	47	1
523	-120.485192799882	421.80000807438	54	47	0
524	-116.169097215694	408.67753214296	65	44	0
525	-111.330051616591	395.539344373159	78	49	0
526	-107.013896971592	382.416878702119	78	41	0
527	-102.697713581845	369.294417889789	73	48	0
528	-98.3815014472348	356.171961938031	52	59	1
529	-94.0652605679352	343.049510844983	59	52	0
530	-89.2260618174332	329.911350680515	52	43	0
531	-84.386831179203	316.773196521215	59	41	0
532	-79.5475686532445	303.635048367083	66	46	1
533	-74.708274239616	290.496906217188	73	49	0
534	-69.8689479384921	277.35877007246	84	44	1
535	-64.4787960333633	265.132144684903	58	60	0
536	-58.5656732865027	252.889816469513	68	49	1
537	-52.6803690913948	239.720281329006	77	49	0
538	-46.767174116103	227.477970478125	63	46	0
539	-40.8539437143481	215.235668315552	61	44	0
540	-34.9685277365497	202.066159203649	65	48	0
541	-28.5322792311199	189.808168012649	63	40	0
542	-22.0959923732444	177.55018703267	73	44	0
543	-15.6596671632724	165.292216265574	64	46	0
544	-8.17740306514315	153.002847879194	63	33	1
545	-0.695094757014886	140.713493136689	73	43	1
546	6.29214493464679	129.367069777101	72	36	0
547	13.2515839352272	117.09344260022	59	43	1
548	20.2110642156913	104.819827285595	65	49	0
549	27.1984213568503	93.4734395686537	81	58	0
550	34.1579825987574	81.1998479980975	71	49	1
551	41.1175851200824	68.9262682935223	72	44	0
552	48.1050597101566	57.5799162182957	73	46	2
553	55.0647431922844	45.3063602559268	71	49	2
554	62.0244679536554	33.0328161586076	63	60	0
555	69.0120599917136	21.6864997278899	72	65	2
556	75.9718657135381	9.41297937463969	64	65	1
557	82.9317127141985	-2.86052911449224	74	47	2
558	89.919422199484	-14.206809903495	78	44	1
559	97.4301413390785	-25.5687696868554	73	49	0
560	104.91308347875	-37.8579316604882	62	44	1
561	111.873095327464	-50.1313909450546	60	57	1
562	118.860963050218	-61.4776224829257	67	42	0
563	125.821055857814	-73.751058023423	68	51	0
564	132.781189943897	-86.0244816988707	77	40	0
565	139.769175112131	-97.3706775913015	57	41	1
566	146.729390156455	-109.644077519886	70	41	0
567	153.689646478975	-121.917465585284	77	39	0
568	160.649944079632	-134.190841781907	75	42	0
569	167.610282957903	-146.464206109755	58	43	0
570	174.598464930546	-157.8103426015	66	45	1
571	181.586684987589	-169.156467205845	66	57	0
572	188.547144503158	-181.429795911536	70	52	0
573	195.507645296049	-193.703112750314	72	51	0
574	202.495982796419	-205.049201707356	56	43	0
575	209.456564546213	-217.322494800203	59	50	0
576	216.417187573388	-229.595776026137	67	53	0
577	223.405642515863	-240.941829337738	50	60	0
578	230.366346499301	-253.215086818673	53	50	1
579	237.327091759711	-265.488332429901	58	47	0
580	244.315664143825	-276.834350095131	76	41	0
581	251.276490360091	-289.107571960427	68	42	0
582	258.237357852864	-301.380781958811	72	55	0
583	265.226047677686	-312.726763975807	74	48	1
584	272.214775586035	-324.072734101675	60	50	0
585	279.175763712556	-336.345908475108	66	41	0
586	286.136793115293	-348.619070980698	72	41	0
587	293.125638463243	-359.965005458333	76	39	0
588	300.086748820671	-372.238144216128	68	48	0
589	307.047900454025	-384.511271107011	67	56	0
590	314.036863240937	-395.857169933617	53	40	0
591	321.548881205032	-407.218720163219	60	61	0
592	329.033173494565	-419.507472939789	61	43	0
593	335.471469940094	-431.764889106154	65	47	0
594	341.937568224501	-443.095078816637	47	44	0
595	348.431463896763	-453.49804204423	81	42	0
596	354.402368126262	-463.885335831903	57	49	0
597	359.850277195685	-474.256962386891	69	41	0
598	364.830703872081	-482.758491178975	66	50	1
599	369.28812383418	-491.244356563315	66	37	0
600	375.726651782868	-503.50170903001	57	49	1
601	380.211871373467	-511.060346148908	74	45	0
602	382.688248126826	-515.774707037956	59	50	0
603	386.622709516902	-524.244897624478	68	38	0
604	389.538875638333	-531.756558414549	59	39	0
605	391.436739024939	-538.309691584669	61	46	0
606	392.316293570097	-543.904298574664	56	45	0
607	393.746636449709	-548.587343385443	67	48	0
608	396.278553626733	-551.447263236158	52	41	0
609	399.912043742952	-552.484056237154	77	53	0
610	403.601034145744	-551.666413512081	56	44	0
611	405.776418164838	-548.947376584634	61	48	0
612	406.438196148199	-544.326947700232	48	51	2
613	405.007841552026	-539.643907205202	72	63	2
614	402.008393423341	-534.913906341419	73	44	0
615	399.036702614045	-529.256686950102	57	39	0
616	395.569740327424	-522.656594910659	56	49	1
617	391.579759093467	-516.040845283307	72	38	0
618	387.094514537544	-508.482220273465	65	43	0
619	382.114012443344	-499.980718246661	68	56	1
620	377.133530755818	-491.479210157879	70	51	2
621	371.657800148998	-482.03482263349	56	33	0
622	365.659069603367	-472.57476996351	67	47	0
623	359.688125786255	-462.187492270954	55	36	0
624	349.727365338535	-445.184415491298	60	48	0
625	342.738223548047	-433.838577072136	77	35	1
626	339.243666933675	-428.165653401986	79	63	0
627	332.254582266556	-416.819797147065	67	52	0
628	325.293303080194	-404.546712777577	49	50	0
629	318.332065169641	-392.273616540246	77	42	0
630	310.847854696913	-379.984843873419	63	47	0
631	303.363688430341	-367.696057558991	76	48	0
632	292.908149771742	-349.749960855581	60	58	2
633	285.947099733516	-337.476809490472	45	53	0
634	282.452701588511	-331.803837433457	49	42	1
635	275.491712665767	-319.530668259598	72	60	0
636	264.541192903882	-300.641613920219	47	49	0
637	257.057306528033	-288.352743042633	64	37	0
638	250.068681178906	-277.006746722385	64	40	0
639	243.080093913246	-265.660738512874	76	42	1
640	236.119332543924	-253.387502335012	51	37	2
641	229.158612451633	-241.114254289307	65	45	0
642	225.664372779196	-235.441233848222	67	46	1
643	215.209503491234	-217.494938641787	61	49	0
644	208.248905632587	-205.221654982306	62	51	0
645	204.754724681086	-199.54861671757	68	44	1
646	197.794187939202	-187.275315251201	68	56	0
647	187.339560723805	-169.328948803246	59	49	0
648	180.351325785217	-157.98283365462	70	35	0
649	176.885023986863	-151.382555636577	74	43	0
650	169.924650757399	-139.109206692316	67	34	1
651	162.9365142202	-127.76306184195	63	44	2
652	155.976221948513	-115.489689151756	68	42	0
653	149.015970954963	-103.216304594651	65	44	0
654	138.561766772473	-85.2698134705424	67	53	0
655	127.584676530445	-67.3076085066423	59	56	1
656	123.56774576084	-61.6188138751313	80	31	1
657	120.073801050719	-55.9457034599036	65	42	1
658	113.113756181323	-43.6722578322515	65	45	0
659	102.659857082297	-25.7256750734523	71	60	0
660	95.6720946291462	-14.3794156266376	72	59	0
661	92.2060484637041	-7.77906559966505	78	40	2
662	81.752330326126	10.1675705919042	67	51	0
663	71.2987026698538	28.1142334975302	80	47	0
664	64.3389435564168	40.3877622112632	74	55	1
665	60.8451654950622	46.0609231190756	86	53	4
666	57.3513969553169	51.734087000601	86	55	3
667	50.3917188023916	64.007639455609	88	44	1
668	43.4320819286513	76.2812037784606	73	56	2
669	32.9787868382409	94.2279646340758	63	54	0
670	22.5255822305335	112.174752203748	59	47	0
671	19.0319216178032	117.847948753275	55	48	0
672	15.538270526682	123.521148275584	66	40	1
673	5.08521512686275	141.467980382033	73	55	0
674	-1.8741574237938	153.741621856578	75	45	0
675	-5.36774978984613	159.414839200675	82	44	0
676	-15.8206242225715	177.361724734306	72	48	0
677	-22.7798745306209	189.635401817039	70	44	1
678	-25.7504629598698	195.292930909432	55	49	0
679	-32.1867098630755	207.550918074325	52	53	0
680	-38.5950676180073	220.736131093465	74	50	1
681	-44.5082956193946	232.97843028605	60	61	0
682	-50.4214881942025	245.220738165081	57	60	0
683	-56.3067904182826	258.390270350501	50	46	1
684	-61.6969745527022	270.616885075346	63	40	0
685	-69.5067937867134	289.412572889589	52	58	0
686	-74.8690374682192	302.566421096213	76	40	1
687	-79.7083152977284	315.704563816078	53	52	0
688	-84.5475612395676	328.842712541111	58	45	1
689	-88.8638476175256	341.965153364465	67	47	0
690	-93.1801052507362	355.087599048391	61	36	1
691	-95.5996859481093	361.656681062654	63	50	0
692	-99.9158996788901	374.779134305194	60	44	0
693	-104.232084664924	387.901592406444	57	54	0
694	-108.548240905977	401.024055367336	81	43	0
695	-115.283880495757	420.715617505834	70	48	0
696	-120.122880766634	433.853810641915	49	35	0
697	-122.019453052257	440.407191402279	68	55	0
698	-128.232045040233	460.083058222197	78	45	0
699	-134.967485887231	479.77465479821	62	50	0
700	-139.2834393417	492.897152314894	59	46	0
701	-141.179950878432	499.450542671606	82	47	0
702	-145.495862000389	512.573047206737	65	48	1
703	-149.811744377017	525.695556600578	73	40	0
704	-152.23112723307	532.264674020931	67	55	0
705	-158.994204993709	551.029097012244	66	37	0
706	-165.75721895817	569.793531768955	70	28	0
707	-168.176548735646	576.362659094855	69	50	0
708	-172.492286328517	589.485193867236	58	53	1
709	-178.704390974715	609.161142563447	65	39	0
710	-180.600780372741	615.714552589692	71	48	0
711	-183.02005748864	622.283689212054	71	40	0
712	-189.754949241295	641.975381546654	57	55	1
713	-196.489773958689	661.667085639201	70	37	0
714	-200.805323917069	674.789652263746	64	43	0
715	-205.120845129481	687.912223747	58	42	0
716	-209.959222285659	701.050529100932	72	39	0
717	-214.274684434291	714.173110844567	68	53	1
718	-218.590117836487	727.295697445981	64	62	0
719	-222.905522492365	740.418288904242	68	44	0
720	-227.220898401574	753.540885222144	61	48	1
721	-232.059122397448	766.679218179546	52	45	0
722	-236.374439242238	779.801824754104	70	42	1
723	-240.689727340417	792.924436189234	67	43	0
724	-245.004986691871	806.047052482143	68	33	0
725	-249.320217296481	819.169673633762	59	55	1
726	-253.63541915419	832.292299642228	74	59	0
727	-257.95059226494	845.414930509403	64	44	0
728	-262.788602462737	858.553301864304	76	45	0
729	-267.626580770011	871.691679224372	68	31	1
730	-271.941664497135	884.814325749874	53	35	1
731	-276.256719477125	897.936977133155	54	48	0
732	-280.571745709807	911.059633373283	78	58	0
733	-284.88674319518	924.182294472121	66	41	0
734	-289.201711933245	937.304960428737	68	47	1
735	-293.021708968212	949.484676216729	65	43	0
736	-294.945654751966	955.110927775502	76	57	0
737	-297.83156316675	963.550306916237	52	41	1
738	-301.679421899025	974.802815794945	66	41	0
739	-303.080491813133	980.413330931216	69	50	0
740	-303.435856457101	985.992364952341	61	36	0
741	-303.296284214419	990.628442712128	55	42	0
742	-302.689691154344	993.394348664209	61	50	0
743	-302.111012985406	995.233039135113	61	56	0
744	-301.560249389498	996.144514111802	65	44	0
745	-301.037400040426	996.128773586825	70	49	1
746	-301.037400040426	996.128773586825	70	44	1
747	-301.037400040426	996.128773586825	66	55	0
748	-301.037400040426	996.128773586825	67	49	0
749	-301.037400040426	996.128773586825	67	44	0
750	-301.037400040426	996.128773586825	64	48	1
751	-301.037400040426	996.128773586825	58	43	1
752	-301.009486013034	997.055989156477	95	49	0
753	-300.953657949809	998.910420297645	66	42	0
754	-300.897829875466	1000.76485144347	68	45	0
755	-301.887698925042	1002.65076368209	77	29	0
756	-304.446112086298	1004.58389862999	64	53	0
757	-308.078134815267	1005.6213021474	61	44	1
758	-311.243140399107	1004.78853587341	52	57	0
759	-313.446200585226	1001.14264118485	62	38	0
760	-314.631482788012	996.538047676906	74	48	0
761	-313.753284312203	990.94327040948	55	50	0
762	-311.334447161644	984.374052457511	61	41	0
763	-308.420665890037	976.861879103817	67	53	0
764	-305.011935725692	968.406751433387	54	43	0
765	-301.631105030188	959.024411181919	69	47	0
766	-298.306084366457	947.787642814219	69	53	0
767	-294.458187999204	936.535137754865	73	52	0
768	-290.115322909958	924.339681914076	76	36	0
769	-285.27748159843	911.201276918873	58	41	1
770	-280.962469506427	898.078615809791	69	47	0
771	-276.647428667289	884.955959557556	70	48	0
772	-271.809494828165	871.817571362481	68	39	0
773	-267.494394923386	858.694925366901	75	59	0
774	-263.207170808222	844.645068694837	67	48	1
775	-258.397046666243	830.57948176004	58	45	0
776	-254.081856862525	817.456850878894	70	56	0
777	-249.766638311907	804.33422485739	59	42	0
778	-244.928517109482	791.195870262571	67	49	0
779	-240.613239494152	778.07325449679	68	42	0
780	-236.297933132038	764.950643591583	69	47	0
781	-231.98259802314	751.828037544154	67	42	0
782	-227.667234167864	738.705436353572	56	39	1
783	-222.828959804086	725.567109359428	62	42	2
784	-218.018547202402	711.501572818495	58	51	0
785	-213.730985527858	697.451771736145	59	40	0
786	-209.415501457988	684.329191063531	57	56	0
787	-205.099988641799	671.20661524497	62	51	0
788	-200.784447079292	658.084044288844	71	33	0
789	-195.945985356811	644.945750896819	66	59	0
790	-191.107491744915	631.807463506237	62	57	0
791	-186.791860801866	618.684908207506	82	32	0
792	-182.476201113081	605.562357767485	78	49	0
793	-177.637614977837	592.424087182619	68	44	0
794	-173.321896226145	579.301547000185	66	41	0
795	-169.006148728542	566.179011677392	70	40	1
796	-164.167470070359	553.040757895447	64	41	0
797	-159.851663510315	539.918232832104	70	45	0
798	-155.535828204651	526.795712628402	60	50	0
799	-151.247841704753	512.745981714688	67	52	0
800	-146.959824369987	498.696255662479	63	38	0
801	-142.643900741532	485.573750033043	63	43	0
802	-138.327948367805	472.451249262318	58	40	0
803	-133.489053611993	459.313033881597	61	43	0
804	-128.622254858725	447.10204007756	67	49	0
805	-124.278343081824	434.906770544127	60	37	0
806	-119.962274671765	421.784290294163	67	39	0
807	-115.646177516785	408.66181490384	71	45	0
808	-111.330051616591	395.539344373159	74	48	1
809	-107.013896971592	382.416878702119	76	40	0
810	-102.697713581845	369.294417889789	66	50	0
811	-98.3815014472348	356.171961938031	63	37	0
812	-94.0652605679352	343.049510844983	69	49	1
813	-89.2260618174332	329.911350680515	57	46	0
814	-84.386831179203	316.773196521215	72	49	0
815	-79.5475686532445	303.635048367083	71	46	0
816	-74.708274239616	290.496906217188	56	43	1
817	-69.8689479384921	277.35877007246	59	41	0
818	-64.5066527619492	264.204929087311	66	39	0
819	-58.6213839908014	251.035385257564	66	41	2
820	-53.2311630916083	238.808775100857	45	57	1
821	-47.3179682038608	226.566463511437	67	47	0
822	-40.9096461624722	213.381237062626	65	56	0
823	-34.996377584117	201.138943571597	53	37	1
824	-28.5601275919471	188.880952370353	65	43	0
825	-21.6008917955915	176.607265842147	62	43	1
826	-14.6137695544166	165.260806842707	75	56	1
827	-7.65445279580308	152.987144057639	62	55	0
828	-0.695094757014886	140.713493136689	59	42	0
829	6.29214493464679	129.367069777101	65	42	0
830	13.2515839352272	117.09344260022	66	55	1
831	20.2110642156913	104.819827285595	71	51	0
832	27.1984213568503	93.4734395686537	68	53	1
833	34.1579825987574	81.1998479980975	78	50	1
834	41.1175851200824	68.9262682935223	69	34	4
835	48.1050597101566	57.5799162182957	48	45	2
836	55.0647431922844	45.3063602559268	77	54	2
837	62.0244679536554	33.0328161586076	81	71	1
838	69.0120599917136	21.6864997278899	58	49	2
839	76.4948331118794	9.39728591311723	58	50	2
840	83.9776504408801	-2.89191425871104	79	66	0
841	90.9653626321815	-14.2381933284923	67	43	1
842	97.9531129088718	-25.5844605090097	58	46	1
843	104.91308347875	-37.8579316604882	74	55	1
844	111.873095327464	-50.1313909450546	75	37	0
845	118.833148454549	-62.40483836364	77	45	0
846	125.793242860294	-74.6782739143819	80	52	0
847	132.781189943897	-86.0244816988707	50	60	0
848	139.741365308058	-98.2978935046121	57	42	0
849	146.701581950474	-110.571293446235	51	45	0
850	153.689646478975	-121.917465585284	57	60	0
851	160.677749092225	-133.263625832275	58	40	2
852	167.638086372346	-145.536990151741	75	41	1
853	174.598464930546	-157.8103426015	67	46	0
854	181.586684987589	-169.156467205845	68	40	0
855	188.574943128973	-180.502579918131	68	66	2
856	194.545053805632	-190.890107069165	64	51	2
857	199.497005473822	-200.319053040817	83	47	0
858	203.953781376826	-208.805099248886	65	32	0
859	208.410575660237	-217.291140557267	61	44	0
860	213.913379236532	-225.808530115522	75	39	0
861	219.911410283996	-235.268804171123	57	44	0
862	225.881678461446	-245.656285533682	56	63	0
863	232.374975637358	-256.059432445094	62	44	0
864	238.840518123063	-267.389785175212	70	48	1
865	245.306095987558	-278.720127671026	78	53	0
866	252.266928328725	-290.993347844109	62	45	0
867	259.22780194669	-303.266556149349	58	50	2
868	266.739503718214	-314.628206507303	63	46	0
869	274.251246279862	-325.989843194373	75	38	0
870	281.212243460061	-338.263014159165	56	55	1
871	288.173281916766	-350.536173255183	63	49	0
872	295.162135866645	-361.882104317658	56	56	0
873	302.123255277693	-374.155239665881	69	40	0
874	309.084415964782	-386.428363147192	72	40	0
875	316.073387353797	-397.774258560501	73	47	0
876	323.034628994646	-410.04735829588	65	49	0
877	329.995911911479	-422.320446157828	70	52	0
878	336.985000738525	-433.666305923834	77	37	1
879	343.94636460871	-445.939370041713	58	44	0
880	350.907769754413	-458.212422288954	60	55	0
881	357.89697601879	-469.558246403001	64	57	0
882	364.85846211738	-481.831274903379	61	34	0
883	371.324718793039	-493.161418149248	49	46	0
884	376.772708952776	-503.533022072166	54	51	0
885	381.697696744697	-513.888962863944	66	46	0
886	386.127431782952	-523.302026048303	69	35	0
887	389.015843680012	-531.740903508849	52	40	0
888	390.91370628163	-538.294036917388	63	38	0
889	392.316293570097	-543.904298574664	67	43	0
890	393.746636449709	-548.587343385443	47	46	0
891	396.278553626733	-551.447263236158	60	44	0
892	399.884293626936	-553.411272557452	86	46	0
893	403.54553547292	-553.520846178755	76	45	1
894	406.243954590522	-550.817462136969	61	47	1
895	407.401017305965	-547.139902280644	61	43	1
896	406.465944953263	-543.399731348269	69	38	0
897	404.512557936192	-538.701037819497	54	52	0
898	401.513111054432	-533.971036594361	62	39	0
899	397.990639331343	-529.225379350595	69	43	0
900	394.00064776896	-522.609632131644	59	53	0
901	389.515391521389	-515.051009830087	63	59	0
902	385.057905308378	-506.565166302025	65	49	0
903	379.582136595331	-497.120789426379	62	42	1
904	373.583366142295	-487.660748385824	68	52	0
905	367.612380588194	-477.273482310586	63	53	0
906	361.146159949072	-465.943332864903	73	33	0
907	354.679974687519	-454.613173181191	62	44	0
908	348.213824803533	-443.283003264107	59	46	1
909	340.701670227572	-431.9215014074	69	53	0
910	333.217322009383	-419.632769642398	60	54	0
911	326.256035100203	-407.35968695581	60	40	0
912	319.294789466716	-395.086592401378	65	41	0
913	311.810570934613	-382.797821537592	63	46	0
914	304.326396608143	-370.509037028067	60	45	1
915	297.365277731617	-358.235905151814	63	49	0
916	290.376424751419	-346.88997757528	67	45	0
917	283.41538682906	-334.616821951233	62	57	0
918	276.454390183266	-322.343654463068	56	39	0
919	269.49343481398	-310.070475103334	50	32	0
920	262.009516687831	-297.781613306142	80	56	0
921	254.525642768363	-285.492737860419	59	45	0
922	247.564814157726	-273.219521183521	55	58	0
923	240.576240037684	-261.873508725315	48	37	0
924	233.615492382785	-249.600268300623	79	46	0
925	226.654786004801	-237.327016009949	55	52	1
926	219.666329326225	-225.980967902578	59	35	1
927	212.705703904794	-213.707691866904	75	55	2
928	205.745119760453	-201.434403962456	62	49	0
929	198.756780524098	-190.088320209645	60	53	0
930	191.796277336718	-177.815008559264	61	56	0
931	184.835815426777	-165.541685042903	69	52	0
932	177.324606729439	-154.179884645157	75	42	1
933	169.841241802613	-141.890854607336	78	51	0
934	162.880905056954	-129.617493763566	72	41	1
935	155.892803413561	-118.271336999722	79	47	0
936	148.932547625562	-105.99795241002	60	41	0
937	141.9723331157	-93.7245559543371	60	39	0
938	134.984348917147	-82.3783635469154	71	39	0
939	128.024215365585	-70.1049433471635	63	44	0
940	121.064123092568	-57.8315112795681	66	40	0
941	114.076256339438	-46.4852832267061	71	64	1
942	107.116245025478	-34.2118274159729	60	50	1
943	100.156274990062	-21.9383597383276	63	49	1
944	93.1685256831115	-10.5920960428193	62	61	1
945	86.2086366072763	1.6813953788951	83	42	1
946	79.2487888103351	13.9548986665905	76	58	1
947	72.2611569504952	25.3011980047449	86	52	1
948	65.3013901135419	37.574725035578	79	62	0
949	58.3416645558318	49.8482639314607	64	69	1
950	51.354150143743	61.1945989150554	72	46	1
951	44.3945055466611	73.4681615540758	75	39	1
952	37.4349022291135	85.7417360590771	68	58	0
953	30.4475052655907	97.0881066843867	69	43	3
954	23.4879829090787	109.361704930663	60	54	0
955	16.5285018323921	121.635315043852	70	43	0
956	9.54122231836664	132.981721310876	53	45	0
957	2.58182220312301	145.25535516534	62	44	0
958	-4.37753663182957	157.529000886716	56	46	0
959	-10.8139059327077	169.786954241805	62	44	0
960	-17.2502368811984	182.04491781164	63	39	2
961	-24.2373222868773	193.391381752677	64	50	0
962	-30.6735765540507	205.64936655201	67	41	0
963	-36.5868499572971	217.891654151492	51	45	0
964	-43.0230289830361	230.149658584036	53	42	0
965	-48.9083768648561	243.319179917686	64	38	0
966	-54.2986031384207	255.545784696937	73	49	0
967	-60.2117334603681	267.788107037544	62	42	0
968	-66.0969711330254	280.957653674297	58	35	0
969	-71.4592372233747	294.111497249454	78	34	0
970	-76.2985364503111	307.249635765329	63	32	0
971	-81.1656645879266	319.460564683191	66	54	1
972	-86.0327631445834	331.671499612741	68	49	0
973	-90.3490416797576	344.793942057528	56	47	1
974	-94.6652914700098	357.916389360093	59	40	0
975	-98.9815125157475	371.03884152323	54	53	1
976	-103.297704816796	384.161298546009	78	31	0
977	-108.136789427139	397.29947668314	62	49	1
978	-112.452922667435	410.421943966299	68	48	0
979	-116.769027162693	423.544416107237	62	53	1
980	-121.085102912853	436.666893107817	70	65	0
981	-125.401149918151	449.789374968037	61	51	0
982	-129.717168178351	462.911861686967	64	49	0
983	-134.033157693339	476.034353265539	62	55	0
984	-138.872028518177	489.172569810413	61	41	0
985	-143.187958971655	502.295071646571	75	46	0
986	-147.503860679397	515.417578345165	67	54	0
987	-151.819733641809	528.540089900605	82	47	0
988	-156.135577858775	541.662606315687	75	64	0
989	-160.451393330237	554.785127589479	76	37	0
990	-164.767180055962	567.907653722912	59	55	0
991	-169.082938035834	581.030184715986	66	51	0
992	-173.398667270259	594.152720564976	64	50	0
993	-178.237263672927	607.290986313485	58	43	0
994	-182.552933844388	620.413532423787	65	39	0
995	-186.868575270055	633.536083391868	57	50	0
996	-191.184187949577	646.658639218658	64	37	0
997	-195.499771883129	659.781199906021	67	35	0
998	-199.815327070479	672.903765450232	70	52	2
999	-204.130853511626	686.026335853152	61	41	0
1000	-208.446351206512	699.148911115713	65	46	0
1001	-212.761820155196	712.271491236985	48	47	0
1002	-217.600142130279	725.409806186333	73	39	0
1003	-221.915552014951	738.532396566123	75	47	0
1004	-226.230933153129	751.654991803691	56	55	0
1005	-231.069162603293	764.793323556893	65	42	0
1006	-235.907360163343	777.931661312468	68	45	0
1007	-240.22265191935	791.054272209294	63	47	0
1008	-244.537914928456	804.176887961105	65	41	0
1009	-248.85314919072	817.299508573487	80	48	1
1010	-253.168354706257	830.422134043649	62	46	0
1011	-257.483531474834	843.544764371589	86	48	0
1012	-261.798679496394	856.667399557307	66	46	1
1013	-266.636663257959	869.805775713176	62	45	0
1014	-270.951752214052	882.928421157412	65	44	0
1015	-275.266812423128	896.051071459427	59	49	0
1016	-279.581843884895	909.173726620153	75	41	1
1017	-283.896846599237	922.296386639588	68	37	0
1018	-288.211820566212	935.41905151587	55	41	0
1019	-292.031822376593	947.598766343668	68	45	0
1020	-295.907625591732	957.924053916708	49	41	0
1021	-299.288469447754	967.30638952367	69	67	0
1022	-301.651507935836	975.730031340383	56	39	0
1023	-302.968834538013	984.122193117626	67	39	1
1024	-303.352113119909	988.774011604488	68	34	0
1025	-303.296284214419	990.628442712128	49	33	0
1026	-302.661776800582	994.321564224549	68	53	0
1027	-301.53233525058	997.071729678661	65	52	1
1028	-300.953657949809	998.910420297645	66	33	0
1029	-300.897829875466	1000.76485144347	68	43	0
1030	-301.36485035799	1002.63502310775	74	36	0
1031	-302.877567066753	1004.53667616285	63	52	0
1032	-305.463893704349	1005.54259615485	61	46	0
1033	-308.628898760653	1004.70982798375	65	55	0
1034	-311.821821506775	1002.94984656014	73	46	0
1035	-314.024883005419	999.303952153772	71	52	1
1036	-314.192383897956	993.740659011528	61	45	0
1037	-312.791333700065	988.130139944144	64	69	0
1038	-310.372493244708	981.56092259381	64	50	0
1039	-307.458708100079	974.048749959096	60	40	0
1040	-304.049973494548	965.593623127788	54	39	0
1041	-300.174197433633	955.268327838741	68	48	0
1042	-296.35422639281	943.088605331257	61	44	1
1043	-292.534231606754	930.908886662684	61	54	0
1044	-288.714213075174	918.729171832092	73	34	0
1045	-282.008191724133	898.110091763549	71	42	0
1046	-274.779236513074	877.475286278874	69	37	0
1047	-272.360265815805	870.906092627905	74	36	0
1048	-269.94128714595	864.336900480092	64	57	3
1049	-265.65407772141	850.287041109055	67	48	0
1050	-261.366837460257	836.237186593935	69	45	0
1051	-257.051663343445	823.114552471787	61	45	0
1052	-250.317412046017	803.422743355855	64	57	0
1053	-245.479291260825	790.284388152882	68	55	0
1054	-243.583093710942	783.730945997871	57	41	1
1055	-239.267803035735	770.608331849799	78	52	1
1056	-232.533373757964	750.916553809308	72	38	1
1057	-228.218010430573	737.793952077627	58	35	0
1058	-225.798877443653	731.224787526764	66	65	0
1059	-220.988481890527	717.159247381613	62	34	0
1060	-214.281763370847	696.540285710245	77	51	0
1061	-209.966279828688	683.41770449467	62	46	0
1062	-207.54708347976	676.848551344126	70	52	1
1063	-202.708666864433	663.710249546915	63	35	0
1064	-198.393109100172	650.587681288831	54	57	1
1065	-194.077522589592	637.465117889456	54	47	0
1066	-189.239013450278	624.326832895167	68	38	0
1067	-184.923367876618	611.204279755242	56	50	0
1068	-180.607693556929	598.081731472164	63	46	0
1069	-175.769091894617	584.94346328266	61	48	0
1070	-171.453358512139	571.820925259963	66	35	0
1071	-167.137596384098	558.698392095044	68	47	0
1072	-162.849685834139	544.648648228496	75	46	0
1073	-158.561744449195	530.598909219727	64	50	0
1074	-153.722987320856	517.460668628104	70	46	0
1075	-149.407106552739	504.338155440055	65	51	0
1076	-143.194686805538	484.662255084142	79	53	0
1077	-138.878734959872	471.539753772318	84	47	0
1078	-134.039840621292	458.401537784375	65	49	0
1079	-129.20091439446	445.263327800669	62	42	0
1080	-124.857001996366	433.068057718687	80	40	0
1081	-120.51306293672	420.872792501003	71	54	0
1082	-118.093558703666	414.30369516369	63	44	0
1083	-113.254526321718	401.16550499294	70	47	0
1084	-106.518840913428	381.473947027698	68	42	0
1085	-102.202654909284	368.351486755535	67	45	1
1086	-97.9143048551632	354.301815761253	57	64	0
1087	-93.6259239673382	340.252149627544	71	53	1
1088	-91.2063260597643	333.683069094084	51	38	0
1089	-86.8900365772424	320.560626097955	77	44	0
1090	-79.6311495498521	300.853401604109	62	46	2
1091	-71.8213973582606	282.057694455609	63	46	0
1092	-69.373870403273	276.415843025781	69	52	0
1093	-64.0115723871859	263.262002702802	54	48	0
1094	-55.7065899468726	243.52340098843	74	41	0
1095	-49.7934092470678	231.281085778959	58	45	0
1096	-46.8228793143644	225.623539239168	58	48	0
1097	-43.8801931207418	219.03877925314	57	46	0
1098	-37.9669415681856	206.796481415629	68	44	0
1099	-31.53070927714	194.538485500962	72	43	0
1100	-25.0944386337651	182.280499799177	68	49	0
1101	-15.1645636353642	164.349295860156	68	37	0
1102	-8.2052467429894	152.075632206164	69	46	0
1103	-1.24588857055642	139.801980418153	51	37	0
1104	5.7135108820512	127.528340493329	53	52	0
1105	9.20714592910372	121.855132829398	63	54	0
1106	16.1666065024328	109.58151071053	60	42	1
1107	26.6197926057503	91.6347076408565	51	54	0
1108	37.5960289249779	73.6722330413759	81	55	0
1109	45.0786156820832	61.3829619279131	52	46	0
1110	48.5723600096535	55.7097877934575	73	61	2
1111	52.0661138587166	50.0366166308522	94	45	2
1112	59.053650121321	38.6902832267806	83	64	2
1113	69.5072000398068	20.7435896089301	68	56	0
1114	76.4670088242274	8.47007010132074	71	53	2
1115	79.9608404398314	2.79692270606756	76	56	1
1116	90.4145713211037	-15.1497174790129	71	55	1
1117	97.3745023441152	-27.4232013775036	76	48	1
1118	100.868392683216	-33.0963309518993	76	41	0
1119	107.85620192549	-44.4425811823457	71	60	0
1120	118.310172491358	-62.38915011473	75	42	1
1121	125.27026543254	-74.6625865241513	69	52	1
1122	128.764233537193	-80.3356923311949	47	51	0
1123	135.724387596943	-92.6091109355912	63	40	0
1124	142.684582934948	-104.882517672144	58	47	0
1125	153.138856697013	-122.828997561708	81	63	1
1126	163.593220938346	-140.77545073349	63	42	0
1127	167.087296966638	-146.448523868807	73	48	1
1128	170.58138251584	-152.12159403041	71	47	0
1129	181.035895957612	-170.068002662621	61	48	0
1130	191.490499877953	-188.014384577051	64	36	0
1131	194.984653670108	-193.687433943152	76	36	0
1132	198.451020644279	-200.287696344778	73	37	0
1133	208.905776159721	-218.234033734538	63	39	0
1134	215.8941916654	-229.580099795014	55	47	2
1135	222.854854505393	-241.853370011784	66	49	0
1136	229.815558622417	-254.126628360711	71	46	2
1137	236.804091570084	-265.472658772953	72	46	0
1138	247.286962398095	-282.49168210011	60	45	0
1139	250.781271715998	-288.164683928713	69	34	0
1140	254.770810672722	-294.780570395291	72	50	1
1141	261.73169800482	-307.053774454631	57	48	0
1142	268.197400370613	-318.384080732241	61	52	0
1143	275.158367193711	-330.657261902466	72	35	0
1144	285.613783009467	-348.603403331712	66	40	1
1145	292.60262700438	-359.949338668957	58	41	0
1146	299.563735897304	-372.222478284501	59	45	0
1147	306.524886066443	-384.495606033131	69	49	0
1148	313.513847500493	-395.841505721211	58	43	0
1149	320.502847017429	-407.187393518165	55	41	2
1150	327.987136375858	-419.476148135029	66	45	0
1151	338.966025009984	-437.437815805897	74	33	0
1152	345.927401129738	-449.710876535624	63	59	0
1153	349.394223777519	-456.311010574922	65	39	0
1154	355.832638193155	-468.568394501694	73	45	2
1155	362.271090956347	-480.82576821465	63	43	0
1156	365.765724028344	-486.498672015965	73	45	0
1157	372.727262320986	-498.771686986089	57	53	0
1158	381.642188032158	-515.743395459838	60	46	0
1159	388.520564468345	-530.798032234423	55	55	0
1160	391.408986970782	-539.236907891929	64	37	0
1161	392.867078691372	-542.992736756802	67	50	1
1162	395.371240652865	-546.779873505235	76	44	0
1163	399.416759539221	-551.541186293587	61	40	0
1164	402.527215927141	-552.562323415652	67	44	0
1165	405.197886145907	-550.786156340502	71	41	0
1166	406.299452164501	-548.96302944608	62	47	0
1167	406.905732212588	-546.197033194825	77	35	0
1168	406.521442571771	-541.545298638754	64	41	0
1169	404.017274547135	-537.758168376051	54	52	0
1170	400.990078849893	-533.955383131281	64	47	0
1171	397.990639331343	-529.225379350595	71	42	0
1172	394.495927077136	-523.552502787672	52	39	1
1173	392.4870592074	-520.708236129023	54	52	1
1174	388.001807717024	-513.149612189271	59	56	2
1175	381.040201523399	-500.876622791402	70	38	0
1176	375.564449353318	-491.432240572758	62	58	0
1177	372.565069337608	-486.702218226157	51	34	0
1178	369.593453365029	-481.044977403246	58	41	1
1179	360.15563059313	-464.057583382353	65	48	1
1180	349.671841717267	-447.038848013617	62	35	0
1181	345.654243306431	-441.350270008668	78	41	0
1182	342.187439768808	-434.750132622197	80	54	1
1183	331.236311831279	-415.861256877892	64	45	0
1184	323.752020518412	-403.572507833131	69	37	0
1185	320.257515131612	-397.89956802316	66	49	1
1186	309.27881318907	-379.937849811278	54	38	1
1187	298.327979554422	-361.048886065371	65	47	0
1188	294.861318909097	-354.448708431795	52	33	0
1189	291.366894231061	-348.775744005106	54	46	0
1190	280.911454866	-330.829616737552	75	47	0
1191	273.950471934397	-318.556445000693	69	50	0
1192	270.456105976366	-312.88346274849	73	47	0
1193	260.000847562857	-294.937282042578	68	44	1
1194	249.545679625182	-276.991074617021	71	47	0
1195	246.051381908357	-271.318071568385	62	50	0
1196	238.567602752417	-259.029167015105	40	49	0
1197	227.617410387378	-240.140013993718	69	37	1
1198	220.656737563491	-227.866751518101	70	53	0
1199	213.668313072238	-216.520693217404	76	41	0
1200	206.707721204904	-204.247406995855	68	40	0
1201	199.74717061501	-191.974108906463	64	32	0
1202	192.758863566327	-180.628014959395	62	48	0
1203	185.798393933219	-168.354693125002	71	50	1
1204	178.837965577783	-156.081359424628	62	48	1
1205	171.849775972485	-144.735229831189	57	44	0
1206	164.889428574534	-132.461872383952	60	46	0
1207	157.929122454429	-120.188503071666	70	32	0
1208	150.94105029339	-108.842337832786	65	37	0
1209	143.980825131235	-96.5689447754994	74	39	0
1210	137.020641247567	-84.2955398494378	71	37	0
1211	130.060498641978	-72.0221230583265	76	51	2
1212	123.10039731476	-59.7486943993717	53	54	2
1213	116.112521959119	-48.4024697616696	65	60	1
1214	109.124684688752	-37.0562332347035	70	36	1
1215	101.641732534685	-24.7670786380768	78	45	0
1216	94.1588245893945	-12.4779103975743	60	49	0
1217	87.1711074712221	-1.13163650687784	78	42	1
1218	80.2112519507646	11.1418650969863	61	36	1
1219	73.2514377095504	23.4153785696253	76	50	1
1220	66.2638380384305	34.7616881001741	62	60	0
1221	59.3041047573788	47.0352253140882	71	61	1
1222	52.344412755454	59.3087743939832	82	70	0
1223	45.3569305326673	70.6551195699722	72	55	0
1224	38.3973194913124	82.9286923930049	82	43	1
1225	31.4377497297246	95.2022770810872	64	43	1
1226	24.450384955795	106.54865789786	72	50	2
1227	18.0138504928327	118.80656565167	68	42	0
1228	11.5773543816758	131.064483616501	67	52	0
1229	4.61794521205593	143.338114064187	73	55	1
1230	-2.34142267762218	155.611756376922	82	46	0
1231	-9.32859334419481	166.95819486957	61	47	0
1232	-16.2878802714986	179.231860924512	59	49	1
1233	-23.2471259188023	191.505538843572	71	39	1
1234	-29.7112348238006	202.836306418292	70	50	0
1235	-36.1474581255461	215.094299868681	57	44	0
1236	-42.5557913640514	228.279519165866	67	42	0
1237	-48.4689966642181	240.521824154072	61	45	0
1238	-54.3821665380965	252.764137828723	55	52	0
1239	-60.2674451464554	265.933675805107	71	54	0
1240	-65.6576074801851	278.160295836627	63	45	1
1241	-70.5248034603428	290.371211539954	69	52	0
1242	-75.3641104506096	303.509348857217	77	50	2
1243	-80.2033855531481	316.647492177784	61	62	1
1244	-85.042628768133	329.785641504452	61	53	0
1245	-89.3589125317521	342.908082867973	70	46	0
1246	-93.6751675508567	356.030529092066	69	46	1
1247	-98.5143182466272	369.168695223518	63	44	0
1248	-102.83051420527	382.291151706129	58	42	0
1249	-107.146681418759	395.413613048382	76	51	0
1250	-111.462819887616	408.536079250276	55	47	1
1251	-115.778929611552	421.658550311811	53	51	0
1252	-120.617927155516	434.796744051389	63	53	0
1253	-124.933977818349	447.919225370511	57	44	0
1254	-129.24999973597	461.041711550206	71	54	0
1255	-133.565992908436	474.164202590473	65	48	2
1256	-137.881957335689	487.286698487587	74	65	2
1257	-142.197893017728	500.409199244343	84	41	0
1258	-146.513799954322	513.531704861671	59	43	0
1259	-150.82967814547	526.654215337709	48	42	0
1260	-155.145527590998	539.776730671525	78	43	1
1261	-159.984250715235	552.914973617531	46	42	0
1262	-164.300041098497	566.037499210797	63	50	0
1263	-168.615802736313	579.160029661842	61	52	0
1264	-172.931535628275	592.28256497439	52	42	0
1265	-177.247239774384	605.405105145648	66	44	1
1266	-181.56291517464	618.527650173753	59	46	0
1267	-185.878561829042	631.650200060569	73	33	0
1268	-190.194179737417	644.772754808888	71	39	1
1269	-194.509768899705	657.895314413123	61	45	0
1270	-199.348217598686	671.033606562763	71	41	0
1271	-203.663747697428	684.156176428311	68	47	0
1272	-208.007140425849	696.351535580121	67	43	0
1273	-212.350506491726	708.546899596229	68	55	0
1274	-216.665952438314	721.669484036043	64	64	1
1275	-221.504250287428	734.80780379381	77	57	0
1276	-225.81963716977	747.930398493074	66	44	0
1277	-230.134995305852	761.052998051047	50	23	0
1278	-234.450324695208	774.175602467731	72	46	0
1279	-238.765625337837	787.298211742193	65	54	1
1280	-243.603770026064	800.436559101567	59	53	0
1281	-247.919011604099	813.559178633615	54	40	1
1282	-252.234224435058	826.681803024374	63	49	0
1283	-256.549408519233	839.804432274774	70	36	0
1284	-260.864563856507	852.927066381089	82	38	0
1285	-265.702555381809	866.065441340208	60	47	1
1286	-270.017651653616	879.188085705973	74	33	0
1287	-274.332719178346	892.310734929517	66	43	0
1288	-279.17061817646	905.449126689695	60	48	0
1289	-283.485626635375	918.571786169894	62	56	1
1290	-287.80060634698	931.694450508803	72	42	0
1291	-292.115557311219	944.817119704559	65	30	0
1292	-295.935538162827	956.996838372201	60	52	1
1293	-299.288469447754	967.30638952367	76	46	0
1294	-301.651507935836	975.730031340383	64	43	0
1295	-303.024663181161	982.267762023024	45	46	1
1296	-303.380027568492	987.84679605253	66	44	1
1297	-303.240455297753	992.482873825356	72	47	1
1298	-303.128797430836	996.191736062989	86	44	0
1299	-303.539988418052	999.916339088231	66	45	0
1300	-305.547638866294	1002.76094946824	61	49	0
1301	-308.656814484159	1003.78261243273	76	45	0
1302	-311.821821506775	1002.94984656014	64	45	0
1303	-313.996966180159	1000.23116768245	72	36	0
1304	-314.631482788012	996.538047676906	67	43	0
1305	-313.725367623731	991.870485928841	56	49	1
1306	-311.801465494034	986.244225241244	50	43	0
1307	-309.382622311707	979.675008488819	63	55	2
1308	-305.945981743978	972.147095503286	49	32	0
1309	-302.565156530472	962.764754411764	62	51	0
1310	-299.212228593242	952.455200732686	74	39	0
1311	-295.336427250528	942.129910245538	63	40	0
1312	-291.488517244055	930.877408067696	70	35	0
1313	-287.145637153939	918.681955473498	58	40	0
1314	-282.830639693362	905.559292205609	65	38	0
1315	-278.515613485419	892.4366337955	71	36	0
1316	-273.677695174352	879.298243207857	66	44	1
1317	-269.362609900883	866.175595053472	50	42	1
1318	-265.075400885602	852.12573622074	52	53	0
1319	-260.265292740194	838.060146891512	62	44	0
1320	-255.42724770162	824.921779101714	75	40	0
1321	-251.112042210996	811.799151462503	57	53	0
1322	-246.796807973529	798.67652868107	75	40	0
1323	-241.986569857458	784.610962146893	69	40	0
1324	-237.699173914443	770.56113407854	71	55	0
1325	-233.383849778911	757.438526413403	69	41	0
1326	-228.54561737855	744.300192221999	64	47	0
1327	-224.230234178598	731.17759481445	53	51	0
1328	-219.914822232444	718.055002264678	76	37	0
1329	-215.076497307105	704.916684877127	68	48	1
1330	-210.761026296881	691.794102585874	66	38	0
1331	-206.445526540221	678.671525155194	62	47	0
1332	-201.607109090313	665.533224568702	72	49	1
1333	-197.291550270107	652.410657394677	50	27	0
1334	-193.003850336012	638.360879520886	59	57	1
1335	-188.716119566467	624.311106505804	61	47	0
1336	-184.400472421839	611.188553906046	70	45	0
1337	-179.561899504217	598.050280919299	77	54	0
1338	-175.246193296567	584.927738578059	65	52	1
1339	-170.930458342948	571.805201097392	80	57	0
1340	-166.091792902385	558.666944913566	67	40	2
1341	-161.775998886325	545.544417690486	74	39	0
1342	-157.46017612482	532.421895327978	58	40	0
1343	-153.144324617693	519.299377821386	84	41	0
1344	-148.828444365063	506.176865175366	63	36	1
1345	-143.989625768969	493.038636597805	51	44	1
1346	-139.673686454422	479.916134211235	63	40	0
1347	-135.357718394662	466.793636682443	74	36	0
1348	-130.518807277258	453.655424910598	68	48	0
1349	-126.202780156163	440.532937643118	75	49	2
1350	-121.88672428974	427.410455232486	65	47	0
1351	-117.04772065155	414.272260264494	62	55	0
1352	-112.731605724082	401.149788116105	63	51	0
1353	-108.415462051635	388.027320823632	75	64	0
1354	-103.576365893357	374.889142664149	59	46	0
1355	-98.7372378473519	361.750970506109	72	37	0
1356	-94.4210047983215	348.628518875688	64	51	0
1357	-90.1047430047765	335.506072106771	72	47	0
1358	-85.265522439382	322.367916752584	55	47	0
1359	-80.9492015856085	309.245480243117	59	47	0
1360	-76.1099188169464	296.1073362967	69	44	0
1361	-70.7198111822363	283.880702324212	60	52	0
1362	-65.8526071383385	271.669786595739	66	43	0
1363	-60.4902917791624	258.515950919129	63	50	0
1364	-55.1279413872981	245.36212251801	62	55	1
1365	-49.765555963153	232.208301392384	68	40	0
1366	-43.8523412119248	219.965994874947	66	51	0
1367	-37.4161472965498	207.707989551127	55	52	0
1368	-30.9799150286708	195.44999444019	83	46	0
1369	-21.0500976915937	177.518776020035	59	45	0
1370	-14.0908207487082	165.245102226734	70	45	0
1371	-10.6250889243092	158.644661942497	60	43	1
1372	-3.66574926179601	146.371005942114	65	46	2
1373	6.78725776140345	128.424152036197	78	37	0
1374	13.7466998249292	116.150525704026	72	44	0
1375	17.2403552678879	110.477324845269	60	47	0
1376	24.2276947190403	99.1309320423752	79	44	0
1377	31.1872375844978	86.8573353923857	71	45	2
1378	38.1468217297224	74.5837506065145	49	45	0
1379	45.1342786299065	63.2373934462667	69	51	0
1380	52.0939437358174	50.9638324026018	67	55	2
1381	59.053650121321	38.6902832267806	88	59	2
1382	66.0412244694307	27.3439617082477	63	53	2
1383	73.0010118150967	15.0704362746328	79	69	3
1384	79.9608404398314	2.79692270606756	61	49	0
1385	87.4715017757844	-8.5650552790612	60	41	1
1386	94.9543838305981	-20.8542354367673	59	51	1
1387	101.91433762305	-33.1277116797864	60	47	2
1388	111.845279136382	-51.0586068145931	77	38	0
1389	118.282357786782	-63.3163659935817	68	47	0
1390	121.776306849264	-68.9894777452573	79	48	1
1391	128.764233537193	-80.3356923311949	76	52	0
1392	135.724387596943	-92.6091109355912	56	53	0
1393	142.684582934948	-104.882517672144	74	54	0
1394	150.195609454182	-116.244381001219	64	37	0
1395	157.706676764879	-127.60623065941	74	45	0
1396	168.161072253191	-145.552672328427	69	35	0
1397	175.121452275896	-157.826023921371	69	53	0
1398	182.08187357639	-170.099363648333	76	44	1
1399	189.042336154438	-182.372691507451	56	49	0
1400	192.53648177837	-188.045742988586	72	41	0
1401	199.52480158949	-199.391837030649	71	40	0
1402	206.485364964057	-211.665135204792	63	36	0
1403	213.445969615947	-223.938421513885	73	59	0
1404	220.434406869579	-235.284479910508	61	54	0
1405	227.422882206913	-246.63052641321	70	62	0
1406	234.383607494063	-258.903777098283	79	42	0
1407	241.344374058477	-271.177015914582	61	48	0
1408	248.332966837217	-282.523026773706	68	56	1
1409	255.293814357079	-294.79624184221	63	58	0
1410	265.749053503154	-312.742434136569	75	49	0
1411	272.73778276419	-324.088403402828	78	40	0
1412	279.698772354983	-336.361576918513	57	46	0
1413	286.659803222399	-348.634738566354	83	39	0
1414	290.154221812554	-354.307706860825	68	47	0
1415	296.592301547353	-366.565184404142	82	47	0
1416	303.030419630522	-378.822651728988	64	54	0
1417	310.0193620231	-390.168557362631	61	43	0
1418	317.531358915498	-401.530114889145	79	43	0
1419	325.015629224188	-413.818874956109	56	52	1
1420	331.976924390707	-426.091959432699	60	51	0
1421	338.966025009984	-437.437815805897	58	53	0
1422	345.927401129738	-449.710876535624	61	46	0
1423	356.355662609567	-468.584053505212	57	37	0
1424	363.317142716958	-480.85708456859	58	29	0
1425	366.288750584645	-486.514329793863	76	39	1
1426	372.25974735315	-496.901597432792	76	43	0
1427	378.230774055119	-507.288856350817	65	41	0
1428	383.155770143494	-517.644795335829	57	43	0
1429	387.090234380972	-526.114985441789	51	40	1
1430	390.034155189409	-532.699429566972	64	54	0
1431	391.436739024939	-538.309691584669	63	51	0
1432	393.306857222924	-545.790040100925	75	41	1
1433	394.737201921176	-550.473084552214	71	42	0
1434	396.278553626733	-551.447263236158	90	35	0
1435	400.462828184944	-551.572493475862	74	41	0
1436	403.105749268725	-550.723543996923	69	42	0
1437	404.17956693715	-549.827633957379	79	36	1
1438	405.336631217389	-546.150074623525	61	51	0
1439	404.429310148815	-541.482686870731	65	43	0
1440	400.467046646227	-533.93972960487	73	35	0
1441	397.495358549117	-528.282509117387	60	29	0
1442	394.991206612205	-524.495373383164	78	39	0
1443	390.505946508958	-516.936752172187	58	41	0
1444	383.021297891391	-504.64811134804	63	47	0
1445	374.546151190705	-490.473710901104	65	54	0
1446	368.575159050175	-480.086446269415	49	41	0
1447	365.575795127254	-475.356418825686	66	44	0
1448	359.109582862817	-464.026266210712	65	50	0
1449	352.64340597589	-452.696103363298	64	42	1
1450	349.148819880967	-447.023188171908	66	46	0
1451	341.664419397654	-434.734471858479	71	41	0
1452	330.713293713576	-415.845594764687	66	46	0
1453	323.752020518412	-403.572507833131	72	59	0
1454	320.257515131612	-397.89956802316	79	49	0
1455	313.296303051291	-385.626463283785	70	44	0
1456	302.868448588299	-366.753175826743	62	52	1
1457	295.907340497128	-354.48004142195	60	53	0
1458	291.88990434818	-348.791410961188	78	41	0
1459	284.405850183975	-336.502590075135	62	32	0
1460	273.97825107933	-317.629228862002	79	45	0
1461	267.017311022268	-305.356045267545	73	47	0
1462	263.522965701297	-299.683057082817	56	40	0
1463	256.562086760183	-287.409855682403	71	46	0
1464	245.583952321089	-269.447966784239	58	55	1
1465	234.605912641273	-251.486048527062	73	45	0
1466	231.139445707318	-244.885816676542	61	61	0
1467	227.645200138562	-239.212797930464	55	52	0
1468	220.656737563491	-227.866751518101	73	50	1
1469	210.20190885046	-209.920443572104	63	62	0
1470	203.241338420718	-197.647151421756	76	46	0
1471	199.74717061501	-191.974108906463	56	47	0
1472	189.29252285714	-174.027747523971	81	36	0
1473	178.837965577783	-156.081359424628	61	51	0
1474	171.877578500076	-143.808013854548	57	44	0
1475	168.411302104709	-137.207728636451	72	32	0
1476	164.917232700216	-131.53465642035	65	43	1
1477	154.462888134876	-113.588205990382	82	48	0
1478	147.50264473079	-101.314818882383	71	40	0
1479	140.542442604958	-89.0414199065417	69	42	1
1480	133.582281757437	-76.7680090656504	72	50	0
1481	126.594349274586	-65.4218022618443	80	42	0
1482	119.606454876368	-54.0755835669115	74	60	0
1483	116.112521959119	-48.4024697616696	61	40	1
1484	105.135625892493	-30.4402047572657	64	42	1
1485	97.6526974304579	-18.151042885147	70	51	1
1486	94.1588245893945	-12.4779103975743	92	52	0
1487	83.705085908703	5.46872072666883	64	52	1
1488	73.2514377095504	23.4153785696253	58	54	2
1489	66.291664747172	35.6889039035887	73	58	3
1490	62.8257075007423	42.2892789226025	84	58	0
1491	55.8659972563619	54.5628220541403	78	49	2
1492	45.4125935361953	72.5095511125401	69	71	0
1493	41.9188683024258	78.1827281471342	56	52	0
1494	38.4251525899163	83.8559081507847	74	48	0
1495	27.9718980764737	101.802681746893	62	54	0
1496	17.5187340457342	119.749482054263	70	59	0
1497	10.5314486348652	131.09588662535	80	32	0
1498	7.03782021184452	136.769093369134	65	43	0
1499	0.0784338122466579	149.042731469497	64	40	0
1500	-6.8809113073512	161.316381435841	74	50	0
1501	-13.3172673439258	173.574338728562	78	43	0
1502	-23.2471259188023	191.505538843572	58	43	0
1503	-29.6833860862534	203.763522071764	54	43	0
1504	-32.6261053401977	210.348271887749	77	32	0
1505	-39.0623079674551	222.606270032004	70	51	1
1506	-48.4411435755901	241.44903978426	83	54	0
1507	-53.803519482899	254.602859530598	57	46	0
1508	-56.2232256297139	261.171917217784	47	43	0
1509	-59.1937159788795	266.829470933415	70	43	0
1510	-67.5264882301562	285.640865103342	60	51	1
1511	-75.3083916240139	305.36378006544	72	55	0
1512	-80.1476644169888	318.501923382282	78	51	0
1513	-84.4639764098683	331.624359343201	64	56	0
1514	-88.7802596582333	344.746800164692	78	55	1
1515	-93.6194399323431	357.884960286319	57	42	0
1516	-98.45858831855	371.023126413114	76	63	0
1517	-100.878150553559	377.592211729847	67	50	0
1518	-102.77478219074	384.145582894795	69	43	0
1519	-108.987558967143	403.821418521926	69	58	1
1520	-115.723191337776	423.512981494889	66	52	0
1521	-120.562186572119	436.65117522981	60	45	1
1522	-124.878235148499	449.773656549864	67	46	0
1523	-129.194254979724	462.896142724901	57	43	0
1524	-133.510246065678	476.018633764237	75	46	0
1525	-137.826208406361	489.141129661351	62	46	0
1526	-140.245633432933	495.710239579901	63	38	0
1527	-144.561551870196	508.832743036561	56	51	0
1528	-151.296828299703	528.52436817158	60	46	1
1529	-155.612674087926	541.646884045564	58	44	0
1530	-159.928491130413	554.769404777326	59	48	1
1531	-164.244279427163	567.89193036966	64	42	0
1532	-166.140712874127	574.445333201438	65	63	0
1533	-170.456458837958	587.567865809426	78	45	0
1534	-177.191471843515	607.259536299855	71	47	0
1535	-182.030039501376	620.397806844674	59	49	0
1536	-186.896461546537	632.608867819421	38	45	0
1537	-191.762854009343	644.819934805855	56	57	0
1538	-196.60132830916	657.958223364316	80	50	0
1539	-201.962658997101	671.112245929427	62	47	0
1540	-206.801067945664	684.250547102652	59	48	1
1541	-211.116559871531	697.373125071637	59	47	1
1542	-215.432023050962	710.495707900263	56	38	0
1543	-219.224575491855	723.602565358393	46	45	0
1544	-224.913356143807	743.262858747505	67	41	2
1545	-230.574182365672	763.850376335904	67	42	2
1546	-234.338733701385	777.884464718401	55	43	0
1547	-236.234948177706	784.437902566046	68	48	0
1548	-240.550231059431	797.56051399745	68	41	1
1549	-244.865485194314	810.683130286634	72	39	0
1550	-247.284536869498	817.252307108603	77	50	0
1551	-252.122616302222	830.390665254556	74	45	0
1552	-258.856808811543	850.082478524186	57	48	0
1553	-263.171944816248	863.205115328543	73	50	1
1554	-265.590934282809	869.774303552695	69	44	2
1555	-272.324992716254	889.466140340082	64	47	0
1556	-279.058984111412	909.157988884486	65	41	0
1557	-281.477919341647	915.727187011391	71	43	1
1558	-285.820818609267	927.922633638605	75	47	0
1559	-290.163691213354	940.118085129187	62	38	0
1560	-293.48873993021	951.354846790433	54	35	0
1561	-296.813769449771	962.591611388139	67	57	0
1562	-298.242763818533	967.27490918152	62	39	1
1563	-301.044914559578	978.495937482454	68	55	1
1564	-302.418069526204	985.033667995594	64	54	0
1565	-302.250584182271	990.59696132876	80	39	1
1566	-302.027270233782	998.014685831964	57	50	0
1567	-302.438461869955	1001.73928874917	66	35	1
1568	-302.905481562833	1003.60946059041	67	44	0
1569	-305.463893704233	1005.54259615485	64	50	0
1570	-309.61876351753	1006.5957420487	67	45	0
1571	-312.839601986052	1003.90854582563	67	42	0
1572	-314.463981175679	1002.10134082753	68	44	1
1573	-314.519815057633	1000.24690977298	66	40	0
1574	-313.174601160397	992.781959471293	59	37	0
1575	-310.316661482968	983.415353636257	66	38	0
1576	-308.859770968324	979.659267051145	67	51	0
1577	-305.451044233865	971.204138965346	62	37	1
1578	-302.042303164606	962.749013823457	70	46	0
1579	-298.222345390008	950.56928939838	58	34	0
1580	-291.955551446008	932.747578396462	69	48	0
1581	-287.612674896605	920.552125261165	61	43	0
1582	-283.297681093798	907.429461456835	71	55	1
1583	-280.878743024892	900.860262410715	67	53	0
1584	-276.591613102239	886.81039062608	64	54	0
1585	-269.885474828188	866.191331550479	76	42	0
1586	-267.46648934047	859.622140904889	51	52	0
1587	-265.047495880164	853.052951758727	53	49	1
1588	-258.313336520514	833.361128380522	62	43	0
1589	-253.99814984668	820.238497501239	59	52	0
1590	-251.579110123159	813.669316756539	52	39	0
1591	-247.291780263942	799.619477894157	65	51	0
1592	-243.004419568693	785.56964388676	72	36	0
1593	-235.747158144193	765.862126850523	52	45	2
1594	-230.908943998686	752.723789663985	71	38	0
1595	-226.59357804415	739.601189558394	68	46	1
1596	-220.381916431419	719.925163662992	63	55	0
1597	-216.066479396366	706.802575432695	72	51	0
1598	-213.647307702166	700.233418389224	63	40	0
1599	-211.256020069413	692.737047293223	74	50	0
1600	-204.549209962599	672.118102421984	62	51	0
1601	-197.81444078841	652.426384864375	64	53	0
1602	-192.975962703815	639.288095078431	72	64	0
1603	-188.660346391494	626.165537620895	80	54	0
1604	-184.344701333437	613.042985022999	64	49	0
1605	-181.925420015526	606.473847784102	71	44	0
1606	-177.609731052828	593.351302743889	66	40	0
1607	-170.874693737249	573.659632222727	62	36	1
1608	-166.558932124521	560.537099601701	58	47	0
1609	-162.243141766172	547.414571838453	70	49	0
1610	-157.404418001708	534.276326461695	56	56	1
1611	-153.116446600761	520.226593389176	64	40	1
1612	-148.828444365063	506.176865175366	63	45	1
1613	-144.51253536687	493.054357388057	56	41	1
1614	-142.6160252798	486.500965599902	61	57	0
1615	-137.777161995182	473.362744820304	70	48	1
1616	-131.041721589747	453.671144015156	62	42	1
1617	-126.725696039444	440.548656204715	62	42	0
1618	-124.306214150507	433.979554968886	82	42	0
1619	-119.962274671998	421.784290294163	55	34	1
1620	-115.618308531935	409.589030481875	72	50	0
1621	-111.302183674998	396.466559952125	61	44	1
1622	-106.986030073254	383.344094281085	79	40	1
1623	-104.59434705606	375.84778976813	66	57	0
1624	-99.7830884723226	361.782400823198	68	56	0
1625	-93.019405455736	343.018081964925	57	45	1
1626	-88.6752701872028	330.8228523992	56	43	0
1627	-83.8360391317401	317.684698846191	67	56	0
1628	-76.5771327590919	297.977479777299	63	42	0
1629	-74.1574813576299	291.408409754746	71	50	2
1630	-69.3181546393316	278.270274218172	61	46	0
1631	-61.5361671091523	258.547371690162	66	47	0
1632	-55.6230259614531	246.305047815666	77	54	0
1633	-52.6525151130627	240.647496942431	72	38	0
1634	-46.767174116103	227.477970478125	66	51	0
1635	-37.3882968715625	208.63520518411	67	45	1
1636	-30.9520660903654	196.377210081555	70	47	1
1637	-24.5157969567226	184.119225191884	59	49	1
1638	-17.5565414530574	171.845545470715	65	44	0
1639	-11.1201941514155	159.587581803091	75	45	0
1640	-4.68380849761888	147.329628347419	69	47	0
1641	2.27556791750249	135.055982506834	82	38	0
1642	9.26282529946184	123.709564233199	66	49	0
1643	16.7452379042516	111.420241315849	64	49	0
1644	20.7340202326886	104.804126957431	75	54	1
1645	27.7213787268847	93.457740101032	59	58	0
1646	34.7087753070518	82.1113651320338	62	47	2
1647	41.6683776949067	69.8377862945199	73	53	0
1648	52.1217736157123	51.8910481762141	80	52	1
1649	55.6155353909126	46.2178799975663	69	54	0
1650	62.5752600185806	33.9443367701024	69	59	2
1651	73.0288369032787	15.9976520789787	70	60	1
1652	79.9886639298638	3.72413852252066	72	45	2
1653	86.9485322355176	-8.54936316702515	79	48	0
1654	93.9362621165928	-19.8956371527165	60	42	0
1655	97.4301413390785	-25.5687696868554	59	45	1
1656	104.91308347875	-37.8579316604882	57	45	0
1657	115.889999604318	-55.8201968148351	62	47	2
1658	122.877887722687	-67.1664215475321	63	44	0
1659	126.371846063761	-72.8395294556394	53	63	0
1660	133.331980016083	-85.1129522621632	61	46	0
1661	143.786162789096	-103.059456259012	54	46	0
1662	147.280179852794	-108.732546345331	65	57	0
1663	154.240436041728	-121.005933539942	65	38	0
1664	164.694799773162	-138.95238410309	58	38	0
1665	171.655158357811	-151.225741624832	79	60	0
1666	178.615558220306	-163.499087279662	66	63	0
1667	185.603798672324	-174.845205077901	68	49	0
1668	192.56427949213	-187.1185269868	70	46	0
1669	199.52480158949	-199.391837030649	72	63	0
1670	206.51315948437	-210.737919184379	65	48	0
1671	213.501555463299	-222.083989444189	64	42	1
1672	220.462198196619	-234.357263864949	60	52	2
1673	227.422882206913	-246.63052641321	74	44	0
1674	234.411395627772	-257.976561031304	66	42	0
1675	241.372160594037	-270.249799836427	61	35	0
1676	248.332966837217	-282.523026773706	55	54	0
1677	255.321597699367	-293.869025741704	62	44	0
1678	262.282484897994	-306.142228933051	73	55	0
1679	269.243413373246	-318.415420256555	66	37	1
1680	276.232161675871	-329.761383576319	53	44	0
1681	283.220948061557	-341.107335007749	53	43	2
1682	290.181997170148	-353.38049070444	62	43	0
1683	297.143087554723	-365.653634534217	70	56	0
1684	304.131991379778	-376.99955031462	63	44	0
1685	311.093162718695	-389.272670396604	71	45	0
1686	318.054375333537	-401.545778610744	76	52	0
1687	325.043396597262	-412.891658741981	66	46	0
1688	332.032455943641	-424.237526983954	62	43	0
1689	338.993789189844	-436.51059957128	58	50	0
1690	345.955163711507	-448.7836602889	57	40	0
1691	352.944340495393	-460.129492880777	45	29	1
1692	359.905795970291	-472.402529849671	52	34	1
1693	366.372024291195	-483.73268096149	83	46	0
1694	371.819989491079	-494.104291535914	62	36	0
1695	377.267982146877	-504.475894792937	53	57	0
1696	382.220726568368	-513.904618679546	65	28	0
1697	385.632154275721	-522.359154414386	73	45	0
1698	388.548317216919	-529.870815929025	55	45	1
1699	390.969210621435	-536.439604306594	66	46	0
1700	392.371797207161	-542.0498659648	71	46	0
1701	394.32517314289	-546.748565082438	71	54	0
1702	397.352372939524	-550.551354859024	78	41	0
1703	400.435078177718	-552.499709798023	69	50	0
1704	403.601034145744	-551.666413512081	62	36	0
1705	405.748669264896	-549.874592927285	76	51	0
1706	406.877983527374	-547.124249546789	63	41	0
1707	406.49369376112	-542.472514994442	83	44	0
1708	404.017274547135	-537.758168376051	80	42	0
1709	400.494796820567	-533.01251326222	51	53	1
1710	397.000077993842	-527.339638824575	70	47	0
1711	393.533120459819	-520.739545081742	58	40	0
1712	389.047867166402	-513.180922244675	70	34	0
1713	384.562630197033	-505.622294496745	69	45	0
1714	379.582136595331	-497.120789426379	53	36	0
1715	374.106392825139	-487.676405221224	68	37	0
1716	368.658431476506	-477.304797392339	57	50	0
1717	362.192208133754	-465.974649538286	60	45	0
1718	355.202997427667	-454.628832347691	69	51	0
1719	348.213824803533	-443.283003264107	54	38	0
1720	340.729434089444	-430.994285159744	74	41	0
1721	333.272853155038	-417.778337171301	72	59	0
1722	326.311569441867	-405.505254507065	73	43	0
1723	318.827311588451	-393.216496394016	67	50	0
1724	311.343097940786	-380.927724635229	66	45	2
1725	304.381940984167	-368.65460464824	60	43	0
1726	297.420825303649	-356.381472796202	63	49	0
1727	290.459750899463	-344.108329073526	62	48	0
1728	282.975709679362	-331.819505490363	66	49	0
1729	275.491712665767	-319.530668259598	60	35	0
1730	268.530765019241	-307.257487219758	69	39	1
1731	261.542076648795	-295.911510430276	45	42	1
1732	254.581209957541	-283.638305643573	65	52	1
1733	247.620384543086	-271.365088986233	65	29	0
1734	240.136600990663	-259.076187196188	66	52	0
1735	232.652861645212	-246.787271756679	63	44	0
1736	225.664372779196	-235.441233848222	78	49	0
1737	218.703713803377	-223.167967995629	65	33	1
1738	211.743096104939	-210.894690276124	65	55	1
1739	204.754724681086	-199.54861671757	77	49	0
1740	197.794187939202	-187.275315251201	62	46	1
1741	190.833692474989	-175.002001918852	71	57	0
1742	183.845438493881	-163.655892714858	65	44	0
1743	176.885023986863	-151.382555636577	76	55	0
1744	169.924650757399	-139.109206692316	47	29	0
1745	162.9365142202	-127.76306184195	70	54	2
1746	155.976221948513	-115.489689151756	64	49	0
1747	149.015970954963	-103.216304594651	68	41	0
1748	142.027951862081	-91.8701240997761	79	38	0
1749	135.067781826889	-79.5967157986015	61	44	0
1750	127.584676530445	-67.3076085066423	72	43	0
1751	120.073801050719	-55.9457034599036	72	54	2
1752	113.113756181323	-43.6722578322515	60	48	0
1753	106.153752590704	-31.3988003376871	61	49	1
1754	99.1659710950917	-20.0525468355045	63	49	1
1755	92.2060484637041	-7.77906559966505	63	46	1
1756	85.2461671113269	4.49442750588059	74	51	1
1757	78.2585030624759	15.8407166497782	71	58	2
1758	71.2987026698538	28.1142334975302	89	40	2
1759	64.3389435564168	40.3877622112632	77	62	0
1760	57.3513969553169	51.734087000601	69	66	1
1761	50.3917188023916	64.007639455609	71	64	2
1762	43.4320819286513	76.2812037784606	74	47	0
1763	36.4446527758846	87.627564208582	66	57	2
1764	29.4850968633546	99.90115227364	61	49	0
1765	22.5255822305335	112.174752203748	63	45	0
1766	15.538270526682	123.521148275584	68	49	0
1767	8.57883685536217	135.794771948829	56	47	0
1768	1.6194444639259	148.068407486193	62	45	1
1769	-5.36774978984613	159.414839200675	69	65	1
1770	-11.8041131902719	171.672794127837	68	48	0
1771	-18.2404382386012	183.930759268813	55	49	0
1772	-25.1996700364398	196.204440563917	57	41	0
1773	-31.6359169165371	208.462426925078	76	42	0
1774	-37.549183269497	220.70471596811	48	45	0
1775	-43.9575028459076	233.889937596396	79	45	0
1776	-50.3936346453265	246.147953792475	65	50	0
1777	-55.7838527436834	258.374560562894	59	48	0
1778	-61.1461822607089	271.52839023713	48	39	0
1779	-66.5363340904005	283.755011573434	62	53	0
1780	-71.4035202377127	295.965928466059	71	41	0
1781	-76.7657487624674	309.119779309258	68	46	0
1782	-81.6050122202141	322.25792442821	58	28	0
1783	-85.9491772856563	334.453146408312	72	42	1
1784	-89.8261143402196	344.778228029609	59	51	0
1785	-92.6850427237805	354.144669062458	56	57	1
1786	-95.5718216772075	362.583896659315	67	55	0
1787	-98.5143182466272	369.168695222586	60	35	0
1788	-100.933881636476	375.737780541182	61	75	0
1789	-103.353437054378	382.306867361069	63	49	0
1790	-105.800851192558	387.948740091175	70	49	1
1791	-107.753204162465	392.647682475857	76	58	0
1792	-109.705552583328	397.346625823528	78	33	0
1793	-111.107108005323	402.957069034688	57	60	0
1794	-111.985739594966	408.551795988344	61	37	0
1795	-113.387287436868	414.162240101956	58	53	0
1796	-115.283880495757	420.715617505834	72	51	0
1797	-117.152597666602	428.196211458184	64	39	0
1798	-120.039270230336	436.635457414202	82	54	0
1799	-123.420974823006	446.017639297061	55	43	1
1800	-128.727086313302	461.025992649607	73	55	0
1801	-132.603788778069	471.35111700464	55	50	0
1802	-134.500322019332	477.904504002072	78	49	0
1803	-138.293369299266	491.011280877516	65	44	0
1804	-142.609299237025	504.133782172576	82	47	1
1805	-147.448107119708	517.272009511478	60	41	1
1806	-152.259005174681	531.337458436377	61	57	0
1807	-156.546965705813	545.387190972455	55	47	0
1808	-160.862775433168	558.509712785482	66	38	0
1809	-165.178556414787	571.632239456289	67	44	1
1810	-169.49430865061	584.754770985804	71	45	0
1811	-173.810032140696	597.877307374962	72	49	0
1812	-178.125726884988	610.999848622829	68	52	0
1813	-182.441392883426	624.122394729406	69	52	0
1814	-186.757030136068	637.244945694692	73	53	0
1815	-191.595529396087	650.383228236809	72	43	0
1816	-195.911107585242	663.505789460614	70	40	1
1817	-200.226657028426	676.628355542198	67	44	2
1818	-205.065063764283	689.766654888168	86	42	0
1819	-209.380554143863	702.889231230132	69	59	0
1820	-213.696015777066	716.011812429875	74	38	0
1821	-218.011448663834	729.134398486465	72	51	0
1822	-222.326852804224	742.256989404559	60	41	0
1823	-226.642228198121	755.3795851795	74	43	0
1824	-230.957574845408	768.502185814083	65	41	0
1825	-235.795767785981	781.640523558483	72	51	0
1826	-240.11105536879	794.763134450652	59	46	0
1827	-244.426314204698	807.885750200599	64	40	1
1828	-251.160583328339	827.577550033107	64	47	0
1829	-255.475769511599	840.700178199448	68	42	0
1830	-257.894785414508	847.269361622632	60	47	0
1831	-262.209927691671	860.391997348517	60	58	0
1832	-266.525041221583	873.514637930319	72	45	0
1833	-271.362988473033	886.653020079248	69	48	0
1834	-275.678042937419	899.775670919567	73	40	1
1835	-281.889141462976	919.451787249185	73	55	0
1836	-286.204124844749	932.574449964799	80	59	0
1837	-288.623033847078	939.143652587198	63	36	0
1838	-292.965885206999	951.339107311331	70	42	1
1839	-298.27067697543	966.347693634219	68	45	1
1840	-301.651507935836	975.730031340383	62	45	0
1841	-302.585554769554	979.470374703407	74	39	0
1842	-303.435856457101	985.992364952341	72	49	0
1843	-303.268369757512	991.555658267811	53	46	0
1844	-302.605948084733	996.175995349884	69	53	0
1845	-301.476506964187	998.926160817035	72	39	0
1846	-300.374981083209	1000.74911099114	75	46	1
1847	-299.30136978894	1001.64484585449	65	62	1
1848	-298.778521105123	1001.62910559401	69	50	0
1849	-298.722693906573	1003.48353675939	68	45	0
1850	-299.68464933848	1006.29666408803	80	55	0
1851	-301.720213262248	1008.21405713912	67	46	0
1852	-304.829385670251	1009.23571741395	59	46	0
1853	-308.545151573606	1007.49147464335	66	41	0
1854	-310.748208243225	1003.84557862487	80	47	2
1855	-311.410638045054	999.225242637098	59	38	1
1856	-311.083202062	992.718992183916	76	41	1
1857	-309.737979038211	985.254043131135	69	46	0
1858	-307.347047332791	977.757612057962	58	40	0
1859	-304.4611685329	969.318226067349	70	45	0
1860	-301.108251216006	959.008670710959	62	44	0
1861	-297.260374044941	947.756162772886	58	48	0
1862	-293.440386820817	935.576443146914	61	45	1
1863	-289.097517771763	923.380988390185	67	43	0
1864	-284.782531812729	910.25832296256	60	46	0
1865	-280.495425813482	896.208446859382	69	48	0
1866	-275.657518410822	883.070053865202	60	51	0
1867	-268.923462775885	863.3782120049	70	45	0
1868	-264.608344054024	850.25556924846	60	46	0
1869	-262.189340102777	843.686381903477	75	51	0
1870	-257.351308282465	830.548011713661	70	48	2
1871	-253.064017446246	816.498166373	66	39	0
1872	-248.776695773704	802.448325890116	63	44	0
1873	-244.461443247215	789.325705806725	56	45	0
1874	-240.146161974058	776.203090582974	61	49	0
1875	-233.411747135338	756.511310867965	72	48	0
1876	-226.67726525967	736.819542911835	77	53	0
1877	-224.258129336871	730.250379266217	61	50	0
1878	-221.838985441893	723.681217120029	58	38	1
1879	-215.132283224433	703.062253776006	76	40	0
1880	-210.844702038914	689.012455931865	52	50	0
1881	-208.94839765114	682.459031042643	63	43	0
1882	-204.63288117724	669.336455766112	65	41	0
1883	-199.794445890235	656.198157572187	68	41	1
1884	-195.47887035273	643.075592554174	57	36	2
1885	-191.163266069139	629.953032394871	74	49	1
1886	-186.324738258438	616.8147510048	74	35	0
1887	-182.009074911824	603.692201103084	65	44	0
1888	-177.6933828193	590.569656061009	71	44	1
1889	-172.854762485367	577.431391474791	63	46	0
1890	-168.539011330169	564.308856692165	67	36	0
1891	-164.223231429176	551.186326767318	57	34	0
1892	-159.384518572595	538.048078985885	64	56	1
1893	-155.068679609452	524.925559319556	67	41	0
1894	-150.752811900631	511.803044514731	82	31	0
1895	-144.017501585069	492.111421027221	56	58	0
1896	-139.701561227266	478.988918640651	67	56	1
1897	-134.862679271377	465.850701465271	58	50	0
1898	-130.023765427235	452.712490293197	59	34	0
1899	-125.707735691569	439.590003564022	59	52	0
1900	-121.391677210922	426.467521696351	84	46	0
1901	-118.972178014403	419.898423762061	61	47	0
1902	-112.759474014398	400.222572536208	71	49	1
1903	-106.54670769471	380.546731447801	54	29	0
1904	-104.127155838243	373.97764281556	71	41	0
1905	-99.8109536330448	360.855185241438	73	39	0
1906	-93.5980603185017	341.179365208372	64	38	1
1907	-91.7013915530988	334.625998849049	87	45	0
1908	-89.2817870370345	328.056919514202	54	49	1
1909	-82.0229256573366	308.349690520205	62	45	0
1910	-74.7639925305848	288.642475036904	65	55	0
1911	-72.3443322112435	282.073406211101	57	48	0
1912	-69.9246639199555	275.504338886589	59	49	1
1913	-64.5623662108555	262.350497891195	70	53	0
1914	-58.6492393387016	250.108169654384	87	56	0
1915	-49.7934092470678	231.281085778959	72	45	0
1916	-43.9080450268812	218.111563634127	76	54	0
1917	-40.4145542084589	212.438313575462	77	40	0
1918	-33.9783381550224	200.180313739926	63	41	0
1919	-24.5993393033277	181.337578244507	66	33	0
1920	-18.1630273575429	169.079603541642	64	43	0
1921	-11.20372724341	156.80593479611	56	49	3
1922	-0.750778690446168	138.859061765485	55	51	0
1923	6.23646419215947	127.512638384476	53	40	0
1924	13.1959063890972	115.239011184312	66	63	1
1925	16.6617239821935	108.638594175689	65	45	0
1926	24.1720221877331	97.2765005901456	65	50	3
1927	35.1482327522826	79.3140193512663	66	44	2
1928	38.614115437842	72.7136209877208	74	55	4
1929	42.1078413990326	67.0404413379729	77	63	2
1930	52.561246648489	49.0937044555321	74	64	1
1931	63.0147423800081	31.1469942871481	77	49	0
1932	66.5085365865962	25.473835432902	82	52	5
1933	73.4961535641341	14.127526640892	77	63	2
1934	83.9498278627871	-3.81913008075207	60	39	0
1935	87.4158582178643	-10.4194869361818	72	50	0
1936	94.4035926426295	-21.7657600864768	79	51	1
1937	101.391365152667	-33.1120213465765	73	31	1
1938	105.380421161652	-39.7280532801524	77	48	0
1939	116.35734444391	-57.6903171204031	70	52	0
1940	123.34523710591	-69.036541018635	74	40	0
1941	130.305355878896	-81.3099689269438	72	44	1
1942	140.759516223101	-99.2564805811271	72	39	0
1943	147.719737392734	-111.529878817499	60	30	0
1944	154.679999840271	-123.803265186027	64	46	0
1945	158.174049334484	-129.476345950738	60	56	0
1946	165.162176886457	-140.822498558089	66	53	0
1947	175.616638029111	-158.768921151757	45	50	0
1948	179.082944654743	-165.369200063869	62	39	1
1949	186.071189650334	-176.715317024849	56	50	0
1950	197.048823490564	-194.677364804782	60	52	0
1951	201.038186947	-201.293303627521	70	60	0
1952	204.532364758779	-206.966344911605	60	54	0
1953	211.520748945011	-218.312418565154	78	50	0
1954	221.975605642365	-236.25872279983	63	35	0
1955	232.430552816717	-254.205000315793	50	38	0
1956	235.924817912222	-259.878014860675	58	43	0
1957	242.362589486176	-272.13557813596	77	53	0
1958	252.29471235146	-290.066131748259	57	53	0
1959	259.255584371393	-302.339340044186	61	49	0
1960	266.216497667949	-314.612536469474	68	38	0
1961	273.205231472093	-325.958504900336	68	46	0
1962	276.699612655619	-331.631484655663	63	53	0
1963	280.194003359764	-337.304461440071	64	50	0
1964	290.649457353633	-355.25059011206	80	57	0
1965	297.610552398721	-367.523733104579	70	50	0
1966	304.571688720025	-379.796864230186	72	42	1
1967	315.027355419239	-397.742930566892	68	46	0
1968	322.01636218495	-409.088815809228	58	45	0
1969	328.977640575089	-421.361905377358	68	44	1
1970	332.444412419805	-427.962053823285	59	43	0
1971	339.433517582365	-439.307909361087	63	45	1
1972	346.422660827404	-450.653753007762	74	46	0
1973	353.384081285039	-462.926801021211	55	38	0
1974	363.840168598748	-480.872742650099	80	48	0
1975	367.334803699981	-486.545645161532	57	40	0
1976	373.305802947143	-496.932911329903	60	44	1
1977	381.753205468412	-512.034530261531	77	32	0
1978	385.659907718655	-521.431938109919	64	44	1
1979	388.548317216919	-529.870815929025	78	35	0
1980	390.969210621435	-536.439604306594	58	48	1
1981	392.371797207161	-542.0498659648	60	42	0
1982	392.811575282947	-544.847169367597	68	46	0
1983	394.269670426147	-548.602997694165	57	53	1
1984	397.269120909914	-553.333003796637	57	56	0
1985	400.407328173402	-553.426926120184	65	42	1
1986	403.077999816393	-551.650760331191	47	41	2
1987	405.253384166048	-548.931723657995	74	62	0
1988	405.915162706282	-544.311294847168	52	64	0
1989	403.989525167563	-538.685384726152	53	34	0
1990	401.017828912707	-533.028166786768	55	49	1
1991	397.550860272779	-526.428076437674	70	41	0
1992	393.065593609237	-518.869457974099	63	41	1
1993	390.561451422982	-515.082319516689	75	40	0
1994	385.580934245605	-506.580821727403	72	45	1
1995	377.601047037751	-493.349299180321	64	46	0
1996	371.6022865618	-483.889255231246	57	59	0
1997	365.631311441888	-473.501986252144	57	46	1
1998	359.660366255383	-463.114708550274	55	52	0
1999	353.166428488679	-452.71176277753	68	52	0
[truncated: 428 more rows]
