# Supplementary material for: Bayesian algorithm to estimate position and activity of an orphan gamma source utilizing multiple detectors in a mobile gamma spectrometry system
Source: PLoS One. 2021 Jan 22;16(1):e0245440. doi: 10.1371/journal.pone.0245440 (PMC7822251; doi:10.1371/journal.pone.0245440)
Supplement: S1 Data — (GZ) [file pone.0245440.s001.gz › synth_data_Co-60_setup_10_real_4.csv]

	V1	V2	V3	V4	V5
1	338.998290667194	-418.877829776146	71	43	0
2	338.475272199721	-418.862168602645	64	40	1
3	337.952253733354	-418.846507366747	75	32	0
4	337.952253733354	-418.846507366747	73	36	0
5	337.42923526786	-418.830846066587	59	34	0
6	336.383198340016	-418.79952327814	72	44	0
7	334.841908195405	-417.825322384946	63	43	0
8	333.300618731941	-416.851120934822	70	53	0
9	331.73156403529	-416.804135160521	59	34	0
10	330.19027559692	-415.829932589084	72	43	1
11	328.181503243453	-412.98563459143	68	44	0
12	325.649716170388	-410.125672891736	75	49	0
13	323.117932494322	-407.265709660947	59	36	0
14	320.641689028242	-402.551312482916	72	40	0
15	318.716236077948	-396.92536123842	68	47	0
16	316.267773411411	-391.2837451417	51	41	0
17	313.324073185271	-384.699247080833	75	49	0
18	309.8851398275	-377.171865966171	57	59	0
19	305.923206590815	-369.628816729411	63	42	0
20	301.466049058887	-361.142881711945	54	49	0
21	293.514484118321	-346.983979102224	54	42	0
22	288.039134808583	-337.539479621686	79	53	0
23	282.040802799282	-328.079304695129	46	47	0
24	276.042497987975	-318.619121029973	51	47	0
25	269.576775344322	-307.2888267003	44	48	0
26	259.616756145959	-290.285530572757	68	48	0
27	252.628120841749	-278.939538528211	72	42	0
28	245.639523621183	-267.593534592539	62	50	0
29	238.678751733736	-255.320302680135	54	57	0
30	231.718021122972	-243.04705890175	62	50	1
31	224.757331789413	-230.773803255521	54	39	1
32	217.79668373306	-218.500535741448	72	46	0
33	210.313083847112	-206.21157941781	66	38	0
34	202.829528168484	-193.922609447502	68	45	1
35	195.869006872876	-181.649304616265	66	54	1
36	188.385538143571	-169.360308275558	67	57	0
37	180.902113621822	-157.071298288181	74	48	0
38	173.941719088354	-144.797956140712	59	46	0
39	166.953562155832	-133.451818094589	68	54	0
40	159.993248579733	-121.178452202119	80	47	0
41	153.032976281713	-108.905074440874	80	47	1
42	146.07274526183	-96.6316848155111	56	54	0
43	139.112555520085	-84.3582833195105	54	59	2
44	132.124595392146	-73.0120858745649	51	63	1
45	124.641510856629	-60.7229731455445	93	62	3
46	117.158470529597	-48.4338467717171	80	49	3
47	110.198447232367	-36.1603960851207	76	61	2
48	103.238465213683	-23.8869335316122	68	63	1
49	92.784659246041	-5.940325377509	97	70	3
50	81.8079766843584	12.0220022546127	89	80	2
51	74.3251940384507	24.3112068260089	94	91	2
52	70.859214577591	30.9115750556812	109	95	5
53	63.8994617231656	43.1851045945659	96	78	1
54	53.4459949967568	61.1318132570013	105	83	4
55	46.4863445415976	73.4053724659607	96	74	6
56	39.5267353659146	85.6789435418323	79	62	2
57	32.5393329907674	97.0253107277676	71	60	0
58	25.5798047760036	109.298905544914	87	72	0
59	18.6203178411233	121.572512228042	80	55	1
60	11.6608721861849	133.846130776219	58	49	1
61	4.17851673648693	146.135463516228	81	48	2
62	-3.30379450292094	158.424809900112	76	57	0
63	-10.2631133888499	170.698465759866	63	48	0
64	-17.2502368811984	182.04491781164	64	45	0
65	-27.1800577767426	199.976127586327	77	48	0
66	-37.0819420131738	218.834577206522	74	41	0
67	-43.4902661435772	232.019798059016	61	42	0
68	-48.8526704448741	245.173611178994	80	51	0
69	-54.2428941913531	257.400215948932	76	49	0
70	-60.1560217631049	269.64253827557	69	49	0
71	-65.5183219263563	282.796373897232	62	46	0
72	-70.8805870570941	295.950216798112	76	40	0
73	-76.2428171550855	309.104066975415	73	55	0
74	-81.0820821849629	322.242211489938	67	41	0
75	-85.3983868628275	335.364648531191	72	45	1
76	-89.7146627961192	348.487090430222	70	46	0
77	-94.5538353067823	361.625251752324	69	38	0
78	-101.289611319429	381.316789523698	53	42	0
79	-108.025320299086	401.008339057676	69	50	1
80	-110.444848336687	407.577430371195	69	55	0
81	-114.760962245928	420.699900351465	64	43	0
82	-121.496537159896	440.391473405994	54	54	0
83	-125.812578421202	453.513955804519	65	53	1
84	-130.128590937122	466.636443061754	66	34	1
85	-134.416701047972	480.68615076784	63	47	0
86	-138.704780324479	494.735863333568	71	47	0
87	-143.020704518422	507.858365166932	61	48	1
88	-146.813693722943	520.965150681324	57	34	0
89	-153.548937298299	540.656780005433	54	43	0
90	-158.387663983973	553.795021136291	59	50	1
91	-162.703458037402	566.917545104399	76	46	0
92	-169.438544412958	586.609202150255	59	39	0
93	-174.277162631508	599.747463088483	55	47	1
94	-178.592853718204	612.870004874654	48	42	0
95	-182.908516058931	625.992551520467	66	41	0
96	-187.747041754308	639.130829262547	71	60	2
97	-192.062645031954	652.253386166878	65	47	0
98	-196.378219563514	665.375947928987	66	42	0
99	-200.693765348755	678.498514553532	65	52	0
100	-205.009282388084	691.621086033061	61	49	1
101	-209.847654924844	704.759391375817	64	37	1
102	-214.163112900336	717.881973115727	67	47	0
103	-218.478542129509	731.004559713416	56	49	0
104	-223.316822141409	744.142881859094	76	47	0
105	-227.632192306337	757.265478715301	70	47	0
106	-231.947533724655	770.388080429286	63	44	0
107	-236.757822881045	784.453634940088	75	43	0
108	-242.941398051567	805.05690368358	66	47	1
109	-246.733765319921	818.163788975216	61	61	1
110	-251.048976076883	831.286412280984	50	54	0
111	-257.783171679941	850.978223863989	69	44	0
112	-260.202177300525	857.547408782877	49	53	1
113	-265.040164623701	870.685783123598	61	41	1
114	-272.297085813712	890.393355894834	57	50	1
115	-276.612132962677	903.516007812694	55	47	0
116	-280.927151364158	916.638664589263	68	41	0
117	-285.242141018272	929.761326224543	70	41	0
118	-289.034246189811	942.868253726512	81	42	0
119	-292.882149544195	954.120753961615	54	41	1
120	-296.263003373344	963.5030870419	66	46	0
121	-299.148902505636	971.942467255518	75	42	0
122	-301.539852055605	979.438893525861	68	47	1
123	-302.913005883689	985.976624219678	63	49	0
124	-303.296284214419	990.628442712128	74	44	0
125	-302.633862444025	995.248779787682	58	45	1
126	-301.504421108752	997.998945246451	83	48	0
127	-300.953657949809	998.910420297645	63	45	0
128	-300.897829875466	1000.76485144347	67	40	1
129	-301.36485035799	1002.63502310775	61	48	0
130	-302.877567066753	1004.53667616285	51	43	0
131	-305.463893704349	1005.54259615485	57	35	0
132	-309.123831252567	1005.65278498642	52	45	0
133	-312.316753551946	1003.89280393161	59	51	1
134	-313.03501822002	997.418037099764	52	40	0
135	-311.689800564549	989.953087330796	56	45	0
136	-309.737979038211	985.254043131135	45	36	0
137	-307.263301727944	980.539258645847	54	38	0
138	-304.844448005897	973.970044603571	69	37	1
139	-302.948439117987	967.416572705843	65	47	0
140	-301.052423828456	960.863101768307	66	48	1
141	-298.63354776043	954.293891624548	65	43	1
142	-296.214663719351	947.724682984874	67	44	0
143	-293.823683668685	940.228260308504	73	56	1
144	-291.432694487332	932.731839133427	64	50	0
145	-289.06960697507	924.308203923516	61	47	1
146	-286.183650191175	915.868831609376	74	57	0
147	-281.840737396618	903.673384956084	64	52	0
148	-277.002843949711	890.534990170971	67	42	0
149	-273.649788079492	880.225458745845	64	44	0
150	-270.296714638593	869.915930259041	58	52	0
151	-266.943623627129	859.606404710561	53	53	0
152	-263.618419704493	848.369666561484	65	43	0
153	-259.742424445401	838.044411597773	63	46	0
154	-255.866409145819	827.719160478562	64	55	0
155	-250.122102178342	809.913252140395	53	43	0
156	-244.40564320347	791.180136893876	67	49	0
157	-240.062465034192	778.984737214632	66	54	0
158	-235.747158144251	765.862126850523	66	47	0
159	-231.459719403705	751.812305797823	62	44	0
160	-226.62147378549	738.673974008299	62	60	1
161	-222.306078041263	725.551378758624	62	52	1
162	-217.990653550485	712.428788369521	64	36	0
163	-213.152315407351	699.290473381989	52	33	0
164	-208.341836716747	685.224948842078	65	51	0
165	-204.054212097544	671.175158554688	76	47	0
166	-199.73866739287	658.052588679828	59	59	0
167	-195.423093941878	644.930023664609	60	42	0
168	-191.107491744915	631.807463506237	65	52	2
169	-186.268966243835	618.669182120822	66	45	0
170	-181.953304983792	605.5466322219	74	53	3
171	-177.637614977837	592.424087182619	69	50	2
172	-172.798996953468	579.285822600126	51	44	0
173	-166.063911755686	559.594160478562	70	43	0
174	-159.879543147807	538.991017268971	74	51	0
175	-155.591585390503	524.941281495616	60	48	3
176	-150.752811900631	511.803044514731	74	43	1
177	-146.436915446364	498.680534567684	64	34	1
178	-142.120990246942	485.558029479347	64	41	0
179	-137.282124235411	472.419809301384	67	43	0
180	-132.966139974189	459.297314474359	93	42	1
181	-128.650126967696	446.174824504182	74	45	1
182	-123.811168435263	433.036621130072	80	44	0
183	-118.972178014403	419.898423762061	75	44	1
184	-114.133155705465	406.760232399218	71	49	0
185	-109.817023005453	393.637763489969	68	42	0
186	-105.500861560751	380.515299440362	50	54	0
187	-101.18467137136	367.392840250395	57	44	2
188	-96.868452437222	354.270385918207	57	42	0
189	-92.0292769764783	341.132222160697	52	45	0
190	-84.7704539957922	321.424987784587	69	49	2
191	-77.511559267994	301.717766918242	63	44	0
192	-72.6722562566283	288.579627179541	69	34	0
193	-67.8329213575926	275.441493446007	73	53	1
194	-62.4706173561281	262.287655118853	70	45	0
195	-57.108278321859	249.13382406719	66	47	0
196	-51.7459042553673	235.980000292882	65	59	1
197	-45.3097590297111	223.721982406452	62	46	0
198	-38.873575451551	211.4639747357	72	50	0
199	-28.9716796725988	192.605521335267	88	35	0
200	-18.5188992413459	174.65860260278	75	49	0
201	-15.0253372271545	168.985374181531	74	49	0
202	-8.06602832581848	156.711710582487	65	49	1
203	2.35909178014845	137.837629581802	73	49	1
204	9.31850468093762	125.563995640725	67	59	1
205	16.3057969582151	114.217589278705	65	49	1
206	23.2652908202726	101.943979077972	80	54	5
207	30.2248259623884	89.6703807441518	78	61	4
208	37.1844023840385	77.3967942744493	109	49	4
209	44.1440200851066	65.1232196725905	87	76	4
210	51.13150917436	53.7768727065995	100	96	8
211	58.091207836289	41.5033218469471	116	83	2
212	65.0509477774613	29.2297828523442	136	80	4
213	72.0107289978187	16.9562557255849	96	77	4
214	78.9705514972447	4.68274046294391	87	52	3
215	85.9582373962621	-6.66354710608721	78	73	3
216	92.918140855385	-18.9370386246592	72	72	0
217	99.8780855934601	-31.2105182763189	62	58	1
218	106.865888939239	-42.5567702017725	56	50	0
219	114.348889698042	-54.8459149096161	64	53	1
220	121.831934665621	-67.1350459754467	66	44	1
221	128.792045848677	-79.4084764365107	57	45	1
222	135.75219831022	-91.6818950287998	61	52	0
223	142.74020116817	-103.028085837141	75	39	0
224	149.70043458807	-115.301480685361	57	40	0
225	156.660709285934	-127.574863668531	77	49	1
226	163.621025261993	-139.848234782927	81	44	0
227	170.58138251584	-152.12159403041	58	52	0
228	181.558884766535	-170.083683186211	52	41	0
229	192.53648177837	-188.045742988586	58	45	1
230	199.52480158949	-199.391837030649	55	59	1
231	206.485364964057	-211.665135204792	52	33	1
232	213.445969615947	-223.938421513885	69	59	0
233	220.406615545391	-236.211695952341	68	40	0
234	227.367302751809	-248.484958525747	60	57	0
235	234.355819363263	-259.830993166193	67	37	0
236	241.316587525711	-272.104231990874	58	50	1
237	248.277396964957	-284.377458950505	65	36	0
238	255.266031017643	-295.723457941785	67	50	1
239	262.226921412337	-307.996661154553	68	47	0
240	269.187853083713	-320.269852498546	65	56	0
241	276.176604576816	-331.615815844387	54	40	0
242	283.137617202941	-343.888983442448	53	52	0
243	289.603435562458	-355.219255859032	61	47	0
244	295.601825245831	-364.679419292137	77	43	1
245	301.077228977869	-374.123908236623	61	48	0
246	305.534400917066	-382.609843340702	61	40	0
247	309.001102910377	-389.210011702962	75	47	2
248	311.972570611339	-394.867296514101	54	49	0
249	315.962309667666	-401.483123347163	84	43	0
250	318.96156447439	-406.213186876848	66	41	1
251	319.952061419492	-408.098946299404	66	51	2
252	321.465576701332	-410.000368781388	62	37	0
253	323.502110998321	-411.917453760281	60	52	1
254	325.510879848851	-414.761753969826	51	53	0
255	327.987136375858	-419.47614813596	56	47	0
256	330.958651696332	-425.133419137448	65	47	0
257	334.425429894589	-431.733565891162	74	43	0
258	338.910496658704	-439.292248273268	74	43	1
259	344.386097557144	-448.736679241061	77	38	0
260	350.356985026272	-459.123978864402	61	39	0
261	356.850926957908	-469.526928707957	72	38	0
262	363.317142716958	-480.85708456859	61	55	0
263	369.260366620845	-492.171572844498	68	43	0
264	375.203623199544	-503.486052416265	53	55	0
265	380.651637100498	-513.857651041821	56	58	2
266	385.081369889318	-523.270715324208	62	44	0
267	387.969779766165	-531.70959350653	59	54	1
268	389.344608057698	-538.247072538361	63	40	0
269	390.2519121808	-542.914463691413	67	38	1
270	392.233038135339	-546.68594747968	77	46	0
271	397.463375684572	-546.842489596456	62	44	2
272	401.758645016118	-543.258853418753	72	48	0
273	401.897394103347	-538.622771719471	66	51	1
274	399.448732639255	-532.981206024997	69	51	0
275	395.430983752536	-527.292676585726	65	49	0
276	390.945719668991	-519.734055904672	62	37	0
277	385.992949250853	-510.305342369713	68	51	0
278	380.544927998446	-499.933750498109	68	42	0
279	374.078636604652	-488.603621523827	65	46	0
280	367.089355145581	-477.257824676111	73	55	0
281	360.100111768639	-465.912015940063	60	43	0
282	353.13866747974	-453.63897904288	61	59	0
283	346.177264466474	-441.365930281579	68	54	0
284	339.215902728785	-429.092869647779	55	39	0
285	331.73156403529	-416.804135160521	71	53	0
286	320.752762686752	-398.842447635718	69	44	0
287	310.324840860092	-379.969179249369	60	50	0
288	302.840676058782	-367.680392013863	51	42	0
289	295.356555463339	-355.391591131687	54	43	0
290	288.39548851474	-343.118443990126	75	51	0
291	281.406685409718	-331.772501130588	70	57	0
292	275.463933861116	-320.457884402014	66	44	1
293	269.988660253002	-311.013360891491	55	43	0
294	264.98085367569	-303.438932562247	74	43	0
295	260.991290731123	-296.82305585593	56	61	0
296	257.496960705845	-291.150062565692	74	47	1
297	255.020861857338	-286.435625463724	55	45	0
298	253.012202929414	-283.591290798038	73	42	1
299	252.021766565042	-281.705515047535	62	41	0
300	252.049550727243	-280.778298943304	56	40	0
301	252.049550727243	-280.778298943304	72	45	0
302	252.049550727243	-280.778298943304	67	49	0
303	252.049550727243	-280.778298943304	67	43	1
304	252.049550727243	-280.778298943304	67	47	0
305	252.049550727243	-280.778298943304	59	37	0
306	252.049550727243	-280.778298943304	53	53	0
307	252.049550727243	-280.778298943304	61	41	0
308	252.049550727243	-280.778298943304	74	45	1
309	252.049550727243	-280.778298943304	69	40	0
310	252.049550727243	-280.778298943304	78	44	0
311	251.526548723457	-280.762627081946	66	39	0
312	250.536113720387	-278.876850971021	70	45	0
313	248.555246437667	-275.105298020877	69	45	0
314	245.556166675175	-270.375182878226	49	41	0
315	241.566666421073	-263.759287256747	63	39	1
316	236.586755881435	-255.257608253509	78	50	0
317	227.149992958293	-238.269907000475	62	50	0
318	216.199907643953	-219.380723345093	55	33	0
319	208.716310444812	-207.091764245182	83	42	0
320	201.755749202799	-194.818469555117	68	57	0
321	194.823026522354	-181.617946985178	62	42	0
322	187.862549433194	-169.344628570601	67	47	2
323	180.874313141452	-157.998514279723	74	41	1
324	173.913917009835	-145.725172121078	74	50	0
325	166.953562155832	-133.451818094589	67	44	0
326	159.993248579733	-121.178452202119	66	48	0
327	152.509994783089	-108.889390383847	58	41	0
328	141.53278188291	-90.9272227631882	73	73	2
329	131.078640959749	-72.980712546967	58	50	1
330	124.118535105488	-60.7072855923325	73	44	1
331	117.158470529597	-48.4338467717171	84	59	1
332	110.198447232367	-36.1603960851207	83	66	1
333	103.238465213683	-23.8869335316122	88	51	1
334	95.7277345946641	-12.524983920157	78	64	2
335	88.2448664617259	-0.235804797150195	92	70	4
336	81.2850096105831	12.0376950809732	91	84	7
337	74.3251940384507	24.3112068260089	102	89	4
338	67.3654197451542	36.5847304379568	95	86	7
339	60.3778586449334	47.9310501161963	103	80	4
340	49.9244188846205	65.8777677072212	99	69	3
341	39.498902484891	84.7517277756706	74	63	5
342	32.5393329907674	97.0253107277676	79	64	1
343	25.5519687013002	108.371689800173	81	42	2
344	18.0695260531502	120.660997107625	63	46	1
345	10.5871276147082	132.95031805709	61	58	2
346	3.59988348104525	144.296734492294	71	47	1
347	-3.35947988106636	156.570378510281	73	49	0
348	-10.318801963469	168.844034392387	70	55	0
349	-17.2780827653478	181.117702139542	86	61	0
350	-23.7143768483074	193.375675930642	54	56	0
351	-33.1211992116296	211.291194458492	56	49	0
352	-39.5573988887481	223.549193388782	61	38	0
353	-45.4427674344624	236.718709656969	73	54	0
354	-54.2707486663712	256.473000321537	74	47	0
355	-60.1838776131626	268.715322655626	77	53	0
356	-65.5740361562348	280.941942670383	63	51	1
357	-70.9363038196461	294.095785579644	62	50	0
358	-76.2985364503111	307.249635765329	69	43	0
359	-80.614873530285	320.372067405842	60	41	0
360	-84.9311818656279	333.494503905997	59	45	1
361	-89.7703885737574	346.632659228519	57	53	2
362	-94.609563393984	359.770820553415	89	58	0
363	-98.925782353268	372.893272716552	55	37	1
364	-103.241972567863	386.015729737468	68	51	2
365	-109.977664016129	405.707282631658	66	32	0
366	-114.293781583081	418.829752071761	67	34	0
367	-118.609870404995	431.952226370573	62	50	0
368	-125.345407013898	451.643806146458	54	41	0
369	-127.764875574154	458.21290826425	80	55	0
370	-132.080876589695	471.335397682153	66	40	0
371	-138.816279131453	491.027000980452	59	50	1
372	-143.13220749842	504.149502815679	74	42	0
373	-147.448107119708	517.272009511478	65	42	0
374	-152.286883113615	530.410242853686	57	37	0
375	-157.125627218629	543.548482201062	60	35	0
376	-163.860782397038	563.240129181184	63	37	0
377	-170.045089486055	583.843279418536	64	34	0
378	-174.332929178898	597.893031927757	63	42	1
379	-178.648622351931	611.015573717654	76	41	0
380	-182.441392883426	624.122394729406	56	37	1
381	-186.757030136068	637.244945694692	64	57	0
382	-191.595529396087	650.383228236809	65	49	0
383	-195.911107585242	663.505789460614	61	49	1
384	-200.226657028426	676.628355542198	65	39	0
385	-205.065063764283	689.766654888168	58	46	0
386	-209.90343861084	702.904960237443	66	48	0
387	-216.638058978831	722.596699603833	61	40	2
388	-222.849732557836	742.272720035166	67	54	0
389	-224.745983578614	748.826152127236	83	46	0
390	-227.165106380475	755.395316350274	61	51	0
391	-233.89955112699	775.087085950188	67	36	0
392	-240.633928836382	794.778867308982	67	38	0
393	-245.4720579969	807.917217061855	64	35	0
394	-249.759383489378	821.967054311186	76	49	0
395	-254.046678145358	836.016896416433	65	34	1
396	-258.884712469531	849.155262968503	61	55	0
397	-263.199849517609	862.27789977286	74	47	0
398	-267.514957818668	875.400541435927	68	41	0
399	-272.352899615944	888.538924788125	59	54	0
400	-279.08689263172	908.230773335323	79	54	0
401	-285.325871107285	926.979679574259	67	48	0
402	-289.145890029962	939.159391523339	71	52	0
403	-292.965885206999	951.339107311331	59	47	1
404	-296.318828769319	961.648655943573	69	40	0
405	-299.204729290796	970.088036161847	73	43	0
406	-301.595680001308	977.584462431259	80	44	0
407	-302.913005883689	985.976624219678	65	49	0
408	-302.717605505313	992.467133104801	56	45	2
409	-302.111012985406	995.233039135113	66	49	0
410	-301.53233525058	997.071729678661	70	52	1
411	-300.430808934383	998.894679841585	70	49	0
412	-299.880046105245	999.806155025028	72	45	1
413	-299.852132289903	1000.73337060027	65	55	1
414	-299.824218471651	1001.6605861811	73	46	2
415	-300.29123928526	1003.53075772431	66	51	0
416	-302.326804337499	1005.44815103896	73	36	1
417	-305.9867419285	1005.55833722837	81	36	1
418	-309.674595419085	1004.7413109513	75	31	0
419	-312.400503048557	1001.11115732137	64	38	0
420	-312.128901613236	992.750475701876	56	41	0
421	-309.793810587958	983.399612080306	61	45	1
422	-307.402877721994	975.903181007132	57	39	0
423	-303.994144728873	967.448054182343	57	40	0
424	-300.118370514712	957.12275889609	62	59	1
425	-296.270488797163	945.870251919143	68	31	0
426	-292.422585189401	934.617748784833	69	63	0
427	-288.079712180654	922.422295112163	53	47	0
428	-281.345785907819	902.730431422591	73	46	2
429	-274.639699922875	882.111363952048	56	50	1
430	-269.829662499018	868.045762626454	69	34	1
431	-264.991685860849	854.907382842153	72	48	0
432	-260.676545179798	841.784744406119	64	41	1
433	-256.361375751789	828.662110828795	57	43	0
434	-251.52330658678	815.523747846484	69	35	0
435	-247.235978819896	801.473908981308	69	52	0
436	-242.948620216805	787.424074973911	67	56	0
437	-238.110456216091	774.285728788003	55	42	0
438	-233.272260325262	761.14738860447	59	37	0
439	-226.537786553265	741.455620659515	57	38	0
440	-219.831139870803	720.83664891962	64	48	0
441	-215.020711378544	706.771115985699	77	51	0
442	-210.705242454831	693.648533696309	67	55	0
443	-206.389744784799	680.525956262834	70	50	0
444	-201.551329644513	667.387655684724	77	54	0
445	-197.235772910877	654.265088512562	77	44	0
446	-192.948075068882	640.215310637839	44	51	0
447	-188.660346391494	626.165537620895	69	37	2
448	-184.344701333437	613.042985022999	74	54	0
449	-179.506130725378	599.904712043703	67	51	1
450	-175.19042660424	586.782169703394	56	46	0
451	-170.874693737249	573.659632222727	62	47	0
452	-166.03603060625	560.521376045421	61	48	2
453	-161.720238676644	547.398848824203	57	53	0
454	-157.404418001708	534.276326461695	74	49	0
455	-150.669179582153	514.584691220894	61	49	0
456	-143.933874128503	494.893067740835	66	51	0
457	-139.122900620336	480.827629597858	60	47	1
458	-134.834805653372	466.777917036787	55	54	0
459	-130.518807277258	453.655424910598	60	59	0
460	-125.679864271544	440.517219141126	71	38	0
461	-120.840889377578	427.379019376822	68	41	0
462	-116.524801623891	414.25654290989	64	46	1
463	-112.208685125341	401.134071301669	57	43	1
464	-107.369617710938	387.995888341218	73	38	1
465	-103.053442151577	374.873426996171	73	38	0
466	-98.7372378473519	361.750970506109	62	52	1
467	-94.4210047983215	348.628518875688	75	39	1
468	-90.1047430047765	335.506072106771	63	48	0
469	-83.3688310120488	315.814554466866	59	69	0
470	-79.0524965715013	302.692120117135	78	56	0
471	-73.6902654746664	289.538266575895	95	50	0
472	-65.3853849847219	269.799644432962	60	48	0
473	-59.5001276290277	256.630099181086	79	56	0
474	-54.1377715584822	243.476272106171	56	56	1
475	-48.2245864711585	231.233959089033	55	51	0
476	-41.7884235674283	218.975946722552	56	45	0
477	-35.9030162491254	205.806436176412	76	38	1
478	-29.4667766173952	193.548443431035	68	41	0
479	-22.5075517413206	181.274755242281	63	49	0
480	-16.0712339413585	169.016783717088	72	48	1
481	-9.60703376273159	157.686038079672	95	46	1
482	-2.64768957305932	145.412383780815	76	39	3
483	4.31169589672936	133.13874134887	70	46	0
484	11.2711226465181	120.865110783838	88	58	1
485	18.7535462427186	108.575791510753	77	62	1
486	26.2638498641318	97.2137016160414	88	49	0
487	33.2234017841984	84.9401083718985	76	74	1
488	40.1829949837993	72.6665269946679	92	56	5
489	47.1704604864353	61.32017324958	109	72	2
490	57.6239015208557	43.3734491383657	99	85	6
491	68.0496068056091	24.4995359433815	96	98	6
492	75.0094048037427	12.2260139072314	104	95	2
493	81.9970671163173	0.879719558171928	77	71	1
494	88.956946074497	-11.3937787348405	71	60	4
495	95.9168663114542	-23.6672651609406	74	56	3
496	103.427618767368	-35.0292140142992	74	51	1
497	110.910595590132	-47.3183650672436	79	54	1
498	121.364586189098	-65.2649263264611	57	43	0
499	131.818667267915	-83.211460868828	70	48	0
500	138.77883490891	-95.484874359332	75	50	1
501	145.739043828216	-107.758275982924	59	47	0
502	152.699294025369	-120.031665740535	62	50	0
503	159.68739074195	-131.377827681601	75	48	0
504	166.647721897229	-143.651193694212	62	51	1
505	173.608094330353	-155.924547840841	51	43	0
506	181.091496625799	-168.21357070189	67	41	1
507	188.574943128973	-180.502579918131	61	52	0
508	195.563239354175	-191.848680741154	57	49	0
509	202.523778228729	-204.1219856916	69	36	0
510	209.484358380549	-216.395278774202	69	43	0
511	216.472772048553	-227.741343951784	66	48	2
512	226.927674111852	-245.687635479495	88	41	0
513	237.354879204475	-264.561116361059	67	36	0
514	244.315664143825	-276.834350095131	68	54	1
515	251.276490360091	-289.107571960427	53	46	1
516	258.237357852864	-301.380781958811	54	39	1
517	265.226047677686	-312.726763975807	75	40	0
518	272.186996125907	-324.999950228259	70	43	0
519	279.147985850461	-337.273124612868	64	46	0
520	286.136793115293	-348.619070980698	63	37	0
521	293.097863794537	-360.892221617512	66	53	0
522	300.05897574994	-373.165360385552	78	51	0
523	307.020128981327	-385.438487287611	76	47	0
524	313.981323488813	-397.711602319963	51	66	0
525	320.970327549032	-409.05748928152	71	46	0
526	328.454621792072	-421.346243003383	62	62	0
527	339.433517582365	-439.307909361087	65	52	0
528	349.889485063439	-457.253886624239	80	43	0
529	356.327902428922	-469.511269766837	56	43	0
530	362.271090956347	-480.82576821465	68	35	0
531	368.242069595261	-491.213041679934	72	48	0
532	373.745562175871	-499.730217051692	49	50	1
533	378.203018897097	-508.216072643176	68	48	0
534	382.137463838328	-516.686267578974	75	55	0
535	386.099678457133	-524.229242354631	51	41	0
536	389.043596314208	-530.813687201589	69	42	0
537	389.923145584064	-536.408294790424	62	49	0
538	390.307416715892	-541.060031092726	52	57	0
539	391.242474704224	-544.800205705687	69	58	0
540	392.728320191265	-547.628818276338	57	53	1
541	397.380123621668	-549.624138545245	63	56	0
542	402.087430514279	-549.765021117404	52	48	1
543	403.739780876786	-547.030331828631	72	44	0
544	404.373811637866	-543.337119565345	69	50	0
545	403.466492399981	-538.669731568545	68	47	0
546	400.990078849893	-533.955383131281	62	42	0
547	397.990639331343	-529.225379350595	61	37	0
548	394.523678620812	-522.625286453404	78	40	0
549	390.561451422924	-515.082319516689	78	41	0
550	386.103963183938	-506.596477087587	67	57	0
551	380.628192217322	-497.152101562358	71	53	0
552	374.629419509205	-487.692061995156	66	64	0
553	368.135406031914	-477.289139882661	75	47	0
554	357.679311173968	-459.343208620325	72	45	0
555	350.717885393242	-447.070167509839	82	48	0
556	343.233480513736	-434.781453960575	62	46	0
557	332.254582266556	-416.819797147065	55	51	0
558	325.293303080194	-404.546712777577	64	50	0
559	317.836818977725	-391.330736625008	75	44	0
560	310.352611680108	-379.041963048279	63	45	0
561	302.868448588415	-366.753175826743	76	47	0
562	295.384329702589	-354.464374957606	68	56	1
563	288.423264351964	-342.191227828152	79	36	0
564	281.490017715667	-328.990852675401	61	41	1
565	274.006030227058	-316.702012720518	68	57	1
566	263.027743097802	-298.740170511417	56	33	0
567	252.572552732192	-280.793970742263	71	48	0
568	245.611737969681	-268.520750688389	72	45	1
569	238.650964484201	-256.247518766671	57	42	1
570	235.156699196843	-250.574506395496	55	43	1
571	227.67298989254	-238.285581864417	64	33	0
572	216.69511006074	-220.323615605012	78	47	0
573	209.734503014304	-208.050334488042	75	47	1
574	202.773937245249	-195.777041501366	52	48	0
575	195.785615698027	-184.430952663533	74	54	0
576	188.825130885991	-172.157635931857	61	47	0
577	181.864687351335	-159.884307333268	72	52	1
578	174.90428509441	-147.610966867767	53	51	0
579	167.943924115272	-135.337614536285	48	40	0
580	160.432816071145	-123.975783215836	70	38	0
581	149.455528782448	-106.013636902906	66	42	0
582	139.029125329631	-87.1399310948327	54	43	0
583	132.068972071807	-74.8665177011862	71	53	0
584	128.575004694459	-69.1934145083651	73	48	0
585	121.614912555087	-56.9199833087623	66	64	2
586	111.160943518335	-38.9734222022817	56	54	1
587	104.200953776366	-26.6999613307416	84	63	0
588	96.7180350840208	-14.4107976676896	87	62	3
589	89.2073391355225	-3.04883620236069	77	61	0
590	82.2474745606887	9.22466199379414	101	68	4
591	75.2876512650982	21.4981720549986	109	79	5
592	68.3000429917593	32.8444781741127	86	88	5
593	57.8465306420112	50.7911754362285	105	73	2
594	47.4209398230305	69.6651151878759	86	74	2
595	40.4613213255652	81.9386845910922	98	72	4
596	33.4739098628634	93.2850501043722	84	55	2
597	25.9914164098445	105.574342884123	79	66	1
598	19.031921617745	117.847948753275	63	57	1
599	12.595421092934	130.105865139514	61	45	0
600	2.14239531033672	148.052704851143	72	45	1
601	-8.31053998868447	165.999571275897	65	61	0
602	-15.2698314434965	178.273235626519	54	58	1
603	-22.2290816177847	190.54691184219	62	37	0
604	-29.18829051184	202.820599921979	76	45	0
605	-35.6245152771007	215.078592577018	75	41	0
606	-41.5099088166025	228.24810306076	64	47	0
607	-47.4231170420535	240.49040658772	66	50	0
608	-56.2789354914567	259.317485972308	69	61	0
609	-64.583879972226	279.056089623831	72	39	0
610	-69.9461533144349	292.209931205958	59	43	0
611	-75.3083916240139	305.36378006544	93	44	0
612	-80.1476644169888	318.501923382282	57	38	0
613	-84.4639764098683	331.624359343201	67	47	0
614	-88.7802596582333	344.746800164692	77	43	1
615	-93.6194399323431	357.884960286319	65	42	0
616	-100.35522714135	377.576496380381	57	42	1
617	-107.090947317833	397.268044236116	71	53	1
618	-111.93000318436	410.406227169558	76	52	0
619	-116.2461092507	423.528698769398	63	63	0
620	-120.562186572119	436.65117522981	64	39	1
621	-124.878235148499	449.773656549864	50	49	0
622	-129.194254979724	462.896142724901	82	42	0
623	-133.48237264005	476.945849352516	63	47	0
624	-137.770459466032	490.995560838841	68	37	0
625	-142.086390975048	504.118061591871	67	40	0
626	-146.402293738734	517.240567205474	70	43	0
627	-153.660450487572	536.947917659767	61	43	0
628	-160.395633511012	556.639558752999	67	47	0
629	-164.711418150284	569.762084882706	70	42	0
630	-169.550072877202	582.90033982601	68	40	0
631	-174.388695715053	596.038600774482	57	46	0
632	-178.704390974715	609.161142563447	62	53	0
633	-182.497163369553	622.267963572405	61	46	0
634	-186.812802708591	635.390514542349	57	43	0
635	-191.651304278348	648.528797088191	68	40	0
636	-195.966884554073	661.651358312927	59	54	1
637	-200.282436083828	674.773924398236	76	57	2
638	-205.120845129481	687.912223747	52	45	0
639	-209.436337595514	701.034800089896	57	55	0
640	-213.751801315346	714.157381292433	67	43	0
641	-220.486383376643	733.849127378315	74	47	0
642	-227.220898401574	753.540885222144	75	49	0
643	-231.536245564115	766.663486399688	83	34	0
644	-235.823665884498	780.71330799628	66	42	0
645	-240.11105536879	794.763134450652	62	51	0
646	-244.426314204698	807.885750200599	60	50	0
647	-249.264414619305	821.024104748853	51	45	1
648	-253.57961439027	834.146730757318	71	43	0
649	-257.894785414508	847.269361622632	72	50	2
650	-262.73279330245	860.407732974738	59	47	0
651	-267.047905261395	873.530374097638	63	51	0
652	-271.390895141172	885.725804526359	69	41	0
653	-275.733858357649	897.921239817515	61	50	1
654	-279.553935250035	910.100942170247	61	46	0
655	-283.401897960808	921.353432813659	69	46	0
656	-286.72698181367	932.59018859826	60	49	0
657	-292.003910726111	948.525981890969	64	45	2
658	-297.308709903271	963.534566895105	82	55	0
659	-300.166693394945	972.90116337873	58	37	0
660	-302.557640569285	980.397590250708	60	45	0
661	-303.435856457101	985.992364952341	46	51	0
662	-303.268369757512	991.555658267811	68	54	1
663	-302.605948084733	996.175995349884	70	44	0
664	-301.448592816829	999.85337638855	80	49	0
665	-301.336936199339	1003.56223868206	58	43	0
666	-302.298889947415	1006.37536661234	66	48	0
667	-304.334452735027	1008.29276090395	64	47	0
668	-307.4436245549	1009.31442305725	68	48	0
669	-310.608627366601	1008.48165635578	70	26	1
670	-313.306616961083	1005.77871885523	57	51	0
671	-313.502034015313	999.28821012564	61	36	0
672	-311.661884325149	990.880302856676	71	45	0
673	-309.270959692018	983.383870585822	75	47	0
674	-306.385089101037	974.944483154453	64	42	0
675	-303.004267437384	965.5621416457	71	39	0
676	-299.12848890532	955.236847323366	64	39	0
677	-295.28060264152	943.984341306612	72	50	0
678	-289.508732201415	927.105589484796	64	37	0
679	-283.241862270457	909.283892526291	60	47	0
680	-278.926841807086	896.161233578809	77	54	0
681	-274.611792596523	883.038579489104	66	51	0
682	-269.801756330184	868.972978166305	60	52	0
683	-264.991685860849	854.907382842153	46	41	0
684	-260.676545179798	841.784744406119	56	43	0
685	-256.361375751789	828.662110828795	74	52	1
686	-252.074079457787	814.612266568467	67	57	1
687	-247.786752327462	800.562427166849	77	60	0
688	-240.529542202712	780.854901130311	72	50	1
689	-233.795137824898	761.163120583631	57	36	0
690	-229.479790687154	748.0405172389	77	39	0
691	-224.669429441856	733.974972303025	72	53	0
692	-219.859033994144	719.909433365799	66	45	0
693	-215.020711378544	706.771115985699	73	40	2
694	-210.705242454831	693.648533696309	57	53	0
695	-206.389744784799	680.525956262834	82	49	0
696	-201.551329644513	667.387655684724	76	46	0
697	-197.26366159186	653.337872954085	69	34	0
698	-192.975962703815	639.288095078431	71	52	0
699	-188.13745273021	626.149811298586	67	40	1
700	-183.298910867074	613.011533521116	57	41	0
701	-178.983233920531	599.888986865059	62	43	0
702	-174.66752822831	586.766445065849	63	42	0
703	-170.35179379012	573.643908125348	68	40	0
704	-163.616687082511	553.952250207774	64	50	1
705	-156.909392291564	533.33338848222	67	36	0
706	-152.6214181619	519.283655948937	69	42	0
707	-148.305536338245	506.161143842153	71	49	0
708	-143.989625768969	493.038636597805	66	40	0
709	-139.150775284332	479.90041402448	57	52	0
710	-134.834805653372	466.777917036787	67	38	0
711	-130.518807277258	453.655424910598	59	37	0
712	-125.679864271544	440.517219141126	56	54	0
713	-118.421389972442	420.809921748005	61	49	1
714	-111.162843924889	401.102637863718	62	37	0
715	-106.323773366399	387.964456112124	73	41	0
716	-101.484670919832	374.826280366629	71	48	0
717	-97.1684619021835	361.703825500794	65	44	0
718	-93.375151027285	348.597089891322	66	39	0
719	-89.5818145485828	335.490358123556	59	40	0
720	-85.265522439382	322.367916752584	59	54	1
721	-80.4262699861429	309.229767406359	52	34	0
722	-73.1673315172666	289.522554644383	63	47	0
723	-68.3279993451433	276.384420309216	69	38	1
724	-62.4427610792918	263.214870722964	71	43	0
725	-53.6148320937064	243.460562603548	70	43	0
726	-48.2245864711585	231.233959089033	74	45	0
727	-43.3293989367667	219.95028665103	60	48	0
728	-38.901426219556	210.536759106442	73	48	0
729	-34.9406778861885	202.993374839425	60	49	1
730	-31.4750111800386	196.392916779034	71	47	0
731	-28.5044308673823	190.735383656807	74	50	1
732	-25.5338423848152	185.077852707356	61	53	0
733	-20.0877422814956	174.705718288198	65	46	1
734	-13.6235618216451	163.374966338277	66	43	0
735	-8.12171570106875	154.857279228047	73	49	1
736	-1.62962943100138	144.453761867248	69	59	3
737	5.32976056600455	132.180121139623	76	51	3
738	12.2891918428941	119.906492278911	72	45	0
739	19.2486643999582	107.632875283249	78	51	4
740	26.2081782365567	95.3592701526359	76	64	3
741	33.1955675671343	84.0128926290199	107	61	4
742	40.155162364943	71.7393112396821	83	86	7
743	47.114798442286	59.4657417191193	96	88	3
744	57.5682442684192	41.5190175753087	129	87	5
745	68.0217805766733	23.5723201464862	108	81	6
746	75.0094048037427	12.2260139072314	94	88	4
747	81.9692440808867	-0.047496261075139	74	73	4
748	88.9291246371577	-12.3209945661947	74	72	4
749	96.4398376548779	-23.6829561674967	92	61	4
750	103.922773444268	-35.9721199572086	74	54	0
751	110.882779167674	-48.2455809358507	70	61	0
752	121.336772162351	-66.1921422109008	76	47	1
753	128.296880282986	-78.465573518537	50	50	0
754	135.780009026406	-90.7546791220084	68	42	0
755	146.757198365231	-108.7168615954	60	52	1
756	153.717453089659	-120.990249647759	60	57	0
757	160.677749092225	-133.263625832275	73	50	0
758	167.665889789583	-144.609774191864	58	49	0
759	174.62626674975	-156.883126633242	69	42	0
760	181.586684987589	-169.156467205845	59	43	0
761	188.574943128973	-180.502579918131	64	48	0
762	195.535442323773	-192.775896746665	72	46	0
763	203.018975776387	-205.064879591577	68	40	0
764	210.530347047374	-216.426632761955	63	48	0
765	217.49097140535	-228.69991226308	66	39	0
766	224.451637040533	-240.973179894499	70	47	4
767	231.412343952863	-253.246435660869	66	45	1
768	238.373092142341	-265.519679557532	69	51	0
769	248.828184232349	-283.465915106237	71	46	0
770	259.283366798889	-301.41212393716	68	42	0
771	266.795065156708	-312.773774268106	58	58	0
772	270.812432884588	-318.462429071777	82	43	0
773	278.324193104403	-329.824058431201	62	47	0
774	289.30262937001	-347.785859391093	70	46	1
775	295.740695772809	-360.043338458985	63	50	1
776	301.655787596595	-372.285141631961	60	49	0
777	308.066157982918	-385.469817250036	70	43	1
778	315.027355419239	-397.742930566892	66	58	0
779	325.483112592832	-415.688970182091	59	38	0
780	335.938960240805	-433.634983078577	61	46	1
781	343.423342894937	-445.9237095071	58	47	1
782	350.907769754413	-458.212422288954	72	40	1
783	357.869216175633	-470.485462669283	63	40	2
784	364.830703872198	-482.758491178975	74	46	0
785	371.296962031396	-494.088634435087	62	51	0
786	377.240226757363	-505.403111087158	64	36	0
787	384.118569332466	-520.457755449228	63	54	0
788	388.960338419944	-533.59533611685	64	45	0
789	390.858201953	-540.148469525389	61	31	0
790	392.288541755814	-544.831514876336	52	49	0
791	394.297421783151	-547.675781387836	54	43	1
792	397.380123621668	-549.624138545245	68	54	1
793	400.518328207661	-549.718060826883	54	58	0
794	403.216747105122	-547.014678654261	75	42	0
795	404.373811637866	-543.337119565345	68	38	0
796	403.466492399981	-538.669731568545	68	49	0
797	400.494796820567	-533.01251326222	61	45	0
798	393.505368687445	-521.666761415079	66	43	1
799	386.048456211749	-508.45090973191	55	53	0
800	380.077409551886	-498.063661838882	59	50	0
801	373.611122477101	-486.733532084152	68	34	1
802	367.172628600965	-474.476175804622	70	48	0
803	360.211149428855	-462.203150820918	69	45	0
804	352.726689353818	-449.91445456259	76	61	0
805	345.24227348424	-437.625744655728	63	33	0
806	338.280921067228	-425.352682350203	72	56	0
807	330.796592143073	-413.063946069218	55	51	0
808	323.312307424378	-400.775196144357	70	47	0
809	316.351081763627	-388.502096517012	75	40	1
810	309.389897378511	-376.228985023685	74	35	0
811	301.905742346426	-363.940195997246	68	57	0
812	294.42163152009	-351.651393325068	70	52	0
813	286.937564900029	-339.362577005289	61	35	0
814	279.453542486182	-327.073747039773	61	47	1
815	268.502984616556	-308.184703350998	72	48	0
816	257.524743612914	-290.222846453078	51	41	0
817	250.040896559425	-277.933962822892	68	57	0
818	242.557093712443	-265.645065546967	64	53	0
819	235.596333807509	-253.371828512289	54	45	0
820	228.635615179723	-241.098579606973	63	47	1
821	221.647146708332	-229.752534891479	54	46	0
822	214.686509036808	-217.479262242094	79	50	1
823	207.725912642432	-205.205977726728	74	51	2
824	200.242366000661	-192.917003165931	70	38	0
825	192.758863566327	-180.628014959395	57	34	1
826	185.798393933219	-168.354693125002	76	45	0
827	178.837965577783	-156.081359424628	56	50	0
828	171.849775972485	-144.735229831189	66	52	0
829	164.889428574534	-132.461872383952	61	35	0
830	154.462888134876	-113.588205990382	58	54	0
831	144.008634048456	-95.6417288435623	79	50	1
832	137.048451762879	-83.3683239314705	62	59	0
833	130.088310755324	-71.0949071496725	64	53	3
834	123.10039731476	-59.7486943993717	70	34	1
835	116.140337265912	-47.4752538753673	86	52	0
836	109.180318496074	-35.2018014835194	79	64	3
837	101.697369761299	-22.9126469148323	70	44	2
838	94.2144652354764	-10.6234786976129	70	63	3
839	87.2267513079569	0.722795167937875	90	80	1
840	80.2668989838567	12.9962967513129	83	72	6
841	73.3070879388251	25.2698102006689	100	75	2
842	62.3305716589093	43.2321898816153	97	90	3
843	51.354150143743	61.1945989150554	100	87	1
844	44.3945055466611	73.4681615540758	85	81	6
845	37.4349022291135	85.7417360590771	100	52	4
846	30.4753401911003	98.0153224309906	76	54	2
847	23.5158194327378	110.288920667954	66	52	4
848	16.5285018323921	121.635315043852	72	47	2
849	9.56906203558901	133.908937023953	61	47	0
850	2.60966351861134	146.182570869103	69	37	0
851	-4.37753663182957	157.529000886716	67	49	1
852	-11.3368541867239	169.802658474073	60	41	0
853	-21.2388836628525	188.661069417372	76	43	0
854	-31.1686714477255	206.59228888154	54	47	0
855	-37.6048844122561	218.850284678861	74	53	0
856	-43.4902661435772	232.019798059016	77	42	1
857	-49.4034630185924	244.26210448239	73	40	0
858	-55.3166244670283	256.504419589415	62	32	2
859	-61.2018944153679	269.67395900283	68	52	1
860	-66.564191432728	282.827795960009	69	43	0
861	-71.4035202377127	295.965928466059	67	46	0
862	-78.6624536559684	315.673138481565	66	45	0
863	-85.9213153270539	335.380362008698	75	40	0
864	-90.7605165814748	348.518518533558	55	48	1
865	-95.5996859481093	361.656681062654	73	47	0
866	-99.9158996788901	374.779134305194	65	39	2
867	-104.232084664924	387.901592406444	57	43	0
868	-108.548240905977	401.024055367336	54	47	0
869	-112.864368402224	414.146523187868	88	48	0
870	-117.703384617227	427.284713321365	58	48	0
871	-122.019453052257	440.407191402279	71	42	0
872	-126.307621057495	454.456889932975	76	46	0
873	-131.118670754426	468.522312455811	67	47	1
874	-135.434649296629	481.644805653021	64	41	1
875	-139.750599093444	494.767303710803	66	50	0
876	-146.485923404573	514.458920446225	40	43	1
877	-152.69827601203	534.134827034548	50	51	2
878	-157.014110827178	547.257344529033	68	52	0
879	-161.329916896648	560.379866879433	69	39	0
880	-165.645694220671	573.502394089475	52	54	1
881	-170.484341184143	586.640650229529	74	56	0
882	-177.219355810259	606.332320722751	75	54	0
883	-183.431409730634	626.008277215064	67	33	0
884	-187.747041754308	639.130829262547	68	58	0
885	-192.062645031954	652.253386166878	66	42	0
886	-196.378219563514	665.375947928987	51	43	0
887	-201.216652734962	678.51424247399	73	45	1
888	-205.53216820315	691.63681449648	66	47	0
889	-209.847654924844	704.759391375817	72	38	1
890	-214.685995572014	717.897702723742	69	49	1
891	-219.524304329418	731.036020073108	62	51	0
892	-223.839701669523	744.158612612635	57	46	1
893	-228.15507026331	757.281210009009	73	53	0
894	-232.965389097226	771.346759725362	71	53	1
895	-237.252799138776	785.396582940593	69	48	0
896	-241.568077834847	798.519195453264	52	56	1
897	-248.30237730965	818.210990246385	73	37	0
898	-252.617583352898	831.33361517638	58	47	0
899	-256.932760649186	844.45624496229	56	53	1
900	-263.666905274498	864.148066631518	55	54	0
901	-268.504873508122	877.286445183679	63	54	0
902	-272.819947832962	890.409092783928	61	50	0
903	-277.134993410553	903.531745243818	79	43	0
904	-281.972869116755	916.670140597969	61	54	0
905	-286.287855628412	929.792803314514	71	57	1
906	-292.49885402096	949.468936797231	64	44	0
907	-296.813769449771	962.591611388139	64	51	1
908	-299.671754760842	971.958207513206	62	51	0
909	-303.463770897302	985.065149404109	64	45	1
910	-304.314069562475	991.587139900774	67	48	0
911	-303.651646776008	996.207476839423	63	49	0
912	-302.49429061939	999.884857612662	48	42	0
913	-301.887698925042	1002.65076368209	72	52	0
914	-302.877567066753	1004.53667616285	61	37	0
915	-305.43597864476	1006.46981171798	50	39	1
916	-308.545151573722	1007.49147464242	49	45	0
917	-311.738072328095	1005.73149318248	71	67	0
918	-313.941132521373	1002.0855987398	62	31	0
919	-314.080716647441	997.449521103874	70	46	1
920	-312.679667855497	991.83900202997	60	40	2
921	-308.83185542922	980.586482576095	82	51	0
922	-303.994144728873	967.448054182343	63	56	0
923	-300.118370514712	957.12275889609	79	35	0
924	-295.747633409745	945.85451211594	69	45	1
925	-291.404783104779	933.659054666758	70	44	0
926	-287.612674896605	920.552125261165	69	38	0
927	-283.297681093798	907.429461456835	71	34	0
928	-278.45979698305	894.291064868681	58	41	2
929	-273.621880981838	881.152674283832	58	38	0
930	-269.306797794881	868.030026133172	49	44	0
931	-265.019590871874	853.980167299509	43	52	0
932	-260.209485041851	839.914577972144	67	53	0
933	-255.371442313073	826.776210187934	47	46	0
934	-250.533367694181	813.63784840703	58	44	1
935	-246.218133971968	800.515226170421	59	55	0
936	-241.902871503262	787.392608788796	71	47	0
937	-237.092602657387	773.327048259787	59	48	0
938	-229.863186977804	752.692326490767	63	48	0
939	-222.605801249272	732.984833779745	73	37	0
940	-217.767504234565	719.846512809396	63	60	0
941	-213.45205934369	706.723927284591	72	48	0
942	-209.136585706729	693.601346618496	65	38	0
943	-204.848973867774	679.551555248909	54	41	0
944	-201.084220141987	665.517496623099	57	35	0
945	-196.768659750931	652.394929989241	79	46	0
946	-191.930178522132	639.256641412154	72	49	0
947	-187.614559067646	626.134085036814	77	54	1
948	-183.326796189533	612.084317957051	68	45	0
949	-178.516105447139	598.01883061789	63	45	0
950	-171.781080949469	578.327158421278	58	43	0
951	-165.045989416772	558.635497984476	52	50	0
952	-160.730192258488	545.512971844524	72	57	0
953	-156.414366354584	532.39045056235	70	39	0
954	-151.575605247344	519.252212392166	73	48	0
955	-146.73681225162	506.113980226219	67	34	1
956	-142.420896968979	492.991474604234	85	38	0
957	-138.104952941125	479.868973840959	80	48	0
958	-133.29394070711	465.803542900831	68	44	1
959	-126.586337781919	445.184734086506	49	40	0
960	-122.270288702683	432.062251139432	64	44	0
961	-117.954210878408	418.939773052931	65	49	1
962	-111.741500657052	399.263923386112	62	34	0
963	-107.425351755985	386.14145717863	65	53	0
964	-103.109174110345	373.018995827995	59	48	0
965	-98.792967719608	359.89653933607	57	50	0
966	-94.4767325842404	346.774087703787	51	30	0
967	-90.1604687042418	333.651640933938	81	50	0
968	-85.3212458292837	320.513485576026	63	48	0
969	-80.481991066481	307.375336225145	80	44	0
970	-75.6427044162992	294.237192876637	57	45	0
971	-70.2804509107955	281.083343965001	83	49	1
972	-64.9181623726035	267.929502327926	75	55	0
973	-56.6131944286753	248.190898588859	63	55	0
974	-50.7278770476114	235.021366336383	75	51	1
975	-44.2917274083011	222.763350030407	60	48	1
976	-34.3898838429013	203.904883352108	45	42	0
977	-27.9536368472036	191.646892971359	60	44	0
978	-21.5173514991184	179.388912804425	45	42	1
979	-14.5580792171531	167.115238173865	60	44	2
980	-7.57092208019458	155.768791087903	58	44	1
981	-0.611568836029619	143.495140199549	74	63	1
982	9.81361864053179	124.621078262106	71	60	1
983	20.2667385766399	106.67425872758	80	54	4
984	27.2540925270878	95.3278710348532	79	56	0
985	30.7477837846964	89.6546816462651	79	62	2
986	37.7073616707348	77.3810960352421	79	61	6
987	48.1607212969102	59.4343477515504	86	75	5
988	55.1204015826806	47.1607918096706	108	81	6
989	62.0801231476944	34.8872477356344	111	89	8
990	69.0398859919515	22.6137155257165	105	99	4
991	76.5226574024418	10.3245017249137	94	91	5
992	87.4993235589936	-7.63783944863826	80	75	5
993	97.9531129088718	-25.5844605090097	69	60	0
994	101.447002329165	-31.2575896410272	67	53	2
995	108.406992739416	-43.531054854393	77	47	0
996	118.860963050218	-61.4776224829257	84	52	1
997	125.821055857814	-73.751058023423	65	38	0
998	132.781189943897	-86.0244816988707	66	48	0
999	140.292155246658	-97.3863632008433	75	48	1
1000	147.775353355741	-109.675446962006	66	41	0
1001	154.735612606979	-121.948833310045	84	40	0
1002	161.695913136471	-134.222207790241	76	43	0
1003	172.15034252248	-152.168639277108	73	37	0
1004	182.604862387059	-170.115044047125	58	40	0
1005	189.565326429787	-182.388371048495	62	37	0
1006	196.553628551541	-193.734470176511	60	47	0
1007	204.037166644586	-206.023451195098	59	48	0
1008	211.520748945011	-218.312418565154	74	47	0
1009	218.509171215235	-229.658480327576	66	45	0
1010	225.469841377577	-241.931746254675	60	48	0
1011	232.430552816717	-254.205000315793	75	50	0
1012	239.391305532889	-266.478242509067	66	59	0
1013	246.35209952615	-278.751472834498	61	57	0
1014	256.807259409747	-296.697688018903	59	53	0
1015	267.262509769702	-314.643876481801	68	44	0
1016	274.223467271542	-326.917059325613	64	52	0
1017	281.18446604989	-339.190230299719	78	39	1
1018	288.173281916766	-350.536173255183	59	42	0
1019	295.134361649747	-362.809320482425	59	55	0
1020	302.095482658711	-375.082455841824	53	53	1
1021	309.607430580771	-386.444027909078	62	49	0
1022	320.586152215314	-404.405744899996	75	51	0
1023	331.041949707665	-422.35177047085	70	32	0
1024	338.003276828909	-434.624844752252	72	45	0
1025	344.964645225962	-446.897907163016	63	50	0
1026	351.926054898475	-459.1709577078	63	47	0
1027	358.887505846331	-471.443996382877	64	45	0
1028	365.876756088925	-482.789806910791	56	33	1
1029	372.343016951811	-494.119948573411	82	42	0
1030	378.286284379545	-505.434423758648	77	44	1
1031	383.211278175586	-515.790362731554	71	49	0
1032	387.145740577951	-524.260552830063	87	58	0
1033	389.538875638333	-531.756558414549	68	51	2
1034	390.390673539368	-538.278382187709	63	32	0
1035	391.270226741675	-543.872989406809	49	58	0
1036	393.223602474201	-548.571689013392	62	50	1
1037	396.306304529193	-550.520046925172	65	51	1
1038	401.069112212688	-548.806497992016	69	53	1
1039	404.841346688452	-545.207205297425	65	31	0
1040	404.952343253011	-541.498339906335	55	35	1
1041	402.998958841665	-536.799645653926	72	41	0
1042	400.027265309531	-531.14242698811	63	45	1
1043	396.532548754476	-525.469552135095	55	41	0
1044	392.542563206633	-518.853803469799	55	40	0
1045	388.085066798958	-510.367963216268	65	39	0
1046	383.104560395237	-501.866462399252	60	34	0
1047	374.629419509205	-487.692061995156	61	57	0
1048	365.659069603367	-472.57476996351	57	49	0
1049	359.192861789896	-461.24461737927	51	42	0
1050	352.231428419938	-448.971578824334	56	42	1
1051	345.24227348424	-437.625744655728	72	52	0
1052	338.280921067228	-425.352682350203	63	40	1
1053	331.319609925966	-413.079608175904	74	44	0
1054	324.358340060397	-400.806522135623	69	48	0
1055	316.874096616637	-388.517760402523	68	43	0
1056	309.389897378511	-376.228985023685	69	48	0
1057	302.428754269669	-363.955861660652	59	53	0
1058	291.477994852525	-345.066879329272	59	37	0
1059	280.004327794188	-326.162199314684	61	42	1
1060	272.520349830855	-313.873356636614	63	52	0
1061	265.036416073563	-301.584500310011	47	33	0
1062	257.524743612914	-290.222846453078	57	45	1
1063	250.563898225548	-277.949634868652	72	52	0
1064	243.603094115038	-265.676411414519	56	43	1
1065	236.614543579984	-254.330392175354	57	42	0
1066	229.653820425272	-242.05714497529	62	57	1
1067	222.170142627438	-229.768210432492	72	44	1
1068	214.686509036808	-217.479262242094	72	38	0
1069	207.725912642432	-205.205977726728	58	39	0
1070	200.765357525321	-192.932681341656	72	53	2
1071	193.804843685764	-180.659373090602	76	56	0
1072	186.816572015639	-169.313268972561	79	37	1
1073	179.856139133044	-157.039936975576	56	55	0
1074	168.906483766157	-138.150626705959	72	49	0
1075	157.929122454429	-120.188503071666	67	49	1
1076	150.94105029339	-108.842337832786	57	38	0
1077	143.980825131235	-96.5689447754994	65	59	1
1078	137.020641247567	-84.2955398494378	71	65	2
1079	130.060498641978	-72.0221230583265	54	54	2
1080	123.10039731476	-59.7486943993717	60	55	0
1081	116.112521959119	-48.4024697616696	75	63	2
1082	109.152501591016	-36.1290173595771	63	57	0
1083	102.19252250134	-23.8555530905724	69	70	0
1084	95.2047645918792	-12.5092928092927	77	49	2
1085	87.7218979243771	-0.220112765207887	93	68	0
1086	76.7730761427083	18.6694440823048	95	79	4
1087	66.3194914585911	36.6161197097972	115	97	3
1088	59.3319330642698	47.9624411081895	119	94	3
1089	55.8381681490573	53.6356062637642	117	89	10
1090	48.8784975860035	65.9091612724587	89	89	5
1091	38.4529856912559	84.7831239122897	78	82	6
1092	31.4934191260836	97.0567085808143	90	66	1
1093	24.5338938406203	109.330305112526	88	50	1
1094	17.5744098346913	121.603913510218	72	66	1
1095	10.5871276147082	132.95031805709	80	48	0
1096	3.62772457057144	145.223950196989	77	46	0
1097	-3.33163719339063	157.4975942038	80	55	0
1098	-10.318801963469	168.844034392387	46	42	0
1099	-17.2780827653478	181.117702139542	84	52	1
1100	-27.1800577767426	199.976127586327	51	60	1
1101	-37.0819420131738	218.834577206522	78	36	1
1102	-43.5181180886575	231.092582422309	74	45	0
1103	-49.4313163388288	243.334888852201	62	38	0
1104	-54.7936865671072	256.488709925674	62	38	0
1105	-60.1560217631049	269.64253827557	85	47	0
1106	-65.5183219263563	282.796373897232	62	27	0
1107	-70.8805870570941	295.950216798112	60	60	0
1108	-76.2428171550855	309.104066975415	87	35	0
1109	-81.0820821849629	322.242211489938	59	52	2
1110	-85.3983868628275	335.364648531191	70	44	0
1111	-89.7146627961192	348.487090430222	54	45	0
1112	-96.9734096043394	368.194334663451	69	40	0
1113	-103.709162486834	387.88587663509	67	40	0
1114	-108.025320299086	401.008339057676	68	53	1
1115	-112.864368402224	414.146523187868	81	47	0
1116	-117.180467153608	427.268995866179	54	43	0
1117	-121.496537159896	440.391473405994	69	42	0
1118	-125.812578421202	453.513955804519	69	47	0
1119	-130.128590937122	466.636443061754	70	49	0
1120	-134.444574707886	479.75893517863	68	54	0
1121	-138.760529733554	492.881432154216	71	50	0
1122	-143.599364051013	506.019654690288	65	37	1
1123	-150.334650056786	525.711278145202	78	54	0
1124	-156.51908671821	546.314406557009	67	51	0
1125	-160.807015368482	560.364143951796	82	53	2
1126	-165.645694220671	573.502394089475	59	49	2
1127	-169.961442798958	586.624926159158	55	48	0
1128	-174.277162631508	599.747463088483	49	44	0
1129	-179.115748961049	612.885730027221	50	54	0
1130	-183.431409730634	626.008277215064	74	46	0
1131	-187.747041754308	639.130829262547	61	45	1
1132	-192.062645031954	652.253386166878	60	44	1
1133	-196.378219563514	665.375947928987	57	32	0
1134	-201.216652734962	678.51424247399	61	58	0
1135	-205.53216820315	691.63681449648	76	44	0
1136	-212.266829234723	711.328546298668	83	45	1
1137	-219.001423229929	731.020289861597	79	38	1
1138	-223.316822141409	744.142881859094	44	66	0
1139	-228.15507026331	757.281210009009	66	43	0
1140	-232.470410110545	770.403812265955	70	47	0
1141	-236.785721211112	783.526419378817	64	48	0
1142	-241.595977322548	797.591979891993	52	44	1
1143	-245.883327784017	811.641812822782	72	45	0
1144	-250.19854898646	824.76443505194	65	56	0
1145	-255.036609746749	837.902796800248	58	50	0
1146	-259.351771884132	851.025429286063	72	47	0
1147	-263.666905274498	864.148066631518	67	48	0
1148	-268.504873508122	877.286445183679	62	35	1
1149	-275.238904831582	896.978287010454	73	51	0
1150	-281.972869116755	916.670140597969	80	41	0
1151	-286.287855628412	929.792803314514	46	44	0
1152	-290.107868846972	941.972516223788	61	42	0
1153	-293.955770433531	953.22501742281	74	57	0
1154	-297.308709903271	963.534566895105	80	42	0
1155	-300.194607015001	971.973947832361	51	50	0
1156	-302.062703413016	979.454634082504	69	41	0
1157	-302.913005883689	985.976624219678	57	46	0
1158	-302.689691154344	993.394348664209	64	42	0
1159	-302.027270233782	998.014685831964	78	63	0
1160	-301.476506964187	998.926160817035	81	39	1
1161	-300.925743914035	999.837635871023	76	41	1
1162	-300.925743914035	999.837635871023	60	37	0
1163	-300.925743914035	999.837635871023	51	52	1
1164	-300.925743914035	999.837635871023	68	46	0
1165	-300.925743914035	999.837635871023	58	51	0
1166	-300.925743914035	999.837635871023	69	38	0
1167	-300.925743914035	999.837635871023	60	42	0
1168	-300.925743914035	999.837635871023	60	46	0
1169	-300.925743914035	999.837635871023	53	53	0
1170	-300.925743914035	999.837635871023	64	53	0
1171	-300.925743914035	999.837635871023	58	50	1
1172	-300.897829875466	1000.76485144347	58	55	0
1173	-301.336936199339	1003.56223868206	61	42	0
1174	-303.344586184015	1006.40684806183	65	52	1
1175	-308.078134815267	1005.6213021474	51	37	0
1176	-312.372586552519	1002.0383728575	67	34	0
1177	-313.474117301754	1000.21542565525	61	41	0
1178	-312.595918442763	994.62064860668	67	45	1
1179	-310.755764378642	986.212741822936	57	47	0
1180	-308.336919624126	979.643525674939	65	44	1
1181	-305.451044233865	971.204138965346	58	47	0
1182	-302.098131009727	960.89458276704	53	53	0
1183	-298.222345389891	950.56928939838	63	48	0
1184	-294.374451801181	939.316784340888	76	46	1
1185	-290.031589833496	927.121328508481	78	53	1
1186	-285.688701202336	914.925877533853	62	51	1
1187	-281.373694854963	901.803215887398	68	41	0
1188	-276.535797526012	888.664821699262	61	42	0
1189	-271.725774941093	874.599217975512	68	49	0
1190	-267.43858375476	860.549356443807	67	41	0
1191	-260.70444914751	840.857528864406	61	47	1
1192	-253.447377186152	821.149978537112	64	42	0
1193	-251.028337254014	814.580798096023	66	42	0
1194	-246.741006758297	800.530959772877	66	41	0
1195	-240.034566048766	779.911952759139	65	40	0
1196	-235.196383375733	766.773610178381	68	52	1
1197	-230.881047211296	753.65100521408	70	59	1
1198	-226.565682300134	740.528405107558	61	40	0
1199	-221.755301691068	726.462863774039	65	50	1
1200	-215.048604344134	705.843900430948	78	59	0
1201	-208.313945374568	686.152164399624	75	53	1
1202	-203.475543451961	673.013861419633	70	42	0
1203	-199.187888406683	658.964076527394	64	40	0
1204	-194.900202526129	644.914296495728	59	53	0
1205	-190.061705769971	631.776010313071	60	53	0
1206	-185.746071684698	618.653456097469	58	55	0
1207	-181.430408853455	605.530906740576	75	39	0
1208	-176.591819573834	592.392637362704	65	54	0
1209	-169.856775922992	572.700968525372	60	51	0
1210	-163.121665237704	553.009311448783	71	35	0
1211	-158.805855535378	539.886787467636	57	41	0
1212	-154.490017087548	526.7642683452	70	46	0
1213	-149.679119979381	512.698817003518	70	56	1
1214	-145.391097596439	498.649092568085	62	49	0
1215	-141.075169254676	485.526588561945	65	45	0
1216	-136.236300099001	472.388369591907	74	42	0
1217	-131.920312695496	459.265875847079	74	35	0
1218	-125.707735691569	439.590003564022	70	40	0
1219	-118.972178014403	419.898423762061	59	34	0
1220	-114.133155705465	406.760232399218	53	40	0
1221	-109.817023005453	393.637763489969	57	45	0
1222	-105.500861560751	380.515299440362	59	57	0
1223	-100.661746731726	367.377124882303	85	43	0
1224	-96.345526226447	354.254671092145	64	42	1
1225	-92.0292769764783	341.132222160697	66	45	0
1226	-87.1900696279481	327.994064408354	82	47	1
1227	-82.8737613177509	314.87162573915	63	53	0
1228	-75.6148450322216	295.164408469573	68	37	0
1229	-70.2525927930837	282.010559562594	63	44	0
1230	-64.8903055211995	268.856717929244	65	46	1
1231	-56.585339532583	249.118114198558	62	48	0
1232	-50.7000235295855	235.94858195167	55	31	0
1233	-44.7868172038579	223.706273999065	72	51	1
1234	-38.873575451551	211.4639747357	61	41	0
1235	-32.4652028022101	198.278761636466	65	53	0
1236	-26.0289410324767	186.020774382167	77	50	2
1237	-19.5647946023964	174.690012996085	58	49	1
1238	-9.11192796909017	156.743118402548	56	53	1
1239	1.31318763177842	137.869034830481	61	45	2
1240	8.27259760338347	125.595399172977	51	52	2
1241	15.7828420660226	114.233290154487	71	66	0
1242	23.2652908202726	101.943979077972	81	65	0
1243	30.2248259623884	89.6703807441518	87	57	3
1244	37.1844023840385	77.3967942744493	86	69	2
1245	47.6377598689869	59.4500447027385	101	85	5
1246	58.091207836289	41.5033218469471	110	93	3
1247	65.0509477774613	29.2297828523442	92	103	5
1248	72.0385543146986	17.8834715289995	108	88	4
1249	78.9983752159169	5.60995627846569	79	79	1
1250	89.9750646194443	-12.3523782361299	72	65	4
1251	97.4857803452178	-23.7143379934132	79	58	2
1252	104.445746254409	-35.9878099812195	73	57	2
1253	114.87186476076	-54.8616036484018	61	48	0
1254	121.831934665621	-67.1350459754467	61	41	1
1255	128.819858162897	-78.4812605390325	68	44	1
1256	135.780009026406	-90.7546791220084	73	47	1
1257	146.729390156455	-109.644077519886	63	39	1
1258	157.706676764879	-127.60623065941	63	35	0
1259	164.694799773162	-138.95238410309	67	44	0
1260	171.655158357811	-151.225741624832	75	41	0
1261	178.615558220306	-163.499087279662	67	47	1
1262	185.575999360532	-175.772421067581	64	44	0
1263	192.53648177837	-188.045742988586	65	46	0
1264	199.52480158949	-199.391837030649	70	55	1
1265	206.485364964057	-211.665135204792	61	61	0
1266	213.445969615947	-223.938421513885	73	44	0
1267	224.42384662549	-241.900395947509	77	43	1
1268	235.401818394894	-259.862341025844	74	42	0
1269	242.390375795832	-271.208362055011	64	45	0
1270	249.35118656588	-283.48158728797	66	54	0
1271	256.312038612785	-295.754800654016	56	45	1
1272	263.300713454548	-307.10078603588	68	45	1
1273	269.73863984138	-319.358306047507	64	51	0
1274	276.176604576816	-331.615815844387	73	34	0
1275	283.66062674619	-343.904651395977	57	45	0
1276	291.144693121663	-356.193473301828	68	51	0
1277	298.133564760152	-367.539399279281	64	48	0
1278	305.094702545903	-379.812529546209	60	51	0
1279	312.055881607579	-392.085647944361	57	31	1
1280	319.017101945297	-404.35875447467	63	38	0
1281	325.978363558883	-416.631849138066	73	36	0
1282	332.96743199171	-427.977715706453	57	42	0
1283	339.928774558648	-440.250786621124	48	57	1
1284	346.890158401395	-452.523845666088	68	42	1
1285	353.851583519368	-464.796892844141	51	45	0
1286	360.813049912802	-477.069928150624	75	49	0
1287	367.802315138106	-488.415735313669	70	49	0
1288	374.268590310181	-499.745873848908	70	43	0
1289	379.716596703569	-510.117473789491	60	46	0
1290	384.146323115798	-519.530539149418	81	47	0
1291	387.557759703079	-527.985073200427	51	43	0
1292	389.455618087028	-534.538207330741	69	32	1
1293	390.335168987629	-540.132814791985	65	47	0
1294	391.765508229495	-544.815860321745	63	38	1
1295	393.746636449709	-548.587343385443	57	31	0
1296	396.306304529193	-550.520046925172	80	42	0
1297	401.041362308722	-549.733714319766	58	38	1
1298	404.785848422791	-547.061637986451	61	43	0
1299	404.924594107666	-542.425556257367	61	47	1
1300	403.494241891138	-537.742515220307	66	35	0
1301	401.017828912707	-533.028166786768	70	54	0
1302	397.550860272779	-526.428076437674	77	40	0
1303	393.065593609237	-518.869457974099	61	49	0
1304	388.580343269859	-511.310834596865	65	40	0
1305	381.1234653992	-498.094973850995	58	54	0
1306	372.648339027888	-483.920569330454	70	64	0
1307	366.154336435196	-473.517644068226	75	34	0
1308	359.688125786255	-462.187492270954	57	63	0
1309	353.249711531971	-449.930113970302	62	51	0
1310	346.288314910722	-437.657065249048	55	39	1
1311	338.776175990817	-426.295559784397	57	48	0
1312	331.291843891668	-414.006824411452	59	46	0
1313	323.835323741834	-400.790859171189	63	48	0
1314	316.351081763627	-388.502096517012	65	36	1
1315	309.389897378511	-376.228985023685	67	45	0
1316	298.439073783811	-357.340021345764	54	41	1
1317	287.460573892517	-339.37824450992	79	53	0
1318	280.499557541159	-327.105083827861	63	46	1
1319	273.015576402773	-314.816242056899	62	48	1
1320	265.503858384327	-303.454602767713	64	52	0
1321	258.542967193411	-291.181404755451	65	45	0
1322	251.582117279235	-278.908194875345	62	44	0
1323	241.127026463044	-260.961965846829	72	48	0
1324	230.699815197324	-242.088494027033	69	40	1
1325	223.216134468676	-229.799561324529	81	43	0
1326	215.704705454234	-218.437831022777	62	28	0
1327	208.744104532758	-206.164548212662	73	47	0
1328	201.783544888895	-193.891253532842	58	51	0
1329	194.823026522354	-181.617946985178	80	35	0
1330	187.862549433194	-169.344628570601	68	49	0
1331	180.874313141452	-157.998514279723	68	37	0
1332	173.913917009835	-145.725172121078	70	47	0
1333	166.953562155832	-133.451818094589	65	43	0
1334	159.965443307767	-122.105668160133	82	52	0
1335	153.005169411656	-109.832290389575	51	36	0
1336	142.055761239433	-90.942908170633	63	49	1
1337	131.078640959749	-72.980712546967	66	48	0
1338	124.118535105488	-60.7072855923325	85	47	1
1339	117.158470529597	-48.4338467717171	69	50	1
1340	110.170630553213	-37.0876119630411	73	48	2
1341	103.210646936437	-24.814149399288	79	63	1
1342	96.2507045986713	-12.5406749686226	89	83	1
1343	89.2629820686998	-1.19440451543778	89	76	3
1344	81.7801535038161	11.0947864232585	97	77	2
1345	74.2973691482912	23.3839910086244	100	68	7
1346	67.3375932569033	35.6575146289542	110	92	4
1347	56.8840923768585	53.6042144140229	103	103	0
1348	46.4306819787598	71.5509409140795	96	64	3
1349	39.4710696066613	83.8245120113716	87	85	3
1350	32.5114985142718	96.0980949737132	67	64	2
1351	25.5519687013002	108.371689800173	69	68	4
1352	18.5646424984443	119.718080765568	76	57	3
1353	11.0822408847744	132.007400806993	68	58	0
1354	3.59988348104525	144.296734492294	72	37	2
1355	-2.83653004892403	156.554675260559	70	55	0
1356	-9.27290522697149	168.812626240775	62	55	0
1357	-16.2600346161053	180.159076598473	67	42	0
1358	-23.2192786651431	192.432754507288	77	49	0
1359	-33.1211992116296	211.291194458492	80	47	0
1360	-42.5000879340805	230.133950440213	71	45	0
1361	-48.3854373898939	243.303471043706	65	41	0
1362	-54.2986031384207	255.545784696937	69	50	0
1363	-59.6887969094678	267.772396763787	55	45	1
1364	-65.0511011785711	280.926231729798	74	57	0
1365	-70.4133704149863	294.080073972233	61	47	0
1366	-77.6723120139213	313.787282182835	60	46	0
1367	-82.5115665536141	326.925428498536	65	48	0
1368	-87.3507892056368	340.063580816612	59	53	0
1369	-94.0866378488718	359.755105988123	53	46	1
1370	-98.402858379297	372.877557610162	61	52	1
1371	-103.241972567863	386.015729737468	73	48	0
1372	-107.558134037827	399.138191615231	67	61	0
1373	-111.874266762636	412.260658356361	72	45	0
1374	-116.190370742581	425.383129956201	60	48	0
1375	-120.506445977546	438.505606413819	73	45	0
1376	-125.345407013898	451.643806146458	64	51	0
1377	-132.080876589695	471.335397682153	60	43	2
1378	-138.816279131453	491.027000980452	51	54	0
1379	-143.10433175764	505.076718401164	71	48	0
1380	-147.392353548901	519.12644068338	69	46	0
1381	-151.708222338289	532.248952236027	55	56	1
1382	-157.920520355168	551.924867402762	71	44	0
1383	-164.655656233372	571.61651604902	68	40	0
1384	-169.49430865061	584.754770985804	60	39	0
1385	-171.913622900727	591.323900707066	65	38	0
1386	-176.229331232491	604.446439795196	72	43	1
1387	-182.964286779286	624.138120364398	77	43	0
1388	-187.279922460788	637.260671870783	62	44	0
1389	-191.595529396087	650.383228236809	57	44	0
1390	-195.911107585242	663.505789460614	66	55	1
1391	-200.226657028426	676.628355542198	54	43	0
1392	-205.065063764283	689.766654888168	77	49	1
1393	-209.380554143863	702.889231230132	81	42	1
1394	-213.696015777066	716.011812429875	66	45	1
1395	-218.534329988586	729.150128575973	67	43	2
1396	-222.849732557836	742.272720035166	52	44	0
1397	-227.165106380475	755.395316350274	64	33	1
1398	-233.89955112699	775.087085950188	55	53	0
1399	-240.606029580173	795.706082872115	73	38	0
1400	-244.893385499425	809.755914723501	64	37	0
1401	-249.208611930837	822.878535870463	64	39	0
1402	-254.046678145358	836.016896416433	74	33	0
1403	-258.361845511652	849.139527823776	63	41	1
1404	-262.676984130987	862.262164087035	75	53	0
1405	-267.514957818668	875.400541435927	70	43	0
1406	-271.830037372536	888.523187956773	67	41	0
1407	-276.145088179328	901.645839336328	81	39	1
1408	-280.982969339646	914.784233487211	53	55	1
1409	-285.297961080447	927.906895122491	64	40	0
1410	-289.11797907413	940.086607072502	60	59	0
1411	-294.422800478351	955.095188115723	45	61	1
1412	-299.232642679242	969.160820612684	69	51	1
1413	-300.661631802272	973.844119305722	85	47	1
1414	-301.511938078504	980.366109076887	51	41	0
1415	-302.278498413274	989.66974576842	70	47	0
1416	-301.61607765907	994.290082979947	68	34	0
1417	-301.009486013034	997.055989156477	70	56	0
1418	-300.458722855779	997.967464268208	83	47	0
1419	-299.935873727838	997.951723872684	70	51	0
1420	-299.935873727838	997.951723872684	49	38	0
1421	-299.935873727838	997.951723872684	62	50	1
1422	-299.907959918026	998.878939447924	65	54	0
1423	-299.852132289903	1000.73337060027	58	44	0
1424	-300.842001789832	1002.61928259488	80	46	0
1425	-303.400415407727	1004.55241692159	64	43	0
1426	-307.03243837395	1005.58981956169	67	43	0
1427	-310.748208243225	1003.84557862487	52	37	1
1428	-312.540085486893	996.475079663098	78	43	1
1429	-311.745633034909	988.09865628276	66	55	1
1430	-309.326791007479	981.529439535923	57	42	0
1431	-306.413004065515	974.017267629504	59	43	0
1432	-303.004267437384	965.5621416457	62	41	0
1433	-299.62342982355	956.179803079925	73	37	0
1434	-296.270488797163	945.870251919143	66	42	0
1435	-290.526536322082	928.06428312324	77	42	0
1436	-284.782531812729	910.25832296256	58	43	0
1437	-280.439608396089	898.062877926975	65	43	0
1438	-275.601703303284	884.92448493652	81	44	1
1439	-271.286630574381	871.801834624261	69	61	0
1440	-266.97152909846	858.679189170711	73	57	1
1441	-262.161435791873	844.613597442396	71	53	0
1442	-257.874177474761	830.56374670472	61	44	0
1443	-253.558986099903	817.441116365604	72	45	0
1444	-246.329735945328	796.806363985874	54	46	0
1445	-239.623286272748	776.187357814051	62	47	0
1446	-235.307974681724	763.064747988246	61	48	0
1447	-230.469755499216	749.926411396824	63	44	0
1448	-225.63150442706	736.788080810569	77	57	0
1449	-220.821115819796	722.722540674731	65	44	1
1450	-216.533576794551	708.67273635231	49	45	0
1451	-212.218114670948	695.550152441487	65	53	1
1452	-205.483423730009	675.858421445824	68	52	0
1453	-198.748665753345	656.166702209041	49	51	1
1454	-193.910195432662	643.028411226347	71	34	2
1455	-189.594586435589	629.90585269127	63	51	0
1456	-185.306834472693	615.85608345177	67	49	0
1457	-180.496155095636	601.790593708865	57	48	0
1458	-173.761146509438	582.098918148316	54	44	0
1459	-167.026070888154	562.407254348509	56	55	0
1460	-162.710284187458	549.284726045094	71	39	0
1461	-158.394468741026	536.162202601321	69	41	0
1462	-153.555718541553	523.023962026462	64	43	0
1463	-149.239844033029	509.901448842138	57	48	0
1464	-144.951816829562	495.851724947803	75	51	0
1465	-140.663758791401	481.802005908452	53	33	0
1466	-136.347795960144	468.679507301189	72	43	0
1467	-129.61234038003	448.987909014337	70	38	0
1468	-122.876817766344	429.296322486363	82	43	0
1469	-118.037819581979	416.158126316033	69	52	0
1470	-113.721709883306	403.035653085448	57	54	1
1471	-109.40557143942	389.913184714504	60	56	0
1472	-105.089404250728	376.790721204132	74	49	0
1473	-100.77320831723	363.668262550607	52	49	0
1474	-94.0373967990745	343.976726425812	69	43	0
1475	-87.3015182486852	324.285202062689	61	55	0
1476	-82.4622743932996	311.147050304338	71	47	0
1477	-77.622998650535	298.008904550225	66	44	2
1478	-72.2607565027429	284.855052988045	72	40	0
1479	-66.8984793223208	271.701208702289	85	40	0
1480	-61.5361671091523	258.547371690162	76	40	1
1481	-55.6508806260535	245.377832205035	70	38	0
1482	-49.7377026764443	233.135517009534	77	51	1
1483	-40.3588519890327	214.292744829319	46	32	0
1484	-30.9799150286708	195.44999444019	70	41	0
1485	-25.0665910733514	183.207715446129	57	41	0
1486	-18.6302835643874	170.94973996561	66	43	0
1487	-11.6709881110583	158.676070384681	87	61	0
1488	-4.71165137772914	146.402412668802	77	57	1
1489	2.27556791750249	135.055982506834	74	44	0
1490	9.2349856129149	122.782348531298	72	46	1
1491	16.7173999274382	110.493025602773	74	63	5
1492	24.2276947190403	99.1309320423752	70	56	4
1493	31.1872375844978	86.8573353923857	78	69	2
1494	38.1468217297224	74.5837506065145	102	73	3
1495	45.1064471545396	62.3101776866242	90	76	2
1496	52.0661138587166	50.0366166308522	111	86	5
1497	59.053650121321	38.6902832267806	108	85	8
1498	66.013397785835	26.4167459150776	107	90	6
1499	72.9731867297087	14.1432204702869	87	79	2
1500	79.9608404398314	2.79692270606756	100	79	3
1501	87.4436799954856	-9.49227110762149	68	77	1
1502	98.420445930853	-27.4545829650015	76	50	2
1503	108.874332694104	-45.4011760568246	75	46	1
1504	115.83436904347	-57.6746285669506	71	39	0
1505	122.794446671673	-69.9480692110956	71	58	0
1506	129.754565578303	-82.2214979864657	62	62	0
1507	136.742536247941	-93.5676989881322	60	45	0
1508	144.225717259571	-105.856789142825	66	49	0
1509	151.708942479454	-118.14586565271	86	53	1
1510	158.66922782961	-130.419245235622	74	45	0
1511	165.629554457846	-142.692612951621	65	46	0
1512	172.617724637501	-154.038752836175	57	66	1
1513	179.57813222328	-166.312096807174	59	38	1
1514	186.538581086905	-178.585428912193	58	39	0
1515	193.526868709887	-189.931533151306	69	41	0
1516	200.487398530415	-202.204841509461	75	45	0
1517	207.447969628265	-214.478138001636	54	50	0
1518	217.902799615404	-232.424452469684	63	38	0
1519	228.35772007989	-250.370740217157	66	35	0
1520	235.318454688415	-262.643989228643	76	45	1
1521	242.802231890266	-274.93289935682	73	44	1
1522	250.313837778987	-286.29457974527	79	49	0
1523	257.274697548826	-298.567791427486	49	44	0
1524	264.23559859558	-310.840991241857	63	47	0
1525	271.224320607318	-322.186963062733	56	38	1
1526	278.185302608879	-334.46013912838	62	51	1
1527	288.640740852454	-352.406272900291	61	39	1
1528	299.096269571106	-370.352379952557	70	56	0
1529	306.057415079675	-382.625508535653	61	41	0
1530	313.046371970559	-393.97140905913	61	47	0
1531	320.007598433003	-406.244513897225	80	55	0
1532	326.968866171374	-418.517606864683	54	51	0
1533	333.930175185611	-430.790687964298	66	57	0
1534	340.891525475367	-443.063757196069	71	54	1
1535	347.8806791596	-454.409598311409	66	44	0
1536	354.842110402533	-466.682643794455	58	42	0
1537	361.280557266145	-478.940019077621	74	45	0
1538	367.251530687674	-489.327293996699	55	40	1
1539	373.250290341442	-498.78734390717	71	51	1
1540	378.726048044511	-508.231728889979	60	36	1
1541	384.613846273336	-521.400627266616	71	53	0
1542	388.988091048552	-532.668119813316	64	58	0
1543	390.390673539368	-538.278382187709	67	54	0
1544	391.29797878192	-542.945773106068	65	47	1
1545	393.279105637164	-546.717256407253	70	49	0
1546	396.334055434389	-549.592830615118	74	59	1
1547	399.967543983192	-550.629623592831	66	47	0
1548	403.13349872356	-549.796327663586	69	49	0
1549	404.813597554283	-546.134421641938	57	52	0
1550	404.952343253011	-541.498339906335	74	45	0
1551	402.998958841665	-536.799645653926	59	49	0
1552	397.990639331343	-529.225379349664	64	51	0
1553	392.487059207517	-520.708236129023	77	55	0
1554	388.52483744116	-513.165267247707	66	43	0
1555	384.06735531264	-504.679422630928	58	39	0
1556	378.563836168556	-496.162260733545	58	37	0
1557	373.060339460382	-487.645091487095	57	40	0
1558	367.612380588194	-477.273482310586	52	47	0
1559	361.146159949072	-465.943332864903	64	47	1
1560	351.18538429169	-448.940259697847	42	34	0
1561	341.224690261937	-431.937162291259	68	38	0
1562	333.74034057837	-419.648431446403	83	48	0
1563	326.256035100203	-407.35968695581	63	47	0
1564	319.294789466716	-395.086592401378	63	43	1
1565	311.810570934613	-382.797821537592	56	44	0
1566	304.326396608143	-370.509037028067	69	36	0
1567	297.365277731617	-358.235905151814	84	47	0
1568	286.386779616703	-340.27412559744	59	43	0
1569	275.4361550592	-321.38510054443	71	41	0
1570	268.475204216607	-309.11191948317	62	48	1
1571	261.514294650755	-296.838726552203	65	36	0
1572	254.553426361526	-284.565521752462	62	50	0
1573	247.564814157726	-273.219521183521	63	36	0
1574	240.604026824236	-260.946292637847	64	42	0
1575	233.120282593765	-248.657378097996	66	39	1
1576	225.636582570616	-236.368449908681	58	40	0
1577	218.675921996706	-224.095184045844	66	42	0
1578	211.715302700177	-211.821906314231	66	49	1
1579	204.754724681086	-199.54861671757	71	50	1
1580	194.300036348403	-181.602268074639	80	53	1
1581	183.845438493881	-163.655892714858	59	56	0
1582	176.885023986863	-151.382555636577	64	49	0
1583	169.924650757399	-139.109206692316	85	55	0
1584	162.9365142202	-127.76306184195	75	39	1
1585	155.976221948513	-115.489689151756	64	42	2
1586	149.015970954963	-103.216304594651	82	42	0
1587	142.055761239433	-90.942908170633	69	52	0
1588	135.09559280239	-78.6694998815656	61	57	0
1589	128.107653069717	-67.3232956305146	63	51	1
1590	120.62459051644	-55.0341756120324	72	53	1
1591	109.675474411109	-36.1447067549452	87	51	2
1592	99.221609465254	-18.1981151178479	83	50	2
1593	92.2338692455087	-6.85184975061566	91	68	2
1594	85.2739894913975	5.42164334282279	97	68	2
1595	78.3141510160058	17.6951483022422	100	79	8
1596	71.3265282433713	29.0414493111894	109	91	6
1597	63.8438071483397	41.3306729886681	96	101	6
1598	56.3611302623758	53.6199103081599	120	94	3
1599	49.401458234759	65.8934644572437	80	74	1
1600	42.4418274866766	78.167030474171	108	63	3
1601	31.9885414697928	96.1137938695028	82	57	2
1602	21.5353459358448	114.060583981685	71	47	0
1603	14.5758787081577	126.334197470918	64	45	1
1604	7.61645276029594	138.607822827064	66	63	4
1605	0.657068092550617	150.881460048258	73	55	0
1606	-6.30227529502008	163.155109134503	56	44	0
1607	-13.2894223747426	174.501554407179	79	48	1
1608	-20.2486848001136	186.775227234699	75	52	0
1609	-27.2079059451935	199.048911928199	85	44	0
1610	-33.6441425111843	211.306901441887	76	44	0
1611	-39.5295478585176	224.476409031078	56	41	1
1612	-45.9657076963922	236.734418164939	64	30	0
1613	-51.8788903832319	248.976728210226	55	53	2
1614	-59.6609411737882	268.699612383731	72	43	0
1615	-67.9658495806507	288.438223184086	68	43	0
1616	-73.3280992478831	301.592069392093	61	41	0
1617	-78.1673829483334	314.730210303329	55	54	1
1618	-83.0066347612301	327.868357218802	67	43	0
1619	-87.8458546865149	341.00651013758	71	53	0
1620	-92.1621165050892	354.12895473931	66	46	0
1621	-96.4783495792071	367.251404199749	68	29	0
1622	-101.317476984987	380.389573925175	62	57	0
1623	-106.156572502863	393.527749655768	59	50	0
1624	-112.892236843181	413.219307594933	52	51	0
1625	-119.10491736047	432.895159595646	60	53	0
1626	-123.420974823006	446.017639297061	75	39	0
1627	-128.259917188203	459.155842633918	62	45	0
1628	-132.575915589579	472.278332591057	66	49	0
1629	-136.891885245452	485.400827408768	59	39	2
1630	-141.207826156053	498.523327086121	52	35	1
1631	-145.523738321383	511.645831620321	60	44	0
1632	-149.839621741325	524.768341015093	67	49	0
1633	-154.127598008141	538.81807085406	73	31	0
1634	-158.938445866341	552.883528176695	72	51	0
1635	-163.254239391885	566.006052688695	65	46	0
1636	-167.57000417175	579.128582059406	66	34	0
1637	-174.827942832198	598.835972120054	56	48	0
1638	-181.56291517464	618.527650173753	79	41	1
1639	-185.878561829042	631.650200060569	61	51	1
1640	-190.194179737417	644.772754808888	64	38	0
1641	-194.509768899705	657.895314413123	67	43	0
1642	-199.348217598686	671.033606562763	67	60	1
1643	-203.663747697428	684.156176428311	58	47	0
1644	-207.979249050142	697.278751148842	60	40	0
1645	-212.294721656537	710.401330729946	73	40	0
1646	-216.610165516497	723.523915170692	55	47	0
1647	-221.44846105593	736.662234921008	65	47	1
1648	-225.763845851703	749.784829619341	71	38	0
1649	-230.079201901099	762.907429175451	62	65	0
1650	-234.917404915323	776.045765730552	70	46	1
1651	-239.232701900299	789.16837554425	58	50	0
1652	-243.520070190425	803.218205776997	59	40	0
1653	-247.807407644344	817.268040866591	65	44	2
1654	-254.541644059645	836.959846578538	63	44	0
1655	-261.798679496394	856.667399557307	73	29	2
1656	-266.113798770879	869.790039601736	62	44	0
1657	-270.428889298346	882.912684504874	52	42	0
1658	-274.743951078563	896.035334265791	56	55	1
1659	-279.086892631836	908.230773335323	70	45	1
1660	-284.858833288308	925.109510019422	69	37	0
1661	-290.107868846972	941.972516223788	74	44	1
1662	-293.48873993021	951.354846790433	54	53	0
1663	-296.374654154177	959.794224849902	57	49	0
1664	-299.260556064895	968.233605068177	74	36	2
1665	-301.651507935836	975.730031340383	63	53	0
1666	-303.024663181161	982.267762023024	74	55	1
1667	-303.407942014164	986.919580502436	95	46	0
1668	-303.268369757512	991.555658267811	72	67	0
1669	-302.605948084733	996.175995349884	67	35	1
1670	-301.971441718633	999.869116969407	58	48	0
1671	-304.474026917131	1003.656683065	66	52	0
1672	-308.60098303447	1005.63704353571	76	47	0
1673	-311.765988723782	1004.80427763984	70	43	0
1674	-313.969049352163	1001.15838320926	51	38	0
1675	-314.659399713622	995.610832154751	66	48	0
1676	-313.258350891119	990.000312905759	76	47	0
1677	-310.316661482968	983.415353636257	67	50	2
1678	-307.402877721994	975.903181007132	58	50	0
1679	-304.516997532803	967.463795014657	65	50	0
1680	-299.735083192587	952.470940965228	63	43	0
1681	-294.458187999204	936.535137754865	66	51	0
1682	-290.115322909958	924.339681914076	70	64	0
1683	-287.696406240517	917.770478665829	53	46	0
1684	-283.353499906021	905.575030389242	70	34	0
1685	-276.591613102239	886.81039062608	62	35	0
1686	-272.304452342971	872.760523697361	52	55	2
1687	-268.017260747147	858.710661626421	52	37	0
1688	-263.179266271414	845.572284230962	70	43	0
1689	-256.445084516658	825.88046420645	73	33	0
1690	-249.71083572408	806.188655939884	58	41	0
1691	-244.900616972009	792.123085803352	68	36	1
1692	-240.090364017	778.057521669194	74	41	0
1693	-235.775056083687	764.934911304154	73	40	0
1694	-231.459719403705	751.812305797823	75	36	0
1695	-226.62147378549	738.673974008299	70	63	0
1696	-221.811090861098	724.608432670124	70	47	0
1697	-217.523557293462	710.558627270162	63	41	0
1698	-213.208100398711	697.436042278074	70	48	0
1699	-208.369728056074	684.297733290121	53	41	0
1700	-201.634998808964	664.60600901302	66	48	0
1701	-194.92809062131	643.987080937251	53	39	0
1702	-192.536733167013	636.490721537732	72	38	1
1703	-188.221112153726	623.3681646185	53	44	2
1704	-181.486178558378	603.676475617103	76	45	0
1705	-176.647586969077	590.538206234574	66	39	0
1706	-172.331862988474	577.415667134337	66	47	0
1707	-168.016110262135	564.293132891878	78	44	0
1708	-163.177426150185	551.154880313203	73	40	0
1709	-158.861614361405	538.032356331125	73	39	1
1710	-154.545773827122	524.909837205894	74	39	1
1711	-147.810505057918	505.218207003549	66	48	0
1712	-141.103044378979	484.599372990429	64	45	0
1713	-136.292048035131	470.53393844422	74	42	0
1714	-131.976058545231	457.411444695666	70	61	0
1715	-127.660040310177	444.288955808617	65	48	0
1716	-122.82107632386	431.150753637776	57	39	0
1717	-117.982080449117	418.012557473034	71	60	0
1718	-111.246447783313	398.320991112851	74	30	0
1719	-105.033671377169	378.645152364857	60	55	0
1720	-100.717477530066	365.522693714127	63	53	1
1721	-96.4012549383333	352.400239923038	73	42	0
1722	-92.0850036019692	339.277790990658	60	71	1
1723	-87.2457939438755	326.139633233659	65	45	1
1724	-82.4065523981117	313.001481479965	72	53	0
1725	-77.5672789647942	299.863335732371	58	44	0
1726	-69.7853739454877	280.14041686058	68	55	0
1727	-61.4804550214321	260.401802897453	73	47	1
1728	-56.1181103085401	247.247973171994	60	51	0
1729	-50.7278770478442	235.021366336383	68	55	2
1730	-44.2917274084757	222.763350030407	71	51	1
1731	-37.8833899586461	209.578128307126	65	38	0
1732	-31.9701071046875	197.335839177482	84	41	3
1733	-25.5338423848152	185.077852708288	69	43	0
1734	-18.5745914084255	172.804171281867	67	40	2
1735	-8.12171570106875	154.857279228047	58	50	1
1736	2.30340920225717	135.983198196627	60	47	2
1737	9.26282529946184	123.709564233199	76	56	1
1738	16.2501207675086	112.363157848828	80	48	3
1739	23.2096178260399	100.089547626674	83	52	5
1740	30.1691561644548	87.8159492705017	78	59	0
1741	37.1565690818243	76.4695785278454	89	68	6
1742	44.1161883811583	64.1960039120167	119	85	2
1743	51.5988112873747	51.9067446393892	95	92	4
1744	59.1093066875474	40.5447147926316	94	93	4
1745	66.0690511557623	28.271177502349	106	81	4
1746	76.5226574024418	10.3245017249137	97	82	6
1747	86.9763541301945	-7.62214733939618	85	70	4
1748	93.9362621165928	-19.8956371527165	95	59	3
1749	100.896211381711	-32.1691151009873	93	51	2
1750	108.379175747803	-44.4582707183436	85	36	0
1751	115.889999604318	-55.8201968148351	65	44	1
1752	122.85007403628	-68.0936374366283	74	56	1
1753	129.810189746669	-80.3670661924407	68	45	0
1754	136.770346735371	-92.6404830794781	77	65	2
1755	143.730545002152	-104.913888101466	64	39	0
1756	150.718591841287	-116.260065325536	57	55	0
1757	157.678871066251	-128.533446602523	77	46	0
1758	164.639191569353	-140.806816012599	59	40	0
1759	171.627355852572	-152.152957590297	71	52	0
1760	182.08187357639	-170.099363648333	61	42	0
1761	193.031675130827	-188.988638099283	78	58	0
1762	200.515194417327	-201.277625498362	72	42	0
1763	207.503558208758	-212.623705957085	70	51	0
1764	214.464167387807	-224.896990559064	63	47	0
1765	221.424817843887	-237.170263295062	55	40	1
1766	228.41329907754	-248.516308105551	67	44	1
1767	235.374030489998	-260.789557093754	66	46	0
1768	242.857804272557	-273.078467196785	67	57	0
1769	250.369406747632	-284.440147558227	68	46	0
1770	260.301593544311	-302.37068177294	65	50	0
1771	270.206086618884	-321.228407903574	52	47	0
1772	277.167064093868	-333.501585674472	59	53	0
1773	284.155859566177	-344.847535433248	60	36	0
1774	291.116917995503	-357.120689459145	73	45	0
1775	298.078017701162	-369.393831615336	51	44	0
1776	305.039158682921	-381.666961903684	64	52	0
1777	312.000340940664	-393.940080324188	60	41	0
1778	318.989333208476	-405.28597067669	55	51	0
1779	326.473614751711	-417.574728030711	78	33	0
1780	337.452491945936	-435.536399717443	72	67	0
1781	347.908441281295	-453.482382062823	87	49	0
1782	354.869870926253	-465.755427535623	61	39	1
1783	361.831341846439	-478.028461139649	66	43	0
1784	368.297584476531	-489.358609124087	74	41	0
1785	373.745562175871	-499.730217051692	62	41	0
1786	378.670537959901	-510.086161478423	69	43	2
1787	383.128016131581	-518.57201163657	62	51	0
1788	386.567203096813	-526.099330230616	56	45	0
1789	389.400113066833	-536.392639937811	67	53	1
1790	391.242474704224	-544.800205705687	80	43	1
1791	392.700568499509	-548.556034577079	50	42	0
1792	395.260236122878	-550.488738739863	67	43	0
1793	398.921475562674	-550.598316288553	65	42	0
1794	402.087430514279	-549.765021117404	61	39	0
1795	403.739780876786	-547.030331828631	64	49	0
1796	403.878527677269	-542.394250116311	59	44	0
1797	401.925143929315	-537.69555537682	72	44	0
1798	398.925700550026	-532.965552312322	59	46	0
1799	395.926263970323	-528.23554706201	62	48	0
1800	390.450441606168	-518.791184824891	62	48	1
1801	384.507122550043	-507.476727131754	69	46	1
1802	380.049654700677	-498.990878148004	64	49	0
1803	375.06917821028	-490.489367616363	65	52	0
1804	370.088722126558	-481.987851023674	67	51	0
1805	361.641424967558	-466.886207513511	85	49	0
1806	353.194189500471	-451.784546509385	76	48	0
1807	347.718565683113	-442.340126980096	44	34	2
1808	342.738223548047	-433.838577072136	77	39	1
1809	339.243666933675	-428.165653401986	57	37	1
1810	336.739628102048	-424.378482174128	61	52	0
1811	335.749119839864	-422.492726759985	66	52	0
1812	335.749119839864	-422.492726759985	46	44	0
1813	335.749119839864	-422.492726759985	61	60	0
1814	335.749119839864	-422.492726759985	59	48	0
1815	335.749119839864	-422.492726759985	61	44	0
1816	335.749119839864	-422.492726759985	64	39	0
1817	335.749119839864	-422.492726759985	53	48	0
1818	335.749119839864	-422.492726759985	69	47	0
1819	335.749119839864	-422.492726759985	68	41	1
1820	335.749119839864	-422.492726759985	73	46	0
1821	335.749119839864	-422.492726759985	57	56	2
1822	335.749119839864	-422.492726759985	70	47	0
1823	335.749119839864	-422.492726759985	83	35	1
1824	335.749119839864	-422.492726759985	85	47	0
1825	335.749119839864	-422.492726759985	54	46	0
1826	335.749119839864	-422.492726759985	69	60	1
1827	335.749119839864	-422.492726759985	63	52	0
1828	335.749119839864	-422.492726759985	71	50	1
1829	335.749119839864	-422.492726759985	60	46	0
1830	335.749119839864	-422.492726759985	57	57	0
1831	335.749119839864	-422.492726759985	51	45	0
1832	335.749119839864	-422.492726759985	64	59	1
