# Supplementary material for: Bayesian algorithm to estimate position and activity of an orphan gamma source utilizing multiple detectors in a mobile gamma spectrometry system
Source: PLoS One. 2021 Jan 22;16(1):e0245440. doi: 10.1371/journal.pone.0245440 (PMC7822251; doi:10.1371/journal.pone.0245440)
Supplement: S1 Data — (GZ) [file pone.0245440.s001.gz › synth_data_Cs-137_setup_12_real_2.csv]

	V1	V2	V3	V4	V5
1	332.414576737559	-903.123081398197	65	48	0
2	332.414576737559	-903.123081398197	52	46	0
3	332.414576737559	-903.123081398197	63	51	0
4	332.414576737559	-903.123081398197	78	57	0
5	332.414576737559	-903.123081398197	73	50	0
6	332.414576737559	-903.123081398197	60	63	0
7	332.414576737559	-903.123081398197	66	42	0
8	332.414576737559	-903.123081398197	95	55	0
9	332.414576737559	-903.123081398197	74	46	0
10	332.414576737559	-903.123081398197	64	43	0
11	332.414576737559	-903.123081398197	66	46	0
12	332.442340828129	-902.195865151472	81	70	0
13	332.470104921493	-901.268648903817	64	71	0
14	332.470104921493	-901.268648903817	60	48	1
15	332.470104921493	-901.268648903817	63	48	0
16	332.470104921493	-901.268648903817	53	59	0
17	332.470104921493	-901.268648903817	73	45	1
18	332.470104921493	-901.268648903817	61	50	0
19	332.470104921493	-901.268648903817	64	53	0
20	332.470104921493	-901.268648903817	69	50	0
21	332.470104921493	-901.268648903817	71	54	0
22	332.470104921493	-901.268648903817	64	60	1
23	332.470104921493	-901.268648903817	48	69	0
24	332.470104921493	-901.268648903817	65	44	1
25	332.470104921493	-901.268648903817	68	47	0
26	332.470104921493	-901.268648903817	58	52	1
27	332.470104921493	-901.268648903817	74	56	0
28	332.470104921493	-901.268648903817	71	69	1
29	332.470104921493	-901.268648903817	79	61	0
30	332.470104921493	-901.268648903817	75	57	0
31	332.470104921493	-901.268648903817	65	57	0
32	332.470104921493	-901.268648903817	73	55	0
33	332.470104921493	-901.268648903817	75	56	1
34	332.470104921493	-901.268648903817	62	46	0
35	332.470104921493	-901.268648903817	59	56	0
36	332.470104921493	-901.268648903817	58	58	0
37	332.470104921493	-901.268648903817	64	65	0
38	332.470104921493	-901.268648903817	68	44	0
39	332.470104921493	-901.268648903817	60	43	0
40	332.470104921493	-901.268648903817	61	42	0
41	332.470104921493	-901.268648903817	56	57	0
42	332.470104921493	-901.268648903817	80	54	0
43	332.470104921493	-901.268648903817	62	63	0
44	332.470104921493	-901.268648903817	74	51	0
45	332.470104921493	-901.268648903817	66	46	0
46	332.470104921493	-901.268648903817	62	49	0
47	332.470104921493	-901.268648903817	77	52	0
48	332.470104921493	-901.268648903817	77	55	0
49	332.470104921493	-901.268648903817	74	54	0
50	332.470104921493	-901.268648903817	62	53	1
51	332.470104921493	-901.268648903817	54	45	0
52	332.470104921493	-901.268648903817	67	62	0
53	332.470104921493	-901.268648903817	69	46	0
54	332.470104921493	-901.268648903817	67	55	0
55	332.993124507484	-901.284309906885	67	55	1
56	333.516144094581	-901.299970845692	73	60	0
57	333.516144094581	-901.299970845692	66	58	0
58	333.516144094581	-901.299970845692	73	51	1
59	333.516144094581	-901.299970845692	74	50	1
60	333.516144094581	-901.299970845692	54	56	0
61	333.516144094581	-901.299970845692	61	41	1
62	333.516144094581	-901.299970845692	66	47	0
63	333.516144094581	-901.299970845692	57	43	1
64	333.516144094581	-901.299970845692	60	42	1
65	333.516144094581	-901.299970845692	73	48	0
66	333.516144094581	-901.299970845692	53	70	0
67	333.516144094581	-901.299970845692	64	58	0
68	333.516144094581	-901.299970845692	79	48	1
69	333.516144094581	-901.299970845692	54	60	0
70	333.516144094581	-901.299970845692	76	52	0
71	333.516144094581	-901.299970845692	81	57	0
72	333.516144094581	-901.299970845692	52	69	0
73	333.516144094581	-901.299970845692	60	54	0
74	333.516144094581	-901.299970845692	74	56	0
75	333.516144094581	-901.299970845692	63	67	1
76	333.516144094581	-901.299970845692	67	61	1
77	333.516144094581	-901.299970845692	68	43	0
78	333.516144094581	-901.299970845692	65	51	0
79	333.516144094581	-901.299970845692	75	52	0
80	333.516144094581	-901.299970845692	64	42	1
81	333.516144094581	-901.299970845692	49	40	2
82	333.516144094581	-901.299970845692	67	52	0
83	333.516144094581	-901.299970845692	64	40	0
84	333.516144094581	-901.299970845692	68	47	0
85	333.516144094581	-901.299970845692	57	47	1
86	333.516144094581	-901.299970845692	64	52	0
87	333.516144094581	-901.299970845692	55	48	0
88	333.516144094581	-901.299970845692	61	52	0
89	333.516144094581	-901.299970845692	80	69	1
90	333.516144094581	-901.299970845692	66	56	0
91	333.516144094581	-901.299970845692	74	67	0
92	333.516144094581	-901.299970845692	68	48	0
93	333.516144094581	-901.299970845692	56	59	1
94	333.516144094581	-901.299970845692	57	61	0
95	333.516144094581	-901.299970845692	76	54	0
96	333.516144094581	-901.299970845692	59	52	0
97	333.516144094581	-901.299970845692	72	58	0
98	333.516144094581	-901.299970845692	76	52	0
99	333.516144094581	-901.299970845692	58	49	0
100	333.516144094581	-901.299970845692	59	72	1
101	333.516144094581	-901.299970845692	57	54	1
102	333.516144094581	-901.299970845692	64	57	0
103	333.516144094581	-901.299970845692	75	54	1
104	333.516144094581	-901.299970845692	66	51	0
105	333.516144094581	-901.299970845692	62	44	1
106	333.516144094581	-901.299970845692	64	53	0
107	333.516144094581	-901.299970845692	54	61	0
108	333.516144094581	-901.299970845692	61	43	1
109	333.516144094581	-901.299970845692	63	63	0
110	333.516144094581	-901.299970845692	64	64	0
111	333.516144094581	-901.299970845692	55	52	0
112	333.516144094581	-901.299970845692	53	50	0
113	333.516144094581	-901.299970845692	55	43	0
114	333.516144094581	-901.299970845692	62	47	1
115	333.516144094581	-901.299970845692	59	52	0
116	333.516144094581	-901.299970845692	58	54	0
117	333.516144094581	-901.299970845692	57	52	0
118	333.516144094581	-901.299970845692	74	48	0
119	333.516144094581	-901.299970845692	48	54	0
120	333.516144094581	-901.299970845692	61	50	0
121	333.516144094581	-901.299970845692	57	52	0
122	333.516144094581	-901.299970845692	65	57	0
123	333.516144094581	-901.299970845692	62	50	1
124	333.516144094581	-901.299970845692	60	63	0
125	333.516144094581	-901.299970845692	58	53	0
126	333.516144094581	-901.299970845692	66	49	0
127	333.516144094581	-901.299970845692	72	56	2
128	333.516144094581	-901.299970845692	77	41	0
129	333.516144094581	-901.299970845692	61	55	0
130	333.516144094581	-901.299970845692	50	48	0
131	333.516144094581	-901.299970845692	46	47	0
132	333.516144094581	-901.299970845692	66	71	0
133	333.516144094581	-901.299970845692	67	51	0
134	333.516144094581	-901.299970845692	65	58	0
135	333.516144094581	-901.299970845692	71	62	0
136	333.543907967571	-900.372754595242	59	60	0
137	332.553397218173	-898.487000156194	66	62	0
138	331.03986835113	-896.58558429312	59	39	1
139	329.554105627933	-893.756951636635	74	48	1
140	327.050073604216	-889.969778906554	62	50	0
141	323.032525287126	-884.281185872853	65	59	0
142	319.042755019735	-877.665372716263	64	54	0
143	315.576013428683	-871.065218827687	71	54	0
144	311.586267763225	-864.449398401193	73	56	1
145	307.073520390841	-857.81790996436	62	57	0
146	302.093315781443	-849.316319460049	65	34	1
147	297.140903774067	-839.887506703846	79	54	0
148	291.665503321972	-830.443021874875	66	54	0
149	285.694892624044	-820.05564677529	73	54	0
150	279.229079506593	-808.725379227661	44	58	0
151	272.763301767642	-797.395101446658	88	55	0
152	266.297559406899	-786.064813428558	60	67	0
153	259.308847936336	-774.718845163472	61	66	0
154	252.347957012476	-762.445648889057	54	50	0
155	245.387107365241	-750.172440745868	60	59	1
156	237.875513129577	-738.810764181428	57	63	1
157	230.391747161921	-726.521857864223	69	62	0
158	223.431022676406	-714.2486123899	62	45	1
159	216.470339467807	-701.975355050527	62	63	0
160	209.537489811657	-688.774869790301	77	70	1
161	198.587512061757	-669.885658233427	73	48	0
162	187.609836794494	-651.923633374274	73	62	0
163	180.621565608948	-640.577530997805	58	51	1
164	173.138145972218	-628.288520116359	70	56	0
165	165.654770542751	-615.999495588243	63	64	1
166	158.694423412089	-603.726139880717	81	54	1
167	151.734117559274	-591.452772303484	67	59	1
168	144.773852984537	-579.179392860271	65	54	2
169	137.813629687764	-566.906001550145	67	50	0
170	127.359466590802	-548.95950029511	64	48	0
171	116.410232163558	-530.070068810135	60	55	0
172	108.927201606217	-517.780940646306	64	54	0
173	101.967187630595	-505.507488286123	61	56	2
174	94.4842440250213	-493.218333752826	59	59	0
175	87.0013446282828	-480.929165576585	54	65	0
176	80.0414574178867	-468.655675902963	61	47	2
177	73.0816114863846	-456.38217436336	79	50	1
178	66.1218068339513	-444.108660957776	67	59	0
179	59.1620434606448	-431.835135684349	69	63	1
180	51.6793592472095	-419.545902968384	71	71	0
181	44.1688890981022	-408.183872392401	62	63	0
182	37.2092508937931	-395.91030979529	62	64	0
183	30.24965396896	-383.63673533313	81	49	0
184	23.2900983236032	-371.36314900592	81	40	0
185	15.8076290517347	-359.073850817047	55	63	0
186	8.32520398951601	-346.784538984299	64	60	0
187	1.36577511276118	-334.510915344581	71	58	0
188	-9.08721197867999	-316.56406548433	59	54	0
189	-19.5122638374451	-297.689973229542	67	52	0
190	-26.4715275937342	-285.416302127764	68	56	1
191	-33.4307500697905	-273.142619160004	62	39	2
192	-36.8964214542648	-266.542165398598	83	53	2
193	-42.8096964072902	-254.299879268743	73	55	1
194	-52.1885564720724	-235.457117585465	65	66	2
195	-58.5968256117776	-222.271884207614	80	60	1
196	-63.9591794171138	-209.118060500361	60	44	0
197	-69.3214981901692	-195.964229519479	70	74	0
198	-75.2345734841656	-183.721895639785	62	47	1
199	-80.6246808450669	-171.495265044272	59	53	2
200	-85.4639645455172	-158.357124133036	62	53	1
201	-90.2753550888156	-144.291761614382	71	59	1
202	-95.0867114321445	-130.226393094286	74	73	3
203	-99.9258971598465	-117.088234174065	72	66	2
204	-104.765050999995	-103.950069250539	90	62	0
205	-109.081250100629	-90.8276138501242	67	46	2
206	-113.397420456517	-77.7051535891369	68	69	2
207	-118.236481776752	-64.5669718598947	83	77	1
208	-123.075511208735	-51.4287841245532	77	69	2
209	-129.783209031564	-30.8099937960505	92	71	0
210	-136.490836576908	-10.191191711463	66	74	3
211	-141.329739290522	2.94701882917434	76	62	0
212	-146.168610115361	16.0852353740484	65	55	0
213	-151.007449052006	29.2234579194337	71	73	2
214	-155.32334918878	42.345965157263	77	59	1
215	-159.116315238993	55.4527554642409	55	56	0
216	-162.90925568511	68.5595496091992	65	52	2
217	-167.197192930907	82.6092859245837	56	55	2
218	-171.485099341837	96.6590270977467	53	63	2
219	-175.800856806571	109.781557546929	70	48	1
220	-180.639482788742	122.919817286544	65	46	1
221	-185.478076881787	136.058083031327	45	55	1
222	-189.793744966737	149.180629136041	55	54	0
223	-194.109384305775	162.303180105984	55	54	0
224	-198.424994898727	175.425735930912	65	52	0
225	-205.131912250654	196.044658111408	65	50	0
226	-211.838759322534	216.663592048921	75	45	0
227	-216.154251273139	229.786167848855	57	56	1
228	-220.99259737425	242.924477993511	69	46	0
229	-225.308030261018	256.047064050101	59	42	0
230	-229.623434401408	269.169654968195	75	63	0
231	-234.461687977659	282.307981913909	67	53	0
232	-239.272012494213	296.373530428857	72	64	0
233	-243.559427993372	310.423352565616	71	47	0
234	-247.874711918354	323.54596399609	67	45	0
235	-252.712838769075	336.684313744307	55	38	0
236	-257.550933729624	349.82266949676	70	50	0
237	-261.866128271678	362.945296583697	59	65	1
238	-266.15339040861	376.995144087821	60	53	1
239	-270.963486871682	391.060732195154	70	58	0
240	-275.278591514798	404.183374398388	68	48	0
241	-279.593667410896	417.306021458469	57	58	0
242	-286.327657185262	436.997870000079	57	49	1
243	-292.56663264794	455.746776236221	56	67	1
244	-296.414560671314	466.999272636138	53	59	1
245	-300.262466804183	478.251772874966	66	58	0
246	-303.615410366503	488.561321507208	71	44	0
247	-306.501310887979	497.000701725483	64	53	0
248	-308.892261598492	504.497127994895	58	57	0
249	-309.742565337685	511.019118008204	69	40	1
250	-309.602994238667	515.655195775442	62	52	0
251	-309.491337309126	519.364058011211	59	54	1
252	-308.884745122865	522.12996410951	66	48	0
253	-308.306067610218	523.968654720113	60	53	0
254	-308.278153580031	524.895870289765	55	57	0
255	-308.278153580031	524.895870289765	59	46	0
256	-308.278153580031	524.895870289765	50	48	0
257	-308.278153580031	524.895870289765	70	52	1
258	-307.755304452963	524.880129831843	80	50	2
259	-307.20454151521	525.79160501156	63	58	0
260	-307.671562680393	527.661776554771	61	46	0
261	-309.184280522226	529.563429245725	68	59	0
262	-310.202063160017	530.522126154043	69	57	1
263	-313.339153859648	530.616571669467	76	52	2
264	-318.100622171536	528.903813104145	54	60	0
265	-320.331599817204	524.330702663399	77	36	0
266	-319.97624945268	518.751667593606	58	62	1
267	-318.08026197803	512.198191863485	66	67	0
268	-315.689332068025	504.701760190539	61	48	0
269	-312.280602709856	496.246632522903	63	52	1
270	-308.899772823439	486.864292273298	60	44	0
271	-305.546839982038	476.554739433341	59	44	0
272	-301.698945467186	465.302234373987	54	44	0
273	-297.32817143068	454.033994072117	67	59	0
274	-292.98528279952	441.838543097489	65	58	0
275	-288.670276452147	428.715881451033	56	59	0
276	-284.355241357407	415.593224660493	72	46	1
277	-280.068084373139	401.543357191607	68	54	1
278	-275.258030952537	387.477758263238	75	44	1
279	-270.420038786659	374.339380871505	56	54	0
280	-265.5820147302	361.201009484939	76	70	0
281	-260.771861015935	347.135428557172	80	44	0
282	-256.484545210551	333.085587534122	64	55	0
283	-252.169298428693	319.962966911495	69	44	0
284	-245.462834855367	299.3439632589	56	61	0
285	-238.756301000889	278.724971361458	67	60	2
286	-236.337182178046	272.155804716051	63	52	1
287	-232.049696865317	258.105991218239	64	55	0
288	-225.343022448709	237.487022833899	66	57	1
289	-220.504681995895	224.348707841709	70	41	1
290	-216.18919635471	211.226127708331	74	62	0
291	-211.901572372299	197.176336879842	59	51	0
292	-207.091027487419	183.110823135823	63	68	0
293	-202.747563745943	170.915473672561	70	56	1
294	-198.926966328174	158.735855759121	68	51	0
295	-195.078458817326	147.483457244933	65	50	1
296	-191.202043991652	137.158278123476	59	58	0
297	-187.381378128426	124.978671728633	51	53	1
298	-183.065673491801	111.856128846295	74	66	0
299	-178.254922238819	97.790651098825	57	59	2
300	-173.444136784412	83.7251793518662	69	47	1
301	-168.633317128813	69.6597136026248	55	34	0
302	-163.82246327179	55.5942538557574	65	52	0
303	-159.011575213575	41.5288001075387	66	51	2
304	-154.200652954343	27.4633523598313	88	61	0
305	-149.8847314124	14.3408467313275	89	61	0
306	-145.56878112501	1.21834596525878	81	62	1
307	-140.729888678878	-11.919869412668	78	51	1
308	-136.441751553328	-25.9695754926652	83	70	1
309	-132.153583593492	-40.0192767176777	84	53	1
310	-124.8950907205	-59.7265723291785	69	64	1
311	-118.159447594429	-79.4181378576905	70	68	1
312	-113.843289291894	-92.5406029885635	73	58	2
313	-109.527102244494	-105.663063261658	66	73	0
314	-105.210886452463	-118.785518675111	73	54	3
315	-100.399577673175	-132.850899222307	58	66	1
316	-95.5882346939761	-146.91627376806	68	71	0
317	-90.7489962923573	-160.054426729679	69	59	0
318	-85.9097260031267	-173.19257368613	74	56	0
319	-80.5474895343068	-186.346426574513	78	57	2
320	-75.1852180325659	-199.500272187404	67	51	0
321	-69.8229114984279	-212.654110522009	79	48	0
322	-63.9097760258592	-224.896435847506	70	62	0
323	-57.9966051267693	-237.138752484694	71	55	0
324	-48.6456168099539	-256.908742574975	62	43	0
325	-39.2945378660806	-276.678710896522	71	63	0
326	-32.8582716595847	-288.936697375961	77	50	0
327	-25.8990190849872	-301.210378812626	49	47	0
328	-18.9397252298659	-313.484048384242	70	40	0
329	-11.9803900948027	-325.757706088945	62	50	0
330	-5.02101367968135	-338.031351929531	67	55	1
331	1.96624370227801	-349.377770203166	60	58	0
332	9.44865630706772	-361.667093120515	67	46	0
333	16.9311131218565	-373.956402393989	57	58	0
334	23.8906559873139	-386.229999043979	60	56	1
335	30.8502401325386	-398.50358382985	64	47	0
336	37.8098655573558	-410.77715674974	75	55	0
337	44.7695322615327	-423.050717805512	60	69	1
338	52.2522042620694	-435.339962540194	55	73	0
339	59.7349204719649	-447.629193630069	64	62	1
340	66.7225388025981	-458.9755015634	58	56	1
341	77.1762152421288	-476.922156997025	79	50	0
342	88.1251333249966	-495.811692687683	58	51	1
343	95.6080644736066	-508.100858301856	51	47	0
344	102.568065669795	-520.374320987612	60	63	1
345	109.528108144761	-532.647771802731	56	52	0
346	116.516005350335	-543.993994866498	64	52	0
347	123.999107226846	-556.283108653501	64	52	1
348	131.482253311726	-568.572208795696	73	52	0
349	138.442462231033	-580.845610419288	63	50	0
350	145.402712428186	-593.119000176899	81	57	0
351	152.363003903476	-605.392378066666	54	57	0
352	159.323336656846	-617.665744090453	72	49	0
353	166.806697919732	-629.954779688269	60	57	0
354	174.290103390405	-642.243801642209	69	71	1
355	181.278361531789	-653.589914354496	60	44	0
356	188.761852242169	-665.87890992593	54	55	0
357	196.245387160277	-678.167891850695	67	55	0
358	203.205971839081	-690.441183228977	74	42	0
359	210.166597795149	-702.714462740347	57	52	0
360	217.127265028364	-714.98773038201	68	50	0
361	224.610972378752	-727.276660486124	66	57	1
362	232.122510931455	-738.638360867277	73	54	0
363	242.577607303392	-756.584593843669	58	56	1
364	253.005011947127	-775.458016209304	64	45	1
365	259.965928172518	-787.731210918166	46	58	0
366	266.926885674358	-800.004393761978	63	54	1
367	273.887884452706	-812.277564736083	57	47	3
368	280.876700319583	-823.623507691547	77	55	0
369	287.837780052563	-835.89665491879	62	62	0
370	295.321914324595	-848.185455900617	68	56	0
371	306.300575887144	-866.147191574797	68	55	0
372	313.261802216177	-878.420295543969	70	51	0
373	320.223069820902	-890.693387642503	70	67	0
374	330.651166417403	-909.566611654125	61	44	0
375	338.135560061957	-921.855334439315	51	49	0
376	345.619997911621	-934.144043575041	56	56	1
377	352.581454984436	-946.417080556042	72	45	1
378	359.047684789053	-957.747231678106	58	59	0
379	365.018678818946	-968.134499296546	70	63	2
380	370.466673970746	-978.506101890467	72	48	0
381	374.896390725044	-987.919169416651	56	44	0
382	379.793652783788	-999.202319878154	71	52	0
383	383.672629024251	-1009.52693874296	70	56	0
384	385.075215609977	-1015.13720040116	64	63	0
385	387.056342908356	-1018.90868320875	56	61	1
386	390.139043396979	-1020.85704034939	69	68	0
387	393.249496625969	-1021.87817893643	51	53	0
388	396.415449927794	-1021.04488260392	68	63	2
389	398.563083284243	-1019.25306198001	72	60	0
390	399.169363356079	-1016.48706578463	69	44	0
391	398.234292836976	-1012.74689461198	60	51	0
392	396.253159284533	-1008.97541695554	63	65	0
393	393.253715580446	-1004.24541500863	73	55	0
394	387.750127876468	-995.728275149129	69	49	0
395	381.779038370645	-985.341040354222	63	57	0
396	376.826281602262	-975.91232442949	69	41	0
397	371.350520162319	-966.467946240678	56	70	0
398	365.351757430704	-957.007903766818	69	58	0
399	359.380779832485	-946.620636258274	66	49	0
400	352.914567831671	-935.290485257283	62	47	0
401	345.925368917582	-923.944664676674	63	59	1
402	338.9639706983	-911.671615945175	64	62	0
403	331.479594393633	-899.382894220762	63	50	0
404	323.995262294484	-887.094158847816	70	46	0
405	313.072007695097	-867.278037597425	82	53	0
406	301.59807355958	-848.373438457027	65	50	0
407	294.11392170249	-836.08464852348	58	53	0
408	287.180598872714	-822.884295410477	63	54	1
409	279.696535671828	-810.595479117706	73	50	2
410	272.212516677217	-798.306649175473	71	55	0
411	265.251547727152	-786.033474932425	62	62	0
412	257.767615679477	-773.744618618861	71	48	0
413	250.283727838367	-761.455748661421	65	53	1
414	243.322885647183	-749.182537096553	69	55	0
415	236.36208473274	-736.909313666634	56	61	0
416	225.384068664047	-718.947390120476	74	52	0
417	214.433938481263	-700.058221160434	63	38	0
418	207.473305603955	-687.784948543645	72	49	0
419	200.512714003795	-675.511664059013	64	52	0
420	193.029172490875	-663.2226895364	71	55	0
421	185.545675185625	-650.933701368049	62	59	1
422	178.585210346675	-638.660379565321	55	43	0
423	171.624786785571	-626.387045895681	63	58	0
424	160.675145966001	-607.497733000666	54	58	1
425	149.697798967536	-589.535606739111	71	59	0
426	142.737543447001	-577.262223886326	74	43	0
427	135.777329204371	-564.98882916756	48	57	0
428	128.817156240111	-552.71542258095	72	47	3
429	121.33404801297	-540.426317129284	74	54	1
430	113.823169824958	-529.064413928427	62	39	1
431	103.369205325143	-511.117851548828	60	63	3
432	92.4201794733526	-492.228356033564	60	50	0
433	84.9372876483249	-479.93918418698	59	46	0
434	77.9774078942137	-467.665691093542	65	59	0
435	71.0175694188219	-455.392186134122	65	43	0
436	63.5348072896013	-443.102975195274	57	57	1
437	59.5458740042523	-436.486909395084	65	39	2
438	52.5861424548784	-424.213373060338	67	54	1
439	42.1327072315617	-406.266654198058	65	57	0
440	35.1730780815706	-393.993088193238	58	41	0
441	28.213490211172	-381.719510323368	57	61	0
442	21.2539436201914	-369.445920585655	90	62	1
443	13.7714836298837	-357.156618741341	57	59	0
444	6.28906784957508	-344.867303251289	75	40	0
445	-0.670351972687058	-332.593676201068	77	55	0
446	-7.65757251949981	-321.247252987698	74	66	0
447	-14.6169113799115	-308.973602196202	62	53	1
448	-25.0419192704139	-290.099495925941	68	44	0
449	-34.943887455971	-271.241069284268	57	57	1
450	-41.3801180985174	-258.98307900317	62	57	0
451	-47.8163103885599	-246.725078511052	63	63	0
452	-54.2246115776943	-233.539852170274	75	55	0
453	-60.6328714381089	-220.354615638964	57	50	0
454	-66.5181531945127	-207.185079121962	73	52	0
455	-71.8804615694098	-194.031244812533	75	50	0
456	-76.719801281637	-180.893114715815	74	46	1
457	-81.5591091066599	-167.754978612997	71	53	0
458	-86.3983850439545	-154.616836503148	67	60	0
459	-93.6572391603258	-134.909612081945	75	60	0
460	-98.4964353784453	-121.771454961039	78	65	1
461	-103.335599708604	-108.633291835897	68	64	1
462	-110.071363787923	-88.9417515415698	70	62	2
463	-114.359661860333	-74.8920746045187	70	41	3
464	-119.17084835982	-60.8266760800034	78	59	3
465	-123.486952339765	-47.7042044801638	89	51	3
466	-127.80302757473	-34.5817280225456	89	58	6
467	-132.641988611082	-21.4435282899067	82	73	1
468	-137.48091775924	-8.30532255209982	57	56	1
469	-141.796903616516	4.81716956570745	54	56	2
470	-146.112860728637	17.9396665440872	91	60	0
471	-150.923821503296	32.0051046693698	54	80	2
472	-155.211841612007	46.0548274898902	76	70	1
473	-159.527708830254	59.1773395845667	73	55	0
474	-164.366450625705	72.3155789254233	75	62	1
475	-168.682258781628	85.4381012776867	70	48	0
476	-172.998038192163	98.5606284914538	58	48	1
477	-179.733102321159	118.252290585078	59	51	0
478	-185.945203949115	137.928239281289	75	42	3
479	-189.793744966737	149.180629136041	57	52	1
480	-193.147257375589	159.490081201307	57	53	0
481	-196.500752214459	169.799536203034	52	54	0
482	-199.882117157395	179.181778569706	66	59	1
483	-202.768465114408	187.621081040241	53	59	0
484	-206.177689265343	196.076113299467	61	66	2
485	-209.586899082351	204.531148501672	62	59	1
486	-211.978212156449	212.027514196001	75	51	0
487	-214.369516100502	219.523881393485	51	60	0
488	-217.255803882843	227.96319466643	63	60	2
489	-220.142079352518	236.402510098182	65	46	0
490	-222.505459839827	244.826097958721	58	52	2
491	-224.840936336957	254.17690288648	55	57	0
492	-228.222162227146	263.55917003192	63	57	1
493	-233.994601593236	280.43781961035	52	50	0
494	-240.26197069441	298.259425288998	63	60	0
495	-244.605177622056	310.454817382619	71	40	0
496	-248.397585162078	323.561696914025	60	54	0
497	-252.217867398984	335.741364724934	71	56	1
498	-256.560996216489	347.936770312488	79	67	1
499	-260.904098370811	360.132180763409	50	55	1
500	-264.752209765371	371.384645490907	82	60	1
501	-268.600299269834	382.637114058249	49	45	1
502	-272.420461723115	394.816802019253	50	57	0
503	-276.240600430814	406.99649381917	63	50	1
504	-280.088622413285	418.248973901384	74	48	0
505	-283.9366225056	429.50145782344	64	59	0
506	-287.784600707819	440.75394558534	75	49	0
507	-291.660466815287	451.07922163792	57	57	1
508	-295.013456139539	461.38876271341	73	58	0
509	-298.366427892994	471.698306726292	77	59	0
510	-301.252352030773	480.137682986446	69	53	0
511	-303.6433230603	487.634105958976	60	62	0
512	-306.034284959373	495.130530430935	52	53	1
513	-307.902385922265	502.61121596396	71	47	0
514	-310.237501809373	511.962074231356	60	61	0
515	-311.059886686387	519.411280171946	69	47	0
516	-310.42537902802	523.104401626624	70	56	1
517	-310.836570015235	526.829004651867	60	35	0
518	-312.321371903468	529.657874016091	53	63	0
519	-314.907699195668	530.663795276545	61	54	1
520	-318.072706007399	529.831028645858	77	48	1
521	-320.770698898821	527.128091218881	70	50	0
522	-321.928064385196	523.450713240542	62	58	1
523	-321.021949220914	518.783151492476	69	50	0
524	-319.098047091218	513.156890804879	74	43	1
525	-316.651288258145	507.514889575541	56	56	0
526	-313.709585662698	500.92993319314	65	43	0
527	-310.823702063586	492.490547919646	55	67	0
528	-307.965719723667	483.12394928094	66	46	0
529	-304.612781166215	472.814397280104	51	55	0
530	-300.76488025242	461.561893180944	54	61	0
531	-296.422010162845	449.366438423283	62	54	0
532	-292.107023160497	436.243772992864	52	60	1
533	-285.373057695688	416.551915175281	63	40	0
534	-278.11616071465	396.844332437031	75	57	0
535	-273.801055580843	383.721687523648	61	60	1
536	-269.513826008071	369.671831927262	76	58	0
537	-264.703696183162	355.606246195734	73	47	0
538	-260.388501150534	342.483616396785	63	53	0
539	-256.101178431825	328.43377591297	59	56	0
540	-251.290950523748	314.368206975982	61	61	0
541	-246.452789667237	301.229859580286	65	76	0
542	-239.74626399728	280.61086600367	73	51	0
543	-233.039668046462	259.991884181276	63	52	2
544	-228.201380464947	246.853559586219	61	45	1
545	-223.390954182367	232.788025446236	69	52	0
546	-218.58049369778	218.722497304901	58	38	0
547	-213.742108137405	205.58419071883	56	66	1
548	-209.426579634601	192.461618143134	61	49	1
549	-205.138911172631	178.411834870465	59	66	1
550	-200.328319562541	164.346329527907	70	59	0
551	-195.48980727914	151.208045742474	57	67	1
552	-191.174158563139	138.085493683815	76	52	0
553	-186.858481101401	124.962946482934	57	58	1
554	-182.019876294595	111.824679500423	70	70	0
555	-177.732021956996	97.7749269958586	57	50	1
556	-173.444136784412	83.7251793518662	69	65	0
557	-166.708979690273	64.033528983593	60	57	0
558	-159.973755561397	44.3418903760612	57	61	1
559	-155.134963400196	31.2036569975317	76	59	0
560	-150.324014937389	17.1382140526548	62	58	2
561	-146.035943892435	3.08849717304111	81	52	0
562	-141.719968517544	-10.0339992754161	71	65	2
563	-136.881049636635	-23.1722098486498	81	65	0
564	-132.565015200293	-36.2946960395202	82	67	0
565	-128.248952018737	-49.4171773698181	69	70	2
566	-123.409940617159	-62.5553711382672	92	73	0
567	-118.570897327736	-75.6935589043424	73	67	0
568	-114.282611670322	-89.7432401552796	67	75	1
569	-109.994295179029	-103.792916546576	88	63	0
570	-105.155157059955	-116.93108751066	75	79	0
571	-100.315987052978	-130.06925247144	72	50	0
572	-95.476785158331	-143.207411427982	82	62	1
573	-88.2179225268192	-162.914638602175	75	72	0
574	-80.958988148137	-182.621852265671	73	46	0
575	-76.119658702868	-195.759987203404	66	46	0
576	-70.7573603801429	-208.913826853968	66	46	1
577	-64.8720884606591	-222.08336922247	62	65	1
578	-58.98677836149	-235.252902917564	68	43	1
579	-53.1014300828683	-248.422427940182	58	51	1
580	-46.6931003372301	-261.607652026229	74	65	0
581	-40.2568798700813	-273.86565028131	71	60	2
582	-33.8206210506032	-286.123638321646	60	46	0
583	-26.8613761995803	-298.397321440279	78	61	0
584	-19.9020900684409	-310.670992694795	70	45	1
585	-12.9427626570687	-322.944652082399	75	62	0
586	-5.46044189168606	-335.234002262354	66	55	1
587	2.02192308375379	-347.52333879564	52	56	0
588	8.98137726431014	-359.796960872598	72	54	0
589	15.9408727246337	-372.070571084507	59	66	0
590	22.9004094648408	-384.344169430435	63	68	0
591	30.3829468829208	-396.633454151452	76	49	0
592	41.359270445304	-414.595899343491	57	35	0
593	48.3189537937287	-426.869454438798	60	50	0
594	55.2786784213968	-439.142997666262	75	41	1
595	66.2552219174104	-457.105376182124	60	51	0
596	73.7380184855429	-469.394581787288	59	46	0
597	80.6978897200897	-481.6680817632	73	50	0
598	87.6578022334143	-493.941569873132	63	60	1
599	95.1407284972956	-506.230736386031	60	49	2
600	106.117621376296	-524.193008198403	78	72	0
601	116.543818805309	-543.06677897647	59	48	0
602	123.503940640774	-555.340206037275	74	61	0
603	131.014893700369	-566.702091175131	73	56	1
604	138.498079108773	-578.991178569384	60	65	0
605	145.458326109743	-591.264568303712	56	46	0
606	152.418614388793	-603.537946172059	75	55	1
607	159.378943945921	-615.811312171631	58	57	1
608	169.833416302979	-633.757730937563	72	46	0
609	180.260180283978	-652.631338974461	73	52	0
610	187.743666354218	-664.920336374082	84	50	0
611	195.227196631546	-677.209320127964	60	40	0
612	202.187776783365	-689.482613210566	70	48	0
613	209.148398212448	-701.755894426256	73	60	1
614	212.614828687045	-708.356138606556	52	44	2
615	220.126300609729	-719.717860849574	66	50	0
616	231.104297766753	-737.679797920398	61	42	0
617	238.065085634822	-749.953029938973	68	46	1
618	245.025914779806	-762.226250091568	56	52	0
619	251.986785201705	-774.499458373524	62	37	2
620	259.498483559524	-785.86110870447	64	52	0
621	266.982443693792	-798.149961496703	66	39	0
622	273.943439275899	-810.423132451251	81	66	1
623	280.904476134689	-822.696291536093	62	52	0
624	291.33222210611	-841.569615996443	73	52	0
625	301.787834367598	-859.515697583556	76	51	0
626	305.282315301709	-865.18864677567	77	55	0
627	312.766553860507	-877.477415923961	65	43	0
628	323.745368110482	-895.439104907215	56	44	0
629	330.706695231725	-907.712179188617	72	59	0
630	337.668063628778	-919.985241599381	61	55	2
631	344.629473301291	-932.258292144164	72	72	0
632	351.590924249147	-944.531330819242	61	54	1
633	358.580174491741	-955.877141347155	66	59	0
634	365.074191893102	-966.280066718347	69	42	1
635	370.549939812918	-975.72445299942	62	52	0
636	374.979653471673	-985.137520510703	57	62	0
637	378.886356845731	-994.534927873872	77	48	0
638	382.737573592225	-1005.78676400334	76	57	1
639	385.075215609977	-1015.13720040116	73	59	1
640	385.98252403998	-1019.80459084362	64	51	0
641	387.963654525694	-1023.57607317623	65	54	0
642	391.046358847118	-1025.52442961186	74	65	0
643	394.735349563707	-1024.70678821392	60	54	0
644	397.956802568864	-1022.01905809436	65	51	1
645	399.113865748688	-1018.34149848763	56	50	0
646	398.206543797744	-1013.67411096301	72	57	1
647	395.207094421959	-1008.94411046337	77	46	0
648	389.180464981881	-1000.41131924558	66	60	1
649	382.714087304485	-989.081215468235	56	57	0
650	377.761323711195	-979.65250073839	55	54	1
651	372.285554998147	-970.208123862743	56	64	0
652	366.314540879917	-959.820866520517	69	52	0
653	360.343556695094	-949.433600455523	55	57	1
654	354.372602443851	-939.046325669624	50	39	0
655	347.906415830483	-927.716166784056	58	66	0
656	341.440264594625	-916.385997663252	65	44	0
657	334.974148736452	-905.055818306282	54	56	0
658	327.985049571376	-893.709967160597	58	55	0
659	320.500737987517	-881.421225419268	60	62	0
660	309.549745677446	-862.532311050221	55	67	1
661	298.598853141768	-843.643367359415	76	52	0
662	291.114718625089	-831.35457196366	69	56	0
663	285.1441077973	-820.967196120881	65	53	1
664	280.163992295333	-812.465578946285	71	44	0
665	275.651350987027	-805.834056083113	66	61	1
666	272.156960888999	-800.161081476137	70	53	1
667	269.185587162036	-794.503772756085	62	50	1
668	266.681669482146	-790.716563298367	52	64	0
669	264.700762283464	-786.945021728985	70	56	0
670	263.738089879451	-784.132034445181	77	53	0
671	262.224633390782	-782.230593407527	66	52	0
672	260.215953729639	-779.386265792884	72	66	0
673	258.730281496944	-776.557607347146	72	49	0
674	256.721606934501	-773.713278031908	59	75	0
675	254.712935090647	-770.868947742507	59	59	0
676	252.209044721792	-767.081729481928	63	55	0
677	247.22906117118	-758.580072296783	68	61	0
678	241.781666169059	-748.208304686472	64	69	1
679	237.296941167093	-740.649523655884	74	45	0
680	231.794020566856	-732.132174909115	59	72	0
681	226.34669917007	-721.760386662558	66	54	1
682	220.376408295357	-711.372916300781	65	55	0
683	213.883151660324	-700.969761617482	60	44	0
684	207.417720158293	-689.639380634762	65	60	1
685	200.429331045249	-678.293312163092	66	64	0
686	193.468775928137	-666.02001577802	69	56	0
687	186.536059601465	-652.819491514005	50	66	1
688	179.575588637672	-640.546171406284	80	50	0
689	172.615158951317	-628.27283943072	61	58	0
690	165.131784987519	-615.98381398432	77	56	0
691	154.154396145663	-598.021699708886	71	55	0
692	143.727890661801	-579.148024441674	70	62	1
693	140.261679381074	-572.547721442766	47	55	0
694	132.77850154409	-560.258636898361	64	58	0
695	121.801399861462	-542.29643594753	72	59	0
696	114.841306257818	-530.023005605675	61	62	0
697	111.375182305928	-523.422678039409	66	62	0
698	103.892178371549	-511.133540757932	72	53	0
699	92.9153313057031	-493.17126245331	62	61	0
700	85.9554057453061	-480.897782932036	59	61	0
701	78.9955214639776	-468.624291541986	76	44	0
702	71.5127119505778	-456.335095155984	82	54	2
703	67.5237532717874	-449.719037114643	55	49	0
704	60.536149542022	-438.372730161995	68	51	0
705	50.0826441250974	-420.426031646319	68	45	0
706	43.122967570438	-408.152479200624	65	59	0
707	35.6403729970334	-395.863217340782	71	49	1
708	28.157822633395	-383.573941837065	67	55	0
709	21.1982728460571	-371.300352079794	54	66	0
710	14.238764338661	-359.026750454679	66	44	1
711	7.27929711097386	-346.753136965446	65	56	0
712	0.319871163112111	-334.479511609301	57	63	0
713	-7.1624640134396	-322.190171568654	66	57	0
714	-18.1104875298915	-303.30038019456	72	48	0
715	-28.5354652599781	-284.426265018992	63	57	0
716	-34.9717357415939	-272.168284942396	67	73	0
717	-41.4079678708804	-259.910294653848	56	39	2
718	-47.8163103885599	-246.725078511052	68	55	1
719	-53.7295242892578	-234.482776435092	72	50	2
720	-59.6427027634345	-222.240465671755	66	57	0
721	-65.5279904238414	-209.07093060296	62	50	0
722	-70.8903044775361	-195.917097621597	65	66	0
723	-76.2525834984845	-182.76325736288	69	49	2
724	-81.6148274869192	-169.609409827739	71	70	0
725	-88.8737328992574	-149.902194405906	60	54	0
726	-96.1325665643672	-130.194965473376	62	59	0
727	-100.943885340123	-116.129589747638	64	65	2
728	-105.755169915734	-102.06420802325	91	69	0
729	-110.071363787923	-88.9417515415698	84	66	2
730	-114.387528915016	-75.8192902002484	100	68	2
731	-119.226584781543	-62.6811072668061	74	60	1
732	-123.542690847884	-49.5586356669664	80	76	2
733	-127.830897873384	-35.5089436164126	97	72	3
734	-135.061457171338	-14.8744261721149	77	74	2
735	-142.319815019029	4.83288918901235	79	70	1
736	-146.635770559951	17.9553867084906	73	61	0
737	-150.95169735566	31.077889084816	61	58	3
738	-155.790502093907	44.216117631644	65	72	2
739	-160.106369827699	57.3386302683502	82	55	1
740	-164.394329722156	71.3883633445948	74	58	1
741	-168.682258781628	85.4381012776867	73	45	2
742	-175.417366814916	105.129755813628	69	60	1
743	-182.152407813235	124.821422107518	77	47	0
744	-186.468099415186	137.943964437582	60	43	0
745	-190.755876800918	151.993727202527	70	66	0
746	-195.043623351492	166.043494826183	55	54	2
747	-199.882117157395	179.181778569706	65	58	0
748	-204.197690117871	192.304340873845	71	61	1
749	-208.513234332146	205.426908037625	65	41	0
750	-213.351635614294	218.56520858407	61	42	0
751	-217.667120764963	231.6877860073	55	56	0
752	-221.982577169198	244.810368287377	66	66	0
753	-226.27011078177	258.860170994885	54	62	1
754	-232.976740450948	279.479141879827	72	53	0
755	-239.71119713143	299.170908955857	65	46	1
756	-244.02650614531	312.293516068719	67	54	0
757	-248.83675994142	326.359076579101	80	52	1
758	-253.646979534882	340.424643088132	69	42	0
759	-258.48506673146	353.563000038266	64	50	0
760	-262.800253957859	366.685628204606	59	52	1
761	-267.115412437473	379.808261228725	69	63	0
762	-273.849528332066	399.500087938271	52	49	1
763	-280.060715393629	419.176189455204	55	55	0
764	-284.403666947561	431.371626361273	57	57	1
765	-288.774500938831	442.639852575026	84	55	2
766	-292.127504975768	452.949391131289	58	44	0
767	-294.985545532429	462.315978262573	72	60	1
768	-297.871483688243	470.755352000706	67	62	0
769	-301.30817624944	478.283251894638	66	59	0
770	-304.744856085163	485.811154739931	82	52	0
771	-307.135817349656	493.307579811662	71	54	0
772	-309.031831413915	499.861050275154	59	61	0
773	-310.40498772217	506.398780949414	60	44	0
774	-310.732438054285	512.905030515976	53	54	0
775	-310.592865811603	517.541108275764	73	59	0
776	-309.930444041209	522.161445351318	61	59	0
777	-309.268023315817	526.781782533042	79	59	1
778	-311.21984534472	531.480823308229	61	46	0
779	-315.318885174813	534.388398822397	65	59	1
780	-319.006737526855	533.571374286897	76	47	1
781	-321.704728879675	530.868437449448	58	62	0
782	-322.862094406621	527.191059705801	64	48	0
783	-322.4509137079	523.46645539999	81	57	0
784	-321.021949220914	518.783151492476	52	44	0
785	-318.575196534046	513.141149063595	79	44	0
786	-316.156352565566	506.571932614781	67	43	0
787	-313.765415583272	499.075502141379	66	56	0
788	-308.927686627489	485.937076745555	42	62	0
789	-304.117838427075	471.871441822499	63	62	0
790	-300.242023519939	461.546153732575	66	53	1
791	-295.899151970807	449.350699518807	70	60	1
792	-292.107023160497	436.243772992864	54	54	0
793	-287.792007410666	423.121112423018	67	55	0
794	-280.535134347621	403.413525183685	69	56	1
795	-273.828960932151	382.794471983798	77	43	1
796	-269.541730313271	368.744616391137	56	60	0
797	-264.703696183162	355.606246195734	74	59	0
798	-259.865630162705	342.467882004566	65	50	0
799	-255.57830576133	328.418042060919	82	56	0
800	-251.290950523748	314.368206975982	56	57	0
801	-246.452789667237	301.229859580286	61	57	0
802	-241.6424945115	287.16430264432	66	44	0
803	-234.93591980054	266.545317463577	72	54	0
804	-228.201380464947	246.853559586219	70	58	1
805	-223.390954182367	232.788025446236	67	55	0
806	-218.58049369778	218.722497304901	64	53	0
807	-214.26499551232	205.599919332191	65	52	0
808	-209.977358522592	191.55013066344	47	48	0
809	-205.166799956816	177.484619317576	60	58	0
810	-200.328319562541	164.346329527907	71	63	0
811	-196.01270116365	151.223772069439	65	47	1
812	-189.305656509008	130.604866667651	56	51	0
813	-182.075642752578	109.970248376019	71	41	1
814	-177.237003747025	96.8319873930886	60	55	2
815	-172.92123481899	83.7094558523968	74	55	1
816	-168.605437145394	70.5869291666895	68	42	0
817	-163.766705617367	57.4486849876121	79	57	1
818	-159.478726666828	43.398952995427	81	56	3
819	-152.771307687857	22.780111421831	77	60	0
820	-147.932465384074	9.64188704267144	70	53	0
821	-143.616503596189	-3.48061156459153	82	57	1
822	-136.881049636635	-23.1722098486498	94	66	3
823	-132.042098867474	-36.3104144195095	77	68	1
824	-127.72603411501	-49.4328952105716	84	69	5
825	-123.437809716386	-63.4825867163017	60	59	0
826	-118.626633213775	-77.5479900632054	72	66	4
827	-114.310478568776	-90.6704557342455	61	66	1
828	-109.994295179029	-103.792916546576	70	65	1
829	-105.155157059955	-116.93108751066	68	70	1
830	-100.315987052978	-130.06925247144	71	67	0
831	-95.476785158331	-143.207411427982	70	46	1
832	-90.6375513758976	-156.345564378425	67	53	0
833	-85.7982857057359	-169.483711324632	66	38	1
834	-80.958988148137	-182.621852265671	61	50	2
835	-75.5967232849216	-195.775698527694	68	55	0
836	-69.7114863969618	-208.945248107426	79	72	1
837	-61.406498831464	-228.683846716769	59	59	0
838	-56.0441089945962	-241.837666513398	66	54	1
839	-49.6357991257682	-255.022895300761	69	51	0
840	-39.7339351180708	-273.881357161328	58	64	0
841	-33.2976748349611	-286.139344406314	59	65	0
842	-26.8613761995803	-298.397321440279	78	56	0
843	-19.9020900684409	-310.670992694795	57	61	0
844	-12.9427626570687	-322.944652082399	70	57	0
845	-5.46044189168606	-335.234002262354	68	58	0
846	2.02192308375379	-347.52333879564	61	69	0
847	12.475038482924	-365.47015960142	76	46	1
848	23.4233673986746	-384.359868529253	74	53	1
849	30.9059062822489	-396.649152330123	57	48	1
850	37.8655285107088	-408.922725228593	71	52	0
851	44.8251920185285	-421.19628626015	61	45	2
852	51.8127250903635	-432.542619643733	67	54	0
853	59.2954347054474	-444.831851617433	69	68	0
854	70.2441863145214	-463.721435257234	67	64	0
855	80.6978897200897	-481.6680817632	61	48	1
856	87.6578022334143	-493.941569873132	61	58	0
857	95.1407284972956	-506.230736386031	75	60	0
858	102.651515623555	-517.592673385516	70	66	1
859	109.611553304072	-529.866124168038	54	62	0
860	117.094609018299	-542.155250655487	66	49	1
861	124.577708940953	-554.444363498129	54	57	0
862	131.537873385707	-566.717776966281	74	42	0
863	138.498079108773	-578.991178569384	58	46	0
864	148.924562067725	-597.864866691642	59	50	0
865	159.378943945921	-615.811312171631	59	63	2
866	166.339314781071	-628.084666307084	66	70	0
867	173.299726893601	-640.358008574694	62	66	0
868	180.783170221548	-652.647018698044	59	51	0
869	188.266657756991	-664.936015177518	74	61	1
870	195.227196631546	-677.209320127964	67	46	0
871	202.187776783365	-689.482613210566	54	56	0
872	209.148398212448	-701.755894426256	70	51	1
873	216.109060918679	-714.029163774103	66	49	0
874	223.620552559616	-725.390879644081	66	52	0
875	231.104297766753	-737.679797920398	66	49	1
876	238.065085634822	-749.953029938973	77	47	0
877	245.025914779806	-762.226250091568	66	58	1
878	251.986785201705	-774.499458373524	53	53	1
879	258.94769690017	-786.7726547895	70	69	0
880	265.908649874909	-799.045839336701	70	43	0
881	272.89742176258	-810.391795876436	58	59	0
882	280.381465912913	-822.680624137633	67	38	0
883	287.865554269461	-834.969438754022	64	58	0
884	294.826673680509	-847.242574102245	69	62	0
885	305.805330594012	-865.204311108217	57	46	0
886	316.784082264756	-883.166018757969	74	61	1
887	323.745368110482	-895.439104907215	81	48	0
888	330.706695231725	-907.712179188617	49	54	0
889	337.668063628778	-919.985241599381	69	57	1
890	344.629473301291	-932.258292144164	67	59	0
891	355.057785793266	-951.131453841925	74	44	0
892	365.018678818946	-968.134499296546	61	56	0
893	371.017457948765	-977.594541897066	74	63	0
894	375.970204621553	-987.02326456178	56	56	0
895	379.381634351041	-995.477799446322	73	59	1
896	381.774767354014	-1002.97380533163	66	58	0
897	383.672629024251	-1009.52693874296	64	65	1
898	385.075215609977	-1015.13720040116	62	47	1
899	386.505557792378	-1019.82024521288	66	61	1
900	388.514439745049	-1022.66451099142	66	43	1
901	391.624893965491	-1023.68565072492	61	48	0
902	395.864666584064	-1021.95644576475	69	55	1
903	398.590832195303	-1018.32584563084	58	47	0
904	398.701827867422	-1014.61698022764	51	65	0
905	397.243725606997	-1010.8611559039	66	48	0
906	394.739561663067	-1007.07402443048	74	48	0
907	391.712370496709	-1003.27123772912	72	60	0
908	388.189904776984	-998.525578356348	79	74	0
909	384.19992080715	-991.909828709438	70	50	1
910	380.237702671671	-984.366858858615	64	64	0
911	375.780224627291	-975.881013154052	65	54	0
912	370.304465440568	-966.436633616686	86	72	0
913	361.334092401084	-951.319348122925	65	51	1
914	352.363784658199	-936.202042986639	73	53	0
915	346.392869405448	-925.814756562933	69	69	0
916	339.926725192403	-914.484585072845	68	63	0
917	332.442340828129	-902.195865151472	69	47	0
918	324.958000669372	-889.90713158343	69	52	0
919	317.99672148301	-877.634047213942	62	55	0
920	310.540237380541	-864.418071061373	75	57	0
921	303.056030082924	-852.129297484644	83	51	1
922	296.094879251323	-839.856175807305	60	69	0
923	288.610758899944	-827.567375858314	66	53	0
924	281.126682754781	-815.278562264517	64	55	0
925	274.165658680373	-803.005403263494	44	50	1
926	266.681669482146	-790.716563298367	67	51	1
927	255.208157354733	-771.811834436841	71	56	0
928	244.257751402736	-752.922745416872	68	64	1
929	237.296941167035	-740.649523656815	61	45	0
930	230.336172208248	-728.376290030777	57	48	2
931	223.375444526609	-716.103044536896	63	49	0
932	215.891762088344	-703.814111821353	65	64	1
933	208.408123857051	-691.525165459141	53	38	0
934	201.447522935574	-679.251882649027	70	61	1
935	194.486963291711	-666.978587969206	60	53	0
936	183.509312681621	-649.016552360728	54	60	1
937	172.55955753586	-630.12727141194	43	39	0
938	165.599165931111	-617.853927548043	46	54	0
939	158.638815604209	-605.580571817234	64	52	2
940	151.155523705762	-593.291520894505	54	48	0
941	143.672276015277	-581.002456326969	66	60	0
942	136.712052451272	-568.729063279927	71	52	0
943	129.751870165695	-556.455658367835	58	47	0
944	122.79172915814	-544.182241586037	69	51	0
945	115.308653904009	-531.893125200644	61	54	0
946	107.825622858363	-519.603995169513	54	54	0
947	100.865608615277	-507.330541074276	67	51	0
948	89.916604071972	-488.441038885154	63	57	0
949	78.9398771586129	-470.478723221458	59	42	0
950	71.9800309597631	-458.205219944008	68	55	0
951	65.0202260401566	-445.931704801507	72	55	1
952	58.0604623995605	-433.658177792095	55	44	1
953	51.1007400380913	-421.384638917632	69	65	2
954	43.6180980800418	-409.095391611569	54	55	0
955	36.1355003314675	-396.806130657904	72	45	0
956	29.1759047374944	-384.532554470003	56	52	0
957	22.2163504231721	-372.258966416121	62	61	1
958	15.2568373885006	-359.985366496257	67	55	0
959	7.77441208210075	-347.696053731255	65	53	0
960	-3.20158779446501	-329.73351804167	67	55	0
961	-13.6267002660315	-310.859440992586	80	61	0
962	-20.5860039719264	-298.585780029185	63	52	1
963	-27.5452663972974	-286.312107201666	64	62	1
964	-34.5044875423773	-274.038422508165	61	48	1
965	-40.9407241083682	-261.780432994477	70	59	1
966	-47.3490711800987	-248.595217630267	67	44	3
967	-53.7852295545163	-236.337207700126	85	61	0
968	-59.6984107788885	-224.094896922819	65	66	0
969	-65.5837011950789	-210.925361841917	64	58	1
970	-70.9460177813889	-197.771528849378	65	47	0
971	-75.7853652569465	-184.63339995034	69	66	0
972	-81.1476133509423	-171.479553073645	62	65	1
973	-86.5098264125409	-158.325698921457	63	58	0
974	-91.3490750812343	-145.187550798059	54	54	1
975	-95.665364073473	-132.065110514872	56	67	0
976	-99.9537607418024	-118.015449774452	72	52	1
977	-104.765050999995	-103.950069250539	61	68	2
978	-109.604172952008	-90.8118983218446	70	67	0
979	-113.920341736753	-77.6894375206903	70	55	2
980	-118.236481776752	-64.5669718598947	75	75	0
981	-123.075511208735	-51.4287841245532	76	53	0
982	-127.36372200906	-37.3790926141664	91	57	0
983	-131.651901974925	-23.3293962432072	67	55	1
984	-136.490836576908	-10.191191711463	81	66	1
985	-140.806827662862	2.93129932787269	77	61	2
986	-145.122790003545	16.053795224987	62	59	3
987	-149.961632084334	29.1920165643096	69	49	1
988	-154.277535363333	42.3145227190107	70	71	2
989	-158.565532186825	56.3642493179068	56	46	0
990	-163.376401723246	70.4297030428424	55	56	0
991	-167.692215108196	83.5522243166342	69	56	1
992	-174.427331096958	103.243877169676	61	55	0
993	-181.16238005081	122.935541781597	61	71	0
994	-185.478076881787	136.058083031327	69	66	0
995	-190.288753732573	150.12357035093	66	60	0
996	-195.099396381585	164.189063673839	72	45	1
997	-199.41500174586	177.311620580032	59	53	0
998	-203.730578363873	190.434182344936	50	41	1
999	-208.569013845117	203.572476894595	58	63	1
1000	-212.8845	216.695	66	67	0
1001	-217.2	229.8176	79	52	1
1002	-222.0384	242.9559	59	43	0
1003	-226.3259	257.0057	47	64	0
1004	-230.6134	271.0555	62	57	0
1005	-235.4517	284.1939	74	51	2
1006	-240.2899	297.3322	83	52	1
1007	-244.6052	310.4548	62	50	0
1008	-248.9205	323.5774	62	83	0
1009	-253.7307	337.643	65	53	0
1010	-258.018	351.6928	70	51	1
1011	-264.7522	371.3846	71	43	0
1012	-269.5902	384.523	68	52	1
1013	-273.8774	398.5729	63	67	0
1014	-280.5836	419.1919	61	62	0
1015	-285.4215	432.3303	66	50	0
1016	-289.7365	445.453	77	56	0
1017	-294.0794	457.6484	68	62	0
1018	-298.4502	468.9167	79	70	0
1019	-301.7752	480.1534	74	59	1
1020	-304.6332	489.52	64	63	1
1021	-308.4811	500.7725	62	62	0
1022	-310.872	508.269	62	48	1
1023	-311.2553	512.9208	50	49	2
1024	-311.0599	519.4113	52	51	1
1025	-310.4533	522.1772	56	72	0
1026	-309.8746	524.0159	66	52	1
1027	-309.2959	525.8546	55	59	2
1028	-309.7909	526.7975	63	42	0
1029	-310.2858	527.7405	59	60	0
1030	-310.7807	528.6834	83	52	0
1031	-311.8264	528.7149	60	43	0
1032	-313.3671	529.6894	71	54	0
1033	-315.9813	529.7681	86	39	0
1034	-318.1006	528.9038	62	53	0
1035	-319.725	527.0966	61	42	0
1036	-320.8544	524.3464	51	58	0
1037	-320.9382	521.5648	63	56	0
1038	-320.0321	516.8972	53	50	0
1039	-318.1082	511.271	49	61	0
1040	-316.1843	505.6447	55	53	0
1041	-313.7654	499.0755	67	50	0
1042	-310.8795	490.6361	76	57	0
1043	-306.0976	475.6433	54	72	0
1044	-302.7447	465.3337	71	67	0
1045	-298.3739	454.0655	65	46	2
1046	-292.107	436.2438	92	61	0
1047	-287.792	423.1211	66	55	0
1048	-283.477	409.9985	67	57	2
1049	-279.1619	396.8758	52	73	0
1050	-274.3239	383.7374	73	55	0
1051	-269.4859	370.599	59	54	1
1052	-264.6758	356.5335	56	62	0
1053	-260.3885	342.4836	68	51	1
1054	-256.0733	329.361	75	53	0
1055	-251.2631	315.2954	84	67	0
1056	-246.4528	301.2299	60	61	0
1057	-239.7184	281.5381	79	59	0
1058	-233.0118	260.9191	54	51	0
1059	-228.2014	246.8536	59	40	0
1060	-223.8859	233.731	66	38	1
1061	-219.5705	220.6084	61	52	1
1062	-214.76	206.5429	65	59	0
1063	-209.9495	192.4773	71	48	1
1064	-205.6339	179.3548	61	61	0
1065	-201.3183	166.2322	63	48	0
1066	-196.4798	153.0939	78	51	1
1067	-191.6692	139.0284	69	57	0
1068	-187.3814	124.9787	82	59	3
1069	-180.6464	105.287	54	54	1
1070	-175.8077	92.14874	68	50	0
1071	-171.4919	79.02621	56	57	1
1072	-164.7846	58.40735	87	59	1
1073	-159.9738	44.34189	62	44	0
1074	-155.6579	31.21938	69	46	1
1075	-151.342	18.09687	81	70	3
1076	-146.5031	4.958648	76	59	0
1077	-141.6642	-8.179568	69	55	1
1078	-137.3482	-21.30206	72	72	4
1079	-133.0601	-35.35176	85	61	2
1080	-128.249	-49.41718	81	71	1
1081	-123.9329	-62.53965	80	58	0
1082	-119.6167	-75.66213	75	57	1
1083	-114.7777	-88.80031	79	46	1
1084	-108.0419	-108.4919	72	65	2
1085	-101.334	-129.1106	72	64	2
1086	-96.52264	-143.176	70	68	0
1087	-91.68341	-156.3141	73	52	2
1088	-86.84415	-169.4523	59	55	1
1089	-82.00486	-182.5904	70	64	0
1090	-77.16553	-195.7286	76	63	0
1091	-71.80323	-208.8824	73	58	0
1092	-65.91797	-222.0519	85	56	0
1093	-60.03266	-235.2215	61	56	0
1094	-50.65383	-254.0643	64	59	0
1095	-40.75198	-272.9227	73	54	1
1096	-34.34357	-286.1079	54	64	0
1097	-27.90727	-298.3659	68	48	0
1098	-20.42504	-310.6553	69	54	0
1099	-12.94276	-322.9447	56	52	2
1100	-5.983394	-335.2183	66	49	0
1101	0.976016	-347.4919	71	50	1
1102	7.935467	-359.7656	64	49	0
1103	14.89496	-372.0392	56	59	0
1104	25.87115	-390.0017	63	51	0
1105	36.84744	-407.9641	75	56	1
1106	43.8071	-420.2377	68	49	1
1107	50.7668	-432.5112	55	48	1
1108	57.72654	-444.7848	70	62	0
1109	65.20929	-457.074	55	62	0
1110	72.69208	-469.3632	59	67	0
1111	79.65195	-481.6367	63	62	0
1112	86.63968	-492.983	57	51	1
1113	93.10448	-504.3135	51	47	0
1114	98.05602	-513.7426	71	53	0
1115	102.0451	-520.3586	63	45	0
1116	104.9604	-527.8705	65	48	0
1117	105.8673	-532.538	68	48	0
1118	106.8576	-534.4238	73	57	0
1119	107.8479	-536.3096	63	66	0
1120	108.3709	-536.3253	60	50	0
1121	108.8939	-536.3409	67	58	0
1122	108.8939	-536.3409	54	43	0
1123	108.8939	-536.3409	63	47	0
1124	108.8939	-536.3409	57	46	0
