# Supplementary material for: Bayesian algorithm to estimate position and activity of an orphan gamma source utilizing multiple detectors in a mobile gamma spectrometry system
Source: PLoS One. 2021 Jan 22;16(1):e0245440. doi: 10.1371/journal.pone.0245440 (PMC7822251; doi:10.1371/journal.pone.0245440)
Supplement: S1 Data — (GZ) [file pone.0245440.s001.gz › synth_data_Cs-137_setup_11_real_3.csv]

	V1	V2	V3	V4	V5
1	358.158950434881	-882.365729154088	71	61	1
2	358.158950434881	-882.365729154088	84	55	0
3	358.158950434881	-882.365729154088	68	54	2
4	358.158950434881	-882.365729154088	61	57	0
5	358.158950434881	-882.365729154088	68	57	0
6	358.158950434881	-882.365729154088	72	55	1
7	358.158950434881	-882.365729154088	68	56	0
8	358.158950434881	-882.365729154088	74	45	0
9	358.158950434881	-882.365729154088	74	65	0
10	358.158950434881	-882.365729154088	63	47	0
11	358.158950434881	-882.365729154088	57	62	0
12	358.158950434881	-882.365729154088	52	54	1
13	358.158950434881	-882.365729154088	74	59	1
14	358.158950434881	-882.365729154088	57	62	0
15	358.158950434881	-882.365729154088	65	67	0
16	358.158950434881	-882.365729154088	67	63	2
17	358.158950434881	-882.365729154088	59	52	1
18	358.158950434881	-882.365729154088	73	61	1
19	358.158950434881	-882.365729154088	71	57	0
20	358.158950434881	-882.365729154088	76	54	0
21	358.158950434881	-882.365729154088	71	59	0
22	358.158950434881	-882.365729154088	66	53	1
23	358.158950434881	-882.365729154088	61	48	2
24	358.158950434881	-882.365729154088	63	57	0
25	358.158950434881	-882.365729154088	79	42	0
26	358.158950434881	-882.365729154088	80	64	0
27	358.158950434881	-882.365729154088	49	45	0
28	358.158950434881	-882.365729154088	61	60	1
29	358.158950434881	-882.365729154088	54	51	0
30	358.158950434881	-882.365729154088	60	40	0
31	358.158950434881	-882.365729154088	85	45	0
32	358.158950434881	-882.365729154088	71	61	0
33	358.158950434881	-882.365729154088	55	45	0
34	358.158950434881	-882.365729154088	60	56	0
35	358.158950434881	-882.365729154088	73	58	1
36	358.158950434881	-882.365729154088	60	42	0
37	358.158950434881	-882.365729154088	58	52	1
38	358.158950434881	-882.365729154088	64	54	0
39	358.158950434881	-882.365729154088	70	55	0
40	358.158950434881	-882.365729154088	57	45	0
41	358.158950434881	-882.365729154088	59	42	0
42	358.158950434881	-882.365729154088	64	46	2
43	358.158950434881	-882.365729154088	70	59	0
44	358.158950434881	-882.365729154088	62	57	0
45	358.158950434881	-882.365729154088	55	59	1
46	358.158950434881	-882.365729154088	58	55	0
47	358.158950434881	-882.365729154088	65	42	0
48	358.158950434881	-882.365729154088	73	68	0
49	358.158950434881	-882.365729154088	76	59	0
50	358.158950434881	-882.365729154088	64	59	2
51	358.158950434881	-882.365729154088	71	53	0
52	358.158950434881	-882.365729154088	74	38	1
53	358.158950434881	-882.365729154088	67	64	0
54	358.158950434881	-882.365729154088	58	45	0
55	358.158950434881	-882.365729154088	62	54	0
56	358.158950434881	-882.365729154088	72	57	0
57	358.681969122437	-882.38139051944	61	48	0
58	359.204987811041	-882.397051822394	79	51	1
59	359.204987811041	-882.397051822394	67	57	1
60	359.204987811041	-882.397051822394	76	52	1
61	359.204987811041	-882.397051822394	73	62	0
62	359.204987811041	-882.397051822394	64	42	0
63	359.204987811041	-882.397051822394	73	65	3
64	359.204987811041	-882.397051822394	75	56	0
65	359.204987811041	-882.397051822394	76	54	0
66	359.204987811041	-882.397051822394	61	45	0
67	359.204987811041	-882.397051822394	72	53	0
68	359.204987811041	-882.397051822394	62	46	0
69	359.204987811041	-882.397051822394	68	52	1
70	359.204987811041	-882.397051822394	61	53	0
71	359.204987811041	-882.397051822394	85	57	0
72	359.204987811041	-882.397051822394	59	58	0
73	359.204987811041	-882.397051822394	58	50	0
74	359.204987811041	-882.397051822394	64	56	2
75	359.204987811041	-882.397051822394	72	50	1
76	359.204987811041	-882.397051822394	65	54	0
77	359.204987811041	-882.397051822394	58	55	2
78	359.204987811041	-882.397051822394	67	63	1
79	359.204987811041	-882.397051822394	58	54	0
80	359.204987811041	-882.397051822394	66	45	0
81	359.204987811041	-882.397051822394	62	58	2
82	359.204987811041	-882.397051822394	67	65	0
83	359.204987811041	-882.397051822394	60	47	0
84	359.204987811041	-882.397051822394	72	46	0
85	359.204987811041	-882.397051822394	67	59	0
86	359.204987811041	-882.397051822394	65	63	1
87	359.204987811041	-882.397051822394	85	56	0
88	359.204987811041	-882.397051822394	73	53	0
89	359.177223249222	-883.324268070981	56	62	1
90	359.177223249222	-883.324268070981	50	71	0
91	358.681969122437	-882.38139051944	52	42	1
92	357.66369664768	-881.422851479612	58	54	0
93	356.177936647495	-878.594218096696	64	60	0
94	354.169160790974	-875.749922313727	71	39	0
95	352.160387652984	-872.905625555664	74	56	1
96	349.656366733951	-869.11844918225	79	35	0
97	347.152350347198	-865.331271287054	73	54	0
98	344.648338492436	-861.544091876596	63	46	0
99	341.649083957658	-856.814031332731	60	54	0
100	338.154590484395	-851.141088567674	66	55	0
101	334.164862494566	-844.52526231017	67	51	0
102	329.70767637156	-836.039334909059	73	57	0
103	324.727496478998	-827.537737133913	72	66	0
104	319.224325859221	-819.020467144437	67	64	0
105	313.253717639949	-808.633090577088	61	57	0
106	307.283139355073	-798.245705283247	70	47	1
107	297.322982501937	-781.242449129	66	57	0
108	286.867683768913	-763.29628246557	42	48	0
109	279.879013087251	-751.950300592929	62	57	1
110	272.91816477105	-739.677090723068	66	72	0
111	265.434357527585	-727.388196208514	69	50	0
112	257.950594491092	-715.099288050085	64	56	2
113	250.989872934413	-702.826040860265	64	60	0
114	244.029192654707	-690.552781806327	67	48	0
115	237.068553652323	-678.27951088082	63	60	1
116	230.080161833379	-666.933444128372	85	54	0
117	223.119603787607	-654.660149459727	61	59	0
118	216.159087019041	-642.386842923239	55	47	0
119	208.675622930285	-630.097844753414	70	51	0
120	201.192203049141	-617.808832940646	52	63	0
121	194.20401073806	-606.462705065496	68	44	0
122	187.243660411157	-594.189349334687	69	49	0
123	179.760368512711	-581.900298411958	74	58	0
124	172.772294998693	-570.554134032689	66	56	0
125	166.335048404231	-558.296426874585	56	59	1
126	159.374861591554	-546.023023664951	54	48	0
127	151.891738953884	-533.733921832405	69	47	2
128	144.408660524525	-521.444806353189	50	49	0
129	137.420785168884	-510.098581715487	68	51	0
130	130.46076480078	-497.825129313394	74	57	0
131	123.500785711105	-485.55166504439	69	53	0
132	116.513027801644	-474.20540476311	65	53	0
133	109.030161134142	-461.916224719025	58	52	0
134	101.547338675708	-449.627031031065	59	69	1
135	91.0937222340726	-431.680364297703	77	52	0
136	80.6680245836033	-412.806455051526	73	52	0
137	77.2020895762835	-406.206074111164	73	61	0
138	70.2424222095869	-393.93251912389	65	64	1
139	59.7890820051543	-375.985772279091	78	51	2
140	56.2953774097259	-370.312589313835	61	49	0
141	49.3358322834829	-358.038998718373	56	48	1
142	38.8826730444562	-340.092198443599	66	47	1
143	31.9232303185854	-327.818578178994	55	53	1
144	24.9638288727147	-315.544946048409	64	71	0
145	17.9766260163742	-304.198517750017	57	49	0
146	11.0173055322375	-291.924861879088	53	41	1
147	4.05802632856648	-279.651194142178	68	68	0
148	-2.9012115948135	-267.377514539286	80	50	0
149	-9.33746437530499	-255.119529750198	63	51	0
150	-15.2507364034536	-242.877242156304	83	44	0
151	-21.6590621090727	-229.692022096366	65	48	0
152	-28.0951998088276	-217.434007471427	59	58	0
153	-34.0083612572635	-205.191692364402	70	67	0
154	-39.3706948799663	-192.037863345817	71	66	0
155	-44.2100587165914	-178.899738056585	69	58	0
156	-49.5723238473292	-165.745895155706	71	51	1
157	-54.9345539453207	-152.592044978403	78	71	1
158	-59.7738189751981	-139.453900463879	47	55	3
159	-64.613052117289	-126.315749945119	83	68	1
160	-69.45225337171	-113.17759342026	62	65	1
161	-73.768497418263	-100.055145577528	78	66	0
162	-78.0847127200686	-86.932692877017	76	62	3
163	-82.9238214551588	-73.7945195473731	90	90	2
164	-87.239977696212	-60.6720565864816	87	83	4
165	-91.5561051924597	-47.549588765949	96	81	1
166	-95.8722039438435	-34.4271160876378	112	80	1
167	-100.188273950131	-21.3046385478228	93	71	6
168	-104.504315211438	-8.18215614929795	81	98	2
169	-108.820327727357	4.9403311079368	88	93	3
170	-113.659222677466	18.0785428443924	74	85	5
171	-117.975176131935	31.2010403610766	62	72	1
172	-122.291100841248	44.3235427364707	63	49	1
173	-126.606996805058	57.4460499724373	59	66	1
174	-130.922864023305	70.5685620671138	76	58	0
175	-135.761605818756	83.7068014079705	72	51	1
176	-140.077413974679	96.8293237602338	71	56	1
177	-146.28962261352	116.505254522897	72	55	0
178	-150.605359690962	129.627788753249	71	45	1
179	-153.024665969133	136.19691997394	60	36	0
180	-159.759642289602	155.888597185723	67	53	0
181	-166.494551574637	175.580286156386	60	47	1
182	-170.810156938911	188.70284306258	65	47	0
183	-175.125733556924	201.825404827483	82	61	1
184	-179.93627928308	215.890914947726	61	42	0
185	-184.223904993385	229.940702542663	74	57	0
186	-188.53939171508	243.063279422	64	40	2
187	-193.377732362249	256.201590769924	68	52	0
188	-197.693160020164	269.32417790778	69	60	0
189	-202.008558931644	282.446769905277	58	61	0
190	-206.323929096572	295.569366761483	74	68	0
191	-210.63927051489	308.691968475468	67	47	0
192	-215.477458001347	321.830307425	62	41	0
193	-220.31561359769	334.968652375974	72	42	0
194	-227.049916314019	354.660447176546	83	53	0
195	-233.784151992644	374.352253733203	77	62	0
196	-238.099316216656	387.474886223674	81	52	0
197	-242.386546880589	401.524739122018	66	49	0
198	-247.196610298357	415.590333229862	76	63	1
199	-251.539591637324	427.785765278153	61	63	1
200	-255.359685641713	439.96546475403	70	50	0
201	-259.207664770016	451.217952517793	60	57	0
202	-263.08353180089	461.543228571303	71	49	0
203	-266.436521936907	471.852769647725	65	52	0
204	-269.294550183113	481.219358935952	69	54	0
205	-272.152564724092	490.585950382985	68	55	0
206	-275.010565559554	499.952543989755	58	56	0
207	-277.37361360155	508.376184009016	71	38	1
208	-279.269627372618	514.929653994739	62	73	0
209	-280.67069792893	520.540168777108	77	52	3
210	-281.026063657133	526.119202701375	66	51	1
211	-280.3636427077	530.739539898001	64	64	0
212	-279.729136830661	534.432661633007	66	54	0
213	-280.140329607064	538.157264434732	65	48	0
214	-281.625132846355	540.986133066006	58	51	0
215	-283.688612156897	541.97631206084	77	43	0
216	-286.302854388719	542.055017759092	61	51	0
217	-290.569391068886	539.399303530343	71	53	0
218	-293.323219578248	534.841935723089	71	46	0
219	-293.379053426674	532.987504681572	56	44	1
220	-290.93230381282	527.345501649193	67	53	0
221	-288.485547378194	521.703500125557	57	54	1
222	-285.57176271861	514.191327860579	73	54	1
223	-281.228979282372	501.995857986622	68	56	2
224	-277.848138927657	492.61351983808	66	54	0
225	-273.972339431755	482.288229352795	61	44	0
226	-270.152342657326	470.108511646278	49	55	2
227	-265.809463607788	457.913059053011	55	50	0
228	-261.466557894601	445.717611324042	69	56	0
229	-257.151533773285	432.594952914864	73	59	0
230	-252.313617772073	419.456562330015	67	48	0
231	-247.503575822921	405.390962206759	55	49	0
232	-242.693499670597	391.325368084013	63	50	0
233	-237.855485687847	378.186995504424	68	54	0
234	-233.540309459611	365.064363550395	63	49	0
235	-229.253006025217	351.014520906843	78	38	0
236	-224.442798744247	336.948949578218	66	50	1
237	-219.604658034979	323.810599799268	59	50	1
238	-214.76648543583	310.672256022692	82	46	1
239	-210.451158673328	297.549649981782	68	44	1
240	-206.13580316439	284.427048799582	54	62	0
241	-201.325432868616	270.361506269313	64	58	1
242	-197.03791103512	256.311699788086	59	56	0
243	-192.722465628991	243.18911372032	68	51	0
244	-188.406991476309	230.066532511264	72	55	0
245	-184.091488577425	216.943956161849	72	62	1
246	-177.38462449261	196.325021369383	66	51	0
247	-170.677690127632	175.706098335795	46	45	0
248	-168.258436399861	169.13695629593	63	66	0
249	-163.942799700191	156.014402619563	63	60	1
250	-157.207842237374	136.322718664072	67	53	0
251	-152.369234286482	123.184452890418	48	58	1
252	-148.053494619497	110.061917031184	67	48	1
253	-143.737726207008	96.9393860306591	74	52	0
254	-138.899025733175	83.8011370608583	80	38	1
255	-134.611076980887	69.7514007501304	83	61	4
256	-130.323097393557	55.7016692943871	68	46	1
257	-125.484302088153	42.5634371228516	87	71	1
258	-121.168384719058	29.440931500867	81	81	0
259	-116.85243860475	16.3184307357296	82	73	4
260	-112.536463745113	3.19593482930213	81	67	2
261	-108.220460140379	-9.92655621748418	99	88	3
262	-103.90442779049	-23.0490424046293	93	105	4
263	-99.6162369549857	-37.0987393101677	88	77	2
264	-95.3280152851949	-51.1484313569963	95	96	0
265	-91.0118946137372	-64.2709029689431	89	74	3
266	-86.695745197474	-77.3933697221801	89	70	1
267	-82.379567036056	-90.5158316139132	68	78	2
268	-77.5404343709815	-103.654003781267	78	70	1
269	-73.2241971491021	-116.77645541355	72	71	0
270	-68.9079311827663	-129.898902188055	76	53	1
271	-64.0687059981865	-143.037057549693	63	54	1
272	-59.2294489259366	-156.175206908025	76	53	0
273	-54.3901599661331	-169.313350259326	60	58	2
274	-49.0279039279558	-182.467199179344	68	56	2
275	-43.6656128570903	-195.621040825732	70	63	1
276	-38.3032867537113	-208.774875194766	68	63	1
277	-32.3901315052644	-221.017196186818	60	62	0
278	-26.4769408302382	-233.259508492425	59	54	0
279	-20.591566179879	-246.429027736187	72	54	1
280	-14.6783032766543	-258.671322675422	72	56	0
281	-8.2420591848786	-270.929315447807	68	55	0
282	-1.28282951412257	-283.203003669158	60	54	0
283	5.67644143698271	-295.476680025458	61	47	0
284	16.1293467618525	-313.423564473167	62	53	1
285	26.5823425701819	-331.370422206819	56	55	0
286	33.5417770434287	-343.644051089883	69	56	0
287	40.5012527968502	-355.917668106966	70	49	0
288	47.4607698298641	-368.19127325993	71	51	0
289	54.4481623513275	-379.537650806829	55	59	1
290	61.407760345377	-391.811232215725	62	44	1
291	68.3673996190773	-404.084801760502	63	51	1
292	75.8778725920711	-415.446839824319	71	47	1
293	83.3605587590719	-427.736080006696	69	44	1
294	90.3203232014785	-440.009612225927	68	42	0
295	97.3079533253331	-451.355916770175	54	50	0
296	104.26779872796	-463.629425246269	64	59	2
297	111.227685409249	-475.902921857312	58	69	0
298	118.215432980098	-487.249190755188	67	59	1
299	125.175400621025	-499.522663623095	64	59	0
300	132.135409540788	-511.796124624088	47	66	0
301	139.095459738921	-524.069573757239	56	44	0
302	146.055551215657	-536.343011023477	82	60	0
303	156.509671239008	-554.289536722936	62	45	0
304	167.486863450729	-572.251720583066	69	50	0
305	174.97010308085	-584.540793473832	59	50	0
306	181.930402279599	-596.8141696807	74	60	0
307	188.918546167668	-608.160318063572	57	62	1
308	195.878926324018	-620.433670525439	59	59	1
309	202.839347758098	-632.707011120394	67	47	0
310	209.827609090018	-644.053123855963	67	44	0
311	216.788111481001	-656.32644070778	67	74	0
312	224.271648352966	-668.615423577838	80	60	0
313	231.783023037598	-679.977176776156	61	61	0
314	238.743650591758	-692.25045629777	62	60	1
315	245.704319423065	-704.523723952472	65	48	0
316	252.665029531578	-716.796979738399	64	51	0
317	259.625780917122	-729.070223656483	66	47	0
318	266.614359197323	-740.416239624843	55	57	0
319	273.57519153849	-752.689459797926	61	52	0
320	280.536065156455	-764.962668103166	53	67	0
321	287.524760877714	-776.308648423292	61	51	0
322	294.485715450486	-788.581832980737	68	52	2
323	304.941113120352	-806.527979494072	66	59	0
324	315.39660126518	-824.474099288695	58	53	1
325	322.3577193456	-836.74723636359	65	63	0
326	329.346649945946	-848.093145387247	75	57	0
327	336.307848980185	-860.366258714348	73	50	1
328	343.269089290407	-872.639360174537	75	64	0
329	350.258137329365	-883.985233549029	71	54	1
330	357.74247895286	-896.273972717114	80	50	0
331	365.226864782104	-908.562698234804	65	59	0
332	372.188271525782	-920.835750496015	51	50	0
333	378.626694790844	-933.093132065609	59	55	0
334	385.092914869019	-944.423287149519	73	47	0
335	391.586927309341	-954.826215716079	64	41	1
336	397.062670722487	-964.270604694262	56	44	0
337	402.015409480198	-973.699330401607	55	47	0
338	405.949863151938	-982.169522918761	62	55	0
339	408.866022912844	-989.681185154244	71	57	0
340	410.763881296793	-996.234319284558	66	55	1
341	411.671184471808	-1000.90171044413	59	59	0
342	412.606241991685	-1004.64188505989	69	55	0
343	413.541301345103	-1008.3820594335	68	47	0
344	415.550182281702	-1011.22632595245	67	60	1
345	418.632885469939	-1013.17468312755	59	56	0
346	421.743341387482	-1014.19582175184	49	50	0
347	424.909297355509	-1013.3625254659	52	53	0
348	427.084681374603	-1010.64348853845	78	42	1
349	426.728141503292	-1005.06453753542	67	57	0
350	424.30722205143	-998.495757607743	69	53	0
351	420.784746249206	-993.750101638027	70	36	0
352	416.766998271807	-988.061572205275	63	41	0
353	412.777013389976	-981.44582255464	72	47	0
354	408.291764728958	-973.887197514996	56	53	1
355	403.311258072266	-965.385695456527	83	56	0
356	398.33077182225	-956.884187337011	63	54	2
357	392.882792982156	-946.512583482079	64	61	0
358	386.416549659451	-935.18244032748	70	69	0
359	379.427318074449	-923.836628197692	73	54	0
360	372.438124571752	-912.490804177709	74	57	0
361	365.476732210023	-900.217752015218	69	44	1
362	358.515381123871	-887.944687983952	65	67	0
363	351.554071313294	-875.671612084843	66	53	0
364	344.06978635065	-863.382861224003	55	60	1
365	336.585545593407	-851.094096717425	59	46	1
366	329.101349042146	-838.805318564177	58	51	0
367	321.617196696578	-826.516526764259	72	43	0
368	314.683873817208	-813.316171922721	65	57	1
369	307.722819118353	-801.043021392077	62	52	0
370	300.238798169885	-788.754190506414	65	43	0
371	292.754821427632	-776.465345973149	69	52	1
372	285.793893487076	-764.192158125341	61	47	0
373	278.860789732658	-750.991742294282	66	60	1
374	271.37694438867	-738.702858676203	80	49	1
375	263.865356922208	-727.341177500784	63	54	0
376	256.904597017274	-715.067940466106	76	55	0
377	249.943878389488	-702.79469156079	41	57	0
378	242.955409918097	-691.448646845296	59	51	0
379	235.994772246573	-679.175374195911	67	54	1
380	225.044798490359	-660.286157210357	69	54	0
381	214.067126776092	-642.324126913212	65	53	0
382	207.078857811633	-630.97802107688	63	53	0
383	200.118427858106	-618.704687364399	56	52	0
384	193.15803918225	-606.431341785006	68	53	0
385	186.197691784299	-594.157984337769	62	51	1
386	179.237385664193	-581.884615025483	52	69	0
387	172.249313503155	-570.538449786603	79	47	0
388	165.289088341	-558.265056729317	61	45	1
389	157.805925891676	-545.975965779275	53	39	1
390	150.322807650431	-533.686861185357	66	49	0
391	143.362709252397	-521.413430810906	60	50	0
392	136.374836602481	-510.067204453982	67	53	0
393	129.414819163154	-497.793750336394	70	65	0
394	122.454843002604	-485.520284351893	61	60	0
395	115.494908120774	-473.246806502342	54	57	0
396	108.535014517722	-460.973316785879	74	56	0
397	101.024371604959	-449.611338015646	60	55	0
398	93.5415948210284	-437.322129760869	73	47	0
399	86.5818263859255	-425.048602720723	53	70	0
400	79.6220992300659	-412.775063812733	55	61	1
401	72.6624133535079	-400.501513038762	54	58	2
402	65.6749370273901	-389.155166168697	64	52	1
403	58.7153321116348	-376.88159165252	67	51	1
404	51.7557684753556	-364.608005269431	75	49	0
405	44.7962461188436	-352.334407023154	64	56	1
406	34.3431205243687	-334.387595262378	72	60	0
407	27.3558600534452	-323.041183053516	66	65	1
408	20.3964797791559	-310.767543260008	72	61	0
409	13.4371407851577	-298.493891599588	54	57	0
410	6.47784307121765	-286.22022807505	65	53	2
411	-3.97494995140005	-268.27331836801	66	50	0
412	-10.4112012914848	-256.015331979841	80	55	0
413	-16.8195636004093	-242.830119739287	72	72	2
414	-23.2557367488625	-230.572112934664	69	55	1
415	-29.1689320739242	-218.329805040732	64	51	1
416	-35.0542370537296	-205.160272843204	69	42	2
417	-40.416567530483	-192.006442492828	65	57	0
418	-45.77886297449	-178.85260486789	52	51	0
419	-51.1689821033506	-166.625975571573	75	63	3
420	-56.0361369006569	-154.415051450953	73	60	1
421	-60.3524708384066	-141.292618728243	62	63	1
422	-64.6409140758915	-127.242965544574	68	66	3
423	-69.45225337171	-113.17759342026	73	69	2
424	-73.768497418263	-100.055145577528	91	73	2
425	-80.5042710735579	-80.3636069633067	83	62	2
426	-87.239977696212	-60.6720565864816	89	76	2
427	-91.5561051924597	-47.549588765949	87	97	1
428	-95.8722039438435	-34.4271160876378	91	82	3
429	-100.188273950131	-21.3046385478228	99	79	5
430	-105.027229532774	-8.16643761191517	88	84	4
431	-109.343240477785	4.956050186418	66	76	1
432	-113.659222677466	18.0785428443924	68	78	5
433	-117.975176131935	31.2010403610766	79	73	0
434	-122.291100841248	44.3235427364707	81	71	0
435	-126.606996805058	57.4460499724373	85	68	0
436	-133.34223890712	77.1376809868962	64	52	0
437	-138.180964758038	90.2759233312681	62	71	2
438	-140.077413974679	96.8293237602338	57	55	0
439	-146.812522007967	116.520978296176	67	71	1
440	-151.651155336411	129.659237443469	53	50	1
441	-155.966860525776	142.781777614728	84	48	0
442	-162.178917464335	162.457734109834	57	46	0
443	-166.466665060958	176.507501730695	77	47	0
444	-170.754381822189	190.557274213061	63	59	1
445	-175.069956353749	203.67983597517	65	61	0
446	-179.908389525197	216.818130520172	65	65	0
447	-184.223904993385	229.940702542663	78	47	0
448	-188.53939171508	243.063279422	72	45	0
449	-193.377732362249	256.201590769924	59	52	1
450	-197.693160020164	269.32417790778	73	48	0
451	-204.42768697883	289.015933230519	84	39	0
452	-211.16214690078	308.707700312138	77	63	0
453	-215.477458001347	321.830307425	64	68	1
454	-219.792740355129	334.952919396572	65	52	0
455	-224.107993962127	348.075536226854	75	49	0
456	-228.946088922676	361.213891979307	71	60	1
457	-233.26128346473	374.336519066244	61	44	0
458	-237.576449259766	387.459151014686	66	51	0
459	-244.282671073044	408.078191598877	61	55	1
460	-250.988822603947	428.697243941016	59	58	0
461	-255.826730200788	441.83563329	67	57	1
462	-260.169656131882	454.031075057574	66	52	0
463	-264.512555399502	466.226521684788	61	63	1
464	-268.827516821795	479.34918872267	64	56	0
465	-272.152564724092	490.585950382985	73	46	0
466	-275.533419048181	499.968283888884	54	61	0
467	-278.39140505658	509.33488001395	60	56	0
468	-280.259502820089	516.815566023812	69	52	1
469	-281.660571328248	522.426081163809	75	53	0
470	-282.015935458825	528.005115203559	68	47	0
471	-281.353513590817	532.625452270731	57	42	0
472	-281.213941780152	537.261530090123	69	53	0
473	-282.670829973533	541.017614657059	62	50	1
474	-283.688612156897	541.97631206084	49	65	0
475	-285.229242221802	542.950750850141	55	58	0
476	-290.485641906795	542.180950146168	76	62	0
477	-294.780098474061	538.598024467938	66	61	0
478	-295.358782110852	536.759335773066	75	48	0
479	-293.901902972488	533.003246844746	67	50	0
480	-291.4830704903	526.434027990326	63	34	0
481	-289.036314155441	520.792026160285	61	47	1
482	-286.094614512229	514.207069053315	59	61	0
483	-283.180819824513	506.694898585789	74	50	0
484	-279.744160618691	499.16698981449	71	52	0
485	-276.335401579505	490.711868462153	59	55	2
486	-273.47739601339	481.345274138264	62	65	0
487	-270.124431277567	471.035727179609	66	46	0
488	-266.276501233224	459.783228842542	56	60	1
489	-261.933599060692	447.587780572474	68	61	1
490	-257.618578597321	434.465121624991	68	49	0
491	-253.303529386758	421.342467535287	64	47	0
492	-248.465586948965	408.204081752338	57	49	0
493	-243.655517637206	394.138486428186	58	56	0
494	-238.845414122567	380.072897104546	67	60	0
495	-234.530243123241	366.950264069252	60	59	0
496	-227.823898027767	346.331241104752	56	52	0
497	-223.013679907192	332.265671576373	73	50	0
498	-218.698403850547	319.143056354485	76	54	0
499	-211.963997115497	299.451276650652	60	43	1
500	-207.125769334612	286.312942471355	70	50	0
501	-202.315404721943	272.247398740612	72	48	0
502	-198.027888346056	258.197591179051	63	50	0
503	-193.712448168779	245.075004031882	68	61	0
504	-188.874093663297	231.936692653224	67	53	0
505	-184.558594422182	218.814115762711	58	56	2
506	-180.243066434748	205.691543730907	78	60	0
507	-175.955398382095	191.641761000268	72	45	0
508	-171.66769949405	177.591983124614	61	65	2
509	-166.829189520446	164.453699344769	63	50	1
510	-162.513542890956	151.331147287041	71	52	0
511	-158.225751906459	137.281384526752	56	45	0
512	-153.415031487646	123.215901982971	78	55	1
513	-149.099294962944	110.09336504247	91	65	0
514	-142.887087541341	90.4174303775653	67	47	2
515	-136.151912915055	70.7257833741605	71	44	1
516	-131.313154952135	57.5875439951196	71	70	1
517	-126.99727312848	44.4650318883359	67	60	4
518	-122.681362559204	31.3425246439874	81	81	0
519	-117.842512074567	18.2043020706624	77	60	4
520	-113.554416061612	4.15458951145411	82	78	0
521	-109.266289214313	-9.89511819090694	100	71	5
522	-104.427343898977	-23.0333239641041	85	81	5
523	-100.111284374958	-36.1558058336377	104	86	2
524	-95.7951961060171	-49.2782828444615	96	81	1
525	-91.4790790921543	-62.4007549956441	104	88	1
526	-87.6858557251981	-75.5075059467927	70	69	4
527	-83.3696827926324	-88.6299689207226	69	86	1
528	-78.5305555810919	-101.768142292276	78	64	1
529	-74.2143235878902	-114.890595005825	69	60	0
530	-69.8980628499994	-128.013042859733	68	60	0
531	-65.0588431192446	-141.151199426502	62	65	0
532	-60.2195915007032	-154.289349984378	63	53	2
533	-55.3803079946083	-167.427494540811	69	58	0
534	-50.5409926009015	-180.565633092076	70	59	0
535	-45.1787087820703	-193.7194767287	67	54	1
536	-39.2934518188122	-206.889023451135	53	56	0
537	-30.4376410456025	-225.716111660935	62	53	0
538	-21.5817484994186	-244.543180339038	70	46	2
539	-15.1455471969675	-256.80118410103	59	55	0
540	-8.70930754207075	-269.059177650139	76	46	0
541	-2.27302953478647	-281.317160986364	70	42	0
542	4.68623529101023	-293.59083903674	54	57	2
543	11.6455413968652	-305.864505220205	71	48	1
544	18.6327312083449	-317.210943856277	69	52	0
545	25.5921182763996	-329.484586298466	60	43	1
546	32.551546624396	-341.758216875605	85	50	0
547	39.5110162521596	-354.031835585833	59	47	1
548	46.4705271597486	-366.305442431942	51	55	0
549	53.4579137845431	-377.651821674779	57	49	1
550	60.4175056532258	-389.92540477775	68	52	1
551	67.3771388016175	-402.198976014741	75	46	0
552	77.8305803459371	-420.145702733658	54	56	2
553	88.28411237197	-438.092402735725	69	52	1
554	95.2717338933144	-449.438710694201	64	54	0
555	102.231570241507	-461.712222579867	71	58	0
556	109.714417857351	-474.001414590515	51	69	0
557	117.225129521219	-485.363377114758	79	48	0
558	124.185091036721	-497.636851675808	56	60	0
559	131.145093831234	-509.910314369015	71	63	1
560	138.13295295171	-521.256549320184	58	48	0
561	145.093036705104	-533.529988271184	64	54	0
562	152.053161736869	-545.803415354341	88	57	0
563	159.013328046945	-558.076830571517	70	50	2
564	166.496517118765	-570.365918922238	63	60	0
565	174.007557235134	-581.727777694352	62	54	1
566	180.967848710425	-594.001155584119	51	51	0
567	187.928181463794	-606.274521607906	54	43	1
568	194.888555495127	-618.547875761986	56	44	1
569	201.84897080384	-630.821218051016	63	52	0
570	212.303570187476	-648.767601234838	60	58	1
571	222.758260049159	-666.71395770181	49	58	1
572	229.74663292733	-678.060036487877	66	50	0
573	236.707251427695	-690.333319419064	64	50	0
574	244.190908464836	-702.622265919112	62	50	2
575	251.702398751921	-713.983982712962	64	43	1
576	258.66314241424	-726.257228314877	59	60	0
577	265.62392735359	-738.530462048948	56	55	0
578	272.612537821347	-749.87646782212	65	64	0
579	279.573403715971	-762.149677810259	70	45	0
580	286.011305063206	-774.407205706462	61	65	1
581	292.449244759162	-786.664723386057	61	50	0
582	299.410231554706	-798.937899488024	67	46	1
583	306.399036113988	-810.283847574145	62	38	0
584	313.360103864572	-822.556999927387	70	69	0
585	320.844225924811	-834.845806406811	60	51	0
586	328.35616366379	-846.207383060828	79	49	1
587	335.317356573243	-858.480498081073	69	52	0
588	342.278590758797	-870.753601235338	64	56	0
589	349.267632901378	-882.099476304837	54	57	0
590	356.228948040283	-894.372555709444	73	68	0
591	363.190304454998	-906.64562324807	70	48	0
592	370.674725208606	-918.934338778257	69	54	1
593	378.159190167673	-931.223040661775	53	61	0
594	387.59701379441	-948.21044174768	65	55	0
595	396.539642250573	-964.254948080517	73	39	1
596	401.987654893834	-974.626546699554	67	45	0
597	406.41738665069	-984.039610976353	70	54	0
598	409.333548693394	-991.551272854209	72	56	0
599	410.708376276598	-998.088751891628	78	51	1
600	412.110960845195	-1003.69901408348	64	44	2
601	413.541301345103	-1008.3820594335	81	52	1
602	417.091533535277	-1012.200504818	63	46	1
603	421.743341387482	-1014.19582175184	62	48	0
604	424.386263026157	-1013.34687228501	77	63	0
605	425.460080915014	-1012.45096224919	55	36	1
606	426.094111632556	-1008.75774994027	74	54	1
607	426.728141503292	-1005.06453753449	66	52	1
608	424.747006121441	-1001.2930598706	55	51	1
609	421.25227765314	-995.620187969878	75	61	0
610	419.738682295312	-993.718794154003	58	60	0
611	416.243966971699	-988.045918001793	70	58	0
612	410.740396694979	-979.528770756908	70	56	0
613	406.778183076065	-971.985798954032	80	65	1
614	402.320710113447	-963.499951054342	59	46	0
615	397.340228172776	-954.998441725038	61	56	0
616	391.864497309318	-945.55405283533	56	63	1
617	385.893524667888	-935.16678238567	54	62	1
618	379.427318074449	-923.836628197692	67	57	1
619	372.438124571752	-912.490804177709	69	47	0
620	365.448969151359	-901.14496826753	66	64	0
621	358.487616467173	-888.87190422602	64	63	0
622	351.526305058622	-876.598828314804	69	46	0
623	344.042018386303	-864.310077443719	76	57	0
624	336.557775919558	-852.021312923171	79	52	0
625	325.606887634029	-833.132365169004	55	43	0
626	318.150529697537	-819.916350823827	64	48	0
627	311.189453561441	-807.643206222914	63	63	0
628	300.211020168383	-789.681406653486	62	46	0
629	292.727041716571	-777.392562108114	66	50	0
630	285.766112177982	-765.119374248199	76	51	0
631	278.805223915493	-752.846174519509	52	56	0
632	271.321375152387	-740.557290877216	64	55	1
633	263.837570595788	-728.268393588252	57	54	1
634	256.876809092879	-715.995156540535	59	53	0
635	249.888299347193	-704.649123692885	68	58	0
636	242.927618800255	-692.375862901099	70	49	0
637	235.966979530698	-680.102590240538	68	61	1
638	228.978587227059	-668.756521743722	66	60	0
639	222.018028913822	-656.483225338161	73	53	1
640	215.057511878083	-644.209917063825	71	58	0
641	208.097036120074	-631.936596924439	79	39	0
642	197.670300629048	-613.06298647169	60	50	0
643	187.215856511553	-595.116565300152	78	56	0
644	180.227740369271	-583.770413647406	58	45	0
645	172.744487793942	-571.481349974871	64	37	1
646	165.261279426632	-559.19227265846	67	54	0
647	158.301093944872	-546.918867722154	73	43	1
648	151.340949741134	-534.645450919867	67	44	1
649	144.353033109743	-523.299238148145	81	46	0
650	137.39296986477	-511.025797600858	64	54	2
651	130.432947898516	-498.752345188521	63	51	1
652	123.445148713188	-487.406096770428	66	59	0
653	115.962237592554	-475.116929437965	57	57	0
654	108.479370680987	-462.827748460695	66	47	0
655	101.519515160529	-450.554246856831	72	45	0
656	94.5597009193152	-438.280733384192	68	53	0
657	84.1061432012357	-420.334048830904	59	47	0
658	73.6526759652188	-402.387337559834	70	48	1
659	66.6930252427701	-390.11377661489	80	65	1
660	59.7334157996811	-377.840203803033	67	48	0
661	52.7738476363593	-365.566619125195	65	43	0
662	45.81432075263	-353.293022582307	54	44	0
663	38.826997255499	-341.946629899554	68	54	0
664	31.8675513331546	-329.673009612598	51	47	0
665	24.9081466908101	-317.399377461523	73	63	0
666	17.9487833286985	-305.125733443536	71	56	0
667	10.9894612462958	-292.852077561431	64	53	0
668	4.00233456306159	-281.505625486374	78	61	0
669	-2.95690655667568	-269.231945862994	59	54	0
670	-9.39316231047269	-256.973961054347	49	58	0
671	-18.7720775150228	-238.131210787222	47	52	0
672	-28.1509064463899	-219.288438728079	52	49	0
673	-34.0640706450213	-207.04612360429	69	50	1
674	-39.4264068003977	-193.892294580117	68	61	2
675	-44.7887079232605	-180.73845827952	74	63	1
676	-50.1509740136098	-167.584614704363	74	65	2
677	-54.9902732405462	-154.446476188488	76	61	1
678	-59.3066103205201	-141.324044547975	67	45	1
679	-63.622918655863	-128.201608047821	81	50	0
680	-68.4621253639925	-115.063452725299	81	47	0
681	-73.3013001842191	-101.925291400403	65	82	4
682	-77.6175191435032	-88.8028392372653	80	65	1
683	-81.933709358098	-75.6803822163492	89	75	2
684	-86.7727916589938	-62.5422040866688	77	73	2
685	-91.0889228128362	-49.4197368063033	98	93	6
686	-97.8245240979013	-29.7281679483131	104	64	3
687	-104.560058349976	-10.0365873286501	83	74	3
688	-108.876072952291	3.08589993044734	69	90	6
689	-113.192058809567	16.2083920482546	76	78	3
690	-117.508015921689	29.3308890266344	67	88	3
691	-122.346852548711	42.4691115673631	88	58	3
692	-127.185657286958	55.6073401141912	68	81	2
693	-131.501525020751	68.7298527508974	72	71	0
694	-135.294460463047	81.8366478551179	78	71	1
695	-139.582392251468	95.8863852499053	78	56	0
696	-143.870293205022	109.936127502471	72	61	1
697	-148.186045440845	123.058659031987	62	59	0
698	-153.024665969133	136.19691997394	63	57	0
699	-157.340359142167	149.319461763836	65	65	0
700	-161.656023569521	162.44200841058	70	70	0
701	-166.494551574637	175.580286156386	73	53	0
702	-170.810156938911	188.70284306258	39	66	0
703	-177.022066888458	208.378823729232	58	49	0
704	-181.337601172854	221.50139251072	59	46	1
705	-183.756800554518	228.070542934351	69	60	1
706	-188.072290934098	241.193119276315	66	56	0
707	-194.806913659209	260.884857798927	55	50	0
708	-201.541469348071	280.576608081348	56	54	0
709	-203.437720368849	287.130040173419	41	53	0
710	-205.85684317071	293.699204396456	77	54	0
711	-212.591287917225	313.390973996371	77	56	1
712	-219.325665626617	333.082755355164	65	70	0
713	-224.163794787135	346.221105108038	65	56	1
714	-228.451120279613	360.270942357369	73	59	0
715	-232.738414935593	374.320784462616	69	46	0
716	-237.576449259766	387.459151014686	82	57	0
717	-241.891586307844	400.581787819043	65	56	1
718	-243.787711751414	407.135240056552	68	47	0
719	-248.625669493922	420.273620408028	64	55	0
720	-255.359685641713	439.96546475403	70	47	0
721	-259.674706129881	453.088121533394	68	51	0
722	-263.989697870682	466.210783168674	67	50	1
723	-267.809715864365	478.390495118685	66	57	0
724	-271.657621997234	489.642995357513	69	51	0
725	-275.010565559554	499.952543989755	52	60	2
726	-277.37361360155	508.376184009016	65	47	0
727	-279.269627372618	514.929653994739	47	58	0
728	-280.698612023145	519.612953227013	79	54	0
729	-281.604742673924	524.280512265861	79	44	0
730	-281.988021004654	528.932330758311	51	51	1
731	-281.904277625435	531.713977429084	75	46	1
732	-281.297684874968	534.479883396067	48	60	1
733	-280.663178508868	538.173005015589	63	42	0
734	-281.625132846355	540.986133066006	59	41	0
735	-284.183545551379	542.919268637896	64	39	1
736	-287.292719824705	543.940931581892	51	48	0
737	-290.457725514018	543.108165686019	65	48	0
738	-293.155717965972	540.405228871852	67	55	1
739	-293.79023481824	536.712108924054	64	55	1
740	-292.856203879754	532.971762578934	67	63	1
741	-290.904387464689	528.27271717228	69	53	1
742	-287.934780820331	522.614974158816	62	49	0
743	-283.564099423063	511.346717119217	64	49	1
744	-278.72636690567	498.208293536678	56	64	0
745	-275.373430360865	487.898741959594	56	65	2
746	-272.048388090858	476.661977786571	60	52	0
747	-267.677611358231	465.393738572486	69	50	0
748	-263.334719808016	453.19828868378	64	57	0
749	-259.019710318069	440.075628119521	65	62	1
750	-254.181809844798	426.937235140242	52	57	0
751	-249.866741289268	413.814584830776	70	51	0
752	-245.579549466318	399.764723838307	67	56	0
753	-240.769459632866	385.699132113717	67	62	0
754	-234.035276404815	366.007313779555	53	59	0
755	-227.301026139467	346.315507202409	66	50	0
756	-223.013679907192	332.265671576373	66	42	0
757	-218.726302839001	318.215840805322	65	54	1
758	-213.888120165968	305.077498224564	79	57	1
759	-209.049905603053	291.939161644317	61	65	0
760	-204.734539120691	278.816562078893	70	55	0
761	-200.447038481303	264.766751820222	57	51	2
762	-195.636623669881	250.70121648442	48	47	0
763	-191.321167290502	237.578632035293	66	50	0
764	-187.005682164803	224.456052445807	55	47	0
765	-182.167280242196	211.317749465816	64	57	0
766	-177.851736052835	198.195180133916	59	37	0
767	-173.536163117562	185.072615659796	74	56	2
768	-168.725555617013	171.007113921456	65	56	1
769	-164.437808474933	156.957344143651	51	51	0
770	-160.122145643691	143.834794786759	74	46	0
771	-155.806454066536	130.712250286713	66	48	1
772	-151.490733743703	117.589710646309	61	66	2
773	-146.652083830093	104.451452068985	68	56	0
774	-142.364185013983	90.4017071221024	79	64	0
775	-136.17979197239	69.7985678073019	60	71	1
776	-129.444548690866	50.1069325609133	86	48	2
777	-124.605743312277	36.9687015842646	78	72	0
778	-120.289816541597	23.846197036095	89	78	1
779	-115.973861025646	10.7236973475665	87	66	2
780	-111.134963125573	-2.41451682522893	76	91	1
781	-106.818948548113	-15.5370062524453	102	70	3
782	-102.502905225498	-28.6594908237457	101	93	4
783	-98.2147030658671	-42.7091861078516	93	90	5
784	-93.9264700721251	-56.7588765351102	99	76	0
785	-89.6103384280577	-69.881346527487	104	75	5
786	-85.2941780391266	-83.0038116620854	78	69	0
787	-80.455064044625	-96.1419874327257	69	65	0
788	-76.1388445949415	-109.264442306012	68	54	2
789	-71.8225964007434	-122.386892320588	61	65	0
790	-66.9833898870274	-135.525051285513	65	61	2
791	-62.1441514854087	-148.663204247132	59	52	1
792	-57.304881196178	-161.801351203583	77	51	2
793	-52.4655790195102	-174.939492155798	63	57	0
794	-47.1033090910641	-188.093338434584	62	48	0
795	-41.7131477471557	-200.319961837493	64	47	0
796	-33.3803022454958	-219.131345892325	70	52	2
797	-27.4949703007587	-232.300875263289	73	37	2
798	-21.5817484994186	-244.543180339038	69	49	0
799	-12.2028293186449	-263.38593649026	63	54	0
800	-5.79441849107388	-276.571140976623	64	52	0
801	0.641880190582015	-288.829119618051	75	56	0
802	7.62901151925325	-300.175576944835	72	54	0
803	14.5883375999983	-312.449238060042	56	57	0
804	21.547704960627	-324.722887307405	67	63	0
805	28.5071136013139	-336.996524693444	66	49	0
806	35.4665635220008	-349.270150210708	68	63	0
807	42.9768481297069	-360.632248354144	65	53	0
808	50.4593384071486	-372.92154855933	74	62	0
809	57.4189134978224	-385.195136754774	47	59	0
810	64.4063617952634	-396.541497328319	66	63	0
811	71.3660178470309	-408.815061779693	62	46	0
812	81.8194932900369	-426.761778318323	72	49	1
813	92.2730592150474	-444.70846813824	86	60	1
814	99.232878785464	-456.981985116377	76	48	1
815	106.220561978698	-468.328274405561	71	54	0
816	113.180462508812	-480.601767638698	59	58	0
817	120.140404317877	-492.875249005854	62	55	0
818	127.100387405604	-505.148718507029	73	61	0
819	134.583386943152	-517.437865070067	71	43	0
820	142.094244821928	-528.799782107584	70	45	0
821	149.054353076266	-541.07321428135	57	63	0
822	156.014502608974	-553.346634590067	62	45	0
823	163.002502760792	-564.692827117629	62	54	0
824	169.962733251858	-576.966223680414	62	57	0
825	176.923005020886	-589.239608377218	66	57	2
826	183.883318067994	-601.512981208041	51	41	0
827	190.843672392773	-613.786342171952	53	52	1
828	197.831869349058	-625.132475297898	65	48	1
829	208.286437230767	-643.078868681565	74	39	1
830	218.713299028808	-661.952451351099	58	54	0
831	225.673858143797	-674.225752968341	59	49	0
832	233.185247131332	-685.587503479794	71	58	1
833	240.66888536216	-697.876456359401	67	44	0
834	247.629569639626	-710.149720648304	68	52	1
835	254.618083545589	-721.49575700704	66	58	0
836	261.578848779202	-733.768997549079	57	58	0
837	268.53965528938	-746.042226223275	61	54	0
838	275.5282866364	-757.388226933777	62	48	0
839	282.489174102317	-769.66143186111	66	57	0
840	289.450102844683	-781.934624920599	53	49	0
841	296.438851632236	-793.280589985661	61	42	0
842	303.399861329526	-805.553759298287	54	49	0
843	310.360912303149	-817.826916744001	59	64	0
844	317.349778530071	-829.172846159898	68	60	2
845	324.310910458327	-841.445979856886	79	47	1
846	331.272083662334	-853.719101686031	78	63	1
847	338.784083968319	-865.080659240484	58	40	0
848	346.268357696128	-877.369419332594	58	59	1
849	356.696438234125	-896.242649742402	76	49	0
850	367.152376610669	-914.188637221232	57	55	0
851	374.113798799866	-926.461686113849	53	59	0
852	381.075262264756	-938.734723137692	56	61	1
853	388.03676700464	-951.007748292759	67	50	0
854	394.503040956683	-962.337888431735	53	53	0
855	399.951046131551	-972.709489724599	81	54	0
856	404.380771326076	-982.122556186281	64	61	0
857	407.819959897548	-989.64987478964	70	39	1
858	409.717816711636	-996.203009398654	60	60	2
859	411.092646849516	-1002.74048824795	77	63	0
860	412.495233847352	-1008.3507502554	61	56	0
861	414.504114106647	-1011.19501726702	67	51	0
862	417.586816836498	-1013.14337518997	62	67	0
863	420.697272518708	-1014.16451456677	69	59	0
864	423.890978261654	-1012.40400270745	61	48	0
865	425.626576347859	-1006.88766420633	69	53	0
866	424.25172284327	-1000.35019030236	67	58	2
867	420.729245451512	-995.604534319602	81	51	0
868	416.683744351787	-990.843221202493	64	45	0
869	412.693756734254	-984.227471529506	71	51	1
870	408.759288070374	-975.757285338826	71	65	1
871	404.301806938834	-967.271439616568	66	57	1
872	399.321316379297	-958.769932705909	46	51	0
873	393.845575989282	-949.32554647699	81	55	0
874	387.87459291378	-938.938278933056	64	53	0
875	381.380615570291	-928.535344168544	78	64	0
876	371.392080001417	-912.459484792314	59	57	0
877	361.954405722034	-895.472045851871	69	63	0
878	355.488326329796	-884.141853851266	55	56	0
879	348.499264762446	-872.79598907195	61	57	0
880	341.510241277749	-861.450112401508	58	44	0
881	334.549026001419	-849.177007639781	68	66	1
882	327.092610568856	-835.961009639315	65	48	2
883	319.608469213825	-823.672214194201	79	50	0
884	312.647382292431	-811.399072123691	59	50	1
885	309.180742283643	-804.798888558522	68	62	0
886	301.696710100514	-792.510060383938	64	62	0
887	290.746137684153	-773.621019321494	54	61	0
888	283.785220395192	-761.347828073427	74	52	0
889	276.824344382854	-749.074624958448	66	66	2
890	269.863509647432	-736.801409974694	60	57	0
891	262.874929630838	-725.455399210565	73	62	0
892	256.409386320738	-714.125050503761	78	48	0
893	249.916088866943	-703.721907626837	65	57	0
894	243.422823827597	-693.318754496984	62	62	0
895	237.480378478125	-682.004051345401	58	43	1
896	227.520786193432	-665.000625478104	75	42	0
897	217.038284805079	-647.981496644206	60	45	1
898	210.077796796861	-635.708179891109	59	64	0
899	203.145150312164	-622.507635279559	67	50	0
900	195.661760228453	-610.218613438308	70	62	1
901	188.150610687037	-598.856793919578	64	58	0
902	181.190290718572	-586.583427983336	59	51	0
903	174.230012028129	-574.310050179251	70	47	0
904	167.269774615881	-562.036660508253	63	57	0
905	160.30957848148	-549.763258971274	72	61	1
906	153.321611972235	-538.4170614779	49	60	0
907	146.361496796599	-526.14363619592	74	50	0
908	139.401422899216	-513.870199048892	64	52	0
909	132.413573835685	-502.523965911008	69	53	0
910	125.453580897418	-490.250505018979	56	49	0
911	118.493629237753	-477.977032260038	71	54	0
912	107.516899817041	-460.014716574922	58	50	0
913	96.5402651603217	-442.052371537313	63	56	0
914	89.5804799474427	-429.778849586844	72	63	1
915	82.6207360137487	-417.505315771326	49	71	0
916	75.6332039117115	-406.158985873684	78	54	1
917	68.1505805168999	-393.869731252082	71	70	0
918	60.6680013314472	-381.580462988466	69	60	0
919	53.7084238463431	-369.306879981421	62	56	0
920	46.7488876406569	-357.033285110258	65	65	0
921	39.7615550560877	-345.686894099228	60	43	0
922	32.8020998120192	-333.413275485858	61	64	0
923	25.8426858478342	-321.139645005576	69	69	1
924	18.8833131635329	-308.866002662107	67	58	0
925	11.923981759639	-296.592348450795	65	64	1
926	1.99408550537191	-278.6611579936	57	59	2
927	-7.90787592518609	-259.802727686241	58	58	0
928	-14.3441021770705	-247.544735021889	68	58	1
929	-20.2573485792964	-235.302440169267	61	48	0
930	-26.1427066950127	-222.132920997217	66	42	0
931	-32.0558808689821	-209.890608780086	68	53	0
932	-37.9690196161973	-197.648287873715	67	70	0
933	-43.8542659488739	-184.478742673993	60	52	0
934	-49.216540250578	-171.324900413863	60	48	0
935	-54.0558472408447	-158.186763096601	58	60	1
936	-59.4180530502927	-145.032906953245	74	58	4
937	-64.257294693205	-131.894757023081	71	64	1
938	-68.573576885683	-118.772315118462	75	58	2
939	-73.4127563249785	-105.63415378239	73	64	2
940	-77.7289794571698	-92.5117016173899	75	80	1
941	-82.0451738446718	-79.3892445927486	72	68	4
942	-88.7808717752923	-59.6976916892454	103	77	2
943	-94.9935845378786	-40.0218443647027	102	89	5
944	-99.3096639457508	-26.8993679024279	90	75	1
945	-104.148629601405	-13.7611681604758	76	95	2
946	-108.464649948059	-0.638681439682841	79	88	5
947	-112.780641549441	12.4838101426139	57	62	1
948	-117.591639997612	26.5492422711104	71	77	3
949	-121.879695761891	40.5989596927539	69	63	2
950	-125.672690556385	53.7057452015579	73	65	0
951	-129.988565089938	66.8282562177628	59	55	1
952	-134.304410878161	79.9507720917463	50	66	1
953	-138.620227920648	93.0732928235084	78	48	1
954	-142.936016217398	106.195818415843	68	51	1
955	-147.251775768586	119.318348867819	69	60	0
956	-152.090404060495	132.456608611159	65	55	3
957	-156.406104549067	145.579149321653	64	59	0
958	-160.721776291612	158.701694890857	69	59	0
959	-165.56031206029	171.83997143805	71	47	0
960	-172.295165507123	191.531670492142	70	51	0
961	-178.507063860714	211.207653496414	76	51	0
962	-182.822590301861	224.330223899335	59	53	0
963	-187.138087996747	237.452799161896	78	60	0
964	-191.453556945431	250.575379283167	70	71	2
965	-195.768997147738	263.697964261286	67	57	3
966	-200.084408603492	276.820554099977	58	49	0
967	-204.922669943364	289.958879849873	71	36	0
968	-209.733002458233	304.024427165277	68	47	0
969	-214.02042550745	318.074248221703	62	58	1
970	-218.335716747853	331.196858574636	68	42	1
971	-223.17385136243	344.335207126103	62	57	0
972	-227.489083538007	357.457827735692	58	56	0
973	-231.804286966973	370.58045320306	63	72	1
974	-236.642329055176	383.718818555586	62	55	1
975	-240.957473419025	396.841454281472	57	65	1
976	-245.272589035623	409.964094866067	60	50	2
977	-249.587675905088	423.086740308441	56	46	1
978	-256.321682476031	442.778586334549	68	49	0
979	-263.055622008338	462.470444120467	67	60	0
980	-266.875646634959	474.650155109353	68	58	1
981	-270.723559166829	485.902654389851	65	57	0
982	-274.076508445083	496.212202182971	62	44	0
983	-276.962413765665	504.651581680402	57	47	2
984	-279.35336859239	512.148007351905	72	53	1
985	-280.726526114624	518.685737678781	55	49	0
986	-281.604742673924	524.280512265861	60	54	0
987	-281.465170989046	528.916590034962	56	54	1
988	-280.858578262792	531.682496055029	60	45	1
989	-280.802749775641	533.536927181296	60	71	0
990	-280.251986179734	534.448402157985	70	58	1
991	-279.701222803269	535.35987720266	63	53	0
992	-279.673308773083	536.287092772312	80	57	0
993	-279.673308773083	536.287092772312	74	50	0
994	-279.673308773083	536.287092772312	69	66	2
995	-279.673308773083	536.287092772312	56	62	1
996	-279.673308773083	536.287092772312	61	50	1
997	-279.673308773083	536.287092772312	59	49	0
998	-279.673308773083	536.287092772312	61	48	2
999	-279.673308773083	536.287092772312	83	40	0
1000	-279.673308773083	536.287092772312	64	52	0
1001	-279.673308773083	536.287092772312	76	48	0
1002	-279.673308773083	536.287092772312	74	67	0
1003	-279.673308773083	536.287092772312	72	49	0
1004	-279.673308773083	536.287092772312	67	61	0
1005	-279.673308773083	536.287092772312	66	59	0
1006	-279.673308773083	536.287092772312	73	51	0
1007	-279.701222803269	535.35987720266	63	45	0
1008	-279.701222803269	535.35987720266	70	52	1
1009	-279.61748070427	538.141523917206	59	59	2
1010	-280.579435715277	540.954651728272	48	52	0
1011	-283.165763707366	541.96057111118	63	60	0
1012	-286.825702832022	542.07075908687	66	63	1
1013	-290.541474684374	540.326519067399	70	59	0
1014	-292.221687516489	536.664882642217	60	52	0
1015	-291.838421368157	532.013063040562	61	58	2
1016	-289.91451949114	526.386802593246	72	56	0
1017	-287.495676677499	519.817586148158	64	58	0
1018	-285.10474085575	512.321155675687	77	57	0
1019	-282.218857256637	503.881770402193	72	52	0
1020	-278.838020765805	494.499431413598	63	54	0
1021	-274.934313049831	485.101355498657	71	59	0
1022	-271.086410368327	473.848852363415	59	55	0
1023	-267.266396481544	461.669137533754	59	48	0
1024	-263.418449093355	450.416642076336	61	64	0
1025	-259.075527757814	438.221197043546	56	63	0
1026	-254.760487434105	425.098541334271	58	50	0
1027	-248.054346691119	404.479483099654	74	60	0
1028	-240.825268268527	383.844701030292	64	68	0
1029	-235.987238757953	370.706330845132	61	60	0
1030	-231.149177356972	357.56796666421	70	52	0
1031	-226.861857140088	343.518126719631	63	65	0
1032	-222.574506086763	329.468291633762	58	62	1
1033	-217.736349849845	316.329944248311	70	53	0
1034	-213.421038774075	303.207334966399	70	49	1
1035	-209.105698951811	290.084730541334	63	50	0
1036	-204.81822600984	276.034915425815	61	59	1
1037	-200.530722232128	261.985105166212	68	48	0
1038	-195.692410524643	248.846785379574	69	53	0
1039	-191.376952058752	235.724200927652	69	53	0
1040	-187.061464846309	222.601621336304	73	61	1
1041	-182.250950795889	208.536102795042	57	54	0
1042	-177.963292612403	194.486317904666	63	52	1
1043	-173.64771550399	181.363753428683	71	59	0
1044	-169.332109649316	168.241193810478	49	59	2
1045	-165.016475048673	155.118639050983	67	53	0
1046	-160.177915348613	141.980363663286	72	65	1
1047	-153.442914718064	122.2886864217	73	57	1
1048	-146.73572865926	101.669805373996	66	53	1
1049	-142.447826705	87.6200604271144	77	51	0
1050	-138.132014400908	74.4975359020755	64	54	0
1051	-133.293267345696	61.359294119291	75	51	0
1052	-128.977395979455	48.2367798518389	66	58	0
1053	-124.661495867651	35.1142704449594	64	58	2
1054	-119.822656290722	21.9760454650968	77	56	3
1055	-115.506697117118	8.85354631766677	85	78	2
1056	-111.190709198476	-4.26894797198474	69	78	3
1057	-106.87469253462	-17.3914374010637	86	85	4
1058	-102.558647125436	-30.5139219723642	82	91	3
1059	-97.7196543950122	-43.6521193450317	95	86	4
1060	-90.9840264435043	-63.3436873918399	86	78	0
1061	-86.6678780702641	-76.4661541413516	84	74	4
1062	-82.351700952102	-89.5886160330847	76	74	2
1063	-75.6159181623952	-109.280157199129	79	75	2
1064	-71.2996683969395	-122.40260667447	61	72	1
1065	-69.4029971298296	-128.955972552299	51	48	2
1066	-64.5637746722205	-142.094128516503	69	55	0
1067	-57.304881196178	-161.801351203583	64	37	0
1068	-51.9426447273581	-174.955204091966	80	56	0
1069	-49.0000458158902	-181.539983585477	74	52	0
1070	-43.6377560113324	-194.693825225346	57	43	0
1071	-35.3327861121506	-214.432428971864	52	47	0
1072	-29.4196138380794	-226.674745617434	68	61	1
1073	-23.5064061371377	-238.917053576559	52	57	1
1074	-17.6210137750022	-252.086568477564	58	63	0
1075	-11.7077338462113	-264.328859070316	64	53	0
1076	-5.27147205336951	-276.586847129278	53	56	0
1077	1.68777599401074	-288.860530271195	67	53	0
1078	8.64706532156561	-301.1342015462	50	55	1
1079	15.6063959294115	-313.407860956155	78	52	2
1080	22.5657678173739	-325.68150850106	65	54	0
1081	29.5251809853944	-337.955144179985	59	53	1
1082	36.5124737475999	-349.301552283578	78	42	0
1083	43.4719678771798	-361.575164222158	57	63	1
1084	53.9252036313992	-379.521952008829	66	44	0
1085	64.3785298680887	-397.468713084236	64	63	0
1086	71.3381875180639	-409.742277545854	57	45	1
1087	78.848678856215	-421.104310159571	68	59	1
1088	86.3313840748742	-433.393544894643	78	51	1
1089	93.2911668934394	-445.667072032578	71	53	0
1090	100.250990990957	-457.940587305464	71	59	1
1091	107.210856367601	-470.214090712368	55	35	1
1092	114.198583542777	-481.560366414487	57	47	1
1093	121.158529878943	-493.833846078254	56	47	0
1094	128.118517493887	-506.107313875109	65	40	0
1095	135.629337288439	-517.469242737629	58	56	0
1096	143.112383965752	-529.758373814635	62	60	1
1097	150.072496746958	-542.031804285012	84	64	0
1098	157.032650806708	-554.305222889408	63	51	1
1099	163.992846144713	-566.578629625961	68	52	0
1100	170.980890277948	-577.924808568321	74	49	0
1101	177.941166573903	-590.198191560805	59	59	1
1102	184.901484148111	-602.471562687308	56	52	0
1103	191.861842999991	-614.744921945035	57	60	0
1104	198.822243129776	-627.018269337714	77	50	0
1105	209.276820084953	-644.964660179801	70	48	1
1106	216.237322609872	-657.237977897748	52	42	2
1107	223.225661947508	-668.584067737684	45	45	1
1108	233.680449219304	-686.530396233313	84	53	0
1109	241.164090625185	-698.819348206744	67	65	1
1110	248.647776238213	-711.108286533505	77	53	1
1111	255.608506319579	-723.381537249312	48	52	0
1112	262.597064205445	-734.727560021915	57	49	0
1113	269.557875242841	-747.000786990859	57	68	0
1114	280.013060459692	-764.946997141466	66	56	0
1115	290.468336152844	-782.893180575222	66	49	0
1116	297.429310698644	-795.166360060684	76	52	2
1117	304.418103465403	-806.51231153775	65	58	0
1118	311.379158966243	-818.785467279144	63	44	1
1119	318.340255742776	-831.0586111499	62	48	0
1120	325.329165948846	-842.404526980594	65	57	1
1121	332.290343679837	-854.677647104487	66	58	0
1122	339.251562686753	-866.950755362399	68	70	0
1123	349.707351870369	-884.896787387319	59	62	0
1124	360.686252675077	-902.858453781344	65	59	1
1125	368.17065926356	-915.147173864767	71	71	0
1126	375.132085979567	-927.420221053995	68	44	1
1127	381.598287693108	-938.750381653197	64	69	0
1128	387.541498003935	-950.064874297939	70	63	0
1129	393.512497510994	-960.452141955495	74	40	0
1130	400.941595476586	-974.595234629698	69	58	0
1131	406.829403741634	-987.764131574892	72	52	0
1132	409.250290121359	-994.332921762019	60	46	2
1133	410.652871267463	-999.943184492178	42	50	0
1134	411.560175390565	-1004.61057564523	74	53	1
1135	413.018267595791	-1008.36640487704	76	69	0
1136	415.550182281702	-1011.22632595245	76	55	0
1137	419.183670355938	-1012.26312068664	71	53	1
1138	422.349625518487	-1011.42982627358	52	48	0
1139	424.525010314886	-1008.71079060808	72	54	0
1140	425.159041521314	-1005.01757841464	61	63	0
1141	423.728690077784	-1000.33453701902	69	41	0
1142	421.25227765314	-995.620187969878	67	47	1
1143	417.757558705343	-989.947313097306	65	48	1
1144	413.272291792324	-982.388693513349	68	53	1
1145	408.264011481311	-974.814413833432	71	63	0
1146	400.284106772509	-961.582894140854	48	55	0
1147	391.8367402968	-946.481269127689	74	43	0
1148	385.893524667888	-935.16678238567	51	54	0
1149	379.427318074449	-923.836628197692	63	59	0
1150	372.438124571752	-912.490804177709	76	52	0
1151	368.943542101246	-906.817887710407	52	63	0
1152	361.459149433358	-894.529168657959	62	47	1
1153	350.508035529521	-875.640287553892	72	51	0
1154	343.546769923414	-863.367198070511	72	53	1
1155	336.062530631723	-851.078432642855	58	46	0
1156	328.578335545841	-838.789653567597	61	55	0
1157	321.617196696578	-826.516526764259	72	59	0
1158	314.133088556991	-814.22772131674	66	58	1
1159	306.649024623563	-801.938902224414	84	56	0
1160	299.688012531784	-789.665738100186	69	51	1
1161	292.204035545466	-777.376892633736	55	42	0
1162	284.747884297627	-764.160817403346	64	48	1
1163	277.787000562414	-751.887615969405	55	52	0
1164	267.331859589322	-733.941399615258	71	42	1
1165	256.876809092879	-715.995156540535	67	54	0
1166	249.916088866943	-703.721907626837	82	62	0
1167	242.955409918097	-691.448646845296	61	62	2
1168	235.471777792845	-679.159697733819	65	60	1
1169	227.988189874799	-666.870734978467	64	53	1
1170	220.999841551704	-655.524652899243	62	68	1
1171	214.039329042833	-643.251342920586	47	54	0
1172	207.078857811633	-630.97802107688	57	48	0
1173	200.118427858106	-618.704687364399	56	48	0
1174	193.15803918225	-606.431341785006	73	46	0
1175	186.197691784299	-594.157984337769	77	50	1
1176	179.237385664193	-581.884615025483	70	57	0
1177	172.249313503155	-570.538449786603	64	47	0
1178	165.289088341	-558.265056729317	59	54	0
1179	154.834922338545	-540.318552847952	79	63	2
1180	147.84698666475	-528.972346019931	51	43	0
1181	140.886903579696	-516.698911411688	68	48	0
1182	130.432947898516	-498.752345188521	61	48	1
1183	123.445148713188	-487.406096770428	68	58	0
1184	116.4573876129	-476.059836465865	54	74	0
1185	109.497486286506	-463.786348433234	59	47	0
1186	102.537626239064	-451.512848532759	57	46	1
1187	95.5499825860607	-440.166552582756	58	56	0
1188	89.1131679779501	-427.908723486587	68	50	1
1189	82.6763917210046	-415.650884176604	83	48	0
1190	75.6888628096203	-404.304554303177	64	65	0
1191	68.7013719842071	-392.958212541416	48	50	0
1192	58.2480405987008	-375.011461851187	52	50	0
1193	47.7947996959556	-357.064684444107	64	62	0
1194	41.3304190815543	-345.73399558384	68	51	0
1195	34.866073848505	-334.403296491131	61	51	2
1196	27.8788120246609	-323.056885140948	68	41	1
1197	21.3866970220115	-312.65338048432	70	52	1
1198	15.4175639275345	-302.26556919422	77	60	1
1199	9.47630539326929	-290.950533507392	66	38	0
1200	0.536632183007896	-274.90517932456	69	51	0
1201	-8.40297161403578	-258.859805535525	57	43	1
1202	-14.3162520673359	-246.617519376799	66	53	0
1203	-20.229497094464	-234.375224530697	70	45	0
1204	-26.1427066950127	-222.132920997217	50	62	2
1205	-32.0558808689821	-209.890608780086	79	59	0
1206	-37.4739381156978	-198.591213646345	62	59	2
1207	-42.3411729744403	-186.380306366831	68	51	1
1208	-47.2083782525733	-174.169393078424	57	62	2
1209	-52.103412901517	-162.88568938151	79	51	1
1210	-56.4476287888247	-150.69047658518	67	56	0
1211	-60.7918180149863	-138.495258924551	61	65	1
1212	-65.1638426504796	-127.227252000943	67	57	4
1213	-69.5079795956262	-115.032024616376	52	67	2
1214	-73.8242257286329	-101.909576773643	84	67	1
1215	-77.6453842261108	-89.7300548339263	92	65	1
1216	-83.9139326440054	-71.908656636253	87	71	6
1217	-90.1545566778514	-53.1600327035412	94	65	2
1218	-93.9756172859925	-40.9804944479838	102	75	0
1219	-98.3195709408028	-28.7852346608415	98	81	0
1220	-102.663497934176	-16.5899700084701	82	81	2
1221	-106.484484395362	-4.41041927877814	74	84	3
1222	-110.305447112769	7.76913529168814	82	74	3
1223	-114.126386086864	19.9486936992034	72	66	3
1224	-118.470210812811	32.143976171501	71	74	1
1225	-122.84188484383	43.4120479188859	70	56	0
1226	-126.662750599033	55.5916188042611	71	65	0
1227	-130.483592610341	67.7711935285479	80	49	2
1228	-134.82731464901	79.96649436187	72	55	0
1229	-139.171010025893	92.1618000566959	66	50	0
1230	-142.991777888732	104.34138725698	54	43	1
1231	-146.812522008084	116.520978296176	71	58	0
1232	-150.661125072394	127.773357594386	75	66	0
1233	-154.481822632486	139.952956311405	76	73	1
1234	-158.3024964488	152.132558867335	64	45	0
1235	-162.646040191525	164.327891019173	63	47	0
1236	-166.98955727194	176.523228031583	65	54	0
1237	-172.734391877719	194.329044231214	66	55	0
1238	-178.974172874063	213.077812444419	61	53	0
1239	-181.393381383095	219.64696136862	61	50	2
1240	-185.21389456332	231.82659079507	64	55	0
1241	-190.958566024958	249.63243434485	62	62	0
1242	-195.301902306732	261.827803216875	60	49	0
1243	-199.64521192573	274.02317694854	72	46	0
1244	-203.988494882244	286.218555540778	59	56	0
1245	-208.33175117604	298.413938996382	79	61	0
1246	-212.152104647015	310.593595291488	70	48	1
1247	-216.467410518671	323.716203485616	67	67	1
1248	-220.810587242828	335.911600979976	63	56	1
1249	-224.630865633488	348.091269748285	51	41	1
1250	-228.973990491359	360.28667642083	80	42	0
1251	-233.317088686104	372.482087954879	66	60	0
1252	-237.137292924977	384.661769199185	62	51	2
1253	-240.957473419025	396.841454281472	51	47	1
1254	-245.300494543335	409.036879312247	85	59	0
1255	-249.671395549667	420.3050936535	67	55	0
1256	-253.491502820281	432.484791210853	68	42	1
1257	-257.31158634543	444.664492606185	72	61	0
1258	-261.159555455029	455.916982290335	56	51	0
1259	-265.007502674242	467.169475812465	62	58	0
1260	-269.37828407163	478.437712297775	69	42	0
1261	-275.178041680367	494.389250722714	77	42	0
1262	-279.959962150664	509.382101166993	71	56	2
1263	-281.800142915221	517.790003431961	70	54	1
1264	-282.127593247336	524.296252998523	62	69	0
1265	-281.437256643723	529.843805590644	77	55	0
1266	-280.251986179734	534.448402157985	69	52	0
1267	-280.140329607064	538.157264434732	60	72	1
1268	-281.597218353068	541.91334863659	69	61	1
1269	-284.127715434995	544.773699764162	60	43	0
1270	-287.264804095728	544.868147134781	61	52	0
1271	-290.457725514018	543.108165686019	71	47	0
1272	-292.660786142398	539.462271255441	63	61	0
1273	-292.305437632138	533.883236066438	64	43	2
1274	-290.381537354784	528.256975376979	54	54	2
1275	-287.962696482253	521.687758632004	56	57	0
1276	-285.048910923942	514.175586730242	57	48	1
1277	-282.685881519108	505.751942228526	67	59	0
1278	-278.893847679195	492.64500035625	59	66	1
1279	-274.551019875624	480.449538039975	73	51	0
1280	-271.63717871299	472.937376215123	78	47	0
1281	-268.75123765209	464.498001022264	63	43	0
1282	-265.865284277825	456.05862798728	54	47	1
1283	-262.979318590253	447.619257112965	60	65	0
1284	-260.121249531279	438.252672865056	63	61	0
1285	-256.740304759063	428.870353192091	75	64	0
1286	-253.359344036784	419.488036461174	82	66	0
1287	-250.5012316184	410.121459408663	53	49	0
1288	-247.643105494906	400.754884515889	68	58	0
1289	-244.262099168962	391.372575760819	76	53	1
1290	-240.853172582109	382.917485488579	70	52	0
1291	-238.489968699636	374.493868565187	59	52	0
1292	-236.126754523779	366.07025313843	82	61	0
1293	-233.24065951677	357.630904577672	54	67	0
1294	-230.354552196804	349.191558178514	61	47	0
1295	-227.44053150015	341.679429478012	61	65	1
1296	-225.049373221816	334.183036489412	69	60	0
1297	-222.658205813495	326.686645000242	75	63	1
1298	-220.267029274721	319.190255010501	63	56	0
1299	-217.84794486023	312.621082063764	62	60	2
1300	-213.971813649638	302.295851579867	61	51	1
1301	-210.15145619394	290.116193844005	63	53	1
1302	-206.770266826963	280.733917851932	78	67	0
1303	-204.818226010073	276.034915425815	67	49	0
1304	-202.921970968833	269.481482860632	73	53	0
1305	-196.215294083697	248.862515316345	78	50	4
1306	-189.013552689517	227.300614880398	76	44	0
1307	-186.622251810622	219.804245881736	54	38	0
1308	-181.811732603586	205.738727939315	65	53	0
1309	-174.581945502025	185.104070052505	57	47	0
1310	-170.294234243338	171.054293800145	64	56	1
1311	-166.006492149376	157.004522403702	60	53	0
1312	-161.167937903316	143.866245813668	62	58	1
1313	-156.852249468502	130.743700232357	72	57	0
1314	-152.536532287835	117.621159510687	60	57	0
1315	-147.697885518777	104.482899723575	77	56	3
1316	-143.382109275437	91.3603692604229	68	55	1
1317	-139.066304286651	78.2378436559811	72	60	0
1318	-134.227564994886	65.0996006745845	70	62	0
1319	-129.911700943951	51.9770853295922	83	57	3
1320	-125.595808147395	38.8545748423785	82	55	1
1321	-120.756976333912	25.7163486648351	70	67	4
1322	-116.441024475615	12.5938484398648	74	73	3
1323	-112.152917138417	-1.45586250163615	76	76	1
1324	-107.341863757931	-15.5212874496356	84	84	1
1325	-103.025822006399	-28.6437725611031	98	82	3
1326	-98.7097515098285	-41.7662528119981	98	90	1
1327	-94.3936522683362	-54.8887282023206	97	86	3
1328	-90.0775242817472	-68.0111987357959	88	75	2
1329	-85.2384444849449	-81.1493805060163	74	74	1
1330	-78.50269042328	-100.840926712379	81	54	0
1331	-71.7668693289743	-120.532461158	64	65	3
1332	-67.4505944765406	-133.654906310141	68	71	1
1333	-65.5539113392588	-140.208270271309	70	61	0
1334	-60.7146624475718	-153.346421433613	75	69	1
1335	-52.9327952536987	-173.069348975085	79	60	0
1336	-47.5705294311047	-186.223195912316	63	52	1
1337	-42.7311657888931	-199.36132485047	61	60	0
1338	-37.3688314741012	-212.515157903545	55	59	0
1339	-31.4556678001536	-224.75747746136	63	54	0
1340	-25.5424686995684	-236.999788331799	55	58	0
1341	-19.1341421041288	-250.185014003888	80	56	0
1342	-12.6979245641269	-262.443013848737	55	62	0
1343	-6.26166867162101	-274.701003476977	66	58	1
1344	0.697573250159621	-286.974688312039	74	59	0
1345	7.6847013880033	-298.321145616472	82	46	1
1346	14.6440242723329	-310.594806710258	78	48	0
1347	21.6033884366043	-322.868455936201	75	56	0
1348	28.5627938808175	-335.142093298025	61	48	0
1349	35.5222406051471	-347.415718793869	88	60	0
1350	42.5095655568875	-358.762116705067	67	62	0
1351	52.9627898414619	-376.708907017484	60	56	0
1352	59.9223786476068	-388.982490966097	69	49	1
1353	67.4049700454343	-401.271760254167	72	48	0
1354	78.381372647942	-419.234182807617	71	56	1
1355	81.8751491646399	-424.907346747816	72	42	0
1356	88.8349044192	-437.180881507695	61	49	0
1357	99.2885266719968	-455.127553492785	77	57	0
1358	102.782361912599	-460.800699610263	67	55	0
1359	109.742239405983	-473.074198761024	62	50	0
1360	120.196042621159	-491.020817314275	83	52	0
1361	127.678995996132	-503.309976575896	62	62	0
1362	135.161993579881	-515.599122192711	61	57	0
1363	142.149873095739	-526.945350340568	64	43	2
1364	149.10997815372	-539.218782494776	66	68	0
1365	156.070124490245	-551.492202781141	66	57	0
1366	163.030312104733	-563.765611201525	66	57	0
1367	169.990540997649	-576.039007754996	74	55	0
1368	180.444864408637	-593.985472362489	72	71	0
1369	190.899278298544	-611.931910252199	66	59	0
1370	198.382658612332	-624.22094040364	52	51	0
1371	205.866083133733	-636.509956909344	54	50	0
1372	212.85435896425	-647.85606453754	68	61	0
1373	219.814876534394	-660.129376283847	56	54	0
1374	226.775435382151	-672.402676164173	78	76	0
1375	233.763828655588	-683.748748144135	46	53	0
1376	240.724468459608	-696.022024278529	70	56	0
1377	247.685149541008	-708.29528854508	68	52	0
1378	254.673660256318	-719.641324880533	78	63	0
1379	261.634422293806	-731.91456540022	74	53	0
1380	268.59522560786	-744.187794053927	75	59	0
1381	275.556070199003	-756.461010836996	66	53	1
1382	282.516956066771	-768.734215755016	52	44	0
1383	289.505663580378	-780.080192686059	72	62	0
1384	296.466630403476	-792.353373856284	62	55	1
1385	306.922046219232	-810.299515285529	46	55	0
1386	317.377552510006	-828.245629996061	58	61	0
1387	320.844225924811	-834.845806406811	74	51	0
1388	327.833149276208	-846.191717986949	52	59	0
1389	334.822110710258	-857.537617675029	68	51	2
1390	341.783341833157	-869.810721673071	71	43	0
1391	352.734402369824	-888.699625601061	60	50	0
1392	360.21875986841	-900.988360228948	77	53	0
1393	367.180139184115	-913.261420980096	66	53	0
1394	374.141559775337	-925.534469860606	61	60	0
1395	381.103021642193	-937.807506874204	65	49	1
1396	387.541498003935	-950.064874297939	61	56	0
1397	393.484740989283	-961.379358237609	57	67	0
1398	399.455771799199	-971.766617182642	73	52	0
1399	404.408525332343	-981.195339889266	78	72	0
1400	407.819959897548	-989.64987478964	63	56	0
1401	410.213096380816	-997.145880674943	68	41	0
1402	411.587927656714	-1003.68335934635	69	47	0
1403	414.55961726408	-1009.34058466367	54	59	0
1404	418.632885469939	-1013.17468312755	76	65	0
1405	421.771091394708	-1013.26860542968	60	65	2
1406	424.441761933325	-1011.4924396174	67	54	0
1407	426.121860764048	-1007.83053359576	52	49	2
1408	425.73757335858	-1003.17879882455	66	65	0
1409	423.261156967608	-998.464450986125	54	53	0
1410	419.766432921286	-992.791577815078	62	55	0
1411	415.253407671058	-986.16017674841	83	53	0
1412	408.291764728958	-973.887197514996	80	56	2
1413	400.834889876773	-960.671334001236	78	45	0
1414	394.836116690771	-951.211292937398	66	39	0
1415	388.865128398	-940.824026843533	63	53	0
1416	382.398904791626	-929.493877377361	61	60	2
1417	375.904955899692	-919.090933942236	68	50	1
1418	369.934061255364	-908.703640219755	69	42	0
1419	363.467939462513	-897.373460824601	61	57	0
1420	357.001853047404	-886.043271193281	74	65	0
1421	350.535802010156	-874.713071325794	67	60	1
1422	343.546769923414	-863.367198070511	50	59	1
1423	336.557775919558	-852.021312923171	65	50	0
1424	329.596591267444	-839.748199691996	57	63	0
1425	318.645767159527	-820.859233281575	71	71	0
1426	307.667266537377	-802.897453709505	64	54	0
1427	300.706249919022	-790.624291290529	59	56	0
1428	293.250047888723	-777.408231518231	65	50	0
1429	285.766112177982	-765.119374248199	64	60	0
1430	278.805223915493	-752.846174519509	83	57	0
1431	271.844376930152	-740.572962924838	66	58	1
1432	264.883571221551	-728.29973945953	60	56	0
1433	257.399807940819	-716.010830366984	59	67	0
1434	249.916088866943	-703.721907626837	53	45	0
1435	242.955409918097	-691.448646845296	66	65	1
1436	235.966979530698	-680.102590240538	75	47	0
1437	229.006381538231	-667.829305713996	63	49	1
1438	222.045824823086	-655.556009317748	66	55	0
1439	215.08530938538	-643.282701055519	59	50	0
1440	204.630713671795	-625.33632440865	68	58	3
1441	194.176208436373	-607.389921043068	54	54	1
1442	186.692872085958	-595.100882832892	55	56	1
1443	179.209579943272	-582.811830977909	69	60	0
1444	172.249313503155	-570.538449786603	56	49	0
1445	165.261279426632	-559.19227265846	63	62	0
1446	158.301093944872	-546.918867722154	57	58	0
1447	151.340949741134	-534.645450919867	53	55	0
1448	144.353033109743	-523.299238148145	65	56	0
1449	137.39296986477	-511.025797600858	73	54	0
1450	130.432947898516	-498.752345188521	74	54	0
1451	123.47296721075	-486.478880909272	61	41	2
1452	115.990057799907	-474.189713588916	76	53	0
1453	108.507192597957	-461.900532623753	45	55	1
1454	101.547338675708	-449.627031031065	58	44	0
1455	91.0937222340726	-431.680364297703	64	57	0
1456	80.6401962740347	-413.733670845628	58	42	1
1457	73.6805058702594	-401.460121776909	60	50	0
1458	66.7208567459602	-389.186560841277	63	45	1
1459	59.7334157996811	-377.840203803033	85	44	0
1460	52.7738476363593	-365.566619125195	48	57	0
1461	45.81432075263	-353.293022582307	65	55	0
1462	34.8382350433385	-335.330512211658	65	48	0
1463	23.8622441003099	-317.367972491309	65	52	0
1464	16.9028836671496	-305.094326756895	72	63	1
1465	10.4665128796478	-292.836373393424	69	48	0
1466	4.03018044441706	-280.578409814276	67	52	1
1467	-2.40611363854259	-268.320436023176	69	46	0
1468	-8.84236936923116	-256.062452018261	74	73	0
1469	-15.2785867475322	-243.804457802325	74	55	0
1470	-21.7147657732712	-231.546453369781	66	60	0
1471	-30.5706271734671	-212.719383743592	76	37	0
1472	-38.9034702506033	-193.908004916273	62	47	1
1473	-44.26577294647	-180.754169283435	65	57	1
1474	-49.6280406098813	-167.600326374173	75	49	2
1475	-57.4099108962109	-147.877404680476	64	58	2
1476	-64.6687760316418	-128.17018114496	72	63	1
1477	-68.9850524803624	-115.047738702968	72	72	3
1478	-73.3013001842191	-101.925291400403	85	65	1
1479	-78.1404431167757	-88.7871240694076	92	78	0
1480	-82.9795541613712	-75.6489507351071	70	69	3
1481	-87.2957124889945	-62.5264877732843	90	62	5
1482	-93.5084368470125	-42.8506427872926	77	79	5
1483	-100.244015002158	-23.1590697290376	88	89	4
1484	-105.082972894423	-10.020868787542	98	64	5
1485	-109.398985925945	3.10161901265383	88	86	3
1486	-113.714970212081	16.2241116715595	75	72	3
1487	-118.030925753003	29.3466091910377	66	79	4
1488	-122.318976696348	43.3963271519169	61	55	0
1489	-126.606996805058	57.4460499724373	51	54	1
1490	-130.922864023305	70.5685620671138	67	57	0
1491	-135.761605818756	83.7068014079705	68	57	0
1492	-142.496757755813	103.398448384367	66	47	1
1493	-146.812522007967	116.520978296176	57	46	0
1494	-151.12825751421	129.643513067625	55	61	0
1495	-157.863254608237	149.335186920129	72	64	0
1496	-162.178917464335	162.457734109834	62	58	0
1497	-166.494551574637	175.580286156386	65	50	0
1498	-170.810156938911	188.70284306258	68	50	1
1499	-175.125733556924	201.825404827483	63	52	0
1500	-179.964169038169	214.963699377142	60	49	1
1501	-184.27968659281	228.086271401495	70	47	0
1502	-188.595175401075	241.208848283626	67	60	0
1503	-193.433518357924	254.347159635276	65	46	0
1504	-197.748948102409	267.469746776856	54	53	0
1505	-202.064349100459	280.592338776216	65	40	0
1506	-206.379721352016	293.714935631491	76	62	0
1507	-210.667167687265	307.764752911404	74	67	0
1508	-215.477458001347	321.830307425	70	62	0
1509	-219.792740355129	334.952919396572	75	43	0
1510	-224.107993962127	348.075536226854	56	52	0
1511	-228.423218822456	361.198157915846	62	51	0
1512	-232.738414935593	374.320784462616	52	55	0
1513	-237.576449259766	387.459151014686	66	54	0
1514	-244.310576352	407.150976045057	79	58	2
1515	-251.044636406179	426.842812834308	65	62	0
1516	-255.882546312758	439.981202189811	80	48	0
1517	-260.225474325009	452.176643960178	65	48	1
1518	-264.073427942931	463.429136524908	72	58	0
1519	-267.398503153352	474.665893988684	59	51	0
1520	-270.228615530417	484.959699545056	67	73	0
1521	-273.114537268586	493.399076161906	66	57	0
1522	-276.000446693506	501.838454941288	70	50	1
1523	-278.39140505658	509.33488001395	59	48	1
1524	-280.287416791543	515.888350477442	52	52	0
1525	-281.660571328248	522.426081163809	78	54	1
1526	-281.493085331633	527.989374477416	55	58	1
1527	-280.307814449305	532.59397102613	63	45	1
1528	-279.150459646014	536.27135231439	60	47	1
1529	-279.066717873444	539.052999037318	57	60	1
1530	-280.551521445101	541.88186730165	70	41	0
1531	-283.082019206486	544.742217809893	58	63	0
1532	-286.741955988109	544.852405749261	64	45	0
1533	-290.457725514018	543.108165686019	64	47	0
1534	-292.716619795654	537.607840199955	75	52	1
1535	-291.894254530373	530.158631994389	64	36	0
1536	-288.952566500288	523.573672730476	61	58	0
1537	-286.038784123026	516.061500104144	64	51	0
1538	-283.180819824513	506.694898585789	58	51	3
1539	-279.827901695855	496.385343229398	52	42	0
1540	-275.952110835176	486.060050819069	77	51	0
1541	-272.132123611053	473.880331193097	72	58	0
1542	-267.817165355897	460.757660905831	77	42	0
1543	-262.979318590311	447.619257112034	59	62	0
1544	-258.664301269397	434.496597082354	84	60	1
1545	-251.958196512889	413.877532129176	63	50	0
1546	-244.729155200534	393.242742853239	61	57	0
1547	-242.310156494903	386.673554607667	55	56	0
1548	-237.995003797114	373.550917791203	61	59	0
1549	-231.288687348424	352.931888944469	62	53	0
1550	-226.478489117697	338.866315213032	72	61	0
1551	-221.64035700704	325.727963020094	75	44	2
1552	-217.325068933656	312.605349417776	56	48	2
1553	-213.009752113838	299.482740672305	75	60	1
1554	-208.199423913204	285.417189735919	64	43	0
1555	-203.389061510272	271.351644800045	61	60	1
1556	-199.073653221654	258.229051709175	81	46	0
1557	-194.786109375418	244.179247928783	72	57	0
1558	-190.498534693499	230.129449005239	66	53	0
1559	-186.183038079354	217.006870492361	59	54	1
1560	-181.344623773824	203.868568698876	65	54	0
1561	-176.506177578645	190.730272910558	58	53	0
1562	-172.190591583611	177.607710053213	74	52	1
1563	-167.874976842431	164.485152053647	61	42	2
1564	-163.036438123672	151.346873069182	54	52	0
1565	-158.197867515613	138.208600089885	62	65	0
1566	-153.387148254551	124.143117545173	63	52	2
1567	-146.679965442687	103.524236502126	60	53	2
1568	-142.364185013983	90.4017071221024	65	52	0
1569	-140.467735676561	83.8483057366684	74	60	1
1570	-134.25544358918	64.1723851077259	69	66	2
1571	-127.520181155298	44.4807532215491	84	61	3
1572	-123.204272157105	31.3582454342395	77	72	2
1573	-118.888334413758	18.2357425065711	78	72	1
1574	-114.049455184897	5.09752472862601	72	81	3
1575	-109.733458379982	-8.02496793866158	106	80	3
1576	-105.445304472814	-22.0746713224798	94	83	4
1577	-100.634202053712	-36.140087870881	120	74	5
1578	-96.3181153558544	-49.2625654237345	79	77	3
1579	-92.0019999129581	-62.3850381150842	104	74	5
1580	-87.6858557251981	-75.5075059467927	68	65	4
1581	-83.3696827926324	-88.6299689207226	87	65	2
1582	-79.0534811152611	-101.752427035011	86	64	2
1583	-72.3176607575733	-121.443962326273	72	66	0
1584	-65.0588431192446	-141.151199426502	71	64	0
1585	-62.6392212959472	-147.720275456086	68	61	0
1586	-57.7999537336291	-160.858423014171	70	47	0
1587	-50.5409926009015	-180.565633092076	68	64	0
1588	-45.1787087820703	-193.7194767287	74	54	1
1589	-42.2360850726836	-200.304251174442	59	44	2
1590	-36.3229539005551	-212.546577954665	69	51	1
1591	-27.4671172456001	-231.373659645207	65	57	0
1592	-21.5538968193578	-243.615964715369	66	47	0
1593	-15.6406409663614	-255.858261096291	63	61	0
1594	-9.20440426166169	-268.116255430505	61	46	0
1595	-2.24518231465481	-280.389945336618	71	50	1
1596	4.19113255816046	-292.647918450646	71	51	0
1597	10.6274857833632	-304.905881349929	69	55	0
1598	21.0525946265552	-323.779968779534	66	61	0
1599	32.0285924116615	-341.742515381426	77	56	0
1600	39.5388538858388	-353.104619870894	78	63	0
1601	46.4983631953364	-365.378226705827	66	48	0
1602	53.4579137845431	-377.651821674779	71	64	0
1603	60.4453384953085	-388.99818902649	57	69	1
1604	67.4049700454343	-401.271760254167	68	52	0
1605	74.3646428749198	-413.545319614001	62	51	0
1606	81.3521850340767	-424.891651325859	68	64	0
1607	88.3119388240157	-437.165186942555	59	48	1
1608	95.2717338933144	-449.438710694201	64	51	0
1609	102.25939349999	-460.785006762482	64	51	0
1610	109.7422394061	-473.074198761024	68	49	0
1611	117.225129521219	-485.363377114758	59	58	0
1612	124.185091036721	-497.636851675808	71	48	1
1613	131.145093831234	-509.910314369015	63	52	0
1614	142.122058957466	-527.872566224076	67	54	1
1615	153.09911884676	-545.834788725711	59	66	0
1616	160.087098118674	-557.180986313149	66	55	0
1617	167.047307037981	-569.454387936741	69	47	1
1618	174.007557235134	-581.727777694352	62	63	0
1619	180.967848710425	-594.001155584119	58	63	1
1620	187.928181463794	-606.274521607906	74	49	0
1621	194.888555495127	-618.547875761986	55	57	0
1622	201.84897080384	-630.821218051016	72	61	0
1623	208.837226239266	-642.167332482524	58	51	0
1624	215.797722505464	-654.440651026554	75	54	1
1625	222.758260049159	-666.71395770181	68	54	1
1626	229.74663292733	-678.060036487877	58	53	0
1627	236.707251427695	-690.333319419064	68	54	0
1628	244.190908464836	-702.622265919112	66	59	1
1629	251.702398751921	-713.983982712962	56	53	1
1630	262.157423048222	-731.930238626897	55	40	1
1631	272.612537821347	-749.87646782212	60	62	1
1632	279.573403715971	-762.149677810259	44	49	0
1633	286.534310887451	-774.422875929624	69	50	3
1634	293.495259335672	-786.696062182076	74	33	0
1635	300.456249060226	-798.969236566685	81	61	0
1636	307.445056325058	-810.315182934515	60	46	0
1637	314.433901673008	-821.66111741215	60	56	0
1638	321.395012030436	-833.934256169945	61	56	1
1639	328.35616366379	-846.207383060828	65	61	0
1640	335.317356573243	-858.480498081073	59	59	0
1641	342.278590758797	-870.753601235338	52	66	1
1642	349.267632901378	-882.099476304837	55	44	1
1643	356.751968175173	-894.388217288069	64	49	0
1644	364.236347654252	-906.676944625564	73	53	0
1645	371.197748273204	-918.949998578057	57	56	0
1646	378.159190167673	-931.223040661775	53	49	0
1647	385.148431808513	-942.568854603916	59	61	0
1648	391.61468429683	-953.898999433033	58	52	0
1649	397.55794357718	-965.213477537036	76	50	0
1650	404.464033353259	-979.340907289647	59	45	0
1651	409.333548693394	-991.551272854209	72	45	0
1652	411.203656399332	-999.031623046845	63	58	0
1653	412.57848995144	-1005.56910136063	58	63	0
1654	414.008831709274	-1010.2521465309	76	53	0
1655	416.540748207073	-1013.11206700094	82	72	0
1656	420.17423808598	-1014.14886087831	62	59	0
1657	423.863228697912	-1013.33121903986	60	61	0
1658	426.038613378129	-1010.61218262557	65	66	0
1659	426.67264344974	-1006.91897023097	70	56	0
1660	425.765322618303	-1002.25158247445	69	74	1
1661	423.288906798989	-997.53723464068	67	58	1
1662	419.766432921286	-992.791577815078	64	42	1
1663	413.272291792324	-982.388693513349	64	59	0
1664	406.310661099851	-970.115710891783	67	61	1
1665	401.357917910442	-960.686990101822	67	51	0
1666	395.882170503843	-951.24260655418	67	58	0
1667	389.388154064887	-940.839684420265	73	65	0
1668	382.921929106698	-929.509535748512	59	55	1
1669	376.455739526078	-918.179376842454	66	48	0
1670	369.466563711467	-906.833547738381	59	41	0
1671	362.505189724208	-894.560490492731	68	42	2
1672	355.020838331082	-882.271759637631	69	46	0
1673	347.536531143298	-869.983015132137	83	53	0
1674	340.575283911778	-857.70992056746	68	54	0
1675	333.614077956241	-845.436814134009	66	57	0
1676	326.129900454893	-833.148030532524	63	61	0
1677	318.645767159527	-820.859233281575	71	59	0
1678	311.684687961184	-808.586089529097	66	57	0
1679	304.723650038824	-796.31293390505	70	58	0
1680	293.773054061807	-777.423900866881	53	55	0
1681	282.79477586539	-759.462054624222	68	53	0
1682	279.300444366119	-753.78906176053	70	50	0
1683	271.816592427669	-741.500179025345	67	50	0
1684	260.86629075883	-722.611057987437	79	47	0
1685	253.905547630973	-710.337815858424	68	66	1
1686	246.944845780381	-698.064561862499	52	58	0
1687	239.984185206471	-685.791295999661	60	68	0
1688	233.023565909942	-673.518018268049	83	58	0
1689	226.062987890851	-661.244728671387	69	51	0
1690	219.102451148967	-648.971427205019	74	65	0
1691	212.141955684754	-636.69811387267	60	50	2
1692	205.153701703646	-625.352004668675	68	54	0
1693	198.193287196627	-613.078667590395	68	52	0
1694	191.232913967164	-600.805318646133	59	53	1
1695	183.749598377268	-588.516274999827	72	58	0
1696	176.266326995101	-576.227217709646	70	52	0
1697	169.30608052871	-563.953831447288	65	56	0
1698	162.345875340223	-551.680433319882	58	33	0
1699	155.38571142999	-539.4070233237	69	46	1
1700	148.42558879836	-527.1336014634	54	48	0
1701	141.437693047454	-515.787383628078	52	44	1
1702	130.983737620874	-497.840818708763	60	56	0
1703	120.529872675019	-479.894227071665	83	64	0
1704	113.046984025277	-467.605054316111	69	49	0
1705	105.564139584196	-455.315867917612	68	41	0
1706	98.5764814319555	-443.969577076845	55	43	1
1707	91.6166871648165	-431.69605853688	76	46	0
1708	84.6569341768045	-419.42252812814	67	48	0
1709	77.6972224679776	-407.14898585435	73	55	0
1710	70.7375520385103	-394.875431715511	52	51	0
1711	63.7779228885192	-382.601865710691	64	55	0
1712	56.8183350181207	-370.328287840821	69	65	0
1713	49.830953038705	-358.981913850643	68	59	1
1714	39.377789262915	-341.035114846192	74	50	0
1715	32.4183434742154	-328.761495429091	68	44	0
1716	24.9359877803363	-316.472161756828	82	47	0
1717	17.4536762965145	-304.182814438827	68	56	0
1718	10.4943572770571	-291.909157712013	73	62	0
1719	0.56447886483511	-273.97796365805	65	36	1
1720	-5.87179456697777	-261.71998436749	68	47	0
1721	-12.3080296462867	-249.461994864047	57	54	0
1722	-18.2212846487528	-237.219702922739	65	57	0
1723	-24.1066518166335	-224.050186660141	64	50	0
1724	-30.0198345907847	-211.807877354324	68	60	0
1725	-35.9329819384729	-199.56555936113	68	50	0
1726	-41.8182373232557	-186.396017066203	65	41	1
1727	-47.1805204499979	-173.242177467793	68	64	0
1728	-54.4394818741712	-153.534972856753	71	50	3
1729	-61.6983715514652	-133.827754735015	80	62	0
1730	-66.5375914767501	-120.689601816237	61	59	2
1731	-71.3767795140157	-107.551442891359	79	75	4
1732	-75.6930110169342	-94.4289928888902	90	74	2
1733	-80.0092137752217	-81.3065380286425	78	70	0
1734	-84.8483092930983	-68.168362298049	72	80	4
1735	-89.6873729228973	-55.0301805613562	87	68	4
1736	-94.0034863044275	-41.9077100418508	97	67	6
1737	-98.3195709408028	-28.7852346608415	101	68	3
1738	-102.63562683214	-15.6627544192597	106	79	2
1739	-106.951653978438	-2.54026931989938	98	80	4
1740	-111.267652379815	10.5822206372395	66	78	1
1741	-118.003050943895	30.2738247755915	68	62	2
1742	-124.738382473995	49.9654406728223	69	69	0
1743	-129.054264322855	63.0879506086931	68	46	2
1744	-133.37011742621	76.2104654051363	63	59	0
1745	-137.685941783944	89.3329850584269	61	56	1
1746	-142.001737396058	102.455509571359	77	55	0
1747	-146.317504262319	115.578038943	58	64	0
1748	-150.633242383075	128.700573174283	73	42	2
1749	-154.948951758037	141.823112262413	81	49	1
1750	-159.236747608578	155.87287178915	75	49	1
1751	-163.524512623902	169.922636173666	65	60	3
1752	-170.25937874103	189.614331858233	58	60	0
1753	-176.994177822431	209.30603930261	70	49	0
1754	-181.832597775967	222.44433624763	63	49	1
1755	-186.148100699938	235.566910427995	56	44	0
1756	-190.463574877416	248.689489468932	66	47	1
1757	-195.301902306732	261.827803216875	70	49	0
1758	-199.617317420198	274.950392514467	69	54	0
1759	-203.932703787345	288.07298667077	59	60	0
1760	-208.770938691334	301.211317221634	73	58	1
1761	-215.505356328504	320.903091862798	68	58	0
1762	-222.239706928725	340.594878261909	64	37	0
1763	-226.554946420074	353.717497794889	55	60	0
1764	-230.870157164522	366.840122182854	68	47	0
1765	-235.18533916201	379.962751431391	72	50	0
1766	-239.500492412597	393.085385538638	68	52	0
1767	-244.310576352	407.150976045057	60	67	0
1768	-248.597763171711	421.200835961848	64	44	0
1769	-252.912826523127	434.323485180736	64	58	0
1770	-257.750720901648	447.461876930669	51	52	0
1771	-262.065725187131	460.584536409937	63	56	0
1772	-266.40861133259	472.779985195957	75	53	0
1773	-270.779382459354	484.048223295249	62	67	0
1774	-274.104420904536	495.28498663567	65	57	0
1775	-276.934500608768	505.578797227703	60	58	3
1776	-280.25950282003	516.815566024743	69	39	0
1777	-282.099678804399	525.223468548618	56	54	0
1778	-281.465170989046	528.916590034962	68	57	0
1779	-280.830664020614	532.609711618163	72	58	0
1780	-280.719007024018	536.318573878147	66	64	0
1781	-281.680961824546	539.131701930426	62	41	0
1782	-283.74444203329	540.121880938299	61	48	0
1783	-286.358685380896	540.200586652383	69	47	0
1784	-289.523693525931	539.367820045911	70	45	0
1785	-291.698838413809	536.649140674621	81	47	0
1786	-292.333354331844	532.956020540558	79	61	0
1787	-291.950087681354	528.304200951941	65	45	1
1788	-288.541378916765	519.849069080316	55	51	0
1789	-285.57176271861	514.191327860579	56	45	1
1790	-282.685881519108	505.751942228526	58	48	0
1791	-277.848138927657	492.61351983808	66	49	1
1792	-275.89628529991	487.914481882006	68	53	0
1793	-272.571244376129	476.677717290819	62	56	0
1794	-267.322217843495	459.814706468955	68	44	0
1795	-263.474268602964	448.562211008742	55	59	0
1796	-259.131345186324	436.366765973158	67	52	0
1797	-254.816302775987	423.24411026109	55	52	1
1798	-250.529138241836	409.194243872538	68	50	0
1799	-245.719076822978	395.128646141849	64	45	1
1800	-238.462064969004	375.421084103175	76	61	0
1801	-231.232883360237	354.786320029758	65	56	0
1802	-226.945560005028	340.736480086111	68	65	0
1803	-222.630305907398	327.613860543817	62	46	0
1804	-218.315023062984	314.491245860234	68	49	0
1805	-213.999711471959	301.368636034429	50	55	1
1806	-209.712267910363	287.318815520965	56	51	0
1807	-205.42479351291	273.26899986621	65	62	0
1808	-200.586511385452	260.130674068816	67	44	0
1809	-195.748197368172	246.99235427659	74	54	0
1810	-191.43273681571	233.869769823737	61	66	0
1811	-187.117247516871	220.747190229595	60	49	2
1812	-180.410404738621	200.128250395879	82	41	0
1813	-173.70349168044	179.50932231918	74	42	0
1814	-168.864990304923	166.37103612721	64	56	2
1815	-164.549352046626	153.248481907882	58	55	0
1816	-160.23368504236	140.125932545401	62	46	1
1817	-155.39509114332	126.987663158216	67	64	1
1818	-152.975782235386	120.418530715629	73	59	0
1819	-148.660041009774	107.295994312502	67	45	2
1820	-141.924923841842	87.6043372275308	61	51	1
1821	-137.636989369756	73.5545976785943	81	57	0
1822	-133.34902406286	59.504862989299	64	58	0
1823	-128.510242809425	46.3666272060946	87	46	0
1824	-124.194339040027	33.2441183365881	73	73	3
1825	-117.458973623987	13.552504086867	84	75	4
1826	-110.723541174084	-6.13909840211272	87	79	2
1827	-106.407520852517	-19.2615872928873	72	82	4
1828	-101.568554556579	-32.399789467454	93	72	2
1829	-97.2524751738529	-45.5222680978477	84	79	4
1830	-92.9363670459716	-58.6447418695316	95	79	2
1831	-86.2006895932136	-78.3363015167415	90	75	2
1832	-79.9878701933776	-98.0121340276673	78	64	2
1833	-75.6716470862157	-111.134588362649	73	72	0
1834	-70.8324670064612	-124.272752128541	73	71	1
1835	-66.5161848389544	-137.395196202211	78	55	1
1836	-61.6769425558159	-150.533348564059	64	70	1
1837	-56.3147354407702	-163.687207403593	67	65	0
1838	-51.4754278102773	-176.825347152539	64	60	1
1839	-46.1131522028591	-189.979192105122	86	54	2
1840	-40.2279038993875	-203.148740263656	55	66	1
1841	-34.8655566538218	-216.302569998428	66	53	0
1842	-29.4753208660986	-228.529176845215	64	48	1
1843	-23.5621104149614	-240.77148481831	50	57	0
1844	-17.1259209132986	-253.029491721652	57	47	0
1845	-10.689693059132	-265.287488413975	85	58	0
1846	-0.787729163479526	-284.145924921148	56	51	0
1847	9.66511957708281	-302.092825901695	39	49	0
1848	16.6522975951084	-313.439267927781	71	66	0
1849	23.611672412022	-325.71291375719	54	55	1
1850	30.5710885092267	-337.986547720619	44	63	1
1851	37.5305458861403	-350.260169818997	73	47	0
1852	44.4900445428211	-362.533780052327	59	61	0
1853	51.4774193742196	-373.880162683316	67	52	0
1854	58.4369989922852	-386.153749173507	61	50	0
1855	65.3966198897106	-398.427323798649	71	44	0
1856	72.3841121697333	-409.773670787923	74	47	0
1857	79.3438140278449	-422.047221669927	51	49	0
1858	86.3035571654327	-434.320760685019	68	57	0
1859	93.2911668934394	-445.667072032578	66	54	0
1860	100.773959064798	-457.956280400045	64	54	1
1861	108.256795445282	-470.245475120842	62	65	0
1862	118.710585049936	-488.192097486928	72	50	0
1863	129.164465135254	-506.138693136163	61	43	0
1864	136.152312462742	-517.484931477346	69	42	1
1865	143.635360605316	-529.774061634205	46	63	1
1866	151.118452956434	-542.063178146258	56	47	0
1867	158.078609945136	-554.336595033295	80	62	1
1868	165.038808211917	-566.610000055283	61	54	0
1869	172.026855051052	-577.956177279353	53	58	0
1870	178.987134276016	-590.229558556341	65	69	1
1871	185.947454779118	-602.502927966416	70	60	0
1872	192.935619062337	-613.849069544114	67	49	0
1873	199.89602052304	-626.12241521012	64	54	0
1874	206.85646326124	-638.395749009214	53	68	1
1875	213.81694727717	-650.669070939533	73	52	0
1876	220.777472570713	-662.942381004803	59	54	0
1877	228.28882753686	-674.304140576161	70	65	0
1878	235.772430597572	-686.593102512881	71	47	2
1879	242.733081053651	-698.866375248879	74	48	1
1880	249.170774512051	-711.123961356468	68	58	1
1881	255.608506319579	-723.381537249312	56	63	0
1882	266.063571700128	-741.327783030458	79	46	0
1883	276.518727556802	-759.274002093822	74	51	0
1884	283.507402883493	-770.619989220053	63	54	2
1885	290.468336152844	-782.893180575222	54	56	0
1886	297.952319000615	-795.182028876618	76	60	1
1887	305.464122775942	-806.543647387065	64	48	1
1888	312.425181205268	-818.816801412962	57	43	1
1889	319.386280910927	-831.089943569154	71	58	0
1890	326.37519382278	-842.435857679695	60	54	0
1891	333.336374482489	-854.708976089023	66	55	1
1892	340.297596418241	-866.982082630508	70	43	0
1893	347.286626768648	-878.327961091883	68	49	0
1894	354.247929657926	-890.601043885574	73	45	1
1895	361.732294971705	-902.889775774442	64	52	1
1896	368.693681876757	-915.162833971903	55	52	0
1897	375.132085979567	-927.420221053995	64	61	1
1898	382.093553970975	-939.693256372586	80	52	0
1899	388.559793897439	-951.023405950516	66	52	0
1900	394.530797252548	-961.410672146827	64	67	1
1901	400.006556210574	-970.85505713895	66	38	0
1902	404.464033353259	-979.340907289647	73	59	0
1903	407.35243502364	-987.779786910862	57	69	0
1904	409.250290121359	-994.332921762019	52	48	0
1905	411.175904007745	-999.958839348517	76	47	0
1906	412.57848995144	-1005.56910136063	67	43	1
1907	415.577933635912	-1010.29910964798	60	48	0
1908	419.706704563636	-1012.27877449524	53	57	0
1909	422.872659620713	-1011.44547970314	71	55	1
1910	425.543328618922	-1009.66931323335	54	56	0
1911	426.17735903518	-1005.97610090487	60	54	2
1912	424.747006121383	-1001.2930598706	80	58	0
1913	422.242841942352	-997.50592777133	56	59	0
1914	418.72036919446	-992.760270082392	70	48	0
1915	414.730376596854	-986.144522359595	59	55	0
1916	410.2451191984	-978.585899492726	76	61	0
1917	405.264602782147	-970.084399846382	60	69	0
1918	400.311861844209	-960.655677834526	56	48	0
1919	394.836116690771	-951.211292937398	68	76	0
1920	388.342102732335	-940.808369206265	63	54	1
1921	381.875880477775	-929.478218941949	66	58	1
1922	375.437454378174	-917.220842176117	79	58	0
1923	365.009237737511	-898.347658994608	62	51	0
1924	354.03033233434	-880.386003494263	56	72	0
1925	346.546031496429	-868.097257177345	72	52	0
1926	339.584790389985	-855.824160916731	59	53	0
1927	332.10057649808	-843.535388224758	54	58	0
1928	324.616406812333	-831.246601885185	60	57	0
1929	317.655292462383	-818.973468304612	54	49	1
1930	310.694219388883	-806.700322857127	64	61	0
1931	303.210179390328	-794.4114974197	72	68	1
1932	295.726183597813	-782.122658333741	71	53	0
1933	288.765237282147	-769.849475567229	64	50	0
1934	281.832114467048	-756.649064814672	73	59	0
1935	270.881727568863	-737.7599704694	66	59	1
1936	263.397929606552	-725.471072298475	73	58	0
1937	256.409386320796	-714.125050503761	70	52	0
1938	245.954433233303	-696.178779458627	68	61	0
1939	238.993778784759	-683.905511899851	59	49	3
1940	232.033165613189	-671.632232476957	63	42	0
1941	228.566771722282	-665.031980296597	63	43	2
1942	221.055433824775	-653.67022086028	64	43	0
1943	210.077796796861	-635.708179891109	66	57	0
1944	203.117350066022	-623.434851272032	70	45	0
1945	196.129142771533	-612.088726763614	69	62	0
1946	189.168776998064	-599.815374397673	60	54	0
1947	182.208452502731	-587.542010166682	70	52	0
1948	174.725187226548	-575.252950125374	70	50	0
1949	167.24196615885	-562.963876441121	47	38	1
1950	160.253958374087	-551.617690814659	73	58	0
1951	153.81677809736	-539.359963966534	63	57	0
1952	147.379636171099	-527.102226904593	74	62	1
1953	136.402652132558	-509.139988573268	58	44	1
1954	125.453580897418	-490.250505018979	71	60	0
1955	121.987509328348	-483.650162192993	64	59	0
1956	114.999758668593	-472.303899356164	69	45	0
1957	104.546026920725	-454.357266977429	77	57	1
1958	97.5861974996515	-442.083758608438	47	47	1
1959	90.0756185123464	-430.721759820357	76	48	1
1960	82.5929081643699	-418.43253156729	68	59	0
1961	75.6332039117115	-406.158985873684	70	48	2
1962	68.6457098955289	-394.812644088641	63	53	0
1963	61.6860866035568	-382.539074652828	78	48	1
1964	54.7265045911772	-370.265493352897	58	54	0
1965	47.7669638583902	-357.991900185123	70	65	1
1966	40.8074644054868	-345.718295151368	53	47	2
1967	33.848006232176	-333.444678253494	57	46	0
1968	26.8885893389815	-321.171049487777	72	63	0
1969	19.9013714983012	-309.824624555185	81	62	0
1970	12.942035566899	-297.550972050056	62	52	0
1971	5.98274091572966	-285.277307677083	83	56	1
1972	-3.94710224593291	-267.346102709882	62	50	1
1973	-10.383352099394	-255.088116331957	68	42	0
1974	-16.8195636004093	-242.830119739287	62	60	1
1975	-26.1984124121373	-223.987352258526	56	54	0
1976	-32.08373510401	-210.817824402824	60	43	0
1977	-37.9690196161973	-197.648287873715	49	59	1
1978	-43.3591874002013	-185.42166917026	55	63	0
1979	-48.2263886051951	-173.210754671134	82	57	0
1980	-53.5886335532414	-160.056906460784	71	55	1
1981	-58.9508434683667	-146.903050974943	55	61	2
1982	-63.7900889929151	-133.764901643619	68	63	2
1983	-68.1063748430461	-120.642460279167	76	53	3
1984	-72.4226319484878	-107.520014054142	72	61	0
1985	-77.2617849538219	-94.381847916171	77	75	2
1986	-81.5779829988023	-81.2593914316967	76	67	2
1987	-85.3712307964452	-68.1526462240145	86	67	5
1988	-91.5561051924597	-47.549588765949	110	70	3
1989	-98.2638308147434	-26.9308034777641	107	98	1
1990	-102.579884619685	-13.8083232399076	66	73	4
1991	-106.895909679588	-0.685838143341243	75	81	2
1992	-111.211905994394	12.4366518156603	85	79	4
1993	-115.527873563929	25.5591466305777	74	75	6
1994	-120.366721098486	38.6973667666316	67	84	1
1995	-124.682629606163	51.8198718428612	72	62	4
1996	-128.998509368394	64.9423817768693	63	61	1
1997	-133.837264381233	78.0806187177077	76	61	1
1998	-140.572435471346	97.7722623338923	56	47	0
1999	-147.307539526548	117.463917708024	55	47	0
[truncated: 412 more rows]
