# Supplementary material for: Bayesian algorithm to estimate position and activity of an orphan gamma source utilizing multiple detectors in a mobile gamma spectrometry system
Source: PLoS One. 2021 Jan 22;16(1):e0245440. doi: 10.1371/journal.pone.0245440 (PMC7822251; doi:10.1371/journal.pone.0245440)
Supplement: S1 Data — (GZ) [file pone.0245440.s001.gz › synth_data_Co-60_setup_2_real_1.csv]

	V1	V2	V3	V4	V5
1	300.62072023761	-441.855234827846	66	40	0
2	300.62072023761	-441.855234827846	69	42	0
3	300.62072023761	-441.855234827846	69	50	0
4	300.62072023761	-441.855234827846	54	45	1
5	300.62072023761	-441.855234827846	53	38	0
6	300.62072023761	-441.855234827846	73	53	0
7	300.62072023761	-441.855234827846	55	46	0
8	300.62072023761	-441.855234827846	71	43	0
9	300.62072023761	-441.855234827846	68	43	1
10	300.62072023761	-441.855234827846	72	52	0
11	300.62072023761	-441.855234827846	48	51	0
12	300.62072023761	-441.855234827846	56	53	1
13	300.62072023761	-441.855234827846	51	38	0
14	300.62072023761	-441.855234827846	71	44	0
15	300.62072023761	-441.855234827846	73	38	0
16	300.62072023761	-441.855234827846	66	52	0
17	300.62072023761	-441.855234827846	66	47	1
18	300.62072023761	-441.855234827846	71	54	0
19	300.62072023761	-441.855234827846	73	45	1
20	300.62072023761	-441.855234827846	57	52	1
21	300.62072023761	-441.855234827846	64	41	0
22	300.62072023761	-441.855234827846	65	38	0
23	300.62072023761	-441.855234827846	62	40	0
24	300.62072023761	-441.855234827846	54	46	0
25	300.62072023761	-441.855234827846	58	48	0
26	300.62072023761	-441.855234827846	65	43	0
27	300.62072023761	-441.855234827846	62	36	0
28	300.62072023761	-441.855234827846	54	55	0
29	300.62072023761	-441.855234827846	73	46	0
30	300.62072023761	-441.855234827846	69	51	0
31	300.62072023761	-441.855234827846	66	44	1
32	300.62072023761	-441.855234827846	45	38	0
33	300.62072023761	-441.855234827846	61	50	0
34	300.62072023761	-441.855234827846	72	44	2
35	300.62072023761	-441.855234827846	61	54	1
36	300.62072023761	-441.855234827846	82	53	0
37	300.62072023761	-441.855234827846	61	52	0
38	300.62072023761	-441.855234827846	65	42	0
39	300.62072023761	-441.855234827846	61	31	0
40	300.62072023761	-441.855234827846	50	66	0
41	300.62072023761	-441.855234827846	60	38	0
42	300.62072023761	-441.855234827846	57	51	1
43	300.62072023761	-441.855234827846	70	56	0
44	300.62072023761	-441.855234827846	66	56	0
45	300.62072023761	-441.855234827846	60	52	0
46	300.62072023761	-441.855234827846	61	42	0
47	300.62072023761	-441.855234827846	65	47	1
48	300.62072023761	-441.855234827846	65	45	0
49	300.62072023761	-441.855234827846	64	51	0
50	300.62072023761	-441.855234827846	63	49	0
51	300.62072023761	-441.855234827846	71	39	0
52	300.62072023761	-441.855234827846	57	50	0
53	300.62072023761	-441.855234827846	70	50	1
54	300.62072023761	-441.855234827846	61	63	0
55	300.62072023761	-441.855234827846	69	45	0
56	300.62072023761	-441.855234827846	62	48	1
57	300.62072023761	-441.855234827846	65	55	1
58	300.62072023761	-441.855234827846	54	38	0
59	300.62072023761	-441.855234827846	64	35	0
60	300.62072023761	-441.855234827846	67	52	0
61	300.62072023761	-441.855234827846	63	37	1
62	300.62072023761	-441.855234827846	53	45	0
63	300.62072023761	-441.855234827846	69	45	0
64	300.62072023761	-441.855234827846	49	43	1
65	300.62072023761	-441.855234827846	61	52	0
66	300.62072023761	-441.855234827846	75	53	0
67	300.62072023761	-441.855234827846	56	54	1
68	300.62072023761	-441.855234827846	55	31	1
69	300.62072023761	-441.855234827846	72	51	1
70	300.62072023761	-441.855234827846	50	38	0
71	300.62072023761	-441.855234827846	61	37	0
72	300.62072023761	-441.855234827846	70	51	0
73	300.62072023761	-441.855234827846	61	50	0
74	300.62072023761	-441.855234827846	52	53	0
75	300.62072023761	-441.855234827846	62	52	0
76	300.62072023761	-441.855234827846	71	55	0
77	300.62072023761	-441.855234827846	60	41	0
78	300.62072023761	-441.855234827846	61	41	0
79	300.62072023761	-441.855234827846	66	43	0
80	300.62072023761	-441.855234827846	61	51	0
81	300.62072023761	-441.855234827846	60	56	0
82	300.62072023761	-441.855234827846	70	44	0
83	300.62072023761	-441.855234827846	60	45	0
84	300.62072023761	-441.855234827846	64	53	0
85	300.62072023761	-441.855234827846	68	42	1
86	300.62072023761	-441.855234827846	47	42	0
87	300.62072023761	-441.855234827846	66	52	1
88	300.62072023761	-441.855234827846	67	44	1
89	300.62072023761	-441.855234827846	81	45	0
90	300.62072023761	-441.855234827846	57	43	0
91	300.62072023761	-441.855234827846	73	48	0
92	300.62072023761	-441.855234827846	59	40	1
93	300.62072023761	-441.855234827846	69	46	0
94	300.62072023761	-441.855234827846	71	38	0
95	300.62072023761	-441.855234827846	54	44	1
96	300.62072023761	-441.855234827846	57	50	0
97	300.62072023761	-441.855234827846	63	53	0
98	300.62072023761	-441.855234827846	75	44	1
99	300.62072023761	-441.855234827846	54	43	0
100	300.62072023761	-441.855234827846	72	52	0
101	300.62072023761	-441.855234827846	65	41	0
102	300.62072023761	-441.855234827846	57	32	0
103	300.62072023761	-441.855234827846	56	34	0
104	300.592955229571	-442.782451068982	73	42	0
105	300.565190224326	-443.709667309187	70	44	1
106	300.565190224326	-443.709667309187	75	47	0
107	300.565190224326	-443.709667309187	75	40	0
108	300.565190224326	-443.709667309187	60	47	0
109	300.565190224326	-443.709667309187	71	43	0
110	300.565190224326	-443.709667309187	65	40	0
111	300.565190224326	-443.709667309187	59	50	0
112	300.565190224326	-443.709667309187	78	42	0
113	300.565190224326	-443.709667309187	54	57	0
114	300.565190224326	-443.709667309187	73	49	0
115	300.565190224326	-443.709667309187	61	28	0
116	300.565190224326	-443.709667309187	55	44	0
117	300.565190224326	-443.709667309187	61	43	1
118	300.565190224326	-443.709667309187	52	43	1
119	300.565190224326	-443.709667309187	72	46	0
120	300.565190224326	-443.709667309187	69	55	0
121	300.565190224326	-443.709667309187	50	51	0
122	300.565190224326	-443.709667309187	68	57	0
123	300.565190224326	-443.709667309187	59	49	0
124	300.565190224326	-443.709667309187	71	37	0
125	300.565190224326	-443.709667309187	68	49	0
126	300.565190224326	-443.709667309187	68	43	0
127	300.565190224326	-443.709667309187	67	37	0
128	300.565190224326	-443.709667309187	65	45	0
129	300.565190224326	-443.709667309187	71	34	1
130	300.565190224326	-443.709667309187	58	49	0
131	300.565190224326	-443.709667309187	62	39	0
132	300.565190224326	-443.709667309187	68	44	1
133	300.565190224326	-443.709667309187	65	43	1
134	300.565190224326	-443.709667309187	61	41	1
135	300.565190224326	-443.709667309187	71	47	1
136	300.565190224326	-443.709667309187	63	48	0
137	300.565190224326	-443.709667309187	78	54	1
138	300.565190224326	-443.709667309187	73	50	0
139	300.565190224326	-443.709667309187	55	40	0
140	300.565190224326	-443.709667309187	64	52	0
141	300.565190224326	-443.709667309187	66	51	0
142	300.565190224326	-443.709667309187	76	50	0
143	300.565190224326	-443.709667309187	58	48	2
144	300.565190224326	-443.709667309187	68	39	0
145	300.565190224326	-443.709667309187	68	37	0
146	300.565190224326	-443.709667309187	68	50	0
147	300.565190224326	-443.709667309187	58	54	0
148	300.565190224326	-443.709667309187	57	56	0
149	300.565190224326	-443.709667309187	67	49	0
150	300.565190224326	-443.709667309187	63	49	0
151	300.565190224326	-443.709667309187	76	52	1
152	300.565190224326	-443.709667309187	55	35	0
153	300.565190224326	-443.709667309187	56	37	0
154	300.565190224326	-443.709667309187	70	34	2
155	300.565190224326	-443.709667309187	64	57	0
156	300.565190224326	-443.709667309187	57	49	0
157	300.565190224326	-443.709667309187	86	45	0
158	300.565190224326	-443.709667309187	83	45	0
159	300.565190224326	-443.709667309187	57	54	0
160	300.565190224326	-443.709667309187	74	53	0
161	300.565190224326	-443.709667309187	55	50	0
162	300.565190224326	-443.709667309187	65	53	0
163	300.565190224326	-443.709667309187	72	54	0
164	300.565190224326	-443.709667309187	52	46	0
165	300.565190224326	-443.709667309187	61	41	0
166	300.565190224326	-443.709667309187	65	41	0
167	300.565190224326	-443.709667309187	51	48	0
168	300.565190224326	-443.709667309187	63	34	0
169	300.565190224326	-443.709667309187	70	45	1
170	300.565190224326	-443.709667309187	67	44	0
171	300.565190224326	-443.709667309187	55	41	0
172	300.565190224326	-443.709667309187	51	47	1
173	300.565190224326	-443.709667309187	68	60	2
174	300.565190224326	-443.709667309187	74	40	0
175	300.565190224326	-443.709667309187	62	35	0
176	300.565190224326	-443.709667309187	64	32	0
177	300.565190224326	-443.709667309187	60	55	0
178	300.565190224326	-443.709667309187	69	45	0
179	300.565190224326	-443.709667309187	70	40	1
180	300.565190224326	-443.709667309187	88	33	0
181	300.565190224326	-443.709667309187	52	49	0
182	300.565190224326	-443.709667309187	73	53	0
183	300.565190224326	-443.709667309187	55	50	0
184	300.565190224326	-443.709667309187	68	35	0
185	300.565190224326	-443.709667309187	58	52	1
186	300.565190224326	-443.709667309187	62	35	0
187	300.565190224326	-443.709667309187	73	44	0
188	300.565190224326	-443.709667309187	53	56	0
189	300.565190224326	-443.709667309187	73	45	0
190	300.565190224326	-443.709667309187	68	49	0
191	300.565190224326	-443.709667309187	55	38	1
192	300.565190224326	-443.709667309187	50	41	0
193	300.565190224326	-443.709667309187	68	35	1
194	300.565190224326	-443.709667309187	66	50	1
195	300.565190224326	-443.709667309187	76	43	0
196	300.565190224326	-443.709667309187	69	48	1
197	300.565190224326	-443.709667309187	46	55	0
198	300.565190224326	-443.709667309187	64	44	1
199	300.565190224326	-443.709667309187	55	47	0
200	300.565190224326	-443.709667309187	59	38	0
201	300.565190224326	-443.709667309187	80	38	0
202	300.565190224326	-443.709667309187	67	59	1
203	300.565190224326	-443.709667309187	59	53	2
204	300.565190224326	-443.709667309187	69	50	0
205	300.565190224326	-443.709667309187	69	51	0
206	300.565190224326	-443.709667309187	70	54	0
207	300.565190224326	-443.709667309187	80	55	0
208	300.565190224326	-443.709667309187	76	44	0
209	300.565190224326	-443.709667309187	67	29	1
210	300.565190224326	-443.709667309187	68	43	0
211	300.565190224326	-443.709667309187	51	44	0
212	300.565190224326	-443.709667309187	79	43	2
213	300.565190224326	-443.709667309187	70	47	0
214	300.565190224326	-443.709667309187	73	50	0
215	300.565190224326	-443.709667309187	63	45	1
216	300.565190224326	-443.709667309187	71	40	1
217	300.565190224326	-443.709667309187	71	42	0
218	300.565190224326	-443.709667309187	56	44	0
219	300.565190224326	-443.709667309187	52	40	1
220	300.565190224326	-443.709667309187	59	38	0
221	300.565190224326	-443.709667309187	67	48	0
222	300.565190224326	-443.709667309187	68	41	0
223	300.565190224326	-443.709667309187	70	38	1
224	300.565190224326	-443.709667309187	70	46	0
225	300.565190224326	-443.709667309187	65	49	0
226	300.565190224326	-443.709667309187	58	50	0
227	300.565190224326	-443.709667309187	63	51	0
228	300.565190224326	-443.709667309187	62	44	0
229	300.565190224326	-443.709667309187	59	42	0
230	300.565190224326	-443.709667309187	67	47	0
231	300.565190224326	-443.709667309187	60	50	0
232	300.565190224326	-443.709667309187	70	52	0
233	300.565190224326	-443.709667309187	71	48	0
234	300.565190224326	-443.709667309187	74	52	0
235	300.565190224326	-443.709667309187	59	49	0
236	300.565190224326	-443.709667309187	59	40	1
237	300.565190224326	-443.709667309187	58	56	1
238	300.565190224326	-443.709667309187	72	37	0
239	300.565190224326	-443.709667309187	63	46	0
240	300.565190224326	-443.709667309187	74	44	0
241	300.565190224326	-443.709667309187	68	43	0
242	300.565190224326	-443.709667309187	67	50	0
243	300.565190224326	-443.709667309187	84	35	1
244	300.565190224326	-443.709667309187	75	36	0
245	300.565190224326	-443.709667309187	77	52	0
246	300.565190224326	-443.709667309187	76	46	0
247	300.565190224326	-443.709667309187	59	35	0
248	300.565190224326	-443.709667309187	56	36	0
249	300.565190224326	-443.709667309187	63	39	0
250	300.565190224326	-443.709667309187	68	52	0
251	300.565190224326	-443.709667309187	67	45	0
252	300.565190224326	-443.709667309187	55	42	0
253	300.565190224326	-443.709667309187	48	45	0
254	300.565190224326	-443.709667309187	61	45	0
255	300.565190224326	-443.709667309187	60	47	0
256	300.565190224326	-443.709667309187	69	46	0
257	300.565190224326	-443.709667309187	55	54	0
258	300.565190224326	-443.709667309187	81	45	1
259	300.565190224326	-443.709667309187	79	47	1
260	300.565190224326	-443.709667309187	58	54	0
261	300.565190224326	-443.709667309187	71	64	0
262	300.565190224326	-443.709667309187	63	37	0
263	300.565190224326	-443.709667309187	55	36	0
264	300.565190224326	-443.709667309187	66	55	0
265	300.565190224326	-443.709667309187	67	52	0
266	300.565190224326	-443.709667309187	74	55	0
267	300.565190224326	-443.709667309187	69	37	0
268	300.565190224326	-443.709667309187	69	56	0
269	300.565190224326	-443.709667309187	67	36	1
270	300.565190224326	-443.709667309187	71	48	1
271	300.565190224326	-443.709667309187	57	47	0
272	300.565190224326	-443.709667309187	55	44	0
273	300.565190224326	-443.709667309187	61	52	0
274	300.565190224326	-443.709667309187	55	42	0
275	300.565190224326	-443.709667309187	59	48	0
276	300.565190224326	-443.709667309187	77	43	0
277	300.565190224326	-443.709667309187	58	45	0
278	300.565190224326	-443.709667309187	70	45	0
279	300.565190224326	-443.709667309187	77	43	0
280	300.565190224326	-443.709667309187	61	51	3
281	300.565190224326	-443.709667309187	60	51	0
282	300.565190224326	-443.709667309187	65	54	0
283	300.565190224326	-443.709667309187	75	38	0
284	300.565190224326	-443.709667309187	74	49	0
285	300.565190224326	-443.709667309187	67	46	0
286	300.565190224326	-443.709667309187	55	46	0
287	300.565190224326	-443.709667309187	65	37	0
288	300.565190224326	-443.709667309187	68	49	0
289	300.565190224326	-443.709667309187	66	60	1
290	300.565190224326	-443.709667309187	71	41	0
291	300.565190224326	-443.709667309187	69	32	0
292	300.565190224326	-443.709667309187	62	67	0
293	300.565190224326	-443.709667309187	87	31	0
294	300.565190224326	-443.709667309187	87	42	0
295	300.565190224326	-443.709667309187	58	38	0
296	300.565190224326	-443.709667309187	71	52	0
297	300.565190224326	-443.709667309187	59	34	0
298	300.565190224326	-443.709667309187	73	46	0
299	300.565190224326	-443.709667309187	69	58	0
300	300.565190224326	-443.709667309187	70	42	0
301	300.565190224326	-443.709667309187	74	55	0
302	300.565190224326	-443.709667309187	56	38	0
303	300.565190224326	-443.709667309187	66	46	2
304	300.565190224326	-443.709667309187	78	47	0
305	300.565190224326	-443.709667309187	70	59	0
306	300.565190224326	-443.709667309187	62	45	1
307	300.565190224326	-443.709667309187	71	34	0
308	300.565190224326	-443.709667309187	59	32	0
309	300.565190224326	-443.709667309187	67	52	0
310	300.565190224326	-443.709667309187	51	42	0
311	300.565190224326	-443.709667309187	76	52	0
312	300.565190224326	-443.709667309187	67	42	2
313	300.565190224326	-443.709667309187	60	49	1
314	300.565190224326	-443.709667309187	50	54	0
315	300.565190224326	-443.709667309187	82	40	1
316	300.565190224326	-443.709667309187	62	40	0
317	300.565190224326	-443.709667309187	63	38	0
318	300.565190224326	-443.709667309187	64	42	2
319	300.565190224326	-443.709667309187	57	57	0
320	300.565190224326	-443.709667309187	67	41	0
321	300.565190224326	-443.709667309187	59	36	1
322	300.565190224326	-443.709667309187	70	41	0
323	300.565190224326	-443.709667309187	61	45	0
324	300.565190224326	-443.709667309187	65	44	1
325	300.565190224326	-443.709667309187	71	60	1
326	300.565190224326	-443.709667309187	66	62	0
327	300.565190224326	-443.709667309187	56	47	0
328	300.565190224326	-443.709667309187	71	49	0
329	300.565190224326	-443.709667309187	63	36	0
330	300.565190224326	-443.709667309187	69	39	0
331	300.565190224326	-443.709667309187	75	40	1
332	300.565190224326	-443.709667309187	64	43	0
333	300.565190224326	-443.709667309187	71	39	0
334	300.565190224326	-443.709667309187	77	47	0
335	300.565190224326	-443.709667309187	61	47	0
336	300.565190224326	-443.709667309187	50	45	0
337	300.565190224326	-443.709667309187	50	40	1
338	300.565190224326	-443.709667309187	54	44	0
339	300.565190224326	-443.709667309187	67	48	1
340	300.565190224326	-443.709667309187	65	45	0
341	300.565190224326	-443.709667309187	67	52	0
342	300.565190224326	-443.709667309187	59	55	0
343	300.565190224326	-443.709667309187	57	37	0
344	300.565190224326	-443.709667309187	53	38	0
345	300.565190224326	-443.709667309187	78	41	1
346	300.565190224326	-443.709667309187	78	46	0
347	300.565190224326	-443.709667309187	81	49	1
348	300.565190224326	-443.709667309187	68	48	0
349	300.565190224326	-443.709667309187	61	66	0
350	300.565190224326	-443.709667309187	63	39	0
351	300.565190224326	-443.709667309187	58	40	1
352	300.565190224326	-443.709667309187	62	48	0
353	300.565190224326	-443.709667309187	67	45	0
354	300.565190224326	-443.709667309187	76	53	0
355	300.565190224326	-443.709667309187	61	45	1
356	300.565190224326	-443.709667309187	82	44	0
357	300.565190224326	-443.709667309187	60	46	1
358	300.565190224326	-443.709667309187	59	48	1
359	300.565190224326	-443.709667309187	82	43	0
360	300.565190224326	-443.709667309187	62	53	0
361	300.565190224326	-443.709667309187	66	49	0
362	300.565190224326	-443.709667309187	56	43	0
363	300.565190224326	-443.709667309187	54	57	0
364	300.565190224326	-443.709667309187	54	50	1
365	300.565190224326	-443.709667309187	58	53	0
366	300.565190224326	-443.709667309187	67	43	0
367	300.565190224326	-443.709667309187	77	50	2
368	300.565190224326	-443.709667309187	69	42	0
369	300.565190224326	-443.709667309187	66	44	0
370	300.565190224326	-443.709667309187	63	56	0
371	300.565190224326	-443.709667309187	66	41	0
372	300.565190224326	-443.709667309187	56	50	0
373	300.565190224326	-443.709667309187	73	52	0
374	300.565190224326	-443.709667309187	57	37	0
375	300.565190224326	-443.709667309187	71	51	0
376	300.565190224326	-443.709667309187	54	45	2
377	300.565190224326	-443.709667309187	56	45	0
378	300.565190224326	-443.709667309187	65	56	0
379	300.565190224326	-443.709667309187	94	49	0
380	300.565190224326	-443.709667309187	76	36	0
381	300.565190224326	-443.709667309187	69	51	0
382	300.565190224326	-443.709667309187	70	48	1
383	300.565190224326	-443.709667309187	62	37	0
384	300.565190224326	-443.709667309187	68	45	0
385	300.565190224326	-443.709667309187	60	41	0
386	300.565190224326	-443.709667309187	73	44	0
387	300.565190224326	-443.709667309187	72	34	1
388	300.565190224326	-443.709667309187	62	39	1
389	300.565190224326	-443.709667309187	74	46	0
390	300.565190224326	-443.709667309187	50	38	0
391	300.565190224326	-443.709667309187	55	37	0
392	300.565190224326	-443.709667309187	72	40	0
393	300.565190224326	-443.709667309187	59	41	1
394	300.565190224326	-443.709667309187	74	52	0
395	300.565190224326	-443.709667309187	50	55	0
396	300.565190224326	-443.709667309187	56	39	0
397	300.565190224326	-443.709667309187	66	47	0
398	300.565190224326	-443.709667309187	70	40	0
399	300.565190224326	-443.709667309187	65	34	0
400	300.565190224326	-443.709667309187	73	47	0
401	300.565190224326	-443.709667309187	57	50	0
402	300.565190224326	-443.709667309187	53	50	2
403	300.565190224326	-443.709667309187	60	44	0
404	300.565190224326	-443.709667309187	46	46	0
405	300.565190224326	-443.709667309187	55	46	0
406	300.565190224326	-443.709667309187	70	49	0
407	300.565190224326	-443.709667309187	70	37	0
408	300.565190224326	-443.709667309187	55	54	2
409	300.565190224326	-443.709667309187	63	50	1
410	300.565190224326	-443.709667309187	67	36	1
411	300.565190224326	-443.709667309187	57	55	0
412	300.565190224326	-443.709667309187	58	51	0
413	300.565190224326	-443.709667309187	81	26	1
414	300.565190224326	-443.709667309187	58	50	0
415	300.565190224326	-443.709667309187	65	36	0
416	300.565190224326	-443.709667309187	62	51	0
417	300.565190224326	-443.709667309187	54	39	1
418	300.565190224326	-443.709667309187	74	57	0
419	300.565190224326	-443.709667309187	83	50	0
420	300.565190224326	-443.709667309187	76	44	0
421	300.565190224326	-443.709667309187	69	45	0
422	300.565190224326	-443.709667309187	73	38	0
423	300.565190224326	-443.709667309187	69	43	0
424	300.565190224326	-443.709667309187	59	43	0
425	300.565190224326	-443.709667309187	70	43	0
426	300.565190224326	-443.709667309187	76	41	0
427	300.565190224326	-443.709667309187	68	34	1
428	300.565190224326	-443.709667309187	57	50	0
429	300.565190224326	-443.709667309187	62	50	0
430	300.565190224326	-443.709667309187	75	45	0
431	300.565190224326	-443.709667309187	71	46	0
432	300.565190224326	-443.709667309187	65	53	1
433	300.565190224326	-443.709667309187	59	49	0
434	300.565190224326	-443.709667309187	65	53	0
435	300.565190224326	-443.709667309187	59	40	0
436	300.565190224326	-443.709667309187	52	50	1
437	300.565190224326	-443.709667309187	81	44	0
438	300.565190224326	-443.709667309187	61	54	0
439	300.565190224326	-443.709667309187	55	44	0
440	300.565190224326	-443.709667309187	60	45	0
441	300.565190224326	-443.709667309187	65	43	0
442	300.565190224326	-443.709667309187	58	41	0
443	300.565190224326	-443.709667309187	67	53	0
444	300.565190224326	-443.709667309187	61	39	0
445	300.565190224326	-443.709667309187	73	46	0
446	300.565190224326	-443.709667309187	61	46	0
447	300.565190224326	-443.709667309187	59	49	0
448	300.565190224326	-443.709667309187	69	43	1
449	300.565190224326	-443.709667309187	70	52	0
450	300.565190224326	-443.709667309187	62	34	0
451	300.565190224326	-443.709667309187	73	51	0
452	300.565190224326	-443.709667309187	61	49	0
453	300.565190224326	-443.709667309187	68	43	0
454	300.565190224326	-443.709667309187	63	49	1
455	300.565190224326	-443.709667309187	61	52	1
456	300.565190224326	-443.709667309187	64	42	0
457	300.565190224326	-443.709667309187	52	39	1
458	300.565190224326	-443.709667309187	71	45	0
459	300.565190224326	-443.709667309187	57	37	1
460	300.565190224326	-443.709667309187	67	42	0
461	300.565190224326	-443.709667309187	71	48	0
462	300.565190224326	-443.709667309187	63	46	0
463	300.565190224326	-443.709667309187	65	55	0
464	300.565190224326	-443.709667309187	60	47	0
465	300.565190224326	-443.709667309187	70	37	0
466	300.565190224326	-443.709667309187	50	43	1
467	300.565190224326	-443.709667309187	69	34	1
468	300.565190224326	-443.709667309187	70	34	0
469	300.565190224326	-443.709667309187	52	47	0
470	300.565190224326	-443.709667309187	69	40	0
471	300.565190224326	-443.709667309187	69	38	0
472	300.565190224326	-443.709667309187	73	55	0
473	300.565190224326	-443.709667309187	54	45	0
474	300.565190224326	-443.709667309187	62	52	0
475	300.565190224326	-443.709667309187	63	41	0
476	300.565190224326	-443.709667309187	65	64	0
477	300.565190224326	-443.709667309187	67	50	0
478	300.565190224326	-443.709667309187	74	43	0
479	300.565190224326	-443.709667309187	67	42	0
480	300.565190224326	-443.709667309187	73	52	0
481	300.565190224326	-443.709667309187	73	60	0
482	300.565190224326	-443.709667309187	88	50	0
483	300.565190224326	-443.709667309187	70	46	0
484	300.565190224326	-443.709667309187	61	55	0
485	300.565190224326	-443.709667309187	64	34	0
486	300.565190224326	-443.709667309187	69	60	0
487	300.565190224326	-443.709667309187	67	44	0
488	300.565190224326	-443.709667309187	77	43	1
489	300.565190224326	-443.709667309187	71	53	0
490	300.565190224326	-443.709667309187	68	38	0
491	300.565190224326	-443.709667309187	56	46	1
492	300.565190224326	-443.709667309187	54	55	0
493	300.565190224326	-443.709667309187	65	37	1
494	300.565190224326	-443.709667309187	53	47	0
495	300.565190224326	-443.709667309187	78	44	0
496	300.565190224326	-443.709667309187	61	41	0
497	300.565190224326	-443.709667309187	61	51	0
498	300.565190224326	-443.709667309187	56	44	0
499	300.565190224326	-443.709667309187	57	54	0
500	300.565190224326	-443.709667309187	68	36	0
501	300.565190224326	-443.709667309187	65	44	0
502	300.565190224326	-443.709667309187	68	38	1
503	300.565190224326	-443.709667309187	60	31	0
504	300.565190224326	-443.709667309187	73	46	0
505	300.565190224326	-443.709667309187	61	40	0
506	300.565190224326	-443.709667309187	66	44	0
507	300.565190224326	-443.709667309187	68	38	0
508	300.565190224326	-443.709667309187	80	52	1
509	300.565190224326	-443.709667309187	64	43	0
510	300.565190224326	-443.709667309187	75	48	1
511	300.565190224326	-443.709667309187	67	47	0
512	300.565190224326	-443.709667309187	62	45	2
513	300.565190224326	-443.709667309187	69	48	0
514	300.565190224326	-443.709667309187	58	47	0
515	300.565190224326	-443.709667309187	80	41	0
516	300.565190224326	-443.709667309187	52	37	0
517	300.565190224326	-443.709667309187	54	39	0
518	300.565190224326	-443.709667309187	72	47	0
519	300.565190224326	-443.709667309187	62	43	0
520	300.565190224326	-443.709667309187	56	46	0
521	300.565190224326	-443.709667309187	61	52	1
522	300.565190224326	-443.709667309187	58	41	0
523	300.565190224326	-443.709667309187	57	48	0
524	300.565190224326	-443.709667309187	65	51	1
525	300.565190224326	-443.709667309187	54	43	0
526	300.565190224326	-443.709667309187	84	39	0
527	300.565190224326	-443.709667309187	74	47	0
528	300.565190224326	-443.709667309187	60	58	0
529	300.565190224326	-443.709667309187	70	44	0
530	300.565190224326	-443.709667309187	57	46	0
531	300.565190224326	-443.709667309187	68	48	1
532	300.565190224326	-443.709667309187	65	50	0
533	300.565190224326	-443.709667309187	71	45	1
534	300.565190224326	-443.709667309187	78	54	1
535	300.565190224326	-443.709667309187	65	44	0
536	300.565190224326	-443.709667309187	70	47	0
537	300.565190224326	-443.709667309187	63	54	1
538	300.565190224326	-443.709667309187	64	45	0
539	300.565190224326	-443.709667309187	65	42	0
540	300.565190224326	-443.709667309187	64	47	2
541	300.565190224326	-443.709667309187	50	42	0
542	300.565190224326	-443.709667309187	73	32	0
543	300.565190224326	-443.709667309187	71	39	0
544	300.565190224326	-443.709667309187	57	40	0
545	300.565190224326	-443.709667309187	69	40	0
546	300.565190224326	-443.709667309187	62	49	1
547	300.565190224326	-443.709667309187	63	42	0
548	300.565190224326	-443.709667309187	69	45	1
549	300.565190224326	-443.709667309187	52	41	1
550	300.565190224326	-443.709667309187	74	45	0
551	300.565190224326	-443.709667309187	60	52	0
552	300.565190224326	-443.709667309187	51	51	1
553	300.565190224326	-443.709667309187	69	46	0
554	300.565190224326	-443.709667309187	74	48	0
555	300.565190224326	-443.709667309187	68	40	2
556	300.565190224326	-443.709667309187	71	49	1
557	300.565190224326	-443.709667309187	49	61	0
558	300.565190224326	-443.709667309187	75	54	0
559	300.565190224326	-443.709667309187	68	48	0
560	300.565190224326	-443.709667309187	71	60	0
561	300.565190224326	-443.709667309187	60	35	0
562	300.565190224326	-443.709667309187	62	36	0
563	300.565190224326	-443.709667309187	65	37	0
564	300.565190224326	-443.709667309187	61	46	0
565	300.565190224326	-443.709667309187	75	42	1
566	300.565190224326	-443.709667309187	68	36	0
567	300.565190224326	-443.709667309187	75	51	0
568	300.565190224326	-443.709667309187	63	50	0
569	300.565190224326	-443.709667309187	65	35	1
570	300.565190224326	-443.709667309187	60	37	0
571	300.565190224326	-443.709667309187	69	43	0
572	300.565190224326	-443.709667309187	47	48	0
573	300.565190224326	-443.709667309187	56	45	0
574	300.565190224326	-443.709667309187	50	57	0
575	300.565190224326	-443.709667309187	70	61	0
576	300.565190224326	-443.709667309187	70	40	0
577	300.565190224326	-443.709667309187	74	48	0
578	300.565190224326	-443.709667309187	69	44	1
579	300.565190224326	-443.709667309187	68	46	1
580	300.565190224326	-443.709667309187	64	42	0
581	300.565190224326	-443.709667309187	74	64	0
582	300.565190224326	-443.709667309187	50	39	1
583	300.565190224326	-443.709667309187	60	47	0
584	300.592955229571	-442.782451068982	68	48	0
585	299.6024481036	-440.896695417352	61	36	0
586	297.565905194788	-438.979615855962	58	36	0
587	295.557130238391	-436.135319083929	56	47	0
588	293.080873755738	-431.420926465653	64	49	0
589	289.586356697953	-425.747990480624	72	45	0
590	285.568833071215	-420.05938818492	57	39	0
591	281.083843795815	-412.500685691833	56	50	0
592	276.103627145349	-403.999097583815	61	49	0
593	271.123430902138	-395.49750341475	56	51	0
594	265.648015903018	-386.05302121304	54	41	0
595	259.67738929356	-375.665648980998	70	44	0
596	253.706792617915	-365.278268025257	69	49	0
597	247.736225876492	-354.890878349543	58	45	0
598	241.793467530748	-343.576263805851	65	43	0
599	235.299956303323	-333.173187163658	58	52	0
600	225.835143225035	-317.112780285068	67	41	0
601	219.89249920228	-305.798133792356	70	46	0
602	216.8934052767	-301.068023387343	85	41	1
603	207.428736757953	-285.007573919371	57	45	1
604	197.964141477132	-268.947102571838	67	51	0
605	194.965099010151	-264.216976153664	73	53	0
606	189.022615581052	-252.902284638956	66	56	0
607	179.558164861344	-236.841770702042	64	53	0
608	173.064976017107	-226.438595530577	55	51	0
609	170.093787380145	-220.781234889291	73	42	0
610	163.628443650203	-209.450828719884	78	45	0
611	153.668999924033	-192.447360476479	64	41	1
612	146.680757735798	-181.10124788247	85	43	0
613	139.720355478872	-168.82790741697	61	48	0
614	132.237009847187	-156.538872864097	51	49	0
615	124.753708423115	-144.249824667349	61	50	0
616	117.793432928913	-131.976446883753	57	33	0
617	110.310218455503	-119.687372316606	62	49	0
618	106.321042778494	-113.071379240602	55	44	1
619	98.8378962047282	-100.782283749431	70	47	0
620	87.8886539904051	-81.8928508469835	71	50	0
621	80.9285923435818	-69.6194103108719	75	41	0
622	73.968571975478	-57.3459579087794	55	47	1
623	66.5134401457617	-44.1295874640346	78	45	0
624	59.0305356199387	-31.8404192468151	76	50	1
625	52.0428216924192	-20.4941453812644	81	54	2
626	45.082969368319	-8.22064379788935	88	60	5
627	38.1231583232875	4.05286965146661	109	94	3
628	30.6404245272279	16.342089695856	112	107	4
629	26.6515064284904	22.9581603491679	136	117	2
630	23.1577349402942	28.6313233822584	104	100	6
631	12.7043085358455	46.5780460909009	86	71	2
632	2.27880594367161	65.4520112695172	64	58	1
633	-4.68075449619209	77.7255976293236	50	56	0
634	-11.640273656405	89.9991958569735	67	51	0
635	-19.1227053131443	102.288506804965	57	44	0
636	-26.6050927601755	114.577831399627	68	53	1
637	-33.5644851516117	126.851466936991	54	42	1
638	-40.523836263048	139.125114341266	70	61	2
639	-47.4831460942514	151.398773611523	68	39	0
640	-54.4424146450474	163.672444745898	71	47	0
641	-61.4016419156687	175.946127746254	57	58	0
642	-67.837884382112	188.204115687869	73	38	0
643	-74.2462375829928	201.389329482801	62	48	1
644	-80.654549455212	214.574553474784	70	44	1
645	-86.5398811992491	227.744078421965	70	41	1
646	-92.4251747637754	240.913612043485	67	51	0
647	-98.3382866847678	253.155938722193	70	45	0
648	-103.728428877541	265.382562717423	57	51	1
649	-109.062820438121	279.463625207543	64	52	0
650	-114.397174430895	293.544694965705	77	58	0
651	-119.236423099588	306.682843089104	50	34	0
652	-124.075639880612	319.820997216739	69	50	1
653	-128.91482477379	332.959157350473	60	37	0
654	-133.231053134601	346.081608434208	70	54	0
655	-137.547252750606	359.204064377584	50	48	0
656	-142.386345124105	372.342241316102	72	43	0
657	-147.197537411528	386.407639848068	69	54	1
658	-151.485777363181	400.457327039912	74	32	0
659	-155.801856771053	413.579803502187	67	45	1
660	-160.640822426707	426.718003244139	64	53	0
661	-164.956842773361	439.840489964932	76	47	0
662	-171.141489866131	460.443584847264	68	32	0
663	-177.848980102688	481.062410451472	71	39	0
664	-182.687790294935	494.200637795962	66	41	0
665	-187.003663257346	507.323149351403	69	44	0
666	-191.319507474313	520.445665766485	58	32	0
667	-196.158225144492	533.583909914829	76	47	0
668	-200.446129236137	547.633652166463	95	49	0
669	-204.73400249274	561.683399276808	68	50	0
670	-209.572625330591	574.82166022528	55	35	0
671	-214.411216279375	587.959927176125	57	52	0
672	-216.830499795324	594.529062902555	62	45	0
673	-221.146149579552	607.651612792164	57	47	1
674	-227.881015844119	627.343310170807	54	44	1
675	-232.168704271433	641.393088047393	62	48	1
676	-236.456361863471	655.442870781757	66	50	0
677	-240.771879418113	668.56544280611	57	50	1
678	-245.087368226377	681.688019688241	65	38	0
679	-249.925711183227	694.826331039891	66	43	0
680	-254.764022250311	707.964648394845	58	49	0
681	-259.05152648245	722.014456498437	67	38	0
682	-263.338999878848	736.064269459806	59	53	0
683	-268.177216111042	749.202603613958	72	55	0
684	-272.492525640409	762.325211269781	54	43	1
685	-276.807806422992	775.447823780589	57	50	0
686	-281.618029489415	789.513390296139	73	41	0
687	-286.42821835319	803.578962808475	52	44	0
688	-290.743407666218	816.701590977609	70	37	0
689	-295.05856823246	829.824224005453	65	38	1
690	-299.896565212053	842.962597761303	53	45	0
691	-304.706624104641	857.028193070553	68	35	0
692	-308.993787000887	871.078057304956	58	50	0
693	-313.30882734945	884.20071084518	68	42	0
694	-317.62383895088	897.323369242251	68	44	0
695	-321.966732177651	909.518816950731	82	43	0
696	-326.337510151323	920.787053976208	73	47	1
697	-329.6625545469	932.023816474713	53	34	0
698	-332.492639518809	942.317626345903	64	53	0
699	-335.378536630538	950.757007283159	60	44	0
700	-337.797398582567	957.326218608767	83	57	1
701	-338.675614950189	962.920993305743	70	36	0
702	-339.058892973117	967.572811846621	59	46	0
703	-338.947234704741	971.281674059108	68	46	0
704	-337.817792059563	974.03183923848	65	54	0
705	-337.239114102616	975.870529715903	64	39	0
706	-337.21119984932	976.797745282762	55	42	0
707	-336.688350724289	976.782004697248	63	58	0
708	-336.137587565347	977.693479748443	69	47	1
709	-336.109673529572	978.620695321821	62	36	1
710	-336.109673529572	978.620695321821	73	50	0
711	-336.109673529572	978.620695321821	53	44	0
712	-336.109673529572	978.620695321821	62	45	0
713	-336.109673529572	978.620695321821	65	45	0
714	-336.137587565347	977.693479748443	80	42	2
715	-336.165501598385	976.766264176928	64	45	0
716	-336.137587565347	977.693479748443	59	54	0
717	-336.081759491004	979.547910894267	65	43	0
718	-336.025931405369	981.40234204568	64	35	1
719	-337.015799997491	983.288254280575	58	46	0
720	-339.574212031788	985.221389214508	65	44	0
721	-343.206233193167	986.258792709559	52	40	0
722	-346.922001943632	984.514552633278	55	41	0
723	-349.152978967701	979.941442660056	61	45	0
724	-349.320479893766	974.378149506636	65	55	2
725	-347.919430398906	968.767630435526	71	46	0
726	-345.500591098506	962.198413087055	62	38	0
727	-342.614722528029	953.759024932981	67	43	0
728	-339.756756137242	944.392423414625	51	32	1
729	-336.403835573175	934.082868056372	74	44	0
730	-332.033099088876	922.814620180987	51	36	1
731	-327.662338019174	911.546377172694	68	46	2
732	-323.842321345524	899.366662342101	57	35	0
733	-319.527330685232	886.243997453712	71	44	0
734	-314.689449718979	873.105599658564	77	46	0
735	-309.879444182967	859.039992328733	54	34	0
736	-305.069404443726	844.974391001277	60	38	0
737	-300.231425495702	831.836011209525	69	43	0
738	-295.944186690147	817.786157234572	71	45	0
739	-291.656917048269	803.736308118328	49	46	0
740	-286.818843263783	790.597945123911	65	47	0
741	-282.008638192608	776.532372588292	50	48	0
742	-277.721273722418	762.482539122924	66	34	0
743	-273.405979904695	749.359926057048	50	37	1
744	-268.567779394449	736.221585864201	72	49	0
745	-263.757443195675	722.156036125496	74	52	0
746	-258.947072794661	708.090492386371	65	53	0
747	-254.631657190504	694.967900376767	68	41	0
748	-250.344105794618	680.918097675778	58	54	0
749	-245.533637311775	666.852570731193	76	44	0
750	-240.695243987604	653.71426534187	68	40	0
751	-236.379708169377	640.591693846509	63	30	0
752	-232.092032157816	626.541911654174	69	34	0
753	-227.281432549877	612.476407510228	64	39	0
754	-222.44291250268	599.338124922477	64	38	0
755	-217.6043605663	586.199848337099	71	47	0
756	-213.28867421794	573.077302757651	77	37	0
757	-209.000842119858	559.027546475641	56	46	0
758	-204.19007834408	544.96207112819	62	45	0
759	-199.351399685896	531.823817346245	62	47	0
760	-195.035593125853	518.701292282902	68	46	0
761	-190.719757820189	505.5787720792	51	40	0
762	-185.908864079451	491.513319532387	63	43	0
763	-181.097936137579	477.44787298888	64	39	0
764	-176.7820093669	464.32536844071	60	32	0
765	-172.466053850949	451.202868752182	53	51	0
766	-167.627155950875	438.064654579386	63	38	0
767	-163.339013368066	424.014949575998	58	49	0
768	-159.050839950738	409.965249432251	58	43	0
769	-154.211847220315	396.827052059583	68	33	0
770	-149.372822601697	383.688860690221	60	57	0
771	-145.056687815289	370.566391780041	69	55	0
772	-140.740524284192	357.443927728571	69	61	0
773	-135.929272540496	343.378537582234	68	48	0
774	-131.640913254581	329.328868209384	65	55	1
775	-127.324659831764	316.206419276074	73	47	0
776	-122.485447864223	303.068261513487	60	37	0
777	-117.646204008837	289.930109755136	65	58	0
778	-112.806928266073	276.791964001022	62	41	2
779	-107.444686118281	263.638112438843	60	41	0
780	-101.559472846333	250.468557068147	74	46	2
781	-93.2545198039734	230.729950262234	63	59	0
782	-84.9494855786907	210.991360843182	56	43	0
783	-82.006808929902	204.406598689966	63	51	0
784	-78.5411803495372	197.806130477227	65	60	0
785	-68.6393231321708	178.947666185908	73	46	0
786	-58.7373751399573	160.089226067998	66	38	0
787	-51.8059575342922	146.888332367875	71	39	1
788	-44.8466514284373	134.61466618441	68	42	0
789	-37.3643526461674	122.325308717787	73	50	0
790	-29.882009653782	110.035964893177	77	41	0
791	-22.9225767786265	97.7623360212892	79	40	1
792	-15.4401468316792	85.4730185652152	69	45	1
793	-7.95767267490737	73.1837147520855	73	54	1
794	-0.998113031266257	60.9101231917739	68	42	2
795	5.96148789185099	48.6365434974432	73	70	2
796	12.921130094619	36.3629756690934	112	88	4
797	19.8808135767467	24.0894197067246	141	118	6
798	27.3635029191501	11.8001804323867	150	124	8
799	34.8462364706793	-0.489045199006796	83	116	12
800	41.8060467194882	-12.7625638470054	84	79	4
801	48.7658982472494	-25.0360706299543	77	58	1
802	55.7257910541375	-37.3095655469224	73	59	3
803	63.2086970451637	-49.5987393623218	75	58	0
804	70.6916472449666	-61.8878995310515	77	46	0
805	77.6516668170225	-74.161357132718	70	56	0
806	85.1347039685352	-86.4504909329116	73	50	0
807	92.6177853284171	-98.7396110901609	57	42	0
808	99.5779316649423	-111.013031376526	83	45	0
809	107.061099975952	-123.302125163376	62	24	1
810	114.544312495214	-135.59120530542	80	66	0
811	121.504585594987	-147.864588276483	70	52	1
812	128.464899972896	-160.137959380634	49	55	0
813	135.976044804615	-171.499784462154	69	49	1
814	143.459429514711	-183.788811851293	52	39	0
815	150.392069744994	-196.989361616783	52	48	0
816	157.352552162833	-209.262683537789	66	49	0
817	164.340871973953	-220.608777579851	71	35	1
818	171.824429117609	-232.897753149271	62	45	1
819	179.308030468645	-245.186715072952	63	43	0
820	186.268679326691	-257.459987795912	80	47	0
821	193.229369462002	-269.733248654753	74	53	0
822	200.190100874461	-282.006497642957	70	57	1
823	207.150873563718	-294.279734765179	71	56	0
824	214.634690087696	-306.568632140756	66	52	2
825	222.118550818122	-318.857515872456	79	43	1
826	229.079450266901	-331.130715674721	55	47	0
827	236.04039099178	-343.403903611936	63	38	0
828	243.001372993342	-355.677079677582	57	47	0
829	249.962396271294	-367.950243878178	65	39	1
830	256.923460825812	-380.223396208137	55	47	0
831	263.884566656081	-392.496536672115	64	53	0
832	270.873485464137	-403.842449084856	75	41	0
833	277.339426839608	-415.172685272992	66	46	0
834	283.83317232976	-425.575695023872	63	45	1
835	290.326950233313	-435.978694519028	59	37	0
836	296.29774131492	-446.366021753289	68	47	2
837	302.268562330399	-456.753340266645	67	44	0
838	308.2394132794	-467.140650056303	64	41	1
839	314.210294161981	-477.527951124124	67	41	0
840	320.181204978202	-487.915243468247	82	50	1
841	326.152145727945	-498.302527090535	58	48	0
842	332.123116410861	-508.689801990986	65	43	0
843	338.121873331605	-518.149851879105	67	53	0
844	343.569873475411	-528.521453144029	71	46	0
845	347.971840527956	-538.861735885032	70	43	0
846	351.906304765434	-547.331925990991	77	31	0
847	354.822473168315	-554.843586423434	75	42	0
848	356.197305303882	-561.381064745598	62	57	0
849	357.599893967388	-566.991326219402	56	48	0
850	359.581023545528	-570.76280879695	57	50	0
851	362.691477530636	-571.78394928202	69	33	0
852	366.38046679541	-570.966308298521	53	37	2
853	368.528101909556	-569.174488716759	66	56	0
854	369.134383522556	-566.408492801711	62	48	0
855	368.722347430186	-562.683974320069	62	35	0
856	366.768964142306	-557.98527958151	70	32	0
857	363.274240095983	-552.312406410463	66	50	0
858	359.256494382629	-546.623876001686	67	44	1
859	355.266511990572	-540.008125374094	70	44	0
860	350.809019635315	-531.522282918915	56	50	1
861	345.856271907862	-522.093563340604	74	50	0
862	340.380519737781	-512.64918112196	65	44	1
863	334.381766505481	-503.189134244807	72	46	0
864	328.383040470828	-493.729078624398	55	46	0
865	322.907365383697	-484.284673067741	73	49	0
866	317.431715239829	-474.840260177851	52	33	1
867	311.433068542567	-465.380179806612	68	44	0
868	305.957469412126	-455.935751581565	61	47	0
869	300.977149585786	-447.434193764813	57	48	1
870	295.969084145967	-439.859846116975	55	57	0
871	291.484054385393	-432.301155061461	63	47	1
872	287.494289641036	-425.685338468291	73	38	0
873	283.999784809246	-420.01239779219	66	40	1
874	281.523550991085	-415.297998202965	62	44	0
875	280.037813423201	-412.469357722439	59	36	0
876	279.542568020988	-411.52647744026	54	45	0
877	279.542568020988	-411.52647744026	72	42	0
878	279.542568020988	-411.52647744026	58	42	0
879	279.542568020988	-411.52647744026	87	56	0
880	279.542568020988	-411.52647744026	67	44	0
881	279.542568020988	-411.52647744026	66	58	0
882	279.542568020988	-411.52647744026	72	41	0
883	279.542568020988	-411.52647744026	62	44	0
884	279.542568020988	-411.52647744026	69	42	0
885	279.542568020988	-411.52647744026	68	48	0
886	279.542568020988	-411.52647744026	63	40	0
887	279.542568020988	-411.52647744026	54	44	1
888	279.542568020988	-411.52647744026	54	48	0
889	279.542568020988	-411.52647744026	66	40	1
890	279.542568020988	-411.52647744026	57	46	1
891	279.542568020988	-411.52647744026	72	58	0
892	279.542568020988	-411.52647744026	69	44	0
893	279.542568020988	-411.52647744026	61	50	0
894	279.542568020988	-411.52647744026	71	36	1
895	279.542568020988	-411.52647744026	57	55	0
896	279.019552948768	-411.510813300498	60	42	0
897	278.001292927598	-410.552268631756	76	45	0
898	277.03857405961	-407.739291328005	68	44	0
899	275.057598801097	-403.967768387869	47	47	1
900	272.058371225547	-399.237698353827	53	46	0
901	269.086922627641	-393.580409949645	69	42	0
902	265.620242921636	-386.980237394571	64	49	0
903	261.163099637139	-378.494296899997	67	53	0
904	256.210739766655	-369.065468387678	65	40	0
905	250.735393708921	-359.620966198854	59	42	0
906	244.764842619188	-349.233572165482	64	45	0
907	238.299094323767	-337.903284109198	71	44	0
908	231.83338140673	-326.572985816747	61	49	0
909	224.844700285583	-315.22700647451	53	38	1
910	217.333055018215	-303.865343502723	63	37	0
911	210.372237059695	-291.592123426497	74	39	0
912	203.439247621922	-278.391675399616	75	41	0
913	195.955516091781	-266.102757225744	69	49	0
914	188.471828768728	-253.813825406134	65	50	0
915	181.53897270927	-240.613340106793	82	52	0
916	174.578367260925	-228.340058998205	78	44	1
917	167.094811338058	-216.051088096574	69	36	0
918	159.611299622629	-203.762103546411	60	41	1
919	152.650820935378	-191.488785122521	65	44	0
920	145.690383525915	-179.215454828925	71	57	0
921	138.20700150216	-166.926431186497	66	41	0
922	130.723663686251	-154.637393895537	81	43	0
923	123.763353039045	-142.364026288502	62	63	1
924	116.803083669976	-130.090646811761	56	60	0
925	109.842855578929	-117.81725546997	64	46	0
926	102.910479058395	-104.616636336781	86	44	0
927	95.4273581304005	-92.3275345172733	64	47	0
928	87.9442814107169	-80.0384190520272	79	35	0
929	80.9842229601345	-67.764978537336	57	41	0
930	74.0242057882715	-55.4915261566639	68	53	0
931	66.5412587632891	-43.2023715991527	58	44	1
932	59.0583559471415	-30.9132033968344	75	43	4
933	52.0984655403881	-18.6397137017921	94	65	4
934	45.1386164125288	-6.36621213983744	86	66	7
935	37.6558432922466	5.9229951556772	116	87	3
936	30.1731143812067	18.2122160950676	107	103	4
937	23.2133920197375	30.4857549695298	122	85	7
938	16.2537109376863	42.759305709973	89	79	1
939	8.77111172373407	55.0485657425597	102	60	2
940	-2.20514277729671	73.0110240848735	65	60	0
941	-12.6305106298532	91.8850273909047	64	47	0
942	-19.5899823849322	104.158639176749	72	48	0
943	-23.0836223590304	109.83184165787	67	45	1
944	-26.549412859953	116.432262827642	62	44	0
945	-37.4975098313298	135.322031524964	42	50	1
946	-48.4733519902802	153.284613857977	60	54	0
947	-55.4326144156512	165.558286685497	62	48	0
948	-62.3918355607311	177.831971378997	56	37	1
949	-68.828072126722	190.089960892685	72	27	0
950	-75.2364191984525	203.275176256895	63	36	0
951	-81.6447249416378	216.460401819088	67	48	1
952	-87.5300507817883	229.629928215407	58	39	0
953	-93.4153384421952	242.799463284202	78	47	0
954	-98.7776524958899	255.953296265565	73	38	0
955	-104.139931516838	269.107136524282	79	41	0
956	-109.502175505273	282.260984059423	71	45	1
957	-114.341453752189	295.399126172066	60	53	1
958	-119.703629247961	308.552987591363	68	42	0
959	-124.54284214729	321.69114231877	66	42	0
960	-128.859097166394	334.813588542864	68	51	1
961	-133.698247862165	347.951754674315	67	49	1
962	-138.537366669974	361.089926811866	73	38	1
963	-142.825665152108	375.139604287222	57	40	1
964	-147.113932799897	389.189286620356	64	43	1
965	-151.95295677823	402.327475558035	65	55	0
966	-156.269032528391	415.449952558614	59	45	0
967	-160.585079533688	428.572434418835	61	53	0
968	-165.424010991468	441.710640159436	56	46	0
969	-169.71212528646	455.760347866453	75	35	0
970	-174.000208746991	469.810060431249	72	41	0
971	-178.839045374014	482.948282971978	47	53	0
972	-183.154943424335	496.070790208876	72	55	0
973	-187.470812729152	509.193302304484	53	42	0
974	-192.309556834167	522.33154165186	81	38	0
975	-196.597486939747	536.381279584952	56	53	0
976	-200.885386210517	550.431022378616	64	67	0
977	-205.724035483669	563.569278523326	62	50	0
978	-210.039755831589	576.69181599468	77	46	0
979	-214.35544743354	589.814358324744	51	46	0
980	-219.194004183519	602.95263127517	55	45	0
981	-223.481750097242	617.002399436198	72	37	0
982	-227.769465175748	631.052172456868	61	45	0
983	-232.607927092467	644.190462204628	49	48	1
984	-237.44635711977	657.328757958487	61	45	0
985	-242.284755257482	670.467059712857	78	48	0
986	-246.600237265637	683.589638217352	64	52	1
987	-250.88779730245	697.639437143691	79	40	0
988	-255.17532650358	711.689240929671	75	48	0
989	-259.49072018615	724.811834007502	40	45	1
990	-264.32896285411	737.950163360685	64	41	0
991	-269.16717363213	751.088498716243	59	46	0
992	-275.873656955955	771.707495640032	57	47	1
993	-280.161016013531	785.757327491418	63	45	0
994	-282.580069998396	792.326504318044	60	50	0
995	-286.895284400729	805.449128168635	65	40	0
996	-291.210470056103	818.571756876074	86	53	0
997	-298.439588527894	839.206528114155	65	49	0
998	-303.249657102453	853.27212162409	64	39	0
999	-307.564736128435	866.394768686965	77	40	0
1000	-314.298730765062	886.086617236957	76	47	0
1001	-316.717667150311	892.655815364793	71	40	0
1002	-321.032658363343	905.778477543965	71	57	0
1003	-327.766518922523	925.470349608921	45	45	0
1004	-331.614409143338	936.722853210755	75	52	0
1005	-334.967338381975	947.032404783182	60	48	1
1006	-337.82531277719	956.399003065191	65	46	0
1007	-339.170551196847	963.86394965183	65	44	1
1008	-339.525913858088	969.442983801477	65	40	0
1009	-338.863490973949	974.063320731744	65	47	1
1010	-337.706134605454	977.740701494738	58	48	0
1011	-337.099542807904	980.50660755951	73	46	0
1012	-337.538648340327	983.303994915448	70	47	1
1013	-339.051363916311	985.205648331903	71	41	0
1014	-342.160537198128	986.227310130373	68	48	0
1015	-345.848389341205	985.410284711048	58	36	0
1016	-348.546380034648	982.707347232848	68	45	0
1017	-349.731661609956	978.102753696963	62	51	0
1018	-348.853463853942	972.507976423018	58	51	0
1019	-346.957478881348	965.954500212334	76	41	0
1020	-344.566551927244	958.458067939617	64	43	0
1021	-341.185741045687	949.075723906048	63	51	0
1022	-337.309974543576	938.750426691025	64	53	1
1023	-333.462100992561	927.49791779276	91	50	1
1024	-329.642117614741	915.318197205663	63	44	1
1025	-325.299252525496	903.122741364874	75	44	0
1026	-320.489321078989	889.057120838203	44	47	0
1027	-315.67935542902	874.99150631018	56	50	1
1028	-311.364310931996	861.868850598112	50	48	0
1029	-307.077144305571	847.818984210491	55	46	1
1030	-302.267080571328	833.753386476077	49	37	2
1031	-297.456982634088	819.687794741243	57	31	0
1032	-292.646850493853	805.62220900692	63	46	1
1033	-285.94050955784	785.003183516674	58	33	0
1034	-281.653167964541	770.953345733695	57	60	0
1035	-279.234098340268	764.384169781581	69	38	0
1036	-274.423833913985	750.318606842309	68	56	0
1037	-269.613535285345	736.253049899824	56	56	0
1038	-264.775306029478	723.114714500494	56	42	0
1039	-259.937044883671	709.976385105401	54	46	0
1040	-252.707486908999	689.34168672096	68	40	0
1041	-246.000739743235	668.722730932757	69	44	1
1042	-241.713128768082	654.672937945463	77	43	0
1043	-236.902597563923	640.607421800494	73	53	0
1044	-232.064143605123	627.469127210788	64	43	0
1045	-227.225657756906	614.330838624388	59	47	0
1046	-222.937920483993	600.281066686846	65	46	0
1047	-218.650152375514	586.231299609877	77	45	0
1048	-216.230866021011	579.662162965164	62	52	0
1049	-211.392269395175	566.523894178681	62	37	0
1050	-204.685097236652	545.90501061175	64	27	0
1051	-200.397204514593	531.855264046229	69	47	0
1052	-195.558497111953	518.717015060596	73	53	1
1053	-190.719757820189	505.5787720792	77	48	0
1054	-186.403893769253	492.456256734207	62	42	0
1055	-182.088000972697	479.333746246994	62	50	0
1056	-177.277044512215	465.268304499798	70	46	0
1057	-172.466053850949	451.202868752182	85	51	0
1058	-167.627155950875	438.064654579386	46	46	1
1059	-163.311141373415	424.94216515217	71	43	0
1060	-158.9950980508	411.819680580869	65	44	1
1061	-154.183977426554	397.754267635755	73	51	1
1062	-149.895742750028	383.704577748664	42	38	0
1063	-145.579609534878	370.582108297385	60	41	0
1064	-141.263447574864	357.459643704817	58	38	1
1065	-136.947256869928	344.337183971889	63	43	0
1066	-132.135975450976	330.271798623726	56	51	0
1067	-127.324659831764	316.206419276074	64	57	0
1068	-122.485447864223	303.068261513487	65	42	0
1069	-117.646204008837	289.930109755136	58	40	0
1070	-112.806928266073	276.791964001022	65	51	0
1071	-107.444686118281	263.638112438843	67	48	0
1072	-102.082408937858	250.484268153086	78	51	0
1073	-96.7200967246899	237.330431140959	67	50	1
1074	-87.8921526826452	217.576125166379	59	38	0
1075	-82.006808929902	204.406598689966	70	42	0
1076	-79.0641227362794	197.821838703938	57	47	0
1077	-72.6279273342225	185.563833370805	55	45	0
1078	-62.7260133647942	166.705383569933	62	40	1
1079	-56.3175672521465	153.520188510418	55	50	0
1080	-52.301060267142	147.831252953969	57	50	1
1081	-41.3252180574927	129.868661058135	67	45	0
1082	-30.9000745489029	110.994585106149	77	54	1
1083	-27.4342855494469	104.394160484895	66	55	1
1084	-23.9684854300576	97.7937388243154	57	59	1
1085	-13.0202249481226	78.9040071824566	69	41	2
1086	-5.53773149556946	66.6147078862414	69	53	1
1087	1.4218466579332	54.3411205383018	85	69	2
1088	12.398168443644	36.3786726249382	106	91	1
1089	16.4148816718371	30.689804090187	112	85	7
1090	23.3745849945699	18.4162540659308	144	121	6
1091	34.3232704242109	-0.473350940272212	87	98	13
1092	38.3122239485965	-7.08941390831023	85	93	7
1093	45.2720556360437	-19.3629266312346	82	52	0
1094	55.7257910541375	-37.3095655469224	76	41	0
1095	59.2196630270919	-42.9827006356791	66	46	1
1096	66.7025895349216	-55.2718680817634	78	50	0
1097	77.6794827793492	-73.2341412622482	80	53	0
1098	84.639542031975	-85.5075869867578	74	37	0
1099	91.5996425626799	-97.7810208443552	63	56	0
1100	99.0827634903835	-110.070129184052	73	46	2
1101	106.565928626223	-122.359223878942	70	28	1
1102	113.526155920932	-134.63262042217	60	60	0
1103	120.486424493778	-146.906005097553	60	48	1
1104	127.969719322922	-159.195060697384	63	51	1
1105	135.453058359795	-171.48410265334	69	49	1
1106	142.413453695306	-183.757450013421	76	34	0
1107	149.37389030843	-196.030785504729	69	46	0
1108	156.334368199343	-208.304109128192	78	42	0
1109	163.817879670183	-220.593099266291	55	45	1
1110	171.30143534852	-232.882075753994	75	57	0
1111	178.262040000409	-245.155362063088	74	51	0
1112	185.222685929853	-257.428636501543	58	36	0
1113	192.706371298525	-269.717573896982	55	30	0
1114	200.190100874461	-282.006497642957	69	41	0
1115	207.150873563718	-294.279734765179	56	46	0
1116	214.111687529949	-306.552960019559	60	51	1
1117	221.072542772919	-318.826173407026	71	31	0
1118	228.033439292514	-331.099374924786	61	43	0
1119	235.51738403982	-343.38823412545	59	46	1
1120	243.029151086812	-354.749863540754	62	47	0
1121	249.990172766789	-367.023027728312	66	44	0
1122	256.951235723216	-379.296180048957	54	47	0
1123	263.912339955568	-391.56932050176	66	63	0
1124	271.396499627794	-403.858114219271	65	50	1
1125	278.880703505652	-416.146894288249	74	51	0
1126	285.841934495198	-428.419997421093	70	43	0
1127	292.80320676032	-440.693088684231	53	42	0
1128	300.287540324556	-452.981829655357	56	53	0
1129	307.771918094077	-465.270556979813	70	57	2
1130	314.733317115053	-477.54361092113	66	37	0
1131	321.694757411489	-489.816652994603	75	48	1
1132	328.656238983211	-502.089683199301	69	41	2
1133	335.617761830217	-514.362701536156	70	48	0
1134	342.056297141826	-526.620051636361	57	42	0
1135	347.504318511288	-536.991647587158	64	46	1
1136	351.411026689864	-546.389054477215	62	52	0
1137	353.804161433014	-553.885060362518	65	37	0
1138	355.178991646564	-560.422539039515	63	50	0
1139	356.581578613957	-566.032800870948	74	59	1
1140	358.562706834171	-569.804283934645	64	50	0
1141	361.094624011195	-572.66420378536	78	52	0
1142	364.205079693405	-573.685343162157	64	39	1
1143	366.848001545353	-572.836394326761	65	49	1
1144	368.995637321612	-571.044574506581	46	52	0
1145	369.657417072915	-566.424145846628	72	45	0
1146	368.25481329608	-560.813888465986	71	53	0
1147	365.778399174276	-556.099540024996	59	46	0
1148	362.283678075997	-550.426666005515	56	38	0
1149	360.274805446621	-547.58240080066	61	39	0
1150	355.789542389335	-540.02378012985	72	43	0
1151	348.827917821414	-527.750795811415	77	47	0
1152	346.351545659476	-523.036435567774	69	48	0
1153	340.380519737781	-512.64918112196	68	59	0
1154	330.914890728192	-496.589017194696	56	56	1
1155	324.448677111883	-485.258865378797	60	49	0
1156	317.982498873142	-473.928703326732	80	51	0
1157	311.021097457851	-461.655654573813	65	42	0
1158	303.536717734067	-449.366932823323	52	41	0
1159	299.519152410037	-443.678344129585	60	49	0
1160	292.06260581041	-430.462385220453	63	48	0
1161	281.111613243818	-411.573469485156	69	53	0
1162	273.627412051894	-399.284693160094	68	49	0
1163	266.171027935983	-386.068687004969	66	39	0
1164	258.686916865583	-373.779883397743	67	35	0
1165	251.202850001166	-361.491066146642	79	43	0
1166	244.269612870645	-348.290687588975	52	47	0
1167	237.308640724572	-336.017513322644	75	41	0
1168	229.824705257663	-323.728656985797	73	50	1
1169	222.368596907356	-310.512570889667	57	43	0
1170	215.407753118023	-298.239359314553	74	38	0
1171	208.446950605547	-285.966135873459	72	39	1
1172	200.963190744049	-273.677226804197	76	47	0
1173	193.479475089465	-261.388304090127	68	40	0
1174	186.518799336685	-249.115043329075	51	50	1
1175	179.558164861344	-236.841770702042	57	42	0
1176	172.597571663093	-224.568486208096	63	44	1
1177	165.114028440672	-212.279511672445	51	36	0
1178	157.630529425573	-199.990523490123	69	32	0
1179	150.670062988647	-187.717201678082	55	55	0
1180	143.709637829452	-175.443867999129	58	53	0
1181	136.22626850626	-163.154840721749	54	38	0
1182	128.742943390796	-150.865799801424	78	52	0
1183	121.782644993975	-138.592428804375	63	43	0
1184	114.850195428648	-125.391829999164	65	41	1
1185	107.367001715815	-113.102749995887	65	39	1
1186	99.883852211351	-100.813656347804	64	61	0
1187	92.9237234541797	-88.5402361797169	64	50	0
1188	85.9636359756114	-76.2668041437864	49	46	2
1189	79.0035897755297	-63.9933602428064	69	41	0
1190	71.5206127082929	-51.7042147777975	68	46	1
1191	64.0376798497164	-39.4150556670502	73	50	0
1192	57.0777604146861	-27.1415744498372	76	56	2
1193	50.1178822585498	-14.8680813703686	74	69	4
1194	42.6350790956058	-2.57888316456228	95	95	3
1195	35.1523201417876	9.71032868046314	130	110	3
1196	28.1925687519251	21.9838590789586	111	115	8
1197	21.2328586411313	34.2574013397098	116	95	4
1198	14.27318980993	46.5309554692358	82	68	2
1199	6.79060329706408	58.8202191311866	72	59	1
1200	-0.719773022690788	70.1822806820273	76	56	0
1201	-11.1729912413284	88.1290644416586	76	56	2
1202	-22.1212333814474	107.018791861832	59	43	0
1203	-29.6036034863209	119.308121916838	67	36	0
1204	-36.5629790995736	131.581762546673	62	49	0
1205	-43.522313432768	143.855415041558	43	40	0
1206	-50.4816064857296	156.129079401493	69	51	0
1207	-57.4130112333223	169.329971292987	65	54	0
1208	-60.8786969274515	175.930421681143	56	42	0
1209	-67.31494085741	188.188408826478	67	45	0
1210	-76.6938384321402	207.031162511557	60	36	0
1211	-83.1021334921243	220.216390420683	52	38	0
1212	-89.5382416898501	232.474412901327	67	42	0
1213	-92.5087402302888	238.131965183653	79	57	0
1214	-97.8710637617041	251.285796853714	74	58	0
1215	-105.653016558732	271.008702204563	66	47	0
1216	-110.987393766234	285.089767335914	61	44	0
1217	-116.321733405231	299.170839735307	73	49	0
1218	-121.160968856944	312.308990259655	77	42	0
1219	-125.477245305665	325.431432701647	78	47	0
1220	-129.793493009522	338.553880004212	71	48	0
1221	-134.632635942078	351.692047335207	64	55	1
1222	-139.471746986674	364.830220669508	54	49	1
1223	-143.760037919332	378.879899224266	73	31	0
1224	-148.048298017762	392.929582638666	64	49	0
1225	-152.364396769146	406.052055316977	67	43	0
1226	-156.680466775433	419.174532856792	70	29	0
1227	-161.519422358077	432.3127337927	75	55	0
1228	-166.330473212525	446.378156318329	69	36	0
1229	-171.141489866131	460.443584846333	46	51	2
1230	-175.45743809198	473.566083445214	68	25	0
1231	-179.773357572325	486.688586902805	65	43	0
1232	-184.08924830734	499.811095217243	69	42	0
1233	-188.405110296968	512.933608392254	64	36	0
1234	-193.215967310593	526.999064517207	65	50	1
1235	-197.503888820705	541.048803532496	62	47	1
1236	-201.819660915877	554.171331823803	58	45	1
1237	-206.658302425349	567.309589166194	61	41	0
1238	-210.974015457788	580.43212771602	58	47	0
1239	-215.261815083097	594.481886703521	77	51	1
1240	-220.07247709576	608.547376425005	64	48	1
1241	-224.388100232813	621.669930090196	55	56	0
1242	-228.703694624128	634.792488614097	64	46	0
1243	-233.542148776934	647.930779560469	58	38	0
1244	-238.380571040325	661.069076510146	66	48	1
1245	-242.69607605075	674.191650693305	72	51	0
1246	-246.983660010155	688.241445302963	71	43	0
1247	-254.213246888015	708.876133745536	76	34	0
1248	-261.470654321136	728.583620125428	71	39	2
1249	-265.78600879939	741.7062202245	71	61	0
1250	-270.10133453086	754.82882518135	50	46	0
1251	-274.911606638809	768.894383295439	76	40	0
1252	-279.198972200043	782.944214068353	77	45	0
1253	-281.095157930627	789.497656714171	69	50	0
1254	-285.933250164031	802.636013066396	56	52	0
1255	-292.639557783725	823.255039378069	78	35	0
1256	-296.926800409216	837.304890119471	64	43	0
1257	-301.764781860926	850.443266270682	63	53	0
1258	-306.07986873039	863.565911713056	63	38	1
1259	-310.394926852721	876.688562015072	74	38	0
1260	-314.709956227918	889.811217172071	54	45	0
1261	-318.530008445843	901.990923364647	66	47	0
1262	-322.405857907084	912.316202294081	75	50	0
1263	-326.281687327428	922.641485067084	73	48	0
1264	-329.662554546958	932.023816473782	80	45	1
1265	-332.025611873483	940.447455293499	60	47	0
1266	-334.388658906333	948.871095612645	51	58	1
1267	-336.807523585565	955.440306335688	63	44	0
1268	-338.236507114081	960.123605927452	59	42	0
1269	-339.14263664512	964.791165199131	50	46	0
1270	-339.525913858088	969.442983801477	57	45	0
1271	-338.919320130546	972.208889615722	59	43	0
1272	-338.312727046374	974.974795513786	66	38	0
1273	-337.706134605454	977.740701494738	64	45	0
1274	-337.099542807904	980.50660755951	68	39	1
1275	-337.538648340327	983.303994915448	63	43	1
1276	-339.051363916311	985.205648331903	59	56	0
1277	-341.637689199008	986.211568934843	64	45	1
1278	-344.774777178129	986.306017049588	67	49	0
1279	-347.967698366672	984.546036351472	79	38	2
1280	-349.647910791275	980.884400276467	66	32	0
1281	-349.787495475146	976.248322647996	59	42	0
1282	-348.909297239268	970.653545379639	60	40	0
1283	-346.4625445524	965.011542950757	72	51	1
1284	-343.520849239663	958.426585125737	79	49	0
1285	-340.634973849403	949.987198416144	67	43	1
1286	-337.282060625264	939.677642217837	56	42	0
1287	-333.434188000392	928.425133320503	65	57	0
1288	-329.586293485539	917.172628261149	78	42	1
1289	-325.766288220184	904.992911512963	57	49	0
1290	-321.451310104632	891.870244464837	72	43	0
1291	-316.613442356465	878.731844269671	52	42	0
1292	-312.298405175155	865.609187476337	82	44	0
1293	-308.011246098671	851.559320010245	78	52	2
1294	-303.201190362684	837.493721077219	72	45	0
1295	-298.363195886952	824.35534368176	76	41	0
1296	-293.553072902723	810.289756749757	73	50	0
1297	-288.74291571544	796.224175816402	72	57	1
1298	-284.427695593564	783.101550335065	73	41	0
1299	-280.140346859873	769.051714170724	64	47	0
1300	-275.330091589596	754.986150033772	68	42	0
1301	-270.491904297261	741.847807439044	69	47	1
1302	-265.681581779325	727.782255301252	48	41	0
1303	-260.871225059265	713.71670916304	75	52	0
1304	-256.032939787488	700.578384573571	60	45	0
1305	-251.745399716194	686.528580252081	70	38	0
1306	-247.457828809158	672.478780789301	54	48	0
1307	-242.619448702899	659.340472999029	74	42	0
1308	-237.808926654456	645.274955656379	77	55	1
1309	-233.521260921319	631.225171846338	67	40	1
1310	-229.205676497309	618.102608448826	60	44	0
1311	-224.367169667734	604.964323458262	79	49	0
1312	-219.556516494602	590.898828913458	61	42	0
1313	-214.745829119754	576.833340370096	51	51	1
1314	-210.430122912105	563.710798028857	60	43	0
1315	-206.114387958485	550.588260548189	68	51	2
1316	-201.275722517923	537.450004364364	61	45	1
1317	-194.568448188133	516.831138436683	68	47	0
1318	-187.861103579751	496.212284263223	61	46	1
1319	-183.02231141855	483.074050884694	69	45	0
1320	-178.183487368398	469.935823510401	72	41	1
1321	-173.372505862615	455.870386565104	72	41	1
1322	-169.084403346293	441.820675085299	67	38	0
1323	-164.768397654989	428.698184038512	64	42	0
1324	-159.929446885828	415.559979467653	57	48	0
1325	-155.090464228415	402.421780900098	79	30	0
1326	-150.802238147473	388.372089932673	73	41	0
1327	-146.513981232129	374.322403823957	69	38	0
1328	-141.67490374489	361.184222057462	62	40	0
1329	-137.358718784002	348.061761787161	52	53	1
1330	-133.042505078309	334.939306376502	65	44	1
1331	-128.203335071332	321.801141415723	60	44	0
1332	-123.391995564802	307.735766871832	67	53	0
1333	-118.580621858069	293.670398330316	59	41	0
1334	-113.741353878402	280.532251379453	63	43	0
1335	-108.902054011181	267.394110434689	63	40	1
1336	-103.539786615351	254.240264162421	62	52	1
1337	-97.6545469716657	241.070714569651	59	38	0
1338	-91.7692691481207	227.901173649356	62	46	1
1339	-85.8839531451231	214.731641402468	94	58	0
1340	-79.9707468193956	202.489333449863	73	55	0
1341	-74.0575050670886	190.247034186497	61	29	0
1342	-67.6491324177478	177.061821087264	71	48	0
1343	-61.2407184399781	163.876618186012	78	53	0
1344	-54.8044168312917	151.61864113342	66	40	1
1345	-47.3221781357424	139.329265483655	66	55	0
1346	-36.3741340239649	120.43947123643	62	68	0
1347	-29.414737767831	108.165831333958	69	44	0
1348	-21.9323456803104	95.8765020510182	60	55	1
1349	-10.9840711635188	76.9867757679895	61	50	0
1350	-4.0245266999118	64.7131791049615	85	41	2
1351	2.9350590435206	52.4395943079144	85	66	2
1352	10.417647266062	40.150324113667	94	71	4
1353	17.9002796980203	27.8610675632954	131	96	6
1354	24.8599922087742	15.5875200787559	140	126	7
1355	31.8197459987132	3.31398446206003	97	105	3
1356	39.3025081275846	-8.97523299604654	87	81	2
1357	46.7853144653491	-21.2644368102774	66	49	6
1358	53.74519502162	-33.537935115397	75	46	3
1359	61.2559080393403	-44.899896716699	65	67	0
1360	68.7388438287308	-57.1890605064109	81	49	0
1361	75.6988495521364	-69.462521485053	68	51	0
1362	82.6588965539704	-81.7359705977142	78	50	0
1363	89.6189848345239	-94.0094078416005	56	60	0
1364	97.1020930614322	-106.298519814387	79	46	1
1365	104.585245496593	-118.587618140504	69	47	2
1366	111.545460540918	-130.861018069088	52	38	0
1367	119.02869992709	-143.150090028532	59	56	0
1368	126.511983520933	-155.439148339443	63	55	0
1369	133.47232532833	-167.712510953657	76	51	0
1370	140.432708413573	-179.98586170096	69	43	1
1371	147.393132776429	-192.259200579487	51	46	0
1372	154.876588804997	-204.548207072541	67	55	0
1373	162.360089040885	-216.837199918926	68	61	0
1374	169.320640165475	-229.11050148122	61	46	0
1375	176.281232567329	-241.383791175671	63	45	0
1376	183.241866246564	-253.657069004141	62	48	0
1377	190.202541203063	-265.930334964767	76	35	0
1378	197.163257436361	-278.203589056619	50	51	0
1379	204.647015587776	-290.492504633032	71	48	1
1380	212.130817946047	-302.781406561844	69	29	0
1381	219.091660939099	-315.054623336531	68	55	0
1382	226.052545208833	-327.327828241512	73	32	1
1383	233.013470755075	-339.601021281444	67	53	0
1384	240.525224205747	-350.96265525464	61	48	1
1385	248.009241490276	-363.251491702162	54	54	0
1386	254.970292197017	-375.524647410028	60	52	0
1387	261.931384179508	-387.79779125005	67	41	0
1388	268.892517438333	-400.070923221298	70	46	0
1389	276.376707151008	-412.359707846306	58	33	0
1390	283.860941069375	-424.64847882092	66	45	1
1391	290.822201084986	-436.921573473141	69	52	0
1392	298.3065219493	-449.210318076424	71	47	0
1393	305.79088701884	-461.49904903397	61	35	0
1394	312.752273790189	-473.772106362507	53	46	0
1395	319.713701837114	-486.045151825063	60	43	0
1396	326.675171159382	-498.318185416982	60	46	0
1397	333.636681756878	-510.591207141988	78	43	0
1398	340.075205269386	-522.848560385406	72	58	0
1399	346.018491778639	-534.163031235337	59	39	0
1400	350.97125549597	-543.591750292107	61	59	2
1401	353.887419335661	-551.103411444463	62	50	0
1402	355.262248486746	-557.640890128911	71	51	1
1403	356.141801209422	-563.23549735453	66	58	0
1404	357.572142270161	-567.918542525731	59	44	0
1405	359.581023545528	-570.76280879695	78	41	0
1406	362.168443323986	-571.768295408227	59	48	1
1407	366.38046679541	-570.966308298521	71	46	1
1408	369.601918807253	-568.278578535654	41	39	0
1409	370.23594867799	-564.585366130807	63	40	0
1410	369.300879055401	-560.845194722526	69	40	0
1411	366.824463807803	-556.130846890621	58	38	0
1412	363.329741356603	-550.457973731682	55	52	0
1413	358.816718153423	-543.826572680846	65	48	0
1414	353.836184752232	-535.325079118833	65	47	0
1415	348.85567175789	-526.823579497635	66	50	0
1416	343.379906553018	-517.379201282747	73	37	0
1417	336.913626500987	-506.049069159664	59	40	0
1418	330.419623667607	-495.646143088117	73	54	0
1419	323.925653247279	-485.243206761777	64	48	0
1420	317.459476360353	-473.9130439125	80	44	1
1421	311.021097457851	-461.655654573813	63	51	1
1422	304.059737318137	-449.382593951188	71	55	0
1423	296.575400334259	-437.093859475106	65	31	0
1424	289.118875182932	-423.877895130776	77	48	0
1425	281.634628319938	-411.589133373462	56	56	0
1426	274.150425662694	-399.300357968546	54	47	0
1427	266.694039969821	-386.084352731705	45	49	0
1428	259.209927433985	-373.79555004742	66	53	0
1429	251.72585910419	-361.506733717397	73	48	1
1430	244.269612870645	-348.290687588975	58	48	0
1431	236.785634662956	-336.00184397772	49	44	1
1432	229.301700661774	-323.712986720726	56	43	0
1433	222.340813997376	-311.43978700228	62	41	0
1434	215.37996861001	-299.166575417854	70	45	0
1435	207.923950515222	-285.950462971814	67	40	0
1436	200.440192119218	-273.661552983336	57	43	0
1437	193.479475089465	-261.388304090127	73	39	0
1438	186.518799336685	-249.115043329075	60	44	0
1439	179.558164861344	-236.841770702042	56	37	1
1440	172.10237333097	-223.625592857599	62	51	0
1441	164.618833283719	-211.336617415771	62	42	0
1442	157.658327167272	-199.063307480887	73	51	0
1443	150.174874069344	-186.774305666797	66	48	0
1444	142.691465179087	-174.485290206969	58	41	1
1445	135.731085824547	-162.211942955852	66	41	0
1446	128.770747747971	-149.938583835959	57	51	0
1447	121.287468550086	-137.649529282935	76	54	0
1448	113.804233560164	-125.360461083241	73	53	0
1449	106.844022246543	-113.087064648978	71	42	0
1450	95.8947113442118	-94.1976530961692	82	51	0
1451	88.4394433369162	-80.981322625652	74	47	0
1452	84.9455002221512	-75.3082122234628	57	54	0
1453	74.4915447955718	-57.3616473041475	73	40	1
1454	63.542528471211	-38.472149127163	56	50	0
1455	56.0596429966972	-26.1829754635692	78	62	2
1456	49.0997693676036	-13.9094806769863	84	56	2
1457	42.1399370175786	-1.63597402349114	118	90	4
1458	34.6293553224532	9.72602291870862	110	96	9
1459	27.1466420433717	22.0152493324131	131	103	7
1460	20.1869348618202	34.2887933095917	105	107	2
1461	12.7043085358455	46.5780460909009	81	73	3
1462	5.22172641940415	58.8673125132918	68	66	1
1463	-1.73785399482585	71.1408938048407	62	46	0
1464	-8.69739312934689	83.4144869605079	74	49	0
1465	-16.1798455477692	95.7037924760953	72	57	0
1466	-23.6622537562507	107.993111633696	66	58	0
1467	-30.6216661222861	120.266742103733	58	54	1
1468	-37.5810372083215	132.540384436026	73	49	0
1469	-44.5403670141241	144.814038637094	50	41	0
1470	-51.4996555396356	157.087704701349	76	43	1
1471	-58.4589027851471	169.361382632516	63	45	0
1472	-65.3902599010617	182.562288079411	67	54	0
1473	-71.7986299141194	195.747497958131	73	46	0
1474	-77.7118692660006	207.989794253372	64	51	0
1475	-83.6250731911277	220.232099235058	60	47	0
1476	-89.5103872233303	233.401628524996	54	50	1
1477	-95.3956630759058	246.571166488342	56	48	0
1478	-100.757965771772	259.72500212118	69	37	1
1479	-106.120233435184	272.878845030442	56	37	1
1480	-111.482466065849	286.032695216127	58	36	1
1481	-116.321733405231	299.170839735307	63	36	0
1482	-121.160968856944	312.308990259655	62	31	0
1483	-125.972309310338	326.374362386763	66	35	0
1484	-130.783615563647	340.439740513451	57	45	0
1485	-135.62275304232	353.577909046784	70	41	0
1486	-142.358478080831	373.269456907175	68	49	0
1487	-149.066267419374	393.888232119381	60	48	0
1488	-151.457908116223	401.384542629123	71	42	1
1489	-155.773986480839	414.507019089535	62	50	0
1490	-161.986593082431	434.182883569971	56	50	0
1491	-166.302600369963	447.305371906608	67	59	0
1492	-171.113615865936	461.37080043368	70	37	1
1493	-175.924597160949	475.436234960333	54	48	0
1494	-180.240512983873	488.558738956228	65	32	2
1495	-184.556400061352	501.681247811764	62	43	0
1496	-189.395162837754	514.819483553991	70	40	0
1497	-193.710990853142	527.942002669908	54	46	0
1498	-197.998909634538	541.99174222257	66	52	0
1499	-202.809697087621	556.057210347615	57	30	0
1500	-207.648333143326	569.195468894206	62	47	0
1501	-211.964040947089	582.318008525297	75	50	0
1502	-216.279720004997	595.440553015098	66	61	0
1503	-221.118263537355	608.578828365542	55	45	0
1504	-225.956775180355	621.717109719291	78	36	0
1505	-230.244476614986	635.766885437071	78	48	1
1506	-234.532147214224	649.816666013561	90	34	0
1507	-239.370564023615	662.954964166507	59	47	0
1508	-243.686063805013	676.077539429069	61	50	1
1509	-250.392807858181	696.696491845883	65	47	0
1510	-257.622361831367	717.331186592579	74	43	1
1511	-261.937741398346	730.453782370314	68	44	0
1512	-266.253092218831	743.57638300769	86	45	0
1513	-271.09128977888	756.714720763266	66	41	1
1514	-275.378682401381	770.764547217637	55	47	0
1515	-279.666044187732	784.814378530718	55	33	0
1516	-284.504146912019	797.952733084559	67	39	0
1517	-289.342217746133	811.091093640774	74	40	0
1518	-293.657389285683	824.21372504998	68	47	0
1519	-297.944627499499	838.263576870784	61	43	0
1520	-302.754698915407	852.329169780016	54	52	1
1521	-307.069780556019	865.451816301793	58	34	0
1522	-311.384833449381	878.574467683211	67	43	0
1523	-316.222716919496	891.712861838751	56	48	0
1524	-320.537710746925	904.835523476824	62	49	0
1525	-324.357730598538	917.015235425904	57	54	0
1526	-328.233550460194	927.340520121157	72	46	1
1527	-331.614409143338	936.722853210755	45	56	0
1528	-334.472399063292	946.089448974468	62	40	1
1529	-336.863351514563	953.585875245742	62	49	0
1530	-338.703529384744	961.993777759373	80	56	0
1531	-339.581743209914	967.588552700356	67	44	1
1532	-338.947234704741	971.281674059108	63	54	0
1533	-338.312727046374	974.974795513786	56	38	0
1534	-337.155371334171	978.652176420204	64	47	0
1535	-336.465037489368	984.199729287066	70	39	0
1536	-337.426990774344	987.012857217342	66	46	0
1537	-339.490467505762	988.003035925329	62	50	0
1538	-342.627554170438	988.097482508048	76	47	0
1539	-345.792556982138	987.264715806581	74	39	0
1540	-348.490546576621	984.56177830603	56	59	0
1541	-349.647910791275	980.884400276467	58	52	0
1542	-349.264646262978	976.232580554672	77	34	0
1543	-347.863597471034	970.622061480768	71	38	0
1544	-345.967609996384	964.068585750647	59	54	0
1545	-343.053828517906	956.5564127611	60	43	1
1546	-339.673012649815	947.174069990404	67	46	0
1547	-336.348008207977	935.937299107201	63	44	0
1548	-332.528041942394	923.757575640455	51	44	1
1549	-328.213106690149	910.634901034646	68	55	0
1550	-323.37528405129	897.496492435224	65	37	0
1551	-318.565338923479	883.430874306709	76	43	0
1552	-313.755359592207	869.365262178704	74	46	0
1553	-308.945346057822	855.29965605028	70	38	0
1554	-304.135298320209	841.234055920504	56	62	0
1555	-299.325216379424	827.168461787514	69	39	0
1556	-295.037968977704	813.118608892895	59	37	0
1557	-290.722788060782	799.99597639218	65	49	0
1558	-285.884706512617	786.857614595443	76	46	0
1559	-281.074493443244	772.792043259367	60	47	1
1560	-276.264246171108	758.72647792194	54	43	0
1561	-271.426066642685	745.588134132326	63	45	0
1562	-267.138630631031	731.538312538527	76	60	0
1563	-262.851163783402	717.488495804369	63	56	1
1564	-258.040784226439	703.422953261994	61	35	1
1565	-253.230370467063	689.357416721061	71	54	0
1566	-248.392030014249	676.219101728871	56	48	1
1567	-241.162350300991	655.584424942732	59	46	1
1568	-236.351818570751	641.51890940126	57	49	0
1569	-234.455485437706	634.965489309281	54	49	1
1570	-227.748550294724	614.346565433778	70	38	0
1571	-222.937920483993	600.281066686846	71	53	0
1572	-218.099371274409	587.142789501697	68	50	0
1573	-213.260790175817	574.004518318921	76	51	0
1574	-208.972959123785	559.954762036912	69	54	1
1575	-202.265763257281	539.335882670246	79	56	0
1576	-197.42707138171	526.197631289251	58	41	0
1577	-193.13913145219	512.147892819718	63	53	1
1578	-188.851160687744	498.098159208894	68	43	0
1579	-184.0123739806	484.959924626164	53	45	0
1580	-179.173555384506	471.821696048602	58	52	2
1581	-174.334704899869	458.683473475277	63	58	1
1582	-169.523696033284	444.618041330948	70	56	0
1583	-165.235567503143	430.568334168755	57	32	1
1584	-160.919536724279	417.445847440511	60	39	0
1585	-156.080559520633	404.307647671551	71	37	0
1586	-151.764469680551	391.185171202756	57	45	0
1587	-147.448351095547	378.062699591741	70	53	0
1588	-143.160070895567	364.013017263263	78	39	1
1589	-138.871759861358	349.963339790702	82	51	0
1590	-134.032627196284	336.825167623349	69	42	1
1591	-129.193462643074	323.687001460232	70	51	0
1592	-124.905057833879	309.637339643203	67	51	0
1593	-120.093691493268	295.571969297715	50	59	0
1594	-114.731498268782	282.418107817881	71	42	0
1595	-109.892203855154	269.279965667985	62	43	0
1596	-104.529942138121	256.12611807324	61	49	0
1597	-99.1676453885157	242.972277753986	68	47	0
1598	-93.805313606339	229.818444708362	79	54	2
1599	-87.3970665181405	216.633200231008	71	34	0
1600	-80.9609257294796	204.375181569718	69	49	0
1601	-75.0476896524196	192.13288085442	55	37	0
1602	-68.6393231321708	178.947666185908	68	41	0
1603	-62.2309152834932	165.762461714447	64	45	0
1604	-55.7946195751429	153.504483092576	65	49	0
1605	-48.8353363730712	141.230810122564	71	55	1
1606	-41.3530612834729	128.941445380449	67	45	0
1607	-33.8707419837592	116.652094281279	89	49	2
1608	-26.9113320121542	104.378458623774	75	37	0
1609	-19.9518807606655	92.1048348322511	59	61	2
1610	-12.4694317620015	79.8155228225514	73	40	1
1611	-4.98693855351303	67.5262244567275	91	54	0
1612	1.97263946628664	55.2526379786432	75	61	0
1613	8.93225876562065	42.9790633628145	99	59	8
1614	15.8919193444308	30.705500616692	108	86	5
1615	26.3175737581914	11.8315708525479	144	119	6
1616	33.249512228067	-1.36917803157121	100	126	13
1617	40.7322873020312	-13.6583927925676	70	52	4
1618	51.7089588389499	-31.620735370554	75	75	2
1619	59.2196630270919	-42.9827006356791	70	50	1
1620	66.7025895349798	-55.2718680817634	69	54	1
1621	74.1855602515279	-67.5610218830407	61	41	0
1622	81.6685751767363	-79.8501620395109	77	52	0
1623	85.1347039685352	-86.4504909329116	51	61	0
1624	88.6286573319812	-92.1236009793356	57	58	0
1625	99.6057426098851	-110.085815469734	64	44	0
1626	110.555114212679	-128.975216532126	72	57	1
1627	117.515364409832	-141.248606289737	60	46	0
1628	121.009408007609	-146.921688747592	71	41	0
1629	128.492704302189	-159.210743427277	63	53	1
1630	139.442337134213	-178.100067182444	77	40	2
1631	142.908640582988	-184.700346940197	63	45	0
1632	150.419869056786	-196.062145627104	70	49	0
1633	161.397495740559	-214.024194718339	68	45	0
1634	168.358039141924	-226.297497963533	65	35	0
1635	175.318623820727	-238.570789341815	63	34	0
1636	182.251457766455	-251.771284893155	64	46	0
1637	189.212126597762	-264.044552547857	57	44	0
1638	196.695835657767	-276.333482664078	67	45	0
1639	204.179588924337	-288.62239913363	66	42	0
1640	211.140384515631	-300.895629471168	81	42	2
1641	218.101221383782	-313.168847939	71	36	0
1642	225.612886426854	-324.530509202741	63	40	0
1643	233.096811879717	-336.819372916594	64	57	0
1644	240.0577739086	-349.092554055154	58	37	0
1645	247.018777213641	-361.365723326802	57	40	0
1646	253.97982179519	-373.638880727813	68	41	0
1647	260.940907652956	-385.912026260979	70	56	0
1648	268.425048275152	-398.200825426728	68	36	0
1649	275.909233103157	-410.489610945806	70	43	0
1650	282.870445717999	-422.762719159946	68	46	1
1651	289.859466981725	-434.108599291183	59	45	0
1652	297.34377978649	-446.39734569937	63	44	0
1653	304.800372842699	-459.613294697367	71	37	0
1654	311.76175348938	-471.886353720911	73	48	0
1655	322.217781829822	-489.832311871462	55	39	1
1656	332.646143081831	-508.705459581688	62	46	0
1657	336.1130324158	-515.30557498429	80	39	0
1658	339.084660694643	-520.96281439811	60	47	0
1659	344.532667088031	-531.334414338693	72	43	0
1660	348.990147286153	-539.820263396017	67	41	0
1661	352.841355868091	-551.072101449594	67	47	0
1662	354.711463574087	-558.55245164223	61	55	1
1663	355.618768019893	-563.219842678867	60	45	0
1664	357.516638883972	-569.772975126281	66	37	0
1665	358.507203905378	-571.658716538921	63	45	0
1666	361.094624011195	-572.66420378536	62	47	2
1667	363.682045260677	-573.669689473696	76	43	0
1668	366.352717005822	-571.893524627201	51	48	0
1669	369.02338655619	-570.117358169518	53	59	1
1670	369.134383522556	-566.408492801711	54	36	0
1671	368.25481329608	-560.813888465986	60	48	0
1672	365.778399174276	-556.099540024996	64	56	2
1673	362.283678075997	-550.426666005515	68	48	1
1674	358.265935535659	-544.738134625368	46	52	1
1675	354.275956545607	-538.1223830292	58	45	0
1676	349.818468274549	-529.636539487168	52	41	0
1677	344.837970236782	-521.135035008192	70	43	1
1678	339.334465474589	-512.617867749184	70	50	0
1679	333.363471964723	-502.230603108183	72	45	0
1680	327.420267227455	-490.916113464162	62	45	0
1681	320.954071975779	-479.585956132971	72	50	0
1682	313.992652186193	-467.312912462279	66	41	0
1683	307.031273672124	-455.039856921881	64	48	0
1684	299.54691763845	-442.751127894036	74	55	0
1685	292.062605810235	-430.462385220453	54	40	0
1686	281.111613243818	-411.573469484225	66	48	1
1687	270.160720451502	-392.684524428099	52	38	0
1688	262.676585690526	-380.395728098229	59	56	0
1689	255.220270515769	-367.179701958783	62	42	0
1690	247.736225876492	-354.890878349543	65	53	0
1691	240.252225443663	-342.602041093633	70	61	0
1692	233.319055001019	-329.401643900201	74	53	0
1693	225.835143225035	-317.112780285068	66	47	0
1694	218.351275655732	-304.823903024197	64	36	0
1695	211.418238590122	-291.623468557373	56	38	0
1696	203.934459678072	-279.334564937279	63	42	0
1697	196.45072497311	-267.045647671446	66	45	0
1698	189.490030845278	-254.772391993552	74	54	0
1699	182.006383088767	-242.48344835639	50	46	0
1700	174.522779539402	-230.194491073489	66	52	1
1701	167.562212172314	-217.9211980775	85	47	0
1702	160.078695572098	-205.632214423269	58	47	0
1703	152.595223179087	-193.343217124231	64	44	1
1704	145.634782573441	-181.069886811078	64	43	0
1705	138.674383245758	-168.796544629149	62	59	1
1706	131.714025195397	-156.523190582171	70	45	1
1707	124.230725236994	-144.234141463414	56	47	0
1708	116.775276576867	-131.017862756737	82	62	0
1709	109.815046887728	-118.744471402839	63	45	0
1710	102.854858476843	-106.471068182029	73	42	2
1711	95.371734129556	-94.181966336444	63	47	0
1712	87.8886539904051	-81.8928508469835	51	49	1
1713	80.9285923435818	-69.6194103108719	49	36	0
1714	73.968571975478	-57.3459579087794	59	36	1
1715	66.4856215310283	-45.0568033251911	56	47	2
1716	59.0027152954717	-32.7676350977272	69	53	3
1717	52.0428216924192	-20.4941453812644	79	56	4
1718	45.082969368319	-8.22064379788935	80	63	4
1719	37.6001928285696	4.06856352183968	97	93	4
1720	30.1174604980042	16.3577844863757	138	112	4
1721	23.1577349402942	28.6313233822584	114	89	10
1722	16.1980506618856	40.9048741459846	103	75	4
1723	9.23840766301146	53.1784367756918	84	69	1
1724	2.27880594367161	65.4520112695172	80	48	1
1725	-4.65291956515284	78.6528133796528	64	56	0
1726	-12.1353922565468	90.9421115927398	70	50	0
1727	-19.6178207382909	103.231423450634	68	36	0
1728	-26.5772528114612	115.505047113635	72	67	0
1729	-33.536643604748	127.778682639822	59	56	0
1730	-41.0189423871925	140.06803358905	63	48	0
1731	-48.5011969595216	152.35739817936	66	35	0
1732	-55.4604609831003	164.631071019918	58	51	0
1733	-62.419683726388	176.904755722731	68	52	0
1734	-68.8559217790607	189.162745245732	61	51	1
1735	-78.234810426482	208.005502397195	76	45	0
1736	-84.6430992716923	221.190732676536	51	48	0
1737	-90.5284087777836	234.360263420269	68	42	1
1738	-98.8333657997428	254.098865037784	65	61	0
1739	-104.195647353423	267.252705304883	76	44	0
1740	-109.557893874473	280.406552846543	58	39	0
1741	-114.397174430895	293.544694965705	69	48	0
1742	-116.816802751215	300.113768275827	73	50	0
1743	-121.656035475899	313.251919403672	74	45	0
1744	-128.391898557195	332.943442899734	66	37	1
1745	-132.680263755028	346.993109039962	70	51	0
1746	-135.071963980328	354.48940935079	67	62	0
1747	-137.491520970361	361.058495565318	82	50	0
1748	-144.750144108373	380.765763218515	60	49	0
1749	-151.485777363181	400.457327039912	63	51	0
1750	-153.382361985219	407.010705880821	59	52	0
1751	-158.193472717307	421.076118208468	72	46	0
1752	-164.901097793889	441.694921137765	47	38	1
1753	-169.217087308876	454.817412716337	53	58	0
1754	-174.055958133715	467.955629261211	78	54	2
1755	-178.894797070359	481.093851806596	58	55	0
1756	-183.182820317161	495.143574626185	65	46	0
1757	-187.470812729152	509.193302304484	60	45	0
1758	-191.786653288349	522.315819259733	75	45	1
1759	-196.1024651021	535.438341073692	61	44	0
1760	-200.941148573707	548.576591219753	59	51	1
1761	-205.751917821413	562.642062946223	67	49	0
1762	-210.039755831589	576.69181599468	61	50	0
1763	-214.35544743354	589.814358324744	71	53	0
1764	-219.194004183519	602.95263127517	67	46	0
1765	-223.509636722447	616.07518386282	68	50	0
1766	-227.825240515522	629.197741311044	66	38	0
1767	-232.63581591862	643.263246634044	72	46	1
1768	-236.923469735601	657.313029910438	63	34	1
1769	-241.238983632647	670.435602471232	55	54	0
1770	-246.077353025088	683.573909023777	64	47	0
1771	-250.915690527647	696.712221578695	59	37	0
1772	-255.23111504328	709.834809799679	61	41	2
1773	-259.51861550071	723.884618442506	82	43	0
1774	-264.32896285411	737.950163360685	75	47	0
1775	-268.644297472318	751.072766696103	65	51	0
1776	-272.959603343974	764.195374890231	59	31	1
1777	-277.769853772421	778.260936605744	59	36	0
1778	-282.580069998396	792.326504318044	63	45	0
1779	-286.895284400729	805.449128168635	68	59	0
1780	-291.210470056103	818.571756876074	62	45	0
1781	-296.048493472044	831.710125831887	66	47	0
1782	-300.858579726773	845.775716342963	68	46	0
1783	-305.1457686387	859.825576258823	57	48	1
1784	-309.460834076745	872.948225480504	81	52	0
1785	-314.298730765062	886.086617236957	64	55	1
1786	-318.61373713729	899.209276714362	80	47	0
1787	-322.928714762267	912.331941051409	77	57	0
1788	-327.271575284656	924.527394699864	47	39	0
1789	-330.624526186555	934.836942495778	75	51	0
1790	-333.48251974507	944.203537538648	74	48	2
1791	-336.368413446646	952.64291919861	72	44	0
1792	-338.236507114081	960.123605927452	84	57	0
1793	-339.086807533284	966.645596295595	90	62	0
1794	-339.470084495144	971.297414905392	62	43	0
1795	-338.779747218126	976.8449674109	65	48	0
1796	-338.117325671657	981.465304470621	66	34	1
1797	-339.107193363074	983.351217195392	70	36	0
1798	-341.6656044845	985.284353373572	60	41	0
1799	-344.802693133068	985.378801499493	47	36	0
1800	-347.995614985528	983.618820813484	60	39	0
1801	-350.170759444474	980.900142426603	67	43	0
1802	-350.310344686266	976.264064807445	67	45	0
1803	-348.909297239268	970.653545379639	64	49	0
1804	-346.4625445524	965.011542950757	78	33	1
1805	-343.548764664389	957.499369601719	60	44	0
1806	-340.662888579536	949.059982889332	63	53	0
1807	-337.282060625264	939.677642217837	68	44	0
1808	-333.406275005429	929.352348849177	57	52	1
1809	-329.530469345162	919.027059322223	64	42	0
1810	-325.187608418055	906.831603489816	60	42	0
1811	-320.872630817874	893.708936984651	65	47	0
1812	-316.557624470501	880.586275338195	60	43	0
1813	-311.196864906291	867.432143815793	54	43	0
1814	-305.83607030625	854.278019567952	60	54	0
1815	-301.026011308131	840.212423049845	62	43	0
1816	-296.215918107249	826.146832530387	61	53	0
1817	-291.377887762035	813.008463559672	69	51	0
1818	-286.567727312678	798.942885039374	58	51	0
1819	-282.280404776218	784.893046173267	73	42	2
1820	-278.515925201122	770.858945342712	56	55	1
1821	-274.751418154337	756.824848354794	54	46	0
1822	-270.986883635924	742.790755209513	64	37	0
1823	-266.699442803161	728.740934157744	60	41	0
1824	-261.861194875208	715.602602362633	61	41	0
1825	-257.05080963549	701.537061022595	78	47	0
1826	-252.240390193474	687.471525681205	57	41	0
1827	-247.402044286486	674.333211892284	72	44	1
1828	-242.5915575978	660.267688551918	68	45	0
1829	-238.303925428947	646.21789934393	67	35	0
1830	-233.988373408793	633.095330549404	55	47	0
1831	-229.149900778313	619.957039560191	60	32	0
1832	-224.339282964473	605.89153901767	68	37	0
1833	-219.528630948975	591.826044473797	67	50	0
1834	-214.690060340916	578.6877714945	61	44	0
1835	-210.374356219778	565.565229154192	60	42	0
1836	-206.08650565712	551.51547610946	73	46	2
1837	-201.275722517923	537.450004364364	56	47	1
1838	-196.959928501863	524.327477141283	73	47	0
1839	-192.644105740357	511.204954778776	60	70	0
1840	-187.805347777437	498.066715399735	60	44	1
1841	-182.994434673572	484.001266454346	65	37	0
1842	-178.183487368398	469.935823510401	65	51	0
1843	-173.867542825348	456.813322205096	69	52	2
1844	-167.159988160769	436.194504147395	62	40	0
1845	-159.929446885828	415.559979467653	66	39	0
1846	-155.613382133364	402.437498676591	68	45	0
1847	-151.297288635513	389.315022748895	81	44	0
1848	-146.45824534609	376.17683498282	70	38	0
1849	-142.169959688676	362.127153731883	56	44	0
1850	-137.881643197383	348.077477340586	59	47	0
1851	-133.042505078309	334.939306376502	72	40	0
1852	-128.726262627984	321.816855823621	69	54	0
1853	-124.409991432971	308.694410131313	78	50	1
1854	-119.570760794741	295.556255972013	73	59	1
1855	-114.759358570504	281.49089222867	76	47	2
1856	-109.947922146122	267.425534487702	71	48	0
1857	-104.585657896474	254.271686882712	50	51	0
1858	-98.7004214011249	241.102135829628	68	41	0
1859	-92.8151467258576	227.93259344995	73	51	0
1860	-86.9019801268005	215.690275355242	54	52	0
1861	-80.4658363878261	203.432257479057	70	39	1
1862	-74.0575050670886	190.247034186497	53	54	0
1863	-67.6491324177478	177.061821087264	53	45	1
1864	-60.6899243199732	164.7881278079	62	36	0
1865	-53.7306749418494	152.514446391724	67	47	1
1866	-46.7992287671077	139.313561172225	68	58	0
1867	-39.8398952301941	127.039903476834	59	47	0
1868	-32.8805204132805	114.766257647425	65	46	1
1869	-25.9211043160758	102.492623683996	58	47	0
1870	-18.4386917112861	90.2033007666469	66	43	0
1871	-10.9562348964973	77.9139914931729	68	49	2
1872	-3.99669203103986	65.6403948431835	74	60	2
1873	3.4858517376706	53.3511119373143	88	55	4
1874	10.9684397160308	41.0618426753208	101	73	4
1875	17.9281093492173	28.7882833359763	115	88	7
1876	24.8878202618798	16.5147358644754	164	111	9
1877	31.8475724536111	4.24120025709271	116	131	9
1878	39.3303328727488	-8.04801718983799	95	89	0
1879	46.8131375007797	-20.3372209910303	76	60	1
1880	53.7730164589593	-32.6107192840427	59	47	1
1881	60.7329366959166	-44.8842057101429	76	50	0
1882	67.7207164552528	-56.2304644146934	62	56	1
1883	74.6807176514412	-68.5039271004498	68	59	0
1884	82.163735751994	-80.7930663479492	66	39	1
1885	89.6467980607995	-93.0821919525042	49	56	1
1886	96.6069260214572	-105.355617321096	66	40	0
1887	104.090075281449	-117.644716555253	54	45	0
1888	111.573268749693	-129.933802144602	58	38	0
1889	118.533523474121	-142.207190196961	63	33	0
1890	128.960080849822	-161.080858001485	60	52	0
1891	139.937522660475	-179.042964470573	66	46	1
1892	147.420932771522	-191.331984596327	59	54	0
1893	154.381396814249	-203.605311597697	72	43	0
1894	161.341902134242	-215.878626732156	66	60	0
1895	168.302448731847	-228.15192999877	70	41	0
1896	175.786031276395	-240.440898303874	89	43	0
1897	183.269658028148	-252.729852963239	60	49	0
1898	190.230331386556	-265.003118912689	68	38	0
1899	197.191046021821	-277.276372994296	60	49	0
1900	204.674802463618	-289.56528855674	65	41	0
1901	212.158603112213	-301.854190473445	56	48	0
1902	219.119444507174	-314.127407237887	67	52	0
1903	226.080327178934	-326.400612133555	59	47	0
1904	233.069031502004	-337.746589040384	70	38	0
1905	240.553002870991	-350.035439121537	69	40	1
1906	248.037018446019	-362.324275556952	62	52	0
1907	254.99806755461	-374.597431253642	64	38	1
1908	261.959157939185	-386.87057508342	64	52	0
1909	268.920289599919	-399.143707043491	69	42	0
1910	275.881462536752	-411.416827136651	81	48	0
1911	286.860200625786	-429.37854014989	79	40	0
1912	297.811267922574	-448.267440031283	65	50	0
1913	301.278050873545	-454.867585082538	63	43	0
1914	308.2394132794	-467.140650056303	79	54	0
1915	318.695414656249	-485.086617136374	65	34	0
1916	325.684638608829	-496.432436164469	68	56	1
1917	332.178631760646	-506.835369432345	63	39	0
1918	337.654358374013	-516.279762385413	68	39	1
1919	342.607081230381	-525.708491707221	69	52	0
1920	347.036796952831	-535.121559228748	55	44	0
1921	350.97125549597	-543.591750292107	59	40	1
1922	353.887419335661	-551.103411444463	54	34	0
1923	355.262248486746	-557.640890128911	60	42	0
1924	356.141801209422	-563.23549735453	72	40	0
1925	357.049108519801	-567.902888028882	66	43	0
1926	359.030238104984	-571.674370851368	64	38	0
1927	361.589907539368	-573.607074094936	55	43	0
1928	364.232829923683	-572.758126842789	77	55	1
1929	366.903500898741	-570.981961666606	60	39	0
1930	368.555851261248	-568.247272377834	70	37	0
1931	368.694598061731	-563.611190665513	60	46	0
1932	367.264246966748	-558.928149269894	68	53	0
1933	365.283117030689	-555.156670154072	66	59	0
1934	362.806709715805	-550.442319899797	75	39	0
1935	359.311997461598	-544.769443336874	67	50	1
1936	355.845047068957	-538.169347474352	70	43	0
1937	352.37810779491	-531.56924864836	66	41	0
1938	348.41590509587	-524.026274936274	61	44	1
1939	341.454329659464	-511.753277935088	75	54	0
1940	336.446113738406	-504.178979482502	66	41	0
1941	333.969769939838	-499.46461168211	65	45	0
1942	327.008278518217	-487.191590087488	63	51	1
1943	320.046828371997	-474.918556623161	60	54	2
1944	315.066457337409	-466.417015816085	73	41	0
1945	310.581364581478	-458.85834553279	55	37	0
1946	306.619307961897	-451.315331158228	72	50	0
1947	303.152520332776	-444.715190405957	74	36	0
1948	300.15323180065	-439.985140791163	68	43	0
1949	298.144454696216	-437.140845245682	57	34	0
1950	297.1261842596	-436.182305225171	79	39	0
1951	296.603166251443	-436.16664324142	54	39	0
1952	296.603166251443	-436.16664324142	53	46	0
1953	296.603166251443	-436.16664324142	78	50	0
1954	296.603166251443	-436.16664324142	81	47	0
1955	296.603166251443	-436.16664324142	67	57	0
1956	297.1261842596	-436.182305225171	45	42	0
1957	297.621436574496	-437.125183385797	70	59	0
1958	298.611941885203	-439.010939520784	60	44	1
1959	300.125466675439	-440.912357032299	73	50	0
1960	301.143738923129	-441.87089632079	77	53	0
1961	301.638992824592	-442.813773993403	80	49	0
1962	301.611228042515	-443.740990238264	76	40	0
1963	302.134246953181	-443.756651607342	72	44	1
1964	302.657265864895	-443.77231291309	63	54	0
1965	302.657265864895	-443.77231291309	57	51	0
1966	302.134246953181	-443.756651607342	74	49	0
1967	301.611228042515	-443.740990238264	62	48	0
1968	301.115974026616	-442.798112562858	62	47	1
1969	300.62072023761	-441.855234827846	77	40	0
1970	300.62072023761	-441.855234827846	62	29	0
1971	300.62072023761	-441.855234827846	58	44	0
1972	300.62072023761	-441.855234827846	54	37	0
1973	300.62072023761	-441.855234827846	58	39	0
1974	300.62072023761	-441.855234827846	76	51	0
1975	300.62072023761	-441.855234827846	61	47	0
1976	300.62072023761	-441.855234827846	69	35	1
1977	300.62072023761	-441.855234827846	52	50	1
1978	300.62072023761	-441.855234827846	81	59	0
1979	300.62072023761	-441.855234827846	81	44	0
1980	300.62072023761	-441.855234827846	70	44	0
1981	300.62072023761	-441.855234827846	69	56	0
1982	300.62072023761	-441.855234827846	71	50	0
1983	300.62072023761	-441.855234827846	63	44	0
1984	300.62072023761	-441.855234827846	48	40	0
1985	300.62072023761	-441.855234827846	66	35	0
1986	300.62072023761	-441.855234827846	63	56	0
1987	300.62072023761	-441.855234827846	60	56	0
1988	300.62072023761	-441.855234827846	87	46	0
1989	300.62072023761	-441.855234827846	58	37	0
1990	300.62072023761	-441.855234827846	76	51	1
1991	300.62072023761	-441.855234827846	71	38	1
1992	300.62072023761	-441.855234827846	58	48	0
1993	300.62072023761	-441.855234827846	60	42	0
1994	300.62072023761	-441.855234827846	71	52	0
1995	300.62072023761	-441.855234827846	59	44	0
1996	300.62072023761	-441.855234827846	62	52	0
1997	300.62072023761	-441.855234827846	65	45	0
1998	300.62072023761	-441.855234827846	71	34	0
1999	300.62072023761	-441.855234827846	64	44	1
[truncated: 47 more rows]
