# Supplementary material for: Bayesian algorithm to estimate position and activity of an orphan gamma source utilizing multiple detectors in a mobile gamma spectrometry system
Source: PLoS One. 2021 Jan 22;16(1):e0245440. doi: 10.1371/journal.pone.0245440 (PMC7822251; doi:10.1371/journal.pone.0245440)
Supplement: S1 Data — (GZ) [file pone.0245440.s001.gz › angular_nair.csv]

Angle	662kev	1173kev	1332kev
0	0.0007047	0.0007511	0.0004988
10	0.0042282	0.0044863	0.0035948
20	0.0090306	0.0084245	0.0070004
30	0.0134937	0.0119567	0.0099588
40	0.0172782	0.014819	0.0124872
50	0.0207234	0.0168084	0.0141728
60	0.0230202	0.0185136	0.0156692
70	0.0247167	0.0195083	0.0165636
80	0.0259695	0.0201579	0.0171484
90	0.0261	0.0203	0.0172
100	0.025317	0.0199955	0.016942
110	0.0233595	0.0191429	0.0162884
120	0.0203058	0.0169708	0.0143964
130	0.0169389	0.0146363	0.0123496
140	0.0142506	0.0129311	0.0108704
150	0.0124497	0.0113883	0.0094944
160	0.0101007	0.0092365	0.0077228
170	0.0069687	0.0065975	0.0054524
180	0.0053505	0.0050953	0.0043516
190	0.0069426	0.0065163	0.0054696
200	0.0100485	0.0091756	0.0078088
210	0.0137547	0.0120176	0.0101652
220	0.0175131	0.0145551	0.0122464
230	0.0199404	0.0166257	0.0138976
240	0.0218718	0.0180061	0.0149468
250	0.0199143	0.0168084	0.0140008
260	0.0218718	0.0180061	0.0149468
270	0.0235683	0.0189602	0.0157208
280	0.0235944	0.0188181	0.0156176
290	0.0234378	0.018879	0.015652
300	0.0224982	0.0183918	0.0151876
310	0.0187137	0.0155904	0.0129688
320	0.0087957	0.009135	0.007654
330	0.0040194	0.0047705	0.0039904
340	0.0066033	0.0069426	0.0056932
350	0.0032625	0.0037149	0.0029756
360	0.0007047	0.0007511	0.0004988
