# Supplementary material for: Bayesian algorithm to estimate position and activity of an orphan gamma source utilizing multiple detectors in a mobile gamma spectrometry system
Source: PLoS One. 2021 Jan 22;16(1):e0245440. doi: 10.1371/journal.pone.0245440 (PMC7822251; doi:10.1371/journal.pone.0245440)
Supplement: S1 Data — (GZ) [file pone.0245440.s001.gz › synth_data_Cs-137_setup_20_real_6.csv]

	V1	V2	V3	V4	V5
1	302.071217755147	-909.636676426046	61	50	0
2	302.071217755147	-909.636676426046	77	41	0
3	302.071217755147	-909.636676426046	63	51	1
4	301.548198399309	-909.621014986187	70	58	0
5	300.006905555027	-908.646814055741	86	64	0
6	297.447340922256	-906.714072529227	52	39	0
7	294.392526231415	-903.838450930081	57	56	0
8	290.870231790817	-899.092731952667	59	46	0
9	286.357446746901	-892.461251052096	59	49	1
10	281.900214586349	-883.975332831964	66	53	1
11	277.470771143213	-874.562193524092	57	55	0
12	273.041348140861	-865.149049330503	51	60	0
13	268.611945579585	-855.735900252126	69	51	0
14	263.136539850617	-846.291414022446	67	55	1
15	254.689748567995	-831.189621161669	63	55	1
16	249.242183872324	-820.817900124006	70	65	0
17	242.776409925078	-809.487618338317	50	60	0
18	236.31067135639	-798.157326317392	62	51	0
19	229.321963459253	-786.811353734694	52	55	0
20	218.343754268833	-768.849484775215	70	56	0
21	210.887714589771	-755.633376831189	66	42	1
22	203.926934711984	-743.360144867562	56	47	0
23	196.966196110938	-731.08690103516	66	67	1
24	190.005498786981	-718.813645334914	65	64	0
25	183.044842740288	-706.540377766825	94	54	0
26	176.084227970685	-694.267098331824	57	68	0
27	169.095859252615	-682.921023054048	51	67	0
28	162.13532543974	-670.647719872184	70	59	0
29	154.651843521511	-658.358725298196	71	62	0
30	147.168405810953	-646.06971707847	59	70	1
31	140.207998759754	-633.796376580372	60	60	0
32	133.247632986284	-621.523024214432	60	56	1
33	126.287308490952	-609.249659983441	78	52	2
34	119.299218640313	-597.903499828652	59	52	0
35	111.815994397213	-585.61442705337	66	57	0
36	104.332814362308	-573.325340631418	73	59	1
37	97.3726563099772	-561.051927204244	61	48	0
38	90.4125395361916	-548.77850191202	55	52	0
39	83.452464040718	-536.505064753816	85	59	0
40	75.9694564427482	-524.215926513076	63	52	0
41	68.486493053264	-511.926774629392	61	49	0
42	61.5265443229582	-499.653300154954	69	49	2
43	54.5666368711391	-487.379813815467	69	64	2
44	47.6067706981557	-475.106315607205	59	56	0
45	40.6469458044157	-462.832805534825	77	55	0
46	33.6871621897444	-450.559283596464	62	53	0
47	22.7106873890152	-432.596890561283	75	65	1
48	11.7343073533266	-414.63446817454	65	56	0
49	4.77469018672127	-402.360897044651	61	44	1
50	-2.18488570023328	-390.087314050645	60	49	0
51	-9.14442030765349	-377.813719188794	87	59	0
52	-16.1039136352483	-365.540112462826	71	44	2
53	-23.0633656829013	-353.266493871808	69	47	1
54	-30.022776450729	-340.992863412946	62	54	0
55	-37.5050959948567	-328.703517899849	66	55	0
56	-44.9873713289853	-316.414158742875	54	49	0
57	-51.9466553272214	-304.140490973368	61	45	0
58	-58.9058980452828	-291.866811337881	70	64	0
59	-65.3421552856453	-279.608826521784	53	61	1
60	-71.7783741736785	-267.350831490941	59	59	0
61	-78.2145547092077	-255.092826249078	77	48	3
62	-84.0999037727597	-241.923304171301	72	60	1
63	-90.0130693464889	-229.680989040993	74	51	0
64	-95.9261994932895	-217.438665223308	74	58	1
65	-103.70817227388	-197.715762740932	64	54	1
66	-110.967136536434	-178.008557212539	62	59	0
67	-115.778545389941	-163.943197087385	79	53	0
68	-120.589920043421	-149.877830961719	81	59	3
69	-125.429123607406	-136.739674433134	86	54	1
70	-130.268295283604	-123.601511899382	85	49	2
71	-134.58451110078	-110.479058654979	60	60	0
72	-138.900698173151	-97.356600551866	81	67	2
73	-143.216856500774	-84.2341375900432	80	53	1
74	-147.532986083359	-71.1116697667167	73	66	1
75	-152.344135014922	-57.0462640384212	87	62	3
76	-156.632333854272	-42.9965703682974	76	71	3
77	-160.948373544554	-29.8740874286741	84	82	1
78	-165.787297238829	-16.7358804875985	69	67	4
79	-172.522712598206	2.95572113338858	90	76	1
80	-178.735152888927	22.6316136838868	75	71	1
81	-183.051047281595	35.7541214618832	69	64	0
82	-187.861939653812	49.8195715881884	69	69	1
83	-192.149894727627	63.8693052046001	72	60	1
84	-196.46569922613	76.9918280979618	69	52	0
85	-201.304374934174	90.1300794417039	69	60	1
86	-205.62012037012	103.252612594515	69	65	0
87	-209.935837060446	116.375150604174	77	67	0
88	-214.25152500486	129.497693473473	68	52	1
89	-218.539298615826	143.547456778586	76	65	1
90	-223.349933266873	157.612951299176	76	60	0
91	-227.665531315666	170.735509284772	81	47	0
92	-231.981100618315	183.858072127216	70	48	1
93	-236.819528335938	196.996367874555	67	48	1
94	-241.135038575099	210.118940978311	67	42	0
95	-245.450520068116	223.241518938914	61	49	0
96	-252.157235541788	243.860475552268	75	49	0
97	-258.863880735124	264.479443917051	59	53	0
98	-263.702121093345	277.617773265578	66	39	0
99	-268.017453624983	290.740376600064	61	64	0
100	-272.332757410011	303.862984792329	70	64	1
101	-276.648032448255	316.985597845167	51	47	0
102	-280.963278739713	330.10821575392	76	64	1
103	-285.801365936291	343.246572704054	74	41	1
104	-290.11655316269	356.369200870395	62	56	0
105	-294.431711642304	369.491833894514	64	60	0
106	-299.241801264754	383.55742320139	66	63	0
107	-303.52899354219	397.607282038778	59	64	2
108	-307.844062122633	410.729930179194	69	50	0
109	-312.68196195527	423.86832072679	60	66	0
110	-317.519829897443	437.006717276759	84	48	0
111	-321.8627195835	449.202165525407	76	54	0
112	-325.710638513905	460.45466384571	69	48	0
113	-330.987534956192	476.390463079326	67	57	1
114	-334.340462571126	486.70001464989	78	49	1
115	-336.731412383902	494.196441221051	49	41	1
116	-339.038609068026	504.474515929818	61	63	0
117	-338.899035681621	509.110593684018	65	62	0
118	-338.78737692209	512.819455908611	63	66	1
119	-338.731547525502	514.673887025565	66	48	0
120	-339.693500979105	517.487015558407	57	59	1
121	-342.223998400499	520.347367942333	58	52	0
122	-345.883937482489	520.457558560185	65	54	0
123	-349.076861977752	518.697579055093	67	62	0
124	-350.26214508299	514.092985807918	71	52	1
125	-349.383948190138	508.498208307661	53	59	0
126	-347.460047407425	502.87194713857	65	48	0
127	-345.041205797228	496.302729782648	76	60	0
128	-341.632482096669	487.847600423731	64	49	0
129	-338.251658319787	478.465258486569	56	55	0
130	-334.898732039961	468.155703965575	56	46	1
131	-331.050844765326	456.903196983039	69	57	0
132	-327.230847192404	444.723478314467	62	64	1
133	-322.91587744822	431.600809102878	66	66	0
134	-316.181938209222	411.908945395611	56	55	0
135	-309.475839235703	391.28987791948	64	52	0
136	-304.66579255031	377.224276579916	65	57	0
137	-299.827806673013	364.085896774195	72	48	1
138	-295.51265764545	350.963258332573	60	74	0
139	-291.225382772973	336.913409216329	71	44	0
140	-286.415204958466	322.847830674611	65	51	0
141	-283.996152642765	316.278651419096	50	42	0
142	-279.708798678359	302.228815256618	70	50	0
143	-273.002322116983	281.609811595641	61	61	2
144	-268.164114677464	268.471471386962	77	56	0
145	-263.353771532711	254.405921639875	50	68	0
146	-259.066276168567	240.356108685024	73	55	0
147	-254.750855876016	227.233516127802	76	69	0
148	-249.912521711842	214.095198719762	68	58	0
149	-245.597042355337	200.972616422921	69	70	0
150	-241.309425103653	186.922823438421	69	52	3
151	-236.498886953632	172.857307283208	85	59	1
152	-231.660426065733	159.71901267767	60	75	0
153	-224.925568934646	140.027308543213	79	55	1
154	-218.218530062644	119.408400615677	73	51	0
155	-213.407827744028	105.342913262546	54	49	0
156	-209.09210796142	92.2203719941899	86	47	3
157	-204.77635943325	79.0978355864063	55	48	2
158	-199.937679300201	65.9595805862918	52	55	0
159	-195.098967278143	52.821331590414	72	63	0
160	-190.260223367135	39.6830885997042	75	53	0
161	-185.972232683096	25.6333576878533	66	70	1
162	-181.684211164189	11.5836316356435	72	54	0
163	-176.8453724219	-1.55459455866367	87	54	2
164	-172.006501791184	-14.6928147468716	64	54	0
165	-167.167599271925	-27.8310289299116	75	70	0
166	-160.432102145569	-47.5226205009967	94	63	2
167	-153.696537985932	-67.2142003122717	80	68	1
168	-148.857511057751	-80.3523916862905	77	68	0
169	-144.569241772289	-94.4020761745051	94	64	4
170	-140.280941652891	-108.45175580401	78	61	2
171	-135.964745204255	-121.574214997701	86	65	0
172	-131.648520010698	-134.696669334546	87	64	0
173	-126.80933762138	-147.834833106957	74	57	1
174	-121.970123344276	-160.972990876064	57	63	0
175	-117.130877179326	-174.111142639071	77	47	0
176	-112.291599126998	-187.249288397841	69	52	0
177	-104.509686732839	-206.972207291052	61	66	0
178	-96.2047599877114	-226.710821283981	63	49	0
179	-90.3194707488874	-239.880360782146	90	59	2
180	-84.4062900490826	-252.122675991617	60	44	2
181	-78.4930739227566	-264.364982517436	70	46	0
182	-72.0847289400408	-277.550203478895	48	51	0
183	-65.6484936987981	-289.808198608458	69	51	2
184	-59.2122201052262	-302.066183526069	67	54	0
185	-48.7872367010568	-320.940306537785	44	63	0
186	-38.3343153694877	-338.887187191285	61	46	1
187	-31.3470901774126	-350.233615657315	61	46	1
188	-27.8534632989904	-355.906825432554	60	43	0
189	-20.8940196374897	-368.180451775901	57	57	0
190	-9.94573784660315	-387.070176744834	71	57	0
191	-2.46323022723664	-399.359471491538	59	68	0
192	4.49636164144613	-411.633054594509	65	57	0
193	11.4559947898379	-423.9066258315	75	51	1
194	18.9664616408991	-435.268665712327	69	63	0
195	26.4491414575605	-447.557907712646	62	55	0
196	33.4088997746585	-459.83144162409	60	58	0
197	40.3965240017278	-471.177747863345	74	58	0
198	47.3563632788719	-483.451258031651	67	57	0
199	54.8392138258787	-495.740448202007	63	59	0
200	62.3499281975091	-507.102408882231	73	56	0
201	69.3098926422535	-519.375881727785	72	65	0
202	76.2698983656592	-531.649342706427	67	65	0
203	83.2299453674932	-543.922791819088	64	58	0
204	90.7130108515266	-556.211916513741	77	47	0
205	98.1961205442203	-568.501027565449	61	53	0
206	105.156294310116	-580.774439361878	63	56	0
207	112.144317563216	-592.120623365976	59	56	1
208	119.104572287644	-604.394011418335	54	52	0
209	126.06486829021	-616.667387602851	72	52	2
210	133.025205570331	-628.940751922317	80	60	0
211	140.508571473998	-641.229785691947	64	52	0
212	148.019781582989	-652.59158983361	69	45	0
213	158.474389530369	-670.537967867218	80	48	0
214	169.452080937452	-688.499996943399	69	54	1
215	176.93566152826	-700.788964302279	59	51	0
216	183.89629041322	-713.062242098153	63	52	0
217	191.407748033176	-724.423967030831	66	53	1
218	198.891458070138	-736.712894360535	75	62	0
219	205.852212117286	-748.986134826206	64	53	0
220	212.840792618459	-760.332147333771	57	46	0
221	219.801627621229	-772.605364054441	57	47	2
222	226.762503900798	-784.878568906337	75	51	0
223	233.723421456874	-797.151761892252	56	64	0
224	240.684380289633	-809.42494300846	80	40	0
225	247.645380398666	-821.698112256825	73	48	0
226	254.60642178409	-833.971269637346	54	47	1
227	261.595278439578	-845.3171989806	89	54	0
228	268.556400779751	-857.590332613327	77	42	0
229	275.517564395559	-869.863454380073	68	59	0
230	282.506538490008	-881.209348074161	78	45	0
231	289.467783059925	-893.482446092181	66	44	0
232	296.429068905651	-905.755532241426	58	48	1
233	303.390396026894	-918.028606522828	72	47	0
234	310.874786252331	-930.317329280078	69	56	1
235	318.359220682818	-942.606038392521	62	49	0
236	325.320674559684	-954.87907535024	58	57	1
237	335.253784365254	-972.809343112633	67	57	0
238	344.168677338224	-989.781058067456	73	47	0
239	348.62615139375	-998.266908199526	65	59	0
240	352.588365984091	-1005.80988198426	51	53	0
241	355.504531620652	-1013.32154240925	54	55	1
242	356.87936233962	-1019.85902074166	68	49	0
243	357.758916405146	-1025.45362773538	64	49	1
244	358.666224835149	-1030.12101817783	68	50	0
245	360.647355320863	-1033.89250051044	58	66	0
246	364.2530940742	-1035.85651069507	69	38	0
247	367.446800034144	-1034.09599921852	53	57	0
248	369.126900074771	-1030.43409359921	69	55	1
249	369.265646875254	-1025.79801188689	74	42	0
250	367.3122631273	-1021.0993171474	74	48	0
251	363.789787659887	-1016.35366030689	49	54	1
252	359.7997916608	-1009.73791355267	72	55	0
253	355.342282968166	-1001.25207545329	62	54	0
254	350.389517088071	-991.823360708542	71	57	0
255	344.913745864993	-982.378983817995	62	51	2
256	338.942729008268	-971.99172645621	62	49	1
257	332.99949978618	-960.677244081162	69	48	1
258	327.028544165543	-950.289969284087	54	53	0
259	320.534595514298	-939.887026659213	66	59	0
260	314.096203349065	-927.629641259089	69	55	2
261	307.657849531621	-915.372245640494	72	54	0
262	301.191769051133	-904.04205604922	64	53	0
263	291.726455814845	-887.981800050475	83	58	1
264	282.261215814622	-871.921522173099	59	50	0
265	276.813528929604	-861.54983779788	73	61	1
266	270.842857124575	-851.162480879575	75	51	0
267	264.376977569889	-839.832233024761	77	58	0
268	257.388123721466	-828.486308049411	62	48	0
269	249.353291321022	-817.109035502188	62	49	0
270	240.795495457889	-805.716078457423	55	50	0
271	231.74252104084	-793.380217642523	51	52	0
272	223.240386432037	-780.132792126387	66	57	0
273	215.289092701394	-765.973805083893	71	57	1
274	207.337853405043	-751.814802544191	67	52	0
275	199.386668543448	-737.655784506351	68	53	1
276	191.463328202139	-722.569534913637	69	58	0
277	184.063041194691	-707.49894581642	68	46	1
278	176.63501515548	-693.355559179559	64	45	0
279	165.685077254195	-674.466332893819	70	44	0
280	155.230429751449	-656.519972813316	71	47	0
281	148.242181666661	-645.173861916177	66	44	0
282	141.281773284834	-632.900523144752	69	47	0
283	134.321406180563	-620.627172505483	67	52	0
284	127.361080354196	-608.353809999302	66	51	0
285	120.400795805734	-596.080435626209	53	53	0
286	113.412744524889	-584.734265326522	80	57	0
287	106.452540934493	-572.460867207497	75	63	1
288	99.4923786224099	-560.187457224354	63	49	0
289	92.5322575888131	-547.914035373367	68	47	1
290	85.5721778337611	-535.640601654537	70	60	1
291	78.0891660833731	-523.351467110217	64	58	0
292	70.6061985416454	-511.062318920158	71	46	1
293	63.6184261332965	-499.716063747182	57	51	0
294	56.6585128235165	-487.442580837756	47	59	2
295	46.2326319632703	-468.568726307712	79	58	1
296	35.7790205680649	-450.622060910799	62	58	2
297	28.2963092428981	-438.332835445181	69	71	1
298	20.8136421270901	-426.043596333824	60	58	0
299	13.8539794211974	-413.770040512085	68	49	0
300	6.89435799466446	-401.496472823434	65	51	0
301	-0.065222152217757	-389.222893270664	60	50	1
302	-7.02476101950742	-376.949301850982	71	58	0
303	-14.012095825281	-365.602914301679	69	53	0
304	-20.9715537310112	-353.32929913979	68	51	0
305	-28.4539218818536	-341.039970031008	61	38	0
306	-35.9362458226969	-328.750627280213	69	44	0
307	-42.8955769594759	-316.476974806748	66	55	0
308	-49.854866816022	-304.203310467303	61	48	1
309	-56.8141153921606	-291.929634263739	64	57	1
310	-63.2503784867004	-279.671652624384	76	53	1
311	-69.6587532251142	-266.486445124261	53	58	0
312	-76.0949381281389	-254.228443068452	69	57	0
313	-82.0081449785503	-241.986139550805	69	48	2
314	-87.893462158856	-228.81661172118	66	56	0
315	-93.7787411595345	-215.647075217217	75	61	0
316	-99.1410470016999	-202.493240918033	60	51	2
317	-106.922973768844	-182.770331742242	81	59	0
318	-114.704824071669	-163.047407181002	61	76	2
319	-117.124447355629	-156.47833327204	71	63	2
320	-121.935807697708	-142.412965352647	83	60	0
321	-129.166716108797	-121.778510018252	77	75	2
322	-134.005856731848	-108.640342693776	82	75	1
323	-138.844965466938	-95.502169364132	79	68	2
324	-143.656174801756	-81.4367744382471	85	55	3
325	-147.944431125652	-67.3870904836804	87	69	4
326	-152.260526219266	-54.2646172652021	83	58	3
327	-157.099508236512	-41.1264211302623	85	64	2
328	-161.387672466692	-27.0767220621929	76	73	3
329	-165.67580586276	-13.0270181335509	86	68	1
330	-170.514693049423	0.111194800585508	66	65	2
331	-175.353548347426	13.2494137389585	68	59	2
332	-179.669464170351	26.3719177348539	78	58	0
333	-183.985351247829	39.4944265903905	75	46	1
334	-191.215604474826	60.128998038359	68	64	0
335	-197.922881407838	80.7478597545996	64	62	1
336	-202.238648274099	93.8703891262412	71	54	0
337	-207.077284329804	107.008647672832	72	54	1
338	-211.915888496209	120.146912222728	65	50	0
339	-216.23156598286	133.269457254559	65	64	2
340	-220.547214723832	146.392007144168	72	57	0
341	-225.385726366832	159.530288497917	56	69	0
342	-229.701316044549	172.652848646045	75	36	1
343	-234.016876976239	185.775413652882	60	45	0
344	-238.827405654185	199.840927377343	60	57	1
345	-243.11501499149	213.890718207695	51	49	0
346	-247.430486026744	227.013298330829	53	57	0
347	-251.74592831562	240.13588331081	68	47	0
348	-256.061341857945	253.258473150432	67	58	0
349	-260.899605507613	266.396798904054	72	53	0
350	-266.260714548058	279.550862387754	79	55	0
351	-274.040874957049	299.2741048811	62	59	0
352	-281.298086333729	318.98162909504	54	44	1
353	-286.136187388794	332.119986075908	65	52	0
354	-290.451387135021	345.242614252493	53	57	0
355	-294.243690285832	358.349512003362	64	49	1
356	-298.03596783086	371.456413592212	65	45	2
357	-302.351084478491	384.579055260867	73	54	0
358	-306.666172378988	397.701701789163	68	44	1
359	-310.45836996648	410.808615852147	67	49	1
360	-314.801310681622	423.004056011327	61	67	0
361	-318.649275750155	434.256547139026	66	55	0
362	-321.974361515429	445.493303339928	65	62	0
363	-325.85019555263	455.818586124107	69	50	0
364	-331.155011043476	470.827169824392	64	61	0
365	-335.936933834746	485.820020268671	51	45	0
366	-337.365920714161	490.503319680691	55	51	0
367	-339.234011691646	497.984007121995	58	51	0
368	-341.018349962076	508.246342152357	54	58	0
369	-340.355924948235	512.866678804159	58	48	0
370	-339.77724576433	514.70536888577	91	51	0
371	-340.216349762282	517.502756579779	63	63	0
372	-341.673234567337	521.258842233568	68	65	0
373	-344.25956027169	522.264764729887	83	55	1
374	-346.929634353961	520.489042161033	56	56	0
375	-348.637763807434	515.900190383196	67	44	0
376	-348.282415040419	510.321155201644	75	49	1
377	-346.358513836924	504.694894512184	73	43	0
378	-343.939671809494	498.125677765347	76	51	0
379	-341.053799829213	489.686290333048	66	64	0
380	-337.672976547619	480.303948820569	55	50	1
381	-334.320050656621	469.994394721463	77	55	1
382	-330.472163887345	458.741888223216	71	51	1
383	-326.129309420241	446.546430766582	70	54	0
384	-319.395412614744	426.854561191984	49	60	0
385	-312.689356900635	406.23548784107	71	51	0
386	-308.402204328042	392.185619294643	72	48	1
387	-303.592155432736	378.120019163005	76	46	0
388	-299.304939504189	364.07016087044	56	69	0
389	-295.017692739144	350.020307435654	70	53	0
390	-290.235447275685	335.027508560568	63	50	1
391	-285.425263778423	320.961931221187	72	47	0
392	-280.587145720317	307.823575418442	61	62	1
393	-275.748995772155	294.685225616209	56	40	0
394	-270.93871198222	280.619666277431	66	55	0
395	-266.6512728323	266.569844684564	56	58	0
396	-262.335906890337	253.447243494913	53	58	0
397	-257.497630216822	240.30891649425	58	37	0
398	-252.65932165354	227.170595499687	70	53	0
399	-247.820981200726	214.032280507497	56	58	1
400	-243.010500194796	199.966755963862	54	56	0
401	-238.722873483435	185.916965679266	82	39	2
402	-234.40732669225	172.794395801611	70	46	1
403	-230.091751154745	159.671830783598	64	48	0
404	-225.776146871154	146.549270624295	58	57	0
405	-220.937619060453	133.410989234224	63	43	0
406	-216.621955713839	120.288439332508	64	44	0
407	-212.334147537942	106.238678731956	73	51	2
408	-207.523408808047	92.1731985835359	68	65	2
409	-203.207655566337	79.0506637999788	68	55	3
410	-198.891873578832	65.928133873269	64	57	0
411	-192.156694090518	46.2364868614823	71	58	1
412	-187.840839453565	33.113969353959	69	48	1
413	-183.002047709597	19.9757353691384	61	63	0
414	-178.163224077085	6.83750738855451	66	60	0
415	-176.266711022297	0.284116080030799	78	54	2
416	-169.559180910699	-20.3347070198506	66	57	3
417	-162.328664864297	-40.9692371096462	73	62	2
418	-158.012615797692	-54.0917211398482	80	65	5
419	-153.696537985932	-67.2142003122717	73	78	1
420	-149.38043142925	-80.3366746241227	70	75	3
421	-145.064296127646	-93.4591440772638	67	76	0
422	-140.225208567397	-106.597324649803	71	61	0
423	-135.909014205157	-119.719783844426	62	61	2
424	-131.592791097995	-132.842238179408	69	64	0
425	-124.334009020356	-152.54948157724	77	72	0
426	-119.494781108981	-165.687636337243	62	53	1
427	-114.655521309935	-178.825785093941	79	57	1
428	-106.873637304758	-198.548708782531	73	61	4
429	-101.511360124336	-211.702553068288	58	58	0
430	-96.1490479111671	-224.856390080415	66	53	0
431	-93.2064094421221	-231.441160907969	64	42	0
432	-87.3211038691225	-244.610696054995	69	44	0
433	-77.9422797387815	-263.453475119546	82	48	1
434	-70.9831406200537	-275.72718701791	78	51	0
435	-64.5469054251444	-287.98518054001	70	54	1
436	-58.1106318777893	-300.243163850158	75	40	0
437	-51.151371846674	-312.516841867007	71	50	0
438	-44.6871759875794	-323.847588280216	55	49	0
439	-35.7474010371952	-339.892918611877	66	36	0
440	-26.8075566738844	-355.938229336403	68	63	0
441	-20.3432263122522	-367.268937190063	69	55	1
442	-13.8788605693262	-378.599634813145	55	61	1
443	-7.41445944516454	-389.930322201923	62	50	0
444	-0.427064217743464	-401.2766980296	64	58	0
445	6.03740902076242	-412.607364156283	72	39	0
446	12.5019176402711	-423.938020051457	54	60	0
447	19.4894244195311	-435.284361931495	73	60	1
448	26.4769692846457	-446.630691925064	52	58	0
449	32.9137604075368	-458.888531324454	67	74	0
450	39.3505898815347	-471.14636051096	59	59	0
451	46.3382494882098	-482.492656579241	71	49	0
452	52.8307991935872	-492.896032878198	71	44	0
453	59.323381314578	-503.299398923293	59	49	0
454	65.788177035749	-514.629970565438	63	39	0
455	72.2808254690026	-525.033316113055	64	50	0
456	78.7735063178698	-535.436651405878	62	61	1
457	85.2384052124107	-546.767192326486	66	52	1
458	91.7033394871396	-558.09772301279	42	54	1
459	98.1683091418818	-569.428243469447	59	54	0
460	105.156294310116	-580.774439361878	65	50	0
461	111.621336076816	-592.104938552715	68	49	0
462	120.562296059332	-608.149926668964	67	57	0
463	129.531129663344	-623.267679222859	57	59	1
464	135.528923575068	-632.72802604083	76	59	0
465	141.498943206971	-643.11558008939	62	64	0
466	147.468992774375	-653.503125418909	57	42	2
467	153.439072276757	-663.89066202566	70	57	0
468	159.904375747254	-675.221084841527	65	53	0
469	166.369714597124	-686.551497424021	60	73	0
470	172.83508882625	-697.881899772212	63	46	1
471	179.300498434517	-709.212291886099	59	52	0
472	185.765943421924	-720.542673765682	77	57	0
473	192.259213626035	-730.945829359815	64	59	2
474	198.752516244538	-741.348974697292	62	33	0
475	205.218064401357	-752.679325854406	72	58	0
476	211.683647937141	-764.009666776285	76	44	0
477	218.149266851542	-775.339997465722	75	46	0
478	224.614921144675	-786.670317919925	60	40	0
479	231.108391757356	-797.073412024416	53	46	0
480	236.583660116536	-806.517940958031	75	60	0
481	243.021635188139	-818.775448405184	59	46	0
482	248.964415445458	-830.090061597526	51	59	0
483	252.926287103212	-837.63313222304	64	54	0
484	257.438959852792	-844.264649744146	67	57	0
485	262.446885482233	-851.839044803753	75	52	1
486	267.950070113235	-860.356315585785	61	44	0
487	273.976291683211	-868.889243906364	46	57	0
488	279.946998180589	-879.276595856063	73	51	0
489	288.889230196306	-895.321215530857	73	55	0
490	297.831531617907	-911.365815593861	53	60	2
491	303.802359219699	-921.753132663667	55	53	0
492	310.296238805633	-932.156101423316	65	39	0
493	316.762389480602	-943.486276179552	63	53	0
494	323.22857553314	-954.816440703347	63	64	1
495	329.694796963071	-966.146594990045	65	50	0
496	335.665783297562	-976.533865532838	59	46	1
497	341.6367995654	-986.921127353795	62	52	1
498	347.084815942682	-997.292724634521	59	62	0
499	350.991520033567	-1006.6901324885	56	40	0
500	353.87993092055	-1015.12901030947	52	59	0
501	355.777792737354	-1021.68214395829	64	54	0
502	357.180379353405	-1027.29240579251	63	52	0
503	359.656789624132	-1032.00675946474	70	59	1
504	365.354663181177	-1034.03338536341	64	37	1
505	370.640503364033	-1032.33548542857	72	54	0
506	371.302281904267	-1027.71505661774	68	55	0
507	368.853611597966	-1022.07349333912	44	55	0
508	364.835851837241	-1016.38496779557	56	55	0
509	360.295071538887	-1010.68078415096	69	42	1
510	355.809808356804	-1003.12216291856	73	50	0
511	351.380068448838	-993.709104140289	53	66	0
512	345.904292462394	-984.264728580602	58	60	2
513	339.93327038869	-973.87747267168	68	56	1
514	333.99003572081	-962.562991748564	62	47	1
515	327.523809410748	-951.232843874954	81	59	0
516	320.534595514298	-939.887026659213	58	60	0
517	313.050160350569	-927.598321269266	55	50	0
518	305.565769392182	-915.309602229856	60	44	0
519	298.604441207368	-903.036531412974	59	57	0
520	287.653393990244	-884.147631670348	43	52	1
521	276.702446547453	-865.258702605031	68	47	0
522	269.741287992802	-852.98558260873	57	37	0
523	262.257159582048	-840.696784465574	73	52	0
524	254.773075377103	-828.407972673886	73	56	1
525	247.812043579877	-816.134815357625	60	48	0
526	240.355825238163	-802.918761052191	63	55	0
527	232.871873896162	-790.629909256473	59	50	0
528	225.910970455268	-778.356714631431	60	54	0
529	218.950108291116	-766.083508140408	67	53	0
530	211.466286637937	-753.794617244974	72	41	1
531	203.982509191555	-741.505712703802	71	47	0
532	196.993984947447	-730.159684963524	69	71	0
533	190.033289221523	-717.886429275386	61	54	0
534	179.083225214912	-698.997238947079	70	56	0
535	168.105465531233	-681.035235321149	55	46	1
536	161.144937843259	-668.761930448003	63	56	0
537	154.184451433131	-656.488613703288	57	58	0
538	147.224006300385	-644.215285096318	76	65	1
539	140.263602445368	-631.941944620572	63	51	0
540	133.275436425814	-620.595808248036	75	59	0
541	125.792130117072	-608.306760944426	62	59	1
542	118.308868016349	-596.017699996009	59	58	0
543	111.348630604101	-583.744310325012	73	49	0
544	104.3884344697	-571.470908788033	56	44	2
545	93.9621238924447	-552.597176278941	53	59	1
546	83.535908589256	-533.723417084664	44	49	1
547	76.5480627163197	-522.377183972858	62	57	0
548	69.0651012808084	-510.088033033535	54	62	1
549	61.5821840541903	-497.798868449405	59	58	0
550	54.6222797986702	-485.525382131338	48	61	1
551	47.6624168220442	-473.251883946359	68	51	0
552	40.7025951244868	-460.978373895399	59	48	1
553	33.2198503373074	-448.689157496206	64	38	1
554	25.7093216782087	-437.327143247239	68	43	0
555	18.7496251491248	-425.053595870733	56	58	0
556	11.7899698994588	-412.780036629178	72	43	0
557	4.83035592926899	-400.50646552071	58	60	0
558	-2.12921676138649	-388.232882548124	65	48	0
559	-9.61170386371668	-375.943587953225	69	50	0
560	-17.0941467562807	-363.654279716313	68	40	0
561	-27.5472203039099	-345.707452692091	57	45	0
562	-38.0002033680794	-327.760598955676	65	45	2
563	-44.9595270486316	-315.486943061464	76	43	1
564	-51.9188094487181	-303.213275303133	59	55	0
565	-58.8780505684554	-290.939595679753	63	53	2
566	-65.2864573560655	-277.754395218566	72	58	0
567	-71.7226732707932	-265.496400208212	73	52	2
568	-78.1588508329587	-253.23839498125	60	47	1
569	-84.0441971408436	-240.068872918375	72	68	1
570	-89.9295052690431	-226.899342181161	58	75	1
571	-95.8147752173827	-213.729802767746	67	62	2
572	-101.177072234743	-200.575965810567	83	45	0
573	-106.016401039727	-187.437833304517	55	60	1
574	-113.275334457983	-167.730623289011	67	62	2
575	-120.534196129069	-148.023399761878	88	56	1
576	-125.37339738349	-134.885243237019	80	65	2
577	-130.212566750124	-121.747080707923	83	60	2
578	-134.528780480905	-108.624627465382	73	70	2
579	-138.844965466938	-95.502169364132	90	71	3
580	-143.684042313835	-82.3639900293201	74	68	2
581	-148.000168239116	-69.2415216686204	76	61	2
582	-152.288395820651	-55.1918328581378	79	66	1
583	-157.099508236512	-41.1264211302623	89	78	1
584	-161.415544268908	-28.0039376514032	83	59	4
585	-165.731551556441	-14.8814493147656	65	63	1
586	-170.570441052609	-1.74323637504131	91	61	4
587	-174.886389278458	11.3792622238398	72	59	1
588	-181.621711232234	31.0708798021078	60	71	1
589	-188.356966152089	50.762509140186	69	49	1
590	-192.64491849707	64.8122432958335	65	70	0
591	-196.932840007183	78.8619823111221	75	53	2
592	-201.248612102354	91.9845106024295	68	58	0
593	-206.087253611826	105.12276794482	68	61	0
594	-210.925863232173	118.261031292379	66	51	1
595	-215.241545947734	131.383575243875	65	57	0
596	-221.453569792793	151.059537194669	72	47	1
597	-228.188421618892	170.75123624783	72	55	1
598	-233.026878081553	183.889527196065	49	64	0
599	-237.342415495892	197.012095981278	69	66	0
600	-241.657924163854	210.134669626132	67	54	0
601	-246.468395803182	224.200192946009	80	51	2
602	-251.278833240329	238.265722265467	61	57	1
603	-255.594250440365	251.388311566785	69	59	0
604	-259.909638894023	264.510905724019	59	48	0
605	-266.644106035295	284.202671968378	71	38	0
606	-273.378506139852	303.894449971616	69	44	0
607	-277.665878204862	317.944279664196	57	55	0
608	-281.953219433781	331.994114215486	57	48	2
609	-286.791301176301	345.132472366095	58	51	1
610	-291.106483173789	358.255101614632	77	47	0
611	-295.421636424377	371.377735721879	78	58	0
612	-300.259625639883	384.516110674478	57	51	0
613	-305.097582965158	397.654491631314	75	51	1
614	-309.935508399794	410.792878591456	70	47	0
615	-314.222633318859	424.842749301344	60	60	0
616	-320.433699411282	444.518871868029	50	68	0
617	-324.776572015369	456.71432335861	70	60	0
618	-328.624475454271	467.966824560426	61	50	2
619	-333.901350249769	483.902627753094	70	65	0
620	-336.236474772042	493.253485114314	55	54	0
621	-337.581715340028	500.71843134705	57	53	0
622	-337.937079470605	506.2974653868	73	58	0
623	-337.797507171927	510.933543171734	70	59	0
624	-337.163000159664	514.626664707437	61	68	1
625	-337.05134267197	518.335526978597	71	54	1
626	-338.508229827508	522.09161154367	86	61	0
627	-341.589488384605	524.040488908999	60	56	2
628	-345.800188630121	523.239205189981	51	64	1
629	-349.021028084506	520.552010115236	59	61	0
630	-350.70124248584	516.890374651179	56	43	0
631	-350.317979383224	512.23855477199	42	49	0
632	-347.899148264434	505.669335617684	63	58	0
633	-343.061462108395	492.530901812017	64	61	0
634	-337.75671898888	477.522302243859	61	52	1
635	-333.413907226874	465.326836684719	76	53	0
636	-330.9950197211	458.7576280348	73	67	1
637	-326.680078196572	445.6349545056	61	52	0
638	-319.946182127635	425.943084086291	67	52	0
639	-315.108306615497	412.804685088806	65	53	0
640	-310.270399212837	399.666292094626	57	49	0
641	-305.98323090357	385.616426246241	69	47	0
642	-301.696031757805	371.566565254703	64	41	0
643	-294.439016439195	351.859003208578	60	50	0
644	-289.600966364029	338.720636014827	72	54	1
645	-285.313657699153	324.670793373138	62	58	0
646	-278.607249728579	304.05177964177	56	51	3
647	-273.769088872068	290.913432246074	74	58	0
648	-268.930896125617	277.775090855546	66	50	1
649	-264.643447106471	263.725271423347	69	64	0
650	-260.355967251293	249.675456847064	65	46	0
651	-255.517679669778	236.537132252008	71	46	0
652	-251.202244205866	223.414543481544	43	43	3
653	-246.914672252838	209.364744018763	64	44	0
654	-242.104182091134	195.299220675603	73	56	1
655	-237.78865673067	182.176647016779	62	49	0
656	-233.473102623888	169.054078219458	78	57	0
657	-228.634627683787	155.915787227452	63	45	1
658	-223.82400755462	141.850286682136	67	43	1
659	-217.116966991918	121.231380439363	79	41	0
660	-210.381972696632	101.539701512083	73	43	1
661	-205.543339144962	88.4014393268153	71	51	1
662	-200.7046737044	75.2631831429899	78	64	1
663	-196.416759788874	61.2134403558448	60	49	1
664	-192.12881503877	47.1637024264783	59	47	0
665	-187.290054766228	34.0254630418494	75	58	0
666	-182.974170856003	20.9029509359971	70	57	3
667	-178.658258200332	7.78044368885458	78	69	1
668	-173.819405406015	-5.3577788900584	78	68	1
669	-169.503433688602	-18.4802758777514	79	77	0
670	-165.682475078036	-30.6598333287984	91	51	0
671	-162.328664864297	-40.9692371096462	81	62	3
672	-160.432102145569	-47.5226205009967	79	72	3
673	-158.974837081041	-51.2786379503086	93	64	0
674	-157.489698568243	-54.1074392842129	84	61	1
675	-157.050393145881	-56.9048040900379	90	69	3
676	-156.611087028228	-59.7021688334644	81	69	1
677	-155.648861977155	-62.5152514232323	95	75	2
678	-154.686635558202	-65.3283337736502	87	68	2
679	-152.706439505622	-69.1000666068867	89	60	0
680	-150.754108921217	-73.7990140505135	74	62	3
681	-149.819745221757	-77.5393107756972	75	59	3
682	-148.390327720379	-82.2225398374721	86	76	0
683	-146.437985635421	-86.9214851204306	86	56	3
684	-145.008560721239	-91.6047129239887	69	68	1
685	-144.102054660558	-96.2722237864509	85	62	2
686	-142.616889209196	-99.1010195370764	73	66	0
687	-141.131721715443	-101.929814742878	65	67	3
688	-140.197342020285	-105.670109071769	70	67	3
689	-136.759804226866	-113.197843852453	80	68	3
690	-131.342010852648	-124.497297919355	66	66	3
691	-126.474977835082	-136.708246071823	78	68	6
692	-121.635777415184	-149.846403808333	75	67	0
693	-117.3473364971	-163.896058068611	75	50	1
694	-113.086724829278	-178.872923065908	79	61	0
695	-108.275287352968	-192.938279599883	55	55	0
696	-103.463815676689	-207.003630134277	78	47	0
697	-98.1293725876021	-221.084685391746	65	52	0
698	-92.2440979123348	-234.254227771424	61	63	2
699	-86.3309313132777	-246.496545866132	72	55	0
700	-80.4177292876993	-258.738855274394	66	50	1
701	-74.0093995420611	-271.92407936044	61	57	0
702	-67.6010284678778	-285.10929325223	72	61	0
703	-61.1647681617178	-297.367281300016	62	60	0
704	-50.7119602537714	-315.314193716273	54	59	1
705	-40.28690497356	-334.188295096159	82	52	0
706	-33.327534683689	-346.461942628957	67	52	0
707	-25.8451694641262	-358.751280097291	67	48	2
708	-18.3627600345062	-371.040603921749	59	60	1
709	-11.4032629759749	-383.314214143902	75	61	0
710	-4.44372463756008	-395.587812500075	73	48	1
711	2.54368827980943	-406.934183242731	61	56	0
712	9.50330757914344	-419.207757858559	67	60	1
713	16.4629681579536	-431.481320604682	64	55	0
714	27.4394147472922	-449.443729823455	69	58	0
715	38.3881310130819	-468.333325495943	69	70	1
716	45.3479596378165	-480.606839064509	70	64	3
717	52.3356514335028	-491.953124937601	82	44	1
718	59.818532022764	-504.242306017317	47	64	0
719	67.3014568210347	-516.531473450363	62	62	1
720	74.2614518920891	-528.804937827401	70	49	0
721	81.2214882414555	-541.078390337527	64	58	0
722	88.7323563038954	-552.440302789211	46	32	0
723	96.215453295561	-564.729417471215	73	59	0
724	103.175614811364	-577.002832655795	56	58	1
725	110.135817605304	-589.276235973462	56	51	1
726	117.096061677439	-601.549627423286	66	55	1
727	124.056347027596	-613.823007006198	79	59	1
728	131.016673655831	-626.096374722198	75	55	0
729	137.977041561797	-638.369730573148	63	49	0
730	144.937450745609	-650.643074555323	58	54	0
731	152.448690108664	-662.004870532081	65	34	0
732	159.932173003617	-674.293868839741	63	48	1
733	166.892707351013	-686.567175494507	72	50	1
734	174.376277195115	-698.856147431768	73	56	0
735	181.859891246539	-711.14510572236	71	56	0
736	192.314793309837	-729.091397250071	48	61	0
737	202.769785850018	-747.03766206	62	55	1
738	209.730569191335	-759.310895781964	74	51	0
739	216.691393809568	-771.584117638879	71	55	0
740	223.652259704191	-783.857327627018	65	48	1
741	230.613166875672	-796.130525746383	66	44	0
742	237.60189478402	-807.476495872252	50	41	0
743	245.085891552968	-819.765338689089	53	58	1
744	252.569932528422	-832.054167860188	69	50	1
745	259.531006136385	-844.327316781506	70	53	0
746	266.492121020739	-856.600453834049	78	53	0
747	273.481048430491	-867.946362834424	66	42	0
748	284.459758625308	-885.908083840273	60	63	0
749	295.410797341901	-904.79699170962	54	52	0
750	302.37211993651	-917.070067694411	77	49	0
751	309.361246845918	-928.415915569291	66	59	0
752	316.87343479367	-939.777411158197	57	52	0
753	324.385663530324	-951.13889307715	66	46	1
754	331.374907392019	-962.484703556634	76	44	0
755	337.841162320401	-973.814845178276	58	56	1
756	343.233640608087	-986.040880333632	60	62	3
757	348.103121456574	-998.251252507791	61	56	0
758	351.982075503387	-1008.57587569859	63	48	0
759	355.805545017356	-1020.75492765568	66	58	0
760	359.189258587547	-1030.13667254709	44	57	0
761	360.179823601677	-1032.02241371106	72	54	0
762	364.30859476066	-1034.00207805913	77	54	0
763	370.061971122981	-1034.17426512018	73	49	0
764	371.742068947584	-1030.51235852204	58	54	0
765	371.357779740356	-1025.86062391568	64	58	0
766	369.404393745121	-1021.16193014663	88	53	0
767	365.881916018552	-1016.4162750328	61	51	0
768	361.864165777049	-1010.72774657886	64	59	1
769	357.874178405502	-1004.1119978996	66	66	0
770	353.38892691501	-996.553373959847	67	43	0
771	348.408417089435	-988.051873118617	57	41	0
772	342.932655392797	-978.607493563555	57	57	0
773	336.961648970377	-968.220233298838	65	59	1
774	330.495405647671	-956.890090144239	65	53	0
775	323.50617406267	-945.544278014451	59	51	0
776	313.077922614466	-926.671105010435	64	62	0
777	302.126747300033	-907.782243944705	68	48	0
778	294.642424481688	-895.493504915386	64	48	0
779	287.158145868743	-883.204752239399	63	53	1
780	279.673911461548	-870.91598591581	58	50	1
781	272.740506035683	-857.715654807165	54	55	0
782	265.256360284344	-845.426862123422	66	61	1
783	257.77225873922	-833.138055793941	70	50	0
784	246.821582040226	-814.249046751298	66	52	1
785	235.871005116845	-795.360008385032	55	57	1
786	228.910084899282	-783.086818853393	61	54	1
787	221.426203164156	-770.797946146689	62	51	0
788	213.942365635652	-758.509059791453	56	51	0
789	206.953785619058	-747.163049027324	68	64	1
790	199.470033329213	-734.87413628865	55	58	0
791	191.986325245816	-722.58520990517	74	55	1
792	185.025656949088	-710.311945724301	58	46	0
793	178.065029929567	-698.038669678383	64	39	0
794	171.104444187135	-685.765381762758	68	51	0
795	164.143899722083	-673.492081980221	68	51	0
796	156.632608736865	-662.130307054147	64	48	1
797	149.149158325745	-649.841302465647	46	58	1
798	142.188739024336	-637.567965356633	78	58	0
799	135.228361000598	-625.294616377912	77	61	0
800	128.26802425494	-613.021255534142	67	37	1
801	117.813693044882	-595.074799988419	65	61	1
802	107.38726168545	-576.201101798564	64	45	1
803	103.921075795486	-569.600791165605	60	52	0
804	96.437948272971	-557.311690227129	81	54	1
805	88.9548649588251	-545.022575645708	81	47	0
806	81.9948002492893	-532.749135956168	73	55	0
807	71.5408717886894	-514.802562108263	74	46	0
808	64.5809094767319	-502.529092748649	75	57	1
809	57.0980191171984	-490.239919980057	70	57	0
810	49.5873503634357	-478.877949399874	60	53	0
811	42.6275132189621	-466.604442714714	69	41	0
812	35.6677173535572	-454.330924164504	62	48	0
813	28.7079627674539	-442.057393746451	51	55	0
814	21.748249460361	-429.783851462416	86	62	0
815	14.7885774327442	-417.510297313333	68	56	0
816	7.30598750041099	-405.221033623442	67	45	1
817	-0.176558222563472	-392.931756293401	67	51	0
818	-7.13610348262591	-380.658164829947	70	59	1
819	-14.0956074629212	-368.384561501443	64	60	1
820	-21.0550701632746	-356.11094630789	48	68	1
821	-28.0423319871188	-344.764534957707	79	45	0
822	-35.0017137259711	-332.490896021947	72	72	0
823	-41.9610541844741	-320.217245219275	65	63	1
824	-48.9203533629188	-307.943582552485	68	61	0
825	-55.8796112610726	-295.669908020645	62	62	0
826	-62.8388278788771	-283.396221621893	70	56	0
827	-72.740707612189	-264.537769556046	67	57	0
828	-82.1195564239169	-245.695002075285	60	63	2
829	-88.0048791157897	-232.525474219583	61	52	0
830	-93.3672266288777	-219.371647845022	73	59	1
831	-98.7295391094522	-206.217814196832	72	60	0
832	-104.09181655728	-193.063973272219	65	50	2
833	-108.93112669175	-179.925837161951	63	69	3
834	-116.190032104088	-160.218621740118	69	51	2
835	-123.448865769198	-140.511392807588	61	60	4
836	-128.288048352872	-127.37323267851	83	58	1
837	-133.127199048642	-114.235066547059	77	61	3
838	-137.443395007285	-101.112610064447	68	69	1
839	-141.759562220774	-87.9901487221941	63	66	3
840	-146.570752193045	-73.9247501930222	84	53	5
841	-150.858990052715	-59.8750630011782	76	61	1
842	-155.175067374134	-46.7525865407661	94	69	3
843	-160.014030720165	-33.6143868025392	91	64	2
844	-166.749503537139	-13.9227952621877	78	65	2
845	-173.484909320192	5.76880803983659	71	78	0
846	-178.323748256837	18.9070305852219	63	65	3
847	-182.639648393611	32.0295378230512	74	64	2
848	-186.95551978494	45.152049921453	66	51	1
849	-191.766387111566	59.2175048515201	67	77	1
850	-196.054318263079	73.2672427864745	71	63	0
851	-200.370099760185	86.3897699983791	60	49	1
852	-204.685852511553	99.5123020699248	54	58	2
853	-209.001576517068	112.634839003906	66	47	1
854	-213.840167465853	125.773105954751	75	64	1
855	-218.15583240852	138.895653143525	66	48	0
856	-222.471468605334	152.018205193803	66	56	0
857	-227.309967030596	165.156488949433	62	65	0
858	-232.148433566734	178.294778706506	61	51	0
859	-238.855296095484	198.913711810485	56	70	0
860	-245.0392038789	219.516927537508	62	41	0
861	-249.354662369704	232.639509818517	58	52	0
862	-254.192973436788	245.777827173471	81	51	0
863	-258.508372863522	258.900419714861	67	58	0
864	-262.823743543937	272.023017113097	58	57	0
865	-267.661962085869	285.161351272836	65	60	1
866	-271.977273701807	298.283958929591	67	62	0
867	-276.26465709164	312.333787002601	70	55	0
868	-281.074881315813	326.399353516288	53	51	0
869	-285.390103033453	339.521976287477	62	63	1
870	-292.124315580819	359.21378704533	76	61	2
871	-299.381326473784	378.921345436946	55	65	0
872	-303.696430061304	392.043988723308	60	49	0
873	-308.011504901631	405.16663686838	65	62	0
874	-312.326550994767	418.289289869368	69	54	0
875	-316.61365913105	432.33916327823	56	50	0
876	-321.4235937341	446.404780182987	57	45	0
877	-325.7664613378	458.600232754834	66	62	0
878	-329.614360230335	469.852734916843	65	55	0
879	-332.939384082798	481.089500772767	62	47	0
880	-335.797364633123	490.456097977236	63	60	0
881	-338.104566136666	500.734172084369	62	57	1
882	-338.376185891218	509.094852837734	59	48	0
883	-337.769592703786	511.860758733004	65	50	0
884	-337.685849282716	514.642405416816	55	45	0
885	-338.124954623519	517.439792879857	63	43	1
886	-340.160519668309	519.357187697664	65	40	0
887	-343.269695286173	520.378850662149	75	53	0
888	-346.43470230879	519.546084789559	62	62	0
889	-348.609846982174	516.82740591187	70	52	0
890	-349.272280515637	512.207070384175	67	49	0
891	-348.394081799896	506.612293120474	57	42	0
892	-345.947327963659	500.970290686935	57	52	0
893	-343.556398371002	493.473858713172	70	56	0
894	-340.670521907217	485.034471638501	69	61	0
895	-337.261779430555	476.579346065409	67	49	0
896	-331.984905883903	460.6435388932	63	62	1
897	-326.240954889043	442.837568653747	67	66	2
898	-321.898069596209	430.642116051167	65	49	0
899	-317.555157639901	418.446668307297	58	54	0
900	-313.240127258643	405.324009895325	66	57	0
901	-308.402204328042	392.185619294643	70	51	1
902	-303.564249506686	379.04723469913	75	51	0
903	-299.277034624247	364.997376405634	70	44	0
904	-292.570768062666	344.378338319249	65	60	1
905	-287.7327024595	331.239973521791	53	54	1
906	-283.4453786948	317.190133040771	62	52	0
907	-276.738947860606	296.571122664027	75	51	0
908	-271.900771476445	283.432777666487	52	44	0
909	-267.062563202286	270.294438669458	71	56	0
910	-262.747203004663	257.171836940572	65	55	0
911	-258.45970909606	243.122024524026	49	62	0
912	-253.649301019614	229.056486778893	72	57	0
913	-248.810966020683	215.918170585297	49	47	0
914	-244.495485608291	202.795589371584	63	55	0
915	-240.207867083373	188.745797464624	70	62	2
916	-235.397327881306	174.680282518268	54	56	0
917	-228.139623339113	154.97284467984	73	46	0
918	-221.404741603881	135.28114643693	76	47	0
919	-217.116966992093	121.231380439363	68	56	0
920	-212.306263621314	107.165894290432	60	54	0
921	-207.467643287382	94.0276297042146	64	43	0
922	-203.151892132184	80.9050949215889	59	57	1
923	-198.836112231191	67.7825649967417	56	58	0
924	-194.025278895104	53.7171016493812	69	62	0
925	-189.737317362917	39.6673664189875	79	60	2
926	-185.421447567642	26.5448516122997	54	62	0
927	-180.582639879431	13.4066206282005	82	65	0
928	-176.266711022297	0.284116080030799	70	57	0
929	-171.950753419835	-12.838383609429	84	79	2
930	-167.111853210256	-25.9765977887437	77	87	0
931	-162.272921112191	-39.1148059619591	72	60	3
932	-157.984744966263	-53.164505565539	74	55	0
933	-153.696537985932	-67.2142003122717	80	77	0
934	-146.960906793247	-86.9057683609426	77	63	1
935	-140.225208567397	-106.597324649803	68	56	0
936	-135.909014205157	-119.719783844426	95	63	3
937	-131.592791097995	-132.842238179408	80	63	1
938	-126.753611018241	-145.9804019453	86	62	0
939	-121.9143990507	-159.118559707887	78	60	0
940	-117.075155195314	-172.256711466238	62	60	4
941	-112.23587945255	-185.394857220352	82	60	0
942	-106.873637304758	-198.548708782531	77	59	0
943	-98.5687399579328	-218.287327867933	58	51	0
944	-90.2637614280684	-238.025929565541	66	43	2
945	-84.3784367651679	-251.195460378192	79	51	2
946	-78.4930739227566	-264.364982517436	77	54	0
947	-72.0568785206997	-276.622987850569	57	59	1
948	-65.0976994523662	-288.896689607762	60	56	0
949	-58.6892732163542	-302.081889370456	62	58	1
950	-52.2529598069959	-314.339863279834	70	56	0
951	-45.2658139787382	-325.686315498315	69	53	1
952	-37.7835215470986	-337.975674781948	61	55	0
953	-30.3011849052855	-350.265020421706	58	57	0
954	-23.3417581554968	-362.538650986739	68	56	1
955	-16.3822901259409	-374.812269687653	54	56	0
956	-8.89982378529385	-387.101576236077	59	47	1
957	2.04856229608413	-405.991269191727	61	54	0
958	12.5019176402711	-423.938020051457	55	50	1
959	19.4894244195311	-435.284361931495	48	55	1
960	26.4491414575605	-447.557907712646	59	58	0
961	33.4088997746585	-459.83144162409	63	62	0
962	40.3686993709416	-472.104963671416	64	54	0
963	47.328540246177	-484.378473850898	65	49	2
964	54.8113925029757	-496.667664036155	70	56	1
965	62.2942889683181	-508.956840571947	61	61	0
966	69.2820746243815	-520.303097585216	55	54	0
967	76.2420819458785	-532.576558574103	63	63	1
968	83.7251063965959	-544.865696007386	60	59	1
969	91.235988056229	-556.227603902109	68	50	0
970	98.1961205442203	-568.501027565449	58	62	0
971	105.156294310116	-580.774439361878	79	67	0
972	112.11650935444	-593.047839290462	72	40	1
973	122.543006412801	-611.921524906531	72	47	1
974	132.997402155888	-629.867967880331	66	54	1
975	140.480769769172	-642.157001662999	49	50	0
976	147.964181589952	-654.446021800861	71	50	1
977	154.952445627772	-665.792132819071	63	50	0
978	161.912950947764	-678.06544795353	66	56	0
979	168.87349754537	-690.338751220144	76	74	1
980	175.83408542024	-702.612042620778	72	67	1
981	182.79471457249	-714.885322152637	66	64	0
982	189.75538500183	-727.158589818515	69	57	0
983	197.239095771511	-739.447519946843	64	47	0
984	204.75063773786	-750.809220355004	78	46	0
985	211.711433329154	-763.082450692542	58	78	1
986	222.138812612102	-781.955881994218	72	53	1
987	232.594067763363	-799.902070492506	57	58	0
988	239.582807464059	-811.248037227429	81	56	1
989	246.543807840324	-823.52120821178	83	55	0
990	253.504849493154	-835.794367330149	59	57	0
991	260.988944443816	-848.083181062713	82	57	0
992	268.473083600635	-860.371981148608	73	65	0
993	275.462022802792	-871.717886758037	76	70	0
994	282.42323089065	-883.990996677428	64	57	0
995	289.384480254608	-896.264094725251	66	57	0
996	296.345770894317	-908.537180908024	74	55	0
997	303.30710280966	-920.810255221091	83	54	0
998	314.286081916594	-938.771896235645	70	47	0
999	325.265155779605	-956.733507890254	62	73	1
1000	331.703627682058	-968.990875288844	52	60	0
1001	337.646866551135	-980.305359203368	65	46	1
1002	343.617893253104	-990.692618121393	63	46	0
1003	348.570643356186	-1000.12134080473	62	53	0
1004	351.982075503387	-1008.57587569859	69	48	0
1005	354.347457617929	-1016.99909788743	68	54	0
1006	356.245321150986	-1023.55223129597	67	47	1
1007	358.198694480932	-1028.25093113817	69	52	0
1008	360.702857580269	-1032.03806789592	73	44	1
1009	364.280844415945	-1034.9292943785	60	70	1
1010	367.942084686132	-1035.03886885662	66	51	0
1011	370.640503364033	-1032.33548542857	54	54	1
1012	370.806997491512	-1026.77218735218	73	39	0
1013	369.871927868924	-1023.0320159439	84	62	0
1014	367.863045497274	-1020.18775414675	60	64	0
1015	363.845288909506	-1014.49922763184	57	53	0
1016	357.323395673535	-1005.02355965786	63	46	1
1017	350.334009680839	-993.677793340757	73	63	0
1018	345.381264204683	-984.249072536826	78	56	0
1019	339.93327038869	-973.87747267168	74	56	0
1020	333.99003572081	-962.562991748564	64	55	1
1021	327.496050454443	-952.160060157068	62	53	1
1022	320.506834962755	-940.81424292922	57	69	0
1023	313.545419699687	-928.54119755514	70	48	1
1024	306.584045712429	-916.26814030949	51	47	1
1025	299.622713000746	-903.99507119786	71	55	0
1026	292.138404347526	-891.706327613443	72	47	0
1027	284.654139899998	-879.417570384219	68	55	1
1028	277.692933944461	-867.144463950768	69	56	0
1029	266.742076749506	-848.255508226342	68	63	0
1030	255.791319329292	-829.366523180157	62	52	1
1031	248.830283004965	-817.093367568217	71	64	0
1032	241.346281106758	-804.804531233385	77	50	0
1033	233.862323414593	-792.515681253746	83	60	0
1034	226.90141384874	-780.24248832278	77	57	1
1035	219.968329155527	-767.04206741415	69	46	0
1036	213.007503741072	-754.768850756809	87	73	0
1037	205.523720188648	-742.479948966764	54	59	0
1038	198.039980843198	-730.191033527255	64	53	0
1039	191.051491977181	-718.844995618798	67	45	0
1040	184.090833001363	-706.571729766205	66	56	0
1041	173.140826157178	-687.682523462921	73	58	1
1042	162.163122263737	-669.720503858291	66	39	1
1043	155.202631326509	-657.44718882069	64	53	0
1044	148.242181666661	-645.173861916177	56	53	1
1045	141.281773284834	-632.900523144752	49	49	0
1046	133.798421302694	-620.611490407959	61	50	0
1047	126.287308490952	-609.249659983441	64	47	0
1048	119.327025273233	-596.976283883676	49	48	1
1049	112.366783333826	-584.702895918861	77	70	0
1050	105.406582672556	-572.429496085271	57	56	0
1051	98.4464232895989	-560.156084385701	72	67	0
1052	91.4863051847788	-547.882660818286	65	62	0
1053	80.5371391891385	-528.993206619285	58	54	1
1054	69.5602549285395	-511.030938968994	79	51	0
1055	62.5724852259737	-499.684682076797	62	46	2
1056	55.6125748452032	-487.411197451875	58	59	0
1057	48.6527057435596	-475.13770096004	68	53	1
1058	41.6928779206355	-462.864192602225	59	43	0
1059	34.2101267827675	-450.574978019111	60	57	0
1060	26.7274198542	-438.285749790259	67	50	1
1061	19.7677187978406	-426.012204119936	61	47	1
1062	12.8080590210157	-413.7386465827	67	53	0
1063	5.84844052355038	-401.465077179484	71	49	1
1064	-1.11113669426413	-389.191495910287	63	51	0
1065	-8.07067263248609	-376.91790277604	66	58	1
1066	-15.0580047321855	-365.571513508447	64	45	2
1067	-22.5404126965441	-353.282195282169	74	54	0
1068	-33.4885455251206	-334.392435884103	66	51	0
1069	-43.9414741462097	-316.445566901006	67	55	0
1070	-50.9007610735134	-304.171900846064	59	57	1
1071	-57.8600067208172	-291.898222927004	56	53	2
1072	-64.2962668882683	-279.640239698812	61	57	1
1073	-70.7046384764835	-266.455030612648	58	53	1
1074	-77.1408204524778	-254.197026968002	64	62	6
1075	-83.0540243776049	-241.954721986316	73	53	1
1076	-88.9393384098075	-228.785192696378	65	67	1
1077	-94.824614262383	-215.615654733032	73	52	1
1078	-100.18691695825	-202.461819100194	59	58	1
1079	-105.026251217001	-189.323687798344	68	61	1
1080	-110.388485420845	-176.169838279486	91	52	1
1081	-115.750684591709	-163.015981486067	65	55	1
1082	-120.589920043421	-149.877830961719	68	66	2
1083	-124.906196492142	-136.755388519727	76	59	2
1084	-129.222444195999	-123.632941217162	83	57	1
1085	-136.481146636826	-103.925687970594	73	57	0
1086	-143.216856500774	-84.2341375900432	69	77	2
1087	-147.532986083359	-71.1116697667167	81	68	1
1088	-151.821217439836	-57.0619814954698	84	60	3
1089	-156.10941796191	-43.0122883645818	72	65	1
1090	-160.948373544554	-29.8740874286741	84	65	2
1091	-165.264384489565	-16.7515996303409	68	79	1
1092	-169.580366689246	-3.62910697236657	62	69	0
1093	-174.419229750871	9.50911076925695	70	63	2
1094	-179.258060923894	22.6473345132545	68	63	1
1095	-183.573953745246	35.7698428314179	70	63	2
1096	-187.889817821386	48.8923560092226	57	67	3
1097	-192.728556472692	62.0305965570733	58	66	0
1098	-197.016481120954	76.0803355704993	73	65	0
1099	-201.304374934174	90.1300794417039	63	60	1
1100	-208.039431107405	109.821743218228	61	55	2
1101	-214.774420245492	129.513418751769	62	61	0
1102	-219.612971541705	142.651692904532	65	51	1
1103	-223.928598851897	155.774246576242	57	75	0
1104	-228.244197416177	168.896805103868	75	52	0
1105	-233.082656188461	182.035096059553	55	59	0
1106	-237.398195689311	195.15766484756	65	62	0
1107	-241.685815305333	209.207454059273	68	61	0
1108	-246.496288102237	223.272977379151	73	57	0
1109	-250.811737706477	236.395561281592	65	54	0
1110	-255.127158564399	249.518150043674	57	62	1
1111	-259.442550675769	262.640743661672	67	64	0
1112	-263.757914040587	275.763342139311	73	43	0
1113	-268.596124818607	288.901677494869	67	49	0
1114	-272.911429118831	302.024286231026	71	45	0
1115	-277.198804958898	316.07411538437	58	61	0
1116	-283.905196761189	336.693127420731	63	65	1
1117	-290.63942124258	356.3849356547	60	51	0
1118	-295.477444658522	369.523304610513	77	57	0
1119	-299.792571248661	382.64594357647	55	57	0
1120	-304.107669091551	395.768587402068	69	61	0
1121	-308.945599980361	408.906973158941	64	57	0
1122	-313.260638757725	422.029627240263	69	65	0
1123	-317.052790137357	435.136548020877	61	50	1
1124	-321.395683364128	447.331995729357	52	43	0
1125	-325.271516790031	457.657278025523	73	42	0
1126	-328.129532725899	467.023869471624	66	67	1
1127	-331.015447644284	475.463247533888	78	64	0
1128	-333.406410703901	482.959672004916	78	63	0
1129	-335.825278479024	489.52888243366	61	54	1
1130	-337.74920123606	495.155138073489	77	50	0
1131	-338.627416932257	500.749912884086	63	61	0
1132	-338.432015030994	507.240421730094	56	55	1
1133	-337.741678232851	512.787974292412	67	51	0
1134	-337.657934803399	515.569620981812	83	50	0
1135	-338.124954623519	517.439792879857	58	41	0
1136	-340.160519668309	519.357187697664	56	50	1
1137	-343.269695286173	520.378850662149	60	49	0
1138	-346.43470230879	519.546084789559	72	48	0
1139	-348.609846982174	516.82740591187	65	47	1
1140	-349.272280515637	512.207070384175	58	46	1
1141	-348.366165114217	507.539508638903	68	53	0
1142	-345.919411852665	501.897506207228	57	55	0
1143	-341.548736885306	490.62924699299	76	60	0
1144	-337.205951367912	478.433777115308	58	59	0
1145	-333.853022618976	468.124223436229	82	43	0
1146	-329.977220352856	457.798932944424	63	52	1
1147	-326.129309420241	446.546430766582	61	45	0
1148	-322.309287042706	434.366716895252	70	59	1
1149	-317.966380708036	422.171268618666	48	45	1
1150	-313.651356071292	409.048609667458	59	59	0
1151	-306.9452398828	388.429546393454	55	44	1
1152	-299.716186690319	367.794758913107	60	59	2
1153	-295.428945792548	353.744904938154	62	48	0
1154	-293.560700146598	346.264239571989	54	53	0
1155	-288.722639997548	333.12587357033	71	52	0
1156	-281.465489979775	313.418335825205	61	56	1
1157	-277.178124463535	299.368502358906	67	48	1
1158	-272.890728110971	285.318673751317	58	57	0
1159	-268.052525291045	272.180333551951	59	70	1
1160	-263.214290580829	259.041999357753	50	51	0
1161	-258.376023981138	245.903671164997	54	59	0
1162	-254.088502374769	231.853863606229	70	73	0
1163	-249.800949932833	217.80406090524	65	53	2
1164	-244.962588498252	204.665749509819	59	56	1
1165	-240.647082997428	191.54317261558	68	59	0
1166	-236.359438457934	177.493385027163	70	67	1
1167	-231.548871894134	163.427874879912	67	64	1
1168	-226.710383736354	150.289586288854	62	58	0
1169	-222.394758022157	137.167029910721	73	51	1
1170	-215.68770193588	116.548126185313	66	48	1
1171	-208.457676299615	95.9135096939281	65	54	0
1172	-204.141930373153	82.7909738300368	69	45	0
1173	-199.82615570107	69.6684428248554	61	73	0
1174	-195.015328047506	55.6029782760888	77	50	0
1175	-190.727371972986	41.5532419644296	87	72	0
1176	-186.411507406272	28.4307260774076	71	58	1
1177	-181.572705172002	15.2924938919023	67	49	0
1178	-176.733871048957	2.15426770877093	66	72	2
1179	-171.895005037426	-10.9839524691924	65	73	0
1180	-167.056107137352	-24.1221666419879	83	68	1
1181	-162.740092559892	-37.2446560692042	96	70	1
1182	-158.424049237277	-50.3671406405047	95	79	3
1183	-153.612928613031	-64.4325535856187	91	71	4
1184	-149.324693936505	-78.4822434727103	94	65	1
1185	-145.008560721355	-91.6047129239887	70	69	3
1186	-138.272844963882	-111.296265849844	73	69	4
1187	-131.537062174175	-130.987807015888	67	61	0
1188	-126.697884403984	-144.125970779918	70	65	2
1189	-121.85867474589	-157.264128536917	72	43	2
1190	-117.019433200127	-170.402280290611	68	46	1
1191	-112.180159766809	-183.540426038206	80	67	3
1192	-107.368713135365	-197.605781376362	74	63	0
1193	-102.006438794371	-210.759626326151	75	53	3
1194	-96.6162732639932	-222.986248396337	66	57	1
1195	-91.2539301239303	-236.140078788623	72	47	1
1196	-85.3686113652075	-249.309611048549	43	62	1
1197	-79.483254426741	-262.479134635068	65	64	2
1198	-73.0470649250783	-274.737141538411	60	65	1
1199	-66.0878919822862	-287.010844991542	63	56	0
1200	-56.1859258349286	-305.869280275889	72	53	0
1201	-46.2838689130731	-324.727691385895	59	54	0
1202	-39.324532179744	-337.001349101774	63	57	0
1203	-31.8422016443219	-349.290697491728	62	53	0
1204	-20.8661809773184	-367.253236065619	68	52	0
1205	-10.413022349996	-385.200045453385	64	48	0
1206	-3.45347788638901	-397.473642116413	71	56	0
1207	3.50610785704339	-409.74722691346	59	49	0
1208	10.9886960795848	-422.036497107707	62	55	0
1209	18.4991581627401	-433.398537885398	53	63	0
1210	25.4588690754026	-445.672085356899	66	65	0
1211	32.4186212671339	-457.945620964281	48	69	0
1212	42.8722389832255	-475.892294218764	75	51	0
1213	49.832093573641	-488.16580015514	66	38	1
1214	57.3149599965545	-500.454985785298	64	65	0
1215	68.2917652687756	-518.417285636067	56	54	0
1216	71.7856694305083	-524.090410533361	61	56	0
1217	78.7456904671271	-536.363867277279	65	40	0
1218	89.1718926933245	-555.237638087943	53	58	0
1219	96.6549962795689	-567.526751887053	56	56	1
1220	104.165954106895	-578.888636129908	82	47	0
1221	111.126163026202	-591.1620377535	72	59	0
1222	118.086413223355	-603.435427511111	68	53	0
1223	125.046704698645	-615.708805400878	55	46	1
1224	132.007037452015	-627.982171424665	72	56	0
1225	138.967411483347	-640.255525578745	72	65	2
1226	145.92782679206	-652.528867867775	68	58	0
1227	156.382426175696	-670.475251051597	61	55	1
1228	166.837116037379	-688.421607518569	65	48	0
1229	170.331297715835	-694.094648398459	72	59	1
1230	177.814891495625	-706.383613991551	61	50	0
1231	185.298529482214	-718.672565940768	62	43	0
1232	188.792761713848	-724.345591108315	57	64	0
1233	199.247727289563	-742.291864846833	78	49	1
1234	209.67499749508	-761.165327945724	57	59	0
1235	217.158828428888	-773.454221702181	56	40	2
1236	224.670485996874	-784.815885707736	86	53	1
1237	231.631397695339	-797.089082123712	60	63	1
1238	238.592350670078	-809.362266670913	64	54	0
1239	245.553344921558	-821.63543935027	61	51	1
1240	252.514380449371	-833.908600161783	56	59	1
1241	259.503231693525	-845.254532942548	56	40	0
1242	266.464348175854	-857.527670007199	73	57	0
1243	277.41523047071	-876.416625905782	54	49	1
1244	288.393980365014	-894.378336274065	68	56	0
1245	295.383031109464	-905.724207928404	61	57	0
1246	302.344355302048	-917.997283926234	60	50	0
1247	309.305720770324	-930.270348051563	66	56	1
1248	316.790150804678	-942.55905992724	76	49	0
1249	323.75160028832	-954.832099459134	63	64	0
1250	329.694796963071	-966.146594990045	70	68	0
1251	335.665783297562	-976.533865532838	67	70	3
1252	341.11377098097	-986.905470800586	69	50	0
1253	346.038756298483	-997.261412812397	58	56	0
1254	350.49624263891	-1005.74726079311	65	63	1
1255	354.898242316442	-1016.08753649332	72	50	1
1256	357.758916405146	-1025.45362773538	55	60	0
1257	359.189258587547	-1030.13667254709	66	60	1
1258	361.693423727178	-1033.92380869575	58	55	0
1259	364.776128506928	-1035.87216438353	63	51	2
1260	367.942084686132	-1035.03886885662	51	51	0
1261	370.089720243239	-1033.24704878125	75	61	1
1262	371.219035171089	-1030.49670566339	56	58	1
1263	371.330030820973	-1026.78784026764	74	71	0
1264	368.853611597966	-1022.07349333912	72	59	1
1265	364.835851837241	-1016.38496779557	60	40	0
1266	358.341705266037	-1005.98208506871	69	53	0
1267	351.380068448838	-993.709104140289	71	52	1
1268	345.904292462394	-984.264728580602	58	52	0
1269	340.428541419213	-974.820345688611	57	50	1
1270	334.952815319004	-965.375955466181	62	52	0
1271	328.981847894844	-954.988683563657	54	49	2
1272	323.038670386595	-943.674186666496	74	50	0
1273	313.077922614466	-926.671105010435	58	53	0
1274	302.594237112091	-909.652337800711	69	49	3
1275	295.632927301514	-897.379261901602	66	56	0
1276	288.148642338871	-885.090511040762	71	50	0
1277	280.664401581627	-872.801746534184	59	61	0
1278	273.730989802163	-859.601417119615	66	42	0
1279	266.246837700834	-847.312626252882	53	65	0
1280	258.762729805429	-835.02382173948	76	57	1
1281	251.801675106573	-822.750671208836	68	57	0
1282	244.317654158105	-810.461840323173	67	73	1
1283	236.861457129649	-797.245779655874	78	49	0
1284	229.900530787185	-784.972591815516	56	47	0
1285	222.939645720879	-772.699392111041	61	61	0
1286	215.978801931546	-760.426180535927	63	61	0
1287	205.000720774813	-742.464275635779	56	56	1
1288	194.050523902988	-723.575125311501	59	62	0
1289	187.089848150208	-711.301864550449	70	59	0
1290	180.129213674867	-699.028591923416	70	52	0
1291	173.168620476616	-686.75530742947	66	47	0
1292	166.180272638099	-675.409227089025	64	54	0
1293	158.696770448121	-663.120239815675	75	51	1
1294	151.213312465232	-650.831238898449	64	52	0
1295	144.252885708003	-638.557905207388	68	52	0
1296	137.292500228388	-626.284559649415	68	58	3
1297	126.838096940832	-608.338127043098	65	59	0
1298	115.860802860814	-590.375983413309	71	61	1
1299	108.377602553635	-578.086904291995	60	51	0
1300	101.417424794927	-565.813497674651	56	51	0
1301	94.457288314472	-553.540079190396	60	63	0
1302	87.4971931127366	-541.266648838297	81	39	0
1303	80.014165242028	-528.977517899126	71	59	1
1304	72.5311815802706	-516.688373316079	71	53	0
1305	65.5712131430628	-504.41490564961	78	63	0
1306	55.1174272085773	-486.468289821409	70	55	1
1307	44.6637317549321	-468.521647278219	62	54	0
1308	37.7039268353255	-456.248132135719	63	61	0
1309	30.2211993895471	-443.958910275251	58	49	0
1310	22.738516153302	-431.669674769975	63	54	0
1311	15.7788380003767	-419.396122314967	55	52	0
1312	8.81920112663647	-407.122557992116	51	50	2
1313	1.85960553266341	-394.848981804214	80	49	0
1314	-5.0999487816589	-382.575393750332	65	67	2
1315	-12.5824168324471	-370.286093707196	71	60	0
1316	-20.0648406731198	-357.996780021116	70	45	0
1317	-27.0521083938074	-346.650370366871	72	51	1
1318	-34.0114962579682	-334.376733124256	68	65	0
1319	-40.9708428419544	-322.103084014729	69	49	0
1320	-47.9301481459988	-309.829423042014	64	50	0
1321	-54.8894121695776	-297.555750201456	60	60	1
1322	-64.7913622356718	-278.697317489423	68	48	0
1323	-74.170279690763	-259.854568381794	63	58	1
1324	-80.0835006416892	-247.61226774659	71	60	1
1325	-85.9688323857263	-234.442742799409	50	46	0
1326	-91.8541259502526	-221.273209177889	65	62	1
1327	-97.7393813350354	-208.103666882962	73	58	0
1328	-103.101664461778	-194.949827284552	80	62	0
1329	-110.360625885951	-175.242622673512	78	57	1
1330	-115.199893642799	-162.104478760622	71	70	2
1331	-120.039129511919	-148.966328843497	72	66	3
1332	-127.297923525795	-129.259092708118	82	58	2
1333	-129.717505586625	-122.690010991879	84	71	2
1334	-134.033721931744	-109.567558291368	101	72	2
1335	-140.769453304878	-89.876012114808	81	68	1
1336	-145.608516934677	-76.7378303781152	79	60	2
1337	-149.924630316207	-63.6153598586097	87	80	4
1338	-154.212844890892	-49.5656688865274	77	65	5
1339	-159.023943626555	-35.5002547604963	85	92	3
1340	-165.759424399002	-15.8086649030447	66	72	1
1341	-172.494838137703	3.88293671701103	83	61	0
1342	-176.810773819743	17.0054374737665	56	70	0
1343	-178.707276919333	23.5588292712346	72	66	4
1344	-183.546076620929	36.6970584141091	66	67	4
1345	-190.28131238831	56.3886911114678	66	60	2
1346	-194.569251726207	70.438427425921	73	48	3
1347	-199.380060857977	84.5038919523358	59	60	1
1348	-203.695818837848	97.62642294541	46	65	3
1349	-208.011548072274	110.7489587944	56	52	1
1350	-212.850144474942	123.887224542908	71	48	0
1351	-219.585085730942	143.578908478841	64	51	0
1352	-226.319959951448	163.270604172722	70	56	1
1353	-230.635542313743	176.393165402114	65	49	1
1354	-234.95109593001	189.515731487423	62	46	1
1355	-239.789507285343	202.654030841775	58	54	1
1356	-244.077110119222	216.703822752461	78	66	1
1357	-248.364682117361	230.753619521856	74	65	0
1358	-253.202998638502	243.891935675405	64	64	0
1359	-257.51840329438	257.014527133666	77	48	0
1360	-261.833779203589	270.137123451568	73	38	1
1361	-266.177023415803	282.33250906691	62	71	0
1362	-270.02526345494	293.5849517202	52	64	0
1363	-273.845582702314	305.764613773674	85	53	0
1364	-278.160850940505	318.88722844515	70	44	0
1365	-282.476090431854	332.00984797813	75	43	0
1366	-289.182427476509	352.628869250417	58	71	0
1367	-296.411560298409	373.263637786731	55	60	0
1368	-301.249544059974	386.402013942599	78	44	1
1369	-306.059589271143	400.467611652799	54	52	1
1370	-310.86960027914	414.533215362579	66	55	0
1371	-315.184626511822	427.655871602707	63	46	0
1372	-319.499623997195	440.778532701544	66	33	0
1373	-325.7664613378	458.600232754834	71	45	0
1374	-331.538301467721	475.478987438604	54	55	0
1375	-334.368376071216	485.772799104452	73	57	0
1376	-336.731412383902	494.196441221051	73	52	1
1377	-338.627416932257	500.749912884086	55	58	0
1378	-338.376185891218	509.094852837734	65	63	1
1379	-337.685849282716	514.642405416816	69	42	1
1380	-338.180783813761	515.585361752659	58	41	0
1381	-339.142737372429	518.398490166292	64	54	0
1382	-343.269695286173	520.378850662149	60	58	0
1383	-348.526096489688	519.609052500688	70	39	1
1384	-350.729159757379	515.963159129955	55	52	0
1385	-350.868746072985	511.327081544325	77	51	0
1386	-348.916931905667	506.628035167232	64	63	0
1387	-345.947327963659	500.970290686935	79	58	1
1388	-343.500567306706	495.328289756551	57	54	2
1389	-341.081714788103	488.759074807167	62	55	1
1390	-338.19582979969	480.319689534605	68	59	0
1391	-335.337846065057	470.953090894967	64	42	0
1392	-331.956993128872	461.570754419081	72	77	0
1393	-328.053267622832	452.172681376338	47	56	2
1394	-322.281376597355	435.293932426721	80	53	0
1395	-316.537345374993	417.487976582721	59	54	0
1396	-314.613353874127	411.861731732264	58	59	0
1397	-309.803351179464	397.796123803593	60	42	0
1398	-302.574330157368	377.161330929026	69	59	0
1399	-297.764242533827	363.095737998374	83	56	0
1400	-292.954120707233	349.030151067302	58	47	3
1401	-288.1439646777	334.964570135809	76	67	0
1402	-283.333774445404	320.898995203897	57	56	0
1403	-280.914716258296	314.329817759804	71	52	1
1404	-276.62735010538	300.279984832741	66	43	0
1405	-269.920855483739	279.66098621767	68	51	0
1406	-265.110532965802	265.595434079878	57	45	2
1407	-260.300176245742	251.529887941666	61	46	2
1408	-255.984773186094	238.407293771394	67	62	0
1409	-251.669341379951	225.284704459831	69	68	1
1410	-246.830995472963	212.14639067091	73	57	0
1411	-242.543395822402	198.096596064977	62	55	0
1412	-238.255765336216	184.046806317754	74	46	1
1413	-233.41732459527	170.90850932803	77	60	3
1414	-226.682496341411	151.216801844537	61	57	0
1415	-219.97548682621	130.597890564241	60	60	1
1416	-215.164805133885	116.532400818542	65	50	0
1417	-210.326205781195	103.394132632762	53	51	2
1418	-206.010474485287	90.2715946109965	80	62	1
1419	-201.694714443758	77.1490614488721	82	53	1
1420	-196.88390278595	63.0835945019498	71	56	1
1421	-192.073056926834	49.0181335574016	94	60	0
1422	-187.757205419708	35.8956160508096	66	57	0
1423	-183.441325167078	22.7731034047902	62	62	0
1424	-178.602506570984	9.63487482722849	68	66	1
1425	-171.895005037542	-10.9839524691924	74	59	0
1426	-165.187433226092	-31.6027680076659	76	69	3
1427	-162.767964554543	-38.1718716453761	95	47	1
1428	-158.451920188672	-51.2943562148139	79	73	2
1429	-151.716340117797	-70.9859326612204	82	57	2
1430	-146.877302282024	-84.124121629633	77	79	1
1431	-142.561154952156	-97.2465883791447	76	68	0
1432	-138.272844963882	-111.296265849844	75	61	2
1433	-133.461578382761	-125.361653598025	74	73	0
1434	-129.145341160882	-138.484105230309	78	54	2
1435	-124.829075194546	-151.606552004814	80	65	0
1436	-117.570225459873	-171.313782796264	66	72	1
1437	-112.730952443846	-184.451929151081	64	65	2
1438	-109.788370359165	-191.036712254398	60	70	1
1439	-101.483502815594	-210.775337471627	73	61	1
1440	-93.7014924276154	-230.498235187493	64	64	1
1441	-88.3391297186026	-243.652061612345	64	45	1
1442	-81.902996293793	-255.910082641058	65	62	1
1443	-75.466824516363	-268.168093455024	41	52	0
1444	-69.5814085385646	-281.337602566928	55	55	0
1445	-63.1451600331347	-293.595593757927	71	52	0
1446	-56.1859258349286	-305.869280275889	53	47	0
1447	-49.2266503564315	-318.142954927869	71	49	3
1448	-42.2673335978179	-330.416617712937	56	48	0
1449	-35.3079755590297	-342.690268633887	56	46	0
1450	-28.3485762400669	-354.963907689787	58	51	0
1451	-21.3891356412787	-367.237534879707	68	54	0
1452	-10.413022349996	-385.200045453385	64	43	1
1453	0.535351950267795	-404.08974241931	65	62	0
1454	7.49496059701778	-416.363320432603	66	48	1
1455	14.4824410836445	-427.709670811892	73	70	0
1456	21.4421306910808	-439.983225079253	61	55	1
1457	28.4018615779933	-452.256767483428	72	49	0
1458	35.3894595126621	-463.603082221001	59	72	1
1459	42.8722389831091	-475.892294218764	77	64	0
1460	50.3550626627402	-488.181492573582	56	56	0
1461	57.3149599965545	-500.454985785298	70	51	0
1462	64.2748986093793	-512.728467131034	64	61	2
1463	71.7578519843519	-525.017626392655	79	46	0
1464	79.2408495681011	-537.30677200947	62	53	0
1465	86.2287290839595	-548.653000157326	67	53	0
1466	93.1888341419399	-560.926432311535	79	56	0
1467	100.148980478465	-573.1998525979	65	56	0
1468	107.632148789475	-585.48894638475	72	55	0
1469	115.115361308737	-597.778026526794	60	48	1
1470	122.103440335835	-609.124193554744	65	46	0
1471	129.063753115712	-621.397564648651	51	43	0
1472	139.490398714901	-640.271207022481	64	48	0
1473	149.944939121953	-658.217606726103	68	63	0
1474	156.905417012866	-670.490930349566	73	58	0
1475	164.388928483706	-682.779920487665	69	57	0
1476	171.872484162042	-695.068896975368	78	50	1
1477	178.833088813932	-707.342183284461	53	48	0
1478	185.793734743376	-719.615457722917	57	52	0
1479	192.754421949794	-731.888720296323	80	64	0
1480	199.742938561249	-743.23475493677	70	65	0
1481	206.703706723696	-755.50799376145	68	59	1
1482	217.131044294569	-774.381437795237	71	55	0
1483	228.109264244791	-792.34330956731	70	43	0
1484	235.620985734393	-803.70495354943	69	58	0
1485	242.581961611286	-815.978131311014	91	53	2
1486	249.542978764162	-828.251297203824	69	49	0
1487	256.504037193488	-840.524451229721	62	72	0
1488	263.465136899147	-852.797593385912	48	53	0
1489	270.454049811	-864.143507496454	69	50	0
1490	277.41523047071	-876.416625905782	70	51	0
1491	284.376452406461	-888.689732447267	48	47	1
1492	291.860733949696	-900.978489801288	71	42	0
1493	299.345059698506	-913.267233510502	81	65	0
1494	306.306408390286	-925.540302730165	85	51	0
1495	313.267798357585	-937.813360081986	75	51	1
1496	323.22857553314	-954.816440703347	60	52	0
1497	332.694165224384	-970.87662321236	65	73	0
1498	337.674623081228	-979.37814291846	69	62	0
1499	341.6367995654	-986.921127353795	70	49	1
1500	345.103715901554	-993.521235560067	54	61	0
1501	348.075367324811	-999.178468808532	66	52	1
1502	349.561196099618	-1002.00708461646	69	52	1
1503	352.009828714887	-1007.64865939505	41	50	0
1504	354.898242316442	-1016.08753649332	63	56	0
1505	355.777792737354	-1021.68214395829	61	57	0
1506	356.134312527021	-1027.26109649893	69	65	0
1507	357.041619751661	-1031.92848728877	61	61	1
1508	359.050501258695	-1034.77275406104	54	65	0
1509	361.63792192511	-1035.77824131399	60	58	0
1510	364.776128506928	-1035.87216438353	62	61	1
1511	367.419050358876	-1035.02321554814	65	46	0
1512	369.126900074771	-1030.43409359921	75	45	0
1513	368.770363141317	-1024.85514237825	61	49	0
1514	366.78923047526	-1021.08366373926	60	47	0
1515	364.808101439732	-1017.31218413636	54	52	1
1516	362.826976034674	-1013.54070356302	60	48	0
1517	360.322822959919	-1009.75356781855	62	54	0
1518	358.341705266037	-1005.98208506871	68	49	0
1519	357.351147780544	-1004.09634333011	73	57	0
1520	356.828117156867	-1004.08068869635	67	64	0
1521	356.828117156867	-1004.08068869635	73	58	1
1522	356.828117156867	-1004.08068869635	55	53	0
1523	356.828117156867	-1004.08068869635	60	49	0
1524	356.828117156867	-1004.08068869635	72	50	1
1525	356.332838867093	-1003.13781767525	73	55	0
1526	355.837560804153	-1002.1949465936	74	47	2
1527	355.342282968166	-1001.25207545236	66	37	0
1528	353.361173893267	-997.480590281077	70	50	0
1529	351.380068448954	-993.709104140289	63	55	0
1530	349.894241748028	-990.88048890233	69	51	0
1531	347.913142657024	-987.10900106933	68	56	0
1532	345.932047196431	-983.337512268685	54	51	0
1533	343.427927670651	-979.55036621727	69	42	0
1534	340.428541419154	-974.820345689543	66	53	0
1535	337.456918639422	-969.163106678985	66	54	0
1536	332.008964759181	-958.791496173479	70	43	0
1537	325.542749791115	-947.461345152929	59	56	0
1538	320.56235606852	-938.959810389206	58	46	0
1539	315.058960915252	-930.442609784193	64	55	0
1540	309.060330550012	-920.982525063679	75	56	1
1541	303.089491924911	-910.595215356909	71	46	0
1542	297.090917321737	-901.135113160126	71	47	0
1543	291.615387131518	-891.690664948896	61	48	0
1544	286.167650306365	-881.318993193097	67	68	1
1545	280.196926199191	-870.931650050916	69	47	0
1546	274.721474476275	-861.48717918992	60	53	0
1547	269.246047697088	-852.042700998485	71	50	0
1548	263.770645861514	-842.598215477541	66	56	0
1549	254.800850985688	-827.480756510049	51	63	0
1550	245.308113657229	-812.347609535791	55	59	0
1551	239.337591132382	-801.960206771269	67	67	0
1552	233.367098542047	-791.572795284912	58	51	1
1553	227.396635885816	-781.185375076719	70	46	2
1554	221.426203164156	-770.797946146689	65	53	0
1555	215.455800376891	-760.410508492962	61	50	1
1556	209.485427524138	-750.023062118329	67	50	0
1557	202.992085530772	-739.619933445938	69	56	0
1558	196.003567183157	-728.273904010653	67	67	0
1559	189.565873840125	-716.016321921721	56	51	0
1560	183.128218846396	-703.758729617111	61	55	0
1561	172.645627710444	-686.739630113356	51	40	0
1562	162.190919090528	-668.793287841603	55	54	2
1563	155.230429751449	-656.519972813316	63	54	0
1564	148.242181666661	-645.173861916177	70	38	0
1565	141.253971666505	-633.827739126049	61	60	0
1566	134.293602964142	-621.554388476536	66	52	1
1567	127.333275539684	-609.281025961041	68	62	0
1568	120.345182983321	-597.934867526405	77	55	0
1569	113.357128511765	-586.588697202504	47	43	0
1570	106.892091592017	-575.258200461976	66	46	1
1571	100.427090052166	-563.927693486214	82	49	0
1572	89.9730033147498	-545.981166718528	63	40	0
1573	79.0238491001073	-527.091708507389	50	65	0
1574	71.5408717886894	-514.802562108263	72	67	0
1575	64.5809094767319	-502.529092748649	58	50	0
1576	57.6209884434938	-490.255611521192	64	59	0
1577	50.6332863093121	-478.909334264696	55	49	0
1578	43.673446235829	-466.6358292941	72	47	0
1579	36.7136474413564	-454.362312459387	53	54	1
1580	29.2309263463248	-442.073088781908	54	62	0
1581	21.748249460361	-429.783851462416	53	50	0
1582	14.7885774327442	-417.510297313333	65	65	0
1583	7.82894668466179	-405.236731296405	71	57	0
1584	0.318565597117413	-393.874670640565	59	65	0
1585	-10.6576152435737	-375.912188253365	75	51	1
1586	-21.0829089684412	-357.038162028417	70	47	0
1587	-28.0423319871188	-344.764534957707	60	41	1
1588	-35.0017137259711	-332.490896021947	69	52	0
1589	-41.9610541844741	-320.217245219275	80	42	0
1590	-48.9203533629188	-307.943582552485	72	56	0
1591	-55.8796112610726	-295.669908020645	83	46	0
1592	-62.8388278788771	-283.396221621893	58	49	1
1593	-69.2472101501189	-270.21101488173	65	59	0
1594	-75.1604608523194	-257.968721485697	63	41	2
1595	-81.073676128115	-245.726419402286	73	72	0
1596	-86.9590019682655	-232.556893005967	73	47	0
1597	-92.8442896286724	-219.387357937172	64	60	0
1598	-98.7295391094522	-206.217814196832	53	62	1
1599	-104.119674588554	-193.991188880987	59	55	0
1600	-108.98684506095	-181.78026837483	75	51	2
1601	-113.826125617372	-168.642126255669	72	71	0
1602	-121.057124592306	-148.007686218247	70	74	1
1603	-128.288048352872	-127.37323267851	64	65	2
1604	-132.604274627287	-114.25078159757	79	53	0
1605	-136.920472156839	-101.128325656056	74	74	0
1606	-141.759562220774	-87.9901487221941	95	79	4
1607	-146.075700689631	-74.8676825203001	76	67	2
1608	-150.391810413566	-61.745211458765	74	55	1
1609	-155.202937667316	-47.6798021318391	91	60	4
1610	-159.491115950514	-33.6301052207127	78	53	1
1611	-166.226591124549	-13.9385145250708	82	57	2
1612	-173.484909320192	5.76880803983659	73	70	2
1613	-177.80083977367	18.8913098759949	69	72	4
1614	-182.116741481412	32.0138165745884	78	71	0
1615	-186.95551978494	45.152049921453	66	74	1
1616	-191.271362430707	58.2745668776333	70	47	1
1617	-195.58717633097	71.3970886934549	57	76	1
1618	-202.294411563431	92.0159579683095	61	41	2
1619	-208.478679255641	112.619114447385	76	58	1
1620	-212.794376086618	125.741655697115	58	57	0
1621	-217.632938290655	138.879927441478	65	54	0
1622	-222.471468605334	152.018205193803	56	46	0
1623	-226.787076056062	165.140762100928	59	44	1
1624	-231.102654760703	178.263323868625	68	51	0
1625	-235.418204719084	191.385890493169	70	57	0
1626	-241.602141872514	211.989100764506	59	61	0
1627	-245.889727514645	226.03889483586	65	69	0
1628	-250.728057670989	239.177207982168	76	61	0
1629	-257.46261335985	258.868958264589	73	61	1
1630	-261.77798718249	271.991554579698	59	60	0
1631	-266.616208868625	285.129887531511	69	59	0
1632	-271.454398664879	298.268226485699	67	61	0
1633	-275.769683105231	311.390838459134	54	62	0
1634	-280.057038387749	325.440670850687	51	67	0
1635	-284.867232934455	339.506242162548	63	46	0
1636	-289.182427476509	352.628869249485	59	65	0
1637	-295.393732303113	372.30495127663	52	39	0
1638	-302.127838620683	391.996779665351	64	49	0
1639	-306.965780417959	405.135163017549	63	54	0
1640	-309.384739357629	411.704356943257	72	57	0
1641	-314.222633318859	424.842749301344	52	47	0
1642	-320.928646686021	445.461825995706	62	52	0
1643	-325.243605493801	458.584493572824	58	53	1
1644	-329.586447893525	470.779950460419	78	51	0
1645	-332.911470931547	482.016716317274	54	59	0
1646	-335.769450784486	491.383313522674	53	49	0
1647	-337.525886685704	502.572862449102	74	57	0
1648	-337.797507171927	510.933543171734	56	41	0
1649	-337.685849282716	514.642405416816	74	67	1
1650	-339.142737372429	518.398490166292	65	51	2
1651	-342.223998400499	520.347367942333	73	57	0
1652	-345.36108904524	520.441816854291	74	64	0
1653	-348.637763807317	515.900190383196	69	55	0
1654	-349.356031275704	509.42542382516	65	69	1
1655	-347.404214502079	504.726378173567	89	57	0
1656	-344.95745816722	499.084376343526	70	56	0
1657	-342.53861031658	492.515160492621	85	58	0
1658	-340.147669217899	485.018730618991	50	63	0
1659	-337.261779430555	476.579346065409	60	54	0
1660	-333.880935839959	467.197007908486	58	61	1
1661	-330.005132650491	456.87171741575	63	52	1
1662	-326.157220791676	445.619215236045	70	54	0
1663	-322.337197485147	433.439501366578	64	47	1
1664	-315.603259130206	413.747638506815	73	49	0
1665	-308.869253736862	394.055787404068	59	62	1
1666	-304.554167947965	380.933138709515	83	43	0
1667	-299.716186690319	367.794758913107	51	54	0
1668	-295.428945792548	353.744904938154	54	51	0
1669	-291.141674058395	339.695055820979	49	60	0
1670	-286.30359796423	326.556692821905	65	67	1
1671	-281.465489979775	313.418335825205	60	55	0
1672	-276.627350105206	300.279984832741	67	50	0
1673	-272.339953116258	286.230156763457	63	64	0
1674	-268.052525291045	272.180333551951	64	53	0
1675	-263.214290580829	259.041999357753	62	66	0
1676	-256.479760822083	239.350239801221	66	65	0
1677	-249.773056981096	218.731276454404	55	66	0
1678	-244.962588498252	204.665749509819	51	54	1
1679	-240.124195174081	191.527444120497	64	56	3
1680	-235.808659355855	178.404872625135	73	60	0
1681	-231.520983344293	164.3550904328	60	59	0
1682	-226.710383736354	150.289586288854	73	63	0
1683	-221.871863689157	137.151303701103	62	53	0
1684	-217.556207657792	124.028752719983	72	65	0
1685	-213.240522880631	110.906206599437	70	64	0
1686	-208.401910310262	97.7679408155382	84	49	1
1687	-204.114048423129	83.7181893903762	78	62	0
1688	-199.82615570107	69.6684428248554	83	56	2
1689	-194.987448298431	56.5301938392222	90	70	1
1690	-190.148709006666	43.3919508578256	85	51	2
1691	-185.860722506768	29.342219944112	68	68	1
1692	-181.572705172002	15.2924938919023	60	73	1
1693	-174.314442029281	-4.41484312992543	95	66	2
1694	-167.579020776204	-24.1064472962171	84	64	1
1695	-163.26300776971	-37.2289372663945	70	77	3
1696	-158.424049237277	-50.3671406405047	70	59	3
1697	-153.585058816418	-63.5053380085155	84	73	1
1698	-149.296825185942	-77.5550278946757	74	81	1
1699	-145.008560721355	-91.6047129239887	62	68	2
1700	-140.16947547067	-104.742893492803	83	72	3
1701	-135.853283194883	-117.865352685563	78	64	2
1702	-131.537062174175	-130.987807015888	63	53	1
1703	-126.697884403984	-144.125970779918	77	62	0
1704	-121.85867474589	-157.264128536917	76	45	0
1705	-117.019433200127	-170.402280290611	77	62	0
1706	-112.180159766809	-183.540426038206	74	57	0
1707	-107.340854445938	-196.678565781564	69	41	0
1708	-101.978581371193	-209.832410727628	96	49	1
1709	-96.093335823447	-223.001958873123	75	64	0
1710	-90.7309911105549	-236.155788598582	64	49	0
1711	-84.8456707775476	-249.32532012742	79	54	1
1712	-75.494675741822	-269.095309081487	70	56	0
1713	-69.6092583861318	-282.264818198979	62	63	2
1714	-63.1730083940201	-294.522809401155	61	39	1
1715	-56.7367200495792	-306.780790388584	74	56	0
1716	-49.777444437379	-319.05446591042	83	47	0
1717	-38.8015811223304	-337.017052496783	60	54	0
1718	-31.3192491213558	-349.306399965659	72	54	0
1719	-24.359826898959	-361.580032236874	67	62	2
1720	-17.400363396504	-373.853652641177	68	49	1
1721	-10.4408586142235	-386.127261178568	86	59	1
1722	-3.45347788638901	-397.473642116413	68	57	0
1723	4.02906759211328	-409.76292503532	65	68	1
1724	11.5116572802654	-422.05219430849	66	49	0
1725	18.4713285115431	-434.325753658079	76	59	0
1726	25.431041022297	-446.599301142618	75	45	1
1727	32.4186212671339	-457.945620964281	54	44	0
1728	39.3784147382248	-470.219144704752	67	54	0
1729	50.3272403134615	-489.108708396554	58	55	1
1730	57.8101099116029	-501.397893120535	58	66	0
1731	61.3039855094394	-507.071026931517	67	54	0
1732	72.2808254690026	-525.033316113055	77	48	1
1733	83.2577601919766	-542.995575938374	55	48	0
1734	90.2178468743223	-555.269013173878	62	49	0
1735	97.17797483498	-567.54243854247	66	43	1
1736	104.138144074066	-579.81585204415	70	62	0
1737	111.098354591522	-592.089253677987	63	42	0
1738	118.086413223355	-603.435427511111	62	59	0
1739	125.046704698645	-615.708805400878	84	51	1
1740	135.473317886936	-634.58245796524	69	51	0
1741	142.433713355975	-646.855806193314	74	47	0
1742	149.917139586993	-659.144822710194	68	51	0
1743	160.894764494034	-677.10687452089	76	47	0
1744	167.855306564772	-689.380179493688	68	47	0
1745	174.815889912716	-701.653472597711	61	56	0
1746	181.804306771373	-712.999537796713	62	59	0
1747	189.287968449178	-725.288482467644	68	54	0
1748	196.771674333955	-737.577413492836	60	61	1
1749	203.732424121466	-749.850657400675	68	69	1
1750	210.693215185544	-762.123889441602	81	43	0
1751	217.681831549446	-773.469893518835	66	52	0
1752	224.642703569378	-785.743101814762	59	72	1
1753	231.603616865934	-798.016298240051	66	58	0
1754	239.087578953593	-810.305151978508	69	56	1
1755	246.543807840324	-823.52120821178	71	51	0
1756	257.522284536797	-841.483001271263	53	59	0
1757	268.500855990918	-859.444764972664	63	60	1
1758	274.939007962879	-871.702222054824	54	57	1
1759	281.404967703158	-883.032452726737	74	45	0
1760	288.393980365014	-894.378336274065	91	63	2
1761	295.383031109464	-905.724207928404	58	55	0
1762	302.344355302048	-917.997283926234	53	50	1
1763	309.305720770324	-930.270348051563	75	64	0
1764	319.761726683413	-948.216313862242	62	55	0
1765	326.723194541468	-960.489348311909	48	60	2
1766	333.189434336149	-971.819497082382	75	56	0
1767	342.132072646928	-987.864000136033	54	50	0
1768	347.057061585016	-998.219940933399	56	55	0
1769	351.486797655118	-1007.63300412521	81	45	0
1770	354.402962877997	-1015.14466527943	56	58	0
1771	355.750040460087	-1022.60936026089	67	51	0
1772	357.15262742748	-1028.21962209232	73	54	0
1773	359.133755647694	-1031.99110515602	65	48	0
1774	361.665672824718	-1034.85102500673	71	47	0
1775	364.776128506928	-1035.87216438353	66	63	0
1776	367.942084686132	-1035.03886885662	71	53	0
1777	370.117469366349	-1032.31983244233	62	47	0
1778	370.256215023401	-1027.68375072163	50	50	0
1779	367.807546066004	-1022.04218683578	81	47	1
1780	361.808663612755	-1012.58217924926	68	59	0
1781	355.837560804095	-1002.19494659547	64	51	0
1782	351.380068448838	-993.709104140289	57	54	0
1783	345.904292462394	-984.264728580602	62	55	0
1784	340.428541419213	-974.820345688611	60	50	0
1785	334.457546670106	-964.433081783354	60	59	0
1786	327.991316040978	-953.102934685536	65	54	0
1787	318.030525173876	-936.099865133874	90	49	0
1788	307.574558966793	-918.153894392774	55	57	0
1789	300.09020122356	-905.865165350959	69	46	1
1790	292.605887685844	-893.5764226662	72	44	0
1791	285.644634329597	-881.303329793736	62	59	0
1792	278.160407737829	-869.014560734853	63	59	1
1793	270.676225351926	-856.725778026506	59	58	0
1794	263.715098752407	-844.452647835948	62	42	2
1795	252.764364892617	-825.563654766418	57	55	0
1796	241.813730808033	-806.674632376991	67	68	0
1797	234.852773840714	-794.401453007944	61	59	0
1798	227.891858149902	-782.128261771053	57	49	1
1799	220.435764534224	-768.912171123549	59	49	0
1800	212.951933355711	-756.623282954097	64	62	0
1801	205.991146022221	-744.350054408424	62	50	0
1802	199.030399965355	-732.076813996769	61	59	1
1803	192.069695185521	-719.803561714478	62	61	0
1804	185.10903168295	-707.530297568999	61	50	1
1805	174.654216834635	-689.58398711402	74	62	1
1806	164.199492463726	-671.637649941258	76	56	0
1807	160.705338722561	-665.964603616856	68	54	3
1808	153.744858570921	-653.691286050715	63	62	0
1809	143.262513992609	-636.672111428343	71	49	0
1810	136.769514675136	-626.268877917901	51	64	1
1811	130.827336099523	-614.95410071779	68	52	0
1812	124.334401852568	-604.550847509876	66	54	0
1813	117.841500020935	-594.147584044375	58	55	0
1814	111.871611085255	-583.759995184839	62	41	0
1815	105.901752085309	-573.372397603467	70	53	0
1816	99.4367562168045	-562.041889056563	69	51	0
1817	88.9826785532059	-544.095359746367	82	55	0
1818	78.5565073625185	-525.221587839536	65	55	0
1819	71.5965069681406	-512.948130366392	70	50	1
1820	64.0857579838485	-501.5861862069	64	57	0
1821	56.6028707997175	-489.297012530267	70	72	0
1822	49.6429955724161	-477.023517734371	64	68	0
1823	42.6831616242998	-464.750011068769	60	53	1
1824	35.7233689553104	-452.476492540911	72	49	0
1825	28.7357901650248	-441.130177944899	70	56	1
1826	21.7760784561979	-428.856635671109	73	47	0
1827	14.8164080267306	-416.58308153227	66	49	0
1828	7.33381980407285	-404.293817858212	63	69	0
1829	-0.148724209167995	-392.004540539347	62	54	1
1830	-7.10826787102269	-379.730949087068	63	67	1
1831	-18.056540847756	-360.841230999678	64	58	1
1832	-29.0325546727981	-342.878699304536	86	54	0
1833	-36.0197725134785	-331.532274371944	57	59	0
1834	-42.9791084448807	-319.258621866815	76	51	0
1835	-49.93840309605	-306.984957493842	66	53	0
1836	-56.3747104664217	-294.726986836642	71	66	1
1837	-62.7831310872571	-281.541790309362	64	54	0
1838	-69.2193602662883	-269.283799234778	56	60	0
1839	-78.5982357099419	-250.44103981182	56	64	2
1840	-87.9491706429399	-230.671042973176	62	44	2
1841	-93.8623080150574	-218.428722074255	59	68	1
1842	-99.2524745355477	-206.202103375457	71	51	4
1843	-104.61475041043	-193.048261783086	66	62	0
1844	-109.976991252624	-179.89441291336	73	54	0
1845	-114.29333564738	-166.771982352249	61	62	1
1846	-118.5817897995	-152.722331329249	73	69	2
1847	-123.393140460248	-138.656961605884	82	62	1
1848	-128.232320734358	-125.518801484257	81	76	3
1849	-134.968107943365	-105.827265390195	72	84	1
1850	-141.703828119847	-86.1357175344601	96	79	2
1851	-146.542883986374	-72.9975346010178	75	64	1
1852	-150.858990052715	-59.8750630011782	76	76	2
1853	-155.147197078215	-45.8253709506243	85	66	4
1854	-159.958287815913	-31.7599556241184	86	84	1
1855	-166.693757391709	-12.0683640884236	73	77	3
1856	-173.429159933468	7.62323920987546	89	67	2
1857	-177.745088300435	20.7457410451025	67	61	1
1858	-182.060987921723	33.868247740902	62	65	1
1859	-186.89976391563	47.00648108311	71	70	1
1860	-191.215604474826	60.128998038359	73	64	3
1861	-195.531416288577	73.2515198523179	75	54	1
1862	-199.819318288181	87.3012621039525	66	53	0
1863	-204.107189452625	101.351009215228	73	56	1
1864	-210.842212034506	121.04267802462	70	71	0
1865	-217.577167581301	140.734358593822	64	52	0
1866	-222.415695586416	153.872636339627	69	52	0
1867	-226.731300950691	166.995193245821	65	61	1
1868	-231.046877568704	180.117755010724	68	43	0
1869	-235.362425440573	193.240321634337	73	56	0
1870	-239.650053879595	207.290108690038	56	51	1
1871	-244.460535726859	221.355629605241	67	68	1
1872	-248.775993702351	234.478211345151	52	47	0
1873	-253.091422931524	247.60079794284	58	59	0
1874	-257.929702943424	260.739120088518	86	55	0
1875	-262.245073108352	273.861716944724	62	53	0
1876	-266.56041452667	286.98431865871	64	63	0
1877	-273.817683797562	306.691829333082	74	44	0
1878	-280.524109116988	327.310835492797	59	54	0
1879	-284.811429788475	341.360673281364	78	53	0
1880	-289.649490548763	354.499035029672	67	68	0
1881	-294.487519418937	367.637402784079	68	63	0
1882	-298.802651238104	380.760040668771	75	64	1
1883	-305.536726467893	400.451874939725	51	59	1
1884	-312.270734659629	420.143720967695	64	55	0
1885	-316.557840703637	434.193594376557	64	49	1
1886	-320.872826172039	447.31625709217	75	51	0
1887	-325.215694194892	459.511709119193	70	49	0
1888	-329.063593508268	470.764210798778	64	52	0
1889	-332.444443968707	480.146545145661	71	64	0
1890	-335.302426338487	489.513141990639	71	51	0
1891	-337.170521371299	496.993828480132	74	51	2
1892	-338.571587831597	502.604343977757	60	52	1
1893	-338.432015030994	507.240421730094	53	41	0
1894	-337.797507171927	510.933543171734	59	62	0
1895	-337.71376375918	513.715189854614	65	52	0
1896	-338.675718117796	516.528318149038	64	50	0
1897	-340.711283387092	518.445713218302	63	45	0
1898	-343.325526724569	518.524419562891	62	48	0
1899	-345.967686309596	517.675911940634	62	58	0
1900	-348.114914817328	515.884448355064	65	54	0
1901	-349.244363590027	513.13428590633	66	47	0
1902	-348.833181505615	509.409681720659	57	65	1
1903	-347.404214502079	504.726378173567	63	56	1
1904	-344.95745816722	499.084376343526	52	52	0
1905	-342.510695011821	493.442376015708	65	60	0
1906	-340.119754493353	485.945946143009	63	43	1
1907	-336.738925730053	476.563605469652	57	44	0
1908	-331.434137631848	461.555014488287	64	61	0
1909	-326.157220791676	445.619215236045	63	64	0
1910	-322.309287042706	434.366716895252	57	55	0
1911	-317.966380708036	422.171268618666	60	52	0
1912	-313.651356071292	409.048609667458	62	64	1
1913	-309.336302687414	395.92595557496	58	55	0
1914	-304.526261790481	381.860354243778	63	59	0
1915	-299.716186690319	367.794758913107	68	71	0
1916	-295.401041836012	354.67212047521	73	52	1
1917	-291.085868234746	341.549486896954	65	62	0
1918	-283.856646780041	320.914729113691	65	46	0
1919	-279.046424028813	306.849159577861	80	53	0
1920	-277.150224908895	300.29571790155	58	44	0
1921	-270.44373275619	279.676718445495	67	49	1
1922	-263.214290580829	259.041999357753	69	53	0
1923	-258.898905294365	245.919401946478	67	61	0
1924	-254.583491261641	232.796809396707	69	64	0
1925	-249.773056981096	218.731276454404	68	54	1
1926	-245.485474749468	204.681478609331	65	62	0
1927	-241.169970819727	191.558901173994	73	46	2
1928	-236.331548750401	178.42060057912	60	45	0
1929	-231.4930947916	165.282305989414	74	48	0
1930	-226.682496341353	151.216801844537	67	60	0
1931	-222.394758022157	137.167029910721	75	60	0
1932	-215.659817207488	117.47534174379	71	50	1
1933	-208.401910310262	97.7679408155382	61	48	2
1934	-204.08616647037	84.6454049544409	62	57	0
1935	-199.798274794361	70.5956583861262	70	67	0
1936	-194.987448298431	56.5301938392222	74	56	3
1937	-190.671614563966	43.4076730934903	76	52	1
1938	-186.355752083822	30.2851572064683	76	65	1
1939	-181.516952159174	17.1469250256196	72	70	2
1940	-174.781603538315	-2.5446917405352	95	68	1
1941	-168.046187883709	-22.2362967468798	76	70	2
1942	-165.626729702461	-28.8054021829739	73	55	2
1943	-161.338576841459	-42.8551055658609	90	56	3
1944	-154.630895521608	-63.4739026287571	80	70	0
1945	-149.791876356874	-76.6120951995254	100	89	0
1946	-144.952825303888	-89.7502817679197	85	69	2
1947	-140.636665430386	-102.872746358626	95	60	2
1948	-136.320476811961	-115.99520608969	75	56	0
1949	-132.004259448615	-129.117660961114	83	60	2
1950	-127.688013340754	-142.240110974759	81	51	1
1951	-122.848809136602	-155.378269935027	64	52	0
1952	-118.009573044546	-168.516422891058	64	48	1
1953	-113.170305064879	-181.654569841921	63	50	0
1954	-107.808071128675	-194.80842272006	62	71	2
1955	-102.445802159607	-207.962268324569	70	58	0
1956	-97.0834981581429	-221.116106651723	75	58	0
1957	-91.1982203345979	-234.285647572018	57	59	0
1958	-85.3129043316003	-247.455179818906	70	57	0
1959	-79.4275501489174	-260.624703393318	68	61	0
1960	-72.9913636205602	-272.882710279897	73	69	0
1961	-66.5551387397572	-285.140706954524	71	51	0
1962	-60.1188755064504	-297.398693413474	68	57	0
1963	-53.1596261283266	-309.67237482965	68	59	0
1964	-46.2003354696208	-321.946044377983	70	59	0
1965	-39.2410035309731	-334.219702063128	75	42	0
1966	-32.281630312209	-346.493347881362	70	52	0
1967	-25.3222158132121	-358.766981834546	55	61	0
1968	-18.3627600345062	-371.040603921749	65	38	0
1969	-11.4032629759749	-383.314214143902	63	46	0
1970	-3.92076659214217	-395.603511601686	70	45	1
1971	3.56177400116576	-407.892795413733	65	58	0
1972	10.5213978278916	-420.16636832431	61	58	0
1973	17.5088928136975	-431.512713594362	42	64	0
1974	24.4685976009932	-443.786262761801	63	62	0
1975	31.4283436674159	-456.059800062329	55	57	0
1976	38.9110977359815	-468.349019324407	65	49	0
1977	46.3938960137893	-480.63822494261	62	55	0
1978	53.3537688463693	-492.911724927835	73	49	0
1979	60.313682958018	-505.185213048942	79	66	0
1980	67.3014568210347	-516.531473450363	72	65	0
1981	74.784425827791	-528.820627239533	68	53	0
1982	82.267439043324	-541.109767382964	72	58	0
1983	89.2275196004775	-553.383206310682	71	53	0
1984	96.1876414359431	-565.656633371487	64	46	0
1985	103.147804549895	-577.930048566312	64	63	0
1986	110.108008941868	-590.203451896086	66	71	0
1987	117.096061677439	-601.549627423286	67	49	0
1988	124.056347027596	-613.823007006198	53	48	0
1989	131.539659197908	-626.112057145685	62	61	0
1990	139.02301557624	-638.401093641296	66	46	0
1991	145.98342768877	-650.674435908906	55	58	1
1992	152.943881079147	-662.947766308673	61	65	0
1993	159.904375747254	-675.221084841527	66	54	0
1994	170.882086116646	-693.183109959587	57	58	0
1995	178.365679652023	-705.472074618563	70	52	0
1996	181.859891246539	-711.14510572236	70	59	0
1997	188.820552354795	-723.418375059031	72	52	0
1998	199.247727289563	-742.291864846833	80	69	0
1999	209.702783341811	-760.238111865707	70	47	0
[truncated: 298 more rows]
