# Supplementary material for: Bayesian algorithm to estimate position and activity of an orphan gamma source utilizing multiple detectors in a mobile gamma spectrometry system
Source: PLoS One. 2021 Jan 22;16(1):e0245440. doi: 10.1371/journal.pone.0245440 (PMC7822251; doi:10.1371/journal.pone.0245440)
Supplement: S1 Data — (GZ) [file pone.0245440.s001.gz › synth_data_Cs-137_setup_18_real_2.csv]

	V1	V2	V3	V4	V5
1	334.604566261056	-847.322575237602	62	51	0
2	330.119604877254	-839.763864563778	80	52	1
3	326.625141318829	-834.090912022628	62	56	0
4	323.158460036793	-827.490740320645	51	53	0
5	319.19655218604	-819.947683325969	51	47	1
6	315.234658858157	-812.404622459784	51	63	0
7	310.749770608789	-804.845890527591	61	62	1
8	305.769666895038	-796.34426971525	66	49	0
9	300.789583588601	-787.842642845586	43	69	0
10	295.809520689421	-779.341009914875	59	57	0
11	289.811247826263	-769.880815304816	59	38	0
12	283.289998016786	-760.404941379093	56	45	1
13	276.76877766219	-750.929057175294	69	55	1
14	266.781072964019	-734.852943105623	56	58	1
15	256.821233252354	-717.849588692188	67	47	0
16	249.832720316073	-706.503555819392	64	60	1
17	242.84424546361	-695.157511056401	70	44	0
18	235.883601399779	-682.884238363244	67	61	0
19	228.922998613038	-670.610953804106	70	59	0
20	221.962437103677	-658.337657376193	65	60	0
21	215.001916871755	-646.064349081367	62	50	1
22	208.041437917505	-633.79102891963	68	60	0
23	200.558012663096	-621.502016133629	63	46	0
24	193.0468291	-610.140205672942	78	57	1
25	182.592411437945	-592.193772965111	68	41	0
26	172.165891562763	-573.320097604766	69	60	0
27	168.699675479205	-566.719794576056	71	59	0
28	161.711657254491	-555.373611479066	48	57	0
29	151.257513425895	-537.427098638378	68	45	0
30	144.297405706195	-525.153669936582	64	51	0
31	136.814364646678	-512.864540764131	63	45	0
32	125.865281117265	-493.975058489479	68	56	0
33	115.411447164195	-476.028454046696	70	56	1
34	111.917582249036	-470.355318577029	55	55	0
35	104.957703691907	-458.081822888926	79	42	1
36	94.5040507009253	-440.135165015236	59	53	0
37	87.5442745423643	-427.861639657058	69	52	0
38	80.06157665106	-415.572406838648	60	58	0
39	72.5510928464937	-404.210376152769	73	54	1
40	65.5914418568136	-391.936813469045	68	59	0
41	55.1659598299302	-373.062839320861	65	58	0
42	44.7127365646302	-355.116054225713	57	55	0
43	37.7532506933785	-342.842444080859	66	64	0
44	30.7938061020104	-330.568822068162	75	54	1
45	23.8065614833613	-319.222403890453	72	58	1
46	16.8471978537273	-306.948758136481	59	49	0
47	9.88787550432608	-294.675100518391	51	57	0
48	2.92859443486668	-282.401431032456	59	57	1
49	-3.50769969436806	-270.143455633894	74	63	1
50	-12.8866723639658	-251.300719111226	76	52	1
51	-22.2655587607296	-232.457960800268	66	52	0
52	-28.17875976098	-220.215654354542	77	62	0
53	-34.0640706450213	-207.04612360429	70	54	0
54	-39.4264068003977	-193.892294580117	67	55	1
55	-47.2083782525733	-174.169393078424	73	59	3
56	-55.0181328839972	-155.3736917926	82	59	1
57	-59.8852621735423	-143.162762870081	72	63	2
58	-64.6966379845981	-129.097396742553	74	84	4
59	-69.5079795956262	-115.032024616376	82	71	5
60	-73.8242257286329	-101.909576773643	83	74	5
61	-78.1404431167757	-88.7871240694076	100	93	1
62	-85.3990977256326	-69.0798618160188	119	114	7
63	-92.1347613295657	-49.3883030321449	148	113	5
64	-96.4508605960873	-36.2658298099414	117	123	9
65	-101.289847232518	-23.127633664757	153	126	2
66	-105.60588743788	-10.005150183104	100	113	8
67	-112.341349942028	9.68644388206303	98	107	4
68	-119.076745412487	29.3780497089028	79	82	4
69	-123.392669065914	42.5005531683564	90	79	3
70	-127.708563973778	55.6230614874512	75	70	1
71	-131.996551974386	69.6727902442217	69	67	2
72	-136.807412460912	83.7382463738322	66	51	0
73	-141.123217474786	96.8607698092237	77	59	0
74	-145.438993742981	109.983298104256	66	52	0
75	-149.754741265497	123.105831256136	64	53	0
76	-156.489756775904	142.797502596863	77	40	2
77	-163.224705250992	162.489185694605	63	47	1
78	-167.540336218954	175.611738823354	60	58	0
79	-171.855938440887	188.734296812676	58	60	0
80	-176.171511916677	201.856859659776	63	46	0
81	-182.906261642464	221.548577194102	75	61	0
82	-189.640944332001	241.240306488238	54	58	0
83	-193.95640125178	254.362889310345	65	50	0
84	-198.271829425008	267.48547699023	62	60	0
85	-203.082213296148	281.551015912555	61	56	0
86	-207.369685009704	295.600829412229	83	54	0
87	-214.104119443044	315.292601536959	69	59	1
88	-220.838486839377	334.984385420568	71	62	0
89	-225.153737304034	348.107003333047	60	38	0
90	-229.991829120088	361.245360293426	71	59	0
91	-234.307020519802	374.36798846256	64	52	0
92	-238.622183172556	387.490621494129	55	54	1
93	-243.460182462004	400.628995253704	51	53	0
94	-247.775286049524	413.751638540067	69	50	2
95	-252.090360889852	426.874286685139	81	65	2
96	-256.928267651994	440.012677247636	59	51	1
97	-261.271192744898	452.208120104857	71	52	0
98	-266.520253733208	469.071123009548	68	50	0
99	-271.797181379283	485.006917630322	69	33	0
100	-274.655187521304	494.373510874808	58	36	0
101	-277.018240071018	502.797150589526	67	49	0
102	-279.437109787017	509.366360719316	69	57	0
103	-281.361034143716	514.992616117932	70	57	0
104	-282.762102009961	520.603131612763	75	46	0
105	-283.145379725145	525.254950200208	61	46	0
106	-283.033721032785	528.963812396862	59	61	0
107	-282.427127305244	531.729718211107	66	46	0
108	-281.820534221071	534.495624109171	58	52	0
109	-282.259639801981	537.293011569418	66	70	0
110	-283.800271898508	538.267449819483	72	56	1
111	-286.414516361896	538.346155550331	59	56	0
112	-289.55160968448	538.440604507923	61	41	0
113	-292.277520929696	534.810451589525	64	65	1
114	-292.995787893946	528.335684983991	70	56	1
115	-291.566819844185	523.652381438762	53	58	0
116	-289.120061785448	518.010379599407	77	65	1
117	-286.206275257166	510.4982069619	67	44	1
118	-283.292477802082	502.986036487855	63	47	0
119	-280.406583215576	494.546652653255	64	47	0
120	-277.053647127002	484.237099810503	72	50	0
121	-273.205748907407	472.984594749287	60	49	0
122	-268.862881737179	460.789138905704	69	56	1
123	-264.519987903303	448.593687922694	69	47	1
124	-260.17706740601	436.398241802119	61	56	0
125	-255.339165457524	423.259847603738	81	62	0
126	-248.633023936127	402.640788526274	71	51	0
127	-241.926812132413	382.021741203964	60	42	0
128	-237.088783456478	368.883369806223	78	46	0
129	-232.773593652761	355.760738925077	59	54	0
130	-228.458375102142	342.638112903573	79	49	0
131	-223.64815403457	328.572542766109	51	57	0
132	-219.360774464614	314.522711459547	67	49	1
133	-215.045466015872	301.400100551546	61	55	0
134	-210.207249977859	288.261762753129	73	42	0
135	-203.500642595231	267.642782608047	61	55	1
136	-196.793964931625	247.023814221844	63	57	0
137	-191.955622169073	233.885499224067	68	45	0
138	-187.640134441375	220.762919088826	54	66	0
139	-180.933294132003	200.143978414126	74	51	0
140	-173.70349168044	179.50932231918	75	44	0
141	-169.387883739313	166.386762699112	64	51	1
142	-165.072247052041	153.264207937755	67	53	2
143	-160.756581618916	140.141658035107	61	57	0
144	-156.440887439938	127.0191129921	61	58	1
145	-151.602264796267	113.880848400295	65	46	0
146	-146.763610263355	100.742589812726	78	54	2
147	-142.447826705	87.6200604271144	73	68	2
148	-138.159893915756	73.5703203389421	83	67	5
149	-131.452544436848	52.9514661645517	77	52	1
150	-124.717248411849	33.2598393121734	81	72	1
151	-119.878406525357	20.1216143276542	106	79	3
152	-115.562445265299	6.99911517743021	109	92	4
153	-111.246455260145	-6.12337911315262	116	97	9
154	-106.407520852517	-19.2615872928873	103	129	6
155	-102.091471785912	-32.3840713230893	127	108	8
156	-97.7753939741524	-45.5065504955128	120	112	6
157	-93.4592874174705	-58.6290248073637	149	132	6
158	-89.1431521158665	-71.7514942605048	110	101	5
159	-84.3040645556175	-84.8896748330444	113	98	5
160	-77.5961642208276	-105.508434941061	90	96	4
161	-73.3077887902036	-119.558102153242	76	91	4
162	-68.9915196942165	-132.680548931472	97	67	5
163	-62.2555963572231	-152.372066581622	76	43	2
164	-56.8933882826241	-165.525926096365	77	66	3
165	-51.5311451752787	-178.679778335616	83	54	2
166	-46.1688670352451	-191.83362329565	71	65	0
167	-37.836059343128	-210.645016578957	61	58	1
168	-32.4458399055293	-222.871627404355	85	42	0
169	-26.0375577034429	-236.056864058599	77	56	1
170	-16.6586783584207	-254.899630538188	59	53	0
171	-10.7453913791687	-267.141919689253	54	69	0
172	-4.30912219930906	-279.399906185456	57	55	0
173	2.65013357164571	-291.673587644473	54	74	1
174	9.60943062312435	-303.947257236578	60	56	0
175	20.0623746392084	-321.894131535664	59	49	0
176	30.5154091388686	-339.840979124419	54	52	0
177	37.4748697121977	-352.114601243287	65	48	1
178	44.9573284809594	-364.403911461122	61	59	1
179	52.4398314593709	-376.693208036944	69	53	1
180	59.3994188009528	-388.966792843305	60	66	1
181	66.386878891848	-400.313150025904	81	70	1
182	73.3465471941163	-412.586711091921	69	69	0
183	80.3062567759189	-424.860260291025	62	73	0
184	87.293834314798	-436.20658183191	69	55	0
185	94.7765918028308	-448.495801119134	63	58	0
186	102.25939349999	-460.785006762482	61	50	0
187	109.219269528985	-473.058506770991	68	59	0
188	116.179186836933	-485.331994912587	89	51	0
189	123.166963890661	-496.67825533729	53	52	1
190	130.126962157898	-508.951719737612	77	56	2
191	141.076106131601	-527.841190153733	69	55	0
192	152.053161736869	-545.803415354341	52	58	1
193	159.041138302942	-557.149614661001	68	46	1
194	166.001344293065	-569.42301800102	71	65	0
195	172.961591561441	-581.696409473196	51	46	0
196	179.92188010778	-593.969789077528	77	55	0
197	186.882209932199	-606.243156815879	70	74	0
198	193.842581034347	-618.516512687318	80	74	0
199	204.297115018824	-636.462916253135	55	54	0
200	218.768892155378	-660.09801934287	66	41	1
201	229.718838869943	-678.987252511084	57	46	0
202	236.679458968341	-691.260535452515	74	54	1
203	243.667911204975	-702.606590482406	65	46	0
204	250.628612259577	-714.879849678837	66	50	0
205	257.589354591095	-727.153097005561	49	47	0
206	264.577924269484	-738.499116389081	66	55	0
207	275.033066516509	-756.445339263417	74	61	1
208	286.011305063206	-774.407205706462	56	52	0
209	293.495259335672	-786.696062182076	57	49	1
210	300.456249060226	-798.969236566685	63	51	0
211	306.894269843644	-811.22673143167	64	50	0
212	313.332328975433	-823.484216082841	64	48	0
213	320.321212890907	-834.830140410922	73	56	0
214	326.814892313909	-845.233171472326	66	59	0
215	332.290343679837	-854.677647104487	67	50	1
216	337.765819989436	-864.122115407139	70	41	1
217	343.764338896843	-873.582239552401	67	65	0
218	353.724909974495	-890.585381999612	65	58	1
219	363.657799309178	-908.515716441907	74	51	1
220	370.123940257705	-919.845895162784	65	51	0
221	377.113141110691	-931.191722716205	52	55	1
222	383.579354166111	-942.521880168468	62	54	1
223	389.522575368523	-953.836369913071	58	43	0
224	395.46582924563	-965.15085095074	67	47	0
225	403.390218575485	-980.236812128685	63	54	1
226	409.250290121359	-994.332921762019	79	42	0
227	411.120399232837	-1001.81327194907	71	41	0
228	412.522985879274	-1007.42353395745	70	54	1
229	414.476362532121	-1012.12223356683	71	50	0
230	417.531315040076	-1014.99780780636	70	51	0
231	420.669522291224	-1015.09173088521	71	33	0
232	423.863228697912	-1013.33121903986	75	48	0
233	425.075793441094	-1007.79922744073	68	53	0
234	423.205657313229	-1000.31888367329	61	61	0
235	419.710931671667	-994.646010490134	57	49	0
236	415.69318414008	-988.957480065525	51	45	1
237	411.703199924144	-982.341729423963	55	57	0
238	404.741573624779	-970.068744229153	73	51	0
239	396.789444947324	-955.91000143066	63	72	1
240	390.818444851204	-945.522738233209	67	58	1
241	384.847474688373	-935.135466311127	65	58	0
242	378.353510709887	-924.732526802458	56	42	0
243	371.859579144395	-914.329577035271	74	47	0
244	365.916464199254	-903.015061227605	63	50	1
245	359.422597700614	-892.612091758288	65	68	0
246	352.928763615142	-882.209112033248	65	52	1
247	346.957979380153	-871.821784845553	73	57	0
248	340.987225078978	-861.434448935091	60	59	0
249	335.016500711441	-851.047104301862	65	54	0
250	329.045806277893	-840.659750946797	67	57	0
251	319.085457521607	-823.656548031606	57	65	0
252	308.602180731599	-806.637653423473	57	50	0
253	301.641154792043	-794.364492677152	69	49	0
254	294.184942758409	-781.14843469765	65	61	0
255	286.205773309572	-767.916692884639	59	62	0
256	278.74965810962	-754.700606741942	67	48	1
257	271.265805927222	-742.411723073572	63	46	1
258	263.781997951446	-730.122825761326	60	57	0
259	252.831762458198	-711.233683355153	56	58	1
260	245.348065121623	-698.944752392359	55	69	0
261	238.387407343136	-686.671483945101	62	70	1
262	227.960395337723	-667.797951009125	60	62	0
263	220.999841551704	-655.524652899243	60	49	1
264	214.011531312368	-644.178558927029	71	55	0
265	207.051058483077	-631.905237072147	69	51	1
266	199.567639579007	-619.616222469136	76	64	0
267	192.084264882607	-607.327194224112	65	69	0
268	181.657663833292	-588.453543037176	54	42	1
269	171.203350515105	-570.507081105374	69	41	1
270	164.243128282018	-558.233686330728	52	56	0
271	157.28294732701	-545.960279691964	69	41	0
272	149.799830551492	-533.671174176969	65	41	0
273	142.316757983994	-521.382055015303	65	66	1
274	135.328888040152	-510.035826941021	55	62	1
275	124.874972680002	-492.089246673509	63	43	1
276	114.448968345241	-473.215423842892	70	58	0
277	107.489077671373	-460.941932411864	58	62	0
278	99.9784374664305	-449.579951795749	66	46	1
279	92.4956636134884	-437.29074170161	69	60	0
280	85.535898107395	-425.017212945037	64	49	0
281	78.5761738806032	-412.743672322482	63	56	1
282	71.6164909332292	-400.470119833015	58	52	1
283	61.1631275349064	-382.523376731202	62	59	0
284	50.7098546189955	-364.576606914401	76	63	0
285	44.2454540222534	-353.245922753587	53	47	1
286	37.7810888068634	-341.915228357539	64	69	0
287	30.8216458137031	-329.641606356017	68	58	0
288	23.8622441003099	-317.367972491309	57	56	0
289	17.3979907007888	-306.037245824933	62	58	1
290	7.96315089939162	-289.048988902941	65	62	0
291	-1.99455720791593	-272.045004433952	66	47	1
292	-8.4586690805736	-260.714236838743	65	43	1
293	-13.876859204378	-249.414873542264	60	41	1
294	-19.2950193500146	-238.115502946079	68	49	1
295	-25.2360900016502	-226.800416477956	70	47	0
296	-30.6541888409993	-215.5010306146	52	55	1
297	-37.9968752263812	-198.575503489934	73	63	0
298	-44.816565145622	-181.665673891082	78	48	2
299	-49.1886819934007	-170.397684807889	80	53	2
300	-54.0837066499516	-159.113978700712	51	65	4
301	-58.9508434683667	-146.903050974943	81	67	2
302	-63.7900889929151	-133.764901643619	71	82	5
303	-70.5259704896016	-114.073380661197	82	86	4
304	-76.7388603092986	-94.3975629704073	95	92	4
305	-80.5600026250468	-82.2180381538346	103	101	6
306	-84.9040429254528	-70.0227934829891	121	101	3
307	-89.2201887093834	-56.9003283614293	120	108	8
308	-93.5363057482755	-43.777858379297	121	110	10
309	-97.8523940423038	-30.6553835375234	139	109	5
310	-104.092886708386	-11.9067369857803	115	146	5
311	-110.361193023855	5.91470411792397	103	94	10
312	-114.705045032897	18.1099822735414	87	94	5
313	-119.048870380211	30.3052652888	66	79	10
314	-125.289166376984	49.0539461607113	69	85	3
315	-131.501525020751	68.7298527508974	81	66	3
316	-135.817364008864	81.8523702472448	59	75	1
317	-140.133174251299	94.9748926032335	78	61	1
318	-144.476836925722	107.170204238966	74	45	0
319	-149.343371992756	119.38124481868	78	51	0
320	-153.659096513758	132.503782291897	78	48	0
321	-157.4518963765	145.610599461012	56	51	0
322	-161.79545032169	157.805930539966	68	63	1
323	-168.063228539599	175.627465251833	72	58	1
324	-173.78017203277	194.360498462804	68	57	0
325	-178.095732964459	207.483063469641	75	60	0
326	-182.411265149829	220.605633334257	58	55	1
327	-188.623067239823	240.281632715836	58	44	1
328	-195.357689228549	259.973372082226	68	52	2
329	-199.673106428585	273.095961383544	73	63	0
330	-203.988494882244	286.218555540778	55	44	0
331	-208.826732096088	299.35688609723	52	65	0
332	-213.142061485443	312.479490513913	52	40	0
333	-217.457362128072	325.602099788375	68	46	1
334	-222.295506816299	338.740447147749	72	57	0
335	-226.610748394334	351.863066679798	67	51	2
336	-233.344991292513	371.554872400127	62	54	0
337	-240.574129319866	392.189640945755	71	46	0
338	-244.861346339399	406.239496543072	63	45	0
339	-249.176438953378	419.362141448073	71	53	0
340	-253.491502820281	432.484791210853	69	52	1
341	-257.806537939759	445.607445832342	62	59	0
342	-262.149453870195	457.802889762446	61	57	1
343	-265.997396543273	469.055384246632	71	49	2
344	-269.873228733777	479.380667026155	69	64	2
345	-274.160245815117	493.430555544794	61	57	1
346	-277.980206237989	505.610277569853	63	49	0
347	-279.904134467361	511.236532250419	66	45	0
348	-280.782354289142	516.831306583248	60	49	0
349	-281.688485651219	521.498865616508	66	54	0
350	-282.099678804399	525.223468548618	64	49	0
351	-281.988021004654	528.932330758311	70	52	1
352	-281.38142794458	531.698236710392	59	59	0
353	-280.802749775641	533.536927181296	67	53	0
354	-281.241856147884	536.334314524196	59	62	0
355	-282.231725208287	538.220227134414	68	51	0
356	-283.772356967325	539.194665375166	84	59	1
357	-286.358685380896	540.200586652383	42	58	2
358	-289.55160968448	538.440604507923	60	53	0
359	-291.810504782829	532.940278566442	59	36	2
360	-291.4830704903	526.434027990326	67	57	0
361	-289.036314155441	520.792026160285	66	46	1
362	-286.589551000041	515.150025832467	51	50	0
363	-284.665633378725	509.52376802545	67	48	1
364	-282.741710284783	503.897511173971	62	55	0
365	-280.817781718273	498.27125528641	57	66	1
366	-278.893847679195	492.64500035625	63	53	0
367	-276.969908167375	487.018746388145	69	58	0
368	-274.111900933494	477.652151704766	62	64	1
369	-271.253879994329	468.285559182055	64	55	1
370	-269.329917666095	462.659309051931	65	61	2
371	-266.883091225987	457.017321030609	58	55	1
372	-264.464167947473	450.448118982837	58	44	1
373	-261.111152968137	440.138579998165	51	54	1
374	-257.73021205957	430.756259484217	60	60	0
375	-255.834120245359	424.202800539322	58	49	2
376	-253.443065990927	416.706389858387	65	38	1
377	-251.02409587102	410.137196210213	58	60	0
378	-249.127982816426	403.583740621805	70	53	0
379	-245.774887746025	393.274215071462	69	54	2
380	-242.421775104944	382.964692459442	65	48	1
381	-240.002766116988	376.395505710505	69	49	0
382	-237.583749156212	369.826320460066	63	48	1
383	-235.164724222966	363.257136713713	65	50	1
384	-232.250722890138	355.745004411787	71	50	0
385	-229.392513687315	346.378443190828	61	63	0
386	-226.011417772097	336.996150396764	57	70	0
387	-222.135331570636	326.670911751688	79	59	0
388	-218.315023062984	314.491245860234	76	56	0
389	-212.075586569146	295.742414459586	69	48	0
390	-205.836090767407	276.993593196385	69	70	0
391	-201.548591401137	262.943781857379	60	51	0
392	-196.738177641761	248.878245316446	65	47	1
393	-191.899837188947	235.739930324256	58	53	0
394	-187.584351547761	222.617350190878	60	46	1
395	-183.268837160431	209.494774915278	71	51	4
396	-178.458293433185	195.429261171259	63	62	0
397	-171.751362382143	174.81033645384	70	48	1
398	-165.016475048673	155.118639050983	56	55	1
399	-160.177915348613	141.980363663286	73	53	0
400	-155.862221684947	128.857819162309	68	49	2
401	-151.546499275602	115.735279520974	82	59	2
402	-146.70784705237	102.597020938061	71	56	1
403	-139.972712352173	82.905367215164	67	59	4
404	-135.656886976096	69.7828453909606	91	59	3
405	-130.846004074498	55.7173910476267	100	63	3
406	-124.138586718938	35.0985494740307	90	94	3
407	-119.822656290722	21.9760454650968	89	91	3
408	-114.983784825366	8.83782649040222	110	86	7
409	-110.667795335467	-4.28466725815088	121	111	3
410	-106.351777100412	-17.4071561452001	121	115	4
411	-102.035730120318	-30.5296401754022	161	121	4
412	-95.300146071706	-50.2212157808244	117	135	7
413	-88.564494989987	-69.9127796245739	121	98	5
414	-84.2483314588899	-83.035243676044	111	104	9
415	-79.9321391831036	-96.1577028688043	107	95	4
416	-75.6437826256733	-110.207372780889	85	82	6
417	-70.8324670064612	-124.272752128541	87	77	3
418	-66.5161848389544	-137.395196202211	89	80	1
419	-59.7802416136255	-157.086709649302	76	61	0
420	-51.9983623266453	-176.809635275044	62	58	1
421	-46.6360882922309	-189.963480895385	70	69	1
422	-41.2459229598753	-202.19010364078	66	50	0
423	-35.3327861121506	-214.432428971864	84	59	0
424	-25.9818522820133	-234.202432824299	68	65	1
425	-16.6029772881884	-253.045199276879	64	51	2
426	-10.1667479705065	-265.303195174783	72	57	0
427	-3.73048030043719	-277.561180858873	69	61	0
428	2.70582572196145	-289.819156330079	69	54	1
429	13.1308601446217	-308.693264074624	70	48	0
430	24.1067835378926	-326.655831982382	71	63	0
431	31.5891565734637	-338.945166715421	70	61	0
432	38.5486184776528	-351.218787108548	68	57	0
433	45.5081216617837	-363.492395636626	63	52	0
434	52.4676661253907	-375.765992299654	64	59	0
435	59.4550849394873	-387.112361347303	51	66	0
436	66.4147103643045	-399.385934267193	73	51	0
437	73.3743770684814	-411.659495322965	69	59	0
438	84.3508329566685	-429.621901877224	59	54	0
439	95.3273836095468	-447.584279080853	71	47	0
440	102.287216761382	-459.857790944166	72	58	0
441	109.247091192286	-472.131290941499	58	52	0
442	116.234826969798	-483.477563232183	55	52	0
443	123.194782360282	-495.751039486378	68	55	1
444	130.67775307683	-508.040193287656	81	56	0
445	138.160768002039	-520.329333444126	68	66	0
446	145.120850157284	-532.602772383951	61	56	0
447	152.108785447723	-543.948983554728	57	59	0
448	159.068948561675	-556.222398749553	54	74	1
449	166.029152953648	-568.495802079327	61	55	1
450	173.017205689219	-579.841977606528	56	67	0
451	183.471551528899	-597.788434557617	57	45	0
452	194.421172580274	-616.677762322128	64	54	0
453	201.90457170055	-628.966786092147	68	47	0
454	208.865025090927	-641.240116491914	88	52	0
455	215.825519759033	-653.513435024768	61	58	0
456	222.813851362793	-664.859525677748	72	60	1
457	229.774426987511	-677.132820464671	68	65	0
458	236.735043889727	-689.406103384681	55	61	0
459	243.723492935882	-700.752158391289	64	54	0
460	254.178449438186	-718.698434671387	80	41	0
461	265.128711772093	-737.587573168799	64	44	0
462	272.612537821347	-749.87646782212	61	43	0
463	279.601186372223	-761.222461704165	68	62	0
464	290.056450341828	-779.168646357954	69	37	1
465	299.961018280708	-798.026351922192	70	50	0
466	306.399036113988	-810.283847574145	70	54	0
467	313.387878756388	-821.629783771001	55	49	0
468	320.348986184807	-833.902924244292	73	43	0
469	327.833149276208	-846.191717986949	53	59	2
470	335.345126450702	-857.553281887434	66	44	0
471	342.306359038281	-869.826385029592	63	61	0
472	349.267632901378	-882.099476304837	63	49	0
473	356.779733149859	-893.461001059972	50	68	0
474	367.758686504443	-911.422648714855	52	54	1
475	378.186950236792	-930.295824399218	76	42	0
476	384.625405926723	-942.553196522407	70	53	0
477	391.063899964269	-954.810558427125	60	45	0
478	398.025461157609	-967.083566611633	72	65	0
479	403.968757207622	-978.398035292514	68	50	0
480	408.370744496351	-988.738313701004	77	47	0
481	411.259161190887	-997.177190438844	67	50	0
482	412.633994034724	-1003.71466875914	63	42	0
483	415.577933635912	-1010.29910964798	65	49	0
484	420.17423808598	-1014.14886087831	79	66	0
485	423.863228697912	-1013.33121903986	80	51	0
486	426.038613378129	-1010.61218262557	64	57	0
487	426.67264344974	-1006.91897023097	68	63	0
488	426.260606462776	-1003.19445186015	72	58	0
489	424.30722205143	-998.495757607743	71	60	1
490	420.784746249206	-993.750101638027	56	50	0
491	416.766998271807	-988.061572205275	69	53	0
492	410.795902049635	-977.674338109791	63	60	1
493	404.824835760461	-967.287095290609	60	43	0
494	400.862644839508	-959.744117692113	65	44	2
495	396.377441420045	-952.18547957018	53	48	0
496	391.89225432463	-944.626836541109	65	59	0
497	387.90235084109	-938.011062645353	66	65	0
498	383.912460052758	-931.395284868777	54	59	2
499	379.95034171408	-923.852286936715	70	51	0
500	375.960477228626	-917.236501406878	67	55	1
501	370.484845011495	-907.792083866894	64	67	0
502	365.009237737511	-898.347658994608	72	53	0
503	360.991657456791	-892.659075161442	75	55	0
504	357.49710729369	-886.986148930155	75	50	0
505	354.525585219148	-881.328881596215	73	63	1
506	351.031053420913	-875.655949850567	68	50	0
507	347.536531143298	-869.983015132137	66	44	0
508	342.556273678725	-861.481439145282	60	54	0
509	336.557775919558	-852.021312922239	72	54	0
510	331.05454837915	-843.504058905877	58	54	1
511	325.083874814329	-833.116699743085	62	58	1
512	319.141004848294	-821.80211568065	68	47	1
513	312.675157440826	-810.471855958924	63	60	1
514	302.219718075765	-792.525728691369	70	49	0
515	291.76436918613	-774.579574702308	74	47	0
516	284.775665832683	-763.233601281419	55	60	0
517	277.814783695503	-750.960399859585	51	55	0
518	270.330941282329	-738.671514402144	79	53	0
519	262.847143075778	-726.382615297101	62	62	0
520	255.886387697887	-714.10937655624	64	57	0
521	245.431436751445	-696.163104224019	82	50	1
522	235.004369226575	-677.28958913032	63	61	0
523	228.043778957333	-665.016302919015	68	58	0
524	220.532442413562	-653.654542560689	52	49	0
525	209.554807527573	-635.692500240169	58	61	0
526	199.128055685316	-616.818893581629	72	51	2
527	192.167673134594	-604.545546307229	67	51	0
528	184.656543311896	-593.183720414527	55	79	0
529	177.173260450596	-580.894664900377	70	50	0
530	170.213003064448	-568.621280301362	71	60	1
531	159.75878929894	-550.674789110199	64	49	1
532	149.33247857535	-531.801055300981	86	41	0
533	142.372386302333	-519.527623233385	71	59	0
534	135.384519549203	-508.181395180523	66	52	0
535	128.424508235243	-495.90793936979	56	55	1
536	117.998478538299	-477.034125476144	65	56	0
537	107.544721965562	-459.087500738911	55	52	1
538	100.5570520201	-447.741213287227	54	46	0
539	93.0742801211309	-435.45200413838	69	59	0
540	85.5915524312295	-423.162781344727	65	68	1
541	78.6318314007949	-410.889240744524	52	47	0
542	71.6721516496618	-398.615688277408	68	46	0
543	61.2187930430518	-380.668945210055	62	53	0
544	50.765524918912	-362.722175426781	48	45	0
545	43.8060086878831	-350.448575485498	66	62	1
546	36.3235799620161	-338.159262694418	74	69	0
547	28.8133552770596	-326.797151968814	75	53	1
548	21.8539642165415	-314.523514702916	67	47	0
549	11.9518258111784	-295.665132767521	62	54	0
550	2.02193184150383	-277.73394232709	64	52	0
551	-4.93729702744167	-265.46025931742	74	59	0
552	-11.3735409803921	-253.202271365561	62	56	1
553	-17.2868044082425	-240.959980860353	69	52	1
554	-23.6951208344544	-227.774757645093	64	58	2
555	-30.1033959320048	-214.589524235576	77	58	2
556	-35.4936098437756	-202.362916132435	73	59	0
557	-40.8837912531453	-190.136300743558	77	63	3
558	-49.1886819934007	-170.397684807889	77	50	0
559	-56.9705601700116	-150.674764065072	72	64	0
560	-61.809816601919	-137.536617139354	76	66	3
561	-64.2294328600983	-130.967541424558	76	69	4
562	-68.5457140095532	-117.845099521801	84	69	1
563	-75.281544384663	-98.1535701425746	100	77	7
564	-82.0173077272484	-78.4620290016755	109	91	7
565	-88.7251362964744	-57.843260508962	133	107	5
566	-93.0133871628786	-43.7935754749924	152	134	3
567	-97.3294770280481	-30.6711011752486	135	128	6
568	-102.16845359141	-17.5329038379714	130	127	7
569	-106.484484395362	-4.41041927877814	114	114	7
570	-110.800486453925	8.71207014191896	87	122	13
571	-115.639370496327	21.8502842839807	78	110	5
572	-119.955313493381	34.9727839613333	73	94	4
573	-124.271227745223	48.0952884992585	81	83	7
574	-128.587113251619	61.2177978958935	67	71	1
575	-132.902970012452	74.3403121493757	74	59	2
576	-140.161054385477	94.0476770233363	63	56	0
577	-146.896167280793	113.739331564866	74	50	1
578	-151.211905916862	126.861866338179	71	47	0
579	-155.527615807194	139.984405970201	74	59	1
580	-159.843296951614	153.106950461864	64	59	0
581	-164.131063422421	167.156715384685	66	59	0
582	-170.838044492877	187.775627491064	71	52	0
583	-177.572844458395	207.467335782014	71	59	1
584	-181.888378215022	220.589905105531	68	51	0
585	-186.726768589055	233.728208059445	55	52	0
586	-191.042243281961	246.850787642412	75	56	0
587	-195.357689228549	259.973372082226	56	46	0
588	-202.092244180734	279.665123210289	73	51	0
589	-208.303854589409	299.341154558584	54	48	0
590	-212.619185549847	312.463758433238	76	36	1
591	-217.457362128072	325.602099788375	85	50	0
592	-221.744734193082	339.651929480955	83	49	0
593	-226.032075422001	353.701764032245	58	42	0
594	-230.870157164522	366.840122182854	69	57	0
595	-235.708207016578	379.97848633863	47	68	0
596	-240.023358695791	393.101120986044	64	54	1
597	-244.338481628103	406.223760491237	79	52	0
598	-251.072543303133	425.91559728235	79	54	1
599	-257.806537939759	445.607445832342	64	49	0
600	-262.149453870195	457.802889762446	65	61	0
601	-267.426413986483	473.738678442314	70	51	0
602	-272.731243547692	488.747258832678	61	61	2
603	-275.58924465609	498.113852798939	66	59	2
604	-277.952292855131	506.53749311436	64	60	0
605	-280.37115868926	513.106703841127	50	38	1
606	-281.772228603368	518.717218977399	66	49	0
607	-282.127593247336	524.296252998523	70	48	1
608	-281.988021004654	528.932330758311	78	52	1
609	-281.876363160147	532.641192988493	73	47	0
610	-281.792619747401	535.422839671373	54	42	1
611	-282.259639801981	537.293011569418	77	58	0
612	-283.249508183042	539.178924420848	51	53	1
613	-285.31298804481	540.169104178436	52	39	0
614	-288.972928703006	540.279293941334	57	59	0
615	-292.165854091872	538.519313701428	70	48	1
616	-292.3891877227	531.101589496247	64	54	0
617	-290.026183951879	522.677940503694	66	60	0
618	-287.084487261076	516.092982673086	65	72	0
619	-284.198610481573	507.653595959768	69	57	1
620	-280.817781718273	498.27125528641	61	46	1
621	-277.464850111341	487.961702026427	73	61	0
622	-274.139813225367	476.724936178885	66	50	0
623	-268.367934449809	459.846184345894	55	55	0
624	-262.596006421314	442.967441150919	54	60	1
625	-258.720118452387	432.642166016623	52	49	0
626	-254.844210442738	422.316894727759	60	54	1
627	-251.519053273369	411.080148604698	74	48	0
628	-248.165970869362	400.770620955154	81	54	0
629	-242.860928322421	385.762074847706	62	47	0
630	-237.55584566266	370.753535998054	76	47	0
631	-234.174789869285	361.371236065403	61	46	1
632	-230.79371812637	351.988939072937	72	47	0
633	-227.412630433624	342.606645020656	46	57	0
634	-224.554400248802	333.240087396465	75	60	0
635	-221.696156358928	323.873531932943	72	53	0
636	-218.837898764177	314.506978629157	77	46	0
637	-215.951729184831	306.067643024027	57	46	1
638	-211.636400348274	292.945035898127	67	55	1
639	-207.321042765107	279.822433628142	63	53	0
640	-204.406927738222	272.310322209261	62	46	0
641	-201.520696594263	263.870997406542	78	52	1
642	-198.662347249861	254.504459213465	73	51	1
643	-193.384814078454	238.568765531294	58	55	1
644	-187.612242995994	221.690134637989	53	58	0
645	-183.268837160431	209.494774915278	63	53	0
646	-178.953294026898	196.372204499319	67	52	1
647	-174.637722147047	183.249638943002	64	53	1
648	-170.322121521225	170.127078241669	61	50	0
649	-163.587219012436	150.435383358039	78	54	2
650	-156.329351768072	130.727975228801	68	49	0
651	-151.490733743703	117.589710646309	75	63	0
652	-147.174984675075	104.467175865546	65	52	2
653	-142.887087541341	90.4174303775653	75	52	1
654	-138.599159572856	76.367689749226	88	63	3
655	-134.283322180738	63.2451695417985	69	71	1
656	-129.444548690866	50.1069325609133	78	68	4
657	-125.128652236599	36.9844226138666	115	82	2
658	-118.393298017501	17.2928066868335	111	96	1
659	-111.657876764424	-2.39879747945815	110	101	4
660	-107.341863757931	-15.5212874496356	125	116	8
661	-102.502905225498	-28.6594908237457	140	144	11
662	-98.186833157728	-41.781970532611	157	146	10
663	-93.8707323450944	-54.9044453827664	131	123	3
664	-87.1350660889293	-74.5960067082196	106	103	4
665	-80.4271984237712	-95.2147718528286	91	91	5
666	-75.6159181623952	-109.280157199129	89	92	3
667	-71.2996683969395	-122.40260667447	93	73	5
668	-66.9833898870274	-135.525051285513	83	72	3
669	-59.2015883927234	-155.247991317883	83	64	2
670	-51.4197104341583	-174.970915964805	59	59	3
671	-46.5803732256172	-188.109049704857	73	57	1
672	-41.1902104202891	-200.335672439076	62	57	0
673	-35.2770763228182	-212.577997755259	60	65	0
674	-29.3917603198206	-225.747530002147	67	59	2
675	-23.5064061371377	-238.917053576559	52	64	0
676	-17.5931630097912	-251.159352847375	66	65	1
677	-11.1569395924453	-263.417350317352	64	47	0
678	-4.72067782271188	-275.675337571651	61	57	1
679	1.71562229923438	-287.933314614929	63	62	1
680	12.1406474191463	-306.807424898259	59	48	1
681	22.5936093280907	-324.754292812198	65	52	0
682	29.5530208979035	-337.027928480878	65	71	0
683	36.5124737475999	-349.301552283578	62	54	0
684	43.9949244560557	-361.590864305384	71	55	0
685	51.4774193742196	-373.880162683316	72	66	0
686	58.4648322915891	-385.226533425972	68	62	0
687	65.4244515909231	-397.500108041801	71	44	0
688	72.3841121697333	-409.773670787923	62	64	0
689	79.3716425355524	-421.120005889796	68	49	1
690	86.3313840748742	-433.393544894643	60	48	0
691	96.7849860393908	-451.340223249048	72	55	0
692	107.238678485388	-469.286874887533	61	55	0
693	114.198583542777	-481.560366414487	70	53	0
694	121.681502234656	-493.849536596797	62	54	1
695	129.164465135254	-506.138693136163	71	61	0
696	136.124496957811	-518.412147349678	54	69	1
697	143.084570059029	-530.685589699075	69	57	0
698	150.072496746958	-542.031804285012	64	57	0
699	157.555630375398	-554.320908993483	78	49	0
700	165.038808211917	-566.610000055283	65	59	0
701	172.026855051052	-577.956177279353	57	50	1
702	178.987134276016	-590.229558556341	60	48	0
703	186.470440095989	-602.518610511906	63	54	1
704	197.447888697672	-620.480714300647	58	58	0
705	207.902442460123	-638.427108887583	72	60	0
706	214.862929404655	-650.700429102406	71	60	0
707	221.823457627092	-662.973737452179	61	62	0
708	228.784027126851	-675.247033933178	75	40	1
709	235.74463790399	-687.520318546332	55	49	1
710	246.199526612065	-705.466615191661	70	51	0
711	256.654505797545	-723.412885116413	60	47	0
712	260.148781332828	-729.085897129029	76	55	1
713	267.109575459501	-741.359128323384	75	47	1
714	277.564735598222	-759.305344811641	57	49	0
715	284.525632117817	-771.578546329401	61	55	0
716	291.486569913919	-783.851735981181	75	46	0
717	298.447548986995	-796.124913762324	54	56	0
718	305.408569335938	-808.398079678416	70	48	0
719	312.39740608196	-819.744017568417	68	49	0
720	319.881520082767	-832.032825853676	61	44	1
721	330.860151974659	-849.994572238065	63	49	0
722	341.343630153686	-867.013409646228	70	48	0
723	348.304896294081	-879.286502603441	60	58	2
724	355.266203710285	-891.559583693743	63	42	1
725	362.227552402066	-903.832652913406	68	46	1
726	368.693681876757	-915.162833971903	67	49	0
727	373.646297013736	-924.591594173573	77	49	0
728	379.589465130179	-935.906098432839	64	56	0
729	385.588182620879	-945.366161446087	86	68	2
730	389.082820791518	-951.039063544944	85	56	0
731	393.072739409166	-957.654836059548	70	58	0
732	397.55794357718	-965.213477537036	79	55	1
733	403.50123553205	-976.527946935035	65	57	1
734	408.893775892851	-988.753968850709	75	55	1
735	411.286913590855	-996.249974134378	65	56	1
736	412.689498129184	-1001.86023615021	58	49	0
737	413.569053153973	-1007.45484313183	54	56	0
738	414.99939673068	-1012.13788794354	63	57	1
739	418.054349579441	-1015.01346180961	63	54	0
740	421.715591383167	-1015.123038074	59	53	1
741	424.992545385729	-1010.5808764603	63	55	1
742	425.709824101708	-1004.10601517279	76	44	0
743	422.738124427211	-998.448797580786	68	63	0
744	418.225088296051	-991.817399787717	91	53	1
745	413.244539685315	-983.315909841098	57	45	0
746	407.768735119374	-973.87154226657	77	59	1
747	401.79768174293	-963.484295072034	77	57	0
748	395.85441440047	-952.169822854921	55	47	1
749	389.415911651915	-939.912468128838	59	47	0
750	382.454423158837	-927.63944481872	78	57	0
751	371.47536506952	-909.677836011164	79	63	0
752	360.496401736338	-891.716197845526	48	48	0
753	353.53507967625	-879.443125332706	57	53	0
754	346.601566289959	-866.242824731395	60	51	0
755	339.117313076975	-853.954064789228	72	58	0
756	331.633104069857	-841.665291203186	63	50	0
757	324.699724058271	-828.464953324758	65	61	0
758	317.215603706893	-816.176153375767	62	55	0
759	306.237122046412	-798.214369843714	70	55	0
760	295.286514289095	-779.32534081582	74	46	0
761	287.802569297375	-767.036487201229	59	38	0
762	280.841671981383	-754.763290883042	77	54	0
763	270.414295827039	-735.889866102487	83	48	0
764	263.453502501943	-723.616640119813	70	62	2
765	259.959227693966	-717.943630720489	81	51	1
766	248.981253102305	-699.981693818234	61	57	0
767	238.003373270505	-682.019727558829	48	62	0
768	231.042766224069	-669.746446441859	62	61	0
769	224.082200455014	-657.473153455183	65	43	0
770	216.5708883974	-646.111385827884	61	56	0
771	209.08741600439	-633.822388528846	71	44	0
772	198.660671211779	-614.948780614883	62	51	0
773	188.206218020699	-597.002361986786	64	65	0
774	181.218095982098	-585.656212027185	75	54	0
775	174.257818889804	-573.382834234275	60	53	0
776	163.308405697229	-554.493451981805	75	63	0
777	152.331280402839	-536.531256319955	76	55	0
778	145.371171352337	-524.257829344831	68	59	0
779	138.411103580263	-511.984390502796	60	41	0
780	131.42326041311	-500.638155670837	82	50	0
781	120.969386138837	-482.691565272398	54	52	0
782	110.020455048012	-463.80204040464	57	36	2
783	102.537626239064	-451.512848532759	61	39	0
784	95.5499825860607	-440.166552582756	61	53	0
785	88.5902034983155	-427.893028939143	54	72	0
786	81.6304656899883	-415.61949343048	65	49	0
787	74.6707691609045	-403.345946053974	69	41	1
788	64.2452178039821	-384.471994858235	66	48	0
789	53.7919272503932	-366.525232731365	70	44	0
790	46.8045597703313	-355.178853632882	56	39	0
791	39.8450680410024	-342.905246917158	73	59	0
792	32.8856175914407	-330.631628337316	75	43	0
793	25.9262084218208	-318.35799788963	59	57	0
794	18.9668405321427	-306.084355576895	69	60	1
795	12.0075139228138	-293.810701400042	66	50	0
796	5.04822859365959	-281.537035355344	55	43	0
797	-1.93886270903749	-270.190573110245	63	53	0
798	-11.8407855426194	-251.332133145072	67	58	0
799	-21.2196764406981	-232.489377151243	70	65	1
800	-27.1328803658253	-220.247072169557	67	46	2
801	-33.0181943980278	-207.077542879619	70	59	1
802	-38.9034702506033	-193.908004916273	54	60	1
803	-44.2936300572474	-181.681384895928	74	68	1
804	-49.1608237334294	-169.470469200052	66	67	2
805	-54.000128414249	-156.332331888378	72	62	0
806	-61.2311644963338	-135.697899058461	103	75	3
807	-68.4621253639925	-115.063452725299	76	77	1
808	-73.3013001842191	-101.925291400403	86	81	2
809	-77.6175191435032	-88.8028392372653	83	86	3
810	-81.933709358098	-75.6803822163492	105	105	8
811	-88.6694008063641	-55.9888293221593	106	123	3
812	-95.4050252215238	-36.2972646653652	130	108	10
813	-100.244015002158	-23.1590697290376	114	147	4
814	-104.560058349976	-10.0365873286501	120	109	1
815	-111.295525568305	9.65500505082309	90	116	7
816	-118.030925753003	29.3466091910377	83	135	6
817	-122.346852548711	42.4691115673631	85	74	7
818	-126.662750599033	55.5916188042611	100	77	4
819	-130.97861990385	68.7141308998689	86	61	1
820	-135.817364008864	81.8523702472448	75	58	0
821	-140.133174251299	94.9748926032335	63	57	2
822	-144.421074568236	109.024635394104	79	60	2
823	-148.708944050013	123.074383043684	63	70	1
824	-153.024665969133	136.19691997394	62	46	2
825	-157.863254608237	149.335186920129	73	55	0
826	-162.178917464335	162.457734109834	71	56	0
827	-166.494551574637	175.580286156386	56	43	0
828	-170.810156938911	188.70284306258	59	66	1
829	-175.125733556924	201.825404827483	65	52	0
830	-181.86048799695	221.517120674253	55	53	0
831	-188.595175401075	241.208848283626	72	51	3
832	-193.433518357924	254.347159635276	61	62	3
833	-197.748948102409	267.469746776856	65	49	0
834	-202.064349100459	280.592338776216	68	50	0
835	-206.902599532157	293.730666929856	63	52	0
836	-211.217941465962	306.853269187734	61	56	0
837	-215.50535632862	320.903091862798	59	70	1
838	-222.21180698066	341.52209382318	60	46	1
839	-228.946088922676	361.213891979307	69	66	0
840	-233.26128346473	374.336519066244	62	28	0
841	-237.576449259766	387.459151014686	71	69	3
842	-242.41445169365	400.597523567267	77	50	0
843	-247.25242223707	413.735902124085	66	46	1
844	-251.567498648539	426.858549728058	63	56	0
845	-255.882546312758	439.981202189811	69	49	0
846	-260.720424328756	453.119597546756	75	45	0
847	-265.0354129271	466.242260265164	74	59	0
848	-269.350372778194	479.364927843213	57	43	0
849	-273.198273943912	490.617429525591	85	52	1
850	-276.57912602229	499.999763875268	62	59	0
851	-279.437109787017	509.366360719316	64	54	2
852	-281.305205757264	516.847047204152	74	61	0
853	-282.650443819817	524.311993794516	65	44	0
854	-282.482956450724	529.875287100673	66	55	0
855	-281.38142794458	531.698236710392	77	54	0
856	-280.802749775641	533.536927181296	53	53	1
857	-280.746921277314	535.391358311288	67	69	0
858	-281.708876309451	538.204486364499	62	60	0
859	-283.74444203329	540.121880938299	70	52	0
860	-286.358685380896	540.200586652383	72	51	0
861	-289.523693525931	539.367820045911	62	57	0
862	-291.782588194765	533.867494092323	52	53	0
863	-291.4830704903	526.434027990326	66	46	0
864	-290.521118509583	523.620897766203	77	52	1
865	-288.102274749835	517.051681013778	53	64	0
866	-284.254439927812	505.799164914526	73	60	1
867	-281.368549445935	497.359780358151	57	64	0
868	-277.987705046253	487.977442201227	73	59	0
869	-274.139813225367	476.724936178885	64	47	1
870	-270.29189951421	465.472433997318	58	59	0
871	-264.025038115855	447.65073390305	65	38	0
872	-257.263166766905	428.886090774089	69	52	2
873	-252.976016923145	414.836221688427	79	43	0
874	-248.688836243004	400.786357459612	65	57	1
875	-243.850852675387	387.647977658547	64	52	0
876	-239.535705734568	374.525339218788	62	54	0
877	-235.220530046616	361.402705637738	64	61	0
878	-230.410355705186	347.337127099745	69	49	0
879	-225.600147160992	333.271554561332	72	49	0
880	-218.865797738603	313.579763085581	57	57	0
881	-212.131381279265	293.88798336871	67	50	0
882	-207.293146569049	280.749649174511	67	66	2
883	-202.977761282586	267.627051763237	63	52	0
884	-198.690241359232	253.577243666165	65	50	0
885	-193.879805921053	239.511710721999	81	36	0
886	-189.041444486473	226.373399326578	64	63	1
887	-184.725938985648	213.250822432339	60	52	0
888	-178.019070875365	192.631886797957	68	48	3
889	-171.312132485444	172.012962916866	84	51	0
890	-166.99650834233	158.890405997634	53	39	0
891	-162.157959550212	145.752128205262	62	55	1
892	-155.422974831134	126.060447598808	73	69	0
893	-148.687923077145	106.368778751232	64	50	1
894	-144.372152062715	93.2462472058833	75	56	0
895	-140.056352302548	80.1237205211073	71	72	2
896	-135.217618464842	66.9854763383046	80	54	1
897	-130.406730406627	52.9200225900859	104	70	2
898	-126.118716846628	38.8702959958464	76	83	2
899	-121.802796875709	25.7477898271754	95	72	5
900	-117.486848159693	12.6252885181457	103	100	4
901	-110.751414089056	-7.06631397269666	116	104	9
902	-103.492996429151	-26.7736230883747	138	124	7
903	-99.1769295901177	-39.8961038794369	131	111	4
904	-94.8608340059291	-53.0185798108578	134	119	3
905	-90.0217884068261	-66.1567675806582	121	110	10
906	-85.7056337618269	-79.2792332516983	94	93	6
907	-81.3894503720803	-92.4016940640286	114	74	5
908	-76.5503122530063	-105.539865028113	101	93	1
909	-69.8144736272516	-125.231396109797	83	75	5
910	-63.0785679694382	-144.922915432602	84	62	5
911	-58.2393054434797	-158.061063586734	80	68	1
912	-52.8770771858399	-171.214917791076	55	62	0
913	-47.5148138959194	-184.368764720857	74	62	0
914	-42.1525155731943	-197.522604371421	69	51	1
915	-36.7901822178392	-210.676436749287	70	57	0
916	-30.904873692838	-223.845971173607	57	45	1
917	-21.5260451365029	-242.6887490917	64	43	1
918	-12.1471303068683	-261.531505218707	70	62	0
919	-2.24518231465481	-280.389945336618	62	55	1
920	7.6847013880033	-298.321145616472	54	41	1
921	14.6440242723329	-310.594806710258	64	52	0
922	21.6033884366043	-322.868455936201	81	60	0
923	28.5627938808175	-335.142093298025	74	58	0
924	35.5222406051471	-347.415718793869	55	59	1
925	42.5095655568875	-358.762116705067	65	60	4
926	52.9627898414619	-376.708907017484	58	58	3
927	63.9112330885837	-395.598584001884	54	59	0
928	71.3938481787918	-407.887846011668	75	60	0
929	78.381372647942	-419.234182807617	73	72	0
930	88.8349044192	-437.180881507695	61	59	0
931	99.2885266719968	-455.127553492785	76	45	0
932	106.771353526798	-467.4167509377	52	54	0
933	114.254224590375	-479.705934740603	62	57	0
934	121.214167730359	-491.979414382018	54	61	0
935	128.174152149004	-504.25288215559	63	43	0
936	135.161993579881	-515.599122192711	69	44	1
937	142.645035371999	-527.888254164718	68	57	1
938	153.594285886735	-546.777691219002	60	36	0
939	164.048464377935	-564.724197790958	67	60	0
940	171.036505320517	-576.070376710035	57	49	0
941	177.996778420289	-588.343759681098	62	50	1
942	184.957092798199	-600.617130785249	68	51	0
943	191.917448453954	-612.890490022488	57	45	0
944	202.371959500015	-630.836898637004	59	56	0
945	212.826561024645	-648.783280532807	64	56	0
946	219.787080192822	-661.056592293084	57	54	0
947	227.270634405897	-673.345569701865	70	61	0
948	234.754232825711	-685.634533467703	76	69	0
949	241.742670079344	-696.980591864325	74	54	1
950	248.70335568767	-709.253854424693	61	52	0
951	255.664082573028	-721.527105120011	62	59	0
952	266.119143162156	-739.473350866698	66	57	0
953	276.574294227408	-757.419569895603	78	55	0
954	283.535184622102	-769.692773108371	75	55	0
955	290.496116293478	-781.965964452364	59	49	0
956	300.951480066578	-799.912121150643	74	55	2
957	311.406934315455	-817.858251125552	80	59	0
958	318.918815608427	-829.219845058396	57	56	0
959	326.402965755668	-841.508641500026	71	59	0
960	333.364144817344	-853.781759898178	56	58	0
961	343.819874772453	-871.727807139978	66	64	1
962	354.275695201475	-889.67382766027	64	43	2
963	361.237037768413	-901.946898574941	60	63	0
964	368.19842161116	-914.219957619905	48	62	0
965	375.159846729133	-926.493004797958	78	41	0
966	382.121313122567	-938.766040104441	66	64	3
967	388.587551565433	-950.096189673059	68	56	0
968	394.558553551207	-960.483455860987	71	53	1
969	400.034311254276	-969.927840843797	62	58	0
970	405.922109483101	-983.096739220433	60	60	1
971	410.268601629708	-995.291448070668	71	49	1
972	411.643432197394	-1001.8289267458	70	54	0
973	413.046019516187	-1007.4391885763	59	53	1
974	415.02714819368	-1011.21067164186	55	54	0
975	417.586816836498	-1013.14337518997	58	51	0
976	420.697272518708	-1014.16451456677	68	54	1
977	423.890978261654	-1012.40400270745	60	52	1
978	426.094111632556	-1008.75774994027	64	58	0
979	424.196223646286	-1002.20462299138	46	59	1
980	419.738682295079	-993.718794154003	73	55	1
981	415.776438746019	-986.175831073895	72	56	0
982	411.291179544292	-978.617209311575	57	62	0
983	405.815385759808	-969.172839085571	77	52	0
984	399.844344186946	-958.78558899276	65	59	0
985	393.873332547257	-948.398330179974	79	51	0
986	384.435484593851	-931.410943056457	64	55	2
987	374.502452710003	-913.480658464134	76	70	0
988	367.541052892804	-901.207609721459	65	61	0
989	360.056674878579	-888.918887984008	69	70	0
990	352.600107101433	-875.702936365269	62	53	0
991	345.63883563783	-863.429850312881	69	60	1
992	338.677605450037	-851.156752391718	51	41	0
993	331.193403037149	-838.867977919988	74	52	1
994	320.214801231748	-820.906231756322	78	57	0
995	309.787079244619	-802.032907452434	52	53	0
996	302.303050724731	-789.74408023525	61	53	0
997	294.819066411117	-777.455239373259	76	42	0
998	287.362907278235	-764.239168736152	79	53	1
999	279.879013087251	-751.950300592929	67	54	1
1000	272.91816477105	-739.677090723068	65	50	2
1001	265.957357731531	-727.403868985362	56	51	0
1002	258.996591968869	-715.130635381676	60	46	1
1003	251.51287020836	-702.841715415008	67	47	0
1004	240.534972145397	-684.879755853675	75	49	0
1005	230.080161833379	-666.933444128372	69	71	0
1006	223.119603787607	-654.660149459727	64	52	0
1007	215.63609695679	-642.371164014563	68	59	0
1008	208.152634333703	-630.082164924592	55	55	0
1009	197.698102132999	-612.13577048853	65	45	0
1010	187.243660411157	-594.189349334687	64	51	0
1011	179.760368512711	-581.900298411958	62	49	0
1012	172.277120822226	-569.611233844422	69	34	0
1013	165.316897258221	-557.33784079738	62	52	0
1014	158.328904457332	-545.991651803255	71	56	1
1015	147.87479957327	-528.045130118728	66	56	0
1016	136.925626303768	-509.155677232891	68	57	0
1017	129.442636291322	-496.86653446313	59	62	0
1018	122.482661728864	-484.593068492599	62	58	0
1019	115.522728445241	-472.31959065143	73	52	0
1020	108.535014517722	-460.973316785879	55	48	0
1021	101.575162193622	-448.699815202504	51	54	0
1022	94.61535114859	-436.426301753148	69	49	1
1023	84.1617982223397	-418.479617231525	65	59	1
1024	73.736165688606	-399.605690209195	68	57	0
1025	66.7765197607223	-387.332129294053	60	62	0
1026	59.8169151121401	-375.058556516655	60	51	0
1027	52.3343950356939	-362.769272855483	63	49	0
1028	44.8519191688974	-350.479975547642	60	68	0
1029	34.3987983662519	-332.533163823187	62	55	0
1030	23.9457680465421	-314.58632538002	59	43	2
1031	16.9864124080632	-302.312679680064	62	46	0
1032	10.0270980495843	-290.039022115991	60	51	1
1033	3.06782497116365	-277.765352685004	71	63	0
1034	-3.89140682667494	-265.4916713899	68	65	1
1035	-10.3276537067723	-253.233685028739	68	52	0
1036	-16.2409200597322	-240.991395985708	64	56	1
1037	-25.6197667707456	-222.148629687726	80	72	1
1038	-34.4755895339185	-203.321551390924	67	56	0
1039	-39.837919050944	-190.167721716687	65	52	4
1040	-45.7231480639311	-176.998173645698	76	74	3
1041	-51.0854059427511	-163.844328752719	79	59	3
1042	-55.9246974064736	-150.706189040095	78	56	1
1043	-60.763956982526	-137.568043322302	80	67	4
1044	-65.6031846710248	-124.429891600274	92	73	9
1045	-69.919453804614	-111.307448077947	97	66	3
1046	-74.2356941937469	-98.1849996978417	112	77	2
1047	-80.9714622507454	-78.4934602426365	104	103	3
1048	-87.7071632751031	-58.8019090285525	129	120	5
1049	-92.5462059243582	-45.6637236932293	148	117	5
1050	-97.3852166854194	-32.5255323546007	143	121	3
1051	-101.701279892004	-19.4030531961471	114	121	9
1052	-106.017314353434	-6.28056917525828	100	109	3
1053	-110.856232593884	6.85763896815479	92	140	3
1054	-115.172207993688	19.9801332484931	95	100	3
1055	-121.907571494172	39.6717441100627	83	80	6
1056	-128.64286796056	59.3633667333052	89	85	2
1057	-132.930848411575	73.4130965694785	59	72	1
1058	-137.21879802784	87.4628312652931	55	65	2
1059	-141.534597297548	100.585355238989	75	64	1
1060	-148.269691776251	120.277012294158	80	59	3
1061	-155.004719220393	139.968681109138	68	48	1
1062	-159.320401935955	153.091225060634	70	48	0
1063	-163.636055905721	166.213773868978	56	46	1
1064	-167.951681129402	179.336327536032	71	48	0
1065	-172.267277607112	192.458886064589	68	45	0
1066	-177.105734069773	205.597177012824	58	52	2
1067	-181.421271484112	218.719745798036	77	60	0
1068	-185.736780152074	231.842319442891	72	51	0
1069	-190.575144090457	244.98062719591	82	59	0
1070	-194.890593694698	258.103211098351	69	56	1
1071	-199.206014552619	271.225799860433	65	49	1
1072	-204.044285966083	284.364124417305	75	44	0
1073	-210.750859187508	304.983106225729	57	46	0
1074	-217.457362128072	325.602099788375	74	51	0
1075	-221.772634023917	338.72471392341	53	63	0
1076	-226.087877173093	351.847332913429	65	46	0
1077	-230.925961225294	364.985691070557	63	45	2
1078	-235.241145309468	378.108320320956	52	45	1
1079	-239.556300646742	391.230954427272	69	57	0
1080	-244.394292172045	404.369329386391	68	55	0
1081	-248.709388443851	417.491973752156	53	40	0
1082	-254.920548447117	437.16808072757	62	53	1
1083	-261.654504776117	456.859935995191	64	59	1
1084	-265.997396543273	469.055384246632	63	59	0
1085	-271.769269508542	485.934133172035	66	45	0
1086	-277.046153219533	501.869935046881	63	49	1
1087	-279.409196058288	510.29357626196	68	57	0
1088	-281.277291559789	517.77426274959	62	47	0
1089	-282.650443819817	524.311993794516	48	53	1
1090	-282.510871019214	528.948071546853	68	52	0
1091	-281.353513590817	532.625452270731	58	45	0
1092	-281.73679079162	537.277270798571	61	55	1
1093	-282.698744687135	540.090399092995	61	48	0
1094	-285.285072773346	541.096319733188	66	52	0
1095	-289.46786120045	541.222251128405	65	62	0
1096	-292.165854091872	538.519313701428	45	48	1
1097	-292.828287068463	533.898978102021	60	56	0
1098	-291.950087681354	528.304200951941	49	45	1
1099	-288.597210444161	517.994638036005	71	43	0
1100	-284.254439927812	505.799164914526	69	60	1
1101	-280.873609546572	496.416824237444	79	49	0
1102	-277.520676316111	486.107270975597	44	50	1
1103	-276.119587373745	480.496757661924	63	60	1
1104	-272.271682755556	469.244253557175	72	62	1
1105	-266.499784783809	452.365504600108	65	54	0
1106	-262.651825439825	441.11301009357	73	70	0
1107	-258.775935624202	430.787734954618	58	43	0
1108	-252.481060316262	413.893269111402	62	47	0
1109	-246.214037293743	396.07159787789	56	47	0
1110	-242.39387045661	383.891907995567	65	51	0
1111	-238.050811021065	371.696486713365	72	70	2
1112	-233.707724922395	359.501070291735	68	49	0
1113	-229.887483933184	347.321392884478	59	58	1
1114	-226.067219199438	335.141719315201	71	53	2
1115	-221.724056030682	322.946316390298	55	55	1
1116	-214.961771871196	304.181747181341	61	67	2
1117	-208.227320346283	284.489974188618	61	51	1
1118	-203.911942375475	271.367375699803	56	51	0
1119	-199.596535657998	258.244782068767	67	61	1
1120	-195.281100194086	245.122193298303	58	54	0
1121	-190.965635983855	231.999609384686	65	53	0
1122	-184.230941801507	212.307878384367	72	51	2
1123	-178.019070875365	192.631886797957	71	53	2
1124	-173.675603593583	180.436537873	70	53	0
1125	-169.332109649316	168.241193810478	71	63	0
1126	-165.511483712355	156.061580696143	70	61	2
1127	-161.690834031557	143.881971421652	69	50	0
1128	-157.347263019765	131.686640857719	90	48	5
1129	-153.003665345837	119.49131515529	65	58	1
1130	-146.26859046123	99.7996505089104	69	66	2
1131	-139.038424534723	79.1650592200458	80	68	1
1132	-134.750470552186	65.1153229102492	92	62	4
1133	-130.434608072042	51.9928070232272	99	64	3
1134	-125.595808147395	38.8545748423785	99	78	7
1135	-118.860459526535	19.1629580762237	98	88	5
1136	-112.125043871929	-0.528646930120885	149	106	4
1137	-107.809034523088	-13.6511374395341	140	106	4
1138	-103.492996429151	-26.7736230883747	122	128	6
1139	-98.6540114620002	-39.9118216596544	145	128	7
1140	-94.3379143070197	-53.0342970499769	137	120	10
1141	-90.0217884068261	-66.1567675806582	105	88	11
1142	-85.7056337618269	-79.2792332516983	100	105	5
1143	-79.5206758833956	-99.8822805602103	82	96	2
1144	-72.8127248873352	-120.501032271422	94	77	1
1145	-67.9735238272697	-133.639192439616	72	68	5
1146	-63.1342908794759	-146.777346604504	87	61	4
1147	-58.295026044012	-159.915494762361	81	62	0
1148	-53.45572932082	-173.053636916913	72	73	0
1149	-48.0934650711715	-186.207484521903	69	58	0
1150	-42.7311657888931	-199.36132485047	61	58	1
1151	-37.3409761289367	-211.587942299433	87	63	1
1152	-31.4278138301452	-223.830261849798	73	60	1
1153	-22.0768393186736	-243.600256549194	65	55	0
1154	-12.6979245641269	-262.443013848737	59	56	2
1155	-6.26166867162101	-274.701003476977	60	58	0
1156	0.697573250159621	-286.974688312039	64	38	0
1157	7.6568564522313	-299.248361282051	57	53	1
1158	14.6161809347686	-311.522022384219	72	68	0
1159	21.6033884366043	-322.868455936201	68	43	1
1160	28.5627938808175	-335.142093298025	57	50	2
1161	35.5222406051471	-347.415718793869	81	51	0
1162	46.4983631953364	-365.378226705827	75	50	0
1163	57.4745805512648	-383.340705263428	67	56	1
1164	60.9682983439416	-389.013887024485	62	58	0
1165	67.9279313585139	-401.287457393482	63	43	0
1166	78.3535439115367	-420.161398586817	57	52	0
1167	85.3132809236413	-432.434939295985	82	61	0
1168	92.3008847550373	-443.781252340414	69	52	0
1169	99.2607027273625	-456.054769304581	73	61	1
1170	110.237387846864	-474.017106520012	69	45	1
1171	121.214167730359	-491.979414382018	69	46	1
1172	128.174152149004	-504.25288215559	64	51	0
1173	135.134177846252	-516.52633806318	68	45	0
1174	145.588200457103	-534.47289173305	82	45	1
1175	156.565292891581	-552.435104912147	59	43	1
1176	164.048464377935	-564.724197790958	44	67	1
1177	171.036505320517	-576.070376710035	57	45	1
1178	177.996778420289	-588.343759681098	79	54	0
1179	184.957092798199	-600.617130785249	55	47	0
1180	191.917448453954	-612.890490022488	52	46	0
1181	199.40083340829	-625.179518344812	70	38	1
1182	206.912061882089	-636.541317031719	58	53	0
1183	213.872542701894	-648.814638940617	67	49	0
1184	220.833064799255	-661.087948984466	48	45	0
1185	231.287822200451	-679.034283782355	67	54	0
1186	241.742670079344	-696.980591864325	53	59	0
1187	248.70335568767	-709.253854424693	76	62	1
1188	255.664082573028	-721.527105120011	67	44	0
1189	262.652637268242	-732.873127868399	65	50	0
1190	273.107756577665	-750.819355792366	69	53	0
1191	283.535184622102	-769.692773108371	74	44	0
1192	290.496116293478	-781.965964452364	58	55	0
1193	297.484867786581	-793.311927798204	77	59	0
1194	304.445880412706	-805.585095396265	58	62	0
1195	311.92994532286	-817.873918222263	56	56	0
1196	322.90850533708	-835.835685934871	69	49	0
1197	333.364144817344	-853.781759898178	68	49	0
1198	340.353133894678	-865.127650225535	64	56	1
1199	347.314393910288	-877.400744877756	80	61	0
1200	354.275695201475	-889.67382766027	67	60	1
1201	364.731606104702	-907.619821460918	55	62	0
1202	375.187607481552	-925.565788540989	60	50	0
1203	382.149072276952	-937.838823838159	60	49	0
1204	389.110578347871	-950.111847267486	51	58	0
1205	395.604609595495	-960.51476951316	63	60	0
1206	403.033714314923	-974.657858517952	63	58	0
1207	408.921528875711	-987.826752542518	64	55	1
1208	411.314665993617	-995.322757828049	66	49	0
1209	412.689498129184	-1001.86023615021	61	47	0
1210	414.092086792691	-1007.47049762402	56	46	0
1211	416.045465130941	-1012.16919650603	67	62	1
1212	419.128169223201	-1014.11755331513	53	43	0
1213	422.789410260215	-1014.22712868638	72	73	0
1214	425.460080915014	-1012.45096224919	75	55	0
1215	426.149609898217	-1006.90331725124	59	59	0
1216	424.774755609746	-1000.36584352236	65	52	0
1217	422.298342059657	-995.651495085098	64	61	0
