# Supplementary material for: Bayesian algorithm to estimate position and activity of an orphan gamma source utilizing multiple detectors in a mobile gamma spectrometry system
Source: PLoS One. 2021 Jan 22;16(1):e0245440. doi: 10.1371/journal.pone.0245440 (PMC7822251; doi:10.1371/journal.pone.0245440)
Supplement: S1 Data — (GZ) [file pone.0245440.s001.gz › synth_data_Cs-137_setup_7_real_1.csv]

	V1	V2	V3	V4	V5
1	-249.241532489716	559.687821381725	69	43	0
2	-255.07660144323	557.079320833087	68	52	0
3	-261.490358276351	552.632138581946	61	42	0
4	-266.858430090186	548.153480880894	54	47	0
5	-268.566565352085	543.564630554058	64	52	1
6	-268.734070830222	538.001337524503	73	50	1
7	-268.350807771843	533.349517533556	67	70	0
8	-266.921840646712	528.666212907992	79	46	0
9	-265.49287009507	523.98290882539	60	55	0
10	-264.063896117266	519.299605280161	62	52	1
11	-262.634918712894	514.616302273236	63	51	0
12	-261.205937882187	509.932999808341	58	44	0
13	-259.25409937877	505.23395652324	70	60	0
14	-257.797196240106	501.477870816365	86	60	0
15	-256.807316185615	499.591957645491	63	40	1
16	-256.312375818088	498.649001150392	73	47	0
17	-256.340290369524	497.721785649657	61	57	0
18	-256.340290369524	497.721785649657	63	53	0
19	-256.340290369524	497.721785649657	61	42	0
20	-256.340290369524	497.721785649657	60	47	0
21	-256.340290369524	497.721785649657	68	44	1
22	-256.340290369524	497.721785649657	67	48	2
23	-256.340290369524	497.721785649657	64	52	0
24	-256.340290369524	497.721785649657	72	46	1
25	-256.340290369524	497.721785649657	69	63	0
26	-256.340290369524	497.721785649657	76	49	0
27	-256.340290369524	497.721785649657	74	39	0
28	-256.340290369524	497.721785649657	58	58	1
29	-256.340290369524	497.721785649657	78	60	0
30	-256.340290369524	497.721785649657	54	49	1
31	-256.340290369524	497.721785649657	59	38	0
32	-256.340290369524	497.721785649657	46	45	0
33	-256.340290369524	497.721785649657	63	57	2
34	-256.340290369524	497.721785649657	72	59	1
35	-256.340290369524	497.721785649657	58	44	0
36	-256.340290369524	497.721785649657	69	56	1
37	-256.340290369524	497.721785649657	68	61	0
38	-256.340290369524	497.721785649657	74	67	0
39	-256.340290369524	497.721785649657	63	50	1
40	-256.340290369524	497.721785649657	54	53	0
41	-256.340290369524	497.721785649657	64	50	0
42	-256.340290369524	497.721785649657	65	61	0
43	-256.340290369524	497.721785649657	59	51	0
44	-256.340290369524	497.721785649657	58	44	1
45	-256.340290369524	497.721785649657	54	41	0
46	-256.340290369524	497.721785649657	69	56	0
47	-256.340290369524	497.721785649657	70	55	0
48	-256.340290369524	497.721785649657	61	57	0
49	-256.340290369524	497.721785649657	72	74	0
50	-256.340290369524	497.721785649657	52	53	0
51	-255.817435223493	497.706044716761	59	50	0
52	-255.294580076414	497.690303846262	63	55	0
53	-255.294580076414	497.690303846262	58	50	0
54	-255.294580076414	497.690303846262	74	46	0
55	-255.294580076414	497.690303846262	63	44	0
56	-255.294580076414	497.690303846262	77	59	0
57	-255.294580076414	497.690303846262	68	52	0
58	-255.294580076414	497.690303846262	61	65	1
59	-255.294580076414	497.690303846262	70	59	0
60	-255.294580076414	497.690303846262	61	46	0
61	-255.294580076414	497.690303846262	60	44	0
62	-255.294580076414	497.690303846262	66	52	2
63	-255.294580076414	497.690303846262	61	47	1
64	-255.294580076414	497.690303846262	76	52	0
65	-255.294580076414	497.690303846262	48	49	0
66	-255.294580076414	497.690303846262	49	54	0
67	-254.799639142177	496.747347535565	70	49	0
68	-253.80975659308	494.861435088329	66	48	1
69	-251.829988771176	491.089610924944	74	60	0
70	-249.355273887049	486.374832081608	68	47	1
71	-246.88055332884	481.660054747947	61	49	0
72	-244.461650712357	475.090847885236	70	68	0
73	-242.070651349321	467.594427006319	62	67	1
74	-239.1567832125	460.082268759608	86	59	0
75	-235.747953333601	451.627158714458	87	65	0
76	-232.394926955923	441.317620565183	66	61	1
77	-229.04188300739	431.008085354231	63	60	0
78	-225.165957128862	420.682815965265	63	63	0
79	-221.345823717536	408.503119365312	69	61	0
80	-217.030704492645	395.380474983715	66	55	0
81	-209.801570608164	374.745699179359	59	56	1
82	-202.572361503029	354.110936876386	68	45	0
83	-197.762147170433	340.045364330523	81	59	0
84	-195.370977178274	332.548972540535	53	55	1
85	-190.560710962862	318.483408992179	62	42	1
86	-183.359196062316	296.921467151493	60	57	0
87	-178.576739706739	281.928703063168	76	46	0
88	-173.766352046165	267.863160509616	65	58	1
89	-168.433045844198	253.781893943436	60	62	1
90	-163.127594317484	238.773419101723	62	59	0
91	-158.317099525302	224.70789575018	66	48	0
92	-153.506570530997	210.642378398217	67	61	2
93	-148.723896104901	195.649651498534	72	45	0
94	-143.913297549065	181.584146145731	72	54	1
95	-139.102664791513	167.518646792509	66	49	1
96	-134.291997832304	153.453153438866	55	56	1
97	-129.453412531526	140.314881640486	72	55	0
98	-124.642678326753	126.249400288798	58	56	0
99	-119.831909920438	112.183924936689	70	60	2
100	-115.516129504133	99.0613944679499	60	52	1
101	-111.200320342265	85.9388688607141	64	46	3
102	-103.970070523559	65.3042910611257	65	46	0
103	-99.1591544728144	51.2388415094465	62	58	0
104	-96.73974548775	44.6697267657146	70	77	2
105	-90.0043824287714	24.9781116722152	54	61	1
106	-85.6884075815906	11.8556146826595	70	65	2
107	-83.2689523360459	5.28650834038854	93	74	3
108	-76.5334552096901	-14.4050832306966	83	82	5
109	-69.7978910500533	-34.0966630419716	74	59	3
110	-65.4817844933714	-47.2191373538226	91	75	2
111	-61.1656491917674	-60.3416068069637	67	68	3
112	-56.3265616315184	-73.4797873795033	92	63	0
113	-52.0103672692785	-86.6022465741262	83	90	1
114	-47.7220086198649	-100.65191648528	69	66	0
115	-42.9106906855013	-114.717295836657	75	58	0
116	-38.5944064315991	-127.839739913121	64	57	0
117	-34.2502322192886	-140.034963545389	56	54	0
118	-28.8601654609083	-152.26160746906	65	43	1
119	-23.4979248861782	-165.415459698997	63	55	0
120	-18.13564927876	-178.569304651581	66	57	1
121	-12.7733386389446	-191.723142329603	63	46	0
122	-7.41099296620814	-204.876972732134	59	56	0
123	-1.49781794199953	-217.119289391674	82	53	0
124	7.88102824427187	-235.962063889951	55	54	0
125	17.755056856724	-255.747738999315	62	53	0
126	24.7142742765718	-268.021430606954	69	62	0
127	31.6735329767107	-280.295110350475	62	58	1
128	38.6328329571406	-292.568778228015	71	43	0
129	45.6200168720679	-303.915218558162	75	61	0
130	52.579397814523	-316.188862695359	65	67	0
131	59.5388200369198	-328.462494966574	62	52	2
132	66.4982835393748	-340.736115370877	62	56	1
133	73.4577883216552	-353.009723908268	73	39	0
134	80.4451690494898	-364.356104846112	59	45	0
135	87.9277145279921	-376.64538776502	72	52	0
136	95.4103042161441	-388.934657038189	65	61	0
137	102.397805098619	-400.281000615098	65	46	0
138	109.357516011281	-412.554548086599	56	51	0
139	116.317268203013	-424.828083693981	59	44	1
140	126.770885919104	-442.774756948464	56	62	0
141	133.73074050952	-455.04826288484	63	41	0
142	137.747563881858	-460.737095477059	61	57	0
143	145.258272131963	-472.099057974294	60	65	1
144	155.712133815337	-490.045657400042	81	56	0
145	166.689061381621	-508.007918542251	55	64	0
146	174.172120271076	-520.297044120729	57	59	1
147	181.132245035493	-532.570469466038	56	57	0
148	188.092411078454	-544.843882945366	69	57	0
149	195.052618399612	-557.117284558713	62	47	0
150	202.040673840791	-568.463458367623	62	49	0
151	209.000962119841	-580.73683623597	54	44	0
152	215.961291676969	-593.010202235542	63	43	0
153	222.949464562756	-604.356340401806	62	61	0
154	229.909875077195	-616.62968265824	57	56	0
155	237.393316695467	-628.918692770414	62	51	0
156	244.87680252135	-641.207689235918	64	54	0
157	251.837339797756	-653.48099417612	62	61	0
158	258.825712191232	-664.827071219683	65	60	0
159	265.786330424249	-677.10035241209	66	49	0
160	272.746989934298	-689.373621739447	57	52	0
161	279.735479770054	-700.719663135707	61	36	0
162	286.696220236248	-712.992908716202	80	54	0
163	293.657001979474	-725.266142428853	50	50	0
164	300.617824999674	-737.539364274591	57	72	0
165	307.578689296322	-749.812574250624	69	61	1
166	314.56737593055	-761.158556245267	61	51	0
167	325.022698620392	-779.104723072611	65	63	0
168	331.983704987972	-791.377891495824	69	64	0
169	335.478111785545	-797.050863181241	68	50	2
170	345.9336154263	-814.996976570226	72	47	2
171	356.389209541725	-832.943063239567	70	61	0
172	363.901184656657	-844.304626191035	52	56	0
173	371.385432496143	-856.593391683884	78	40	0
174	378.346706092358	-868.866481218487	57	56	0
175	385.308020964032	-881.139558887109	73	43	0
176	392.269377111399	-893.412624687888	79	60	0
177	399.230774534342	-905.68567861896	65	54	1
178	406.192213232804	-917.958720682189	59	45	0
179	413.153693206434	-930.231750876643	58	74	1
180	420.115214455465	-942.504769202322	55	56	0
181	426.581503673049	-953.834902998991	69	63	0
182	434.010627099138	-967.977986551821	69	64	0
183	439.403178556531	-980.204005138949	60	46	0
184	440.778009275498	-986.741483471356	60	68	0
185	441.657563341025	-992.336090465076	66	60	0
186	443.610939276754	-997.034789582714	66	47	0
187	446.665889755532	-999.910363045521	63	48	0
188	450.299378541415	-1000.94715514686	67	54	1
189	453.465333071013	-1000.11385845765	62	59	1
190	455.089933201496	-998.306384739466	57	57	0
191	455.723962282063	-994.613172200508	65	47	0
192	454.816640568024	-989.945784675889	73	49	0
193	451.817191875598	-985.215784179047	70	47	0
194	446.313595102343	-976.698646985926	77	45	0
195	442.818886593683	-971.025769582018	51	54	0
196	438.333633300208	-963.467146744952	50	60	0
197	433.848396330839	-955.90851899609	59	59	1
198	428.372629999358	-946.46414145641	73	47	1
199	420.420540274295	-932.305389993824	58	50	1
200	414.972593901563	-921.933778174222	59	51	1
201	408.506387571688	-910.603625601158	66	55	0
202	401.517194553802	-899.25780332461	73	55	1
203	394.528039618104	-887.911969156004	54	46	0
204	387.566687201092	-875.63890685048	51	51	1
205	380.60537605983	-863.36583267618	70	55	0
206	373.644106194261	-851.092746635899	51	54	0
207	366.682877604559	-838.819648724981	78	47	0
208	359.198676901287	-826.53087426722	73	59	0
209	351.714520403533	-814.242086160928	76	56	0
210	344.230408111995	-801.953284409828	64	66	0
211	336.74634002638	-789.664469010197	70	61	0
212	329.785323675023	-777.391308328137	64	50	1
213	322.301342536637	-765.102466557175	60	62	1
214	314.817405604233	-752.813611140475	79	63	0
215	307.85651601135	-740.540413139388	67	55	0
216	300.895667695149	-728.267203269526	70	47	0
217	293.439646446146	-715.051092661917	70	45	2
218	285.955885119212	-702.762184514664	57	51	0
219	278.995165160683	-690.488937336951	70	43	0
220	272.034486479068	-678.215678292327	68	49	0
221	265.073849074717	-665.942407379858	51	50	1
222	257.590260179539	-653.653447411023	60	57	0
223	250.078919573978	-642.291689818725	73	38	0
224	243.118407332513	-630.018381577916	68	58	0
225	236.15793636872	-617.745061470196	70	63	0
226	229.16970597324	-606.398945487104	77	41	0
227	222.20931596664	-594.125601631589	58	58	1
228	211.259727290075	-575.236272728071	71	58	0
229	200.28243106819	-557.274130448699	69	60	1
230	193.322209102276	-545.000737410039	68	47	1
231	186.362028414849	-532.727332508191	72	59	1
232	179.374076889188	-521.381131649949	68	38	0
233	175.880115408276	-515.70802676212	87	55	1
234	168.920035519463	-503.434592176229	75	44	0
235	157.970928941446	-484.545120653696	57	63	0
236	150.487983382074	-472.255965175107	63	54	1
237	143.50023136934	-460.909703197889	65	58	0
238	136.540339364437	-448.636213492602	66	49	1
239	129.580488638545	-436.362711919472	68	48	1
240	122.620679191605	-424.089198481292	54	55	1
241	115.660911023791	-411.815673176199	74	50	1
242	108.673355820181	-400.469351803884	70	57	0
243	101.713668612705	-388.195802755654	82	44	0
244	94.2310630480642	-375.906544541009	71	46	1
245	86.7485016930732	-363.617272681557	57	57	1
246	79.7889412532095	-351.34368632175	77	60	0
247	72.8015855666017	-339.997303832322	67	47	0
248	62.3484623680124	-322.050492089242	69	42	0
249	51.9232709706412	-303.176437926479	77	37	0
250	48.4575090510771	-296.576008711942	61	73	0
251	41.4981748517021	-284.302357083187	59	57	1
252	31.0453278952627	-266.355465231463	68	56	0
253	24.6090411992627	-254.097489879467	67	45	1
254	18.1727928557084	-241.839504311793	61	43	0
255	11.7365828643669	-229.581508532166	59	55	0
256	5.85120388882933	-216.41199516505	78	56	0
257	-0.061990235990379	-204.169688756578	85	57	0
258	-5.97514893423067	-191.927373662591	60	60	2
259	-11.33748002426	-178.773544656113	62	60	0
260	-16.1768415513798	-165.635419368744	80	57	0
261	-21.5391041495022	-152.481576478109	66	57	0
262	-26.9013317148201	-139.327726309188	57	73	0
263	-31.2176646218868	-126.205294671468	68	56	1
264	-35.5339687844389	-113.082858173177	57	52	1
265	-40.3731708734995	-99.9447028627619	75	60	1
266	-45.2123410746572	-86.8065415490419	84	56	0
267	-50.0514793880284	-73.6683742264286	77	60	2
268	-54.3676638586912	-60.5459166690707	74	67	2
269	-58.6838195844903	-47.4234542511404	97	69	1
270	-62.9999465655419	-34.3009869735688	101	66	4
271	-67.3160448014387	-21.178514836356	84	76	2
272	-74.0515957009629	-1.48693842627108	66	59	2
273	-80.7870795671479	18.2046497426927	66	68	3
274	-85.1030612514587	31.327141857706	55	67	1
275	-86.9995862285723	37.8805298171937	70	69	1
276	-91.8384341806523	51.0187493460253	67	44	1
277	-98.5737400757498	70.7103685988113	62	54	0
278	-102.889605207543	83.8328806897625	69	47	0
279	-107.205441593775	96.9553976422176	76	57	0
280	-111.521249234618	110.07791945152	59	56	0
281	-115.837028129725	123.200446121395	69	70	1
282	-120.152778279094	136.322977649979	68	52	0
283	-124.991396497644	149.461238588206	56	65	0
284	-129.30708758434	162.583780374378	71	54	0
285	-133.622749925067	175.706327020191	70	47	0
286	-138.461275620444	188.844604762271	72	63	0
287	-142.77687889809	201.967161666602	72	52	1
288	-147.09245342965	215.089723428711	72	53	1
289	-151.930886601098	228.228017973714	63	54	0
290	-156.246402069286	241.350589996204	55	52	0
291	-160.53399694385	255.400382446125	67	72	0
292	-164.821560982789	269.450179755688	71	58	1
293	-169.136988125334	282.572766353376	74	46	0
294	-173.452386521443	295.695357807912	60	58	1
295	-177.767756170884	308.817954121158	58	43	0
296	-182.605973237602	321.956287060864	60	53	1
297	-189.863239043858	341.663797727786	53	54	1
298	-196.597561650153	361.355588322505	71	57	0
299	-200.912782852596	374.478210551664	70	61	1
300	-205.750843612885	387.616572299972	64	43	1
301	-210.066005750268	400.739204785787	52	70	0
302	-214.381139140634	413.861842131242	66	52	1
303	-218.69624378375	426.984484334476	62	61	2
304	-223.011319679848	440.107131394558	70	46	0
305	-227.849227276689	453.245520743541	63	52	0
306	-232.164244107029	466.368178062141	73	56	0
307	-235.984284916893	478.54788617231	69	62	0
308	-239.832212940266	489.800382572226	63	51	1
309	-243.185176119441	500.109927845187	60	67	0
310	-246.071093058679	508.549305184744	56	44	1
311	-248.46205791377	516.045729055069	81	41	0
312	-250.330161607359	523.526414109394	64	54	0
313	-252.22617194464	530.079884576611	58	56	0
314	-253.655154078326	534.763184167445	79	48	0
315	-254.066346986045	538.487787104212	63	65	1
316	-253.954689163889	542.19664932508	53	47	0
317	-253.348096310161	544.962555287406	67	54	0
318	-252.797332603775	545.874030197971	58	39	0
319	-252.797332603775	545.874030197971	66	49	0
320	-252.218654974888	547.712720746174	73	38	1
321	-251.612063741602	550.478626943193	63	45	1
322	-252.079084224126	552.348798607476	68	55	0
323	-253.563886434014	555.177667234093	60	54	2
324	-256.645145449613	557.126543851569	70	61	0
325	-260.332997383666	556.30951754842	79	52	0
326	-263.030987418082	553.606579431333	72	51	1
327	-264.739116871555	549.017727653496	68	56	0
328	-264.355851407687	544.365907994099	62	59	0
329	-262.431950667291	538.739647306502	63	41	1
330	-258.584132768505	527.487128810026	65	46	1
331	-253.71850130352	515.275917145424	73	55	0
332	-250.337663689686	505.893578579649	80	62	0
333	-246.984722663299	495.584027418867	62	58	2
334	-242.641873818007	483.388569427654	55	53	0
335	-238.298998309125	471.193116296083	71	59	1
336	-233.956096136593	458.997668026015	61	51	0
337	-229.641075673222	445.875009078532	64	47	0
338	-225.353933789011	431.825139451772	59	53	0
339	-220.543896365154	417.759538126178	61	58	0
340	-215.705919726985	404.621158341877	63	46	0
341	-211.390779045934	391.498519905843	68	47	0
342	-207.103512542322	377.448670786805	58	57	0
343	-202.293343989295	363.383092256263	81	62	1
344	-195.559050554235	343.69129239209	64	56	1
345	-188.824690082227	323.999504287727	76	58	0
346	-186.405596123019	317.430333446711	70	51	0
347	-184.509371691034	310.876896083355	62	53	1
348	-177.802796134783	290.257911745459	69	51	0
349	-170.57326786028	269.623208865523	60	53	0
350	-165.73494524468	256.484891485423	60	50	3
351	-161.419476320967	243.362309196033	64	47	0
352	-157.103978650935	230.239731762558	72	55	1
353	-152.816342070524	216.189943634905	63	55	0
354	-146.109439598513	195.571014720015	73	49	0
355	-139.37458025763	175.879313120618	62	47	0
356	-137.478208544955	169.325899264775	57	48	0
357	-135.058935199573	162.756760522723	73	62	0
358	-128.323964918964	143.065078243613	54	52	1
359	-121.616809907719	122.446192158386	75	67	1
360	-116.806026768521	108.38072041329	54	58	2
361	-112.490232752461	95.2581931902096	66	61	1
362	-108.174409990956	82.1356708277017	67	42	1
363	-103.335652028036	68.9974314486608	67	51	1
364	-99.0197702043806	55.8749193418771	69	63	1
365	-94.7038596351049	42.7524120975286	72	62	1
366	-89.8650091504678	29.6141895242035	77	53	2
367	-85.0261267774622	16.4759729551151	73	72	1
368	-80.187212515797	3.33776239026338	81	75	4
369	-75.8711822523619	-9.78472379501909	99	60	5
370	-71.5551232437138	-22.9072051234543	87	73	2
371	-66.7439855717239	-36.97261446435	96	70	3
372	-62.4557345231879	-51.0223011141643	78	83	4
373	-58.1395856221206	-64.1447673216462	71	62	4
374	-53.8234079764807	-77.2672286722809	62	55	2
375	-49.507201585744	-90.3896851642057	68	66	3
376	-45.1909664503764	-103.512136796489	75	56	1
377	-38.4550951189012	-123.20366199594	72	58	1
378	-31.196224932617	-142.910888275132	56	48	0
379	-26.3569382824353	-156.049031623639	66	67	0
380	-23.9372829994536	-162.618101044558	73	49	1
381	-20.9946847769315	-169.202880535275	67	64	0
382	-12.6897701684502	-188.941495522857	70	55	0
383	-4.35692016972462	-207.752877511084	65	56	0
384	1.5562677551643	-219.995189799927	63	38	1
385	7.96458226366667	-233.180417010561	69	48	1
386	14.4007879567216	-245.438418389298	61	55	0
387	20.3140864612651	-257.68070316501	65	72	0
388	26.7225204014103	-270.865900564007	56	50	1
389	33.6817897542496	-283.139576910064	57	54	0
390	40.6689441853086	-294.486025715247	64	47	0
391	47.6282945004641	-306.759678319097	70	58	2
392	54.5876860956196	-319.033319057897	78	59	0
393	61.547118970775	-331.306947929785	59	41	0
394	68.5065931259887	-343.580564935692	61	51	0
395	75.4939443704206	-354.92695434764	76	57	0
396	82.4534994868445	-367.200547612272	65	68	0
397	89.4130958828027	-379.474129010923	67	61	0
398	96.4005645761499	-390.820482781157	65	55	0
399	103.883204824233	-403.109736595303	63	47	0
400	111.365889281558	-415.398976764642	58	51	0
401	118.325652125815	-427.67250897456	69	60	0
402	125.285456249432	-439.946029316634	63	44	1
403	132.273124458734	-451.292321969755	64	67	0
404	139.233009541931	-463.565818570554	71	55	0
405	146.192935904197	-475.839303301647	59	61	0
406	153.703694481927	-487.201250338927	67	44	0
407	161.186677655147	-499.490399575792	53	56	0
408	168.146729184082	-511.763846983202	63	56	0
409	175.134634992108	-523.110066631809	64	66	0
410	182.094767480099	-535.383490295149	66	56	0
411	192.521139105607	-554.257211499847	73	52	0
412	203.498395676492	-572.219373979606	79	59	0
413	211.009484059759	-583.581216338091	60	39	0
414	214.503551000846	-589.254291146062	51	39	1
415	221.463911050058	-601.527647810057	52	49	1
416	231.918428518868	-619.47405256331	61	51	0
417	238.878890963446	-631.747379553504	61	63	0
418	245.839394685405	-644.020694676787	62	44	0
419	252.799939684861	-656.293997934088	75	58	0
420	259.760525961698	-668.567289322615	60	44	0
421	266.748945526197	-679.913352804258	67	52	0
422	273.709612759412	-692.186620445922	81	55	1
423	280.670321269834	-704.459876222536	79	49	0
424	287.658858276205	-715.805904057808	72	49	2
425	298.113950366213	-733.752139606513	56	50	0
426	305.074800948612	-746.025353830308	63	43	0
427	312.035692807753	-758.298556183465	76	58	0
428	318.996625943459	-770.571746670641	53	54	1
429	325.957600355614	-782.844925290905	68	40	0
430	336.41302738525	-800.791062891483	76	42	0
431	343.92489031452	-812.152662277222	65	53	0
432	351.436794033274	-823.514247989282	78	65	0
433	358.397953122272	-835.787371460348	73	61	1
434	365.359153487661	-848.060483060777	73	51	0
435	372.32039512851	-860.333582796156	59	47	0
436	379.281678045343	-872.606670658104	74	57	0
437	386.270766872389	-883.952530424111	66	47	0
438	393.232130742574	-896.225594541989	59	52	0
439	403.688134260185	-914.171560331248	83	45	0
440	413.648960615334	-931.174625170417	74	58	0
441	419.592187220929	-942.489111979492	71	59	0
442	425.040173646586	-952.860717240721	61	38	2
443	430.020666993456	-961.362226649188	65	64	0
444	433.95511974761	-969.832419162616	77	45	0
445	436.843525836943	-978.271297700703	74	56	0
446	439.264416514954	-984.840086680837	71	69	0
447	440.639249004598	-991.377565002069	59	57	1
448	442.041838019562	-996.987826476805	71	61	1
449	444.02296805504	-1000.75930905249	63	48	1
450	447.1056721473	-1002.70766586158	61	48	0
451	450.766913184314	-1002.81724123284	67	65	0
452	453.437583839113	-1001.04107479565	75	68	0
453	455.117682106968	-997.37916839309	65	45	0
454	454.733393458358	-992.727433731779	52	55	1
455	452.780008025002	-988.028739720583	63	71	0
456	448.294718227815	-980.470127792098	57	49	0
457	442.791134821309	-971.952985915355	71	61	2
458	438.305880501634	-964.394363069907	61	50	1
459	433.325367507292	-955.892863448709	61	54	0
460	428.344874919683	-947.391357764602	72	44	0
461	422.869132276159	-937.9469728861	63	53	0
462	416.898146722058	-927.559706810862	55	55	1
463	410.431926082936	-916.229557365179	68	59	2
464	403.965740821382	-904.899397681467	79	60	1
465	397.527353092504	-892.642011502758	81	36	0
466	390.042964087974	-880.353293411434	66	49	1
467	382.558619288902	-868.064561671577	73	48	2
468	372.130593184324	-849.191325113177	70	56	0
469	365.169372183795	-836.918224652298	69	54	1
470	357.685179295775	-824.629447455518	76	51	0
471	346.706591437513	-806.667697296478	65	48	0
472	339.745517033327	-794.394553573802	73	56	0
473	332.784483905009	-782.121397984214	61	41	1
474	325.300485426036	-769.832561675459	56	64	0
475	317.816531153105	-757.543711720034	63	51	1
476	310.855624783377	-745.270518810488	69	51	0
477	303.894759690214	-732.99731403403	75	35	2
478	296.41093510628	-720.708424979821	68	51	0
479	288.927154728735	-708.419522279873	69	52	0
480	281.966416395095	-696.146280184388	76	48	0
481	275.005719338602	-683.873026221059	73	44	0
482	268.017271746707	-672.526976441965	49	59	0
483	257.039473093057	-654.564986192621	51	60	1
484	246.061769199616	-636.602966587991	62	57	1
485	242.567619759473	-630.929918557405	58	51	0
486	235.60714866186	-618.656597579829	62	54	0
487	225.180420220713	-599.782985874452	59	57	0
488	218.220053116442	-587.509635235183	77	68	1
489	211.231922475563	-576.163488690741	70	48	0
490	203.74865426874	-563.874430490658	68	61	2
491	196.265430269705	-551.585358648561	68	57	0
492	189.305229608435	-539.311958814971	70	53	0
493	182.345070225478	-527.0385471154	67	53	1
494	175.384952120658	-514.765123547986	59	50	0
495	168.424875294324	-502.491688115522	67	67	1
496	161.437023524952	-491.145456697792	79	45	0
497	154.477027657616	-478.87199752219	56	62	1
498	147.517073069175	-466.598526476882	66	39	0
499	140.557159759395	-454.325043567456	70	38	0
500	133.074320203392	-442.035856272094	69	51	0
501	125.563700423751	-430.673871154897	60	55	0
502	118.603912281746	-418.400350920856	42	65	0
503	111.6441654191	-406.126818820834	56	55	0
504	104.684459835698	-393.853274852969	71	55	0
505	97.7247955316561	-381.579719020054	85	45	0
506	90.214381126978	-370.217669294216	66	50	0
507	79.2381495077279	-352.255202924833	66	53	1
508	72.2786302139866	-339.981603830121	76	56	0
509	65.3191522000707	-327.707992870361	72	48	2
510	54.8660922630806	-309.761162034236	65	64	0
511	47.906716649828	-297.4875214044	65	61	0
512	40.9473823166336	-285.213868909515	52	58	0
513	33.988089263672	-272.940204549581	54	47	1
514	27.0288374911179	-260.666528323665	56	52	0
515	20.5925714232726	-248.408546667546	82	71	0
516	14.7071365562151	-235.239046314731	73	59	0
517	8.79388860421022	-222.996752933599	48	56	0
518	2.88067607866833	-210.754450864159	61	66	1
519	-3.00464700575685	-197.584924481809	85	55	1
520	-8.88993191043846	-184.415389426053	64	73	0
521	-14.2522434313432	-171.261556451209	68	71	0
522	-22.0620371068944	-152.465864813887	60	63	1
523	-29.8717580027878	-133.670157779008	70	47	0
524	-34.7110043619177	-120.532009660266	74	53	0
525	-39.5502188333194	-107.393855537288	66	59	0
526	-43.8664754234487	-94.2714098552242	75	63	2
527	-48.1827032689471	-81.1489593144506	76	50	1
528	-53.0218252209597	-68.0107883857563	85	67	1
529	-57.3379940057057	-54.8883275846019	65	68	5
530	-61.6541340457043	-41.7658619238064	81	71	3
531	-65.9423763168161	-27.7161758104339	95	86	1
532	-70.2305877534673	-13.6664848383516	79	76	3
533	-76.9661115452764	6.02509661298245	64	68	2
534	-83.1786566738156	25.7009704485536	84	53	1
535	-87.4946221567225	38.8234652653337	77	60	2
536	-92.3334673817735	51.9616853948683	73	50	0
537	-94.752878036059	58.5307977134362	60	69	2
538	-99.0687692990177	71.6533054867759	65	47	0
539	-105.281100409105	91.3292151940987	61	63	1
540	-109.596920593875	104.451734844595	65	68	2
541	-114.435612663568	117.589982581325	71	55	0
542	-118.751373786014	130.712512492202	61	54	0
543	-123.067106162605	143.835047258995	73	57	0
544	-127.905705709651	156.973311799578	67	64	1
545	-132.221379023336	170.095856827684	77	53	1
546	-136.537023591227	183.218406713568	68	51	0
547	-141.375530614809	196.356688057072	57	42	2
548	-145.691116119444	209.479248202406	63	55	0
549	-150.006672877993	222.601813205518	64	47	0
550	-154.845087377762	235.740111352876	57	50	0
551	-159.160585072648	248.862686615437	71	52	0
552	-163.476054021332	261.985266736709	71	58	0
553	-168.314375996415	275.123581686057	67	55	1
554	-172.629785881087	288.246172065847	67	45	0
555	-176.945167019265	301.368767303415	75	52	0
556	-181.23262258718	315.418582962826	65	53	2
557	-187.939134557731	336.037574005313	62	53	0
558	-194.67347631749	355.729361239821	60	61	0
559	-198.988710064499	368.85198130738	60	52	1
560	-203.826784042874	381.990340656601	61	60	0
561	-208.141958724766	395.112970984541	55	61	1
562	-212.457104659814	408.235606168397	70	55	0
563	-216.80012724374	420.43103065528	55	54	0
564	-220.620260247611	432.61072341539	63	53	2
565	-224.440369506192	444.790420011617	60	49	0
566	-228.28836320003	456.042904892936	69	61	0
567	-232.136335003539	467.295393613167	51	57	0
568	-236.012194946583	477.620670622215	64	50	0
569	-239.365178554726	487.930212537758	63	48	0
570	-242.718144592247	498.239757390693	60	59	0
571	-246.099005520984	507.622089636512	73	56	0
572	-248.956997684669	516.988684681244	73	58	0
573	-251.842889997002	525.428066339344	81	55	0
574	-253.71098272712	532.908753070049	79	43	0
575	-254.038432534726	539.415002657101	73	51	1
576	-253.320181950869	545.889770849608	74	47	0
577	-252.685675584769	549.58289246913	48	41	0
578	-253.124781357183	552.380279819481	44	50	0
579	-254.581668166909	556.136364380829	64	45	1
580	-256.645145449613	557.126543851569	59	63	1
581	-259.259385439858	557.205250142142	68	43	1
582	-262.452306194231	555.445268682204	53	58	0
583	-264.132517732272	551.783632215112	65	54	0
584	-263.72133548971	548.059028128162	72	50	0
585	-262.815219119948	543.391466728412	52	58	0
586	-261.414166231989	537.780948373489	66	66	0
587	-258.967407199088	532.138947757892	65	46	0
588	-256.548556204187	525.569733115844	59	54	0
589	-254.157611514616	518.073304442689	68	61	2
590	-251.271717686264	509.633921332657	56	53	1
591	-247.890869604016	500.251584867015	58	48	0
592	-244.015061472717	489.926296308637	58	52	0
593	-240.167144225794	478.673796054907	55	52	0
594	-236.347115084587	466.494084104896	70	62	0
595	-232.52706219838	454.314375992864	64	46	0
596	-226.28802961146	435.565475974232	67	52	0
597	-221.972957925987	422.442825662903	69	56	0
598	-217.162897138682	408.377228536643	70	59	0
599	-209.933790015813	387.742451869883	65	44	1
600	-205.618611700949	374.619819913059	58	63	0
601	-201.303404639126	361.497192814946	56	55	1
602	-196.493196200405	347.43162148539	60	51	1
603	-192.205828364706	333.381789098494	71	53	0
604	-185.471433563565	313.690006870776	66	61	1
605	-178.736971725652	293.998236401938	52	48	0
606	-174.449482001364	279.948423984461	78	62	0
607	-169.639078555512	265.882886247709	76	57	0
608	-165.323632633837	252.760299637914	67	44	0
609	-161.008157965785	239.637717884965	75	42	1
610	-156.169766951352	226.499412498437	61	49	0
611	-151.331344047561	213.361113118939	58	46	0
612	-147.0436684452	199.311331467703	64	56	0
613	-140.33670712501	178.692412629724	62	53	0
614	-133.078894643404	158.984995510429	64	48	1
615	-128.240313127462	145.846724934876	84	47	0
616	-123.924598548794	132.724184755236	65	47	0
617	-119.608855224214	119.601649436168	74	48	1
618	-115.320963957405	105.551903409883	70	60	1
619	-111.033041855844	91.5021622404456	78	60	0
620	-106.194304873759	78.3639192637056	65	62	0
621	-101.878442909336	65.2414039196447	71	58	2
622	-95.6660506956978	45.5655004475266	62	65	1
623	-88.9306845429819	25.8738870415837	77	58	0
624	-84.0917944064131	12.7356716692448	66	60	0
625	-79.2528723813011	-0.402537695132196	70	62	2
626	-74.9368348026183	-13.5250228028744	85	71	3
627	-70.6486385098542	-27.5747186299413	89	75	1
628	-65.8374916827888	-41.6401267750189	104	93	1
629	-61.5213642116287	-54.7625967627391	88	65	4
630	-57.2052079954883	-67.8850618936121	60	64	0
631	-52.8890230346005	-81.0075221639127	77	65	3
632	-48.5728093289072	-94.129977574572	58	66	1
633	-43.7336393219302	-107.268142535351	71	56	1
634	-38.8944374272833	-120.406301491894	79	65	1
635	-34.5781343456474	-133.528741241433	74	53	0
636	-30.2618025193806	-146.651176133193	49	40	0
637	-25.4225081057521	-159.789318283089	56	52	0
638	-20.060246388719	-172.943165877834	66	62	0
639	-11.7553192388732	-192.681778831407	60	67	0
640	-3.42245693324367	-211.493158784695	70	65	1
641	3.01368090533651	-223.751178232022	72	43	0
642	6.47930947341956	-230.351646010764	68	62	0
643	12.9155063159415	-242.60964974761	63	56	0
644	22.2944765099674	-261.452390943654	72	67	0
645	28.7307692450122	-273.71036954876	67	58	0
646	35.6900492507266	-285.98404249642	64	57	1
647	42.6493705368484	-298.257703577168	69	50	0
648	49.6365748477983	-309.604137104005	65	51	0
649	56.5959770957124	-321.87777444534	61	48	0
650	63.5554206236266	-334.151399919763	63	47	0
651	70.5149054313661	-346.425013529137	66	54	0
652	77.4744315188727	-358.698615272529	53	64	0
653	84.9847915909486	-370.060687892139	64	42	2
654	95.9610965554602	-388.023138411343	56	48	1
655	106.414533053117	-405.969863793813	67	55	0
656	113.374265270715	-418.243404469453	63	43	0
657	120.334038767556	-430.516933280043	70	59	1
658	127.321677493863	-441.863234409131	58	56	0
659	134.28153195075	-454.136739477515	71	65	1
660	141.241427686415	-466.410232678987	86	44	0
661	148.724336608488	-478.69940465223	56	47	0
662	156.207289739395	-490.988562980667	65	59	0
663	163.195127979619	-502.334802993573	70	53	1
664	170.155190160905	-514.608247002587	71	54	1
665	177.115293620795	-526.881679145619	73	50	1
666	184.075438359287	-539.155099420808	59	50	0
667	191.035624375625	-551.428507830016	63	51	0
668	198.023659421713	-562.7746884441	55	67	0
669	208.477978041221	-580.721153017133	68	54	1
670	219.455373359204	-598.683272805065	89	44	0
671	226.938751719135	-610.972302011214	66	44	0
672	233.899185136135	-623.24563748017	54	43	0
673	240.859659830749	-635.518961085007	58	64	0
674	247.820175802859	-647.792272821069	71	49	1
675	254.808527801593	-659.138356669806	53	51	1
676	262.292119627236	-671.427321317606	63	69	0
677	269.775755660201	-683.716272318736	69	45	0
678	276.764227806998	-695.06231880188	67	48	0
679	283.201950718591	-707.319895443507	64	47	0
680	293.106214696192	-726.177685715258	65	60	0
681	303.5613566885	-744.123907287605	70	57	0
682	310.550022928335	-755.469896084629	55	51	1
683	317.510946876602	-767.743089112453	77	56	0
684	324.47191210161	-780.016270271502	80	56	0
685	335.450335515954	-797.978079332039	70	48	0
686	346.428853688587	-815.939859034494	85	51	1
687	353.417757513642	-827.285774814896	67	47	0
688	360.406699421641	-838.631678706035	69	61	1
689	367.36791043845	-850.904786908999	69	55	1
690	374.852180503076	-863.193546041846	53	58	0
691	382.364260327828	-874.555075299926	78	61	0
692	389.325596502691	-886.828146171756	66	58	0
693	396.28697395348	-899.101205174811	56	65	0
694	403.248392679554	-911.37425230816	60	51	1
695	413.676718977629	-930.247408894822	61	48	0
696	424.132896509895	-948.193322499283	62	66	0
697	430.103930777404	-958.580577746965	74	53	1
698	434.533657375025	-967.993641998619	72	47	0
699	437.917341613036	-977.37539150659	71	48	0
700	440.310481106164	-984.871396191418	56	75	0
701	441.713066989265	-990.481657849625	58	49	1
702	442.592623356788	-996.076264601201	65	51	1
703	444.573753385048	-999.847746932879	68	46	0
704	447.656457031553	-1001.79610336106	50	60	1
705	450.794662968372	-1001.89002490696	71	57	0
706	453.493082305591	-999.186642120592	76	67	0
707	454.650146373839	-995.509082777426	76	50	0
708	453.742825542402	-990.841695020907	68	61	1
709	451.266409723088	-986.127347187139	71	45	1
710	447.743935845385	-981.381690361537	71	51	0
711	443.753941670118	-974.765943620354	62	56	0
712	439.268682468391	-967.207321858034	69	64	1
713	434.811193184229	-958.721478866413	62	45	1
714	430.381476904964	-949.308414665051	72	42	0
715	424.905727244914	-939.864032465965	64	60	1
716	416.430636913574	-925.689616597258	70	52	0
717	407.95560439484	-911.515183205716	73	48	0
718	404.956265414134	-906.785148494877	76	59	1
719	399.013131472399	-895.470639991574	75	43	0
720	389.575472238532	-878.483199970797	61	36	0
721	382.586384865805	-867.137345435098	58	55	0
722	375.597335575731	-855.791479007341	73	47	0
723	368.63609313831	-843.518384473398	57	60	1
724	361.674891976814	-831.245278073475	52	52	0
725	354.713732091361	-818.972159801982	53	60	0
726	347.229602459178	-806.683363512158	65	41	1
727	339.745517033327	-794.394553573802	78	49	1
728	332.784483905009	-782.121397984214	70	46	0
729	325.300485426036	-769.832561675459	70	53	0
730	314.349963410525	-750.943508682773	71	51	0
731	303.894759690214	-732.99731403403	58	41	0
732	296.933935873851	-720.724097386934	65	47	1
733	289.973153334402	-708.45086887572	66	40	1
734	283.01241207181	-696.177628493868	64	51	0
735	276.051712086133	-683.904376247898	54	46	0
736	268.568058468052	-671.615436292253	74	58	1
737	261.084449056594	-659.326482690871	67	50	1
738	254.096080823394	-647.980409156531	51	50	0
739	247.135547277692	-635.707107713446	70	45	0
740	240.175055009662	-623.433794400655	63	50	0
741	233.214604019071	-611.160469222814	81	61	1
742	226.254194306326	-598.887132177129	65	49	0
743	218.743037995358	-587.525317269377	67	48	0
744	211.259727290075	-575.236272729002	65	47	0
745	200.833219553635	-556.362598746084	71	47	0
746	190.378997479274	-538.416114008985	71	55	0
747	182.868047891301	-527.054233565927	47	57	0
748	175.384952120658	-514.765123547986	66	55	0
749	168.424875294324	-502.491688115522	65	49	0
750	161.46483974671	-490.218240816146	71	61	1
751	154.504845477524	-477.944781649858	65	46	0
752	147.544892487174	-465.671310617588	51	65	0
753	137.091129491397	-447.724689741619	61	54	0
754	126.637456976634	-429.77804214973	51	53	2
755	119.677667503944	-417.504523640499	53	57	1
756	112.690091904427	-406.158209070563	59	48	0
757	105.207421613333	-393.868970867246	66	58	0
758	97.7247955316561	-381.579719020054	72	55	0
759	90.7651725069154	-369.306151322089	60	50	0
760	83.8055907618836	-357.032571758144	61	60	0
761	76.8182146792533	-345.686196072958	67	51	1
762	69.3357593297842	-333.396892397664	59	49	0
763	62.376301290351	-321.123276369646	59	45	0
764	55.9398361673229	-308.865350554697	77	56	0
765	48.9804592230357	-296.591711651534	57	46	0
766	41.9932799536618	-285.245276571251	68	47	0
767	31.5404284606338	-267.298385989852	62	54	0
768	24.5811935999664	-255.02470554132	61	56	0
769	18.172792855883	-241.839504311793	58	49	1
770	8.79388860421022	-222.996752933599	63	53	0
771	2.35773615335347	-210.738742234185	69	53	0
772	-3.52758535690373	-197.56921512261	69	52	1
773	-5.94729423045646	-191.000158037059	62	43	0
774	-11.33748002426	-178.773544656113	57	64	1
775	-19.6702357674367	-159.962147426791	87	48	1
776	-25.0324797558715	-146.808299891651	69	61	1
777	-29.8717580027878	-133.670157779008	75	59	0
778	-34.7110043619177	-120.532009660266	68	63	0
779	-39.027291267761	-107.409569379874	81	55	1
780	-43.3435494287987	-94.287124237977	82	72	1
781	-50.0793445935706	-74.5955898268148	74	75	2
782	-54.3955301073147	-61.473132266663	80	60	1
783	-59.2346073715598	-48.3349535381421	91	55	2
784	-65.9702453407808	-28.6433914033696	97	89	4
785	-70.2863278906443	-15.520916024223	85	80	1
786	-74.6023816955858	-2.39843578636646	74	68	2
787	-78.9184067554888	10.7240493101999	85	63	3
788	-83.2065298734815	24.7737548574805	78	56	2
789	-87.4946221567225	38.8234652653337	90	63	0
790	-92.3334673817735	51.9616853948683	61	64	0
791	-96.6493738029385	65.0841904692352	59	80	0
792	-100.965251478774	78.206700402312	54	53	0
793	-105.804004181875	91.3449373384938	63	49	0
794	-110.119822795561	104.467457530089	65	58	0
795	-114.435612663568	117.589982581325	55	58	0
796	-121.170692704094	137.28164130915	55	55	0
797	-127.905705709651	156.973311799578	73	68	1
798	-132.221379023336	170.095856827684	78	61	0
799	-138.433389101236	189.771820337512	53	51	0
800	-145.168226488808	209.463521063328	68	59	0
801	-147.587453669461	216.032666384242	62	51	1
802	-151.902996840538	229.155233547091	68	41	0
803	-158.637700156425	248.846957788803	71	51	0
804	-163.476054021332	261.985266736709	79	49	0
805	-167.791494223638	275.107851714827	55	56	0
806	-172.106905679393	288.230441553518	64	68	0
807	-176.945167019265	301.368767303415	44	58	0
808	-181.260519411007	314.491367398761	68	55	1
809	-185.575843055849	327.613972351886	59	52	0
810	-192.3102111888	347.305755391717	58	55	0
811	-199.044512284221	366.997550187632	68	51	0
812	-203.359719370899	380.120175117627	75	57	0
813	-207.674897710618	393.242804904468	66	50	0
814	-211.990047303203	406.36543955002	61	47	0
815	-216.305168148945	419.488079052418	71	52	1
816	-220.648166569823	431.68350786157	73	45	0
817	-224.468276757398	443.863204457797	66	47	0
818	-228.28836320003	456.042904892936	61	74	0
819	-234.060312696442	472.921639413573	70	50	0
820	-239.832212940266	489.800382572226	58	55	0
821	-243.680119073135	501.052882811055	74	47	0
822	-247.033062635455	511.362431443296	61	46	1
823	-249.891049765749	520.729027208872	67	60	1
824	-252.254085921741	529.152669025585	65	65	0
825	-253.627239749825	535.690399719402	55	50	0
826	-253.487668064947	540.326477488503	62	38	0
827	-252.825246851542	544.946814634837	72	52	0
828	-252.685675584769	549.58289246913	57	53	1
829	-253.619715428969	553.323236090131	60	54	0
830	-257.718756845803	556.230810618959	53	50	1
831	-262.424389795808	556.372484222986	58	65	0
832	-264.020850827277	555.492494354956	63	55	0
833	-264.683283218299	550.872158708982	63	58	0
834	-264.878700955654	544.381650032476	61	49	0
835	-262.92688454059	539.682604625821	64	55	1
836	-259.957277896232	534.024861612357	87	55	0
837	-257.015578056977	527.439905241132	82	55	0
838	-254.101782955287	519.927735506557	75	54	0
839	-251.215890516178	511.488352398388	63	48	0
840	-248.357898655406	502.121755915694	66	58	0
841	-245.00494944409	491.812206437811	61	54	0
842	-241.157036743651	480.559705222957	62	66	0
843	-237.309102152649	469.307207847945	62	65	0
844	-231.070116115268	450.558300033212	60	39	2
845	-224.336114847974	430.866449783556	68	55	0
846	-219.526072898821	416.8008496603	61	61	0
847	-215.238863246923	402.750991365872	60	52	0
848	-210.923718907987	389.628353471868	60	46	0
849	-206.608545822033	376.505720435642	64	52	1
850	-202.321245753265	362.45587671455	64	53	0
851	-195.091977043601	341.821127937175	58	60	0
852	-190.253823533771	328.682779951021	59	57	1
853	-185.966412900423	314.632954580709	67	58	0
854	-179.259851244686	294.013967721723	57	63	0
855	-174.944468044734	280.891370314173	64	48	0
856	-170.62905609858	267.768777764402	53	58	0
857	-165.790731173242	254.630460376851	73	48	0
858	-161.503152079822	240.58066253271	63	56	1
859	-157.21554215072	226.530869545415	69	51	0
860	-152.377122391073	213.392568957061	61	57	0
861	-147.538670742011	200.254274370149	74	58	1
862	-143.223079518124	187.131712595932	82	65	0
863	-138.907459548092	174.009155678563	79	63	2
864	-134.096800692205	159.943662334234	68	53	1
865	-129.286107634602	145.878174992278	72	65	1
866	-124.970396198099	132.755633730441	74	51	0
867	-120.654656015977	119.633097329177	73	62	1
868	-115.815985121415	106.494842351414	65	52	1
869	-109.080823312688	86.8031936697662	69	66	0
870	-104.764980164065	73.6806750865653	62	53	2
871	-100.476985477901	59.6309457924217	84	60	1
872	-93.7695427908911	39.0121084190905	89	58	0
873	-88.9306845429819	25.8738870415837	94	59	2
874	-84.6147075968911	12.7513911342248	74	69	3
875	-80.2987019055872	-0.371099912561476	77	66	1
876	-75.4597511364263	-13.5093044834211	108	73	3
877	-68.7241838829941	-33.200882605277	87	63	2
878	-64.4080752273439	-46.3233558349311	83	80	4
879	-61.9885495966882	-52.892448968254	74	75	3
880	-55.2807146011619	-73.5112191503868	59	62	2
881	-49.0957353133708	-94.1142625622451	81	55	1
882	-44.7794944340712	-107.236713655293	62	75	0
883	-39.9402956835693	-120.374873819761	76	62	1
884	-35.1010650453391	-133.513027979061	73	65	0
885	-30.2618025193806	-146.651176133193	54	58	0
886	-25.4225081057521	-159.789318283089	70	47	0
887	-20.060246388719	-172.943165877834	68	46	0
888	-14.6700930220541	-185.169790597633	60	60	0
889	-9.27990715263877	-197.396408030763	60	53	0
890	-3.39460295753088	-210.56594317127	71	69	0
891	2.49073941726238	-223.735469642095	71	58	0
892	11.8696188371978	-242.578234948218	71	58	1
893	21.7993786574225	-260.509469090961	63	59	0
894	28.7586157845799	-272.783153891563	80	62	0
895	35.1949453851557	-285.041122273542	64	58	0
896	41.6313133380609	-297.299080442637	68	45	0
897	49.1136231117998	-309.588434264995	71	70	0
898	56.6238172451849	-320.950558745302	57	52	1
899	63.5832591749495	-333.224184207618	66	57	2
900	70.5427423845395	-345.497797806747	61	56	0
901	77.5022668738384	-357.771399538964	64	48	1
902	84.9847915909486	-370.060687892139	55	60	0
903	92.4951924558263	-381.422746841796	71	57	0
904	99.4548421148793	-393.696311249398	48	60	0
905	106.414533053117	-405.969863793813	52	53	0
906	113.402092417295	-417.316188677214	83	63	2
907	123.855678120803	-435.262869521044	70	54	1
908	134.309354305617	-453.209523650818	77	52	0
909	141.26924844319	-465.483016840182	54	44	0
910	148.229183859657	-477.756498164497	72	54	1
911	155.712133815337	-490.045657400042	69	64	1
912	163.195127979619	-502.334802993573	62	56	1
913	166.689061381621	-508.007918542251	56	41	1
914	173.649143402989	-520.28135661222	62	55	0
915	184.103249306849	-538.227883514017	64	50	0
916	191.091243077361	-549.574075992219	59	52	0
917	198.051467175887	-561.847472514026	57	58	0
918	205.01173255255	-574.120857167058	59	48	0
919	211.972039207176	-586.39422995504	70	48	0
920	218.932387139532	-598.667590874247	86	41	0
921	225.920577714569	-610.013723953627	57	62	0
922	232.881006604468	-622.287061129697	58	60	0
923	239.841476772155	-634.56038643606	60	54	0
924	246.829784790287	-645.90648387	57	55	0
925	253.790335914877	-658.179785432294	61	57	1
926	264.740339278651	-677.068999894895	66	51	0
927	275.71823237749	-695.030968984589	60	58	0
928	282.706739902322	-706.377005294897	50	58	0
929	289.667498743685	-718.650245794095	71	46	1
930	296.628298861615	-730.923474424519	73	48	0
931	303.61692382762	-742.269475090317	62	50	1
932	310.57780490123	-754.542679973878	69	58	0
933	317.538727251405	-766.815872991458	55	55	0
934	324.49969087838	-779.089054139331	61	51	1
935	331.460695781512	-791.362223421223	55	63	1
936	338.449517544592	-802.708164678887	59	57	0
937	348.905048404122	-820.654270443134	69	56	0
938	359.360669738671	-838.600349487737	72	57	0
939	366.321877826529	-850.873459407128	57	42	0
940	373.283127190487	-863.146557454951	80	61	0
941	376.777650750533	-868.819493921474	63	64	1
942	384.2619811396	-881.108235802501	63	48	1
943	395.240929845371	-899.069884789176	68	42	0
944	398.735513477062	-904.742802571505	67	55	1
945	405.69694911316	-917.015845480375	58	46	0
946	415.630032520101	-934.946121742018	63	50	2
947	421.573270017107	-946.26060564816	56	67	0
948	427.544295349857	-956.647864555009	76	50	0
949	432.49704430945	-966.07658723183	63	52	0
950	435.908475650765	-974.531122124754	47	54	0
951	438.824641772197	-982.042782914825	67	67	1
952	440.722505158803	-988.595916084945	57	52	1
953	442.125093119626	-994.206177563407	68	50	0
954	444.601504516148	-998.920530625619	64	45	0
955	447.684207487735	-1000.8688870417	52	49	0
956	452.447014315112	-999.155335828662	55	49	0
957	455.696213479736	-995.540388551541	57	48	0
958	455.28417559847	-991.815870291553	62	44	0
959	453.826073338045	-988.06004596781	58	45	0
960	451.321909394115	-984.272914494388	59	70	1
961	448.322468747909	-979.542911450379	59	38	0
962	444.827755140781	-973.870035746135	73	58	0
963	440.837772994826	-967.254286114126	76	54	0
964	436.352527412644	-959.695661097765	70	55	0
965	431.895052439591	-951.209814853966	65	58	0
966	426.914568597334	-942.708307372406	54	64	1
967	421.438835608831	-933.263920512982	75	52	0
968	415.99088550196	-922.892310028896	56	54	1
969	410.01993920625	-912.50503380876	74	43	0
970	400.059174702095	-895.501959481277	82	62	0
971	389.575472238532	-878.483199970797	54	57	0
972	382.614150445617	-866.210129196756	66	49	0
973	375.129853271239	-853.921383834444	68	57	0
974	371.112329198921	-848.232782533392	52	50	0
975	363.628098211018	-835.944016235881	72	71	0
976	352.649454564205	-817.982282059267	64	58	0
977	345.688343410322	-805.709148500115	64	57	1
978	338.727273532888	-793.43600307405	78	61	0
979	331.766244931787	-781.16284577921	72	51	0
980	324.833036417258	-767.962460472248	61	61	1
981	317.872091966856	-755.689279451035	65	65	0
982	310.883406786888	-744.34330268763	57	47	0
983	303.922543291817	-732.070097920485	67	34	0
984	293.49521844351	-713.196660470217	59	49	0
985	283.040200467571	-695.250412414782	66	62	0
986	276.079502080043	-682.977160178125	65	39	0
987	269.118844969722	-670.703896072693	50	46	0
988	265.624635697692	-665.030867597088	83	50	0
989	258.141047046636	-652.741908560507	64	55	0
990	247.163343884167	-634.779891691171	76	51	0
991	240.20285321417	-622.506578392349	86	52	0
992	233.242403821729	-610.233253223822	63	60	0
993	226.254194306326	-598.887132177129	56	65	0
994	219.293825871078	-586.613783264533	70	50	1
995	211.810515410209	-574.324739657342	82	37	0
996	204.327249157068	-562.035682404414	58	57	0
997	197.367007485067	-549.762296173722	56	50	0
998	190.378997479274	-538.416114008985	88	53	0
999	183.418836765282	-526.142704036087	62	56	0
1000	176.458717329835	-513.869282196276	51	54	1
1001	169.498639172816	-501.595848489553	63	59	0
1002	162.015629132104	-489.306713956408	64	67	1
1003	151.038773132896	-471.344439685345	70	51	0
1004	140.584980775544	-453.397827719338	64	52	0
1005	133.625110342808	-441.124332953244	77	47	0
1006	126.665281189082	-428.850826323032	74	53	0
1007	119.677667503944	-417.504523640499	73	57	0
1008	112.194956178777	-405.21529817488	79	54	0
1009	104.712289062969	-392.926059063524	76	48	0
1010	97.7526263570762	-380.652503241785	65	51	1
1011	90.7930049305432	-368.378935553133	49	44	0
1012	83.8055907618836	-357.032571758144	63	47	0
1013	76.8460502963862	-344.758980327286	51	42	0
1014	69.8865511105978	-332.485377031378	62	49	2
1015	62.9270932048676	-320.21176186949	78	42	0
1016	55.9676765790209	-307.938134841621	61	53	0
1017	48.9804592230357	-296.591711651534	50	58	2
1018	42.0211235590978	-284.318060881458	65	73	0
1019	35.0618291752762	-272.044398247264	59	58	0
1020	28.1025760718039	-259.770723746158	73	49	1
1021	18.2006419447716	-240.91228865739	70	49	0
1022	8.82173986866837	-222.069537290372	66	62	0
1023	2.90852871822426	-209.827235229313	50	56	0
1024	-3.00464700575685	-197.584924481809	61	46	1
1025	-8.88993191043846	-184.415389426053	61	68	0
1026	-14.7751786353765	-171.245845695958	73	73	0
1027	-20.1653115874506	-159.019220391288	61	51	0
1028	-25.0324797558715	-146.808299891651	67	55	0
1029	-29.8717580027878	-133.670157779008	58	61	0
1030	-34.7110043619177	-120.532009660266	64	56	1
1031	-41.4468873314909	-100.840490366332	93	60	0
1032	-48.1827032689471	-81.1489593144506	68	61	1
1033	-52.9939593266463	-67.0835727890953	77	68	4
1034	-57.2822601279477	-53.0338963931426	80	58	4
1035	-61.5983980814344	-39.9114307332784	95	72	3
1036	-65.9145072900574	-26.7889602165669	110	74	3
1037	-70.2305877534673	-13.6664848383516	84	64	2
1038	-75.0695542438771	-0.528286307118833	76	66	3
1039	-79.3855756461271	12.594199327752	66	56	4
1040	-83.7015683033387	25.716689825058	88	66	2
1041	-88.0175322152209	38.8391851820052	67	61	2
1042	-92.3334673817735	51.9616853948683	62	55	1
1043	-97.1722807182814	65.0999115295708	64	63	1
1044	-101.488156822918	78.2224220056087	59	55	2
1045	-108.223368575273	97.9140580575913	72	49	1
1046	-114.958513293299	117.605705869384	66	49	2
1047	-119.274272844486	130.72823632136	73	45	0
1048	-123.590003650053	143.850771630183	58	64	1
1049	-127.905705709651	156.973311799578	57	50	0
1050	-132.744273367513	170.111582344398	67	49	0
1051	-137.059916364087	183.23413277138	54	57	1
1052	-141.375530614809	196.356688057072	64	44	0
1053	-148.110342514177	216.048393825069	74	67	0
1054	-154.845087377762	235.740111352876	69	60	0
1055	-159.132693576918	249.78990218509	63	51	0
1056	-163.420268940565	263.839697876014	69	62	0
1057	-167.735707056301	276.962282854132	64	47	0
1058	-169.631974951655	283.515712069348	76	47	2
1059	-174.470249926671	296.654034812935	52	51	1
1060	-181.204725760734	316.345798529685	62	52	1
1061	-185.520047319063	329.468403480016	83	53	0
1062	-187.939134557731	336.037574005313	57	57	0
1063	-192.254412210488	349.16018651519	84	48	0
1064	-198.988710064499	368.85198130738	62	44	0
1065	-203.303915064607	381.97460623458	68	49	1
1066	-207.61909131764	395.097236020491	71	51	0
1067	-212.457104659814	408.235606168397	64	51	1
1068	-217.295086111524	421.373982319608	70	51	2
1069	-221.610172980989	434.496627761982	60	51	0
1070	-225.92523110332	447.619278063998	59	56	1
1071	-230.240260478517	460.741933220997	70	65	0
1072	-234.55526110623	473.86459323857	57	39	0
1073	-238.89814371086	486.060042562895	72	46	0
1074	-242.74605624273	497.312541843392	66	64	0
1075	-246.099005520984	507.622089636512	61	59	0
1076	-248.956997684669	516.988684681244	68	71	0
1077	-251.320038191217	525.412325900048	59	57	0
1078	-253.104389175365	535.674659049138	48	53	1
1079	-253.954689163889	542.19664932508	70	52	0
1080	-253.376010666718	544.035339724272	72	57	0
1081	-252.741504099919	547.728461331688	65	49	0
1082	-253.152695736091	551.453064248897	77	35	0
1083	-256.206042627164	554.329156091437	55	39	0
1084	-260.360913335811	555.382302000187	56	66	0
1085	-263.525919236126	554.549536862411	56	59	1
1086	-265.701063695073	551.830858475529	57	47	0
1087	-265.812731894141	548.121996377595	63	47	1
1088	-264.906617764093	543.454434511252	58	46	0
1089	-262.982717234117	537.828173581511	77	53	0
1090	-260.041024873615	531.243215035647	61	49	1
1091	-257.155152893334	522.803827603348	73	49	1
1092	-253.774329611741	513.421486090869	55	46	1
1093	-249.898549232865	503.096191762015	72	42	0
1094	-246.050661116664	491.843685745262	48	56	1
1095	-242.230662484362	479.663968036883	64	54	0
1096	-238.410640106827	467.484254165553	68	62	0
1097	-234.067733772157	455.288805888966	79	54	1
1098	-229.229847351555	442.150409295224	74	49	0
1099	-224.391929040488	429.012018707581	69	58	2
1100	-220.104749815713	414.962155016139	60	49	0
1101	-215.81753975444	400.912296183407	56	70	1
1102	-210.97952660633	387.773922391236	67	41	0
1103	-206.141481567756	374.635554601438	79	53	1
1104	-201.826276077132	361.512926962227	76	66	2
1105	-197.511041839665	348.390304180793	51	47	0
1106	-192.700803723594	334.324737646617	71	49	0
1107	-187.890531404759	320.259177113883	63	41	1
1108	-183.575205698027	307.136569988914	57	58	0
1109	-179.259851244686	294.013967721723	64	48	0
1110	-174.421586954675	280.875639535487	85	56	0
1111	-167.714907600661	260.256672833115	76	57	0
1112	-161.008157965785	239.637717884965	69	56	0
1113	-156.692654551647	226.515140990727	51	49	1
1114	-152.377122391073	213.392568957061	75	46	0
1115	-147.538670742011	200.254274370149	64	44	1
1116	-143.250967033149	186.204497036524	63	54	1
1117	-138.963232488779	172.154724560678	65	52	0
1118	-134.12468600634	159.016446775757	69	57	0
1119	-129.286107634602	145.878174992278	68	68	0
1120	-124.970396198099	132.755633730441	63	56	1
1121	-120.654656015977	119.633097329177	79	49	1
1122	-115.815985121415	106.494842351414	57	50	1
1123	-111.500185876677	93.3723162077367	69	63	1
1124	-107.212236714957	79.3225793568417	58	59	2
1125	-102.401349814318	65.2571256104857	90	65	1
1126	-98.0854606752982	52.1346145840362	87	59	0
1127	-93.7695427908911	39.0121084190905	71	59	0
1128	-88.9306845429819	25.8738870415837	86	66	2
1129	-84.6147075968911	12.7513911342248	74	65	1
1130	-80.2987019055872	-0.371099912561476	96	79	1
1131	-73.5631809125189	-20.0626864386722	100	66	6
1132	-66.8275928861112	-39.7542612021789	82	69	0
1133	-62.0164175411337	-53.8196645481512	94	65	1
1134	-57.7281308377278	-67.8693457981572	75	61	3
1135	-53.4119474479812	-80.9918066104874	74	76	1
1136	-48.5728093289072	-94.129977574572	74	65	0
1137	-44.2565668785828	-107.252428127453	84	51	0
1138	-39.9402956835693	-120.374873819761	67	65	2
1139	-35.1010650453391	-133.513027979061	68	56	0
1140	-30.2618025193806	-146.651176133193	72	56	1
1141	-25.4225081057521	-159.789318283089	67	60	0
1142	-17.6405704944627	-179.512231396511	86	66	0
1143	-12.2782570149284	-192.666068412364	52	49	1
1144	-6.3651144921896	-204.908392295241	66	59	0
1145	-0.45193654258037	-217.150707490742	73	55	0
1146	2.49073941726238	-223.735469642095	56	56	1
1147	11.8696188371978	-242.578234948218	69	56	1
1148	21.7715305196471	-261.436684736051	64	64	0
1149	28.2078217911767	-273.694664134644	63	58	0
1150	34.6441514149192	-285.952633321285	64	43	0
1151	41.6034697717405	-298.226296117529	63	58	1
1152	48.5628294087364	-310.499947049655	71	49	0
1153	56.0451836368884	-322.789288162254	63	61	0
1154	63.5554206236266	-334.151399919763	71	50	2
1155	70.5149054313661	-346.425013529137	69	44	2
1156	77.4744315188727	-358.698615272529	64	45	1
1157	84.4339988861466	-370.97220514901	64	67	0
1158	91.3936075328966	-383.245783162303	54	55	0
1159	98.3810880195233	-394.592133541591	55	73	0
1160	105.863740968693	-406.881383723579	73	56	0
1161	116.840233686555	-424.843778257258	51	49	0
1162	127.293853543641	-442.790450223722	71	52	0
1163	134.253709598619	-455.063955303282	57	51	0
1164	141.241427686415	-466.410232678987	57	55	0
1165	148.201364701032	-478.683714013547	72	52	1
1166	155.161342994368	-490.957183482125	51	58	1
1167	162.121362566424	-503.230641083792	56	49	0
1168	169.604399717937	-515.519774883986	67	51	0
1169	177.115293620795	-526.881679145619	82	63	0
1170	184.075438359287	-539.155099420808	66	50	1
1171	191.035624375625	-551.428507830016	59	58	1
1172	198.023659421713	-562.7746884441	61	66	0
1173	204.983926396468	-575.048073109239	56	55	0
1174	211.944234649243	-587.321445907466	72	52	0
1175	218.904584179632	-599.594806838781	62	56	2
1176	225.864974988217	-611.86815590132	58	53	0
1177	233.376195986639	-623.229957328178	66	51	0
1178	240.887457775942	-634.591745086014	64	53	1
1179	248.37096411793	-646.880735183135	80	65	0
1180	255.854514667299	-659.169711635448	56	73	1
1181	262.842907455692	-670.515781874768	83	53	0
1182	269.803546992771	-682.789056271315	59	67	1
1183	279.707690721669	-701.64687919803	62	46	0
1184	289.639711979369	-719.577461871319	64	54	0
1185	296.077511589101	-731.835018083453	78	57	1
1186	302.515349547844	-744.092564079911	82	52	0
1187	309.50401308178	-755.438554597087	64	49	0
1188	316.464934101212	-767.711749339476	63	50	0
1189	323.425896397268	-779.984932214022	69	56	0
1190	330.386899969657	-792.258103221655	78	48	0
1191	337.870955598948	-804.546929704957	50	50	1
1192	348.877275216277	-821.581486615352	53	40	1
1193	359.883684579574	-838.616014128551	55	50	0
1194	367.36791043845	-850.904786908999	54	64	0
1195	374.852180503076	-863.193546041846	62	57	0
1196	382.364260327828	-874.555075299926	62	44	0
1197	389.353360462235	-885.900929932483	59	63	1
1198	395.81947684777	-897.23111251276	80	49	0
1199	401.762605428696	-908.545625437982	78	51	0
1200	410.154334358231	-925.501720115542	65	54	0
