# Supplementary material for: Bayesian algorithm to estimate position and activity of an orphan gamma source utilizing multiple detectors in a mobile gamma spectrometry system
Source: PLoS One. 2021 Jan 22;16(1):e0245440. doi: 10.1371/journal.pone.0245440 (PMC7822251; doi:10.1371/journal.pone.0245440)
Supplement: S1 Data — (GZ) [file pone.0245440.s001.gz › synth_data_Cs-137_setup_2_real_8.csv]

	V1	V2	V3	V4	V5
1	432.127113293565	-852.291893677786	69	53	0
2	432.127113293565	-852.291893677786	68	51	1
3	432.127113293565	-852.291893677786	66	67	0
4	432.127113293565	-852.291893677786	54	45	0
5	432.127113293565	-852.291893677786	69	54	2
6	432.127113293565	-852.291893677786	65	53	0
7	432.127113293565	-852.291893677786	53	68	0
8	432.127113293565	-852.291893677786	47	51	0
9	432.127113293565	-852.291893677786	76	60	0
10	432.127113293565	-852.291893677786	58	60	0
11	432.127113293565	-852.291893677786	66	56	0
12	432.127113293565	-852.291893677786	58	61	0
13	432.127113293565	-852.291893677786	54	59	0
14	432.127113293565	-852.291893677786	72	49	0
15	432.127113293565	-852.291893677786	71	49	1
16	432.127113293565	-852.291893677786	64	48	1
17	432.127113293565	-852.291893677786	72	67	0
18	432.127113293565	-852.291893677786	72	58	0
19	432.127113293565	-852.291893677786	64	37	0
20	432.127113293565	-852.291893677786	67	55	0
21	432.127113293565	-852.291893677786	78	59	2
22	432.127113293565	-852.291893677786	85	58	0
23	432.127113293565	-852.291893677786	72	44	0
24	432.127113293565	-852.291893677786	59	57	0
25	432.127113293565	-852.291893677786	70	57	0
26	432.127113293565	-852.291893677786	69	57	0
27	432.127113293565	-852.291893677786	61	49	0
28	432.127113293565	-852.291893677786	63	49	0
29	432.127113293565	-852.291893677786	69	54	1
30	432.127113293565	-852.291893677786	64	54	1
31	432.127113293565	-852.291893677786	72	60	0
32	432.127113293565	-852.291893677786	55	55	0
33	432.127113293565	-852.291893677786	65	52	0
34	432.127113293565	-852.291893677786	59	52	0
35	432.127113293565	-852.291893677786	61	54	0
36	432.127113293565	-852.291893677786	69	61	0
37	432.127113293565	-852.291893677786	65	48	0
38	432.127113293565	-852.291893677786	76	52	2
39	432.127113293565	-852.291893677786	57	57	2
40	432.127113293565	-852.291893677786	67	55	0
41	432.127113293565	-852.291893677786	73	59	0
42	432.127113293565	-852.291893677786	68	52	1
43	432.127113293565	-852.291893677786	56	50	0
44	432.127113293565	-852.291893677786	68	49	0
45	432.127113293565	-852.291893677786	69	48	0
46	432.127113293565	-852.291893677786	59	62	0
47	432.127113293565	-852.291893677786	74	56	0
48	432.127113293565	-852.291893677786	64	46	0
49	432.127113293565	-852.291893677786	65	61	0
50	432.127113293565	-852.291893677786	75	69	0
51	432.127113293565	-852.291893677786	56	65	0
52	432.127113293565	-852.291893677786	63	60	0
53	432.127113293565	-852.291893677786	63	66	0
54	432.127113293565	-852.291893677786	80	44	0
55	432.127113293565	-852.291893677786	77	61	0
56	432.127113293565	-852.291893677786	64	56	1
57	432.127113293565	-852.291893677786	41	56	0
58	432.127113293565	-852.291893677786	66	56	0
59	432.127113293565	-852.291893677786	66	48	0
60	432.127113293565	-852.291893677786	48	50	0
61	432.127113293565	-852.291893677786	66	59	0
62	432.127113293565	-852.291893677786	50	54	0
63	432.127113293565	-852.291893677786	50	51	0
64	432.127113293565	-852.291893677786	53	55	1
65	432.127113293565	-852.291893677786	68	51	0
66	432.127113293565	-852.291893677786	79	51	0
67	432.127113293565	-852.291893677786	69	56	0
68	432.127113293565	-852.291893677786	57	52	2
69	432.127113293565	-852.291893677786	73	54	0
70	432.127113293565	-852.291893677786	78	55	0
71	432.127113293565	-852.291893677786	52	45	1
72	432.127113293565	-852.291893677786	74	54	0
73	432.127113293565	-852.291893677786	61	58	1
74	432.127113293565	-852.291893677786	73	62	0
75	432.127113293565	-852.291893677786	67	52	1
76	432.127113293565	-852.291893677786	61	50	1
77	432.127113293565	-852.291893677786	54	57	0
78	432.127113293565	-852.291893677786	66	58	0
79	432.127113293565	-852.291893677786	53	69	0
80	432.127113293565	-852.291893677786	87	64	0
81	432.127113293565	-852.291893677786	69	46	0
82	432.127113293565	-852.291893677786	46	51	1
83	432.127113293565	-852.291893677786	63	45	0
84	432.127113293565	-852.291893677786	73	49	0
85	432.127113293565	-852.291893677786	57	49	1
86	432.127113293565	-852.291893677786	62	64	0
87	432.127113293565	-852.291893677786	80	61	1
88	432.127113293565	-852.291893677786	55	52	1
89	432.127113293565	-852.291893677786	51	55	0
90	432.127113293565	-852.291893677786	64	60	1
91	432.127113293565	-852.291893677786	66	52	0
92	432.127113293565	-852.291893677786	71	66	1
93	432.127113293565	-852.291893677786	64	49	1
94	432.127113293565	-852.291893677786	68	44	0
95	432.127113293565	-852.291893677786	58	61	0
96	432.127113293565	-852.291893677786	66	53	0
97	432.127113293565	-852.291893677786	69	67	1
98	432.127113293565	-852.291893677786	63	57	0
99	432.127113293565	-852.291893677786	75	49	1
100	432.127113293565	-852.291893677786	60	56	0
101	432.127113293565	-852.291893677786	66	60	0
102	432.127113293565	-852.291893677786	65	51	0
103	432.127113293565	-852.291893677786	63	63	0
104	432.099348285527	-853.219109918922	54	50	0
105	432.071583280282	-854.146326159127	68	50	0
106	432.071583280282	-854.146326159127	59	48	0
107	432.071583280282	-854.146326159127	80	39	0
108	432.071583280282	-854.146326159127	60	53	1
109	432.071583280282	-854.146326159127	67	53	1
110	432.071583280282	-854.146326159127	67	45	0
111	432.071583280282	-854.146326159127	63	53	1
112	432.071583280282	-854.146326159127	48	54	0
113	432.071583280282	-854.146326159127	53	60	0
114	432.071583280282	-854.146326159127	74	48	0
115	432.071583280282	-854.146326159127	64	50	0
116	432.071583280282	-854.146326159127	62	57	0
117	432.071583280282	-854.146326159127	69	56	0
118	432.071583280282	-854.146326159127	67	52	1
119	432.071583280282	-854.146326159127	54	54	0
120	432.071583280282	-854.146326159127	80	54	0
121	432.071583280282	-854.146326159127	69	47	0
122	432.071583280282	-854.146326159127	63	41	1
123	432.071583280282	-854.146326159127	75	47	1
124	432.071583280282	-854.146326159127	51	54	0
125	432.071583280282	-854.146326159127	64	67	0
126	432.071583280282	-854.146326159127	58	53	0
127	432.071583280282	-854.146326159127	73	48	0
128	432.071583280282	-854.146326159127	65	54	0
129	432.071583280282	-854.146326159127	63	44	0
130	432.071583280282	-854.146326159127	67	44	1
131	432.071583280282	-854.146326159127	63	51	1
132	432.071583280282	-854.146326159127	73	49	1
133	432.071583280282	-854.146326159127	62	54	1
134	432.071583280282	-854.146326159127	67	49	0
135	432.071583280282	-854.146326159127	73	60	0
136	432.071583280282	-854.146326159127	71	49	0
137	432.071583280282	-854.146326159127	67	43	0
138	432.071583280282	-854.146326159127	65	58	0
139	432.071583280282	-854.146326159127	60	53	0
140	432.071583280282	-854.146326159127	53	51	0
141	432.071583280282	-854.146326159127	66	57	0
142	432.071583280282	-854.146326159127	64	62	0
143	432.071583280282	-854.146326159127	59	56	0
144	432.071583280282	-854.146326159127	59	60	0
145	432.071583280282	-854.146326159127	66	74	0
146	432.071583280282	-854.146326159127	70	63	0
147	432.071583280282	-854.146326159127	65	53	1
148	432.071583280282	-854.146326159127	62	60	0
149	432.071583280282	-854.146326159127	89	64	0
150	432.071583280282	-854.146326159127	76	51	0
151	432.071583280282	-854.146326159127	65	55	1
152	432.071583280282	-854.146326159127	69	50	1
153	432.071583280282	-854.146326159127	58	50	1
154	432.071583280282	-854.146326159127	67	67	0
155	432.071583280282	-854.146326159127	83	57	0
156	432.071583280282	-854.146326159127	56	35	0
157	432.071583280282	-854.146326159127	72	61	0
158	432.071583280282	-854.146326159127	65	53	1
159	432.071583280282	-854.146326159127	65	56	0
160	432.071583280282	-854.146326159127	55	33	1
161	432.071583280282	-854.146326159127	63	55	0
162	432.071583280282	-854.146326159127	74	65	0
163	432.071583280282	-854.146326159127	77	65	0
164	432.071583280282	-854.146326159127	64	52	0
165	432.071583280282	-854.146326159127	70	54	1
166	432.071583280282	-854.146326159127	74	57	0
167	432.071583280282	-854.146326159127	71	58	1
168	432.071583280282	-854.146326159127	56	58	0
169	432.071583280282	-854.146326159127	54	63	0
170	432.071583280282	-854.146326159127	58	47	0
171	432.071583280282	-854.146326159127	53	56	0
172	432.071583280282	-854.146326159127	73	57	1
173	432.071583280282	-854.146326159127	63	54	1
174	432.071583280282	-854.146326159127	86	71	0
175	432.071583280282	-854.146326159127	72	49	1
176	432.071583280282	-854.146326159127	57	60	0
177	432.071583280282	-854.146326159127	61	72	0
178	432.071583280282	-854.146326159127	51	61	1
179	432.071583280282	-854.146326159127	62	47	0
180	432.071583280282	-854.146326159127	66	53	0
181	432.071583280282	-854.146326159127	59	66	0
182	432.071583280282	-854.146326159127	58	40	0
183	432.071583280282	-854.146326159127	65	55	0
184	432.071583280282	-854.146326159127	70	53	0
185	432.071583280282	-854.146326159127	56	54	0
186	432.071583280282	-854.146326159127	66	53	1
187	432.071583280282	-854.146326159127	64	51	1
188	432.071583280282	-854.146326159127	57	70	1
189	432.071583280282	-854.146326159127	69	46	0
190	432.071583280282	-854.146326159127	70	47	1
191	432.071583280282	-854.146326159127	73	64	1
192	432.071583280282	-854.146326159127	79	51	0
193	432.071583280282	-854.146326159127	63	40	0
194	432.071583280282	-854.146326159127	46	56	0
195	432.071583280282	-854.146326159127	57	63	1
196	432.071583280282	-854.146326159127	69	57	0
197	432.071583280282	-854.146326159127	70	68	1
198	432.071583280282	-854.146326159127	66	49	1
199	432.071583280282	-854.146326159127	58	58	0
200	432.071583280282	-854.146326159127	68	60	0
201	432.071583280282	-854.146326159127	73	59	0
202	432.071583280282	-854.146326159127	72	54	0
203	432.071583280282	-854.146326159127	60	60	0
204	432.071583280282	-854.146326159127	62	46	0
205	432.071583280282	-854.146326159127	64	54	0
206	432.071583280282	-854.146326159127	66	51	0
207	432.071583280282	-854.146326159127	65	52	0
208	432.071583280282	-854.146326159127	68	51	2
209	432.071583280282	-854.146326159127	66	70	2
210	432.071583280282	-854.146326159127	63	51	1
211	432.071583280282	-854.146326159127	63	61	0
212	432.071583280282	-854.146326159127	68	65	2
213	432.071583280282	-854.146326159127	59	64	0
214	432.071583280282	-854.146326159127	56	45	0
215	432.071583280282	-854.146326159127	69	70	0
216	432.071583280282	-854.146326159127	76	57	1
217	432.071583280282	-854.146326159127	61	57	0
218	432.071583280282	-854.146326159127	63	54	0
219	432.071583280282	-854.146326159127	68	68	0
220	432.071583280282	-854.146326159127	69	44	0
221	432.071583280282	-854.146326159127	54	68	0
222	432.071583280282	-854.146326159127	54	62	0
223	432.071583280282	-854.146326159127	63	60	0
224	432.071583280282	-854.146326159127	68	58	1
225	432.071583280282	-854.146326159127	81	62	1
226	432.071583280282	-854.146326159127	50	40	0
227	432.071583280282	-854.146326159127	70	45	0
228	432.071583280282	-854.146326159127	57	47	0
229	432.071583280282	-854.146326159127	63	57	0
230	432.071583280282	-854.146326159127	50	53	1
231	432.071583280282	-854.146326159127	60	37	0
232	432.071583280282	-854.146326159127	63	47	1
233	432.071583280282	-854.146326159127	75	59	0
234	432.071583280282	-854.146326159127	64	59	0
235	432.071583280282	-854.146326159127	69	57	1
236	432.071583280282	-854.146326159127	84	51	1
237	432.071583280282	-854.146326159127	71	61	1
238	432.071583280282	-854.146326159127	66	53	0
239	432.071583280282	-854.146326159127	62	71	0
240	432.071583280282	-854.146326159127	70	60	1
241	432.071583280282	-854.146326159127	54	50	1
242	432.071583280282	-854.146326159127	62	68	0
243	432.071583280282	-854.146326159127	79	43	0
244	432.071583280282	-854.146326159127	66	62	0
245	432.071583280282	-854.146326159127	64	46	1
246	432.071583280282	-854.146326159127	64	53	1
247	432.071583280282	-854.146326159127	60	55	0
248	432.071583280282	-854.146326159127	73	60	0
249	432.071583280282	-854.146326159127	66	56	2
250	432.071583280282	-854.146326159127	78	41	0
251	432.071583280282	-854.146326159127	57	49	0
252	432.071583280282	-854.146326159127	62	55	1
253	432.071583280282	-854.146326159127	60	50	0
254	432.071583280282	-854.146326159127	53	52	0
255	432.071583280282	-854.146326159127	53	54	0
256	432.071583280282	-854.146326159127	59	56	1
257	432.071583280282	-854.146326159127	53	57	0
258	432.071583280282	-854.146326159127	75	42	0
259	432.071583280282	-854.146326159127	58	51	0
260	432.071583280282	-854.146326159127	54	49	0
261	432.071583280282	-854.146326159127	70	59	1
262	432.071583280282	-854.146326159127	61	59	2
263	432.071583280282	-854.146326159127	62	50	1
264	432.071583280282	-854.146326159127	76	48	2
265	432.071583280282	-854.146326159127	60	63	0
266	432.071583280282	-854.146326159127	77	53	0
267	432.071583280282	-854.146326159127	59	51	1
268	432.071583280282	-854.146326159127	50	51	0
269	432.071583280282	-854.146326159127	81	43	0
270	432.071583280282	-854.146326159127	50	50	0
271	432.071583280282	-854.146326159127	62	68	0
272	432.071583280282	-854.146326159127	67	63	0
273	432.071583280282	-854.146326159127	70	54	0
274	432.071583280282	-854.146326159127	61	58	1
275	432.071583280282	-854.146326159127	59	56	0
276	432.071583280282	-854.146326159127	62	57	1
277	432.071583280282	-854.146326159127	66	46	0
278	432.071583280282	-854.146326159127	73	55	0
279	432.071583280282	-854.146326159127	65	58	0
280	432.071583280282	-854.146326159127	69	37	0
281	432.071583280282	-854.146326159127	59	50	0
282	432.071583280282	-854.146326159127	64	43	1
283	432.071583280282	-854.146326159127	75	63	1
284	432.071583280282	-854.146326159127	64	63	2
285	432.071583280282	-854.146326159127	68	54	0
286	432.071583280282	-854.146326159127	67	51	1
287	432.071583280282	-854.146326159127	70	57	0
288	432.071583280282	-854.146326159127	72	63	1
289	432.071583280282	-854.146326159127	59	56	1
290	432.071583280282	-854.146326159127	58	52	0
291	432.071583280282	-854.146326159127	67	56	0
292	432.071583280282	-854.146326159127	75	63	0
293	432.071583280282	-854.146326159127	59	63	0
294	432.071583280282	-854.146326159127	59	54	1
295	432.071583280282	-854.146326159127	53	55	0
296	432.071583280282	-854.146326159127	62	54	0
297	432.071583280282	-854.146326159127	55	44	0
298	432.071583280282	-854.146326159127	74	52	0
299	432.071583280282	-854.146326159127	59	60	1
300	432.071583280282	-854.146326159127	60	51	0
301	432.071583280282	-854.146326159127	60	68	0
302	432.071583280282	-854.146326159127	76	51	1
303	432.071583280282	-854.146326159127	60	61	0
304	432.071583280282	-854.146326159127	72	41	0
305	432.071583280282	-854.146326159127	63	54	0
306	432.071583280282	-854.146326159127	55	64	0
307	432.071583280282	-854.146326159127	78	45	0
308	432.071583280282	-854.146326159127	58	47	0
309	432.071583280282	-854.146326159127	75	51	1
310	432.071583280282	-854.146326159127	83	39	1
311	432.071583280282	-854.146326159127	47	47	0
312	432.071583280282	-854.146326159127	66	56	0
313	432.071583280282	-854.146326159127	67	48	0
314	432.071583280282	-854.146326159127	72	50	0
315	432.071583280282	-854.146326159127	72	58	0
316	432.071583280282	-854.146326159127	67	54	0
317	432.071583280282	-854.146326159127	69	56	0
318	432.071583280282	-854.146326159127	74	57	0
319	432.071583280282	-854.146326159127	68	50	0
320	432.071583280282	-854.146326159127	81	49	0
321	432.071583280282	-854.146326159127	51	50	0
322	432.071583280282	-854.146326159127	59	50	1
323	432.071583280282	-854.146326159127	74	35	2
324	432.071583280282	-854.146326159127	72	55	0
325	432.071583280282	-854.146326159127	78	58	0
326	432.071583280282	-854.146326159127	64	59	0
327	432.071583280282	-854.146326159127	62	61	0
328	432.071583280282	-854.146326159127	53	54	0
329	432.071583280282	-854.146326159127	66	56	1
330	432.071583280282	-854.146326159127	68	66	0
331	432.071583280282	-854.146326159127	79	59	0
332	432.071583280282	-854.146326159127	60	47	0
333	432.071583280282	-854.146326159127	77	56	0
334	432.071583280282	-854.146326159127	67	55	0
335	432.071583280282	-854.146326159127	60	54	1
336	432.071583280282	-854.146326159127	62	56	1
337	432.071583280282	-854.146326159127	45	50	0
338	432.071583280282	-854.146326159127	73	56	1
339	432.071583280282	-854.146326159127	63	52	1
340	432.071583280282	-854.146326159127	67	62	1
341	432.071583280282	-854.146326159127	64	47	1
342	432.071583280282	-854.146326159127	57	58	1
343	432.071583280282	-854.146326159127	70	36	0
344	432.071583280282	-854.146326159127	70	45	1
345	432.071583280282	-854.146326159127	67	45	0
346	432.071583280282	-854.146326159127	67	53	0
347	432.071583280282	-854.146326159127	62	70	1
348	432.071583280282	-854.146326159127	64	59	1
349	432.071583280282	-854.146326159127	62	47	0
350	432.071583280282	-854.146326159127	62	49	0
351	432.071583280282	-854.146326159127	52	58	0
352	432.071583280282	-854.146326159127	72	49	0
353	432.071583280282	-854.146326159127	72	56	0
354	432.071583280282	-854.146326159127	65	48	0
355	432.071583280282	-854.146326159127	71	61	0
356	432.071583280282	-854.146326159127	51	55	1
357	432.071583280282	-854.146326159127	53	58	1
358	432.071583280282	-854.146326159127	59	59	0
359	432.071583280282	-854.146326159127	71	48	0
360	432.071583280282	-854.146326159127	54	54	1
361	432.071583280282	-854.146326159127	72	47	0
362	432.071583280282	-854.146326159127	62	75	0
363	432.071583280282	-854.146326159127	72	49	3
364	432.071583280282	-854.146326159127	67	51	2
365	432.071583280282	-854.146326159127	58	54	1
366	432.071583280282	-854.146326159127	63	47	0
367	432.071583280282	-854.146326159127	60	55	0
368	432.071583280282	-854.146326159127	68	43	0
369	432.071583280282	-854.146326159127	57	65	0
370	432.071583280282	-854.146326159127	76	69	0
371	432.071583280282	-854.146326159127	73	59	0
372	432.071583280282	-854.146326159127	59	50	0
373	432.071583280282	-854.146326159127	71	54	0
374	432.071583280282	-854.146326159127	78	67	0
375	432.071583280282	-854.146326159127	80	49	0
376	432.071583280282	-854.146326159127	66	55	2
377	432.071583280282	-854.146326159127	58	50	0
378	432.071583280282	-854.146326159127	62	63	0
379	432.071583280282	-854.146326159127	74	74	1
380	432.071583280282	-854.146326159127	61	60	0
381	432.071583280282	-854.146326159127	49	50	0
382	432.071583280282	-854.146326159127	88	56	1
383	432.071583280282	-854.146326159127	71	48	0
384	432.071583280282	-854.146326159127	58	58	0
385	432.071583280282	-854.146326159127	69	47	0
386	432.071583280282	-854.146326159127	66	57	0
387	432.071583280282	-854.146326159127	70	50	1
388	432.071583280282	-854.146326159127	56	51	1
389	432.071583280282	-854.146326159127	70	64	0
390	432.071583280282	-854.146326159127	81	55	0
391	432.071583280282	-854.146326159127	53	60	0
392	432.071583280282	-854.146326159127	62	57	0
393	432.071583280282	-854.146326159127	58	63	0
394	432.071583280282	-854.146326159127	69	54	0
395	432.071583280282	-854.146326159127	68	40	0
396	432.071583280282	-854.146326159127	79	56	0
397	432.071583280282	-854.146326159127	82	57	0
398	432.071583280282	-854.146326159127	69	60	0
399	432.071583280282	-854.146326159127	75	48	0
400	432.071583280282	-854.146326159127	73	46	0
401	432.071583280282	-854.146326159127	61	68	0
402	432.071583280282	-854.146326159127	65	61	0
403	432.071583280282	-854.146326159127	62	51	0
404	432.071583280282	-854.146326159127	55	64	1
405	432.071583280282	-854.146326159127	56	50	0
406	432.071583280282	-854.146326159127	68	51	0
407	432.071583280282	-854.146326159127	68	57	0
408	432.071583280282	-854.146326159127	63	53	1
409	432.071583280282	-854.146326159127	71	50	0
410	432.071583280282	-854.146326159127	66	52	1
411	432.071583280282	-854.146326159127	54	46	0
412	432.071583280282	-854.146326159127	72	56	1
413	432.071583280282	-854.146326159127	76	58	0
414	432.071583280282	-854.146326159127	70	49	0
415	432.071583280282	-854.146326159127	73	71	0
416	432.071583280282	-854.146326159127	60	39	0
417	432.071583280282	-854.146326159127	65	61	0
418	432.071583280282	-854.146326159127	62	44	0
419	432.071583280282	-854.146326159127	61	55	1
420	432.071583280282	-854.146326159127	65	43	0
421	432.071583280282	-854.146326159127	66	49	0
422	432.071583280282	-854.146326159127	73	48	1
423	432.071583280282	-854.146326159127	69	64	0
424	432.071583280282	-854.146326159127	69	61	0
425	432.071583280282	-854.146326159127	72	49	1
426	432.071583280282	-854.146326159127	66	66	0
427	432.071583280282	-854.146326159127	64	56	0
428	432.071583280282	-854.146326159127	52	48	0
429	432.071583280282	-854.146326159127	60	44	0
430	432.071583280282	-854.146326159127	75	58	0
431	432.071583280282	-854.146326159127	50	53	0
432	432.071583280282	-854.146326159127	77	52	1
433	432.071583280282	-854.146326159127	65	54	0
434	432.071583280282	-854.146326159127	63	46	0
435	432.071583280282	-854.146326159127	44	55	0
436	432.071583280282	-854.146326159127	57	56	3
437	432.071583280282	-854.146326159127	64	57	2
438	432.071583280282	-854.146326159127	71	48	1
439	432.071583280282	-854.146326159127	70	53	0
440	432.071583280282	-854.146326159127	63	47	0
441	432.071583280282	-854.146326159127	72	67	0
442	432.071583280282	-854.146326159127	69	47	1
443	432.071583280282	-854.146326159127	62	57	0
444	432.071583280282	-854.146326159127	64	61	0
445	432.071583280282	-854.146326159127	79	56	0
446	432.071583280282	-854.146326159127	72	56	0
447	432.071583280282	-854.146326159127	71	83	3
448	432.071583280282	-854.146326159127	52	61	0
449	432.071583280282	-854.146326159127	71	33	0
450	432.071583280282	-854.146326159127	75	61	0
451	432.071583280282	-854.146326159127	59	45	1
452	432.071583280282	-854.146326159127	53	62	0
453	432.071583280282	-854.146326159127	63	59	0
454	432.071583280282	-854.146326159127	62	52	0
455	432.071583280282	-854.146326159127	66	56	1
456	432.071583280282	-854.146326159127	62	55	0
457	432.071583280282	-854.146326159127	58	48	2
458	432.071583280282	-854.146326159127	56	71	0
459	432.071583280282	-854.146326159127	63	55	0
460	432.071583280282	-854.146326159127	49	58	1
461	432.071583280282	-854.146326159127	61	50	0
462	432.071583280282	-854.146326159127	65	65	1
463	432.071583280282	-854.146326159127	67	42	2
464	432.071583280282	-854.146326159127	52	36	0
465	432.071583280282	-854.146326159127	71	46	0
466	432.071583280282	-854.146326159127	67	64	0
467	432.071583280282	-854.146326159127	81	54	0
468	432.071583280282	-854.146326159127	68	54	1
469	432.071583280282	-854.146326159127	54	51	0
470	432.071583280282	-854.146326159127	70	53	0
471	432.071583280282	-854.146326159127	53	49	0
472	432.071583280282	-854.146326159127	55	65	0
473	432.071583280282	-854.146326159127	65	52	0
474	432.071583280282	-854.146326159127	63	71	1
475	432.071583280282	-854.146326159127	63	62	0
476	432.071583280282	-854.146326159127	70	47	0
477	432.071583280282	-854.146326159127	66	56	0
478	432.071583280282	-854.146326159127	59	65	0
479	432.071583280282	-854.146326159127	60	53	0
480	432.071583280282	-854.146326159127	73	50	0
481	432.071583280282	-854.146326159127	56	60	0
482	432.071583280282	-854.146326159127	58	54	0
483	432.071583280282	-854.146326159127	64	57	0
484	432.071583280282	-854.146326159127	72	59	2
485	432.071583280282	-854.146326159127	60	56	0
486	432.071583280282	-854.146326159127	62	55	0
487	432.071583280282	-854.146326159127	60	64	0
488	432.071583280282	-854.146326159127	74	45	0
489	432.071583280282	-854.146326159127	62	54	0
490	432.071583280282	-854.146326159127	64	53	0
491	432.071583280282	-854.146326159127	52	51	0
492	432.071583280282	-854.146326159127	64	67	0
493	432.071583280282	-854.146326159127	74	62	0
494	432.071583280282	-854.146326159127	79	52	1
495	432.071583280282	-854.146326159127	63	50	0
496	432.071583280282	-854.146326159127	66	47	1
497	432.071583280282	-854.146326159127	46	49	1
498	432.071583280282	-854.146326159127	52	59	0
499	432.071583280282	-854.146326159127	58	58	0
500	432.071583280282	-854.146326159127	62	57	1
501	432.071583280282	-854.146326159127	65	53	0
502	432.071583280282	-854.146326159127	56	51	0
503	432.071583280282	-854.146326159127	59	54	0
504	432.071583280282	-854.146326159127	61	45	1
505	432.071583280282	-854.146326159127	61	51	0
506	432.071583280282	-854.146326159127	56	47	0
507	432.071583280282	-854.146326159127	67	48	1
508	432.071583280282	-854.146326159127	69	59	1
509	432.071583280282	-854.146326159127	74	56	0
510	432.071583280282	-854.146326159127	65	49	0
511	432.071583280282	-854.146326159127	58	45	0
512	432.071583280282	-854.146326159127	61	60	2
513	432.071583280282	-854.146326159127	60	56	1
514	432.071583280282	-854.146326159127	81	53	0
515	432.071583280282	-854.146326159127	74	55	0
516	432.071583280282	-854.146326159127	72	49	0
517	432.071583280282	-854.146326159127	71	62	1
518	432.071583280282	-854.146326159127	63	59	0
519	432.071583280282	-854.146326159127	78	56	0
520	432.071583280282	-854.146326159127	73	52	0
521	432.071583280282	-854.146326159127	62	47	1
522	432.071583280282	-854.146326159127	63	53	1
523	432.071583280282	-854.146326159127	72	45	2
524	432.071583280282	-854.146326159127	68	58	1
525	432.071583280282	-854.146326159127	63	45	0
526	432.071583280282	-854.146326159127	71	55	1
527	432.071583280282	-854.146326159127	61	41	0
528	432.071583280282	-854.146326159127	56	40	3
529	432.071583280282	-854.146326159127	52	42	0
530	432.071583280282	-854.146326159127	71	42	0
531	432.071583280282	-854.146326159127	65	55	0
532	432.071583280282	-854.146326159127	82	44	0
533	432.071583280282	-854.146326159127	69	41	0
534	432.071583280282	-854.146326159127	53	57	0
535	432.071583280282	-854.146326159127	69	55	0
536	432.071583280282	-854.146326159127	74	67	2
537	432.071583280282	-854.146326159127	77	48	1
538	432.071583280282	-854.146326159127	67	51	0
539	432.071583280282	-854.146326159127	57	42	0
540	432.071583280282	-854.146326159127	67	61	1
541	432.071583280282	-854.146326159127	75	57	0
542	432.071583280282	-854.146326159127	86	60	0
543	432.071583280282	-854.146326159127	74	63	2
544	432.071583280282	-854.146326159127	58	52	1
545	432.071583280282	-854.146326159127	67	42	1
546	432.071583280282	-854.146326159127	70	40	0
547	432.071583280282	-854.146326159127	49	42	1
548	432.071583280282	-854.146326159127	70	52	1
549	432.071583280282	-854.146326159127	81	41	1
550	432.071583280282	-854.146326159127	69	54	2
551	432.071583280282	-854.146326159127	76	53	0
552	432.071583280282	-854.146326159127	60	55	0
553	432.071583280282	-854.146326159127	59	61	1
554	432.071583280282	-854.146326159127	61	61	1
555	432.071583280282	-854.146326159127	69	52	1
556	432.071583280282	-854.146326159127	65	53	2
557	432.071583280282	-854.146326159127	65	59	1
558	432.071583280282	-854.146326159127	59	53	0
559	432.071583280282	-854.146326159127	62	51	0
560	432.071583280282	-854.146326159127	61	40	0
561	432.071583280282	-854.146326159127	54	63	0
562	432.071583280282	-854.146326159127	71	56	0
563	432.071583280282	-854.146326159127	61	54	0
564	432.071583280282	-854.146326159127	71	45	0
565	432.071583280282	-854.146326159127	66	52	0
566	432.071583280282	-854.146326159127	58	55	0
567	432.071583280282	-854.146326159127	68	48	0
568	432.071583280282	-854.146326159127	68	49	1
569	432.071583280282	-854.146326159127	71	44	0
570	432.071583280282	-854.146326159127	62	57	0
571	432.071583280282	-854.146326159127	69	50	0
572	432.071583280282	-854.146326159127	71	49	0
573	432.071583280282	-854.146326159127	74	60	1
574	432.071583280282	-854.146326159127	70	50	0
575	432.071583280282	-854.146326159127	66	52	0
576	432.071583280282	-854.146326159127	67	56	0
577	432.071583280282	-854.146326159127	58	45	0
578	432.071583280282	-854.146326159127	79	48	0
579	432.071583280282	-854.146326159127	67	65	0
580	432.071583280282	-854.146326159127	78	62	0
581	432.071583280282	-854.146326159127	69	40	1
582	432.071583280282	-854.146326159127	69	60	0
583	432.071583280282	-854.146326159127	49	53	1
584	432.099348285527	-853.219109918922	44	43	0
585	431.108841159556	-851.333354267292	58	67	0
586	429.072298250743	-849.416274705902	68	48	0
587	427.063523294346	-846.571977933869	88	57	0
588	424.587266811694	-841.857585315593	62	48	0
589	421.092749753909	-836.184649330564	54	53	0
590	417.07522612717	-830.49604703486	66	54	0
591	412.590236851771	-822.937344541773	62	60	0
592	407.610020201304	-814.435756433755	69	64	0
593	402.629823958094	-805.93416226469	58	63	1
594	397.154408958973	-796.489680062979	70	67	0
595	391.183782349515	-786.102307830937	79	56	1
596	385.213185673871	-775.714926875196	69	53	0
597	379.242618932447	-765.327537199482	63	47	0
598	373.299860586703	-754.012922655791	59	41	0
599	366.806349359278	-743.609846013598	61	65	0
600	357.34153628099	-727.549439135008	61	49	1
601	351.398892258236	-716.234792642295	65	47	1
602	348.399798332655	-711.504682237282	57	43	0
603	338.935129813908	-695.44423276931	57	60	0
604	329.470534533088	-679.383761421777	60	55	0
605	326.471492066106	-674.653635003604	64	53	0
606	320.529008637008	-663.338943488896	66	42	1
607	311.0645579173	-647.278429551981	59	50	0
608	304.571369073063	-636.875254380517	59	49	0
609	301.6001804361	-631.217893739231	60	44	0
610	295.134836706158	-619.887487569824	78	56	1
611	285.175392979989	-602.884019326419	66	52	0
612	278.187150791753	-591.53790673241	54	46	0
613	271.226748534827	-579.264566266909	69	50	0
614	263.743402903143	-566.975531714037	67	42	0
615	256.260101479071	-554.686483517289	63	58	0
616	249.299825984868	-542.413105733693	66	50	1
617	241.816611511458	-530.124031166546	68	48	0
618	237.82743583445	-523.508038090542	65	51	0
619	230.344289260684	-511.218942599371	54	44	0
620	219.395047046361	-492.329509696923	81	48	1
621	212.434985399537	-480.056069160812	63	69	2
622	205.474965031433	-467.782616758719	54	52	0
623	198.019833201717	-454.566246313974	58	54	0
624	190.536928675894	-442.277078096755	62	65	0
625	183.549214748375	-430.930804231204	67	47	0
626	176.589362424274	-418.657302647829	50	57	1
627	169.629551379243	-406.383789198473	67	55	2
628	162.146817583183	-394.094569154084	68	53	0
629	158.157899484446	-387.478498500772	62	64	0
630	154.66412799625	-381.805335467681	55	64	0
631	144.210701591801	-363.858612759039	78	52	0
632	133.785198999627	-344.984647580422	74	53	0
633	126.825638559763	-332.711061220616	73	36	0
634	119.86611939955	-320.437462992966	66	58	0
635	112.383687742811	-308.148152044974	64	50	1
636	104.90130029578	-295.858827450313	72	53	0
637	97.9419079043437	-283.585191912949	55	54	0
638	90.9825567929074	-271.311544508673	65	57	2
639	84.023246961704	-259.037885238416	65	61	1
640	77.063978410908	-246.764214104041	69	61	1
641	70.1047511402867	-234.490531103685	59	55	0
642	63.6685086738435	-222.23254316207	65	47	1
643	57.2601554729627	-209.047329367138	64	55	2
644	50.8518436007435	-195.862105375156	62	48	1
645	44.9665118567063	-182.692580427974	62	56	0
646	39.08121829218	-169.523046806455	69	54	1
647	33.1681063711876	-157.280720127746	63	54	1
648	27.7779641784145	-145.054096132517	75	57	2
649	22.4435726178344	-130.973033642396	66	52	2
650	17.1092186250607	-116.891963884234	68	53	0
651	12.2699699563673	-103.753815760836	74	64	0
652	7.43075317534385	-90.6156616332009	61	78	0
653	2.5915682821651	-77.4775014994666	54	75	1
654	-1.72466007864568	-64.355050415732	70	57	1
655	-6.04085969465086	-51.2325944723561	74	49	5
656	-10.8799520681496	-38.0944175338373	84	78	2
657	-15.6911443555728	-24.0290190018713	110	116	6
658	-19.9793843072257	-9.97933181002736	219	162	16
659	-24.2954637150979	3.14314465224743	127	177	12
660	-29.1344293707516	16.2813443941996	93	94	13
661	-33.4504497174057	29.4038311149925	78	68	2
662	-39.635096810176	50.0069259973243	67	57	0
663	-46.3425870467327	70.6257516015321	71	68	1
664	-51.1813972389791	83.7639789460227	75	44	0
665	-55.4972702013911	96.8864905014634	59	61	0
666	-59.8131144183571	110.009006916545	80	52	0
667	-64.651832088537	123.147251064889	58	55	1
668	-68.9397361801821	137.196993316524	58	43	0
669	-73.2276094367844	151.246740426868	67	57	0
670	-78.0662322746357	164.38500137534	64	56	0
671	-82.90482322342	177.523268326186	59	60	0
672	-85.3241067393683	184.092404052615	56	51	2
673	-89.6397565235966	197.214953942224	67	60	0
674	-96.3746227881638	216.906651320867	67	52	0
675	-100.662311215478	230.956429197453	59	63	0
676	-104.949968807516	245.006211931817	54	56	0
677	-109.265486362157	258.12878395617	58	52	0
678	-113.580975170422	271.251360838301	68	48	1
679	-118.419318127271	284.389672189951	51	50	1
680	-123.257629194355	297.527989544906	76	42	0
681	-127.545133426494	311.577797648497	66	55	0
682	-131.832606822893	325.627610609867	58	44	1
683	-136.670823055087	338.765944764018	72	56	1
684	-140.986132584454	351.888552419841	65	44	0
685	-145.301413367037	365.011164930649	60	50	0
686	-150.111636433459	379.076731446199	77	52	1
687	-154.921825297235	393.142303958535	63	55	0
688	-159.237014610262	406.264932127669	58	58	0
689	-163.552175176505	419.387565155514	70	68	0
690	-168.390172156098	432.525938911363	61	56	0
691	-173.200231048686	446.591534220614	70	44	2
692	-177.487393944932	460.641398455016	56	75	1
693	-181.802434293495	473.76405199524	69	58	2
694	-186.117445894924	486.886710392311	62	49	1
695	-190.460339121695	499.082158100791	62	50	0
696	-194.831117095368	510.350395126268	63	59	0
697	-198.156161490944	521.587157624774	69	45	3
698	-200.986246462853	531.880967495963	57	48	1
699	-203.872143574583	540.320348433219	67	55	3
700	-206.291005526611	546.889559758827	60	56	1
701	-207.169221894233	552.484334455803	69	45	1
702	-207.552499917161	557.136152996682	73	49	0
703	-207.440841648786	560.845015209168	61	49	0
704	-206.311399003607	563.59518038854	55	67	0
705	-205.732721046661	565.433870865963	62	44	1
706	-205.704806793365	566.361086432822	58	66	3
707	-205.181957668334	566.345345847309	65	53	0
708	-204.631194509391	567.256820898503	68	58	0
709	-204.603280473617	568.184036471881	71	51	0
710	-204.603280473617	568.184036471881	61	60	1
711	-204.603280473617	568.184036471881	63	49	0
712	-204.603280473617	568.184036471881	77	40	0
713	-204.603280473617	568.184036471881	59	59	0
714	-204.631194509391	567.256820898503	68	45	0
715	-204.65910854243	566.329605326988	58	56	0
716	-204.631194509391	567.256820898503	63	63	1
717	-204.575366435049	569.111252044328	68	51	0
718	-204.519538349414	570.96568319574	58	52	0
719	-205.509406941535	572.851595430635	54	56	0
720	-208.067818975833	574.784730364569	57	58	2
721	-211.699840137211	575.822133859619	66	55	1
722	-215.415608887677	574.077893783338	64	61	0
723	-217.646585911745	569.504783810116	58	60	0
724	-217.81408683781	563.941490656696	71	45	1
725	-216.413037342951	558.330971585587	62	49	0
726	-213.99419804255	551.761754237115	74	57	0
727	-211.108329472074	543.322366083041	44	47	0
728	-208.250363081286	533.955764564686	63	45	0
729	-204.89744251722	523.646209206432	74	55	0
730	-200.526706032921	512.377961331047	67	51	0
731	-196.155944963219	501.109718322754	65	47	0
732	-192.335928289569	488.930003492162	67	67	0
733	-188.020937629277	475.807338603772	62	54	2
734	-183.183056663023	462.668940808624	62	50	0
735	-178.373051127011	448.603333478794	68	54	0
736	-173.563011387771	434.537732151337	61	62	0
737	-168.725032439746	421.399352359585	69	36	0
738	-164.437793634192	407.349498384632	65	55	0
739	-160.150523992314	393.299649268389	65	62	1
740	-155.312450207828	380.161286273971	75	56	1
741	-150.502245136653	366.095713738352	71	64	1
742	-146.214880666463	352.045880272985	69	40	0
743	-141.89958684874	338.923267207108	84	53	1
744	-137.061386338493	325.784927014261	56	55	0
745	-132.251050139719	311.719377275556	78	50	2
746	-127.440679738706	297.653833536431	66	55	0
747	-123.125264134549	284.531241526827	85	46	0
748	-118.837712738663	270.481438825838	57	51	0
749	-114.02724425582	256.415911881253	68	40	0
750	-109.188850931649	243.277606491931	83	49	1
751	-104.873315113422	230.155034996569	62	54	0
752	-100.585639101861	216.105252804235	62	57	0
753	-95.7750394939212	202.039748660289	59	47	0
754	-90.9365194467246	188.901466072537	52	60	1
755	-86.0979675103445	175.763189487159	69	55	0
756	-81.7822811619844	162.640643907711	73	67	0
757	-77.4944490639027	148.590887625702	69	48	1
758	-72.6836852881243	134.52541227825	65	50	0
759	-67.8450066299411	121.387158496305	72	55	1
760	-63.5292000698973	108.264633432962	71	51	1
761	-59.2133647642331	95.1421132292598	69	59	0
762	-54.4024710234953	81.0766606824473	60	54	4
763	-49.591543081624	67.01121413894	57	45	0
764	-45.2756163109443	53.8887095907703	51	66	0
765	-40.9596607949934	40.7662099022418	73	54	0
766	-36.1207628949196	27.6279957294464	90	61	2
767	-31.8326203121105	13.5782907260582	104	73	9
768	-27.5444468947826	-0.471409417688847	130	111	4
769	-22.7054541643593	-13.6096067903563	163	148	10
770	-17.866429545742	-26.7477981597185	113	102	8
771	-13.5502947593341	-39.8702670698985	94	76	1
772	-9.23413122823695	-52.9927311213687	83	62	0
773	-4.42287948454032	-67.0581212677062	65	60	0
774	-0.134520198625978	-81.1077906405553	66	64	3
775	4.1817332241917	-94.2302395738661	65	53	0
776	9.02094519173261	-107.368397336453	64	45	0
777	13.8601890471182	-120.506549094804	68	57	0
778	18.6994647898828	-133.644694848917	74	55	1
779	24.0617069376749	-146.798546411097	65	49	0
780	29.9469202096225	-159.968101781793	52	51	0
781	38.251873251982	-179.706708587706	65	54	1
782	46.5569074772648	-199.445298006758	69	63	0
783	49.4995841260534	-206.030060159974	64	55	0
784	52.9652127064182	-212.630528372712	73	64	1
785	62.8670699237846	-231.488992664032	52	67	1
786	72.7690179159981	-250.347432781942	72	58	0
787	79.7004355216632	-263.548326482065	54	42	1
788	86.6597416275181	-275.821992665529	71	62	0
789	94.142040409788	-288.111350132152	61	61	1
790	101.624383402173	-300.400693956763	72	40	0
791	108.583816277329	-312.67432282865	53	46	0
792	116.066246224276	-324.963640284725	67	42	0
793	123.548720381048	-337.252944097854	61	53	1
794	130.508280024689	-349.526535658166	55	57	1
795	137.467880947806	-361.800115352497	56	56	0
796	144.427523150574	-374.073683180846	50	40	1
797	151.387206632702	-386.347239143215	63	52	0
798	158.869895975105	-398.636478417553	53	57	0
799	166.352629526635	-410.925704048946	56	59	0
800	173.312439775444	-423.199222696945	61	53	0
801	180.272291303205	-435.472729479894	61	37	0
802	187.232184110093	-447.746224396862	61	45	0
803	194.715090101119	-460.035398212261	75	57	0
804	202.198040300922	-472.324558380991	56	54	1
805	209.158059872978	-484.598015982658	70	57	0
806	216.641097024491	-496.887149782851	52	58	0
807	224.124178384372	-509.176269940101	41	65	0
808	231.084324720898	-521.449690226465	76	40	0
809	238.567493031907	-533.738784013316	71	63	0
810	246.05070555117	-546.02786415536	74	55	1
811	253.010978650942	-558.301247126423	57	61	0
812	259.971293028852	-570.574618230574	70	48	1
813	267.48243786057	-581.936443312094	66	56	1
814	274.965822570666	-594.225470701233	79	51	2
815	281.898462800949	-607.426020466723	72	38	0
816	288.858945218788	-619.699342387728	72	44	0
817	295.847265029908	-631.045436429791	59	60	0
818	303.330822173564	-643.334411999211	60	42	1
819	310.8144235246	-655.623373922892	68	76	1
820	317.775072382647	-667.896646645851	67	57	0
821	324.735762517957	-680.169907504693	66	53	1
822	331.696493930416	-692.443156492896	56	48	0
823	338.657266619673	-704.716393615119	66	50	0
824	346.141083143651	-717.005290990695	61	57	0
825	353.624943874078	-729.294174722396	65	54	0
826	360.585843322857	-741.56737452466	66	51	0
827	367.546784047736	-753.840562461875	55	49	0
828	374.507766049297	-766.113738527521	56	38	0
829	381.468789327249	-778.386902728118	51	56	0
830	388.429853881767	-790.660055058077	64	56	0
831	395.390959712036	-802.933195522055	62	46	1
832	402.379878520092	-814.279107934795	77	57	0
833	408.845819895563	-825.609344122931	64	65	0
834	415.339565385715	-836.012353873812	60	51	0
835	421.833343289269	-846.415353368968	63	54	0
836	427.804134370876	-856.802680603229	70	40	0
837	433.774955386354	-867.189999116585	53	43	0
838	439.745806335355	-877.577308906242	68	51	0
839	445.716687217937	-887.964609974064	63	72	1
840	451.687598034157	-898.351902318187	44	69	1
841	457.6585387839	-908.739185940474	68	53	0
842	463.629509466817	-919.126460840926	62	63	0
843	469.628266387561	-928.586510729045	66	57	0
844	475.076266531367	-938.958111993968	58	44	0
845	479.478233583912	-949.298394734971	60	53	0
846	483.41269782139	-957.768584840931	72	69	0
847	486.32886622427	-965.280245273374	68	67	0
848	487.703698359837	-971.817723595537	63	48	0
849	489.106287023344	-977.427985069342	76	59	0
850	491.087416601484	-981.199467646889	66	56	0
851	494.197870586591	-982.22060813196	57	54	0
852	497.886859851365	-981.40296714846	67	51	0
853	500.034494965512	-979.611147566698	73	49	2
854	500.640776578512	-976.845151651651	55	55	0
855	500.228740486142	-973.120633170009	63	53	0
856	498.275357198261	-968.421938431449	58	55	1
857	494.780633151939	-962.749065260403	83	47	0
858	490.762887438585	-957.060534851626	75	57	0
859	486.772905046528	-950.444784224033	67	61	1
860	482.31541269127	-941.958941768855	57	54	1
861	477.362664963817	-932.530222190544	64	61	0
862	471.886912793736	-923.0858399719	57	47	0
863	465.888159561437	-913.625793094747	73	49	0
864	459.889433526783	-904.165737474337	72	58	0
865	454.413758439652	-894.721331917681	63	48	0
866	448.938108295784	-885.27691902779	74	48	0
867	442.939461598522	-875.816838656552	74	58	0
868	437.463862468081	-866.372410431504	70	57	1
869	432.483542641741	-857.870852614753	64	68	1
870	427.475477201922	-850.296504966915	75	52	0
871	422.990447441349	-842.737813911401	51	45	1
872	419.000682696991	-836.121997318231	70	58	0
873	415.506177865202	-830.44905664213	70	55	1
874	413.029944047041	-825.734657052904	62	43	0
875	411.544206479157	-822.906016572379	69	55	0
876	411.048961076944	-821.9631362902	68	60	0
877	411.048961076944	-821.9631362902	57	50	2
878	411.048961076944	-821.9631362902	73	57	0
879	411.048961076944	-821.9631362902	67	51	0
880	411.048961076944	-821.9631362902	75	66	0
881	411.048961076944	-821.9631362902	53	49	0
882	411.048961076944	-821.9631362902	60	50	1
883	411.048961076944	-821.9631362902	48	52	1
884	411.048961076944	-821.9631362902	47	55	0
885	411.048961076944	-821.9631362902	50	59	0
886	411.048961076944	-821.9631362902	75	57	1
887	411.048961076944	-821.9631362902	57	63	3
888	411.048961076944	-821.9631362902	64	55	0
889	411.048961076944	-821.9631362902	52	47	0
890	411.048961076944	-821.9631362902	62	58	0
891	411.048961076944	-821.9631362902	70	49	0
892	411.048961076944	-821.9631362902	63	61	0
893	411.048961076944	-821.9631362902	74	46	1
894	411.048961076944	-821.9631362902	58	41	0
895	411.048961076944	-821.9631362902	71	44	1
896	410.525946004724	-821.947472150438	53	47	1
897	409.507685983554	-820.988927481696	66	56	1
898	408.544967115566	-818.175950177945	72	54	0
899	406.563991857052	-814.404427237809	81	62	1
900	403.564764281502	-809.674357203767	60	53	0
901	400.593315683596	-804.017068799585	78	56	0
902	397.126635977591	-797.416896244511	60	54	1
903	392.669492693094	-788.930955749936	68	47	0
904	387.71713282261	-779.502127237618	79	56	2
905	382.241786764876	-770.057625048794	74	54	0
906	376.271235675144	-759.670231015421	59	39	0
907	369.805487379723	-748.339942959137	69	47	0
908	363.339774462685	-737.009644666687	63	49	0
909	356.351093341538	-725.66366532445	59	71	0
910	348.83944807417	-714.302002352662	61	53	0
911	341.878630115651	-702.028782276437	67	51	0
912	334.945640677877	-688.828334249556	72	56	2
913	327.461909147736	-676.539416075684	59	53	0
914	319.978221824684	-664.250484256074	69	60	0
915	313.045365765225	-651.049998956732	63	59	0
916	306.08476031688	-638.776717848144	78	64	0
917	298.601204394014	-626.487746946514	71	51	0
918	291.117692678585	-614.198762396351	70	47	0
919	284.157213991333	-601.925443972461	69	45	0
920	277.19677658187	-589.652113678865	43	53	1
921	269.713394558115	-577.363090036437	59	44	0
922	262.230056742206	-565.074052745476	65	59	0
923	255.269746095	-552.800685138442	55	55	0
924	248.309476725932	-540.527305661701	58	63	1
925	241.349248634884	-528.25391431991	65	70	1
926	234.416872114351	-515.053295186721	65	46	0
927	226.933751186356	-502.764193367213	57	74	0
928	219.450674466672	-490.475077901967	80	54	0
929	212.49061601609	-478.201637387276	65	48	0
930	205.530598844227	-465.928185006604	63	57	0
931	198.047651819244	-453.639030449092	69	56	0
932	190.564749003097	-441.349862246774	66	56	0
933	183.604858596344	-429.076372551732	64	47	2
934	176.645009468484	-416.802870989777	54	42	0
935	169.162236348202	-404.513663694263	63	56	0
936	161.679507437162	-392.224442754872	63	54	1
937	154.719785075693	-379.95090388041	66	59	0
938	147.760103993642	-367.677353139967	74	51	0
939	140.277504779689	-355.38809310738	74	64	1
940	129.301250278659	-337.425634765066	76	54	1
941	118.875882426102	-318.551631459035	84	57	1
942	111.916410671023	-306.278019673191	58	62	0
943	108.422770696925	-300.60481719207	49	38	2
944	104.956980196002	-294.004396022297	55	50	0
945	94.0088832246256	-275.114627324976	80	41	0
946	83.0330410656752	-257.152044991963	80	67	0
947	76.0737786403042	-244.878372164443	70	54	0
948	69.1145574952243	-232.604687470943	48	42	0
949	62.6783209292335	-220.346697957255	56	70	0
950	56.2699738575029	-207.161482593045	72	83	0
951	49.8616681143176	-193.976257030852	55	60	1
952	43.9763422741671	-180.806730634533	62	54	0
953	38.0910546137602	-167.637195565738	65	47	0
954	32.7287405600655	-154.483362584375	77	55	0
955	27.3664615391172	-141.329522325657	73	43	0
956	22.0042175506824	-128.175674790516	64	54	0
957	17.164939303766	-115.037532677874	50	46	0
958	11.8027638079948	-101.883671258576	67	60	1
959	6.96355090866564	-88.7455165311694	62	68	1
960	2.64729588956106	-75.623070307076	66	51	1
961	-2.19185480620945	-62.4849041756243	67	63	0
962	-7.03097361401888	-49.3467320380732	68	67	0
963	-11.3192720961524	-35.2970545627177	91	70	4
964	-15.6075397439417	-21.2473722295836	147	118	8
965	-20.4465637222747	-8.10918329190463	217	157	11
966	-24.7626394724357	5.01329370867461	108	180	11
967	-29.0786864777328	18.135775568895	91	65	1
968	-33.9176179355127	31.2739813094959	74	65	1
969	-38.2057322305045	45.3236890165135	64	58	0
970	-42.4938156910357	59.3734015813097	68	49	0
971	-47.3326523180585	72.5116241220385	75	54	0
972	-51.6485503683798	85.6341313589364	75	49	0
973	-55.964419673197	98.7566434545442	59	60	0
974	-60.8031637782115	111.89488280192	68	59	0
975	-65.0910938837915	125.944620735012	68	60	0
976	-69.3789931545616	139.994363528676	57	56	0
977	-74.2176424277131	153.132619673386	77	59	0
978	-78.5333627756336	166.25515714474	67	57	0
979	-82.8490543775843	179.377699474804	63	53	0
980	-87.6876111275633	192.51597242523	62	52	0
981	-91.9753570412868	206.565740586258	66	48	0
982	-96.2630721197929	220.615513606928	62	58	0
983	-101.101534036512	233.753803354688	81	49	0
984	-105.939964063815	246.892099108547	52	46	1
985	-110.778362201527	260.030400862917	62	57	1
986	-115.093844209681	273.152979367413	67	57	0
987	-119.381404246495	287.202778293751	47	58	0
988	-123.668933447625	301.252582079731	62	54	1
989	-127.984327130194	314.375175157562	67	40	2
990	-132.822569798154	327.513504510745	68	54	0
991	-137.660780576174	340.651839866303	58	53	0
992	-144.3672639	361.270836790092	59	55	0
993	-148.654622957576	375.320668641478	60	51	0
994	-151.07367694244	381.889845468104	65	58	2
995	-155.388891344774	395.012469318695	78	41	2
996	-159.704077000148	408.135098026134	65	61	0
997	-166.933195471938	428.769869264215	64	57	0
998	-171.743264046498	442.83546277415	53	38	0
999	-176.05834307248	455.958109837025	64	61	0
1000	-182.792337709107	475.649958387017	67	50	0
1001	-185.211274094356	482.219156514853	57	58	1
1002	-189.526265307388	495.341818694025	67	55	0
1003	-196.260125866567	515.033690758981	64	48	0
1004	-200.108016087383	526.286194360815	70	58	0
1005	-203.46094532602	536.595745933242	65	40	0
1006	-206.318919721234	545.962344215252	61	49	1
1007	-207.664158140891	553.42729080189	72	68	0
1008	-208.019520802132	559.006324951537	64	46	1
1009	-207.357097917993	563.626661881804	63	52	2
1010	-206.199741549499	567.304042644799	72	48	1
1011	-205.593149751949	570.06994870957	72	43	0
1012	-206.032255284372	572.867336065508	65	48	0
1013	-207.544970860356	574.768989481963	65	57	0
1014	-210.654144142172	575.790651280433	65	59	0
1015	-214.341996285249	574.973625861108	72	56	1
1016	-217.039986978692	572.270688382909	62	68	2
1017	-218.225268554001	567.666094847023	53	54	0
1018	-217.347070797987	562.071317573078	58	56	0
1019	-215.451085825393	555.517841362394	52	57	2
1020	-213.060158871289	548.021409089677	58	53	1
1021	-209.679347989731	538.639065056108	50	59	0
1022	-205.80358148762	528.313767841086	62	56	1
1023	-201.955707936606	517.06125894282	78	54	0
1024	-198.135724558786	504.881538355723	56	55	2
1025	-193.79285946954	492.686082514934	59	42	0
1026	-188.982928023033	478.620461988263	62	57	0
1027	-184.172962373064	464.55484746024	64	51	0
1028	-179.857917876041	451.432191748172	69	37	1
1029	-175.570751249616	437.382325360551	65	60	0
1030	-170.760687515372	423.316727626137	65	51	1
1031	-165.950589578133	409.251135891303	60	55	0
1032	-161.140457437898	395.185550156981	64	56	1
1033	-154.434116501885	374.566524666734	63	66	1
1034	-150.146774908586	360.516686883755	64	49	0
1035	-147.727705284313	353.947510931641	68	59	1
1036	-142.917440858029	339.88194799237	61	54	0
1037	-138.10714222939	325.816391049884	71	59	1
1038	-133.268912973523	312.678055650555	80	46	0
1039	-128.430651827715	299.539726255462	68	54	0
1040	-121.201093853044	278.90502787102	85	63	0
1041	-114.494346687279	258.286072082818	68	34	0
1042	-110.206735712127	244.236279095523	80	50	0
1043	-105.396204507968	230.170762950554	78	50	0
1044	-100.557750549167	217.032468360849	66	64	0
1045	-95.7192647009506	203.894179774448	66	64	0
1046	-91.431527428038	189.844407836907	56	47	1
1047	-87.1437593195587	175.794640759937	63	63	0
1048	-84.7244729650556	169.225504115224	54	48	0
1049	-79.88587633922	156.087235328741	79	52	1
1050	-73.1787041806965	135.46835176181	76	57	0
1051	-68.8908114586375	121.41860519629	72	50	0
1052	-64.0521040559979	108.280356210656	74	52	0
1053	-59.2133647642331	95.1421132292598	67	68	3
1054	-54.8975007132976	82.0195978842676	76	47	1
1055	-50.5816079167416	68.8970873970538	57	68	0
1056	-45.7706514562597	54.8316456498578	71	63	1
1057	-40.9596607949934	40.7662099022418	75	55	3
1058	-36.1207628949196	27.6279957294464	66	69	6
1059	-31.8047483174596	14.5055063022301	116	86	4
1060	-27.4887049948447	1.38302173092961	137	105	5
1061	-22.6775843705982	-12.6823912141845	156	173	7
1062	-18.3893496940727	-26.732081101276	115	111	5
1063	-14.0732164789224	-39.8545505525544	74	95	4
1064	-9.75705451890826	-52.977015145123	85	61	0
1065	-5.4408638139721	-66.0994748780504	61	47	0
1066	-0.629582395020407	-80.1648602262139	60	62	1
1067	4.1817332241917	-94.2302395738661	67	52	1
1068	9.02094519173261	-107.368397336453	70	45	0
1069	13.8601890471182	-120.506549094804	50	56	1
1070	18.6994647898828	-133.644694848917	51	54	1
1071	24.0617069376749	-146.798546411097	68	46	0
1072	29.423984118097	-159.952390696853	72	69	0
1073	34.7862963312655	-173.10622770898	70	52	0
1074	43.6142403733102	-192.860533683561	68	48	0
1075	49.4995841260534	-206.030060159974	68	41	0
1076	52.442270319676	-212.614820146002	69	56	0
1077	58.8784657217329	-224.872825479135	64	65	0
1078	68.7803796911612	-243.731275280006	72	46	1
1079	75.1888258038089	-256.916470339522	69	50	1
1080	79.2053327888134	-262.605405895971	61	48	0
1081	90.1811749984627	-280.567997791804	71	57	0
1082	100.606318507052	-299.44207374379	70	55	2
1083	104.072107506508	-306.042498365045	72	59	1
1084	107.537907625898	-312.642920025624	60	57	0
1085	118.486168107833	-331.532651667483	72	47	0
1086	125.968661560386	-343.821950963698	61	70	1
1087	132.928239713889	-356.095538311638	66	48	0
1088	143.904561499599	-374.057986225002	45	42	1
1089	147.921274727792	-379.746854759753	68	50	1
1090	154.880978050525	-392.020404784009	68	48	1
1091	165.829663480166	-410.910009790212	70	50	0
1092	169.818617004552	-417.52607275825	52	56	0
1093	176.778448691999	-429.799585481174	87	53	0
1094	187.232184110093	-447.746224396862	73	50	0
1095	190.726056083047	-453.419359485619	66	50	0
1096	198.208982590877	-465.708526931703	63	38	0
1097	209.185875835305	-483.670800112188	62	47	0
1098	216.14593508793	-495.944245836698	68	61	0
1099	223.106035618635	-508.217679694295	62	56	2
1100	230.589156546339	-520.506788033992	61	50	0
1101	238.072321682179	-532.795882728882	77	47	0
1102	245.032548976887	-545.069279272109	73	40	0
1103	251.992817549733	-557.342663947493	52	58	0
1104	259.476112378878	-569.631719547324	73	56	0
1105	266.959451415751	-581.920761503279	65	60	0
1106	273.919846751262	-594.194108863361	65	59	0
1107	280.880283364386	-606.467444354668	67	47	0
1108	287.840761255298	-618.740767978132	80	61	0
1109	295.324272726139	-631.02975811623	61	56	0
1110	302.807828404475	-643.318734603934	74	53	0
1111	309.768433056364	-655.592020913027	65	59	0
1112	316.729078985809	-667.865295351483	56	51	0
1113	324.212764354481	-680.154232746921	68	52	0
1114	331.696493930416	-692.443156492896	57	54	1
1115	338.657266619673	-704.716393615119	57	61	0
1116	345.618080585904	-716.989618869498	62	49	0
1117	352.578935828875	-729.262832256965	60	54	0
1118	359.53983234847	-741.536033774726	68	60	0
1119	367.023777095776	-753.82489297539	67	59	0
1120	374.535544142767	-765.186522390693	62	47	1
1121	381.496565822745	-777.459686578251	63	59	0
1122	388.457628779172	-789.732838898897	56	61	0
1123	395.418733011524	-802.005979351699	73	59	0
1124	402.902892683749	-814.29477306921	61	57	0
1125	410.387096561608	-826.583553138189	63	61	0
1126	417.348327551153	-838.856656271033	75	45	0
1127	424.309599816275	-851.129747534171	63	52	0
1128	431.793933380512	-863.418488505296	65	60	1
1129	439.278311150032	-875.707215829752	66	43	0
1130	446.239710171008	-887.980269771069	58	54	0
1131	453.201150467445	-900.253311844543	55	50	0
1132	460.162632039166	-912.526342049241	63	60	1
1133	467.124154886173	-924.799360386096	68	48	0
1134	473.562690197781	-937.0567104863	43	54	0
1135	479.010711567244	-947.428306437097	61	62	0
1136	482.91741974582	-956.825713327155	71	59	0
1137	485.31055448897	-964.321719212458	55	66	1
1138	486.68538470252	-970.859197889455	66	59	0
1139	488.087971669913	-976.469459720887	66	57	0
1140	490.069099890126	-980.240942784585	66	65	0
1141	492.601017067151	-983.1008626353	41	52	1
1142	495.711472749361	-984.122002012096	74	61	1
1143	498.354394601309	-983.273053176701	66	52	0
1144	500.502030377567	-981.481233356521	59	60	1
1145	501.16381012887	-976.860804696567	73	61	1
1146	499.761206352036	-971.250547315925	77	56	0
1147	497.284792230232	-966.536198874936	61	57	1
1148	493.790071131953	-960.863324855454	73	54	0
1149	491.781198502576	-958.0190596506	70	47	1
1150	487.295935445291	-950.46043897979	67	50	1
1151	480.33431087737	-938.187454661354	72	38	0
1152	477.857938715431	-933.473094417714	73	46	1
1153	471.886912793736	-923.0858399719	70	56	0
1154	462.421283784148	-907.025676044635	65	51	1
1155	455.955070167838	-895.695524228737	68	51	1
1156	449.488891929097	-884.365362176672	58	39	0
1157	442.527490513807	-872.092313423753	71	56	0
1158	435.043110790022	-859.803591673262	78	57	0
1159	431.025545465993	-854.115002979524	59	54	0
1160	423.568998866365	-840.899044070393	67	48	0
1161	412.618006299774	-822.010128335096	66	45	0
1162	405.133805107849	-809.721352010034	71	69	0
1163	397.677420991939	-796.505345854908	66	51	0
1164	390.193309921538	-784.216542247683	61	45	2
1165	382.709243057121	-771.927724996582	58	56	1
1166	375.7760059266	-758.727346438915	67	41	0
1167	368.815033780527	-746.454172172584	65	50	0
1168	361.331098313618	-734.165315835737	59	54	0
1169	353.874989963311	-720.949229739606	67	53	1
1170	346.914146173978	-708.676018164493	61	53	0
1171	339.953343661502	-696.402794723399	70	48	1
1172	332.469583800004	-684.113885654137	61	60	1
1173	324.985868145421	-671.824962940067	71	58	0
1174	318.025192392641	-659.551702179015	77	55	1
1175	311.0645579173	-647.278429551981	63	62	1
1176	304.103964719048	-635.005145058036	67	53	2
1177	296.620421496627	-622.716170522384	81	62	0
1178	289.136922481528	-610.427182340063	60	34	0
1179	282.176456044603	-598.153860528022	69	44	0
1180	275.216030885407	-585.880526849069	56	56	1
1181	267.732661562215	-573.591499571688	67	48	2
1182	260.249336446752	-561.302458651364	55	42	0
1183	253.28903804993	-549.029087654315	48	50	0
1184	246.356588484603	-535.828488849103	50	54	2
1185	238.87339477177	-523.539408845827	66	59	0
1186	231.390245267306	-511.250315197743	72	48	1
1187	224.430116510135	-498.976895029657	64	55	0
1188	217.470029031567	-486.703462993726	71	57	0
1189	210.509982831485	-474.430019092746	48	48	0
1190	203.027005764248	-462.140873627737	70	50	0
1191	195.544072905672	-449.85171451699	74	41	0
1192	188.584153470641	-437.578233299777	55	65	0
1193	181.624275314505	-425.304740220308	67	47	0
1194	174.141472151561	-413.015542014502	71	53	0
1195	166.658713197743	-400.726330169477	76	51	0
1196	159.698961807881	-388.452799770981	65	47	0
1197	152.739251697087	-376.17925751023	67	57	0
1198	145.779582865885	-363.905703380704	50	46	0
1199	138.296996353019	-351.616439718753	71	49	0
1200	130.786620033265	-340.254378167912	81	66	0
1201	120.333401814627	-322.307594408281	66	52	0
1202	109.385159674508	-303.417866988108	57	58	0
1203	101.902789569634	-291.128536933102	68	60	0
1204	94.9434139563818	-278.854896303266	70	62	0
1205	87.9840796231874	-266.581243808381	70	49	0
1206	81.0247865702258	-254.307579448447	76	56	0
1207	74.0933818226331	-241.106687556952	65	63	0
1208	70.6276961285039	-234.506237168796	62	75	0
1209	64.1914521985454	-222.248250023462	81	50	0
1210	54.8125546238152	-203.405496338382	63	52	0
1211	48.4042595638311	-190.220268429257	61	48	1
1212	41.9681513661053	-177.962245948613	56	56	1
1213	38.9976528256666	-172.304693666287	61	57	0
1214	33.6353292942513	-159.150861996226	72	48	1
1215	25.8533764972235	-139.427956645377	63	59	0
1216	20.5189992897213	-125.346891514026	66	48	1
1217	15.1846596507239	-111.265819114633	54	54	1
1218	10.3454241990112	-98.1276685902849	73	41	0
1219	6.02914775029058	-85.0052261482924	69	58	0
1220	1.71290004643379	-71.8827788457274	70	55	1
1221	-3.12624288612278	-58.7446115147322	78	55	1
1222	-7.96535393071827	-45.6064381804317	70	67	3
1223	-12.2536448633764	-31.5567596256733	90	81	5
1224	-16.5419049618067	-17.5070762112737	164	122	11
1225	-20.8580037131906	-4.3846035329625	240	201	10
1226	-25.1740737194777	8.73787400685251	103	159	8
1227	-30.0130293021211	21.8760749427602	88	62	3
1228	-34.8240801565698	35.9414974683896	69	62	1
1229	-39.635096810176	50.006925996393	75	59	0
1230	-43.9510450360249	63.129424595274	68	51	0
1231	-48.2669645163696	76.251928052865	68	63	0
1232	-52.5828552513849	89.3744363673031	71	64	0
1233	-56.8987172410125	102.496949542314	69	47	0
1234	-61.7095742546371	116.562405667268	65	52	0
1235	-65.9974957647501	130.612144682556	68	51	1
1236	-70.3132678599213	143.734672973864	64	53	0
1237	-75.1519093693933	156.872930316254	61	46	1
1238	-79.4676224018331	169.99546886608	86	63	0
1239	-83.7554220271413	184.045227853581	59	47	0
1240	-88.566084039805	198.110717575066	63	54	0
1241	-92.8817071768572	211.233271240257	60	56	1
1242	-97.1973015681724	224.355829764158	56	58	0
1243	-102.035755720979	237.494120710529	62	59	0
1244	-106.874177984369	250.632417660207	51	58	0
1245	-111.189682994795	263.754991843365	69	60	3
1246	-115.4772669542	277.804786453024	58	51	1
1247	-122.70685383206	298.439474895597	68	55	0
1248	-129.964261265181	318.146961275488	59	46	0
1249	-134.279615743435	331.26956137456	99	65	0
1250	-138.594941474905	344.39216633141	69	57	0
1251	-143.405213582853	358.457724445499	68	50	1
1252	-147.692579144088	372.507555218413	63	50	0
1253	-149.588764874672	379.060997864231	69	57	1
1254	-154.426857108076	392.199354216456	58	49	1
1255	-161.133164727769	412.81838052813	61	60	1
1256	-165.42040735326	426.868231269531	63	61	0
1257	-170.25838880497	440.006607420743	59	37	0
1258	-174.573475674435	453.129252863117	71	53	0
1259	-178.888533796766	466.251903165132	64	52	0
1260	-183.203563171963	479.374558322132	63	50	0
1261	-187.023615389888	491.554264514707	69	50	0
1262	-190.899464851129	501.879543444142	77	58	0
1263	-194.775294271472	512.204826217145	69	69	0
1264	-198.156161491002	521.587157623842	67	55	0
1265	-200.519218817528	530.010796443559	66	43	0
1266	-202.882265850378	538.434436762705	68	38	0
1267	-205.30113052961	545.003647485748	58	45	0
1268	-206.730114058126	549.686947077513	68	51	0
1269	-207.636243589164	554.354506349191	54	49	0
1270	-208.019520802132	559.006324951537	62	48	0
1271	-207.412927074591	561.772230765782	55	67	1
1272	-206.806333990418	564.538136663847	60	48	0
1273	-206.199741549499	567.304042644799	64	51	0
1274	-205.593149751949	570.06994870957	68	60	0
1275	-206.032255284372	572.867336065508	73	57	0
1276	-207.544970860356	574.768989481963	56	57	1
1277	-210.131296143052	575.774910084903	63	46	0
1278	-213.268384122173	575.869358199649	64	48	0
1279	-216.461305310717	574.109377501532	67	53	1
1280	-218.141517735319	570.447741426528	61	47	0
1281	-218.281102419191	565.811663798057	67	54	0
1282	-217.402904183313	560.216886529699	68	51	0
1283	-214.956151496444	554.574884100817	76	52	1
1284	-212.014456183708	547.989926275797	60	60	0
1285	-209.128580793447	539.550539566204	74	46	2
1286	-205.775667569309	529.240983367898	72	60	0
1287	-201.927794944437	517.988474470563	59	56	0
1288	-198.079900429584	506.735969411209	69	62	1
1289	-194.259895164229	494.556252663024	65	47	0
1290	-189.944917048677	481.433585614897	66	58	0
1291	-185.10704930051	468.295185419731	59	55	0
1292	-180.7920121192	455.172528626397	82	47	0
1293	-176.504853042716	441.122661160305	75	52	0
1294	-171.694797306729	427.057062227279	66	55	0
1295	-166.856802830996	413.91868483182	92	53	0
1296	-162.046679846768	399.853097899817	58	57	0
1297	-157.236522659485	385.787516966462	69	54	0
1298	-152.921302537608	372.664891485125	59	55	0
1299	-148.633953803917	358.615055320784	62	56	0
1300	-143.823698533641	344.549491183832	61	61	0
1301	-138.985511241306	331.411148589104	52	64	1
1302	-134.17518872337	317.345596451312	62	56	0
1303	-129.36483200331	303.2800503131	64	58	1
1304	-124.526546731533	290.141725723632	54	52	0
1305	-120.239006660238	276.091921402141	60	66	0
1306	-115.951435753203	262.042121939361	62	46	0
1307	-111.113055646943	248.903814149089	75	66	0
1308	-106.3025335985	234.83829680644	60	44	1
1309	-102.014867865364	220.788512996398	60	61	1
1310	-97.6992834413541	207.665949598886	77	55	0
1311	-92.8607766117784	194.527664608322	56	40	0
1312	-88.0501234386466	180.462170063518	82	46	0
1313	-83.2394360637991	166.396681520157	65	50	0
1314	-78.9237298561493	153.274139178917	65	58	1
1315	-74.6079949025298	140.15160169825	62	56	1
1316	-69.7693294619676	127.013345514424	57	59	1
1317	-63.0620551321772	106.394479586743	60	60	1
1318	-56.3547105237958	85.7756254132837	54	73	2
1319	-51.5159183625947	72.6373920347542	69	40	2
1320	-46.6770943124429	59.4991646604612	58	56	1
1321	-41.8661128066597	45.4337277151644	84	56	1
1322	-37.5780102903373	31.384016235359	76	62	3
1323	-33.2620045990334	18.2615251885727	74	73	6
1324	-28.4230538298725	5.12332061771303	104	94	6
1325	-23.5840711724595	-8.01487794984132	186	182	12
1326	-19.2958450915175	-22.064568917267	139	134	4
1327	-15.0075881761732	-36.1142550259829	83	85	2
1328	-10.1685106889345	-49.252436792478	86	50	2
1329	-5.85232572804671	-62.3748970627785	74	57	1
1330	-1.53611202235334	-75.4973524734378	80	59	0
1331	3.30305798462359	-88.635517434217	77	49	0
1332	8.1143974911538	-102.700891978107	68	58	0
1333	12.9257711978862	-116.766260519624	62	55	0
1334	17.7650391775533	-129.904407470487	76	54	0
1335	22.604339044774	-143.042548415251	81	45	1
1336	27.9666064406047	-156.196394687518	75	65	0
1337	33.8518460842897	-169.365944280289	67	53	0
1338	39.7371239078348	-182.535485200584	64	53	0
1339	45.6224399108323	-195.705017447472	69	77	1
1340	51.5356462365598	-207.947325400077	60	47	0
1341	57.4488879888668	-220.189624663442	69	61	0
1342	63.8572606382077	-233.374837762676	72	53	0
1343	70.2656746159773	-246.560040663928	64	57	0
1344	76.7019762246637	-258.81801771652	65	39	0
1345	84.184214920213	-271.107393366285	61	66	1
1346	95.1322590319905	-289.99718761351	55	39	2
1347	102.091655288124	-302.270827515982	42	55	0
1348	109.574047375645	-314.560156798922	59	50	1
1349	120.522321892437	-333.44988308195	60	43	1
1350	127.481866356044	-345.723479744978	56	43	0
1351	134.441452099476	-357.997064542025	69	59	0
1352	141.924040322017	-370.286334736273	57	50	0
1353	149.406672753976	-382.575591286644	63	44	0
1354	156.36638526473	-394.849138771184	59	60	0
1355	163.326139054669	-407.12267438788	50	55	1
1356	170.80890118354	-419.411891845986	55	54	0
1357	178.291707521304	-431.701095660217	71	40	0
1358	185.251588077575	-443.974593965337	64	46	0
1359	192.762301095296	-455.336555566639	65	61	0
1360	200.245236884686	-467.625719356351	58	52	0
1361	207.205242608092	-479.899180334993	68	64	0
1362	214.165289609926	-492.172629447654	55	65	1
1363	221.125377890479	-504.44606669154	57	75	1
1364	228.608486117388	-516.735178664327	67	49	0
1365	236.091638552549	-529.024276990443	63	41	0
1366	243.051853596873	-541.297676919028	66	46	1
1367	250.535092983046	-553.586748878472	71	62	1
1368	258.018376576889	-565.875807189383	57	47	1
1369	264.978718384285	-578.149169803597	68	41	0
1370	271.939101469528	-590.422520550899	50	62	0
1371	278.899525832385	-602.695859429426	64	48	0
1372	286.382981860952	-614.984865922481	75	56	0
1373	293.866482096841	-627.273858768865	59	56	0
1374	300.827033221431	-639.54716033116	52	42	1
1375	307.787625623285	-651.820450025611	64	69	0
1376	314.74825930252	-664.09372785408	70	56	0
1377	321.708934259019	-676.366993814707	45	56	0
1378	328.669650492317	-688.640247906558	57	54	0
1379	336.153408643731	-700.929163482971	71	48	0
1380	343.637211002002	-713.218065411784	74	51	2
1381	350.598053995054	-725.491282186471	70	47	1
1382	357.558938264789	-737.764487091452	74	53	1
1383	364.519863811031	-750.037680131383	68	46	0
1384	372.031617261702	-761.399314104579	76	59	0
1385	379.515634546231	-773.688150552101	62	58	0
1386	386.476685252972	-785.961306259967	56	65	0
1387	393.437777235464	-798.23445009999	72	54	0
1388	400.398910494288	-810.507582071237	56	42	0
1389	407.883100206964	-822.796366696246	71	46	1
1390	415.367334125331	-835.08513767086	74	53	0
1391	422.328594140941	-847.35823232308	75	48	1
1392	429.812915005255	-859.646976926364	70	52	0
1393	437.297280074796	-871.935707883909	65	56	0
1394	444.258666846144	-884.208765212446	77	51	1
1395	451.220094893069	-896.481810675003	50	68	1
1396	458.181564215338	-908.754844266921	82	56	1
1397	465.143074812833	-921.027865991928	55	53	1
1398	471.581598325341	-933.285219235346	69	47	0
1399	477.524884834595	-944.599690085277	53	46	1
1400	482.477648551925	-954.028409142047	74	47	0
1401	485.393812391616	-961.540070294403	72	40	0
1402	486.768641542702	-968.07754897885	67	56	0
1403	487.648194265377	-973.67215620447	71	42	1
1404	489.078535326116	-978.355201375671	61	60	0
1405	491.087416601484	-981.199467646889	72	59	0
1406	493.674836379942	-982.204954258166	61	48	0
1407	497.886859851365	-981.40296714846	61	57	0
1408	501.108311863209	-978.715237385593	63	52	0
1409	501.742341733945	-975.022024980746	56	54	2
1410	500.807272111357	-971.281853572465	71	49	0
1411	498.330856863759	-966.567505740561	68	70	0
1412	494.836134412559	-960.894632581621	72	52	0
1413	490.323111209378	-954.263231530786	59	59	2
1414	485.342577808187	-945.761737968773	69	54	0
1415	480.362064813846	-937.260238347575	69	42	0
1416	474.886299608974	-927.815860132687	46	52	0
1417	468.420019556943	-916.485728009604	50	48	1
1418	461.926016723562	-906.082801938057	67	55	0
1419	455.432046303235	-895.679865611717	72	49	0
1420	448.965869416308	-884.34970276244	60	54	1
1421	442.527490513807	-872.092313423753	72	61	0
1422	435.566130374093	-859.819252801128	66	54	1
1423	428.081793390214	-847.530518325046	57	58	0
1424	420.625268238888	-834.314553980716	57	54	0
1425	413.141021375894	-822.025792223401	68	50	0
1426	405.656818718649	-809.737016818486	30	63	1
1427	398.200433025777	-796.521011581644	45	67	0
1428	390.716320489941	-784.23220889736	74	50	0
1429	383.232252160145	-771.943392567337	72	58	2
1430	375.7760059266	-758.727346438915	75	63	1
1431	368.292027718911	-746.438502827659	55	56	0
1432	360.808093717729	-734.149645570666	63	38	0
1433	353.847207053332	-721.87644585222	57	44	0
1434	346.886361665966	-709.603234267794	65	47	0
1435	339.430343571177	-696.387121821754	65	56	0
1436	331.946585175174	-684.098211833276	70	61	0
1437	324.985868145421	-671.824962940067	78	34	0
1438	318.025192392641	-659.551702179015	73	45	1
1439	311.0645579173	-647.278429551981	78	61	1
1440	303.608766386926	-634.062251707539	59	47	0
1441	296.125226339675	-621.773276265711	52	61	1
1442	289.164720223227	-609.499966330826	67	58	0
1443	281.681267125299	-597.210964516737	72	47	0
1444	274.197858235042	-584.921949056908	56	63	0
1445	267.237478880503	-572.648601805791	68	51	0
1446	260.277140803926	-560.375242685899	52	56	0
1447	252.793861606042	-548.086188132875	67	66	0
1448	245.310626616119	-535.797119933181	59	53	0
1449	238.350415302499	-523.523723498918	62	50	0
1450	227.401104400167	-504.634311946109	72	64	0
1451	219.945836392872	-491.417981475592	67	55	2
1452	216.451893278107	-485.744871073402	56	52	0
1453	205.997937851527	-467.798306154087	73	60	1
1454	195.048921527166	-448.908807977103	75	49	0
1455	187.566036052653	-436.619634313509	53	62	0
1456	180.606162423559	-424.346139526926	70	63	2
1457	173.646330073534	-412.072632873431	69	62	0
1458	166.135748378409	-400.710635931231	79	50	0
1459	158.653035099327	-388.421409517527	57	57	0
1460	151.693327917776	-376.147865540348	62	48	0
1461	144.210701591801	-363.858612759039	72	56	1
1462	136.72811947536	-351.569346336648	62	44	1
1463	129.76853906113	-339.295765045099	62	62	0
1464	122.808999926609	-327.022171889432	69	47	0
1465	115.326547508186	-314.732866373844	67	51	2
1466	107.844139299705	-302.443547216244	67	53	0
1467	100.884726933669	-290.169916746207	60	58	0
1468	93.9253558476339	-277.896274413913	80	65	0
1469	86.9660260418314	-265.622620212846	46	50	0
1470	80.0067375163198	-253.348954148591	68	48	2
1471	73.0474902708083	-241.075276217423	73	73	1
1472	66.1161331548938	-227.874370770529	54	57	0
1473	59.707763141836	-214.689160891809	54	55	1
1474	53.7945237899548	-202.446864596568	65	53	0
1475	47.8813198648277	-190.204559614882	62	64	1
1476	41.9960058326251	-177.035030324943	72	56	0
1477	36.1107299800497	-163.865492361598	73	49	0
1478	30.748427284183	-150.711656728759	61	55	1
1479	25.3861596207717	-137.557813819498	80	47	0
1480	20.0239269901067	-124.403963633813	63	56	0
1481	15.1846596507239	-111.265819114633	69	56	0
1482	10.3454241990112	-98.1276685902849	70	65	3
1483	5.53408374561695	-84.0622964631766	67	59	0
1484	0.722777492308524	-69.9969183364883	63	55	2
1485	-4.11635998636484	-56.8587498031557	82	53	4
1486	-10.8520850248751	-37.1672019427642	87	76	5
1487	-17.5598743634182	-16.5484267305583	168	162	10
1488	-19.9515150602674	-9.05211622081697	208	175	15
1489	-24.2675934248837	4.07036023959517	107	169	15
1490	-30.4802000264754	23.746224720031	93	83	1
1491	-34.7962073140079	36.8687130566686	72	63	1
1492	-39.6072228099802	50.9341415837407	77	60	1
1493	-44.4182041049935	64.9995761103928	67	68	1
1494	-48.7341199279181	78.1220801062882	61	71	3
1495	-53.0500070053968	91.2445889618248	72	49	0
1496	-57.8887697817991	104.382824704051	65	65	0
1497	-62.2045977971866	117.505343819968	72	52	0
1498	-66.4925165785826	131.55508337263	70	55	2
1499	-71.3033040316659	145.620551497675	70	39	1
1500	-76.141940087371	158.758810044266	65	48	1
1501	-80.4576478911331	171.881349675357	49	63	0
1502	-84.7733269490418	185.003894165158	64	64	2
1503	-89.6118704813998	198.142169515602	54	50	1
1504	-94.4503821243998	211.280450869352	74	60	0
1505	-98.7380835590302	225.330226587132	62	49	1
1506	-103.025754158269	239.380007163621	91	49	0
1507	-107.864170967659	252.518305316567	63	62	1
1508	-112.179670749058	265.640880579129	66	42	0
1509	-118.886414802226	286.259832995944	56	46	0
1510	-126.115968775412	306.894527742639	61	55	0
1511	-130.43134834239	320.017123520374	67	56	0
1512	-134.746699162875	333.139724157751	57	56	0
1513	-139.584896722925	346.278061913326	83	62	0
1514	-143.872289345425	360.327888367698	49	48	0
1515	-148.159651131777	374.377719680779	68	51	0
1516	-152.997753856063	387.51607423462	58	52	1
1517	-157.835824690177	400.654434790835	74	48	0
1518	-162.150996229728	413.77706620004	68	53	0
1519	-166.438234443543	427.826918020844	51	50	1
1520	-171.248305859452	441.892510930076	67	75	1
1521	-175.563387500064	455.015157451853	54	58	0
1522	-179.878440393426	468.137808833271	61	54	0
1523	-184.71632386354	481.276202988811	80	57	0
1524	-189.031317690969	494.398864626884	64	58	0
1525	-192.851337542583	506.578576575965	56	68	0
1526	-196.727157404239	516.903861271217	66	53	1
1527	-200.108016087383	526.286194360815	72	54	0
1528	-202.966006007337	535.652790124528	51	67	0
1529	-205.356958458608	543.149216395803	70	61	0
1530	-207.197136328788	551.557118909433	60	57	0
1531	-208.075350153958	557.151893850416	60	49	0
1532	-207.440841648786	560.845015209168	65	49	0
1533	-206.806333990418	564.538136663847	62	60	0
1534	-205.648978278216	568.215517570265	55	53	0
1535	-204.958644433413	573.763070437126	73	44	0
1536	-205.920597718388	576.576198367402	62	46	1
1537	-207.984074449807	577.566377075389	58	42	0
1538	-211.121161114483	577.660823658109	61	55	0
1539	-214.286163926183	576.828056956641	61	45	0
1540	-216.984153520665	574.12511945609	58	57	0
1541	-218.141517735319	570.447741426528	64	61	0
1542	-217.758253207023	565.795921704732	47	44	0
1543	-216.357204415079	560.185402630828	89	48	1
1544	-214.461216940428	553.631926900707	67	40	0
1545	-211.547435461951	546.11975391116	72	51	1
1546	-208.16661959386	536.737411140464	63	46	0
1547	-204.841615152021	525.500640257262	66	60	0
1548	-201.021648886439	513.320916790515	76	54	1
1549	-196.706713634194	500.198242184706	57	55	1
1550	-191.868890995334	487.059833585285	69	54	1
1551	-187.058945867524	472.994215456769	61	50	0
1552	-182.248966536252	458.928603328764	58	44	1
1553	-177.438953001867	444.86299720034	74	54	0
1554	-172.628905264253	430.797397070564	60	47	1
1555	-167.818823323469	416.731802937575	59	44	0
1556	-163.531575921748	402.681950042956	73	44	0
1557	-159.216395004827	389.55931754224	54	67	0
1558	-154.378313456662	376.420955745503	51	71	1
1559	-149.568100387289	362.355384409428	49	47	0
1560	-144.757853115152	348.289819072001	64	56	0
1561	-139.91967358673	335.151475282386	61	56	2
1562	-135.632237575075	321.101653688587	71	67	0
1563	-131.344770727446	307.05183695443	79	57	0
1564	-126.534391170484	292.986294412054	67	51	0
1565	-121.723977411108	278.920757871121	65	74	0
1566	-116.885636958294	265.782442878932	65	60	0
1567	-109.655957245035	245.147766092792	70	40	0
1568	-104.845425514795	231.082250551321	64	48	0
1569	-102.94909238175	224.528830459341	73	41	1
1570	-96.2421572387684	203.909906583838	64	47	0
1571	-91.431527428038	189.844407836907	59	55	1
1572	-86.5929782184539	176.706130651757	68	64	0
1573	-81.7543971198611	163.567859468982	62	57	1
1574	-77.4665660678293	149.518103186972	50	56	0
1575	-70.7593702013255	128.899223820306	75	50	0
1576	-65.9206783257541	115.760972439311	66	49	0
1577	-61.6327383962343	101.711233969778	77	66	0
1578	-57.3447676317883	87.6615003589541	61	50	0
1579	-52.505980924645	74.5232657762244	56	62	0
1580	-47.6671623285511	61.3850371986628	63	63	2
1581	-42.828311843914	48.2468146253377	71	51	1
1582	-38.0173029773287	34.1813824810088	84	59	3
1583	-33.7291744471877	20.1316753188148	81	83	3
1584	-29.4131436683238	7.00918859057128	128	110	7
1585	-24.5741664646775	-6.12901117838919	148	171	10
1586	-20.2580766245956	-19.2514876471832	127	140	13
1587	-15.9419580395916	-32.3739592581987	104	73	4
1588	-11.6536778396112	-46.4236415866762	86	61	2
1589	-7.36536680540303	-60.4733190592378	76	58	0
1590	-2.5262341403286	-73.6114912265912	68	38	1
1591	2.31293041288154	-86.7496573897079	60	51	0
1592	6.60133522207616	-100.799319206737	67	48	0
1593	11.4127015626873	-114.864689552225	72	48	0
1594	16.7748947871733	-128.018551032059	58	68	0
1595	21.6141892008018	-141.156693181954	66	54	2
1596	26.9764509178349	-154.3105407767	64	56	0
1597	32.3387476674397	-167.464381095953	63	57	1
1598	37.7010794496164	-180.618214141577	61	45	0
1599	44.1093265378149	-193.803458618931	84	48	0
1600	50.5454673264758	-206.061477280222	57	50	1
1601	56.4587034035358	-218.303777995519	59	61	1
1602	62.8670699237846	-231.488992664032	55	38	0
1603	69.2754777724622	-244.674197135493	71	47	0
1604	75.7117734808126	-256.932175757363	64	49	0
1605	82.6710566828842	-269.205848727375	49	58	1
1606	90.1533317724825	-281.49521346949	66	59	1
1607	97.6356510721962	-293.784564568661	65	59	0
1608	104.595061043801	-306.058200226165	75	47	0
1609	111.55451229529	-318.331824017689	73	52	0
1610	119.036961293954	-330.621136027388	60	43	0
1611	126.519454502442	-342.910434393212	78	60	1
1612	133.479032522242	-355.184020871297	76	47	0
1613	140.438651821576	-367.457595487125	59	50	0
1614	147.398312400386	-379.731158233248	58	40	0
1615	157.823966814147	-398.605087997392	53	47	0
1616	164.755905284022	-411.805836881511	76	52	0
1617	172.238680357987	-424.095051642507	61	56	1
1618	183.215351894905	-442.057394220494	67	50	1
1619	190.726056083047	-453.419359485619	69	43	0
1620	198.208982590935	-465.708526931703	72	50	0
1621	205.691953307483	-477.99768073298	56	55	1
1622	213.174968232692	-490.286820889451	64	56	0
1623	216.641097024491	-496.887149782851	61	54	0
1624	220.135050387937	-502.560259829275	65	56	0
1625	231.11213566584	-520.522474319674	65	57	0
1626	242.061507268634	-539.411875382066	73	53	0
1627	249.021757465787	-551.685265139677	76	57	0
1628	252.515801063564	-557.358347597532	76	59	1
1629	259.999097358144	-569.647402277216	78	44	0
1630	270.948730190168	-588.536726032384	65	56	0
1631	274.415033638943	-595.137005790137	61	56	1
1632	281.926262112742	-606.498804477043	59	50	2
1633	292.903888796514	-624.460853568278	60	68	0
1634	299.864432197879	-636.734156813473	62	50	0
1635	306.825016876683	-649.007448191755	56	55	1
1636	313.757850822411	-662.207943743095	72	48	0
1637	320.718519653718	-674.481211397797	84	57	0
1638	328.202228713722	-686.770141514018	57	52	0
1639	335.685981980292	-699.05905798357	56	41	1
1640	342.646777571586	-711.332288321108	63	47	1
1641	349.607614439738	-723.605506788939	86	71	3
1642	357.119279482809	-734.967168052681	62	58	0
1643	364.603204935673	-747.256031766534	74	49	0
1644	371.564166964556	-759.529212905094	68	58	1
1645	378.525170269597	-771.802382176742	68	60	0
1646	385.486214851146	-784.075539577752	52	58	0
1647	392.447300708911	-796.348685110919	70	49	0
1648	399.931441331108	-808.637484276667	57	58	0
1649	407.415626159112	-820.926269795746	75	72	1
1650	414.376838773955	-833.199378009886	64	63	0
1651	421.36586003768	-844.545258141123	60	60	0
1652	428.850172842445	-856.83400454931	77	52	0
1653	436.306765898655	-870.049953547306	71	56	2
1654	443.268146545335	-882.323012570851	74	44	0
1655	453.724174885778	-900.268970721401	63	54	0
1656	464.152536137786	-919.142118431628	70	59	0
1657	467.619425471756	-925.742233834229	63	46	0
1658	470.591053750599	-931.39947324805	86	47	0
1659	476.039060143987	-941.771073188633	80	55	0
1660	480.496540342108	-950.256922245957	57	51	0
1661	484.347748924047	-961.508760299534	53	58	1
1662	486.217856630043	-968.98911049217	69	55	0
1663	487.125161075848	-973.656501528807	56	50	0
1664	489.023031939927	-980.209633976221	53	57	1
1665	490.013596961333	-982.095375388861	63	45	1
1666	492.601017067151	-983.1008626353	67	55	1
1667	495.188438316633	-984.106348323636	63	54	0
1668	497.859110061778	-982.330183477141	71	45	0
1669	500.529779612145	-980.554017019458	59	51	0
1670	500.640776578512	-976.845151651651	52	52	0
1671	499.761206352036	-971.250547315925	64	61	1
1672	497.284792230232	-966.536198874936	59	43	0
1673	493.790071131953	-960.863324855454	87	61	0
1674	489.772328591614	-955.174793475308	49	57	0
1675	485.782349601563	-948.55904187914	48	57	0
1676	481.324861330504	-940.073198337108	69	63	0
1677	476.344363292737	-931.571693858132	70	45	0
1678	470.840858530544	-923.054526599124	59	55	0
1679	464.869865020679	-912.667261958122	72	61	0
1680	458.92666028341	-901.352772314101	52	53	0
1681	452.460465031734	-890.02261498291	57	50	0
1682	445.499045242148	-877.749571312219	84	51	0
1683	438.53766672808	-865.476515771821	73	54	0
1684	431.053310694406	-853.187786743976	47	60	0
1685	423.568998866191	-840.899044070393	54	51	0
1686	412.618006299774	-822.010128334165	67	57	1
1687	401.667113507458	-803.121183278039	53	54	2
1688	394.182978746481	-790.832386948168	62	57	0
1689	386.726663571724	-777.616360808723	63	50	0
1690	379.242618932447	-765.327537199482	66	64	0
1691	371.758618499618	-753.038699943572	61	57	1
1692	364.825448056974	-739.83830275014	54	52	0
1693	357.34153628099	-727.549439135008	56	52	0
1694	349.857668711687	-715.260561874136	58	41	1
1695	342.924631646078	-702.060127407312	56	44	0
1696	335.440852734027	-689.771223787218	77	54	0
1697	327.957118029066	-677.482306521386	69	59	0
1698	320.996423901233	-665.209050843492	68	53	0
1699	313.512776144722	-652.92010720633	78	27	0
1700	306.029172595358	-640.631149923429	68	51	0
1701	299.068605228269	-628.35785692744	75	61	0
1702	291.585088628053	-616.068873273209	58	55	0
1703	284.101616235042	-603.779875974171	68	53	0
1704	277.141175629396	-591.506545661017	52	49	0
1705	270.180776301713	-579.233203479089	63	59	0
1706	263.220418251352	-566.959849432111	64	45	0
1707	255.737118292949	-554.670800313354	67	51	1
1708	248.281669632823	-541.454521606676	63	51	1
1709	241.321439943684	-529.181130252779	75	43	0
1710	234.361251532799	-516.907727031969	87	49	0
1711	226.878127185511	-504.618625186384	57	49	0
1712	219.395047046361	-492.329509696923	62	49	2
1713	212.434985399537	-480.056069160812	66	52	0
1714	205.474965031433	-467.782616758719	68	45	0
1715	197.992014586984	-455.493462175131	68	48	0
1716	190.509108351427	-443.204293947667	65	46	0
1717	183.549214748375	-430.930804231204	74	66	0
1718	176.589362424274	-418.657302647829	73	66	0
1719	169.106585884525	-406.3680953281	69	55	1
1720	161.62385355396	-394.078874363564	61	67	0
1721	154.66412799625	-381.805335467681	58	58	0
1722	147.704443717841	-369.531784703955	68	47	0
1723	140.744800718967	-357.258222074248	61	58	0
1724	133.785198999627	-344.984647580422	66	52	0
1725	126.853473490803	-331.783845470287	66	56	0
1726	119.371000799409	-319.4945472572	52	46	0
1727	111.888572317665	-307.205235399306	88	60	1
1728	104.929140244494	-294.931611736305	64	59	0
1729	97.9697494512075	-282.657976210117	70	54	1
1730	90.4874506687629	-270.36862526089	88	71	0
1731	83.0051960964338	-258.07926067058	75	44	0
1732	76.0459320728551	-245.805587830022	74	48	0
1733	69.0867093295674	-233.531903127208	75	59	0
1734	62.6504712768947	-221.273913604207	77	58	0
1735	53.2715826294734	-202.431156452745	65	55	0
1736	46.8632937842631	-189.245926173404	71	56	0
1737	40.9779842781718	-176.076395429671	67	59	0
1738	32.6730272562127	-156.337793812156	65	42	1
1739	27.3107457025326	-143.183953545056	63	56	0
1740	21.9484991814825	-130.030106003396	60	73	0
1741	17.1092186250607	-116.891963884234	72	60	1
1742	14.6895903047407	-110.322890574113	73	60	0
1743	9.85035758005688	-97.1847394462675	57	47	0
1744	3.11449449876091	-77.4932159502059	79	49	1
1745	-1.17387069907272	-63.4435498099774	68	59	1
1746	-3.56557092437288	-55.9472494991496	74	55	1
1747	-5.98512791440589	-49.3781632846221	73	53	1
1748	-13.2437510524178	-29.6708956314251	109	90	8
1749	-19.9793843072257	-9.97933181002736	204	158	11
1750	-21.8759689292638	-3.42595296911895	208	200	12
1751	-26.6870796613512	10.6394593585283	95	122	6
1752	-33.3947047379334	31.2582622878253	83	64	1
1753	-37.7106942529208	44.3807538663968	88	59	0
1754	-42.5495650777593	57.5189704112709	71	55	0
1755	-47.3884040144039	70.6571929566562	55	45	1
1756	-51.6764272612054	84.7069157762453	81	47	0
1757	-55.964419673197	98.7566434545442	69	52	0
1758	-60.2802602323936	111.879160409793	64	48	1
1759	-64.5960720461444	125.001682223752	62	62	1
1760	-69.4347555177519	138.139932369813	66	53	0
1761	-74.245524765458	152.205404096283	52	56	0
1762	-78.5333627756336	166.25515714474	52	52	0
1763	-82.8490543775843	179.377699474804	71	58	0
1764	-87.6876111275633	192.51597242523	65	54	0
1765	-92.0032436664915	205.638525012881	71	43	0
1766	-96.3188474595663	218.761082461104	56	63	0
1767	-101.129422862665	232.826587784104	50	45	1
1768	-105.417076679645	246.876371060498	66	46	0
1769	-109.732590576692	259.998943621293	68	50	0
1770	-114.570959969133	273.137250173837	56	59	0
1771	-119.409297471691	286.275562728755	78	60	2
1772	-123.724721987324	299.398150949739	62	55	0
1773	-128.012222444755	313.447959592566	74	39	1
1774	-132.822569798154	327.513504510745	54	61	0
1775	-137.137904416362	340.636107846163	74	40	1
1776	-141.453210288018	353.758716040291	49	58	0
1777	-146.263460716465	367.824277755804	85	45	0
1778	-151.07367694244	381.889845468104	62	54	0
1779	-155.388891344774	395.012469318695	49	56	0
1780	-159.704077000148	408.135098026134	69	56	0
1781	-164.542100416089	421.273466981947	53	73	0
1782	-169.352186670818	435.339057493024	62	63	1
1783	-173.639375582745	449.388917408884	74	54	0
1784	-177.954441020789	462.511566630565	56	55	0
1785	-182.792337709107	475.649958387017	73	43	1
1786	-187.107344081334	488.772617864423	63	44	0
1787	-191.422321706312	501.895282201469	69	67	1
1788	-195.765182228701	514.090735849924	63	63	1
1789	-199.1181331306	524.400283645838	69	58	0
1790	-201.976126689115	533.766878688708	59	43	0
1791	-204.86202039069	542.20626034867	78	64	1
1792	-206.730114058126	549.686947077513	73	58	1
1793	-207.580414477328	556.208937445655	74	53	0
1794	-207.963691439189	560.860756055452	57	50	0
1795	-207.273354162171	566.40830856096	58	47	0
1796	-206.610932615702	571.028645620681	69	55	0
1797	-207.600800307118	572.914558345452	76	61	0
1798	-210.159211428545	574.847694523633	72	58	0
1799	-213.296300077112	574.942142649554	58	70	0
1800	-216.489221929573	573.182161963545	71	56	1
1801	-218.664366388519	570.463483576663	66	56	2
1802	-218.803951630311	565.827405957505	75	63	2
1803	-217.402904183313	560.216886529699	86	39	0
1804	-214.956151496444	554.574884100817	60	54	0
1805	-212.042371608433	547.062710751779	73	58	1
1806	-209.156495523581	538.623324039392	63	50	0
1807	-205.775667569309	529.240983367898	50	59	3
1808	-201.899881949474	518.915689999238	71	49	1
1809	-198.024076289206	508.590400472283	69	65	1
1810	-193.681215362099	496.394944639876	55	46	0
1811	-189.366237761918	483.272278134711	72	57	0
1812	-185.051231414545	470.149616488256	62	56	1
1813	-179.690471850336	456.995484965853	56	58	0
1814	-174.329677250294	443.841360718012	72	44	1
1815	-169.519618252176	429.775764199905	66	48	0
1816	-164.709525051294	415.710173680447	71	47	1
1817	-159.87149470608	402.571804709733	83	51	0
1818	-155.061334256723	388.506226189435	55	38	1
1819	-150.774011720263	374.456387323327	68	53	1
1820	-147.009532145166	360.422286492772	62	51	0
1821	-143.245025098382	346.388189504854	62	53	0
1822	-139.480490579968	332.354096359573	69	59	1
1823	-135.193049747206	318.304275307804	56	54	0
1824	-130.354801819252	305.165943512693	53	59	0
1825	-125.544416579534	291.100402172655	70	55	0
1826	-120.733997137519	277.034866831265	80	42	1
1827	-115.89565123053	263.896553042345	60	57	1
1828	-111.085164541844	249.831029701978	65	44	0
1829	-106.797532372992	235.78124049399	80	54	0
1830	-102.481980352837	222.658671699464	63	56	0
1831	-97.6435077223578	209.520380710252	67	50	0
1832	-92.8328899085172	195.45488016773	72	49	2
1833	-88.0222378930193	181.389385623857	64	49	0
1834	-83.1836672849604	168.251112644561	49	58	0
1835	-78.8679631638224	155.128570304252	68	57	1
1836	-74.5801126011647	141.07881725952	61	62	0
1837	-69.7693294619676	127.013345514424	77	59	0
1838	-65.4535354459076	113.890818291344	63	54	1
1839	-61.1377126844018	100.768295928836	63	54	0
1840	-56.298954721482	87.630056549795	63	47	0
1841	-51.4880416176165	73.5646076044068	71	48	0
1842	-46.6770943124429	59.4991646604612	67	65	2
1843	-42.3611497693928	46.3766633551568	65	67	1
1844	-35.6535951048136	25.7578452974558	82	80	4
1845	-28.4230538298725	5.12332061771303	125	98	4
1846	-24.1069890774088	-7.99916017334908	160	155	6
1847	-19.7908955795574	-21.1216361010447	140	136	10
1848	-14.9518522901344	-34.2598238671198	104	81	1
1849	-10.6635666327202	-48.3095051180571	94	83	1
1850	-6.37525014142739	-62.3591815093532	74	57	0
1851	-1.53611202235334	-75.4973524734378	62	69	1
1852	2.78013042797102	-88.6198030263186	63	53	0
1853	7.09640162298456	-101.742248718627	72	57	0
1854	11.9356322612148	-114.880402877927	55	51	0
1855	16.7470344854519	-128.945766621269	62	58	0
1856	21.558470909833	-143.011124362238	53	70	1
1857	26.9207351594814	-156.164971967228	63	53	0
1858	32.8059716548305	-169.334523020312	72	42	0
1859	38.6912463300978	-182.504065399989	72	53	0
1860	44.6044129291549	-194.746383494698	67	62	1
1861	51.0405566681293	-207.004401370883	60	48	0
1862	57.4488879888668	-220.189624663442	58	53	1
1863	63.8572606382077	-233.374837762676	71	56	0
1864	70.8164687359822	-245.648531042039	74	42	1
1865	77.775718114106	-257.922212458216	75	56	1
1866	84.7071642888477	-271.123097677715	79	42	2
1867	91.6664978257613	-283.396755373105	69	50	1
1868	98.6258726426749	-295.670401202515	54	45	2
1869	105.58528873988	-307.944035165943	56	67	0
1870	113.067701344669	-320.233358083293	59	44	1
1871	120.550158159458	-332.522667356767	70	62	0
1872	127.509701024916	-344.796264006756	56	50	0
1873	134.992244793626	-357.085546912625	66	41	0
1874	142.474832771986	-369.374816174619	65	60	0
1875	149.434502405173	-381.648375513963	60	53	1
1876	156.394213317835	-393.921922985464	62	56	0
1877	163.353965509566	-406.195458592847	63	64	0
1878	170.836725928704	-418.484676039778	58	58	1
1879	178.319530556735	-430.77387984097	59	58	1
1880	185.279409514915	-443.047378133982	57	48	0
1881	192.239329751872	-455.320864560083	78	56	0
1882	199.227109511208	-466.667123264633	75	49	0
1883	206.187110707397	-478.94058595039	59	53	0
1884	213.670128807949	-491.229725197889	65	41	0
1885	221.153191116755	-503.518850802444	69	49	0
1886	228.113319077413	-515.792276171036	62	47	0
1887	235.596468337404	-528.081375405192	64	60	0
1888	243.079661805648	-540.370460994542	56	48	1
1889	250.039916530077	-552.643849046901	59	53	0
1890	260.466473905777	-571.517516851425	71	49	1
1891	271.443915716431	-589.479623320512	62	42	0
1892	278.927325827477	-601.768643446267	58	51	1
1893	285.887789870205	-614.041970447637	73	51	1
1894	292.848295190197	-626.315285582095	77	58	2
1895	299.808841787803	-638.58858884871	49	66	3
1896	307.29242433235	-650.877557153814	65	54	0
1897	314.776051084104	-663.166511813179	80	55	1
1898	321.736724442511	-675.439777762629	77	55	0
1899	328.697439077776	-687.713031844236	52	57	0
1900	336.181195519574	-700.001947406679	58	50	1
1901	343.664996168169	-712.290849323384	71	41	1
1902	350.62583756313	-724.564066087827	55	65	0
1903	357.586720234889	-736.837270983495	59	54	0
1904	364.575424557959	-748.183247890323	69	46	1
1905	372.059395926946	-760.472097971477	76	65	0
1906	379.543411501974	-772.760934406891	64	50	2
1907	386.504460610566	-785.034090103582	70	55	1
1908	393.465550995141	-797.307233933359	69	56	0
1909	400.426682655874	-809.580365893431	60	42	0
1910	407.387855592708	-821.85348598659	67	58	0
1911	418.366593681742	-839.81519899983	57	60	2
1912	429.31766097853	-858.704098881222	53	43	0
1913	432.7844439295	-865.304243932478	64	58	0
1914	439.745806335355	-877.577308906242	70	45	1
1915	450.201807712205	-895.523275986314	52	45	0
1916	457.191031664785	-906.869095014408	59	46	0
1917	463.685024816601	-917.272028282285	64	68	0
1918	469.160751429969	-926.716421235353	69	54	1
1919	474.113474286336	-936.14515055716	68	45	0
1920	478.543190008786	-945.558218078688	67	54	0
1921	482.477648551925	-954.028409142047	70	56	1
1922	485.393812391616	-961.540070294403	52	52	1
1923	486.768641542702	-968.07754897885	62	55	0
1924	487.648194265377	-973.67215620447	62	52	1
1925	488.555501575756	-978.339546878822	59	46	0
1926	490.53663116094	-982.111029701307	62	67	1
1927	493.096300595324	-984.043732944876	63	44	0
1928	495.739222979639	-983.194785692729	67	62	1
1929	498.409893954697	-981.418620516546	59	56	0
1930	500.062244317203	-978.683931227773	66	48	0
1931	500.200991117686	-974.047849515453	64	52	0
1932	498.770640022703	-969.364808119833	65	39	0
1933	496.789510086644	-965.593329004012	69	50	0
1934	494.313102771761	-960.878978749737	65	59	1
1935	490.818390517554	-955.206102186814	68	54	1
1936	487.351440124912	-948.606006324291	70	54	0
1937	483.884500850865	-942.0059074983	63	49	0
1938	479.922298151825	-934.462933786213	51	58	0
1939	472.960722715419	-922.189936785027	62	58	0
1940	467.952506794361	-914.615638332441	77	53	0
1941	465.476162995794	-909.901270532049	72	43	2
1942	458.514671574172	-897.628248937428	57	60	0
1943	451.553221427952	-885.355215473101	52	47	0
1944	446.572850393364	-876.853674666025	64	57	0
1945	442.087757637433	-869.29500438273	70	47	0
1946	438.125701017852	-861.751990008168	62	51	0
1947	434.658913388732	-855.151849255897	66	55	1
1948	431.659624856606	-850.421799641103	52	45	0
1949	429.650847752171	-847.577504095621	80	58	0
1950	428.632577315555	-846.618964075111	73	61	1
1951	428.109559307399	-846.60330209136	63	59	2
1952	428.109559307399	-846.60330209136	67	40	0
1953	428.109559307399	-846.60330209136	61	48	1
1954	428.109559307399	-846.60330209136	88	56	2
1955	428.109559307399	-846.60330209136	50	57	0
1956	428.632577315555	-846.618964075111	71	44	0
1957	429.127829630452	-847.561842235737	64	58	0
1958	430.118334941159	-849.447598370723	66	55	0
1959	431.631859731395	-851.349015882239	62	51	0
1960	432.650131979084	-852.30755517073	71	46	0
1961	433.145385880547	-853.250432843342	61	52	1
1962	433.11762109847	-854.177649088204	54	60	0
1963	433.640640009136	-854.193310457282	70	47	0
1964	434.16365892085	-854.20897176303	59	52	0
1965	434.16365892085	-854.20897176303	69	53	1
1966	433.640640009136	-854.193310457282	63	50	1
1967	433.11762109847	-854.177649088204	63	46	0
1968	432.622367082571	-853.234771412797	73	46	1
1969	432.127113293565	-852.291893677786	70	49	0
1970	432.127113293565	-852.291893677786	65	55	0
1971	432.127113293565	-852.291893677786	64	54	0
1972	432.127113293565	-852.291893677786	67	45	2
1973	432.127113293565	-852.291893677786	72	70	0
1974	432.127113293565	-852.291893677786	69	39	1
1975	432.127113293565	-852.291893677786	62	54	0
1976	432.127113293565	-852.291893677786	66	53	0
1977	432.127113293565	-852.291893677786	64	44	0
1978	432.127113293565	-852.291893677786	62	40	0
1979	432.127113293565	-852.291893677786	68	51	1
1980	432.127113293565	-852.291893677786	67	57	0
1981	432.127113293565	-852.291893677786	70	61	0
1982	432.127113293565	-852.291893677786	59	51	0
1983	432.127113293565	-852.291893677786	73	49	0
1984	432.127113293565	-852.291893677786	64	63	0
1985	432.127113293565	-852.291893677786	72	49	0
1986	432.127113293565	-852.291893677786	63	54	0
1987	432.127113293565	-852.291893677786	53	59	1
1988	432.127113293565	-852.291893677786	60	56	0
1989	432.127113293565	-852.291893677786	59	52	0
1990	432.127113293565	-852.291893677786	63	48	1
1991	432.127113293565	-852.291893677786	63	65	0
1992	432.127113293565	-852.291893677786	57	49	1
1993	432.127113293565	-852.291893677786	73	55	0
1994	432.127113293565	-852.291893677786	71	49	0
1995	432.127113293565	-852.291893677786	68	58	0
1996	432.127113293565	-852.291893677786	68	64	0
1997	432.127113293565	-852.291893677786	71	43	0
1998	432.127113293565	-852.291893677786	68	50	1
1999	432.127113293565	-852.291893677786	53	61	1
[truncated: 47 more rows]
