# Supplementary material for: Bayesian algorithm to estimate position and activity of an orphan gamma source utilizing multiple detectors in a mobile gamma spectrometry system
Source: PLoS One. 2021 Jan 22;16(1):e0245440. doi: 10.1371/journal.pone.0245440 (PMC7822251; doi:10.1371/journal.pone.0245440)
Supplement: S1 Data — (GZ) [file pone.0245440.s001.gz › synth_data_Co-60_setup_14_real_2.csv]

	V1	V2	V3	V4	V5
1	362.30993241875	-409.55506073311	43	49	0
2	362.30993241875	-409.55506073311	67	43	0
3	362.30993241875	-409.55506073311	57	41	0
4	362.30993241875	-409.55506073311	68	48	0
5	362.30993241875	-409.55506073311	75	46	0
6	362.30993241875	-409.55506073311	65	54	0
7	362.30993241875	-409.55506073311	65	43	0
8	362.30993241875	-409.55506073311	69	39	0
9	362.30993241875	-409.55506073311	72	50	0
10	362.30993241875	-409.55506073311	65	35	0
11	362.30993241875	-409.55506073311	63	43	2
12	362.30993241875	-409.55506073311	42	52	0
13	362.30993241875	-409.55506073311	66	44	0
14	362.30993241875	-409.55506073311	73	37	0
15	362.30993241875	-409.55506073311	56	53	0
16	362.30993241875	-409.55506073311	68	41	1
17	362.30993241875	-409.55506073311	63	43	0
18	362.30993241875	-409.55506073311	53	38	0
19	362.30993241875	-409.55506073311	52	51	0
20	362.30993241875	-409.55506073311	66	48	0
21	362.30993241875	-409.55506073311	75	45	1
22	362.30993241875	-409.55506073311	81	41	1
23	362.30993241875	-409.55506073311	50	38	0
24	362.30993241875	-409.55506073311	78	37	1
25	362.30993241875	-409.55506073311	76	60	1
26	362.30993241875	-409.55506073311	62	38	0
27	362.30993241875	-409.55506073311	61	43	0
28	362.30993241875	-409.55506073311	64	47	0
29	362.30993241875	-409.55506073311	59	42	0
30	362.30993241875	-409.55506073311	68	40	0
31	362.30993241875	-409.55506073311	56	52	1
32	362.30993241875	-409.55506073311	60	50	0
33	362.30993241875	-409.55506073311	63	55	0
34	362.30993241875	-409.55506073311	70	38	2
35	362.30993241875	-409.55506073311	61	53	0
36	362.30993241875	-409.55506073311	54	41	0
37	362.30993241875	-409.55506073311	64	45	0
38	362.30993241875	-409.55506073311	71	38	1
39	362.30993241875	-409.55506073311	75	47	3
40	362.30993241875	-409.55506073311	70	45	0
41	362.30993241875	-409.55506073311	73	55	0
42	362.30993241875	-409.55506073311	67	45	0
43	362.30993241875	-409.55506073311	73	52	0
44	362.30993241875	-409.55506073311	54	45	0
45	362.30993241875	-409.55506073311	72	57	0
46	362.30993241875	-409.55506073311	73	46	0
47	362.30993241875	-409.55506073311	66	41	0
48	362.30993241875	-409.55506073311	63	57	0
49	362.30993241875	-409.55506073311	66	50	0
50	362.30993241875	-409.55506073311	83	35	1
51	362.30993241875	-409.55506073311	74	49	0
52	362.30993241875	-409.55506073311	75	54	1
53	362.30993241875	-409.55506073311	70	47	0
54	362.30993241875	-409.55506073311	55	37	0
55	362.30993241875	-409.55506073311	61	37	2
56	362.30993241875	-409.55506073311	56	52	0
57	362.337697195355	-408.627844490111	52	38	0
58	362.365461974754	-407.700628248043	72	41	0
59	362.365461974754	-407.700628248043	71	45	0
60	362.393226756831	-406.773412003182	56	45	0
61	361.897972855368	-405.830534330569	61	40	0
62	360.384447272518	-403.929117185995	54	49	0
63	358.898688628455	-401.100483255461	66	45	0
64	357.880418191839	-400.14194323495	68	60	1
65	357.357400183682	-400.1262812512	74	48	1
66	356.366896459775	-398.2405246282	56	50	0
67	354.385891734506	-394.469010662287	71	45	0
68	352.900140573096	-391.640374549665	65	56	0
69	351.909640933562	-389.75461683888	57	36	0
70	350.919142201485	-387.868858887814	58	48	0
71	349.928644377098	-385.983100694604	48	34	0
72	348.415131367045	-384.081679171883	66	50	0
73	346.406372276891	-381.237377549522	73	45	1
74	344.425384789705	-377.465858738869	58	50	0
75	341.949155536538	-372.751458867453	61	43	0
76	338.977687920677	-367.094177024439	55	49	0
77	335.483215084241	-361.421228325926	67	51	0
78	330.970498307899	-354.789730055258	60	54	0
79	326.485568796343	-347.231010673568	65	43	0
80	321.505418944231	-338.729403804056	77	47	1
81	316.030055216048	-329.284907632507	65	36	0
82	310.059484756785	-318.897520162165	64	54	0
83	303.593715392461	-307.567239215598	61	40	0
84	297.127981406637	-296.236948031932	63	44	0
85	289.644055709243	-283.948089904152	66	46	0
86	282.187957362505	-270.732002013363	74	42	1
87	274.7041217878	-258.443116606213	63	42	0
88	267.220330419776	-246.154217550531	62	49	0
89	260.287369598402	-232.953762774356	65	35	1
90	252.803666888271	-220.664837362245	61	45	0
91	241.825796720281	-202.702869808301	74	42	0
92	231.398808407888	-183.82933442574	69	50	0
93	224.438270335202	-171.556034686044	53	44	2
94	217.449975564261	-160.209939089604	57	40	0
95	210.489518448594	-147.936615605839	71	38	0
96	203.529102610715	-135.663280253299	59	41	1
97	196.540925283101	-124.317149013281	80	40	0
98	190.075769793126	-112.98668852821	64	45	0
99	183.610649682814	-101.656217810698	66	46	2
100	176.622583903139	-90.3100526183844	72	41	2
101	169.634556207806	-78.9638755386695	81	49	0
102	163.197355350247	-66.7061566021293	80	50	0
103	156.760192843096	-54.4484274527058	81	46	1
104	149.772279887344	-43.1022164458409	74	50	0
105	142.784405016573	-31.755993549712	73	57	2
106	135.301412317436	-19.4668535580859	85	60	2
107	127.818463827192	-7.17769991979003	74	54	2
108	120.830709108326	4.16856034006923	75	81	4
109	113.87081417453	16.4420483289286	88	71	5
110	106.910960519686	28.7155481874943	93	65	2
111	99.9233232480474	40.0618440872058	83	83	2
112	92.9635505530168	52.3353676879779	100	69	3
113	86.003819137346	64.6089031537995	100	94	3
114	79.0441290009185	76.882450485602	83	79	3
115	68.0677961903275	94.8448834531009	83	72	2
116	57.0915581451263	112.807345773093	86	60	0
117	50.1320344578126	125.080942293629	90	65	0
118	43.1725520501495	137.354550681077	71	63	0
119	39.7067456764053	143.954967186786	78	64	2
120	33.2424374404945	155.285675697029	65	55	0
121	22.7894594228128	173.232528095134	70	64	0
122	15.3071909278515	185.521887200885	73	50	1
123	8.32006743550301	196.868339252658	76	51	1
124	4.82651997177163	202.541569736786	72	58	2
125	-1.60975346004125	214.799549027346	67	47	0
126	-10.9886952965171	233.642291238531	61	35	2
127	-16.8740801762906	246.811803159304	62	49	1
128	-22.7872799761826	259.054108117707	73	42	0
129	-28.7004443496699	271.296421762556	79	41	0
130	-34.5857174464036	284.465959716588	76	55	0
131	-39.9480176096549	297.619795338251	80	56	0
132	-45.3102827403927	310.77363823913	72	37	0
133	-50.6725128383841	323.927488416433	69	46	0
134	-55.5117778682616	337.065632930957	68	42	0
135	-59.8280825461261	350.18806997221	65	63	0
136	-64.1443584794179	363.310511871241	52	49	0
137	-71.403105287638	383.017756104469	81	42	0
138	-78.1388581701322	402.709298076108	65	64	1
139	-80.0354799728957	409.262670683675	72	52	0
140	-84.3516241982579	422.385135263205	56	36	1
141	-88.6677396786399	435.507604702376	90	45	1
142	-93.5067430936615	448.645796630532	65	45	0
143	-100.242274104501	468.337377245538	67	31	0
144	-104.55828662042	481.459864502773	67	56	0
145	-109.39718157053	494.598076239228	55	64	0
146	-113.713135024998	507.720573755912	61	52	0
147	-118.001183876244	521.770291718654	61	49	0
148	-122.289201892912	535.820014540106	72	36	0
149	-126.605067024706	548.942526631057	66	56	0
150	-131.443806510477	562.080765970051	61	38	0
151	-135.759612579946	575.203288320452	72	53	1
152	-140.07538990397	588.325815530494	66	48	1
153	-144.914036867442	601.464071670547	64	45	0
154	-149.22975512885	614.586609141901	63	51	1
155	-153.545444644347	627.70915146824	63	29	0
156	-157.861105413933	640.831698656082	63	58	1
157	-162.176737437607	653.954250703566	66	44	1
158	-166.492340715253	667.076807607897	69	37	0
159	-170.807915246813	680.199369370006	68	48	0
160	-175.64634841826	693.337663915008	55	38	0
161	-179.961863886449	706.460235937499	70	47	0
162	-184.277350608143	719.582812816836	57	45	0
163	-191.011967734783	739.274552178569	66	35	0
164	-197.746517824708	758.966303300112	73	48	0
165	-202.584765946609	772.104631450027	68	63	0
166	-206.900105793844	785.227233706973	62	55	0
167	-208.796327137272	791.780670594424	68	50	0
168	-213.634498678846	804.919012544677	64	46	0
169	-220.368824526551	824.610803143121	58	54	0
170	-224.684047815739	837.733425374143	68	45	0
171	-229.494208159274	851.799002685584	53	51	0
172	-233.781467567431	865.848850727081	62	45	1
173	-238.096600957797	878.971488072537	53	45	0
174	-242.411705600913	892.094130275771	70	40	0
175	-246.726781497011	905.216777335852	68	45	0
176	-251.564689093851	918.355166684836	57	42	0
177	-255.879705924192	931.477824003436	62	27	0
178	-259.699746734055	943.657532113604	76	42	0
179	-263.547674757428	954.910028513521	67	57	0
180	-267.395580890297	966.162528752349	65	38	0
181	-270.748524452618	976.472077384591	59	44	1
182	-274.596389078244	987.724584819749	60	52	0
183	-277.015250452852	994.293796145357	73	52	1
184	-277.454358864459	997.091183464043	74	45	0
185	-277.837637697463	1001.74300194345	70	40	0
186	-277.725979897717	1005.45186415315	47	46	0
187	-277.119386837643	1008.21777010523	68	44	0
188	-276.568622913677	1009.12924501207	72	41	1
189	-276.540708668705	1010.05646057613	52	42	0
190	-276.512794420938	1010.98367613927	69	47	0
191	-276.484880170377	1011.91089170612	68	41	0
192	-277.941769504803	1015.66697609145	62	47	1
193	-281.517964837432	1018.55880988762	85	52	1
194	-285.72866864223	1017.757526231	65	49	0
195	-288.454578688717	1014.12737359479	60	41	0
196	-288.594162772817	1009.49129597377	62	48	0
197	-287.193112926325	1003.88077690545	57	50	0
198	-284.774273048504	997.311559555121	48	41	0
199	-281.832573405292	990.726602448151	62	50	0
200	-278.946693216101	982.287216455676	72	50	0
201	-275.565860588918	972.904876624234	45	49	0
202	-272.185012011731	963.522539732978	83	37	0
203	-268.8320595533	953.21299025137	74	36	0
204	-264.489196545153	941.0175344171	72	45	0
205	-260.146306873357	928.822083441541	52	44	0
206	-253.907307308167	910.073177182116	72	45	0
207	-247.173291601532	890.381328606047	59	58	0
208	-244.754316604929	883.812136162072	52	44	0
209	-242.363239338563	876.315729677677	82	57	0
210	-238.076020044507	862.265872463584	48	54	2
211	-231.341843888629	842.574051599018	64	49	0
212	-224.084728808491	822.866508466192	57	57	0
213	-221.665674503194	816.297330422327	62	46	0
214	-219.76948568417	809.74388730526	61	45	0
215	-213.063027826895	789.124882813543	70	46	0
216	-205.833621291909	768.490158333443	58	43	0
217	-200.995377983432	755.351826548576	57	45	0
218	-196.157102785131	742.213500769809	86	54	1
219	-191.841678809957	729.090910921805	68	53	0
220	-187.526226088172	715.968325931579	70	50	1
221	-183.238636079535	701.918530246243	63	38	0
222	-178.951015235274	687.868739419617	49	53	0
223	-174.635474188311	674.746169003658	56	37	1
224	-170.319904395088	661.62360344734	58	57	0
225	-163.585049032234	641.931901007891	51	46	0
226	-156.850126634061	622.24021032732	68	56	1
227	-152.011542808439	609.101939746179	70	45	0
228	-149.592238937272	602.532806708477	69	38	1
229	-145.304389420548	588.483053663746	66	37	0
230	-138.597165753657	567.864179336466	67	48	0
231	-134.281359193614	554.741654273123	60	41	1
232	-129.96552388795	541.61913406942	79	57	0
233	-125.649659837014	528.496618724428	70	46	0
234	-121.333767040458	515.374108237214	51	55	0
235	-116.494935226976	502.235882059671	58	44	0
236	-112.178983368678	489.113381834701	62	38	0
237	-107.863002764992	475.990886464715	68	50	0
238	-103.024078430317	462.852677092887	71	49	0
239	-98.1851222073892	449.714473726228	67	49	1
240	-93.8690522261313	436.591994016431	60	48	0
241	-89.5529534999514	423.469519166276	52	48	0
242	-85.2368260287913	410.347049178556	73	31	0
243	-80.9206698126509	397.224584047683	62	38	0
244	-76.6044848517631	384.102123777382	58	42	1
245	-72.2882711460697	370.979668366723	58	46	0
246	-67.4491011390928	357.841503405944	51	36	0
247	-63.1328283731127	344.719058253802	65	37	0
248	-58.8165268625016	331.596617962234	73	42	0
249	-51.0346880578436	311.873685625382	61	43	0
250	-42.7298373710364	292.135057349689	67	57	2
251	-37.3675374751328	278.981218365021	65	49	0
252	-32.0052025467739	265.827386654913	68	56	0
253	-26.1198924476048	252.657852959819	62	52	1
254	-20.2066917972406	240.415543559939	64	50	0
255	-13.770512655843	228.1575351106	56	42	0
256	-7.36214456055313	214.972321233712	70	56	1
257	-0.925887227640487	202.71433320269	73	51	1
258	5.51040845748503	190.456355384551	68	43	0
259	11.9467424949398	178.198387778364	73	46	4
260	18.9060653792694	165.924726684578	73	53	2
261	26.3883815035224	153.635374677368	74	48	2
262	33.8985817589564	142.273252017796	71	60	2
263	40.8580298140878	129.999628247693	84	54	1
264	47.8175191491609	117.72601634264	85	67	4
265	54.7770497638267	105.452416304499	83	65	5
266	61.7366216582013	93.1788281314075	81	77	2
267	68.7240667648148	81.8324675820768	90	61	4
268	79.1774762964342	63.8857332728803	105	71	1
269	89.6031491687754	45.0118098873645	98	79	2
270	96.5629258619738	32.7382810544223	92	85	8
271	103.550567778933	21.3919799020514	108	79	4
272	110.510425432178	9.11847481504083	78	80	3
273	117.470324364142	-3.15501841064543	70	80	4
274	124.430264575058	-15.4284997656941	80	67	1
275	131.390246064635	-27.7019692547619	78	60	1
276	138.90105973772	-39.0638999370858	79	55	0
277	146.384100064402	-51.35303282924	81	56	0
278	153.344206720474	-63.6264649936929	78	56	2
279	160.304354655207	-75.8998852912337	63	69	1
280	167.264543867728	-88.1732937227935	64	60	1
281	174.252582104586	-99.5194743601605	73	48	0
282	181.212852275581	-111.792859045789	72	47	0
283	188.696148814284	-124.08191465959	75	44	1
284	196.207292292034	-135.443740663119	55	53	0
285	203.167687627545	-147.717088023201	67	47	0
286	210.128124240669	-159.990423514508	68	38	0
287	217.088602131582	-172.263747137971	71	41	2
288	224.049121299759	-184.537058898248	81	49	1
289	231.037476489088	-195.883142769337	67	51	1
290	237.998076614283	-208.156430781819	65	43	1
291	244.958718016394	-220.429706926458	73	50	0
292	255.413652090705	-238.375990862027	62	61	0
293	265.868676642014	-256.322248080745	65	51	0
294	272.829481554159	-268.595476743765	54	35	1
295	279.790327743336	-280.868693538941	61	43	0
296	283.284657698183	-286.54168943502	71	41	0
297	290.245565003192	-298.81488842424	67	40	0
298	300.700892739173	-316.761056590825	65	38	0
299	307.689679609612	-328.107009763829	63	43	0
300	314.65072898526	-340.380167197436	71	46	0
301	318.117381763237	-346.980349542573	82	47	1
302	325.629280066642	-358.341938944533	57	43	0
303	336.607925905497	-376.303681336343	62	45	1
304	343.569141716463	-388.576789570041	68	47	0
305	350.558166170551	-399.922669726424	61	50	0
306	357.519462935161	-412.195754215121	58	43	0
307	364.480800975347	-424.468826834112	68	36	0
308	370.974683282431	-434.871794805862	55	42	0
309	376.973335923394	-444.331876715645	66	55	0
310	382.44899134367	-453.776291005313	59	41	0
311	387.40164616314	-463.205039698631	67	41	0
312	392.354323673411	-472.633782346733	73	53	0
313	397.307023874484	-482.062518948689	76	35	0
314	402.287502264546	-490.564033217728	55	53	1
315	406.772725710878	-498.122669245116	48	40	0
316	410.211904258875	-505.649989523925	58	50	0
317	412.605032511754	-513.145996608771	62	48	0
318	414.502890110773	-519.699130979367	57	40	0
319	415.90547330433	-525.309393350966	66	43	1
320	417.308060623123	-530.919655181468	60	54	0
321	421.353574642213	-535.680971423164	78	47	1
322	426.005382494419	-537.676288357005	57	48	0
323	429.171338462445	-536.842992071062	51	44	1
324	430.768190462608	-535.962734899484	63	69	0
325	431.374471384333	-533.196738798171	75	50	0
326	431.513215939689	-528.560657056049	56	51	2
327	429.532080107427	-524.789179635234	74	41	1
328	426.504883049289	-520.986394376494	63	45	0
329	423.505442164256	-516.256390584633	67	51	0
330	420.533759502345	-510.599168276414	87	47	0
331	417.039054496912	-504.926289159805	51	41	0
332	412.526052588248	-498.294880438596	59	41	0
333	407.545544790919	-489.793378372677	70	44	0
334	402.565057400265	-481.29187024571	53	51	1
335	397.06156373769	-472.774698969908	67	48	1
336	391.06282499287	-463.31464623753	57	35	0
337	385.064113445696	-453.854584762827	56	51	0
338	379.065429096459	-444.394514543936	57	62	0
339	373.09453419171	-434.00721933227	73	52	0
340	367.674453545711	-422.708359922282	49	49	1
341	362.254402873863	-411.409493214451	52	56	1
342	355.788346165558	-400.079294919968	60	40	0
343	349.322324835113	-388.749086392112	77	47	0
344	342.856338882528	-377.41886762809	74	43	0
345	331.849893107894	-360.384357615374	71	47	0
346	320.81576285098	-344.277034373954	76	55	0
347	313.276127756108	-333.842652106658	63	45	0
348	306.287316432688	-322.496708318591	79	50	0
349	299.821550596564	-311.166421753354	67	54	0
350	293.355820138939	-299.836124952883	65	65	0
351	287.440911628248	-287.594272452407	60	39	0
352	281.553821785259	-274.425195153803	68	47	0
353	275.115983941883	-262.167653176002	76	34	1
354	268.155184358242	-249.894428017549	63	48	0
355	261.194426051457	-237.621190993115	67	43	1
356	255.224124741973	-227.233723534271	65	49	0
357	250.244264777459	-218.732030003332	67	37	0
358	245.759629111621	-211.173222247511	69	46	1
359	242.293206641509	-204.572978116572	57	46	1
360	238.799002225685	-198.899947067723	64	63	0
361	235.304807331006	-193.226913047023	63	34	1
362	231.810621957411	-187.553876051679	62	46	0
363	228.316446104436	-181.880836087279	62	40	1
364	223.33669565781	-173.379109827802	79	40	1
365	218.356965619081	-164.877377509139	65	45	1
366	216.871390010929	-162.048691831529	72	49	0
367	212.882066046703	-155.432743363082	62	41	1
368	205.921630101919	-143.159412213601	66	63	0
369	199.45641925087	-131.828966660425	65	43	0
370	191.9730782595	-119.539930278435	71	54	0
371	184.517586971284	-106.323664298281	67	45	1
372	177.557317602215	-94.0502848215401	54	40	0
373	170.597089511168	-81.7768934797496	60	53	1
374	163.113924130856	-69.4878043709323	83	49	0
375	155.63080295868	-57.198701617308	62	57	0
376	148.670701631461	-44.9252729583532	62	57	1
377	141.682826275821	-33.5790483206511	85	57	2
378	135.217961937131	-22.2485011899844	91	48	1
379	128.753132978803	-10.9179438240826	80	70	3
380	121.765369172907	0.428314762189984	95	65	1
381	115.300612327293	11.7588933901861	90	75	5
382	108.835890862276	23.0894822515547	99	74	3
383	101.876063039352	35.3629906093702	86	71	3
384	94.9162764954963	47.6365108322352	86	73	4
385	87.9565312309423	59.9100429210812	101	85	5
386	80.9968272458063	72.1835868777707	94	83	3
387	73.4863734022365	83.5456238556653	106	76	3
388	69.4696819607052	89.2344961930066	94	71	2
389	62.5100817056373	101.508071543649	90	86	5
390	52.0846766431932	120.382064691745	84	67	2
391	45.1251803865307	132.655669703148	84	57	2
392	38.1378863729769	144.002070860006	65	43	3
393	31.1784710780485	156.275699615479	69	47	1
394	20.7255040204618	174.222557146102	76	52	2
395	13.7383465004386	185.568999888375	66	56	0
396	10.2726274465094	192.169441391714	74	56	0
397	0.370634280261584	211.027862004936	62	43	0
398	-9.53126811119728	229.886306790635	82	53	0
399	-15.9674559875275	242.144308864139	71	43	1
400	-21.8806655880762	254.386612397619	57	43	2
401	-27.7659855242237	267.556140238419	68	42	1
402	-33.6791228963411	279.798461137339	71	47	0
403	-39.0692894168315	292.025079836138	78	49	1
404	-43.908631438564	305.163209939376	74	47	0
405	-48.747941573034	318.301346049644	67	46	0
406	-53.5872198199504	331.439488162287	65	43	0
407	-58.4264661790803	344.577636281028	54	55	0
408	-63.265680650482	357.715790404007	62	54	1
409	-68.1048632341553	370.853950533085	54	47	0
410	-72.9440139299259	383.992116664536	57	43	0
411	-77.2602098885691	397.114573147148	67	52	0
412	-81.5763771020574	410.237034489401	56	55	1
413	-85.8925155709148	423.359500691295	64	42	0
414	-90.1807561593596	437.409187343903	66	52	0
415	-94.9918822554173	451.474596670829	60	49	1
416	-99.3079308317974	464.597077990882	57	39	1
417	-103.623950663023	477.71956416592	48	46	1
418	-108.462853376637	490.857774706557	70	51	0
419	-112.778814146179	503.980271145701	60	38	0
420	-117.094746170449	517.102772441693	76	50	0
421	-121.410649449448	530.225278596394	72	36	0
422	-125.726523983001	543.347789612599	61	54	0
423	-132.461733378354	563.039426507428	68	45	0
424	-139.196875739261	582.731075163931	46	45	0
425	-143.512633719132	595.853606157005	59	47	0
426	-147.828362953558	608.976142005995	67	45	0
427	-152.144063442131	622.098682716489	71	46	0
428	-156.459735184675	635.221228285693	53	54	0
429	-161.298270953353	648.359504832886	66	50	0
430	-165.613883632876	661.482060659677	63	44	1
431	-169.929467566428	674.60462134704	48	37	0
432	-174.245022753777	687.72718689125	73	52	1
433	-178.560549194925	700.849757294171	68	44	1
434	-183.398931805103	713.988061445765	61	42	0
435	-187.686506531842	728.037857674994	60	45	0
436	-191.974050423072	742.087658763863	66	41	2
437	-198.708590936556	761.77941156365	65	43	0
438	-205.443064413208	781.471176124178	55	46	0
439	-209.758384400513	794.593781616539	70	45	0
440	-211.654596374894	801.147219946608	73	33	1
441	-214.073675640917	807.716391969472	72	45	1
442	-220.8079942693	827.408183405176	69	47	0
443	-227.542245860037	847.099986597896	58	57	0
444	-232.380287948239	860.238351950422	59	50	1
445	-237.218298146036	873.376723305322	74	44	0
446	-239.637291286024	879.945911236107	61	53	0
447	-243.952390172286	893.068555060774	77	60	0
448	-250.13564633223	913.671876808628	74	39	0
449	-252.003825017135	921.152550834231	69	37	0
450	-256.346746366995	933.347993138246	64	49	0
451	-262.613605528022	951.169688504189	72	55	0
452	-266.461518059892	962.422187784687	52	47	0
453	-269.814467338147	972.731735577807	73	52	0
454	-272.700372658728	981.171115075238	72	29	0
455	-275.091327485454	988.667540746741	64	53	0
456	-276.987336252583	995.221011691727	71	38	1
457	-278.388402712881	1000.83152718935	79	54	0
458	-278.248829912278	1005.46760494169	67	52	0
459	-277.61432205321	1009.16072638333	63	35	0
460	-277.502664164	1012.86958862841	70	46	0
461	-277.941769504803	1015.66697609145	61	45	0
462	-279.454485989583	1017.56862989347	63	48	0
463	-282.563661725086	1018.59029248171	63	46	0
464	-286.251517190074	1017.77326800115	57	48	0
465	-288.454578688717	1014.12737359479	53	43	1
466	-287.660130000266	1005.75094986893	51	58	0
467	-284.774273048504	997.311559555121	61	40	0
468	-281.832573405292	990.726602448151	46	53	0
469	-278.918778717576	983.214431980625	64	50	0
470	-276.032886909554	974.775048150681	66	38	0
471	-273.174895897857	965.408450948074	64	42	0
472	-269.821947531775	955.098900627345	68	54	0
473	-265.97403567296	943.84639844764	56	40	0
474	-262.154012366431	931.666684578173	68	53	0
475	-257.81110499124	919.471236296929	76	45	0
476	-252.945309168717	907.260055236518	63	50	1
477	-248.658161417232	893.210186150856	75	56	0
478	-244.370982829249	879.16032192111	75	45	0
479	-239.533001571603	866.021942124702	74	45	0
480	-234.694988423493	852.883568332531	70	53	0
481	-230.407716052607	838.83371975366	71	39	0
482	-226.120412845514	824.7838760335	61	41	1
483	-221.282304861059	811.6455190368	73	52	0
484	-216.444164986489	798.507168044336	62	42	0
485	-212.156767997541	784.457339975052	70	53	0
486	-207.869340172329	770.407516763546	82	48	1
487	-203.031105462112	757.269182569347	72	50	0
488	-198.192838862422	744.130854376592	79	45	0
489	-193.877423258265	731.008262366988	73	44	0
490	-187.170695708774	710.389303218573	71	35	0
491	-180.463897878712	689.770355827175	70	55	1
492	-176.148363631684	676.647783790715	59	44	0
493	-171.309909672884	663.509489201009	56	53	2
494	-166.471423824667	650.371200614609	75	50	0
495	-162.183686551754	636.321428677067	66	39	0
496	-157.895918443275	622.271661600098	70	52	0
497	-153.057337761915	609.133389811032	68	34	0
498	-148.741624238901	596.010848550126	64	50	0
499	-144.425881970208	582.888312146068	73	53	0
500	-139.587208766083	569.750057161786	58	50	1
501	-135.271407434891	556.627531017177	74	37	1
502	-130.955577357905	543.50500973314	63	53	0
503	-126.639718535589	530.382493305951	55	50	2
504	-122.323830967769	517.259981739335	63	52	0
505	-117.485004608054	504.121754360385	59	39	0
506	-112.646146360144	490.983532982878	58	37	0
507	-108.330169414054	477.86103707552	69	38	2
508	-104.01416372275	464.738546028733	74	51	0
509	-97.2786427296815	445.046959502622	73	49	1
510	-90.5709238025011	424.428169161081	77	47	0
511	-85.7597472998896	410.362765814178	56	51	0
512	-83.3402125423308	403.793674181215	66	41	0
513	-79.0240427393583	390.671211209148	61	39	1
514	-72.8111971305334	370.99538337905	70	48	1
515	-68.4949562512338	357.872932286002	60	47	0
516	-63.6557575007319	344.734772121534	50	52	0
517	-58.8165268625016	331.596617962234	71	47	0
518	-53.9772643365432	318.458469808102	70	43	1
519	-49.1379699229146	305.320327658206	57	47	0
520	-43.7757082058815	292.166480063461	57	48	2
521	-38.4134114562767	279.012639744207	54	31	0
522	-33.0232243234059	266.786022303626	69	43	0
523	-27.1100647746935	254.543702770025	71	39	0
524	-21.2247223999002	241.374176299199	53	50	0
525	-15.3114906231058	229.131874130107	61	58	1
526	-8.87527900654823	216.873873517849	49	49	1
527	-2.46687728690449	203.688667476177	84	36	0
528	7.43512291868683	184.830240638927	77	49	1
529	17.8880079545779	166.883349823765	68	37	1
530	24.8752095596865	155.536914577708	76	51	3
531	31.8346088786493	143.263275521807	89	52	2
532	38.7940494774375	130.989648331888	73	55	1
533	45.7535313559929	118.71603300795	64	60	4
534	52.7130545146065	106.442429549061	98	58	2
535	59.7004529326805	95.0960536981001	91	81	3
536	67.1830174629577	82.8067762283608	101	75	3
537	74.6656262023607	70.5175123997033	123	83	2
538	81.6531447749003	59.1711739078164	90	85	3
539	88.612874063605	46.8976315176114	126	79	3
540	95.5726446313784	34.6241009905934	107	67	8
541	102.560280651727	23.2777981432155	63	79	3
542	113.013984312303	5.33115033339709	73	76	3
543	123.439959071926	-13.5426866076887	89	47	4
544	130.922907806234	-25.8318476974964	82	53	2
545	134.939794183767	-31.5206598928198	78	40	2
546	141.899833595962	-43.7941115563735	68	50	1
547	152.353876494919	-61.7406588541344	67	43	2
548	159.341829474899	-73.0868649426848	74	46	1
549	166.302010964369	-85.3602750552818	69	40	1
550	173.262233732152	-97.6336733028293	71	37	1
551	180.222497777781	-109.907059683464	60	40	0
552	187.182803101547	-122.180434196256	56	51	0
553	190.676873233402	-127.853509024717	60	51	1
554	197.637239674921	-140.126865733415	63	34	1
555	208.091766726808	-158.073270553723	74	50	1
556	211.585895580414	-163.746327560395	59	52	0
557	219.069375544379	-176.03532770928	67	50	1
558	230.047079122742	-193.997355509549	64	46	0
559	237.007673122687	-206.270645215176	67	46	0
560	240.474089313881	-212.870893634856	64	34	0
561	247.462537007174	-224.216949500144	59	50	0
562	257.9174913686	-242.163227066398	62	47	0
563	264.878248878988	-254.436469292268	66	57	0
564	271.839047666464	-266.709699648432	73	45	0
565	278.799887730682	-278.982918138616	73	41	0
566	285.788551264617	-290.328908655792	67	53	0
567	292.777252882079	-301.674887280911	63	51	1
568	299.738213580044	-313.948070144281	60	50	0
569	306.176206351025	-326.205572878011	60	52	0
570	313.165024055517	-337.551516714506	59	53	0
571	324.143561189703	-355.51329245884	73	54	0
572	331.104705233767	-367.786421899684	67	47	0
573	338.093660771847	-379.132323282771	70	47	2
574	348.57716548373	-396.15115306247	69	56	0
575	355.043197331717	-407.4813624667	58	48	0
576	361.509264557506	-418.811561637558	63	44	1
577	367.975367161038	-430.141750574112	62	45	1
578	373.946244195977	-440.529053101316	66	66	1
579	379.917151164147	-450.916346909478	60	39	2
580	385.888088066014	-461.303631992079	69	41	1
581	391.363786356174	-470.748034300283	67	39	0
582	396.839509589365	-480.192429278046	44	44	0
583	402.315257765644	-489.636816924438	65	44	0
584	406.772725710878	-498.122669245116	46	35	0
585	411.64222945075	-510.333037216216	66	43	0
586	415.493449900649	-521.584873349406	70	43	0
587	417.391316400783	-528.138006278314	63	51	0
588	419.31694076641	-533.763921944425	63	38	0
589	421.848857943434	-536.623841795139	57	51	0
590	425.482348059653	-537.660634796135	61	55	0
591	429.171338462445	-536.842992071062	64	53	0
592	431.346722481539	-534.123955143616	74	46	0
593	432.008500464901	-529.503526259214	61	47	0
594	430.578145868727	-524.820485764183	73	48	0
595	426.532633106515	-520.059178034775	69	46	1
596	422.01959981228	-513.42777970247	65	47	0
597	417.562085009064	-504.941943790764	76	47	0
598	412.086282953038	-495.497576234862	55	49	0
599	403.143595931586	-479.453094047494	74	51	0
600	393.705710348615	-462.465718441643	72	45	1
601	386.74422345357	-450.192695142701	66	41	0
602	379.782777834102	-437.919659973122	70	53	0
603	372.298352439655	-425.630952792242	68	38	0
604	364.813971250376	-413.342231960967	68	63	0
605	357.85265238618	-401.06915947143	70	40	1
606	350.368358142558	-388.780412267894	63	41	0
607	342.884108104568	-376.49165141955	75	45	0
608	335.950686819677	-363.291325408965	61	51	0
609	328.466525437485	-351.002538199537	67	46	0
610	320.982408261276	-338.713737343438	61	33	0
611	313.498335291049	-326.424922839738	69	36	1
612	306.01430652698	-314.136094689369	59	37	1
613	299.053328256006	-301.862922118977	63	49	0
614	291.569386439223	-289.574067596346	62	57	0
615	284.08548882883	-277.28519942984	56	50	1
616	277.124637316621	-265.011989539489	70	38	0
617	270.16382708092	-252.738767779432	66	49	0
618	263.203058122133	-240.465534153394	69	44	0
619	256.242330440495	-228.192288659513	60	54	0
620	248.730857221875	-216.830572000705	57	43	0
621	241.247217280965	-204.541625628248	57	44	0
622	234.286614761513	-192.268342804164	65	45	1
623	223.831890135887	-174.322004328482	71	41	0
624	213.377255988074	-156.375639133155	80	42	0
625	205.893829512701	-144.086628202349	65	48	0
626	198.410447244591	-131.797603624873	65	51	2
627	191.422289827315	-120.451463837177	65	52	2
628	184.461975984043	-108.178096205927	66	36	0
629	177.501703418733	-95.9047167086974	71	46	0
630	170.541472131503	-83.6313253436238	76	36	1
631	163.581282122468	-71.3579221135005	67	48	0
632	156.621133391687	-59.0845070155337	75	50	3
633	149.661025939335	-46.811080051586	70	49	2
634	142.6731446872	-35.4648571079597	79	55	3
635	135.713118193671	-23.1914063999429	75	59	1
636	128.753132978803	-10.9179438240826	76	62	2
637	121.765369172907	0.428314762189984	72	65	1
638	111.311617136758	18.3749407706782	81	78	4
639	100.885780243203	37.2488093161955	102	72	5
640	97.4197976055439	43.849176700227	102	88	3
641	89.9092478731764	55.2111836522818	92	74	2
642	78.932810267841	73.1735873408616	86	81	6
643	71.973155018175	85.4471465824172	99	75	4
644	65.0135410479852	97.7207176908851	103	88	2
645	61.547666379658	104.321115571074	71	68	3
646	58.0539683573297	109.994300663471	77	61	6
647	47.6007682862692	127.941089504398	91	69	2
648	37.1476586983772	145.88790505752	74	60	2
649	30.1882495287573	158.161535505205	67	46	2
650	23.2288816390792	170.435177817941	65	49	0
651	16.2417109725066	181.781616310589	58	44	0
652	9.28242404520279	194.055282365531	74	47	0
653	2.84612406179076	206.31325458549	71	49	0
654	-3.59013756917557	218.571237018332	66	49	0
655	-10.0263608478708	230.829229664057	63	39	1
656	-15.9396044999012	243.071524501778	49	54	0
657	-22.3478995598853	256.256752410904	76	46	1
658	-28.2332151661976	269.426280971617	70	45	0
659	-33.6234116621781	281.652892374434	55	57	0
660	-39.5365108574042	293.89522194583	72	33	0
661	-47.3184389529051	313.618132100441	71	39	0
662	-54.5773601002875	333.325344823301	63	35	0
663	-59.4166010058252	346.463494143449	63	56	0
664	-64.2558100235183	359.601649470627	75	48	0
665	-68.5720613849699	372.724096232094	59	38	0
666	-72.8882840018487	385.846547854133	86	47	0
667	-77.7274005000945	398.984719987027	69	44	0
668	-82.0156968901283	413.034397463314	71	43	0
669	-86.3039624459343	427.08407979738	63	45	1
670	-90.6200664258795	440.206551397219	84	47	0
671	-94.9361416608444	453.329027854837	56	52	1
672	-99.7751026971964	466.467227587476	66	39	0
673	-104.091118871002	479.589714304544	62	33	0
674	-108.407106299477	492.712205882184	63	51	1
675	-115.142488068086	512.40381253697	75	45	0
676	-121.877802803006	532.095430952497	72	55	0
677	-126.193673678907	545.217942507006	57	45	1
678	-128.090146170871	551.771339100786	56	40	0
679	-132.928877475788	564.909580240957	70	60	0
680	-139.664014238107	584.60122973565	56	43	0
681	-141.560445183073	591.154633047059	65	58	0
682	-145.876185918285	604.277166735381	58	59	0
683	-152.611190967902	623.96883890871	58	51	0
684	-155.030476056039	630.537974030711	71	41	0
685	-159.346128982434	643.660522838123	62	49	0
686	-166.080999961647	663.352218529209	66	47	1
687	-170.396580237371	676.474779753946	58	42	0
688	-174.712131767126	689.597345839255	50	44	1
689	-177.131340276159	696.166494763456	62	43	0
690	-181.418956753798	710.2162839761	60	42	0
691	-188.125711460365	730.835233870894	67	49	0
692	-192.441144347133	743.957819927484	69	55	1
693	-196.756548487523	757.080410845578	67	47	1
694	-201.594802063773	770.218737791292	72	46	0
695	-205.910147139803	783.341338966042	58	49	0
696	-210.22546346928	796.463944999501	61	48	0
697	-215.06362451968	809.60228875	80	34	0
698	-219.901753680198	822.740638502873	65	58	0
699	-224.216980627039	835.863260193728	67	44	0
700	-228.532178826863	848.985886743292	67	45	1
701	-232.847348279785	862.108518148772	57	46	0
702	-237.162488985748	875.231154415756	49	47	0
703	-242.000464983168	888.369531770237	71	46	2
704	-246.838409090298	901.50791512616	59	42	0
705	-251.153460412403	914.630567048676	61	63	0
706	-255.468482987257	927.753223828971	53	36	0
707	-259.783476814686	940.875885467045	56	45	0
708	-263.575585713261	953.982812964357	60	50	0
709	-269.347438093042	970.861564764753	56	51	1
710	-274.157277452468	984.927197862417	64	49	0
711	-276.025375684607	992.407883872278	65	43	1
712	-277.370615895488	999.872830108739	63	52	0
713	-277.725979897717	1005.45186415315	67	47	0
714	-277.670150981052	1007.30629526637	62	35	1
715	-277.558493114135	1011.01515750401	68	51	0
716	-277.941769504803	1015.66697609145	50	53	0
717	-279.454485989583	1017.56862989347	71	62	1
718	-280.472267945763	1018.52732754685	57	42	0
719	-284.132207048999	1018.63751684409	63	52	1
720	-288.893676859036	1016.92476226669	57	44	0
721	-290.05104280985	1013.24738453887	66	42	0
722	-289.144929239759	1008.57982255612	60	51	0
723	-287.221029383363	1002.95356138516	72	47	0
724	-284.774273048504	997.311559555121	56	47	1
725	-281.832573405292	990.726602448151	68	46	1
726	-278.918778717576	983.214431980625	58	45	0
727	-276.032886909554	974.775048150681	69	46	0
728	-272.679954068153	964.465495310724	65	53	0
729	-268.8320595533	953.21299025137	61	46	0
730	-264.984143148118	941.96048903279	57	51	1
731	-261.13620485249	930.707991654053	47	34	0
732	-257.316153954482	918.528282580897	71	41	0
733	-253.49607931124	906.348577345721	62	49	2
734	-249.153117568698	894.153138786554	72	43	0
735	-241.924090606684	873.518346807919	75	46	1
736	-237.113998983812	859.45275447797	57	49	0
737	-235.217856717296	852.899303686805	67	49	0
738	-230.90268311603	839.776670108549	52	55	0
739	-226.064609331544	826.638307114132	70	44	0
740	-219.358212792606	806.019291703589	67	51	0
741	-212.651745972456	785.400288047269	61	32	0
742	-207.81354546221	772.261947854422	70	44	2
743	-203.498192580009	759.139345045201	73	45	0
744	-201.601945510542	752.58591104392	76	43	0
745	-199.210706221173	745.089531549253	79	46	0
746	-191.98114651168	724.454833161086	61	45	0
747	-187.142803331662	711.316518770531	70	48	1
748	-182.855206409935	697.266723624431	75	62	0
749	-176.148363631684	676.647783790715	53	45	0
750	-171.309909672884	663.509489201009	69	48	0
751	-166.471423824667	650.371200614609	71	38	0
752	-162.155800197157	637.248644234613	54	40	0
753	-157.840147823503	624.126092717052	61	44	0
754	-153.001569451764	610.987820933573	67	37	1
755	-148.713741128449	596.938064110465	53	61	0
756	-144.425881970208	582.888312146068	60	48	0
757	-137.690763181308	563.196655059233	67	47	0
758	-130.955577357905	543.50500973314	72	33	0
759	-128.53619848087	536.93588989228	74	36	0
760	-124.220324500231	523.813376164995	58	40	0
761	-119.904421773972	510.690867299214	59	42	0
762	-115.065579470305	497.552642920054	61	50	0
763	-108.330169414054	477.86103707552	78	42	0
764	-104.01416372275	464.738546028733	61	51	0
765	-99.1752129535889	451.600341457874	75	43	0
766	-96.7557256108848	445.03124142345	75	41	0
767	-92.4675152652198	430.981547757052	53	41	0
768	-85.7597472998896	410.362765814178	69	35	0
769	-81.4435926548904	397.240300143138	66	47	1
770	-77.1274092651438	384.117839330807	81	43	1
771	-72.2882711460697	370.979668366723	61	41	0
772	-67.9720286957454	357.857217813842	51	49	0
773	-63.6557575007319	344.734772121534	72	44	2
774	-58.8165268625016	331.596617962234	66	50	0
775	-53.9772643365432	318.458469808102	54	46	0
776	-48.6150360789034	305.30461560376	66	47	0
777	-43.2527727889828	292.150768673979	71	50	0
778	-38.4134114562767	279.012639744207	65	40	0
779	-33.0232243234059	266.786022303626	63	50	1
780	-27.1100647746935	254.543702770025	82	45	1
781	-17.7590946200653	234.773708092049	63	49	1
782	-8.38018421671586	215.930950818583	61	47	0
783	-1.94393129751552	203.672961205244	68	49	1
784	1.52175923687173	197.072509490885	66	46	0
785	8.48101940145716	184.798830605112	82	48	2
786	18.9339087196859	166.851942364126	59	52	0
787	25.3981612947537	155.5212116763	65	63	1
788	31.8346088786493	143.263275521807	88	67	2
789	38.7940494774375	130.989648331888	63	63	0
790	45.7535313559929	118.71603300795	76	67	5
791	52.7130545146065	106.442429549061	77	69	1
792	59.6726189527544	94.1688379570842	71	64	1
793	67.155185192707	81.879560473375	120	78	3
794	74.6656262023607	70.5175123997033	96	92	2
795	81.625315809797	58.2439581323415	94	90	6
796	88.5850466967095	45.9704157281667	101	72	1
797	95.5726446313784	34.6241009905934	85	89	2
798	102.532456478279	22.350582331419	87	58	3
799	112.986162534682	4.4039345048368	81	81	3
800	123.962930977403	-13.5583773721009	73	71	2
801	131.445881177206	-25.8475375408307	63	49	2
802	138.433716711588	-37.1937792720273	73	53	4
803	145.393775964214	-49.467224996537	71	52	3
804	152.353876494919	-61.7406588541344	67	47	0
805	159.314018304111	-74.0140808457509	70	53	2
806	166.797181974689	-86.303176461719	73	49	1
807	174.308197604551	-97.6650425028056	75	52	0
808	181.268464579305	-109.938427167945	61	53	0
809	188.228772832081	-122.211799966171	57	52	0
810	195.216925322369	-133.557944932953	60	48	0
811	202.177314532804	-145.83129398711	86	58	2
812	209.137745020911	-158.104631171562	59	40	0
813	216.098216786631	-170.377956491895	67	46	1
814	223.058729829849	-182.651269942522	68	47	0
815	233.513473876286	-200.59760985896	76	63	0
816	240.474089313881	-212.870893634856	72	40	0
817	243.968308400013	-218.543923054822	55	46	0
818	250.928984954604	-230.817189025693	60	44	0
819	257.889702785877	-243.09044312872	55	56	1
820	264.878248878988	-254.436469292268	73	52	0
821	271.839047666464	-266.709699648432	71	43	0
822	278.799887730682	-278.982918138616	68	42	0
823	286.3115561874	-290.344579430297	73	37	0
824	293.79548505944	-302.633443171158	54	46	0
825	304.250837364001	-320.57960239239	76	52	0
826	311.23964008555	-331.925549595617	64	44	0
827	318.200706104224	-344.198701066896	71	41	0
828	325.161813399114	-356.471840674058	60	51	0
829	328.656268719351	-362.144797937013	60	45	0
830	339.111921809032	-380.090868086554	56	38	0
831	349.567665373324	-398.036911513656	63	38	0
832	357.051975247159	-410.325659763068	69	44	0
833	364.536329326686	-422.614394364879	73	33	0
834	368.030893917137	-428.287318092771	63	40	1
835	374.469267035311	-440.54471302405	73	44	0
836	384.402290936792	-458.47500747256	62	41	0
837	390.868518037722	-469.805160188116	57	41	0
838	396.839509589365	-480.192429278046	63	50	1
839	402.315257765644	-489.636816924438	68	59	1
840	406.772725710878	-498.122669245116	68	43	0
841	410.734934869397	-505.665644974448	70	48	0
842	414.174127039034	-513.192961873487	78	47	0
843	416.044234704634	-520.673311832361	66	39	0
844	416.896035141661	-527.195135364309	58	52	0
845	418.3263762024	-531.87818053551	71	31	0
846	420.83054043958	-535.665317298844	66	47	0
847	423.885494310409	-538.540890049189	59	47	0
848	427.54673613538	-538.650464992039	62	46	1
849	430.768190462608	-535.962734899484	67	54	0
850	431.9252540663	-532.285175310448	57	43	2
851	431.017931641196	-527.617787790485	69	56	0
852	428.04623061599	-521.96057093516	70	38	0
853	424.028474028222	-516.272044420242	66	40	0
854	419.515448777995	-509.640643353574	76	44	0
855	414.534913095646	-501.139149775729	65	51	1
856	409.582151753653	-491.710433821194	54	39	1
857	404.134140485257	-481.338839292526	76	50	0
858	398.190886778291	-470.024364190176	71	35	0
859	388.257777693972	-452.094102624804	87	39	0
860	381.296324485273	-439.82107000798	55	47	0
861	377.306472029479	-433.205281584524	70	50	0
862	365.832246439531	-414.300770278089	63	52	1
863	354.881142575468	-395.411889243871	84	51	0
864	347.396867381758	-383.123136592098	68	54	0
865	343.379354183911	-377.434531394392	59	55	0
866	339.912636393681	-370.834370294586	63	39	0
867	328.96176516515	-351.945419929922	54	53	0
868	321.477644813829	-339.656619980931	60	46	0
869	314.516577998758	-327.383473708294	79	32	1
870	304.06116610748	-309.437340119854	70	39	0
871	296.577195959631	-297.148494703695	66	45	1
872	289.093270017998	-284.859635641798	68	40	1
873	282.132391076884	-272.586434241384	66	51	0
874	275.171553412452	-260.313220974058	67	48	0
875	267.659970713488	-248.951538903639	61	52	1
876	260.176216957974	-236.662627086043	55	45	0
877	253.215504455264	-224.389376489446	66	44	1
878	246.254833229526	-212.116114023142	67	45	0
879	239.294203280879	-199.842839692719	53	36	0
880	232.33361460967	-187.569553491659	77	40	1
881	225.373067215958	-175.29625542555	47	52	0
882	218.412561099511	-163.022945490666	69	44	0
883	211.45209626056	-150.749623687938	60	35	1
884	204.463871761691	-139.403506008908	67	37	1
885	197.503487880109	-127.13016046118	61	42	0
886	190.020161299268	-114.841120460071	72	61	0
887	179.042841830989	-96.8789848396555	71	35	1
888	168.588596818154	-78.9325051521882	68	46	3
889	161.628420657653	-66.659098544158	79	64	4
890	158.162253829418	-60.058782832697	68	53	1
891	151.202140385285	-47.7853584308177	78	45	1
892	140.748139846197	-29.8388075204566	79	48	1
893	133.760311662918	-18.4925693226978	85	60	1
894	126.277369278716	-6.20341293606907	90	61	4
895	118.794471103349	6.08575709536672	98	63	1
896	115.300612327293	11.7588933901861	96	72	2
897	108.340746288071	24.0323907285929	76	84	1
898	97.8871119540418	41.9790510758758	99	76	2
899	90.9273483134457	54.2525780852884	108	85	4
900	83.9676259519765	66.5261169597507	106	100	7
901	76.9801147306571	77.872451919131	75	75	5
902	70.0204733299906	90.1460145367309	94	70	1
903	63.0608732087421	102.419589019381	72	67	2
904	56.1013143670862	114.693175369874	86	81	0
905	49.1417968051392	126.966773585416	75	60	1
906	41.6315286190948	138.328868795186	85	55	2
907	34.1491411720635	150.618193389848	67	72	2
908	27.1897487806273	162.891828927211	78	57	1
909	20.2025545268552	174.238260641694	70	58	2
910	13.2432430975023	186.511919921264	73	41	1
911	6.8069195128046	198.769885856658	67	48	0
912	0.370634280261584	211.027862004936	48	53	1
913	-6.06561259983573	223.285848366097	69	46	1
914	-12.5018211274873	235.543844940141	66	46	0
915	-21.8528127253521	255.313828028738	69	45	1
916	-30.1578387938207	275.05241325032	82	52	0
917	-35.5480218625162	287.27902729623	65	47	0
918	-40.9381724286359	299.505648626946	65	38	1
919	-46.3004318804014	312.659492853098	80	46	0
920	-51.662656299537	325.813344354741	57	57	1
921	-56.5019158755895	338.951490072533	70	46	1
922	-60.8182153248345	352.073928195052	66	37	0
923	-65.1344860298559	365.196371174417	65	41	0
924	-69.9736530868104	378.334533696994	64	41	0
925	-74.812788255862	391.472702226602	59	30	0
926	-79.1011031100061	405.522376461886	73	47	1
927	-83.3893871299224	419.572055558674	74	39	0
928	-87.7055088822963	432.69452391658	49	44	0
929	-92.0216018894571	445.816997134127	67	52	1
930	-96.3376661516959	458.939475210384	61	40	0
931	-100.653701669071	472.061958147213	72	44	2
932	-105.492620744044	485.200165078044	73	52	0
933	-109.808597199793	498.322658273391	55	53	0
934	-114.124544910272	511.44515632838	51	34	0
935	-120.859865980106	531.136773058213	62	60	3
936	-127.595120015612	550.828401549719	50	34	0
937	-131.910951173282	563.950919582509	75	52	0
938	-136.226753585273	577.073442474008	58	44	0
939	-140.542527251586	590.195970224217	69	54	0
940	-144.858272172278	603.318502833135	65	32	0
941	-149.173988347175	616.441040300764	67	49	0
942	-153.489675776102	629.563582628034	73	64	0
943	-158.328227906721	642.701855566353	62	50	0
944	-162.643856272567	655.824408152141	45	51	0
945	-166.95945589256	668.94696559757	68	27	0
946	-171.797915499599	682.08525533881	59	43	1
947	-176.113456056279	695.207823041826	58	41	0
948	-180.401076945593	709.257611175999	68	48	1
949	-184.68866699934	723.30740416795	60	42	0
950	-189.004119230434	736.429986445233	67	53	1
951	-193.842423368304	749.568303786218	64	47	1
952	-198.157816535269	762.690896322019	69	48	0
953	-202.473180955974	775.813493714668	74	35	0
954	-207.311392568634	788.951827857643	71	45	0
955	-212.149572291295	802.090168003924	59	53	0
956	-216.987720123609	815.228514156304	71	43	0
957	-221.302964844042	828.351132605225	64	60	0
958	-225.618180817575	841.473755915649	63	42	0
959	-232.35238452442	861.165567507036	62	43	0
960	-236.66752784478	874.28820323199	65	41	0
961	-240.982642418181	887.410843815655	57	48	0
962	-247.716691274778	907.102682282217	61	50	0
963	-252.554593417211	920.241072835401	64	46	3
964	-254.973532529548	926.810270362534	64	44	0
965	-259.288528971607	939.93293146044	65	52	0
966	-265.527453395189	958.681847057305	67	50	0
967	-269.375350435381	969.934349216521	52	48	0
968	-272.728285812831	980.243899528868	70	55	1
969	-275.58626566577	989.610496734269	56	53	0
970	-277.426444544282	998.018399011344	58	41	1
971	-277.753894351888	1004.5246485984	62	54	1
972	-277.61432205321	1009.16072638333	79	37	0
973	-277.502664164	1012.86958862841	69	43	0
974	-278.436703580199	1016.6099324869	61	52	0
975	-280.472267945763	1018.52732754685	81	49	0
976	-283.086510167457	1018.60603387374	62	55	0
977	-286.251517190074	1017.77326800115	63	32	1
978	-288.949510740931	1015.070331214	54	47	1
979	-290.10687711573	1011.39295350108	60	35	0
980	-289.172846156987	1007.65260703675	67	43	0
981	-287.221029383363	1002.95356138516	68	47	0
982	-284.774273048504	997.311559555121	65	60	0
983	-280.89852966927	986.986258018762	78	28	0
984	-277.050680282002	975.733744800091	61	51	0
985	-274.136865537963	968.221577932127	66	50	2
986	-272.67995406827	964.465495310724	69	44	0
987	-269.299091472814	955.083160938695	60	49	0
988	-264.489196545153	941.0175344171	60	34	0
989	-261.108294636011	931.635207186453	60	64	0
990	-257.727376777097	922.252882897854	63	41	0
991	-254.374351566774	911.943346011452	74	50	0
992	-250.498446327168	901.618074729107	58	52	0
993	-247.145384740958	891.308544144034	72	37	2
994	-243.820211632876	880.071800957434	60	39	1
995	-239.972152942151	868.819324695505	75	44	0
996	-236.124072361155	857.566852270626	74	46	0
997	-230.379813250969	839.760935293511	71	54	1
998	-226.559578894929	827.58125692606	56	45	0
999	-221.721475947241	814.442899335176	64	44	0
1000	-214.464261732064	794.735374200158	71	52	1
1001	-212.045174381812	788.16620216053	72	41	0
1002	-207.757750740973	774.116378948092	56	54	1
1003	-201.051169468788	753.497395449318	68	49	1
1004	-196.735773724562	740.374800199643	62	55	0
1005	-192.420349233784	727.25220981054	53	49	0
1006	-190.001184148539	720.683051565662	60	44	0
1007	-185.713607783895	706.633253182285	79	43	0
1008	-179.006796053494	686.014308310114	72	44	0
1009	-174.691252919962	672.891737894155	53	42	1
1010	-170.37568104011	659.769172337838	59	48	0
1011	-165.537187428214	646.630884947255	57	38	0
1012	-160.698661927134	633.492603561841	60	38	0
1013	-156.383000667091	620.370053662919	64	46	0
1014	-152.067310661136	607.247508623637	70	50	0
1015	-147.228692636767	594.109244041145	68	42	0
1016	-142.940825292259	580.059493695386	51	43	1
1017	-138.652927112475	566.009748208337	68	27	1
1018	-133.814214255894	552.871500426903	68	39	0
1019	-129.498375292751	539.748980760574	65	47	0
1020	-125.18250758393	526.626465955749	73	39	1
1021	-118.447197268368	506.934842468239	81	50	2
1022	-111.71181991871	487.243230742402	66	37	0
1023	-109.292374954675	480.67412290629	54	64	0
1024	-106.872922018636	474.105016569607	59	43	0
1025	-102.556907441176	460.982527142391	57	52	0
1026	-96.344290461333	441.306661097333	55	52	0
1027	-89.6086912381579	421.615088012069	65	44	0
1028	-85.2925616805442	408.492618019693	72	44	0
1029	-81.004270156438	394.442937309854	69	46	0
1030	-76.7159477983369	380.393261459656	64	44	0
1031	-72.3997299198527	367.270806045271	62	43	1
1032	-67.5605552938068	354.132641074248	61	57	0
1033	-62.7213487800909	340.994482109323	70	47	0
1034	-57.8821103784721	327.856329147704	72	49	0
1035	-53.0149800191284	315.645397779532	65	54	0
1036	-48.1478200789425	303.434472424909	65	46	0
1037	-42.7855526831117	290.280626152642	62	54	1
1038	-36.9003130394267	277.111076559871	67	57	1
1039	-31.5379740051576	263.957245508209	56	56	0
1040	-22.6821351008257	245.130164913833	56	68	0
1041	-13.3032711348496	226.287396176718	64	52	0
1042	-7.41784334916156	213.117889959365	50	55	1
1043	-0.981583043001592	200.859901911579	48	47	1
1044	5.9776634061709	188.586218779907	62	42	0
1045	12.9369511356344	176.312547516078	64	51	1
1046	19.9241232568165	164.966103794985	72	53	0
1047	26.8834919484798	152.692456271499	62	46	0
1048	33.8429019200848	140.418820613995	68	41	2
1049	40.8023531715735	128.145196822472	72	59	1
1050	47.7618457030039	115.871584895067	74	80	1
1051	55.2721724577714	104.509501345456	79	67	3
1052	62.7547067007399	92.2202157154679	87	53	2
1053	69.714324401808	79.9466411136091	99	63	2
1054	76.7018134910613	68.6002941476181	108	90	3
1055	83.6615121529903	56.3267432879657	103	77	6
1056	90.6212520941626	44.0532042933628	91	79	3
1057	97.58103331452	31.7796771666035	106	94	5
1058	104.540855813946	19.5061619039625	77	69	3
1059	114.994577621692	1.55951917544007	73	67	2
1060	125.448389910161	-16.3870968353003	66	66	3
1061	132.93134963559	-28.6762542817742	79	45	1
1062	140.414353569678	-40.9653980825096	78	67	0
1063	147.402238982322	-52.3116245344281	68	55	0
1064	154.362350165378	-64.5850549954921	68	42	0
1065	161.322502626921	-76.8584735877812	60	45	0
1066	168.282696366834	-89.1318803140894	68	46	1
1067	175.242931384884	-101.405275173485	61	33	0
1068	182.231013602635	-112.751442227513	76	44	0
1069	189.219133905135	-124.097597390413	63	53	0
1070	196.179489560891	-136.370956627652	69	47	0
1071	203.139886494435	-148.644303997047	62	37	0
1072	210.623314191005	-160.93331959378	71	50	1
1073	218.106786095072	-173.222321547568	72	46	1
1074	225.095105906192	-184.568415589631	75	46	1
1075	232.055669280759	-196.841713763773	71	45	0
1076	239.016273932648	-209.115000072867	73	55	0
1077	245.976919862092	-221.388274511322	66	34	0
1078	252.93760706851	-233.661537084728	62	54	0
1079	259.926123679965	-245.007571725175	65	47	0
1080	266.886891842412	-257.280810549855	58	51	0
1081	273.847701281658	-269.554037509486	60	47	2
1082	280.836335334345	-280.900036500767	71	45	0
1083	287.797225729038	-293.173239713535	72	49	0
1084	294.758157400414	-305.446431057528	60	62	2
1085	301.746908893518	-316.792394403368	57	60	1
1086	309.230931062892	-329.081229954958	62	37	0
1087	316.714997438365	-341.370051860809	66	43	0
1088	327.170546444017	-359.316152540036	71	43	0
1089	334.131705666659	-371.589276880957	60	48	0
1090	341.643691670382	-382.950837119482	76	40	0
1091	349.155718463357	-394.312383686192	58	48	0
1092	356.667786045698	-405.673916581087	66	58	1
1093	367.646690038033	-423.635576167144	70	41	0
1094	374.057292242069	-436.820188102312	58	42	0
1095	380.495696298662	-449.077573575079	59	46	0
1096	387.457164022839	-461.350607156754	66	46	0
1097	393.895646238117	-473.607971402816	70	40	0
1098	399.838894626882	-484.922452407889	63	35	1
1099	405.782175690169	-496.23692470789	70	51	0
1100	410.707181312144	-506.592861278914	65	51	0
1101	414.090868785046	-515.974610793404	69	45	0
1102	416.45625843259	-524.397831781767	48	44	0
1103	418.354127899627	-530.950964229181	66	53	0
1104	420.307506237878	-535.649663111195	89	34	0
1105	422.839425226615	-538.509582355618	65	45	0
1106	425.949882488407	-539.530721000396	65	29	2
1107	429.143589124666	-537.770208405331	77	38	0
1108	431.346722481539	-534.123955143616	77	43	1
1109	431.980751662573	-530.430742610246	76	42	2
1110	431.045680674957	-526.690571439452	62	53	0
1111	428.04623061599	-521.96057093516	73	49	0
1112	424.028474028222	-516.272044420242	56	54	1
1113	420.038479852956	-509.656297679059	66	50	0
1114	415.58097321837	-501.170459590852	47	36	1
1115	410.62820962508	-491.741744861007	58	40	0
1116	405.152440912032	-482.29736798536	75	48	0
1117	395.163757681672	-466.221555962227	64	49	0
1118	384.707646819123	-448.27562849503	67	37	0
1119	377.746210253099	-436.00258991681	60	38	0
1120	370.784814962593	-423.729539469816	62	52	1
1121	363.823460947606	-411.456477154978	71	46	0
1122	356.339130313834	-399.167740861885	59	52	0
1123	348.854843885638	-386.878990922123	68	29	1
1124	341.893616626854	-374.605891285464	72	37	0
1125	334.40941714443	-362.317114973441	70	45	0
1126	330.391941561829	-356.628497137688	66	44	0
1127	323.430819622765	-344.355366108008	63	45	0
1128	313.003102140501	-325.482039232738	72	54	0
1129	305.519076551427	-313.193210175261	66	47	0
1130	298.03509516886	-300.904367472045	47	49	0
1131	291.101943787071	-287.70396519918	58	47	0
1132	283.618051061523	-275.41509613581	50	42	0
1133	276.134202542249	-263.126213427633	55	46	0
1134	269.17339843174	-250.8529899735	60	45	0
1135	262.212635598029	-238.579754655249	69	38	0
1136	255.25191404135	-226.30650746543	44	38	1
1137	248.263442864176	-214.960464469157	69	50	0
1138	241.302802263759	-202.687193533406	71	47	0
1139	234.342202940315	-190.413910733536	73	41	0
1140	227.381644894544	-178.140616064891	61	47	0
1141	216.403996791691	-160.178580477834	72	32	1
1142	208.892754778615	-148.816791013815	70	42	0
1143	205.426443449745	-142.216515534557	69	52	1
1144	194.999773073301	-123.342887301929	56	54	0
1145	184.545392469096	-105.39644834213	65	49	0
1146	177.557317602215	-94.0502848215401	55	48	2
1147	170.597089511168	-81.7768934797496	81	38	0
1148	163.63690269849	-69.5034902701154	74	43	1
1149	156.15378006082	-57.2143884375691	70	41	1
1150	148.670701631461	-44.9252729583532	76	58	0
1151	141.682826275821	-33.5790483206511	69	47	1
1152	134.722805907717	-21.3055959185585	79	69	0
1153	127.762826818042	-9.03213164955378	85	56	1
1154	120.802889007085	3.24134448450059	96	56	3
1155	113.842992475082	15.5148324854672	101	61	2
1156	106.855313927284	26.8611165219918	88	77	2
1157	99.8954983551521	39.1346282670274	100	70	1
1158	92.9357240618556	51.4081518789753	105	90	2
1159	85.9759910480934	63.6816873550415	104	89	2
1160	79.0162993134581	75.9552346980199	82	78	4
1161	71.5058577136369	87.3172753117979	89	75	3
1162	64.0232900079573	99.6065453533083	91	64	0
1163	57.063723442785	111.880130021833	99	84	2
1164	50.0763618595665	123.226510812528	69	68	2
1165	39.623229586985	141.173320016824	73	60	1
1166	32.6638051038026	153.446946229786	76	55	0
1167	25.704421900562	165.720584308729	62	59	2
1168	15.279346639174	184.594671515748	71	52	0
1169	8.84301422699355	196.852634291165	67	52	1
1170	2.40672016714234	209.110607277602	58	42	0
1171	-4.55247940489789	221.384297030978	68	52	0
1172	-10.9886952965171	233.642291238531	55	41	1
1173	-16.8740801762906	246.811803159304	72	56	1
1174	-22.7872799761826	259.054108117707	67	61	0
1175	-28.7004443496699	271.296421762556	65	38	0
1176	-34.5857174464036	284.465959716588	60	65	0
1177	-39.9480176096549	297.619795338251	58	43	0
1178	-45.3102827403927	310.77363823913	65	42	0
1179	-50.6725128383841	323.927488416433	76	49	0
1180	-55.5117778682616	337.065632930957	71	29	2
1181	-60.3510110103525	350.203783449717	68	52	0
1182	-64.6672853726195	363.326225890778	70	47	0
1183	-68.9835309900809	376.448673193343	76	47	0
1184	-73.8226716131321	389.586840517819	68	43	0
1185	-78.1388581701322	402.709298076108	69	56	0
1186	-82.4550159823848	415.831760498695	62	48	0
1187	-87.2940640855231	428.969944628887	62	43	0
1188	-92.1330803005258	442.108134762384	72	43	0
1189	-96.4491487355554	455.230612843297	52	44	0
1190	-100.765188425838	468.353095782921	51	45	0
1191	-105.604112120112	481.491302723996	68	53	0
1192	-109.920092748769	494.613795922138	66	48	1
1193	-116.13255538384	514.289684575051	65	41	0
1194	-122.867862162879	533.981304673478	64	43	0
1195	-127.183727810101	547.103817309253	73	41	1
1196	-130.948782401509	561.137827998027	59	48	0
1197	-135.236711051781	575.187565392815	77	40	1
1198	-139.552489946887	588.310092062689	65	42	0
1199	-143.868240096257	601.432623591274	65	44	0
1200	-148.706858314807	614.570884529501	65	54	0
1201	-153.545444644347	627.70915146824	62	57	0
1202	-157.861105413933	640.831698656082	70	38	0
1203	-162.176737437607	653.954250703566	71	32	1
1204	-167.015231243509	667.092534447089	69	55	0
1205	-171.330804203986	680.215096751228	66	47	0
1206	-175.64634841826	693.337663915008	66	49	1
1207	-179.961863886449	706.460235937499	80	51	0
1208	-186.696524918021	726.151967739686	64	42	0
1209	-193.431118913228	745.843711302616	60	47	0
1210	-195.327381804935	752.397141477093	65	45	0
1211	-200.165645871894	765.535466625355	65	51	0
1212	-206.900105793844	785.227233706973	67	38	0
1213	-211.215416894411	798.349840819836	71	52	0
1214	-216.053572490753	811.48818577081	73	43	0
1215	-220.340923998272	825.538018704392	64	45	1
1216	-224.628244669759	839.587856492959	70	42	0
1217	-229.466305430047	852.726218241267	67	48	0
1218	-233.781467567431	865.848850727081	70	50	0
1219	-238.096600957797	878.971488072537	67	47	0
1220	-242.93456919142	892.109866624698	54	53	0
1221	-247.249643516261	905.232514224946	43	48	0
1222	-251.069736591715	917.412213700823	62	41	0
1223	-254.945623663079	927.737485912628	50	55	0
1224	-258.326542282535	937.119808080606	74	40	0
1225	-261.212498245412	945.559178940952	67	52	0
1226	-264.098441894865	953.998551962897	64	39	0
1227	-266.461518059892	962.422187784687	64	49	0
1228	-268.852496161649	969.918609556742	72	49	0
1229	-271.24346513307	977.415032829158	64	43	0
1230	-273.662338362541	983.984242055565	51	40	0
1231	-275.586265665886	989.610496734269	65	42	0
1232	-276.959422049578	996.148227238096	58	36	0
1233	-277.837637697463	1001.74300194345	48	43	2
1234	-277.781808803207	1003.59743304551	68	60	0
1235	-277.698065440811	1006.37907970883	72	59	0
1236	-277.61432205321	1009.16072638333	60	56	0
1237	-278.604191803373	1011.04663912021	64	47	0
1238	-280.63975888025	1012.96403420903	74	39	0
1239	-282.731155337533	1013.02699918766	59	47	0
1240	-284.822551778518	1013.08996517211	60	48	0
1241	-286.419015471824	1012.20997478999	67	43	0
1242	-287.492630497029	1011.31424301397	60	41	0
1243	-288.566245961527	1010.41851149686	76	46	0
1244	-289.172846156987	1007.65260703675	76	60	0
1245	-289.25659689185	1004.87096048892	67	35	0
1246	-288.294646721391	1002.05782978423	64	37	2
1247	-286.286993625283	999.213215641677	81	47	0
1248	-284.307253574894	995.441386952065	64	46	0
1249	-282.383340499946	989.815128182061	60	43	1
1250	-279.936569374579	984.173129354604	64	45	0
1251	-277.517705578648	977.603916505352	62	53	0
1252	-275.126747379429	970.107489631511	61	42	0
1253	-272.240837764519	961.668108678423	75	46	0
1254	-268.887883682502	951.358559195884	66	55	1
1255	-265.012054287945	941.033273503184	67	45	0
1256	-259.240137246612	924.154528870247	58	44	0
1257	-253.49607931124	906.348577345721	61	34	0
1258	-249.153117568698	894.153138786554	70	49	1
1259	-244.315170511487	881.014752991498	57	42	0
1260	-240.000058062025	867.892109155655	73	44	0
1261	-235.68491686543	854.769470180385	70	46	0
1262	-230.846877281147	841.631101187319	66	37	0
1263	-226.036707570427	827.565522655845	63	54	0
1264	-221.749376665161	813.5156837916	73	40	0
1265	-217.434115251992	800.393065327778	65	54	0
1266	-212.595948941482	787.254719136283	65	39	0
1267	-205.861518190941	767.562942786142	70	46	0
1268	-199.127020403335	747.87117819488	84	50	0
1269	-194.839506346849	733.821369554847	63	41	0
1270	-190.551961454563	719.771565774456	62	45	0
1271	-185.713607783895	706.633253182285	55	44	0
1272	-180.87522222352	693.494946596213	60	45	1
1273	-176.559693720716	680.372374020517	80	40	1
1274	-172.244136471709	667.249806305394	69	41	1
1275	-167.433546019311	653.184300961904	64	42	0
1276	-163.145815249765	639.134527946822	60	43	1
1277	-158.830168105138	626.011975347064	73	43	0
1278	-153.991595187515	612.873702360317	58	46	0
1279	-149.15299038071	599.735435377806	63	41	0
1280	-144.837253856007	586.612898437306	65	56	0
1281	-140.521488585684	573.490366354585	83	49	0
1282	-136.205694569624	560.367839131504	73	50	2
1283	-131.889871808118	547.245316768996	72	53	0
1284	-124.631722905498	527.537959951907	67	51	1
1285	-119.792917109502	514.399729579687	66	52	2
1286	-115.476989810937	501.277225576341	70	42	0
1287	-109.264501336671	481.601338477805	44	57	0
1288	-104.948502960557	468.478846351616	57	49	0
1289	-100.109559954843	455.340640582144	58	38	0
1290	-95.7935025173356	442.218158713542	68	37	0
1291	-91.5052856683615	428.168466127478	66	58	0
1292	-87.2170379852178	414.118778399192	69	36	1
1293	-82.9008922262583	400.996311108582	72	42	1
1294	-78.5847177225514	387.87384867575	56	58	0
1295	-74.2685144741554	374.75139110256	68	39	0
1296	-69.9522824809537	361.628938389011	60	38	0
1297	-65.6360217430629	348.506490535103	68	47	0
1298	-60.796802012308	335.368333968334	57	55	1
1299	-55.9575503937667	322.230183410458	59	55	0
1300	-51.1182668876718	309.092038854025	66	56	0
1301	-46.278951493965	295.95390030276	64	44	2
1302	-40.9166676751338	282.800056666136	61	36	0
1303	-35.5543488236144	269.646220305003	52	54	1
1304	-29.6412007127656	257.403897131793	71	51	1
1305	-23.2050761386636	245.145873749629	49	46	1
1306	-17.3197073924821	231.976353055798	69	44	0
1307	-10.883506090031	219.718349293806	64	44	1
1308	-4.44726643513422	207.460355744697	68	40	2
1309	1.98901157215005	195.202372408472	60	55	2
1310	8.94827639794676	182.928694358096	60	46	1
1311	15.9075825038017	170.655028174631	52	54	5
1312	22.8947723152814	159.308589538559	67	52	1
1313	29.8541593833361	147.03494709637	77	58	3
1314	36.8135877313325	134.761316519231	78	61	0
1315	47.2667260699091	116.814500761218	70	63	2
1316	54.2262568184524	104.540899855085	86	71	3
1317	61.7087881300831	92.2516123857349	94	60	2
1318	72.6851027589873	74.2891631601378	78	74	6
1319	79.6726095382473	62.9428212800995	103	74	2
1320	86.6323265762767	50.669275498949	104	77	3
1321	93.5920848933747	38.3957415875047	99	77	8
1322	100.579709120444	27.04943534825	88	75	4
1323	107.539548397588	14.7759251799434	72	80	2
1324	114.499428953859	2.50242687482387	82	66	3
1325	121.459350789024	-9.77105956245214	92	52	3
1326	128.942286822363	-22.0602242844179	69	55	1
1327	136.453083484375	-33.4221594948322	63	59	2
1328	143.413130486209	-45.6956086074933	82	55	0
1329	150.373218766763	-57.9690458513796	68	53	3
1330	157.33334832557	-70.2424712302163	72	53	2
1331	164.293519162806	-82.5158847440034	64	53	1
1332	174.74775663123	-100.462374797091	67	58	0
1333	185.202084578923	-118.408838133328	59	43	0
1334	192.190222570731	-129.75498821307	61	39	0
1335	199.150596602063	-142.02834236715	50	47	1
1336	206.634000607068	-154.317365242168	74	51	0
1337	214.117448819859	-166.606374470517	60	47	1
1338	221.077949612751	-178.879691309296	72	43	1
1339	228.066287113121	-190.225780266337	68	53	1
1340	235.026868862915	-202.499073359184	58	47	0
1341	241.98749189009	-214.772354585119	74	36	1
1342	248.975946832565	-226.11840789672	81	46	0
1343	255.936650816002	-238.391665377654	71	55	0
1344	262.897396076412	-250.664910988882	74	48	0
1345	269.858182613796	-262.938144734129	66	61	0
1346	280.313331538404	-280.884365051985	74	52	2
1347	287.302002321521	-292.230353013612	67	40	0
1348	294.262930930592	-304.503545204177	68	44	1
1349	301.223900815821	-316.77672552783	55	41	0
1350	308.184911977558	-329.04989398364	64	38	0
1351	318.640393445268	-346.996016335674	58	47	0
1352	326.152293102408	-358.357604815625	71	54	0
1353	333.636462299619	-370.646395809017	58	46	0
1354	340.59765973594	-382.919509125873	70	54	0
1355	347.586666501651	-394.265394368209	80	44	0
1356	354.54794489179	-406.53848393634	57	53	0
1357	361.509264557506	-418.811561637558	84	44	1
1358	368.470625498856	-431.084627470933	64	48	0
1359	375.43202771584	-443.357681434602	67	58	0
1360	381.898206745624	-454.687848325819	62	46	0
1361	387.841395273048	-466.002346773632	64	47	0
1362	393.812373911962	-476.389620238915	58	38	0
1363	399.811138554127	-485.849668696523	68	49	0
1364	404.763871647941	-495.278396224603	76	49	1
1365	410.156396923936	-507.504422125407	51	50	0
1366	414.530642736645	-518.771914675832	64	36	0
1367	415.90547330433	-525.309393350966	73	42	0
1368	416.345249797567	-528.106696987525	57	49	1
1369	417.80334245204	-531.862526038662	59	51	0
1370	420.77503819135	-537.519749909639	59	41	1
1371	423.857743862551	-539.468106362037	54	54	0
1372	425.426847830473	-539.515067435801	69	52	0
1373	428.097520243842	-537.738901974633	63	44	0
1374	431.346722481539	-534.123955143616	66	50	0
1375	431.485467022983	-529.487873406149	72	42	0
1376	429.532080107427	-524.789179635234	67	50	0
1377	426.532633106515	-520.059178034775	56	44	0
1378	423.037912008236	-514.386304015294	70	44	2
1379	418.524890384753	-507.754901857115	59	45	0
1380	414.067388847703	-499.269062129781	66	49	0
1381	409.609905690129	-490.783217507415	67	35	1
1382	404.134140485257	-481.338839292526	65	53	1
1383	398.163130214845	-470.951580489054	74	51	0
1384	388.697525700787	-454.891409661621	58	35	2
1385	378.736732805381	-437.888341336511	73	41	0
1386	371.25231034169	-425.599632312544	64	60	0
1387	363.767932083225	-413.310909640975	63	45	0
1388	356.80661614798	-401.037835436873	70	48	1
1389	349.873109115171	-387.837533140555	67	49	0
1390	342.388862252177	-375.548771383241	65	47	0
1391	334.904659594933	-363.259995978326	56	41	0
1392	327.943513290025	-350.986872595735	73	57	0
1393	320.45939757931	-338.698070817627	59	39	0
1394	312.97532607452	-326.409255394712	61	48	0
1395	306.01430652698	-314.136094689369	59	46	1
1396	299.053328256006	-301.862922118977	68	46	0
1397	291.569386439223	-289.574067596346	78	51	0
1398	284.08548882883	-277.28519942984	67	44	0
1399	277.124637316621	-265.011989539489	66	49	0
1400	270.16382708092	-252.738767779432	54	41	0
1401	263.175270649488	-241.392750234343	48	51	0
1402	255.691543760069	-229.103830232285	83	49	0
1403	244.741429864836	-210.214654563926	53	39	0
1404	234.286614761513	-192.268342804164	72	58	0
1405	230.792431538284	-186.595304958522	72	59	1
1406	227.298257836141	-180.922264138237	79	53	0
1407	216.843591931858	-162.975907837972	57	53	1
1408	206.416816980578	-144.102308831178	73	43	1
1409	199.45641925087	-131.828966660425	75	66	1
1410	192.468259127636	-120.48282859195	65	52	0
1411	185.507942355354	-108.209462677129	72	45	0
1412	178.547666861152	-95.9360848935321	82	63	0
1413	171.587432645087	-83.662695244886	52	46	1
1414	164.104260914202	-71.3736079540104	73	54	1
1415	156.593321509776	-60.0117229251191	77	52	0
1416	153.09935548529	-54.3386188736185	67	52	0
1417	146.139266274869	-42.0651859585196	92	50	2
1418	135.713118193671	-23.1914063999429	80	78	1
1419	128.753132978803	-10.9179438240826	91	57	4
1420	121.793189042713	1.35553061682731	87	78	3
1421	114.833286385401	13.6290169255808	81	61	5
1422	107.84560194076	24.9752992652357	94	66	5
1423	100.885780243203	37.2488093161955	102	72	7
1424	93.9259998249472	49.5223312340677	105	73	1
1425	86.9384328279411	60.8686492182314	91	86	3
1426	79.9787333697313	73.1421948801726	103	83	5
1427	73.0190751910559	85.4157524053007	93	81	5
1428	65.5086669083103	96.7778039481491	81	80	2
1429	58.0261338865384	109.067084912211	85	65	1
1430	51.0666008772678	121.340679761954	78	65	0
1431	44.1071091479389	133.614286477678	75	62	0
1432	33.6818689855281	152.488326654769	67	50	3
1433	23.2288816390792	170.435177817941	63	53	1
1434	16.2417109725066	181.781616310589	61	64	0
1435	9.28242404520279	194.055282365531	70	46	1
1436	2.32317839789903	206.328960284591	73	41	1
1437	-4.11308176955208	218.586943512782	69	49	0
1438	-10.5493035846739	230.844936953858	62	45	0
1439	-16.98548704735	243.102940606885	62	48	1
1440	-22.3478995598853	256.256752410904	66	40	0
1441	-27.7102770401398	269.410571490414	47	47	0
1442	-33.5955560408183	282.580107994378	66	52	0
1443	-38.9857187706511	294.806726677343	69	41	0
1444	-44.3758489977336	307.033352646977	73	44	0
1445	-49.7380873073125	320.187201506458	74	40	0
1446	-54.5773601002875	333.325344823301	61	44	0
1447	-59.4166010058252	346.463494143449	67	36	1
1448	-63.7328826829325	359.58593550697	63	46	0
1449	-68.0491356156417	372.708381727338	53	43	0
1450	-72.8882840018487	385.846547854133	79	44	0
1451	-79.5961583621684	406.46530794818	62	35	0
1452	-86.3039624459343	427.08407979738	61	44	0
1453	-90.6200664258795	440.206551397219	63	40	0
1454	-94.9361416608444	453.329027854837	75	41	1
1455	-99.7751026971964	466.467227587476	76	38	0
1456	-104.091118871002	479.589714304544	63	46	1
1457	-108.407106299477	492.712205882184	66	49	1
1458	-113.245974814752	505.85042242147	66	41	0
1459	-117.561903181719	518.972924256697	57	48	0
1460	-121.877802803006	532.095430952497	78	35	0
1461	-126.193673678907	545.217942507006	65	55	1
1462	-130.509515809361	558.340458920226	64	40	0
1463	-134.825329194311	571.462980194017	71	40	0
1464	-139.141113833582	584.585506323725	65	46	0
1465	-143.979768560501	597.723761267029	63	47	0
1466	-148.295494136924	610.84629765898	68	49	0
1467	-152.611190967902	623.96883890871	56	46	0
1468	-156.926859052852	637.091385013424	67	49	0
1469	-161.24249839189	650.213935983367	79	43	2
1470	-168.500238788023	669.921362053603	73	58	0
1471	-173.338692523481	683.059653606266	72	43	0
1472	-177.654227323423	696.182222931646	61	48	0
1473	-183.838141554326	716.785437100567	62	49	0
1474	-188.125711460365	730.835233870894	67	49	1
1475	-192.964025671885	743.973550016992	65	43	0
1476	-197.279428241134	757.096141476184	50	41	0
1477	-201.594802063773	770.218737791292	58	47	0
1478	-206.433023749909	783.357070743106	72	30	0
1479	-210.74833850807	796.479677317664	64	48	0
1480	-215.06362451968	809.60228875	62	44	0
1481	-219.378881784622	822.724905041046	82	43	0
1482	-223.694110302604	835.847526189871	67	47	0
1483	-228.009310073568	848.970152198337	74	50	0
1484	-232.324481097807	862.09278306365	66	54	0
1485	-237.134584401443	876.158369971439	58	44	0
1486	-241.944653501967	890.223962876946	70	48	0
1487	-246.782595299243	903.362346229143	72	39	1
1488	-251.648413257673	915.57352003362	75	46	0
1489	-256.019251399906	926.841746262275	73	52	0
1490	-260.417975081364	937.182761813514	65	48	0
1491	-264.844587406958	946.596566700377	56	34	0
1492	-268.225467389158	955.978897283785	71	48	1
1493	-271.08347659366	965.345490887761	64	46	0
1494	-274.352671893779	978.43668907322	69	52	0
1495	-276.631969497656	989.64197780285	51	41	1
1496	-277.510187496431	995.236752372235	63	52	0
1497	-277.8655521404	1000.81578639336	69	44	0
1498	-277.781808803207	1003.59743304551	64	42	0
1499	-277.175215536787	1006.36333898548	71	48	1
1500	-276.540708668705	1010.05646057613	65	34	0
1501	-276.484880170377	1011.91089170612	67	47	0
1502	-276.951900673215	1013.78106348496	65	39	0
1503	-277.941769504803	1015.66697609145	76	54	0
1504	-280.005249597947	1016.65715534985	53	42	1
1505	-283.142341605853	1016.75160277449	58	44	0
1506	-285.784501190879	1015.90309515223	62	45	0
1507	-287.436797306873	1013.16867406946	50	51	0
1508	-288.099229921761	1008.54833841324	74	48	1
1509	-287.193112926325	1003.88077690545	59	39	0
1510	-285.241292063612	999.181732217781	65	50	1
1511	-282.822446154139	992.612516067922	69	56	0
1512	-279.936569374637	984.173129354604	65	37	0
1513	-276.555740611337	974.790788681246	50	50	0
1514	-273.174895897857	965.408450948074	92	36	1
1515	-269.821947531775	955.098900627345	52	50	0
1516	-265.97403567296	943.84639844764	61	34	0
1517	-262.154012366431	931.666684578173	76	43	0
1518	-257.839014390367	918.544020767324	64	58	1
1519	-253.523987666937	905.421361814253	61	47	0
1520	-249.208932196372	892.298707719892	71	53	0
1521	-244.370982829249	879.16032192111	69	44	0
1522	-239.533001571603	866.021942124702	69	51	0
1523	-232.798838970484	846.330118739977	68	42	0
1524	-226.092511089868	825.71109157335	62	46	0
1525	-221.805178092502	811.661252710037	70	48	1
1526	-217.489914592647	798.538634245284	57	54	0
1527	-212.651745972456	785.400288047269	63	36	0
1528	-208.336423408124	772.277679840103	70	46	1
1529	-204.021072097239	759.155076490715	67	62	0
1530	-199.182810951432	746.016747095622	68	50	0
1531	-194.37241203076	731.951208155602	71	48	0
1532	-190.084863363649	717.901404915377	54	43	1
1533	-185.769391837937	704.778822082095	60	40	0
1534	-180.931003967882	691.64051548671	60	34	1
1535	-176.120473921299	677.574999344535	70	38	1
1536	-171.832800638396	663.525216614828	66	41	1
1537	-165.097955588659	643.8335116487	74	44	0
1538	-160.25942505087	630.695230860263	79	50	0
1539	-155.943759089918	617.572681498714	62	42	0
1540	-151.628064382996	604.450136997737	63	38	0
1541	-149.208756838692	597.881004253402	70	47	1
1542	-142.501569156419	577.262123207562	57	46	0
1543	-135.794311195612	556.643253915943	71	51	0
1544	-130.955577357905	543.50500973314	61	55	0
1545	-126.639718535589	530.382493305951	56	49	0
1546	-124.743232189328	523.829097680748	63	52	0
1547	-119.904421773972	510.690867299214	62	48	0
1548	-113.16905797855	490.999253050424	61	38	0
1549	-108.853082603659	477.876756601967	69	40	0
1550	-104.01416372275	464.738546028733	82	43	0
1551	-99.6981292864075	451.616059837863	54	44	0
1552	-95.3820661048521	438.493578507565	70	50	0
1553	-90.5430547032738	425.355384739116	64	43	1
1554	-85.7040114138508	412.217196973041	73	36	0
1555	-81.387858855247	399.094731302932	49	35	0
1556	-77.0716775518376	385.972270493396	69	51	1
1557	-72.7554675037973	372.849814540707	71	51	0
1558	-68.4670924823731	358.80014786683	62	43	0
1559	-63.6557575007319	344.734772121534	70	50	0
1560	-59.3394575610291	331.612331287935	72	42	1
1561	-52.0805541724549	311.905110401101	63	46	0
1562	-43.7478503225138	293.09369565919	66	63	0
1563	-38.3576982194209	280.867070945911	69	50	0
1564	-32.9953689698013	267.713237910531	70	54	1
1565	-27.1100647746935	254.543702770025	62	54	0
1566	-21.1968697994016	242.301391919143	81	39	0
1567	-15.2836393976468	230.059089756571	70	59	1
1568	-8.87527900654823	216.873873517849	65	42	1
1569	-2.43902903760318	204.615883121267	95	52	1
1570	3.99725928378757	192.357902935706	71	58	1
1571	10.9565347622847	180.084228283726	69	48	0
1572	17.9158515208983	167.810565498658	66	69	1
1573	24.8752095596865	155.536914577708	79	58	0
1574	31.8346088786493	143.263275521807	69	60	1
1575	38.7940494774375	130.989648331888	82	48	1
1576	45.7813685323927	119.643248726614	67	61	0
1577	52.7408900927403	107.369645279832	90	57	0
1578	59.7004529326805	95.0960536981001	96	71	2
1579	66.6600570522714	82.822473982349	94	80	5
1580	77.6364181754179	64.8600380718708	89	79	3
1581	88.612874063605	46.8976315176114	105	89	4
1582	95.5726446313784	34.6241009905934	82	73	5
1583	102.560280651727	23.2777981432155	93	72	2
1584	110.043101156014	10.988598880358	75	76	4
1585	117.525965869252	-1.30058673769236	71	80	1
1586	124.485902883869	-13.574068072252	59	48	3
1587	131.445881177206	-25.8475375408307	72	69	0
1588	138.433716711588	-37.1937792720273	78	41	1
1589	145.393775964214	-49.467224996537	72	56	1
1590	152.353876494919	-61.7406588541344	55	34	0
1591	159.314018304111	-74.0140808457509	74	45	0
1592	166.274201391789	-86.2874909704551	74	35	2
1593	173.262233732152	-97.6336733028293	77	51	1
1594	180.222497777781	-109.907059683464	99	45	1
1595	187.182803101547	-122.180434196256	63	47	0
1596	194.69393910392	-133.542262939736	71	51	1
1597	202.177314532804	-145.83129398711	52	39	1
1598	209.137745020911	-158.104631171562	61	57	0
1599	216.126014954993	-169.450740494765	65	58	2
1600	223.08652640006	-181.724053936079	72	42	0
1601	230.047079122742	-193.997355509549	55	46	0
1602	237.007673122687	-206.270645215176	66	47	0
1603	243.968308400013	-218.543923054822	71	55	1
1604	254.946231901238	-236.505884169601	76	49	0
1605	265.924250162207	-254.467815930024	64	39	0
1606	269.418538842758	-260.140823693015	73	50	0
1607	276.379360398394	-272.41404639557	69	35	0
1608	286.834561111173	-290.360250143334	69	48	0
1609	293.79548505944	-302.633443171158	83	49	0
1610	300.756450284447	-314.906624330208	64	42	0
1611	307.74523396435	-326.252577479929	65	53	0
1612	314.706280143932	-338.525734893046	53	38	0
1613	321.667367599672	-350.798880437389	70	45	0
1614	328.656268719351	-362.144797937013	57	43	0
1615	335.122193081595	-373.475038843229	58	44	1
1616	341.588152821874	-384.805269515142	56	33	0
1617	347.558898448187	-395.192610574886	53	30	1
1618	353.034422134864	-404.637064198032	56	49	0
1619	358.509970764862	-414.081510490738	68	40	0
1620	364.013308627065	-422.598733219318	71	43	0
1621	369.516668925411	-431.115948600695	55	36	0
1622	374.992289875692	-440.560372882523	67	44	0
1623	383.962545135873	-455.677699982189	59	48	0
1624	392.409839246306	-470.779349790886	81	45	0
1625	397.362537160632	-480.208086379804	59	43	0
1626	402.315257765644	-489.636816924438	54	43	0
1627	407.268001061399	-499.065541422926	53	45	0
1628	411.202458592423	-507.535732973367	70	54	0
1629	414.11862153362	-515.047394488007	70	43	0
1630	416.511762766866	-522.543399170972	83	54	0
1631	417.886597886798	-529.080877133645	61	51	0
1632	418.793906790903	-533.748267572373	64	46	0
1633	420.80278931401	-536.592533606105	69	53	1
1634	423.885494310409	-538.540890049189	68	48	0
1635	427.54673613538	-538.650464992039	58	45	0
1636	430.768190462608	-535.962734899484	76	48	1
1637	431.9252540663	-532.285175310448	76	54	2
1638	431.017931641196	-527.617787790485	71	40	0
1639	428.04623061599	-521.96057093516	62	46	0
1640	423.505442164256	-516.256390584633	66	47	0
1641	419.020169467898	-508.697772635147	74	50	0
1642	414.03963594028	-500.196278451942	71	57	0
1643	408.563848045829	-490.751906220801	73	35	0
1644	403.115840511513	-480.38031035196	62	41	0
1645	397.144834089093	-469.993050087243	61	52	0
1646	390.65083249606	-459.590123217553	64	50	0
1647	379.616213161207	-443.482957580127	58	36	0
1648	372.104015030782	-432.121466571465	67	45	0
1649	368.581678564893	-427.375762502663	58	38	0
1650	362.087814306142	-416.972790628672	79	45	0
1651	355.593982460618	-406.569808498025	79	39	0
1652	346.128688129829	-390.509539666586	68	47	0
1653	337.214252447477	-373.537697277963	58	50	0
1654	331.299108002509	-361.295908621512	57	37	0
1655	324.888760383416	-348.11122911796	60	39	1
1656	317.955443857936	-334.910872582346	68	47	0
1657	310.499163153348	-321.694836448878	62	41	0
1658	303.042930077354	-308.478786693886	62	48	0
1659	296.081970180909	-296.205609040335	70	46	0
1660	289.12105156132	-283.932419518009	64	51	0
1661	281.664954791544	-270.716330708936	76	47	0
1662	274.181120682333	-258.427444380708	71	57	0
1663	267.192543856334	-247.081433640793	72	47	0
1664	260.231793272542	-234.808194932528	62	39	0
1665	253.271083966072	-222.534944356419	68	48	0
1666	246.310415936401	-210.261681913398	67	36	0
1667	239.349789183878	-197.988407603465	71	40	0
1668	232.361409157864	-186.64233745914	67	46	0
1669	224.877872285666	-174.353361107409	73	46	0
1670	213.928043689637	-155.46410283912	71	50	0
1671	203.473500274937	-137.517712230794	53	43	1
1672	199.97940525529	-131.844648084603	79	42	0
1673	192.496062798658	-119.555612623692	74	48	0
1674	181.518720084161	-101.593483661301	66	62	0
1675	178.024685139419	-95.9204008327797	63	58	2
1676	171.064452387742	-83.6470103263855	68	51	2
1677	160.610275170882	-65.7005102746189	70	46	0
1678	153.65014481562	-53.4270900962874	69	48	3
1679	146.690055738844	-41.1536580510437	69	42	1
1680	139.73000794067	-28.8802141379565	83	53	2
1681	132.7700014211	-16.6067583598197	89	46	1
1682	125.287065387238	-4.31760015618056	80	55	2
1683	117.80417356221	7.97157169040293	95	70	4
1684	110.816471428028	19.3178489468992	70	71	4
1685	103.856631354545	31.5913539174944	97	97	2
1686	96.8968325600727	43.8648707522079	102	85	8
1687	89.9370750448434	56.1383994556963	79	89	2
1688	82.9773588088574	68.4119400251657	91	82	3
1689	75.9898534843232	79.7582766767591	92	90	7
1690	69.0302182087325	92.0318409893662	83	65	2
1691	62.0706242129672	104.305417167023	75	70	0
1692	54.5602798566106	115.667488724925	76	67	2
1693	47.0778132714913	127.95678969007	87	67	2
1694	40.1183444455964	140.230403190479	76	67	1
1695	33.158916899527	152.504028555937	64	50	4
1696	26.1995306336321	164.777665787376	69	65	0
1697	19.2123422767618	176.124099196866	86	34	0
1698	12.2530369727174	188.397760169581	61	47	0
1699	5.81671928835567	200.655727677047	77	44	0
1700	-3.59013756917557	218.571237018332	48	53	0
1701	-10.0263608478708	230.829229664057	57	57	0
1702	-16.5182489696308	241.232801250182	51	44	0
1703	-25.4576840898371	257.278221856803	74	48	0
1704	-30.3528224612237	268.561903905123	55	46	1
1705	-34.6971408297541	280.757097246125	58	42	1
1706	-39.0135756555246	293.87951106485	58	57	0
1707	-43.8807734046131	306.090425550006	62	50	1
1708	-48.747941573034	318.301346049644	69	58	1
1709	-53.5872198199504	331.439488162287	63	32	1
1710	-57.9313984254259	343.634707439691	63	43	0
1711	-62.2755503698136	355.829931578599	81	50	1
1712	-67.1147384070791	368.968090503477	57	45	0
1713	-71.9260298227891	383.033471030183	64	55	0
1714	-76.2143641867442	397.083142027259	69	61	0
1715	-80.5305345426314	410.205602288246	71	51	0
1716	-84.8466761537129	423.328067406081	73	43	0
1717	-89.162789019756	436.45053738635	64	59	1
1718	-93.4788731408189	449.57301222533	66	51	0
1719	-97.794928517018	462.695491921157	65	47	1
1720	-102.633868572651	475.833695251495	70	52	0
1721	-106.949864887458	488.956185210496	59	44	0
1722	-111.265832456993	502.078680025414	76	43	0
1723	-116.104679991549	515.216900161467	61	46	0
1724	-120.943495637621	528.355126302689	61	40	2
1725	-125.782279394858	541.493358447216	48	56	0
1726	-130.62103126361	554.631596596912	59	44	1
1727	-135.459751243354	567.769840749912	76	44	1
1728	-140.298439334205	580.908090909012	51	40	0
1729	-145.137095536222	594.046347068623	79	36	0
1730	-149.452822143736	607.168884544633	56	51	0
1731	-153.76852000528	620.291426879354	55	59	0
1732	-158.084189120971	633.413974074647	46	47	0
1733	-161.876936497807	646.520799875259	63	43	0
1734	-167.566009553964	666.181045777164	67	41	0
1735	-173.777913281985	685.857028003782	64	43	0
1736	-178.616330091376	698.995326156728	61	44	0
1737	-182.903938382748	713.045116988011	71	49	0
1738	-187.191515838495	727.094912678003	83	33	0
1739	-191.506956040801	740.217497656122	73	57	0
1740	-195.822367496556	753.340087494813	85	45	0
1741	-200.660628836427	766.478413244709	76	46	1
1742	-204.97598122817	779.601013340056	68	46	0
1743	-209.291304873012	792.723618293181	61	57	0
1744	-213.606599771301	805.846228108741	55	49	0
1745	-217.921865922981	818.968842778355	62	45	0
1746	-222.759974101384	832.107196128927	58	54	2
1747	-227.075181188062	845.229821058922	73	41	1
1748	-233.781467567431	865.848850727081	62	36	0
1749	-241.010547928687	886.483628260903	57	44	1
1750	-245.325634798151	899.606273703277	65	48	1
1751	-249.640692920482	912.728924005292	51	48	0
1752	-254.478581844771	925.867316956632	75	46	0
1753	-258.793580901402	938.989977515303	64	45	0
1754	-262.613605528022	951.169688504189	61	44	0
1755	-266.461518059892	962.422187784687	71	39	0
1756	-270.3094087012	973.674690904096	64	36	0
1757	-273.662338362541	983.984242053702	62	48	0
1758	-276.025375684607	992.407883872278	62	43	0
1759	-277.398530221311	998.945614558645	68	49	1
1760	-277.753894351888	1004.5246485984	63	52	0
1761	-277.09147248388	1009.14498566557	71	63	3
1762	-276.979815040948	1012.85384791903	62	52	1
1763	-277.941769504803	1015.66697609145	57	48	2
1764	-279.977334549592	1017.58437090926	70	38	0
1765	-283.114425888052	1017.67881832365	62	51	1
1766	-285.784501190879	1015.90309515223	62	52	0
1767	-287.931729698612	1014.11163156666	66	42	0
1768	-289.089095396921	1010.43425359577	64	43	0
1769	-288.182979995501	1005.7666918505	64	53	0
1770	-285.708310620161	1001.05190494098	47	57	0
1771	-283.28946665168	994.482688492164	54	57	1
1772	-280.898529669386	986.986258018762	61	40	0
1773	-277.489791428903	978.531132032163	59	50	0
1774	-272.212924889522	962.595324204303	63	58	0
1775	-268.887883682502	951.358559195884	53	45	0
1776	-264.545018593257	939.163103355095	61	51	0
1777	-260.202126840537	926.967652377672	59	56	0
1778	-255.887117363221	913.84499072656	68	44	0
1779	-251.572079138423	900.722333934158	50	50	0
1780	-247.257012166432	887.599682000466	60	52	1
1781	-240.550829787855	866.980629640631	50	40	0
1782	-235.740725010051	852.915039105341	70	48	0
1783	-230.90268311603	839.776670108549	72	41	0
1784	-226.58748076763	826.654041386209	62	57	0
1785	-222.272249672504	813.531417523511	65	54	0
1786	-217.462014923745	799.465849785134	81	51	0
1787	-213.174622346123	785.416020637378	68	56	1
1788	-208.859301353106	772.293411890045	68	43	0
1789	-204.021072097239	759.155076490715	69	50	0
1790	-199.705692039744	746.032478000969	63	57	0
1791	-195.418177573825	731.982668822631	71	71	0
1792	-190.607747818227	717.917134678923	58	62	0
1793	-185.769391837937	704.778822082095	70	32	0
1794	-180.931003967882	691.64051548671	54	46	0
1795	-176.092584208236	678.502214898355	63	47	0
1796	-171.777023301518	665.379647721536	51	40	0
1797	-167.489321275207	651.329869848676	55	51	0
1798	-160.782319944818	630.710956888273	65	44	0
1799	-156.466655554948	617.588406985626	62	45	0
1800	-152.150962419109	604.46586194355	65	39	0
1801	-145.415918620944	584.774191414937	71	45	0
1802	-141.128034084919	570.724443230778	77	46	0
1803	-136.840118714143	556.674699903466	72	42	1
1804	-132.001388020755	543.536454512738	71	48	0
1805	-127.16262543865	530.398215123452	72	54	0
1806	-122.323830967769	517.259981739335	69	48	0
1807	-117.485004608054	504.121754360385	73	41	0
1808	-112.646146360144	490.983532982878	49	45	0
1809	-107.807256223576	477.845317610539	56	45	0
1810	-103.491248961131	464.722827105783	72	40	0
1811	-99.1752129535889	451.600341457874	70	43	0
1812	-94.8591482011252	438.477860666811	67	41	0
1813	-90.5430547032738	425.355384739116	58	39	0
1814	-85.7040114138508	412.217196973041	61	38	2
1815	-81.387858855247	399.094731302932	61	47	0
1816	-77.0716775518376	385.972270493396	74	49	1
1817	-72.7554675037973	372.849814540707	76	61	0
1818	-68.4392287108349	359.727363450453	61	41	0
1819	-63.6000322698965	346.589203291573	60	47	0
1820	-56.3411778188893	326.881974312477	61	50	1
1821	-49.0822516207118	307.174758844078	60	50	1
1822	-44.2429276290932	294.036622704938	68	49	0
1823	-41.823253675655	287.467556885444	63	46	0
1824	-35.9380067498423	274.298008735292	56	51	0
1825	-27.1100647746935	254.543702770025	67	52	0
1826	-21.2247223999002	241.374176299199	68	56	0
1827	-15.3114906231058	229.131874130107	63	47	1
1828	-8.87527900654823	216.873873517849	74	43	1
1829	-2.43902903760318	204.615883121267	69	46	0
1830	3.99725928378757	192.357902935706	71	35	1
1831	10.9565347622847	180.084228283726	72	46	1
1832	17.9158515208983	167.810565498658	68	47	1
1833	24.8752095596865	155.536914577708	78	60	2
1834	31.8624492513482	144.19049121812	70	55	0
1835	38.8218882519286	131.916864041239	73	63	2
1836	45.7813685323927	119.643248726614	70	65	2
1837	52.7408900927403	107.369645279832	84	71	1
1838	60.2234118786873	95.0803550854325	104	80	1
1839	67.7338100357447	83.7182942908257	111	67	3
1840	78.1872104935464	65.7715574419126	117	66	2
1841	85.1469183433801	53.4980091229081	93	73	4
1842	88.6407014333527	47.8248473079875	111	87	5
1843	95.6004704029183	35.551316791214	93	89	6
1844	106.026289568283	16.6774353589863	94	70	1
1845	116.480024986377	-1.26920355670154	71	79	4
1846	123.46777845372	-12.6154707614332	72	67	4
1847	130.950725478353	-24.9046318391338	49	57	3
1848	138.433716711588	-37.1937792720273	67	65	2
1849	145.393775964214	-49.467224996537	72	50	0
1850	152.353876494919	-61.7406588541344	74	46	0
1851	159.341829474899	-73.0868649426848	67	45	1
1852	166.302010964369	-85.3602750552818	66	54	0
1853	173.262233732152	-97.6336733028293	76	38	0
1854	180.250304156973	-108.979843745008	66	37	0
1855	187.210607882647	-121.253218248487	58	42	0
1856	194.170952886343	-133.52658088319	68	48	0
1857	201.654326849792	-145.815612850711	73	58	0
1858	212.63187522738	-163.777687320486	61	50	0
1859	223.08652640006	-181.724053936079	78	60	0
1860	226.552899715723	-188.324314212427	70	42	0
1861	233.541268050787	-199.670393833891	62	53	0
1862	240.529674469552	-211.016461565159	70	51	0
1863	247.490327988344	-223.289733454585	78	57	0
1864	257.94527995406	-241.236011004075	56	43	0
1865	264.906035866356	-253.50925321877	68	39	1
1866	271.866833055858	-265.78248356469	59	43	0
1867	278.827671521925	-278.055702043697	50	54	0
1868	285.788551264617	-290.328908655792	84	40	0
1869	292.777252882079	-301.674887280911	45	45	2
1870	299.738213580044	-313.948070144281	58	62	1
1871	306.699215554341	-326.221241142601	66	39	1
1872	313.688034611871	-337.567184118554	73	52	0
1873	320.649117540859	-349.840331366286	67	64	0
1874	328.133255232067	-362.12913237419	70	46	0
1875	335.645207921509	-373.490703546442	64	50	0
1876	342.606416009367	-385.763813465834	62	41	1
1877	353.062188933429	-403.709847980179	77	43	0
1878	363.518052331288	-421.655855776742	74	41	1
1879	370.479423924349	-433.928918211721	73	56	0
1880	373.974006203236	-439.601836853661	62	46	0
1881	380.935438910441	-451.874881478027	67	33	0
1882	391.363786355942	-470.748034300283	65	46	0
1883	398.325323050667	-483.02104925923	74	37	0
1884	404.296352361212	-493.408307448961	53	46	0
1885	409.249104733113	-502.837029530667	70	41	0
1886	413.183569982648	-511.307219147682	74	36	0
1887	415.576707100554	-518.803224433213	70	46	0
1888	416.923787187436	-526.267919060774	66	55	0
1889	417.80334245204	-531.862526038662	58	46	0
1890	419.784472037223	-535.634008861147	68	43	0
1891	422.839425226615	-538.509582355618	57	43	0
1892	425.977632490103	-538.603504679166	73	47	0
1893	429.171338462445	-536.842992071062	70	36	0
1894	431.346722481539	-534.123955143616	78	42	0
1895	430.962433581997	-529.472220488824	50	51	0
1896	428.513763950206	-523.830656907521	52	59	0
1897	425.514318760077	-519.100654575042	65	46	0
1898	422.514880369359	-514.370650058612	65	36	0
1899	419.047921234625	-507.770556305535	74	39	1
1900	415.08569583809	-500.227588389069	63	51	0
1901	413.104588585556	-496.456102981232	67	42	1
1902	409.142384971725	-488.913129263557	72	32	0
1903	402.676079532423	-477.583005026914	68	50	0
1904	398.21864334459	-469.097147889435	63	50	0
1905	393.761225536524	-460.611285855062	71	46	0
1906	389.276067483355	-453.05263521336	64	37	1
1907	384.790925754525	-445.493979659863	54	53	0
1908	380.305800349917	-437.935319196433	71	60	0
1909	376.315951296012	-431.319529806264	52	52	0
1910	371.803093999741	-424.688076325692	66	44	1
1911	363.740167655225	-414.238125883043	65	34	1
1912	355.705047418189	-402.860943601467	59	46	0
1913	350.229520608147	-393.416493367404	53	47	0
1914	344.781787497806	-383.044819594361	65	42	1
1915	339.361851860653	-371.74592230469	65	35	0
1916	333.418932924047	-360.431352782995	74	58	1
1917	326.953034740931	-349.101108830422	57	44	1
1918	319.964161366224	-337.755188057199	55	40	0
1919	312.480093036429	-325.466371727176	72	48	0
1920	305.023846802884	-312.250325598754	56	36	1
1921	298.062874656811	-299.977151332423	65	36	0
1922	291.101943787071	-287.70396519918	68	45	0
1923	283.618051061523	-275.41509613581	55	32	0
1924	276.134202542249	-263.126213427633	60	43	0
1925	269.17339843174	-250.8529899735	72	48	0
1926	262.212635598029	-238.579754655249	65	50	0
1927	251.785463792097	-219.706271389499	62	45	1
1928	244.824804950156	-207.433006404899	65	45	1
1929	241.33059475926	-201.759977485985	67	38	2
1930	230.352824000642	-183.797979245894	53	62	0
1931	219.375148002466	-165.835951649584	55	49	1
1932	212.414675440639	-153.562631529756	53	55	0
1933	205.454244156077	-141.28929954581	59	41	0
1934	198.493854149478	-129.015955690295	69	61	1
1935	191.533505420666	-116.742599971592	63	47	0
1936	184.545392469096	-105.39644834213	68	49	0
1937	177.585124698235	-93.1230688765645	62	53	0
1938	170.624898205278	-80.8496775450185	71	57	0
1939	163.664712990634	-68.5762743465602	68	43	1
1940	156.18159206264	-56.2871725270525	68	53	2
1941	148.670701631461	-44.9252729583532	80	54	3
1942	141.710641582613	-32.6518324343488	66	57	1
1943	134.750622812775	-20.3783800425008	87	66	2
1944	123.773791836808	-2.41609639395028	95	65	5
1945	112.797055624658	15.5462166089565	93	63	1
1946	105.837203300558	27.8197181923315	103	90	4
1947	98.8773922555265	40.0932316416875	129	75	3
1948	91.9176224896219	52.3667569570243	95	78	3
1949	84.9578940030187	64.6402941374108	93	79	2
1950	77.970376884914	75.9866274017841	96	79	3
1951	74.4766326082172	81.6597984917462	76	70	4
1952	66.9940458509373	93.9490630878136	88	72	3
1953	56.0456445078016	112.838743872009	90	51	0
1954	49.0861237494391	125.112342108972	96	54	0
1955	42.0988061490934	136.45873648487	98	65	3
1956	35.1393663522904	148.732358464971	76	58	0
1957	28.1799678353127	161.005992310122	69	54	0
1958	21.2206105985097	173.279638020322	76	51	1
1959	14.261294641823	185.553295595571	67	44	0
1960	7.27417385525769	196.899749366567	65	41	1
1961	0.314938861003611	209.173430684954	68	47	1
1962	-6.64425485290121	221.44712386746	60	40	0
1963	-16.57395215414	239.378369981423	68	52	0
1964	-26.4757093765074	258.236855915748	64	41	1
1965	-32.8839475279092	271.422100346535	64	54	1
1966	-38.2462717121816	284.575933365151	65	42	0
1967	-42.5626913678134	297.698350966908	60	40	0
1968	-46.8790822789888	310.820773428306	61	55	0
1969	-51.195444445766	323.943200750276	69	46	0
1970	-55.5117778682616	337.065632930957	72	57	0
1971	-60.3510110103525	350.203783449717	68	47	0
1972	-65.1902122647734	363.341939974576	67	52	0
1973	-70.0293816314079	376.480102503672	61	51	0
1974	-74.3455953621888	389.602555746213	55	44	0
1975	-78.6617803482222	402.725013847463	60	61	0
1976	-83.5008571951184	415.863193182275	44	57	0
1977	-87.8169831203995	428.985661542974	59	54	0
1978	-92.1330803005258	442.108134762384	67	40	1
1979	-96.4491487355554	455.230612843297	59	54	0
1980	-100.765188425838	468.353095782921	74	49	0
1981	-105.604112120112	481.491302723996	53	36	1
1982	-112.339527479489	501.182904344983	68	56	0
1983	-119.074875805178	520.874517724849	65	47	0
1984	-121.494279433333	527.443631849252	72	55	0
1985	-125.782279394916	541.493358446285	62	46	0
1986	-131.966709608911	562.096488416195	63	42	0
1987	-136.282514107414	575.219011309557	64	48	1
1988	-140.598289860238	588.341539060697	54	38	0
1989	-144.914036867442	601.464071670547	62	60	0
1990	-149.22975512885	614.586609141901	63	52	0
1991	-153.545444644347	627.70915146824	64	53	0
1992	-157.861105413933	640.831698656082	61	48	0
1993	-162.176737437607	653.954250703566	76	53	1
1994	-167.015231243509	667.092534447089	74	45	1
1995	-171.853693160228	680.230824194849	64	50	0
1996	-176.692123187531	693.369119948708	51	56	0
1997	-181.530521325243	706.507421703078	65	46	1
1998	-186.368887573248	719.645729462616	67	47	1
1999	-191.207221931661	732.78404322546	54	53	0
[truncated: 141 more rows]
