# Supplementary material for: Bayesian algorithm to estimate position and activity of an orphan gamma source utilizing multiple detectors in a mobile gamma spectrometry system
Source: PLoS One. 2021 Jan 22;16(1):e0245440. doi: 10.1371/journal.pone.0245440 (PMC7822251; doi:10.1371/journal.pone.0245440)
Supplement: S1 Data — (GZ) [file pone.0245440.s001.gz › synth_data_Co-60_setup_3_real_8.csv]

	V1	V2	V3	V4	V5
1	319.879877723986	-435.008819782175	62	47	0
2	319.879877723986	-435.008819782175	54	52	0
3	319.879877723986	-435.008819782175	74	47	0
4	319.879877723986	-435.008819782175	67	55	0
5	319.879877723986	-435.008819782175	55	50	1
6	319.879877723986	-435.008819782175	44	52	0
7	319.879877723986	-435.008819782175	72	51	1
8	319.879877723986	-435.008819782175	51	50	0
9	319.879877723986	-435.008819782175	61	52	0
10	319.879877723986	-435.008819782175	58	54	0
11	319.879877723986	-435.008819782175	74	47	0
12	319.879877723986	-435.008819782175	70	44	0
13	319.879877723986	-435.008819782175	46	40	0
14	319.879877723986	-435.008819782175	94	50	1
15	319.879877723986	-435.008819782175	66	41	1
16	319.879877723986	-435.008819782175	75	49	0
17	319.879877723986	-435.008819782175	63	42	1
18	319.879877723986	-435.008819782175	68	47	0
19	319.879877723986	-435.008819782175	60	58	1
20	319.879877723986	-435.008819782175	75	55	0
21	319.879877723986	-435.008819782175	67	53	1
22	319.879877723986	-435.008819782175	87	57	0
23	319.879877723986	-435.008819782175	62	49	1
24	319.879877723986	-435.008819782175	69	39	0
25	319.879877723986	-435.008819782175	76	52	1
26	319.879877723986	-435.008819782175	59	41	0
27	319.879877723986	-435.008819782175	79	46	0
28	319.879877723986	-435.008819782175	68	43	0
29	319.879877723986	-435.008819782175	76	50	0
30	319.879877723986	-435.008819782175	78	46	0
31	319.879877723986	-435.008819782175	72	43	0
32	319.879877723986	-435.008819782175	53	51	1
33	319.879877723986	-435.008819782175	78	45	0
34	319.879877723986	-435.008819782175	59	47	1
35	319.879877723986	-435.008819782175	69	37	0
36	319.879877723986	-435.008819782175	52	42	0
37	319.879877723986	-435.008819782175	53	51	0
38	319.879877723986	-435.008819782175	49	43	0
39	319.879877723986	-435.008819782175	59	47	0
40	319.879877723986	-435.008819782175	61	61	0
41	319.879877723986	-435.008819782175	66	49	1
42	319.879877723986	-435.008819782175	72	51	0
43	319.879877723986	-435.008819782175	68	46	0
44	319.879877723986	-435.008819782175	56	44	0
45	319.879877723986	-435.008819782175	61	39	1
46	319.879877723986	-435.008819782175	57	44	0
47	319.879877723986	-435.008819782175	70	51	0
48	319.879877723986	-435.008819782175	73	43	0
49	319.879877723986	-435.008819782175	52	47	0
50	319.879877723986	-435.008819782175	66	55	0
51	319.879877723986	-435.008819782175	61	40	0
52	319.879877723986	-435.008819782175	64	33	0
53	319.879877723986	-435.008819782175	68	52	0
54	319.879877723986	-435.008819782175	65	50	0
55	319.879877723986	-435.008819782175	56	42	0
56	319.879877723986	-435.008819782175	50	36	0
57	319.879877723986	-435.008819782175	55	48	0
58	319.879877723986	-435.008819782175	61	47	0
59	319.879877723986	-435.008819782175	78	44	1
60	319.879877723986	-435.008819782175	56	41	0
61	319.879877723986	-435.008819782175	64	38	1
62	319.879877723986	-435.008819782175	65	48	0
63	319.879877723986	-435.008819782175	78	40	0
64	319.879877723986	-435.008819782175	61	53	0
65	319.879877723986	-435.008819782175	62	48	0
66	319.879877723986	-435.008819782175	75	51	1
67	319.879877723986	-435.008819782175	63	46	1
68	319.879877723986	-435.008819782175	72	29	0
69	319.879877723986	-435.008819782175	72	37	1
70	319.879877723986	-435.008819782175	72	47	0
71	319.879877723986	-435.008819782175	53	43	0
72	319.879877723986	-435.008819782175	52	54	0
73	319.879877723986	-435.008819782175	61	43	0
74	319.879877723986	-435.008819782175	65	43	0
75	319.879877723986	-435.008819782175	63	56	1
76	319.879877723986	-435.008819782175	53	44	0
77	319.879877723986	-435.008819782175	72	47	1
78	319.879877723986	-435.008819782175	64	35	0
79	319.879877723986	-435.008819782175	68	43	0
80	319.879877723986	-435.008819782175	68	40	0
81	319.879877723986	-435.008819782175	58	59	0
82	319.879877723986	-435.008819782175	67	42	0
83	319.879877723986	-435.008819782175	63	61	1
84	319.879877723986	-435.008819782175	60	44	1
85	319.879877723986	-435.008819782175	41	43	0
86	319.879877723986	-435.008819782175	55	42	0
87	319.879877723986	-435.008819782175	60	24	1
88	319.879877723986	-435.008819782175	59	38	1
89	319.879877723986	-435.008819782175	59	56	1
90	319.879877723986	-435.008819782175	68	51	0
91	319.879877723986	-435.008819782175	58	49	2
92	319.879877723986	-435.008819782175	73	35	1
93	319.879877723986	-435.008819782175	58	54	0
94	319.879877723986	-435.008819782175	80	48	0
95	319.879877723986	-435.008819782175	57	57	0
96	319.879877723986	-435.008819782175	82	38	1
97	319.879877723986	-435.008819782175	68	43	0
98	319.879877723986	-435.008819782175	53	52	0
99	319.879877723986	-435.008819782175	80	39	0
100	319.879877723986	-435.008819782175	62	39	0
101	319.879877723986	-435.008819782175	63	44	0
102	319.879877723986	-435.008819782175	77	42	0
103	319.879877723986	-435.008819782175	63	35	0
104	319.879877723986	-435.008819782175	57	40	1
105	319.879877723986	-435.008819782175	56	33	0
106	319.879877723986	-435.008819782175	54	48	1
107	319.879877723986	-435.008819782175	69	58	1
108	319.879877723986	-435.008819782175	64	46	1
109	319.879877723986	-435.008819782175	57	60	0
110	319.879877723986	-435.008819782175	63	57	0
111	319.879877723986	-435.008819782175	66	49	0
112	319.879877723986	-435.008819782175	68	42	0
113	319.879877723986	-435.008819782175	64	37	0
114	319.879877723986	-435.008819782175	62	44	0
115	319.879877723986	-435.008819782175	60	46	1
116	319.879877723986	-435.008819782175	57	35	0
117	319.879877723986	-435.008819782175	65	44	0
118	319.879877723986	-435.008819782175	61	46	0
119	319.879877723986	-435.008819782175	60	41	0
120	319.879877723986	-435.008819782175	56	46	0
121	319.879877723986	-435.008819782175	66	53	2
122	319.879877723986	-435.008819782175	70	56	0
123	319.879877723986	-435.008819782175	74	44	0
124	319.879877723986	-435.008819782175	72	48	0
125	319.879877723986	-435.008819782175	57	49	2
126	319.879877723986	-435.008819782175	67	43	0
127	319.879877723986	-435.008819782175	71	44	0
128	319.879877723986	-435.008819782175	64	52	1
129	319.879877723986	-435.008819782175	68	47	0
130	319.879877723986	-435.008819782175	61	41	0
131	319.879877723986	-435.008819782175	57	69	0
132	319.879877723986	-435.008819782175	94	41	0
133	319.879877723986	-435.008819782175	64	50	1
134	319.879877723986	-435.008819782175	78	37	1
135	319.879877723986	-435.008819782175	66	56	1
136	319.879877723986	-435.008819782175	64	42	0
137	319.879877723986	-435.008819782175	57	33	0
138	319.879877723986	-435.008819782175	79	48	0
139	319.879877723986	-435.008819782175	79	42	1
140	319.879877723986	-435.008819782175	62	48	0
141	319.879877723986	-435.008819782175	65	49	0
142	319.879877723986	-435.008819782175	79	49	0
143	319.879877723986	-435.008819782175	54	38	0
144	319.879877723986	-435.008819782175	60	46	1
145	319.879877723986	-435.008819782175	65	44	0
146	319.879877723986	-435.008819782175	63	47	0
147	319.879877723986	-435.008819782175	76	45	1
148	319.879877723986	-435.008819782175	63	37	2
149	319.879877723986	-435.008819782175	76	53	0
150	319.879877723986	-435.008819782175	66	55	0
151	319.879877723986	-435.008819782175	57	41	0
152	319.879877723986	-435.008819782175	67	51	0
153	319.879877723986	-435.008819782175	76	46	0
154	319.879877723986	-435.008819782175	62	40	0
155	319.879877723986	-435.008819782175	64	53	0
156	319.879877723986	-435.008819782175	59	43	0
157	319.879877723986	-435.008819782175	62	53	0
158	319.879877723986	-435.008819782175	57	62	0
159	319.879877723986	-435.008819782175	60	44	0
160	319.879877723986	-435.008819782175	70	45	0
161	319.879877723986	-435.008819782175	74	51	0
162	319.879877723986	-435.008819782175	57	50	0
163	319.879877723986	-435.008819782175	73	47	1
164	319.879877723986	-435.008819782175	79	55	0
165	319.879877723986	-435.008819782175	70	56	0
166	319.879877723986	-435.008819782175	73	43	0
167	319.879877723986	-435.008819782175	60	49	1
168	319.879877723986	-435.008819782175	60	42	0
169	319.879877723986	-435.008819782175	70	71	0
170	319.879877723986	-435.008819782175	72	44	2
171	319.879877723986	-435.008819782175	56	52	0
172	319.879877723986	-435.008819782175	50	43	2
173	319.879877723986	-435.008819782175	54	45	0
174	319.879877723986	-435.008819782175	81	40	0
175	319.879877723986	-435.008819782175	67	52	0
176	319.879877723986	-435.008819782175	54	40	0
177	319.879877723986	-435.008819782175	65	36	0
178	319.879877723986	-435.008819782175	59	47	0
179	319.879877723986	-435.008819782175	58	35	1
180	319.879877723986	-435.008819782175	73	37	2
181	319.879877723986	-435.008819782175	61	44	0
182	319.879877723986	-435.008819782175	58	44	0
183	319.879877723986	-435.008819782175	69	42	0
184	319.879877723986	-435.008819782175	77	43	1
185	319.879877723986	-435.008819782175	62	44	0
186	319.879877723986	-435.008819782175	70	41	2
187	319.879877723986	-435.008819782175	61	48	0
188	319.879877723986	-435.008819782175	65	39	0
189	319.879877723986	-435.008819782175	61	44	1
190	319.879877723986	-435.008819782175	71	49	1
191	319.879877723986	-435.008819782175	61	36	1
192	319.879877723986	-435.008819782175	58	51	0
193	319.879877723986	-435.008819782175	76	43	0
194	319.356858589163	-434.993158471771	65	49	0
195	318.338585210848	-434.034619420767	69	46	0
196	316.825058607326	-432.133202268742	69	44	1
197	314.816280477797	-429.288906466216	68	45	0
198	312.312253202195	-425.501731283963	61	42	1
199	309.312979841372	-420.771675819531	59	42	0
200	305.846231871808	-414.171522756107	60	41	0
201	301.361232055351	-406.612823537551	64	48	2
202	296.381003617076	-398.111239069141	67	44	0
203	290.905553020828	-388.666767533869	62	49	0
204	284.934887412004	-378.279406937771	54	50	0
205	278.469014616509	-366.94915509969	55	50	1
206	271.480167532456	-355.603225827217	70	50	0
207	264.519135735231	-343.330068510957	78	40	0
208	257.558145214454	-331.056899325922	75	37	1
209	250.0741906974	-318.768048438244	63	44	0
210	242.590280386736	-306.479183902033	60	45	0
211	235.601632805483	-295.133193504997	82	47	0
212	228.64080872183	-282.859975122847	75	37	0
213	221.157026390603	-270.571071478538	75	43	1
214	213.645499432692	-259.209370257333	63	50	1
215	206.684800510644	-246.93611454498	66	56	0
216	199.72414286586	-234.662846966647	52	39	0
217	192.763526498224	-222.389567520469	63	57	0
218	185.802951407968	-210.11627620738	84	46	0
219	178.814620773774	-198.77018904034	69	46	1
220	171.854126640421	-186.496873981319	67	46	1
221	164.893673784332	-174.223547055386	82	44	1
222	157.90546059364	-162.877424241975	65	49	0
223	150.945088695094	-150.604073571041	62	45	0
224	143.984758074337	-138.330711032264	76	55	0
225	136.996662327379	-126.984552573413	53	50	0
226	130.036412664806	-114.711166291498	57	56	0
227	123.07620428002	-102.437768140808	73	46	0
228	116.088225977786	-91.0915740383789	69	49	0
229	109.12809855165	-78.8181521445513	53	54	0
230	102.168012404058	-66.5447183838114	61	43	0
231	95.2079675346613	-54.2712727561593	68	56	0
232	88.2479639440426	-41.997815261595	62	51	0
233	80.7372115459293	-30.6358710750937	68	44	1
234	73.2264999400941	-19.2739132167771	86	51	1
235	66.2666199184605	-7.00041838735342	87	45	0
236	59.3067811757792	5.27308830805123	93	66	2
237	52.3191579184495	16.6193910622969	95	63	4
238	45.3594001359306	28.8929215017706	93	76	2
239	38.3996836325387	41.1664638062939	80	52	3
240	31.440008408681	53.4400179777294	82	40	1
241	23.9574150567641	65.729281690903	73	49	2
242	16.4470319093089	77.0913432985544	74	44	1
243	9.4874818547396	89.3649347936735	58	48	0
244	2.52797307993751	101.638538154773	70	65	0
245	-4.45933321188204	112.984937665053	59	45	0
246	-11.4187610251247	125.258564767428	71	39	0
247	-18.3781475586584	137.532203735784	72	55	0
248	-25.3653364003403	148.878638887778	66	38	1
249	-32.3246419715579	161.152301597409	58	50	0
250	-39.2839062625426	173.425976173952	65	44	1
251	-45.7201841773931	185.683956294321	57	42	1
252	-51.6334801064804	197.926239578053	72	48	0
253	-58.069682780013	210.184239330702	60	50	1
254	-64.4779944808688	223.369464923628	71	45	1
255	-70.3911798305344	235.611775723286	63	58	0
256	-75.7813920829212	247.838385167532	73	34	0
257	-81.1437153076986	260.992217510007	54	57	1
258	-86.5060034997296	274.146057128906	76	37	0
259	-91.3453237068607	287.284192043357	73	50	0
260	-96.2124721272849	299.49511736352	61	54	0
261	-101.079590966867	311.706048694439	67	52	0
262	-105.918817820784	324.844201630913	56	54	0
263	-110.235085898661	337.966646235436	54	54	2
264	-114.551325231907	351.089095701464	66	57	0
265	-118.86753582058	364.211550026201	59	53	0
266	-123.183717664273	377.334009208716	64	43	0
267	-128.022791367082	390.472189753316	73	42	0
268	-132.338914150023	403.594659196213	70	43	0
269	-136.6550081881	416.717133497819	51	40	0
270	-140.97107348108	429.839612661861	73	34	1
271	-145.287110028905	442.962096681818	68	38	1
272	-149.603117831692	456.08458556328	61	54	1
273	-153.919096889324	469.207079303451	60	35	1
274	-158.235047201626	482.329577902332	74	40	1
275	-162.550968768541	495.452081359923	62	53	0
276	-167.389768052904	508.59031111002	68	54	0
277	-171.705630557786	521.712824828923	84	50	2
278	-176.021464317339	534.835343403742	80	45	0
279	-180.337269331212	547.957866839133	60	57	0
280	-184.653045599407	561.080395134166	68	41	0
281	-189.491691728123	574.218652487732	74	40	0
282	-193.807408933644	587.341191041283	69	51	0
283	-198.123097393429	600.463734452613	56	52	0
284	-202.466642798157	612.659067152068	55	50	1
285	-206.810161540518	624.85440471489	62	44	0
286	-211.125765849021	637.976962706074	67	52	0
287	-215.441341411381	651.099525553174	62	44	0
288	-220.279776058043	664.237821316347	71	55	0
289	-224.595292556856	677.360394422896	57	37	0
290	-228.910780309525	690.482972389087	58	52	0
291	-233.226239315816	703.605555213988	76	52	0
292	-237.541669575614	716.72814289853	67	57	2
293	-242.379951062729	729.866466261446	74	31	0
294	-246.695322258398	742.989064202644	69	44	1
295	-251.010664707632	756.111667004414	56	60	0
296	-255.325978410256	769.234274660237	65	45	0
297	-259.641263365978	782.356887176633	62	40	0
298	-264.479391691741	795.495238144882	62	50	0
299	-268.794617582695	808.617860918865	71	46	0
300	-273.109814726922	821.740488550626	71	39	0
301	-277.947850526369	834.878856319934	75	64	0
302	-282.26298860542	848.001494209282	54	37	1
303	-286.550191980554	862.051352505572	71	47	0
304	-290.837364519131	876.101215659641	70	44	0
305	-295.180322316242	888.296652575023	61	40	0
306	-300.046112995187	900.507832397707	65	41	0
307	-304.361105766846	913.63049511984	71	46	0
308	-308.181124559254	925.810208030045	61	41	0
309	-311.506176534458	937.046969686635	61	40	0
310	-314.336268174462	947.340778836049	59	36	0
311	-317.222171474423	955.780159057118	87	39	0
312	-319.613124505966	963.276585329324	68	52	0
313	-321.509131702711	969.830056751147	53	56	0
314	-322.415260911046	974.497616138309	66	30	2
315	-322.303602241038	978.20647832565	88	40	0
316	-321.69700830715	980.972384130582	57	49	0
317	-320.595479801006	982.795333740301	85	58	0
318	-320.016801632068	984.634024211206	58	40	1
319	-319.988887384301	985.561239774339	71	62	0
320	-319.988887384301	985.561239774339	67	41	0
321	-319.988887384301	985.561239774339	72	44	0
322	-319.988887384301	985.561239774339	71	50	0
323	-319.988887384301	985.561239774339	62	54	1
324	-319.988887384301	985.561239774339	59	46	0
325	-319.988887384301	985.561239774339	73	50	1
326	-319.988887384301	985.561239774339	63	40	0
327	-319.988887384301	985.561239774339	51	42	0
328	-319.96097313374	986.488455341198	67	47	0
329	-319.905144624296	988.342886474915	50	40	0
330	-321.389947868942	991.171755292453	57	50	0
331	-324.471209355397	993.120632321574	64	38	0
332	-327.636215956125	992.28786493279	70	33	0
333	-330.857057068846	989.600668766536	77	58	0
334	-332.537271434674	985.939032752998	62	37	0
335	-332.154006153112	981.287213048898	81	51	0
336	-330.752955252072	975.676693985239	58	55	0
337	-328.334113641875	969.107476629317	58	40	0
338	-325.420327113592	961.595303991809	58	54	0
339	-322.011590895592	953.140177156776	61	45	0
340	-318.630753909703	943.757837741636	59	37	0
341	-315.27781372855	933.448285739869	71	53	0
342	-311.457822788507	921.268566112965	51	47	2
343	-307.11494957743	909.073111347854	86	39	0
344	-302.772049702762	896.877661447041	76	42	0
345	-298.42912316462	884.682216404006	56	36	0
346	-294.08616996312	872.486776223406	82	53	0
347	-289.771096718905	859.364125368185	67	54	0
348	-284.961034142354	845.298527635634	63	46	1
349	-280.150937362749	831.232935903594	60	46	0
350	-275.835772648104	818.110300703906	69	44	0
351	-271.520579186617	804.987670363858	54	42	0
352	-266.682484420366	791.849310966209	58	48	1
353	-262.395131911559	777.799475341104	53	53	0
354	-258.107748566661	763.749644574709	68	37	0
355	-253.792436460266	750.627034205943	73	48	0
356	-249.477095607086	737.504428696819	66	38	0
357	-244.638845369336	724.366096896119	70	42	0
358	-239.800563241879	711.227771098725	61	56	0
359	-235.485133006936	698.105181246996	61	41	0
360	-231.169674025499	684.982596253976	55	45	0
361	-226.331299373298	671.844287259504	66	43	0
362	-221.492892831273	658.705984271131	76	42	1
363	-217.17734446883	645.583414934576	80	51	0
364	-212.88965545001	631.533634902909	67	37	0
365	-208.60193559574	617.483859729022	82	41	0
366	-204.286298908468	604.361304967664	59	47	0
367	-199.447736898786	591.223029575311	66	43	0
368	-195.132041148609	578.100485073403	71	38	0
369	-190.816316652694	564.977945430204	51	38	1
370	-185.977662119782	551.839686842635	54	49	0
371	-181.661878561426	538.717157457024	71	45	0
372	-177.346066257334	525.594632931985	64	50	0
373	-172.507319202123	512.4563911492	65	48	0
374	-168.191447835881	499.333876881748	74	54	1
375	-163.875547724077	486.211367474869	62	42	1
376	-159.559618866944	473.088862926699	98	58	0
377	-155.243661264481	459.966363237239	68	40	1
378	-148.508213639725	440.274763267487	60	45	0
379	-144.192183388979	427.152275996283	68	35	0
380	-141.772698981862	420.583175057545	70	45	1
381	-136.933706251439	407.444977684878	73	46	0
382	-132.617601781152	394.322503373958	60	40	1
383	-128.301468566002	381.20003392268	66	37	0
384	-123.985306605988	368.077569330111	65	42	1
385	-119.669115901052	354.955109597184	67	52	0
386	-115.352896451368	341.832654723898	65	51	0
387	-111.064511788776	327.782989129424	76	56	0
388	-106.77609629248	313.733328394592	83	39	1
389	-102.459788522683	300.610888098367	71	52	0
390	-97.0697259507142	288.384242843837	66	47	0
391	-91.6796308759367	276.157604874112	72	46	0
392	-86.840296811657	263.019469927065	74	50	0
393	-81.4779934237013	249.865630256943	55	51	0
394	-75.5927159925923	236.696087865159	68	45	1
395	-69.6795466433396	224.453769756481	75	38	0
396	-63.7663418676239	212.211460333318	70	35	0
397	-57.3301582662389	199.953451858833	52	43	1
398	-50.8939363125246	187.695453594439	55	46	0
399	-44.4576760063646	175.437465546653	76	51	0
400	-38.0213773478754	163.179487708025	67	50	0
401	-31.5850403371733	150.921520085074	73	40	0
402	-24.6257142564282	138.647858969867	78	40	0
403	-17.6663468957995	126.374209722504	62	51	0
404	-7.21329878555844	108.427365945652	79	41	0
405	-0.253829023917206	96.1537463655695	67	61	2
406	6.70568201737478	83.8801386523992	66	38	1
407	17.1589428519364	65.9333571987227	88	58	1
408	24.1463884434197	54.5869949068874	76	52	2
409	27.6401255214005	48.9138182187453	80	67	2
410	35.1227613728261	36.6245616432279	82	97	2
411	42.6054414336104	24.3353187115863	93	81	1
412	46.0992290672148	18.6621577339247	92	69	1
413	53.0868328986107	7.31584468949586	74	61	5
414	60.046650870936	-4.95767227467149	70	70	6
415	67.0065101222717	-17.2311773756519	69	42	0
416	73.9942314007785	-28.5774547755718	69	47	4
417	80.9541716116946	-40.8509361306205	74	47	0
418	87.9141531012719	-53.1244056196883	66	64	1
419	94.9019918263657	-64.470647376962	67	44	1
420	105.356007759634	-82.4172036042437	59	46	0
421	112.31613132701	-94.6906315432861	45	41	0
422	115.810114172869	-100.363733113743	68	50	0
423	122.798108428426	-111.709927335382	89	48	2
424	129.758332794299	-123.983325594105	64	56	1
425	136.718598437961	-136.256711984053	61	42	0
426	143.706710138184	-147.602870561182	67	49	1
427	150.667056739912	-159.876233208925	70	55	0
428	157.627444619546	-172.14958398696	83	54	0
429	164.615673763445	-183.495706918649	61	32	0
430	175.070291293669	-201.442085021175	63	54	0
431	182.030821247608	-213.715394249186	67	52	0
432	185.524999301764	-219.388436405919	60	45	0
433	192.485590372817	-231.661727826111	48	48	0
434	202.940449975489	-249.608034686185	60	55	0
435	209.928933046758	-260.954080379568	59	40	0
436	213.423188863788	-266.62709876895	71	53	0
437	223.87822702463	-284.573352173902	62	50	0
438	234.856359006779	-302.535250619054	64	50	0
439	238.873687763873	-308.22391904518	72	37	0
440	242.340240497258	-314.824128913693	79	50	0
441	252.272518057609	-332.754638951272	58	47	0
442	262.232659443573	-349.757908641361	76	33	0
443	269.193696569419	-362.031069464982	78	50	0
444	272.660342993855	-368.6312535014	65	49	1
445	279.649216469901	-379.977180361748	75	50	0
446	290.627841570764	-397.93892943114	70	48	0
447	298.112059858511	-410.227705880068	74	52	0
448	301.6065614291	-415.900649139658	73	55	0
449	305.101072520367	-421.573589427397	71	39	0
450	312.613142162387	-432.935123270378	55	49	0
451	320.125252593542	-444.296643440612	53	53	0
452	327.637403813889	-455.65814993903	69	52	1
453	334.626572864072	-467.003983340226	59	61	0
454	343.59684099548	-482.121303831227	67	41	0
455	352.044147859502	-497.222947403789	66	47	0
456	354.492741385067	-502.864530916326	65	49	0
457	356.969097698922	-507.578896628693	56	38	1
458	361.398798418697	-516.991967399605	73	63	0
459	364.810213611927	-525.446505660191	72	44	0
460	367.72636562906	-532.958169338293	65	55	0
461	370.642528570257	-540.469830852933	60	55	0
462	372.952413306339	-550.747484449297	60	37	0
463	374.271745879494	-559.139395003207	71	48	0
464	375.757593414048	-561.968007214367	61	47	0
465	376.775910803117	-562.926532084122	50	54	0
466	379.363332263252	-563.932018720545	59	56	0
467	381.95075486711	-564.937503800727	79	55	0
468	383.547608622466	-564.05724798236	64	43	0
469	386.796812398592	-560.442301934585	60	40	0
470	387.981625145825	-555.837526118383	62	47	1
471	386.551270761876	-551.154485444538	69	39	0
472	385.588453244534	-548.341530146077	55	29	0
473	384.074854942563	-546.440137610771	66	51	0
474	379.561819044873	-539.80874038022	62	46	1
475	375.076549302554	-532.25012189243	62	39	0
476	371.609602874727	-525.650024753995	73	45	0
477	369.628495622193	-521.878539346159	65	48	0
478	364.647989091813	-513.377037908882	48	53	0
479	357.191145555349	-500.161166238599	55	55	0
480	351.715421965113	-490.716776033863	65	49	0
481	348.716056914534	-485.98674932681	64	32	0
482	345.716698663426	-481.256720434874	65	45	1
483	336.251163301931	-465.196528878063	62	44	0
484	326.813464125793	-448.209099187516	69	54	0
485	323.84192165063	-442.551838036627	63	44	0
486	316.357570501626	-430.263108112849	71	49	0
487	305.378750922275	-412.30142728705	64	40	0
488	301.884247807087	-406.628487060778	68	43	0
489	294.400026099815	-394.3397171041	63	53	1
490	283.449168904859	-375.450761379674	53	40	2
491	276.488068402861	-363.177624422126	82	50	0
492	272.993645996612	-357.504659577273	68	52	0
493	265.509598182514	-345.215836875141	72	36	0
494	254.559002205497	-326.326803836972	64	42	0
495	251.092420955247	-319.726604182273	61	63	0
496	247.598069737665	-314.053617691621	64	46	0
497	240.609395865467	-302.707635794766	61	53	0
498	233.648544353258	-290.434425904416	57	57	1
499	222.670451391023	-272.472523649223	61	51	2
500	211.692453188181	-254.510592036881	74	49	0
501	204.731768114259	-242.237332947552	67	44	1
502	197.743331830483	-230.89127803687	63	47	0
503	190.782727712824	-218.617995204404	51	42	0
504	183.822164872778	-206.344700503163	70	55	0
505	180.328000691487	-200.671656711027	67	38	0
506	176.833846031397	-194.998609945178	52	38	2
507	166.379238848749	-177.052235821262	58	29	1
508	155.924722144497	-159.105834981427	77	58	0
509	148.964362496044	-146.832480923273	68	48	1
510	145.498100384488	-140.232191463932	48	37	0
511	138.509997388232	-128.886035558768	52	43	0
512	127.532742278883	-110.923878556117	62	48	0
513	120.049568594201	-98.6347903171554	76	38	0
514	113.061604790913	-87.2885911064222	66	30	1
515	106.10149254417	-75.0151641089469	70	44	0
516	99.1414215757977	-62.7417252454907	67	41	1
517	92.1535752180498	-51.3954903893173	58	48	0
518	85.1935852086172	-39.1220277827233	66	44	1
519	78.2336364783114	-26.8485533082858	69	61	1
520	71.2459075668594	-15.5022828076035	86	59	2
521	64.286039795843	-3.22878459002823	81	61	1
522	57.3262133038952	9.04472549259663	82	61	2
523	50.3386018397869	20.3910316359252	73	66	7
524	43.3788563079434	32.6645654626191	90	75	2
525	36.4191520552849	44.9381111562252	89	59	5
526	29.4316580391023	56.2844529412687	81	52	2
527	22.4720347471302	68.5580223770812	64	39	2
528	15.5124527347507	80.831603677012	89	39	0
529	8.52507616730873	92.1779811056331	85	53	0
530	1.56557511613937	104.451586149633	65	48	0
531	-5.39388465537922	116.725203058682	57	35	0
532	-12.3811437733239	128.071616128087	68	55	1
533	-19.3683648047736	139.418041084893	63	54	0
534	-26.327703932533	151.691693612374	54	45	1
535	-33.2870017801761	163.965358006768	66	46	0
536	-40.2462583474116	176.23903426528	56	37	1
537	-47.2054736342398	188.51272238791	47	47	1
538	-53.6417043460533	200.770715080202	69	46	1
539	-59.5549548736308	213.013009954244	73	49	0
540	-65.4681699745124	225.255313515663	67	55	1
541	-71.3534954221686	238.424841383472	72	42	0
542	-77.2666382946773	250.667162309401	80	49	0
543	-82.6568098693388	262.893781031482	61	48	0
544	-87.4961565100821	276.031911145896	60	35	0
545	-92.8584039908601	289.185759365559	67	43	0
546	-98.2206164386007	302.339614859782	72	46	1
547	-103.059864272829	315.477764196694	70	51	1
548	-107.376152209181	328.600205562077	72	50	0
549	-111.720275194966	340.795436196961	76	42	0
550	-116.58729661064	353.006386753172	65	41	1
551	-120.903498828469	366.128843242303	58	47	0
552	-125.191805268987	380.178520174697	63	45	1
553	-129.507948953833	393.300986382179	56	55	0
554	-133.851933012716	405.496241861023	56	49	0
555	-138.168020251149	418.618717784993	69	52	0
556	-142.484078744426	431.741198569536	57	49	1
557	-146.800108492374	444.863684212789	64	43	0
558	-151.116109495517	457.986174715683	65	61	2
559	-155.95499270322	471.124390070327	75	47	0
560	-160.270934644621	484.246890834533	80	40	0
561	-164.586847840692	497.369396456517	57	52	1
562	-168.902732291259	510.491906934418	77	53	0
563	-173.218587996205	523.614422274753	59	55	0
564	-177.53441495588	536.736942473799	64	39	0
565	-181.850213169935	549.85946752876	61	39	0
566	-186.688882589515	562.997721290216	66	44	0
567	-191.004621741071	576.120256607421	78	49	0
568	-195.320332146715	589.242796783336	57	37	0
569	-199.636013806565	602.365341815166	55	42	1
570	-203.428773054038	615.472165698186	67	41	0
571	-207.744398793089	628.594719910063	59	48	0
572	-212.059995786054	641.717278978787	61	48	0
573	-216.375564033107	654.839842906222	69	43	0
574	-221.2139909158	667.978139868006	62	32	0
575	-225.529500099423	681.100714053027	53	42	0
576	-229.844980536611	694.22329309769	42	47	0
577	-234.160432227422	707.345877001062	81	38	2
578	-238.475855171913	720.468465763144	67	41	0
579	-243.314128895057	733.606790325604	62	42	0
580	-247.629492775421	746.729389346205	71	52	0
581	-251.944827908999	759.851993224584	68	49	0
582	-256.783009106759	772.990334589966	72	44	0
583	-261.098285175802	786.112948725931	65	47	0
584	-265.413532498176	799.235567719676	57	35	1
585	-270.251621169969	812.373925888911	65	46	0
586	-274.566809427342	825.496555140242	72	45	0
587	-278.881968937698	838.619189253077	68	35	0
588	-283.197099701152	851.741828219965	76	41	0
589	-287.512201717473	864.864472048357	61	26	0
590	-291.827274986426	877.987120734528	61	50	0
591	-296.142319508421	891.109774277546	65	43	1
592	-300.980194379925	904.248170843348	69	45	0
593	-305.295179836103	917.370834643021	69	43	0
594	-309.115191995166	929.550548512489	69	49	0
595	-312.963092739985	940.803050679155	65	49	0
596	-316.316031364491	951.112600993365	78	37	0
597	-319.174014007091	960.479198196903	59	50	0
598	-321.042109080707	967.959884920157	63	38	1
599	-321.397473981313	973.538918931037	66	39	0
600	-321.25790176657	978.17499668058	53	37	1
601	-320.651308500092	980.940902622417	64	48	0
602	-320.04471587704	983.706808648072	76	53	0
603	-319.933058880444	987.415670908056	70	42	0
604	-320.372164892731	990.213058255613	57	39	0
605	-321.884881829959	992.114711686969	72	63	0
606	-324.471209355397	993.120632321574	69	48	0
607	-328.159064506879	992.303606513888	76	49	0
608	-331.379905948299	989.616410731338	71	50	0
609	-332.537271434674	985.939032752998	72	49	0
610	-332.154006153112	981.287213048898	63	44	0
611	-330.752955252072	975.676693985239	68	39	0
612	-328.306197768019	970.034692149609	71	48	0
613	-325.364496746741	963.449735035188	65	43	0
614	-322.478615168366	955.01034903992	66	40	0
615	-319.097780923126	945.628009206615	75	55	0
616	-315.221988215693	935.302716792561	68	51	0
617	-311.374087301898	924.050212693401	67	47	0
618	-307.526164498064	912.797712433152	73	56	0
619	-303.183270245092	900.602261994965	62	46	0
620	-298.868258153088	887.479600885883	70	53	0
621	-294.553217313951	874.356944633648	71	42	0
622	-290.238147727447	861.23429323826	71	44	0
623	-285.950955085456	847.184431168251	63	42	0
624	-281.14086398884	833.118838233873	55	46	1
625	-276.825704503222	819.996201953851	65	45	0
626	-272.510516270762	806.873570532538	64	46	0
627	-267.672426958568	793.735209933482	81	43	0
628	-263.357179661049	780.612588769756	82	37	0
629	-259.041903616802	767.489972462878	69	37	0
630	-254.2037217787	754.351628667675	58	49	1
631	-249.365508050367	741.213290873915	58	46	0
632	-245.050142623833	728.090690226294	67	51	0
633	-240.762643257563	714.040878887288	61	50	0
634	-235.952229498187	699.975342346355	54	37	0
635	-231.63677417452	686.852756812237	73	36	0
636	-227.32129010465	673.730176139623	63	41	0
637	-222.482889016857	660.591871945187	64	55	1
638	-218.167345883325	647.469301529229	62	33	0
639	-213.851774003473	634.346735972911	67	45	1
640	-209.013280391577	621.208448582329	49	35	0
641	-204.697649448528	608.085893283598	69	40	0
642	-200.381989759742	594.963342843577	75	42	0
643	-195.543403624499	581.825072258711	66	45	0
644	-191.227684872807	568.702532076277	61	42	0
645	-186.939819210791	554.652781191282	63	53	0
646	-182.651922713849	540.603035165928	62	47	0
647	-178.336115638493	527.480509560555	61	55	0
648	-173.497374037164	514.342266571708	52	46	0
649	-169.181507899659	501.219751225784	61	57	0
650	-164.865613016649	488.097240738571	49	64	0
651	-160.549689388194	474.974735109136	64	52	0
652	-156.233737014467	461.85223433841	52	44	0
653	-151.394842258655	448.714018957689	61	43	1
654	-146.555915614357	435.575809580274	64	55	1
655	-142.239873862825	422.453324468806	63	52	0
656	-137.923803366255	409.330844217911	52	38	0
657	-133.607704124763	396.208368827589	85	64	0
658	-129.291576138174	383.085898294114	68	59	0
659	-124.975419406663	369.963432622142	72	38	0
660	-120.659233930463	356.840971807949	56	47	0
661	-115.820093501941	343.702800837345	70	49	0
662	-110.980921185401	330.56463587191	55	37	0
663	-106.141716981248	317.426476911642	62	50	0
664	-101.302480889193	304.28832395561	57	38	0
665	-96.4632129095262	291.150177004747	60	57	0
666	-91.6239130423055	278.012036059983	63	52	0
667	-86.7845812875312	264.873901117593	64	46	0
668	-81.9452176453196	251.73577217944	68	34	1
669	-76.5550279853633	239.509154730476	68	53	0
670	-70.6418656865717	227.266835180111	63	43	1
671	-64.7565205559949	214.09730869811	69	43	0
672	-58.3203428551205	201.839298651554	59	38	0
673	-51.884126801684	189.581298816018	65	40	0
674	-45.9986667406047	176.411799827591	63	46	0
675	-39.5623739593429	164.153819615021	68	41	0
676	-32.6030936862226	151.880144930445	50	57	0
677	-25.6437721329858	139.606482111849	63	53	0
678	-18.6565673371078	128.260046841577	55	40	1
679	-11.6971648216713	115.986407765187	81	56	2
680	-4.73772102652583	103.712780552916	69	44	0
681	2.22176404844504	91.4391652075574	63	38	0
682	9.18129040335771	79.1655617272481	77	43	1
683	16.1686920122593	67.8191858520731	54	51	3
684	23.1282993280911	55.5456061139703	109	64	0
685	30.0879479235737	43.2720382427797	81	56	1
686	37.075466980983	31.9256980102509	83	68	0
687	44.0351965368027	19.6521538794041	101	71	5
688	50.9949673719238	7.3786216173321	63	86	4
689	57.982603877259	-3.96768297441304	82	67	0
690	65.465424869908	-16.2568841008469	72	51	0
691	72.9482900715666	-28.5460715871304	74	48	1
692	79.9360467296792	-39.8923388160765	63	46	1
693	86.9238414728898	-51.2385941557586	55	45	1
694	93.8838581160526	-63.5120534719899	62	41	0
695	100.843916037527	-75.785500924103	67	57	0
696	107.804015237663	-88.0589365083724	64	53	0
697	114.764155716286	-100.332360223867	72	44	0
698	121.752147265826	-111.678556165658	71	52	0
699	128.712368702516	-123.951956138946	82	48	0
700	135.672631417518	-136.225344245322	61	51	0
701	142.660740412015	-147.571504540741	68	35	0
702	149.621084084618	-159.844868902117	69	42	2
703	156.581469035242	-172.118221397512	63	37	0
704	163.569695473532	-183.464346045628	64	39	0
705	171.080950493342	-194.826138414443	72	30	0
706	178.564449508034	-207.115133116022	75	38	1
707	185.524999301764	-219.388436405919	66	45	0
708	192.513383972866	-230.734511801042	57	52	0
709	199.501806727843	-242.080575305969	65	57	0
710	206.462477157183	-254.353842971846	79	45	1
711	213.423188863788	-266.62709876895	57	50	0
712	219.888728645747	-277.957453090698	75	46	1
713	226.326517965354	-290.215013260953	61	40	1
714	233.287348975835	-302.488235157914	63	47	0
715	240.276003907726	-313.83422908932	71	45	0
716	247.236915873364	-326.107427240349	79	43	0
717	254.197869115742	-338.380613525398	65	47	0
718	264.653264899214	-356.326762629673	66	36	0
719	275.10875115823	-374.272885014303	73	38	0
720	278.603191303904	-379.945847816765	70	53	0
721	282.09764097014	-385.61880764924	72	51	0
722	289.086568864761	-396.964718392119	75	58	0
723	299.542263037642	-414.910778407939	65	42	1
724	306.503520258004	-427.183875643648	70	38	0
725	309.998047684901	-432.856811702251	67	41	0
726	316.959366019757	-445.129891132005	78	54	0
727	324.443747452751	-457.418619411997	75	38	0
728	331.955934752477	-468.780117799528	55	33	0
729	338.917378244922	-481.05315989349	72	49	0
730	345.878863012593	-493.326190119609	73	46	0
731	352.317361486319	-505.583551249467	70	41	0
732	358.755898307427	-517.840902163647	74	55	0
733	364.726951224962	-528.228154562414	62	59	1
734	368.633661244181	-537.625561458059	63	44	0
735	371.52207692893	-546.064438557252	58	38	0
736	373.419942178298	-552.617571729235	75	60	0
737	374.299497682718	-558.212178703398	91	48	1
738	376.28062772518	-561.983661529608	60	38	1
739	380.932435890427	-563.978980165906	57	28	0
740	385.116712273739	-564.104207916185	66	43	0
741	386.190530603228	-563.208297891542	67	34	0
742	387.347595519386	-559.530738581903	70	41	0
743	388.50465869921	-555.853178975172	65	57	0
744	386.028237770137	-551.138832346536	68	49	0
745	383.551822513691	-546.424484207295	64	38	0
746	379.534068189969	-540.73595671542	80	41	1
747	375.516324740427	-535.047425329685	62	47	0
748	373.53520931222	-531.275941849686	74	53	0
749	367.096609243425	-519.018613861874	53	51	0
750	362.639139351784	-510.532765422016	66	34	0
751	356.640362544102	-501.07272582408	65	51	0
752	350.641612933599	-491.612677482888	69	47	0
753	347.670006480592	-485.955433749594	43	53	1
754	337.709189756482	-468.952371462248	64	40	0
755	327.225433500833	-451.933624596335	56	41	0
756	323.730867123464	-446.260703029111	63	53	0
757	316.769528153294	-433.98763474077	71	50	2
758	306.341480900883	-415.114401946776	53	60	0
759	302.874742461951	-408.514246346429	74	49	1
760	299.380245919165	-402.841303993016	70	40	0
761	291.896038377483	-390.552529485896	53	51	0
762	284.411875041493	-378.263741330244	53	41	0
763	277.450766816677	-365.990606055595	69	46	0
764	266.472284790885	-348.028821155429	70	47	0
765	258.960494670027	-336.667202753946	65	40	0
766	251.999531444046	-324.394024210051	70	45	0
767	245.038609494804	-312.12083379738	55	54	0
768	238.077728821896	-299.847631518729	53	34	0
769	231.116889425903	-287.574417372234	68	43	0
770	224.156091306591	-275.301191356964	60	43	0
771	217.195334464312	-263.027953473851	72	43	0
772	213.7010771028	-257.354938116856	79	32	0
773	206.712590942334	-246.008898488246	57	63	0
774	199.751934895641	-233.735630920157	66	44	0
775	192.791320126038	-221.462351485156	70	34	0
776	185.802951407968	-210.11627620738	78	44	1
777	178.842417595093	-197.842973025516	61	45	0
778	171.358935676864	-185.553978451528	68	47	0
779	163.847697725752	-174.192186218686	53	36	1
780	156.887289076403	-161.918845712207	72	45	0
781	146.432851381542	-143.972420676611	62	28	0
782	135.978504165541	-126.02596892789	67	45	0
783	132.512280152179	-119.425668447278	61	46	0
784	125.552056454704	-107.152274532244	62	42	1
785	115.097892593185	-89.2057693637908	67	38	1
786	111.603920671972	-83.5326670054346	61	35	0
787	108.109958272194	-77.8595616761595	57	57	0
788	97.6559436132666	-59.9130119699985	57	41	0
789	90.6959231111687	-47.6395586999133	84	62	1
790	83.1851537019829	-36.2776190424338	76	38	0
791	75.6744250849588	-24.9156657140702	86	42	2
792	68.714528151846	-12.642175107263	71	66	1
793	61.7546724979184	-0.368672634474933	74	61	1
794	54.7948581227683	11.9048417042941	84	48	0
795	47.8350850269198	24.1783679099753	70	65	4
796	44.3413001500303	29.8515275651589	73	71	2
797	33.8878326591803	47.7982401410118	81	70	4
798	23.4344556501601	65.7449794299901	90	60	2
799	16.4470319093089	77.0913432985544	80	40	0
800	9.4874818547396	89.3649347936735	69	39	0
801	2.52797307993751	101.638538154773	60	42	2
802	-0.965684826835059	107.311736423522	75	46	1
803	-4.45933321188204	112.984937665053	57	44	0
804	-11.4187610251247	125.258564767428	79	52	0
805	-21.8717467403039	143.20541982539	53	43	0
806	-32.3246419715579	161.152301597409	47	40	1
807	-35.7903562845313	167.752745235339	71	34	0
808	-42.2545008350862	179.083504190668	59	65	0
809	-52.1842734953389	197.014730986208	70	61	0
810	-55.6499258668046	203.615191555582	56	44	0
811	-61.0402249246254	215.84178112261	66	53	0
812	-66.4304914798122	228.068377975374	68	54	3
813	-69.4010091044474	233.725925923325	74	43	0
814	-77.7338641925598	252.537303759716	67	50	0
815	-83.0961747933179	265.691138746217	60	44	0
816	-88.4863086129189	277.91776540596	71	48	1
817	-93.8764099297114	290.144399350509	63	51	0
818	-98.7156869247556	303.282543284819	67	53	0
819	-105.974542627635	322.98977044411	55	46	0
820	-108.394145251426	329.558849166147	66	56	0
821	-112.710400257958	342.681296472438	68	42	0
822	-118.923266886733	362.357118844055	58	56	0
823	-123.239450816705	375.479578030296	76	53	2
824	-128.078526829137	388.617758575827	74	41	0
825	-130.498052877316	395.186851102859	65	36	1
826	-132.394651698589	401.740228022449	58	37	0
827	-138.607326656405	421.416082365438	58	47	0
828	-145.34285383689	441.107665513642	54	41	1
829	-147.762319252768	447.676768840291	74	55	0
830	-150.181776696525	454.2458736673	73	51	0
831	-156.917190582782	473.937476978637	60	47	0
832	-163.12962917937	493.613371091895	69	45	1
833	-167.445522516326	506.735879953019	57	48	0
834	-171.761387107777	519.858393670991	56	45	0
835	-176.077222953725	532.980912251398	73	50	0
836	-180.393030054111	546.103435689583	64	42	0
837	-184.708808408817	559.225963982753	79	31	0
838	-189.024558017845	572.348497137427	62	60	0
839	-193.340278881136	585.471035151742	66	53	0
840	-197.655970998632	598.593578023836	62	48	0
841	-199.552358826448	605.146988527849	63	55	0
842	-204.390901941399	618.285264485516	58	47	1
843	-211.125765849021	637.976962706074	69	38	1
844	-215.441341411381	651.099525553174	68	64	0
845	-219.756888227595	664.222093261778	67	51	0
846	-224.072406297724	677.34466582723	55	43	0
847	-226.49159728986	683.913818357512	53	42	0
848	-230.807071454823	697.036398482509	57	46	0
849	-237.569563718629	715.800927336328	59	56	0
850	-241.912861458608	727.99630431924	66	37	0
851	-246.228236312105	741.118901721202	73	42	0
852	-250.543582419166	754.241503981873	55	34	1
853	-254.858899779443	767.364111100323	72	43	0
854	-259.669162836974	781.429671621881	66	38	0
855	-263.956519574975	795.479504553601	67	52	1
856	-268.271747037303	808.602126785554	63	45	0
857	-273.109814726922	821.740488550626	68	39	0
858	-277.424983124132	834.863121042028	72	54	0
859	-281.740122774383	847.985758390278	71	43	0
860	-286.055233677442	861.108400597237	51	53	0
861	-290.370315833483	874.231047663838	50	40	0
862	-294.685369242216	887.353699588217	55	47	0
863	-299.028302876104	899.549140823074	71	46	0
864	-303.37120984646	911.744586921297	47	31	0
865	-307.714090153342	923.940037879162	55	50	0
866	-311.562000496488	935.19253860414	73	40	0
867	-314.914947694866	945.502087661996	54	55	1
868	-317.800851373991	953.94146824535	51	42	2
869	-319.668952418142	961.422154245898	68	47	0
870	-320.603000189119	965.162497607991	71	59	0
871	-321.453302847629	971.684487838298	66	43	0
872	-321.724922875641	980.045168576762	73	47	0
873	-320.567565447243	983.722549300641	66	36	1
874	-319.933058880444	987.415670908056	71	35	1
875	-320.867099193332	991.156014528126	71	63	0
876	-322.874749070965	994.000624655746	75	47	0
877	-325.461075241794	995.006545899436	76	35	0
878	-328.626080720162	994.173779246397	68	45	0
879	-331.296155790624	992.398057325743	69	39	0
880	-332.976369629032	988.736421477981	66	44	0
881	-333.115954828914	984.100343874656	57	42	0
882	-331.686989644542	979.417039967142	69	48	1
883	-329.268151916564	972.847822013311	59	54	0
884	-327.811262300587	969.091735065915	63	49	1
885	-324.897474873695	961.579562792554	70	57	0
886	-320.554687275202	949.384092912078	44	48	0
887	-317.201756902679	939.074539231136	65	50	0
888	-313.353865081794	927.822033208795	65	42	0
889	-309.011004992935	915.626576287672	89	48	0
890	-304.696028448525	902.503908698447	68	41	1
891	-300.381023156922	889.381245966069	90	42	0
892	-295.543126662553	876.242850566283	56	48	1
893	-291.228062305134	863.120198091492	67	45	0
894	-286.912969200639	849.997550475411	57	41	0
895	-282.074980178906	836.859171875753	64	44	0
896	-277.236959266826	823.720799281262	75	33	0
897	-272.398906464456	810.582432689145	65	40	0
898	-268.083693658351	797.459806128405	71	50	1
899	-263.796352474368	783.409968884662	61	44	0
900	-259.508980454237	769.360136496834	72	43	1
901	-255.193679321092	756.237524513155	61	43	0
902	-250.878349441162	743.114917383529	60	38	0
903	-246.562990814622	729.992315112613	59	46	0
904	-241.724721905135	716.853986917995	63	54	0
905	-237.409304214409	703.731394905597	53	42	0
906	-233.09385777748	690.608807751909	71	48	0
907	-228.283388136944	676.543280806392	67	48	0
908	-223.995772340917	662.493488362059	64	50	1
909	-219.680236007262	649.370916323736	68	53	0
910	-214.841779738781	636.23262172658	73	39	0
911	-210.003291581001	623.094333135523	67	50	0
912	-205.687665866804	609.971776757389	62	41	0
913	-201.372011406638	596.849225235172	64	38	0
914	-196.533430725278	583.710953446105	67	52	0
915	-192.217717202264	570.5884121852	75	40	0
916	-187.901974933571	557.465875781141	70	51	0
917	-183.586203919142	544.343344235793	76	36	0
918	-179.270404158975	531.220817551017	50	43	0
919	-174.431670321268	518.082573368214	80	50	0
920	-170.115811498952	504.960056941025	64	52	0
921	-165.799923931132	491.837545374408	76	46	0
922	-160.961097571417	478.699317995459	76	39	0
923	-156.645150941913	465.576816685498	68	43	0
924	-152.357049062266	451.527104667388	68	36	1
925	-147.546001364244	437.461678517051	65	48	0
926	-143.229964841448	424.339192328043	67	41	0
927	-138.913899573439	411.216710995883	72	43	0
928	-134.074885862356	398.078517219052	57	48	1
929	-129.758761533303	384.956046148203	75	57	0
930	-125.442608459387	371.833579935133	61	43	0
931	-121.12642664084	358.711118582636	66	45	0
932	-116.810216077254	345.588662088849	77	39	0
933	-112.493976768979	332.466210453771	69	41	0
934	-108.17770871619	319.343763680197	62	47	1
935	-103.338481222163	306.205608311109	56	45	0
936	-98.4992218402913	293.067458949983	74	33	0
937	-93.6599305709824	279.929315591231	76	49	0
938	-88.2698138937121	267.702682254836	65	41	0
939	-82.8796647135168	255.476056204177	65	27	0
940	-77.5173386101378	242.322221835144	59	37	0
941	-71.6320375632495	229.152685234323	69	51	0
942	-65.7188455130672	216.910372920334	62	47	0
943	-59.8056180363055	204.668069293723	46	56	0
944	-53.3694108334603	192.410067102872	58	45	0
945	-46.9331652781693	180.152075125836	68	51	0
946	-41.047675697424	166.982583373785	60	58	0
947	-34.6113534144824	154.724611016922	72	51	0
948	-27.62419849867	143.378160470165	63	42	1
949	-20.6648479161668	131.104506129399	69	51	1
950	-13.182502969692	118.815161358565	66	49	0
951	-5.70011381333461	106.525830234401	69	48	1
952	1.25936353817815	94.2522132052109	69	62	1
953	8.24671797343763	82.9058237699792	72	53	2
954	15.2062762862188	70.6322304829955	89	59	1
955	22.1658758785343	58.3586490638554	85	70	0
956	29.1533477626508	47.0122952694073	81	69	4
957	36.113028315769	34.7387375915423	98	65	8
958	43.072750148247	22.4651917805895	91	80	3
959	50.0603394804639	11.1188736287877	99	70	2
960	57.0201422730461	-1.15464843995869	73	64	1
961	63.9799863445805	-13.4281586417928	83	60	0
962	70.9676931243157	-24.7744411500171	72	58	1
963	77.9276181557216	-37.0479276087135	74	43	0
964	84.8875844656141	-49.3214022032917	96	38	0
965	91.8754086918198	-60.6676490660757	62	49	1
966	98.8354559610598	-72.9410999147221	66	50	0
967	105.795544508903	-85.2145388964564	74	37	0
968	112.783486180706	-96.5607501175255	81	53	0
969	119.743655687082	-108.834165355191	59	46	0
970	127.226848178136	-121.123253731988	88	43	0
971	134.737891708326	-132.485112531111	47	49	0
972	141.698186379857	-144.758490442298	61	51	0
973	148.65852232941	-157.031856486574	75	44	0
974	155.646701596444	-168.377994698472	65	41	1
975	162.607118503191	-180.651336998679	67	34	0
976	169.567576687899	-192.92466743011	64	48	0
977	176.555873398262	-204.270769996569	61	46	1
978	183.516412539931	-216.544076684862	57	36	0
979	190.476992958866	-228.81737150345	66	63	1
980	197.465407111915	-240.163438422605	60	45	1
981	204.426068487344	-252.436709496193	68	42	0
982	211.38677113998	-264.709968702868	65	40	0
983	218.375302734668	-276.055999975652	72	46	1
984	225.336086343159	-288.329235436395	74	38	1
985	232.296911228506	-300.602459028363	57	55	0
986	239.285560264252	-311.948454653844	54	36	0
987	246.246466105164	-324.221654500812	52	49	0
988	253.207413222292	-336.494842479005	57	47	0
989	260.19617969828	-347.840802458115	56	57	2
990	267.184984257561	-359.186750544235	52	45	0
991	274.146052008145	-371.459902897477	68	45	2
992	281.107161034481	-383.733043381013	55	47	0
993	288.096083033015	-395.07895581983	70	51	0
994	295.085043114261	-406.424856367521	75	57	0
995	302.04627277283	-418.697961223312	65	37	0
996	309.00754370715	-430.971054214984	75	56	0
997	315.996621226834	-442.316919113509	62	37	1
998	322.957973114564	-454.589988354594	86	43	0
999	329.919366277871	-466.863045727834	71	54	0
1000	336.908561235003	-478.208874976262	80	40	1
1001	343.374768619484	-489.539034001529	61	52	0
1002	349.31798437587	-500.853525195271	66	45	1
1003	355.288989100256	-511.240791401826	63	55	0
1004	360.792504354147	-519.75796010904	67	36	0
1005	365.249981496832	-528.243810259737	62	45	0
1006	368.661414450151	-536.698345154524	61	49	0
1007	371.054549773282	-544.194351040758	76	50	0
1008	372.952413306339	-550.747484449297	70	58	2
1009	374.355001297547	-556.357746101916	47	43	0
1010	375.785344874253	-561.040790913627	66	39	0
1011	378.31726318365	-563.900710776448	65	43	0
1012	381.427720209991	-564.921850171871	86	31	0
1013	384.593677722325	-564.088554669172	71	44	0
1014	387.264348493307	-562.312387606129	77	54	0
1015	388.39366351784	-559.562044369988	70	46	0
1016	387.981625145825	-555.837526118383	62	44	0
1017	386.523521502153	-552.081701794639	87	52	0
1018	384.019355282653	-548.294570300728	71	50	0
1019	380.49687981524	-543.548913460225	65	52	0
1020	376.479132283654	-537.860383035615	66	38	0
1021	372.489148067718	-531.244632394053	72	50	1
1022	368.526929903775	-523.701661556028	64	41	0
1023	364.041697442066	-516.143031048588	73	50	0
1024	359.061208910891	-507.641522911377	68	47	0
1025	353.585470774327	-498.197135334834	76	51	0
1026	348.109757580853	-488.752740427852	67	44	0
1027	342.63406933035	-479.308338189498	64	53	0
1028	336.66314338299	-468.92105317954	52	50	1
1029	330.692247369268	-458.533759447746	64	32	0
1030	324.198360582348	-448.130796287209	70	39	1
1031	317.209251845838	-436.784945070744	66	59	1
1032	310.743199193093	-425.454744387418	56	44	0
1033	304.304949991172	-413.197317256592	65	43	1
1034	297.343724063132	-400.924215893261	61	45	0
1035	290.382539411017	-388.651102662086	66	51	0
1036	282.898383890453	-376.362311770208	76	55	0
1037	275.41427257593	-364.073507230729	48	48	0
1038	268.453214680951	-351.800356679596	65	50	0
1039	261.492198062595	-339.52719426062	58	49	0
1040	254.531222720339	-327.2540199738	67	40	0
1041	247.542507574079	-315.908049942926	70	34	1
1042	240.581613187038	-303.634851909243	61	43	0
1043	233.097758073709	-291.345970081165	56	38	0
1044	225.586161072017	-279.984290697612	73	38	0
1045	218.625391846057	-267.711055334657	65	39	1
1046	211.664663897129	-255.437808102928	68	49	0
1047	204.703977225174	-243.164549003355	59	44	2
1048	197.743331830483	-230.89127803687	67	55	1
1049	190.754933630349	-219.545211236924	54	39	0
1050	183.794369192328	-207.271916524507	59	60	0
1051	176.833846031397	-194.998609945178	54	41	1
1052	169.845565274067	-183.652507497929	67	51	1
1053	162.885123070329	-171.3791771736	69	49	0
1054	155.401735917665	-159.090153492056	72	45	1
1055	147.890589084069	-147.728332128376	64	49	0
1056	140.930272044498	-135.454964475706	65	42	0
1057	133.969996283005	-123.181584957056	60	47	0
1058	127.009761799534	-110.908193570562	59	38	0
1059	120.049568594201	-98.6347903171554	70	55	2
1060	113.061604790913	-87.2885911064222	60	42	0
1061	106.10149254417	-75.0151641089469	79	45	0
1062	99.1414215757977	-62.7417252454907	74	36	0
1063	92.1535752180498	-51.3954903893173	63	37	1
1064	85.1935852086172	-39.1220277827233	71	49	1
1065	78.2336364783114	-26.8485533082858	61	58	0
1066	71.2459075668594	-15.5022828076035	76	53	1
1067	64.286039795843	-3.22878459002823	75	49	2
1068	57.3262133038952	9.04472549259663	80	47	3
1069	50.3664280910161	21.318247443065	91	62	2
1070	43.4066841573222	33.5917812585831	74	69	2
1071	36.4191520552849	44.9381111562252	83	61	4
1072	28.9365286604734	57.2273657778278	79	60	3
1073	21.4539494750206	69.5166340414435	72	52	3
1074	14.4665375273908	80.8630012990907	67	41	0
1075	7.50699972361326	93.1365961814299	76	48	1
1076	0.547503199661151	105.410202930681	72	55	2
1077	-6.43979129864601	116.756605830044	62	52	0
1078	-13.3992068610387	129.03023632057	75	45	0
1079	-20.3585811434896	141.303878676146	73	44	0
1080	-26.8228091526544	152.634613224305	74	63	1
1081	-33.2591563618626	164.892573677935	56	57	1
1082	-40.2184113308322	177.166249926202	67	60	0
1083	-46.654680371983	189.424231600948	74	51	0
1084	-53.0909110608045	201.682223487645	53	38	0
1085	-59.5271033970639	213.940225589089	65	37	0
1086	-65.4124642685638	227.109744771384	51	44	0
1087	-71.3256411926704	239.352057004347	76	40	0
1088	-77.2387826901395	251.594377923757	61	41	0
1089	-82.6010961302673	264.74821224995	81	41	0
1090	-87.9633745378233	277.902053850703	57	37	1
1091	-93.3256179127493	291.05590272788	78	46	0
1092	-97.6698248406174	303.251117691398	63	54	0
1093	-102.014005107805	315.446337517351	59	35	0
1094	-106.853224198334	328.584491650574	68	38	0
1095	-111.692411401076	341.722651788034	48	43	0
1096	-116.008641848341	354.845102874562	74	35	0
1097	-120.324843550741	367.967558817938	66	43	0
1098	-125.163938233862	381.105735763907	73	43	1
1099	-129.480080875568	394.228201967664	89	38	1
1100	-133.796194772411	407.350673031993	59	50	1
1101	-138.112279924389	420.473148955964	65	46	0
1102	-142.428336331155	433.595629737712	81	43	0
1103	-146.744363992824	446.718115379103	72	51	0
1104	-151.060362909338	459.840605881065	57	45	0
1105	-155.37633308064	472.963101240806	66	42	0
1106	-162.1116886253	492.654713786207	49	40	1
1107	-166.950492946256	505.792942937464	80	45	0
1108	-168.846977136098	512.346338090487	69	44	0
1109	-173.162830754532	525.468853427097	73	56	0
1110	-178.001558498072	538.607096382417	57	55	1
1111	-182.317353054357	551.729621980339	75	51	1
1112	-186.633118865197	564.85215243604	56	43	1
1113	-193.368162368191	584.543819580227	57	43	0
1114	-197.683855528943	597.666362453252	65	48	0
1115	-199.580243822595	604.219772955403	60	51	0
1116	-205.792262955278	623.895736468025	59	46	0
1117	-210.107871449261	637.018293377943	65	42	0
1118	-212.527110066905	643.587437205948	56	43	0
1119	-216.842674656131	656.710001673549	57	47	1
1120	-223.577410827391	676.401721728034	67	49	1
1121	-228.41578756622	689.540027688257	79	44	0
1122	-232.731249186909	702.66260997206	60	43	0
1123	-237.046682061278	715.785197114572	65	32	0
1124	-238.942947282223	722.338627286255	56	32	0
1125	-245.154583054478	742.014654736035	65	55	1
1126	-249.46993126045	755.137255913578	64	51	0
1127	-251.889032663254	761.706424341537	62	32	0
1128	-258.595515987079	782.325421265326	62	42	0
1129	-262.882875044656	796.375253116712	58	49	0
1130	-265.30192902952	802.944429943338	54	42	0
1131	-270.14001308172	816.082788100466	52	49	0
1132	-274.455197165895	829.205417350866	63	47	0
1133	-281.189352252171	848.897238186561	73	39	0
1134	-286.027327832417	862.035616147332	70	33	0
1135	-287.923440300277	868.589070782065	69	42	0
1136	-292.238507825008	881.711720005609	64	44	0
1137	-297.076406823122	894.850111765787	64	53	1
1138	-301.391415282036	907.972771245986	77	55	0
1139	-305.211448399699	920.152481276542	62	54	0
1140	-309.031457771896	932.332195146009	66	39	0
1141	-312.879355738172	943.584697307087	73	50	0
1142	-317.222171474423	955.780159058049	61	54	0
1143	-319.613124505966	963.276585329324	69	43	0
1144	-320.547171808314	967.016928690486	71	41	0
1145	-321.341645103763	975.393350028433	67	55	1
1146	-320.595479801006	982.795333740301	65	54	0
1147	-319.988887384301	985.561239774339	60	41	1
1148	-319.905144624296	988.342886474915	52	54	1
1149	-319.821401839028	991.124533185735	63	52	1
1150	-320.288421756006	992.994704967365	54	39	1
1151	-322.296071062912	995.839314839803	57	54	0
1152	-327.00170405861	995.980985612608	71	38	0
1153	-331.268239065772	993.325272858143	68	44	1
1154	-332.36976982234	991.502325903624	71	61	0
1155	-332.50935450627	986.866248273291	67	46	1
1156	-332.64893912035	982.230170671828	72	47	0
1157	-331.164139537781	979.401297981851	78	55	0
1158	-328.745301023591	972.832080331631	73	43	0
1159	-324.430452542088	959.709390609525	51	33	0
1160	-319.125694604299	944.700793681666	69	48	0
1161	-317.201756902679	939.074539231136	72	50	0
1162	-314.782870760653	932.505330281332	68	43	1
1163	-310.440020253416	920.309871738777	67	47	1
1164	-306.097143082414	908.114418060519	51	37	0
1165	-301.782148764236	894.991753710434	62	48	0
1166	-297.467125698808	881.869094218127	71	42	0
1167	-292.629210532061	868.730702421628	67	58	0
1168	-287.819169635128	854.665101090446	53	55	0
1169	-281.112959454884	834.04605377093	64	34	0
1170	-274.378776079393	814.354233743623	63	50	0
1171	-271.959743173327	807.785051493905	61	45	0
1172	-267.644525666023	794.662425473332	58	50	0
1173	-260.910208215355	774.970628962852	66	40	0
1174	-258.491129046422	768.401455116458	68	46	0
1175	-256.594918055402	761.84801535774	62	46	0
1176	-249.860489662155	742.156238163821	70	45	0
1177	-245.022246770968	729.017905774526	85	38	0
1178	-243.153889618872	721.537257183343	71	49	1
1179	-238.866376199003	707.487448004074	61	39	0
1180	-232.131766585517	687.795701882802	61	52	0
1181	-225.397089935781	668.103967522271	70	45	1
1182	-222.977886769164	661.534815874882	73	44	1
1183	-220.558675630251	654.965665728785	60	45	0
1184	-213.823885682388	635.273951524869	62	44	0
1185	-209.508286099881	622.151390830055	62	38	0
1186	-207.639809170389	614.670759979635	64	58	0
1187	-203.352051977185	600.620990743861	66	48	0
1188	-196.09418535867	580.913581704721	60	48	1
1189	-189.359147158801	561.221910336055	76	49	1
1190	-185.04338503076	548.099377171136	72	45	0
1191	-180.727594157041	534.976848866791	64	39	0
1192	-176.411774537584	521.854325420223	67	37	0
1193	-171.573019718868	508.716084834188	65	50	0
1194	-167.257141037378	495.593571644276	63	55	0
1195	-162.941233610502	482.471063317731	68	53	1
1196	-158.102386270184	469.332839536481	70	42	0
1197	-155.682950641843	462.763729896396	64	56	0
1198	-151.366968994844	449.641234528273	66	40	0
1199	-144.631484686106	429.949641280808	47	50	0
1200	-140.315430390707	416.827158330008	73	47	0
1201	-135.999347350327	403.704680239782	71	48	0
1202	-131.6832355652	390.582207009196	71	47	0
1203	-127.367095034977	377.459738634527	55	50	0
1204	-122.528002020961	364.321559265256	76	40	0
1205	-118.211802429927	351.199101153761	74	48	0
1206	-113.895574094204	338.076647899114	68	52	0
1207	-109.579317013733	324.95419950597	65	43	0
1208	-105.263031188922	311.831755970605	62	43	0
1209	-100.423785023973	298.693604207598	60	43	0
1210	-95.5845069716452	285.555458448827	62	49	0
1211	-90.2222622912377	272.401606876403	49	43	1
1212	-84.8599825781421	259.247762583196	64	40	0
1213	-79.4976678323583	246.093925562687	78	44	0
1214	-73.5845239344635	233.851601672359	58	41	1
1215	-67.6713446098147	221.609286468476	61	45	2
1216	-61.7859817674034	208.439764329232	61	40	0
1217	-55.3497863653465	196.181758996099	64	56	1
1218	-48.9135526108439	183.92376387585	61	38	0
1219	-42.4772805039538	171.665778969415	75	43	0
1220	-36.0409700446762	159.407804274	72	30	0
1221	-29.6046212333022	147.149839793332	64	54	0
1222	-22.122331732884	134.860478669405	95	46	0
1223	-14.6399980220594	122.571131189354	71	52	2
1224	-7.68057420139667	110.297498906963	64	55	0
1225	-0.721109100850299	98.0238784905523	61	59	1
1226	6.26623354112962	86.6774856681004	69	66	1
1227	13.2257796029444	74.4038889929652	81	49	0
1228	20.1853669445263	62.1303041866049	77	50	1
1229	27.1728270354215	50.7839470040053	74	65	1
1230	34.1324953376898	38.5103859379888	91	82	1
1231	41.0922049194924	26.2368367388844	78	72	1
1232	48.0797824583715	14.8905151979998	81	82	1
1233	55.0395730003947	2.61698974110186	79	78	3
1234	61.9994048214285	-9.65652384795249	70	71	2
1235	68.9870998078259	-21.0028097452596	67	65	3
1236	75.974832879554	-32.3490837560967	61	44	1
1237	82.9347853409708	-44.6225617248565	60	33	0
1238	90.4177531264722	-56.9117173664272	61	60	0
1239	97.9007651206339	-69.2008593650535	69	46	0
1240	104.860844346927	-81.474300019443	79	50	0
1241	111.848776931642	-92.8205129103735	77	42	0
1242	118.808937116642	-105.093929819763	79	48	0
1243	125.769138579606	-117.367334864102	61	50	0
1244	132.757188609452	-128.713512110524	71	47	0
1245	139.717471030657	-140.986893409863	70	44	0
1246	146.677794729942	-153.260262840427	80	42	0
1247	153.665962203871	-164.606404444203	72	48	0
1248	160.626366860582	-176.879750129767	66	53	0
1249	167.586812795082	-189.153083951212	64	46	2
1250	174.575097712572	-200.499189907685	58	55	0
1251	181.535624604207	-212.772499982268	66	51	1
1252	188.496192772989	-225.045798189938	65	54	0
1253	195.484595133108	-236.391868500039	59	37	0
1254	202.445244258619	-248.665142961778	59	42	0
1255	209.405934661278	-260.938405555673	66	46	0
1256	216.394454463152	-272.284440219402	73	47	0
1257	223.355225821782	-284.557679066435	61	52	1
1258	230.316038457211	-296.830906046554	66	49	1
1259	237.304675700376	-308.176905063912	58	46	0
1260	244.265569291194	-320.450108297169	72	42	0
1261	251.226504158578	-332.723299664445	44	43	0
1262	258.215258842218	-344.069263030775	77	44	0
1263	265.204051608976	-355.415214507841	61	48	0
1264	272.688118228747	-367.704037347808	65	49	0
1265	280.1722290545	-379.992846539244	68	37	0
1266	287.161141966353	-391.338760649785	60	59	0
1267	294.150092960917	-402.684662868269	76	48	0
1268	301.111313298636	-414.957769398578	74	64	1
1269	308.072574912221	-427.230864061974	68	40	1
1270	315.061643345049	-438.576730630361	62	44	0
1271	321.499964875751	-450.834140520543	71	60	1
1272	328.46134725411	-463.107200422324	63	43	1
1273	335.945794872707	-475.395907768048	73	47	1
1274	342.90726126614	-487.668943074532	75	37	0
1275	349.373499709007	-498.999092643149	67	42	0
1276	355.344501694781	-509.386358831078	64	54	1
1277	360.820259397849	-518.830743813887	62	45	0
1278	365.27773551154	-527.316593958065	64	38	0
1279	368.71692087024	-534.843912548386	70	48	0
1280	371.11005503335	-542.339918432757	72	47	0
1281	373.007917634968	-548.893051841296	76	45	0
1282	374.410504923435	-554.503313498572	56	41	0
1283	375.840847803047	-559.186358309351	70	48	0
1284	377.326696350647	-562.014969971031	53	52	0
1285	379.363332263252	-563.932018720545	67	45	0
1286	381.95075486711	-564.937503800727	65	52	1
1287	384.070643172017	-564.072901356965	71	49	0
1288	386.21827982954	-562.281081556343	69	49	0
1289	387.870629518176	-559.546391508542	69	50	0
1290	387.981625145825	-555.837526118383	67	38	0
1291	386.523521502153	-552.081701794639	66	40	0
1292	384.019355282653	-548.294570300728	59	47	0
1293	381.019911903364	-543.56456723623	58	44	0
1294	377.552946415381	-536.964475175366	55	46	0
1295	373.067683358036	-529.405854504555	68	38	1
1296	368.582436624914	-521.847228918225	67	39	0
1297	363.601932122954	-513.345726256259	66	58	1
1298	358.126176316349	-503.901344695129	72	45	0
1299	352.650445452891	-494.456955805421	52	47	0
1300	346.651714429667	-484.996901637875	66	30	0
1301	340.680770352541	-474.609622457065	60	45	0
1302	334.737617329229	-463.295118287206	54	54	1
1303	328.271475819813	-451.964945205487	69	33	1
1304	321.282349879912	-440.619100815617	60	53	0
1305	314.293262022547	-429.27324453555	64	40	0
1306	307.331979640003	-417.000160147436	70	53	0
1307	300.370738533558	-404.727063886821	63	43	0
1308	293.409538702806	-392.453955758363	52	31	0
1309	285.925367551506	-380.165170339867	65	43	0
1310	278.413466598198	-368.803587448783	61	38	1
1311	271.452391926665	-356.530441991054	64	43	0
1312	264.491358531406	-344.257284663618	58	46	0
1313	257.530366412539	-331.984115468338	58	54	0
1314	250.569415569946	-319.710934407078	66	44	0
1315	243.057719977689	-308.349286897108	56	40	0
1316	235.573848989152	-296.060409609228	68	47	0
1317	228.613023307349	-283.787191218697	66	40	1
1318	221.652238902403	-271.513960957527	64	52	0
1319	214.691495774547	-259.240718828514	55	49	0
1320	207.70300371811	-247.89468089398	72	48	0
1321	200.742341546167	-235.621415019035	71	40	0
1322	193.781720651546	-223.348137279041	61	45	0
1323	186.793346037099	-212.002063697204	69	52	0
1324	179.83280609909	-199.728762210347	77	57	0
1325	172.872307438636	-187.455448854715	76	52	0
1326	165.884050266992	-176.109339627437	61	46	0
1327	158.92363256379	-163.836002526805	90	46	0
1328	151.963256138086	-151.562653560191	56	49	0
1329	145.002920990519	-139.289292726666	57	46	0
1330	138.042627120798	-127.015920026228	54	54	0
1331	131.054566752631	-115.669751397334	59	48	0
1332	124.094353840803	-103.396354951896	76	47	0
1333	117.134182207519	-91.1229466395453	69	37	1
1334	110.146239284193	-79.7767423661426	71	47	0
1335	103.186148609384	-67.5033103087917	51	47	0
1336	96.2260992130614	-55.2298663873225	63	54	0
1337	89.2382737356238	-43.883626469411	60	47	0
1338	82.2783052984159	-31.6101588029414	79	42	2
1339	75.3183781399857	-19.3366792695597	60	65	1
1340	68.3306701091351	-7.99040370900184	62	49	2
1341	60.8478571763262	4.29879270400852	82	53	1
1342	53.3650884525268	16.5880027608946	77	61	3
1343	46.377500574803	27.9343156851828	101	71	4
1344	39.4177795443684	40.2078562853858	94	52	1
1345	32.4580997932353	52.481408752501	72	60	4
1346	25.4706293636118	63.8277573175728	89	57	3
1347	18.5110305732233	76.1013335278258	87	54	2
1348	11.5514730624855	88.3749216031283	64	61	0
1349	4.56412008189363	99.7213058108464	64	47	0
1350	-2.39535646769218	111.994917628355	76	63	0
1351	-9.35479173721978	124.268541312777	62	51	0
1352	-16.3420272682561	135.61496116221	67	55	0
1353	-23.3013815761078	147.888608586974	82	40	0
1354	-30.2606946036103	160.162267876789	61	39	0
1355	-37.2199663509382	172.435939035378	69	48	1
1356	-44.1791968180332	184.709622055292	59	35	0
1357	-50.6154422577238	196.967610015534	56	49	0
1358	-56.5287070605555	209.209900528193	55	40	0
1359	-62.4419364370406	221.452199728228	60	46	0
1360	-68.3272768408642	234.621723241173	67	33	0
1361	-74.2125790649443	247.791255426593	63	41	1
1362	-79.6027631993638	260.017870151438	57	55	1
1363	-84.9929148309166	272.244492162019	57	34	0
1364	-90.3551752423518	285.39833706338	75	45	1
1365	-95.1944690155797	298.53647678066	64	54	0
1366	-100.033730901137	311.674622504041	80	33	0
1367	-104.872960899258	324.812774232589	61	39	0
1368	-109.712159009534	337.950931963511	72	40	0
1369	-114.551325231907	351.089095701464	68	42	1
1370	-118.86753582058	364.211550026201	63	43	1
1371	-123.183717664273	377.334009208716	67	40	0
1372	-127.499870763102	390.456473253667	61	42	1
1373	-131.815995117358	403.578942155465	51	57	0
1374	-136.6550081881	416.717133497819	63	46	0
1375	-140.97107348108	429.839612661861	71	36	0
1376	-145.287110028905	442.962096681818	55	39	0
1377	-150.126030578976	456.100304829888	67	26	0
1378	-154.442008065293	469.222799112089	62	36	0
1379	-158.757956806512	482.345298253	70	46	0
1380	-163.07387680246	495.467802250758	61	49	0
1381	-167.389768052904	508.59031111002	68	68	0
1382	-171.705630557786	521.712824828923	59	48	0
1383	-175.498560996726	534.819620889612	65	51	0
1384	-179.814367581741	547.942143783905	65	61	0
1385	-184.130145421019	561.064671537839	62	36	0
1386	-188.445894514793	574.18720414862	76	49	0
1387	-193.284511898702	587.32546629943	79	42	1
1388	-197.600201929687	600.448009170592	62	47	0
1389	-201.915863214643	613.570556900464	62	51	1
1390	-206.231495753571	626.693109488115	64	49	0
1391	-210.547099546646	639.815666936338	70	45	0
1392	-215.385563773103	652.953956689686	61	54	0
1393	-219.701108502806	666.076524393633	56	46	0
1394	-224.016624486307	679.199096960016	77	31	0
1395	-228.332111723546	692.321674384177	53	41	0
1396	-232.647570214351	705.444256665185	47	42	1
1397	-237.485881281435	718.58257402014	62	47	0
1398	-241.801280708169	731.705166561529	67	44	1
1399	-246.116651388584	744.827763959765	80	52	0
1400	-250.431993322389	757.950366217643	63	52	0
1401	-254.747306509526	771.072973332368	68	52	0
1402	-259.585464415664	784.211318289861	66	49	1
1403	-263.900718538091	797.333935663104	61	40	0
1404	-268.215943913732	810.456557895057	68	44	0
1405	-272.531140542531	823.579184984788	60	50	0
1406	-276.846308424254	836.70181693323	59	62	1
1407	-281.684313167818	849.840189491399	61	39	0
1408	-285.999421984248	862.962831697427	74	46	1
1409	-290.314502053661	876.085478761233	67	42	2
1410	-295.152414269978	889.223868122324	61	68	0
1411	-299.467435273691	902.346525442787	55	48	0
1412	-303.259569778049	915.453449102119	66	50	0
1413	-307.602445922792	927.648900051601	79	56	0
1414	-312.879355738289	943.584697306156	74	36	0
1415	-315.709438776539	953.878507537767	63	53	0
1416	-317.138431325904	958.561805688776	63	48	1
1417	-319.50146864797	966.985447507352	70	49	0
1418	-320.874623184674	973.523178193718	71	38	0
1419	-321.229987315251	979.102212233469	54	35	0
1420	-320.567565447243	983.722549300641	67	36	1
1421	-319.410209755413	987.399930322543	54	47	0
1422	-319.298553160334	991.108792607673	70	33	0
1423	-320.783355713414	993.937661238946	72	44	0
1424	-322.846834125754	994.927840220742	55	37	1
1425	-325.983923461928	995.022287223488	70	47	0
1426	-329.671777370444	994.205262715928	69	44	1
1427	-332.369769822399	991.502325901762	60	48	0
1428	-333.527135773213	987.824948173948	69	39	0
1429	-333.143871860579	983.173128357157	61	55	0
1430	-331.219972677587	977.546866944991	48	30	1
1431	-328.250366011867	971.889123190194	62	43	0
1432	-325.336581559153	964.376950558275	56	51	0
1433	-322.450700675312	955.937564564869	69	49	1
1434	-319.041953552281	947.482440259308	52	42	0
1435	-315.689017852885	937.172887839377	69	47	0
1436	-312.363976645865	925.936122830957	64	36	1
1437	-308.02111155662	913.740666990168	55	34	0
1438	-303.678219803842	901.545216012746	44	50	0
1439	-299.335301387589	889.349769894965	77	48	2
1440	-294.525309532823	875.284160166979	66	37	0
1441	-290.238147727447	861.23429323826	69	44	0
1442	-285.923049393808	848.111646702513	63	34	0
1443	-278.666045721271	828.404082859866	67	61	0
1444	-273.828003409901	815.265714469366	62	48	1
1445	-271.93184083479	808.71226703655	72	47	0
1446	-265.225469628524	788.093247426674	68	53	2
1447	-260.415233196225	774.027680289932	51	46	1
1448	-257.996152663662	767.458506745286	64	48	0
1449	-253.157967680949	754.320164157078	51	52	0
1450	-248.842629429884	741.197559191845	78	33	0
1451	-244.527262432151	728.074959084392	62	57	1
1452	-240.211866687925	714.952363834716	62	52	0
1453	-235.896442197147	701.829773445614	64	48	0
1454	-231.058104054013	688.691458458081	59	33	1
1455	-226.770511953277	674.641662771814	61	64	1
1456	-220.063676514314	654.022722100839	60	56	1
1457	-215.22522759228	640.884426913224	68	50	1
1458	-213.328882588539	634.331008740701	60	46	1
1459	-209.013280391577	621.208448582329	83	41	1
1460	-202.278375525842	601.516754539683	58	38	0
1461	-197.962700678268	588.394206800498	67	44	0
1462	-195.543403624499	581.825072258711	64	35	1
1463	-191.227684872807	568.702532076277	67	47	1
1464	-186.911937375204	555.579996753484	45	23	1
1465	-180.176810630714	535.888341348618	68	39	0
1466	-175.860990483314	522.765818445012	72	49	0
1467	-173.441616851313	516.196697704494	50	53	0
1468	-168.602845671063	503.058460726403	67	50	1
1469	-161.867538596794	483.366837245412	58	48	0
1470	-157.551600325503	470.244334858842	78	51	0
1471	-153.235633308825	457.121837330982	65	54	0
1472	-146.50017139368	437.430240727961	60	37	0
1473	-144.080697268364	430.861138294451	75	46	1
1474	-139.764642445254	417.738655883819	54	37	0
1475	-135.448558876989	404.616178335622	63	41	0
1476	-133.029046463314	398.047082801349	64	55	1
1477	-128.712918992154	384.924612813629	81	44	0
1478	-122.528002020961	364.321559265256	65	58	0
1479	-118.239667702175	350.271885573864	58	43	1
1480	-113.372647212236	338.060933187604	64	50	0
1481	-108.505597141164	325.849986813031	80	44	0
1482	-106.085992207809	319.280908084475	80	61	1
1483	-101.246758425375	306.142755134031	68	52	1
1484	-96.4074927552138	293.004608187824	64	42	0
1485	-89.1485344608082	273.297399028204	59	56	0
1486	-81.3665674296208	253.574492658488	59	56	0
1487	-78.4239362424123	246.989720389247	58	39	2
1488	-73.0337300339597	234.763107594103	67	50	0
1489	-67.643491323106	222.536502085626	58	47	0
1490	-61.2351875834283	209.351271727122	59	50	0
1491	-51.8562771800789	190.508514453657	67	42	0
1492	-48.8857036753907	184.850979517214	65	46	2
1493	-45.4200242608786	178.250524840318	83	52	0
1494	-35.5180218038149	159.392099225894	68	40	0
1495	-25.5880850087851	141.460913458839	75	48	0
1496	-18.6287253717892	129.187262526713	71	34	0
1497	-11.6693244545022	116.913623460568	78	42	0
1498	-4.15908882196527	105.55151078105	86	46	0
1499	3.32335065084044	93.2621960472316	48	48	1
1500	10.2828767383471	80.9885943038389	73	45	2
1501	17.2702778624371	69.6422201711684	70	58	3
1502	20.7639927065466	63.9690375626087	65	59	0
1503	27.7236195958685	51.6954654995352	102	59	3
1504	34.6832877646084	39.4219053033739	81	68	2
1505	38.1770518115372	33.74873754289	79	73	2
1506	48.6305745092104	15.8020363040268	80	79	3
1507	59.0841876883642	-2.14463822171092	75	56	0
1508	66.0440392161254	-14.4181450046599	74	47	3
1509	69.5100695712026	-21.0185018600896	64	57	1
1510	73.0039320230135	-26.6916399216279	70	58	1
1511	83.9807305037975	-44.6539424564689	70	45	0
1512	94.9576237482252	-62.6162156369537	72	39	1
1513	98.4515557972481	-68.2893320452422	66	41	0
1514	101.945497367764	-73.9624454798177	63	45	0
1515	112.399567232234	-91.9089838508517	68	51	1
1516	122.853727576439	-109.855495505035	73	41	0
1517	126.347737390664	-115.528588145971	69	48	0
1518	129.813948746072	-122.128893741407	66	51	0
1519	140.268260687822	-140.075360874645	69	48	0
1520	147.256388239563	-151.421513481997	62	45	0
1521	154.216751485015	-163.694870166481	65	50	1
1522	164.671273745305	-181.641274954192	68	39	0
1523	168.165401003673	-187.314331948757	66	37	0
1524	171.631739386066	-193.91460196767	61	42	0
1525	182.609405770665	-211.87664042227	65	42	0
1526	193.587166915881	-229.838649521582	63	38	0
1527	197.053581506188	-236.438897930086	71	44	0
1528	204.042026008945	-247.784953773022	60	45	0
1529	214.49697557895	-265.731231304817	69	54	0
1530	217.963453681557	-272.331461925991	56	49	0
1531	224.952015625895	-283.677482120693	62	64	0
1532	235.407146149548	-301.623706215993	67	36	1
1533	238.873687763873	-308.22391904518	65	51	0
1534	245.862367149093	-319.56990359351	61	50	1
1535	256.317678624881	-337.516074249521	70	48	0
1536	263.278677403228	-349.789245223626	71	49	0
1537	269.744482936861	-361.119520778768	65	45	0
1538	272.715893466433	-366.776821192354	53	56	0
1539	276.733335533994	-372.465452700853	62	43	1
1540	287.24445777334	-388.557112106122	70	37	0
1541	296.242154132226	-402.747320072725	66	53	0
1542	300.75490969274	-409.378808577545	60	42	0
1543	304.744662653888	-415.994629056193	61	47	0
1544	307.716160253854	-421.651904033497	54	50	1
1545	309.669396382524	-426.35063569434	81	48	0
1546	312.117889497255	-431.992244862951	60	60	0
1547	315.08940889145	-437.649514405988	59	39	0
1548	316.575171651901	-440.478148361668	59	43	1
1549	320.564979955088	-447.093953350559	58	47	0
1550	326.535834751907	-457.48126167804	69	53	0
1551	330.993174071948	-465.967149388976	61	45	0
1552	335.973555625184	-474.468691510148	60	42	0
1553	340.95395758521	-482.970227572136	60	50	1
1554	345.934379952028	-491.471757574938	61	61	2
1555	350.914822725754	-499.973281516694	73	52	0
1556	355.867529716343	-509.402015687898	56	47	0
1557	360.324985408457	-517.887871274725	73	38	0
1558	364.782459480164	-526.373721961863	73	29	0
1559	368.71692087024	-534.843912548386	83	44	0
1560	371.11005503335	-542.339918432757	68	37	1
1561	373.007917634968	-548.893051841296	59	42	0
1562	374.410504923435	-554.503313498572	63	58	0
1563	375.31781382754	-559.1707039373	76	40	0
1564	377.326696350647	-562.014969971031	68	55	0
1565	380.43715179764	-563.036110099405	66	49	0
1566	383.575358403788	-563.130031656474	58	50	0
1567	386.246029058588	-561.35386521928	81	41	0
1568	387.89837842097	-558.619175163098	80	53	0
1569	388.449161102937	-557.707611675374	73	51	1
1570	387.018805461004	-553.024571181275	64	53	0
1571	384.074854942563	-546.440137610771	64	33	1
1572	380.552381064859	-541.694480785169	77	50	0
1573	376.534635351505	-536.005950376391	57	44	0
1574	372.544652959448	-529.390199748799	55	54	0
1575	368.610189989675	-520.920012599789	81	47	0
1576	364.152715000673	-512.43416579999	68	44	0
1577	358.649203673645	-503.917001227848	70	47	0
1578	353.173471683462	-494.472613010556	73	42	0
1579	348.220789741608	-485.043875280768	71	46	2
1580	342.745106510993	-475.599473078735	66	36	0
1581	337.269448223873	-466.155063542537	59	41	1
1582	332.289074908069	-457.653522717766	74	40	0
1583	327.803980099619	-450.094852421433	76	37	0
1584	324.337178162648	-443.494715045206	66	54	0
1585	321.860897872015	-438.780329390429	68	40	1
1586	320.375132420566	-435.951697274111	65	43	0
1587	319.356858589163	-434.993158471771	61	38	0
1588	318.833839455387	-434.977497098036	58	41	1
1589	318.833839455387	-434.977497098036	64	38	0
1590	318.833839455387	-434.977497098036	61	49	0
1591	318.833839455387	-434.977497098036	60	56	0
1592	318.833839455387	-434.977497098036	68	44	0
1593	318.833839455387	-434.977497098036	82	43	0
1594	318.833839455387	-434.977497098036	58	57	0
1595	318.833839455387	-434.977497098036	60	48	0
1596	318.833839455387	-434.977497098036	57	50	0
1597	318.833839455387	-434.977497098036	58	41	0
1598	318.833839455387	-434.977497098036	77	30	0
1599	318.833839455387	-434.977497098036	55	38	0
1600	318.833839455387	-434.977497098036	69	48	0
1601	318.833839455387	-434.977497098036	63	29	0
1602	318.833839455387	-434.977497098036	66	47	0
1603	318.833839455387	-434.977497098036	52	55	0
1604	318.833839455387	-434.977497098036	67	34	0
1605	318.833839455387	-434.977497098036	66	50	1
1606	318.833839455387	-434.977497098036	81	58	1
1607	318.833839455387	-434.977497098036	68	37	0
1608	318.833839455387	-434.977497098036	70	52	0
1609	318.833839455387	-434.977497098036	66	49	1
1610	318.833839455387	-434.977497098036	75	36	0
1611	318.833839455387	-434.977497098036	75	38	0
1612	318.833839455387	-434.977497098036	50	52	0
1613	318.833839455387	-434.977497098036	85	50	0
1614	318.833839455387	-434.977497098036	71	57	0
1615	319.356858589163	-434.993158471771	59	38	0
1616	319.907642277482	-434.081603535451	72	40	0
1617	319.935406833771	-433.154387287796	69	40	0
1618	319.907642277482	-434.081603535451	72	47	1
1619	319.879877723986	-435.008819782175	63	52	1
1620	319.907642277482	-434.081603535451	56	48	0
1621	319.935406833771	-433.154387287796	60	46	0
1622	319.935406833771	-433.154387287796	63	46	0
1623	320.458425746416	-433.170048532076	58	54	0
1624	320.981444660109	-433.185709712096	68	41	0
1625	320.981444660109	-433.185709712096	55	56	0
1626	320.981444660109	-433.185709712096	67	40	0
1627	320.981444660109	-433.185709712096	73	50	0
1628	321.009208995965	-432.258493461646	62	58	0
1629	321.036973334674	-431.331277211197	68	43	0
1630	321.009208995965	-432.258493461646	59	47	0
1631	320.981444660109	-433.185709712096	63	52	0
1632	320.981444660109	-433.185709712096	61	41	0
1633	320.981444660109	-433.185709712096	58	55	0
1634	320.981444660109	-433.185709712096	78	40	0
1635	320.981444660109	-433.185709712096	64	49	0
1636	320.981444660109	-433.185709712096	72	41	0
1637	320.981444660109	-433.185709712096	73	50	2
1638	320.981444660109	-433.185709712096	70	43	0
1639	320.981444660109	-433.185709712096	58	55	0
1640	320.981444660109	-433.185709712096	66	49	0
1641	320.981444660109	-433.185709712096	71	50	2
1642	320.981444660109	-433.185709712096	68	42	1
1643	320.981444660109	-433.185709712096	56	43	0
1644	320.981444660109	-433.185709712096	63	41	0
1645	320.981444660109	-433.185709712096	57	43	0
1646	320.981444660109	-433.185709712096	82	44	0
1647	320.981444660109	-433.185709712096	85	58	0
1648	320.981444660109	-433.185709712096	65	48	0
1649	320.458425746416	-433.170048532076	69	46	0
1650	319.935406833771	-433.154387287796	61	39	1
1651	319.935406833771	-433.154387287796	68	45	0
1652	319.935406833771	-433.154387287796	56	38	0
1653	319.935406833771	-433.154387287796	70	45	0
1654	319.935406833771	-433.154387287796	54	42	0
