# Supplementary material for: Bayesian algorithm to estimate position and activity of an orphan gamma source utilizing multiple detectors in a mobile gamma spectrometry system
Source: PLoS One. 2021 Jan 22;16(1):e0245440. doi: 10.1371/journal.pone.0245440 (PMC7822251; doi:10.1371/journal.pone.0245440)
Supplement: S1 Data — (GZ) [file pone.0245440.s001.gz › synth_data_Cs-137_setup_9_real_7.csv]

	V1	V2	V3	V4	V5
1	87.6780970966211	-329.122091819532	67	60	0
2	76.7020482177031	-311.159569427371	49	51	0
3	69.2196983859758	-298.87023207359	62	55	1
4	62.2603424799745	-286.596584635787	62	51	1
5	55.301027854206	-274.322925334796	61	56	1
6	48.369600841892	-261.122038499452	67	53	1
7	41.4103703747969	-248.848355479538	69	62	0
8	34.4511811882257	-236.574660592712	54	44	0
9	28.0428265835508	-223.38944598753	56	53	0
10	18.6918420722359	-203.619459426031	65	59	0
11	9.31309281243011	-184.776666712947	75	53	0
12	3.39997969125398	-172.534338548779	68	51	0
13	-1.96230535465293	-159.380497597158	69	61	0
14	-7.32455536798807	-146.226649369113	63	62	3
15	-12.6867703484604	-133.072793865576	69	45	3
16	-17.4981587874936	-119.007428932004	67	69	2
17	-21.7865850163507	-104.957771972753	78	58	2
18	-28.5224258516682	-85.2662434242666	100	85	6
19	-35.7532568438328	-64.6317718690261	130	95	8
20	-40.0415584639413	-50.5820943946019	168	144	12
21	-44.3576974481111	-37.4596276497468	189	174	19
22	-49.1967260455713	-24.3214387027547	236	201	12
23	-55.9044221776421	-3.70264668855816	186	210	20
24	-62.089134611655	16.9004380553961	99	172	18
25	-66.4051262130379	30.0229296376929	100	109	13
26	-71.2439993476146	43.1611461834982	88	90	2
27	-75.5599318875466	56.2836480243132	81	82	1
28	-79.8479589089402	70.3333703037351	83	61	0
29	-84.6588604367571	84.3988192332909	81	67	1
30	-88.9747030825238	97.5213361894712	69	52	0
31	-93.2905169827864	110.643858005293	89	57	0
32	-99.9977522152476	131.262727280147	66	37	0
33	-106.704917168885	151.881608315744	60	65	1
34	-111.543508117669	165.019875266589	67	45	0
35	-116.382067177328	178.158148219809	63	48	0
36	-120.697701802768	191.280700812116	58	44	0
37	-124.985420019482	205.330473830923	73	60	0
38	-129.795996580273	219.395979154855	76	46	0
39	-134.111541309976	232.518546858802	59	53	1
40	-138.427057293477	245.641119425185	54	59	0
41	-143.237536930887	259.706641548313	65	51	0
42	-148.047982365941	273.772169669159	70	59	0
43	-152.886287979083	286.910488228314	65	54	0
44	-157.201682177023	300.033081849106	74	45	0
45	-161.517047628411	313.155680328608	72	42	0
46	-166.355260716169	326.294015689753	65	52	1
47	-171.165543137526	340.359572609887	77	50	0
48	-175.452918340801	354.409402302466	68	60	1
49	-179.768163576664	367.532021294348	51	44	0
50	-184.606249938603	380.670379457995	44	52	0
51	-191.835415931302	401.305143507197	69	40	0
52	-198.541641770047	421.92418493703	67	51	0
53	-200.437760639586	428.477638612501	61	62	1
54	-205.247797326301	442.54323812481	62	53	0
55	-212.476742595434	463.17804086674	47	52	0
56	-216.79174582538	476.300701427273	65	72	0
57	-220.611774167744	488.480412418023	52	51	2
58	-224.431778765051	500.660127245821	76	53	0
59	-228.279672184901	511.912630369887	60	47	0
60	-231.632604281593	522.222181523219	58	64	0
61	-234.490581193473	531.588779445738	69	50	0
62	-236.881523036398	539.085207515396	65	60	2
63	-237.731820620829	545.607198231854	59	55	0
64	-237.069396525272	550.227535013109	54	55	0
65	-236.434888177318	553.920656337403	64	57	2
66	-236.846078024246	557.645259478129	50	44	0
67	-238.853726885398	560.48987034522	59	59	1
68	-241.962900923507	561.511534041725	67	46	0
69	-245.127906823822	560.678768903948	72	60	0
70	-247.825899935095	557.9758327296	57	50	2
71	-247.498470601742	551.469581859186	54	55	1
72	-246.069505766151	546.786277952604	63	64	1
73	-243.650668615475	540.217059998773	73	61	0
74	-239.774929553911	529.891757500358	60	75	2
75	-236.889047975536	521.452371505089	65	48	0
76	-233.508213730296	512.070031671785	63	58	1
77	-229.632421022863	501.744739257731	71	48	0
78	-225.784520109068	490.49223515857	59	54	0
79	-221.964508210775	478.312519368716	69	51	0
80	-217.649522779451	465.189853398129	58	55	0
81	-212.811647267314	452.051454400644	64	51	0
82	-208.49660277029	438.928798688576	68	59	0
83	-204.181529526075	425.806147833355	62	42	1
84	-196.952470393328	405.171361254528	74	42	0
85	-192.142357091012	391.105772520415	63	46	0
86	-187.855079899076	377.055924482644	68	48	0
87	-181.148719346616	356.436902352609	78	57	0
88	-176.310590380395	343.298548953608	75	47	1
89	-171.500328269438	329.232986015268	75	59	2
90	-167.212909676833	315.183161185123	60	62	0
91	-162.925460248254	301.133341212757	46	63	0
92	-157.592217810277	287.052064101212	68	48	1
93	-152.753926346719	273.913740106858	75	50	0
94	-148.466380408325	259.863936325535	64	47	1
95	-143.65591760847	245.798408182338	75	49	0
96	-138.845420606376	231.732886035927	61	48	1
97	-134.034889402217	217.667369890958	69	47	0
98	-129.196435443417	204.529075301252	66	66	0
99	-124.3579495952	191.390786714852	57	57	0
100	-119.547318100813	177.325288570486	72	41	1
101	-115.259548309608	163.275522031821	57	61	0
102	-110.943863532448	150.152975911275	66	57	1
103	-103.71381513722	129.518363922834	66	52	1
104	-96.4836915241904	108.883765436709	74	57	1
105	-91.6449809772894	95.7455176590011	70	73	2
106	-87.3570225833682	81.695782427676	81	51	5
107	-83.0690333544626	67.6460520559922	93	73	4
108	-78.2302279758733	54.5078210793436	89	73	2
109	-73.391390708508	41.3695961032063	79	88	5
110	-69.0754336214159	28.2470969548449	108	102	6
111	-64.7873208270757	14.1973870964721	168	135	13
112	-59.9762617640081	0.131963349878788	176	190	11
113	-55.1372977776919	-13.0062388209626	202	218	17
114	-50.2983019029489	-26.1444349857047	223	225	10
115	-46.0100628153305	-40.1941237943247	203	195	9
116	-41.7217928932514	-54.2438077442348	175	147	11
117	-36.8827021888574	-67.381987108849	136	129	10
118	-32.0435795965022	-80.5201604710892	102	74	4
119	-27.7552158991457	-94.5698287636042	84	73	1
120	-23.4668213678524	-108.619492200203	86	87	1
121	-18.6276039466611	-121.757648760453	76	67	2
122	-13.7883546376834	-134.895799315535	65	58	0
123	-8.94907344109379	-148.03394386638	51	52	1
124	-3.58682561444584	-161.187794104218	54	50	1
125	1.74760016764048	-175.268852664158	54	52	0
126	7.10991932579782	-188.422688353807	55	37	0
127	16.4886682856595	-207.265485754237	56	66	0
128	25.8396520620445	-227.035476990044	64	56	0
129	32.2480063241092	-240.220694798045	58	40	0
130	39.2071960452595	-252.494393158704	66	63	0
131	45.6434799298295	-264.752374120057	81	59	0
132	52.0519567733863	-277.937560530379	64	47	0
133	59.5342191617237	-290.226928905584	68	51	0
134	67.016525760002	-302.51628363505	82	55	1
135	73.9480831081164	-315.71713837795	58	50	0
136	81.4304783708649	-328.006466753781	64	46	0
137	88.9129178436706	-340.295781487599	72	46	0
138	95.8724439311773	-352.569383230992	78	64	0
139	103.354970358021	-364.858671596274	72	61	0
140	110.837540994282	-377.14794631768	57	54	0
141	117.79719384975	-389.421510747634	68	55	0
142	125.279851439467	-401.710759102367	74	48	0
143	136.256350948883	-419.673150954768	79	64	0
144	143.216150411521	-431.94667213317	62	64	0
145	146.682153762085	-438.547036180273	61	48	0
146	157.631021954236	-457.436586529016	73	65	0
147	168.607808629051	-475.398891706951	56	52	0
148	175.56779757468	-487.672357778996	56	62	0
149	183.050802974496	-499.961500659585	56	64	1
150	190.533852582448	-512.250629895367	70	44	0
151	197.493968292838	-524.524058651179	64	50	0
152	204.977104852092	-536.813161516562	67	49	0
153	212.4602856196	-549.102250738069	59	52	1
154	219.42052809376	-561.375642177649	57	45	0
155	229.847066865303	-580.249315062538	72	57	1
156	240.796687916678	-599.138642827049	70	48	1
157	248.280087036954	-611.427666597068	58	53	0
158	255.24054042733	-623.700996996835	51	45	0
159	262.72402649757	-635.989994396456	64	55	1
160	270.207556774898	-648.278978150338	62	42	1
161	277.168136926717	-660.55227123294	62	56	2
162	284.128758355801	-672.82555244863	67	58	0
163	291.61241832393	-685.114497105591	62	55	0
164	302.590385444113	-703.076443516649	70	68	1
165	313.017660154554	-721.949904046021	73	54	0
166	319.978490897629	-734.223124206997	77	57	0
167	327.462367503613	-746.5120033985	55	51	0
168	334.94628831587	-758.80086894054	55	49	0
169	341.907245817711	-771.074051784351	68	52	0
170	348.868244596059	-783.347222758457	77	62	0
171	355.829284650797	-795.620381866582	57	65	0
172	363.313377891784	-807.909195587039	71	60	0
173	374.291979382164	-825.870949945413	64	50	1
174	384.719890238834	-844.744227365591	66	57	1
175	391.681139602792	-857.017325413413	63	58	0
176	399.165449476626	-869.306073662825	62	46	1
177	406.649803556153	-881.594808264636	66	55	0
178	413.11592020531	-892.924992461689	72	59	0
179	419.582072232093	-904.255166421644	52	60	1
180	426.048259636504	-915.585330147296	63	60	0
181	432.019214668078	-925.972609403543	68	64	0
182	440.494310114358	-940.147030584514	60	64	0
183	448.446433997597	-954.30577830784	54	58	0
184	452.380885834282	-962.775970815681	65	68	0
185	453.838963657676	-966.531802201644	57	49	1
186	455.736816892691	-973.084937054664	63	51	0
187	458.597484827798	-982.451029376127	58	45	0
188	460.0278239334	-987.134074728005	49	58	0
189	461.48591793573	-990.889903235249	61	69	0
190	464.017833980557	-993.749823073857	53	47	0
191	467.128288318519	-994.770962432027	66	55	0
192	470.266493598057	-994.864883212373	66	45	0
193	473.460196711007	-993.104369043373	71	57	0
194	475.140293002129	-989.442462030798	71	37	0
195	474.232969931385	-984.775074740872	64	44	1
196	469.71992180642	-978.14368245285	50	60	0
197	464.188576211571	-970.553760929964	61	58	0
198	460.226341752801	-963.010795928538	70	57	0
199	455.741092315002	-955.45217199903	76	59	0
200	453.236959192902	-951.66503050644	64	48	0
201	447.761188098055	-942.22065429762	64	65	0
202	439.286065107968	-928.046247689985	62	52	0
203	433.287331829313	-918.586194997653	61	61	0
204	427.81164972554	-909.141792119481	67	49	0
205	420.850207034848	-896.868755236268	57	63	0
206	415.374581962591	-887.424335699528	55	57	0
207	413.39354729245	-883.652829956263	71	61	1
208	411.412516252603	-879.881323247217	63	52	1
209	409.89898183383	-877.979908831418	59	64	0
210	409.403725207492	-877.037031820044	60	54	0
211	408.936232558393	-875.166938500479	54	51	0
212	407.917956690013	-874.208400426432	59	49	0
213	406.899681274954	-873.249862106517	73	47	1
214	405.909170743427	-871.364107297733	61	53	0
215	403.872622630093	-869.447029435076	69	58	0
216	400.817803857964	-866.571410797536	60	59	0
217	397.790755404043	-862.76857372839	64	55	0
218	393.828744996455	-855.22554429993	73	42	0
219	389.427037023997	-844.88519914262	80	55	0
220	384.969813111995	-836.399281527847	67	50	1
221	379.989593292645	-827.89769463893	42	41	1
222	374.514152223361	-818.453220441937	71	57	1
223	368.543497049017	-808.065856941044	63	61	2
224	362.077635595691	-796.735601956956	63	59	1
225	355.116576369968	-784.462453132495	73	50	1
226	348.155558420462	-772.18929243926	65	59	0
227	340.671575572458	-759.900450656191	75	55	0
228	333.215418016538	-746.684379098937	57	52	0
229	326.254528423655	-734.41118109785	69	49	0
230	318.770678439061	-722.12229930982	67	46	0
231	307.820379536948	-703.233179654926	56	57	1
232	296.870180411555	-684.344030679204	62	53	1
233	289.386507498391	-672.055095238611	59	68	0
234	282.42587302305	-659.781822611578	80	39	0
235	274.942287058686	-647.492860801518	68	51	0
236	267.458745301934	-635.203885346651	51	69	0
237	260.498237587279	-622.93057539966	63	61	2
238	253.014782779792	-610.641573573463	72	47	1
239	245.036186548183	-597.409661119804	69	59	0
240	237.580626315787	-584.193415123969	65	46	0
241	226.631061200751	-565.304078198038	62	57	2
242	215.681595865113	-546.414711952209	66	55	0
243	208.721390676626	-534.141313824803	81	65	0
244	201.238248987938	-521.852217439562	81	55	0
245	193.782964532962	-508.635891506448	66	33	0
246	182.833798537322	-489.746437307447	67	62	0
247	171.856914276723	-471.784169657156	60	56	0
248	164.373993874702	-459.495005981065	76	59	1
249	156.891117681691	-447.205828661099	63	58	0
250	149.931253106857	-434.932330464944	41	46	0
251	142.476288639358	-421.715910959058	64	53	0
252	134.99354531744	-409.426693638787	74	63	0
253	128.033809107321	-397.153158139437	65	48	1
254	121.074114176387	-384.879610774107	68	48	1
255	113.591500551498	-372.590354363434	63	65	2
256	106.108931136085	-360.301084307954	66	52	0
257	99.1493629727629	-348.027499630116	62	49	1
258	92.1898360890336	-335.753903087229	51	45	0
259	85.2303504850133	-323.480294677429	66	44	0
260	78.298745654989	-310.279458683915	67	68	1
261	71.3393442091183	-298.00582655333	52	51	0
262	63.8570344350301	-285.71647925023	55	50	0
263	56.3747688712901	-273.427118304186	74	54	0
264	45.949795792345	-254.553001858294	53	50	0
265	35.5249179923558	-235.678858733736	67	43	1
266	29.0887109281612	-223.420861365274	61	55	2
267	23.2033351006103	-210.251346537843	70	45	0
268	16.7950584279606	-197.066113919951	69	63	1
269	10.9097605337738	-183.896581017412	74	66	0
270	5.54743669537129	-170.742750018835	61	58	2
271	-0.337786413670983	-157.573200499639	72	47	1
272	-5.70003861346049	-144.419354280457	63	51	3
273	-11.06225578062	-131.265500786714	75	50	1
274	-16.424437914975	-118.11164001748	71	55	4
275	-20.7407289936091	-104.989199734293	89	74	2
276	-25.0291277539218	-90.9395389929414	87	80	3
277	-29.8404203272075	-76.8741584653035	103	98	5
278	-34.6795445889002	-63.7359875319526	141	122	8
279	-39.5186369623989	-50.5978105934337	154	172	13
280	-43.8069094308885	-36.548128798604	217	180	16
281	-48.0951510653831	-22.4984421469271	263	250	13
282	-52.9341486093472	-9.36024840734899	224	242	12
283	-59.669670927804	10.3313347343355	101	178	14
284	-66.3772526815301	30.950145220384	86	137	5
285	-71.1882499720086	45.0155773516744	80	60	2
286	-75.504180425487	58.1380791878328	95	57	5
287	-79.8200821332284	71.2605858864263	80	61	2
288	-84.6309825034696	85.326034813188	74	72	1
289	-88.9189451266429	99.3757673501968	74	65	1
290	-93.2347569403937	112.498289164156	76	56	0
291	-98.0734404120012	125.636539310217	70	75	2
292	-104.780624981504	146.25541698467	80	63	0
293	-111.487739271834	166.874306415208	64	50	0
294	-115.803402127931	179.996853604913	54	49	1
295	-120.119036238233	193.119405651465	79	57	0
296	-124.957532353816	206.257689401507	72	52	1
297	-129.768107756914	220.323194724508	74	53	1
298	-134.055761573894	234.372978000902	53	74	0
299	-138.399166383606	246.568334993906	60	68	0
300	-144.666727945558	264.389907137491	69	52	0
301	-150.411351550661	282.195759327151	69	50	0
302	-154.259668203129	293.448188541457	63	48	0
303	-158.107962965965	304.700621596538	59	45	0
304	-161.461254692404	315.010111451149	47	61	1
305	-166.738648404717	330.945825570263	68	55	0
306	-172.510974239674	347.824495308101	51	58	1
307	-176.359164100722	359.07694660034	49	56	0
308	-180.207332072197	370.32940173056	72	54	0
309	-184.055478153634	381.581860701554	84	59	0
310	-187.903602345323	392.834323513322	48	59	0
311	-193.675747589383	409.713024928235	78	55	1
312	-198.924979206931	426.575998807326	66	66	0
313	-202.250154157518	437.812739903107	80	50	0
314	-206.098171593447	449.065220947377	65	60	0
315	-209.946167139686	460.317705829628	72	56	0
316	-213.822049893439	470.642979003489	62	65	1
317	-218.631987337838	484.708595307544	67	58	0
318	-222.946946145617	497.831262884662	65	53	0
319	-225.860785368423	505.343423239887	64	59	0
320	-228.279672184901	511.912630369887	68	53	0
321	-230.203610686003	517.538883370347	71	49	0
322	-232.099630220269	524.092352873646	60	49	0
323	-233.500705285056	529.702867289074	62	44	1
324	-234.434753035719	533.443210532889	68	43	0
325	-235.340884634992	538.110769564286	73	55	0
326	-236.219099371578	543.705544386059	62	44	0
327	-236.05161196884	549.268837706186	66	51	0
328	-235.361275455216	554.81639029365	60	52	0
329	-236.762333540129	560.426906171255	71	47	0
330	-238.247133037308	563.255775893107	64	65	1
331	-241.384221022425	563.350223629735	61	42	0
332	-246.145686623873	561.637468412519	56	63	0
333	-248.376665863383	557.064359482378	57	52	1
334	-248.021320035041	551.485324083827	49	53	0
335	-244.640537504049	542.102974584326	55	69	1
336	-240.736887343868	532.704886645079	58	57	0
337	-238.318032884097	526.135671996512	58	47	1
338	-235.927084712952	518.639243322425	74	44	0
339	-233.013273149962	511.127075731754	67	61	0
340	-230.127363535052	502.687694778666	71	55	1
341	-227.241441606893	494.248315981589	66	51	0
342	-223.832650072058	485.79320007842	66	51	0
343	-220.479665330029	475.483656055294	72	42	0
344	-217.154572764935	464.246899441816	74	70	0
345	-210.887651430501	446.425210269168	61	57	0
346	-204.125716281997	427.660578903742	64	40	0
347	-199.31565602083	413.594981173985	75	54	0
348	-194.505561556609	399.529389444739	67	42	1
349	-189.695432889392	385.463803714141	72	59	0
350	-184.91317201202	370.471008439548	64	47	0
351	-180.102973781293	356.405434708111	66	68	1
352	-175.787716025952	343.282815703191	69	59	0
353	-171.500328269438	329.232986015268	61	53	0
354	-166.690031956066	315.167429075576	67	53	0
355	-161.851805009879	302.029093683697	63	64	1
356	-154.622299495037	281.394386300817	69	51	0
357	-147.915602993628	260.775422114879	58	52	0
358	-143.600133554428	247.652839282528	75	49	0
359	-138.78963886766	233.587317140773	53	49	0
360	-133.979109978769	219.521800998598	55	48	1
361	-129.140658329707	206.383506411687	66	49	0
362	-124.852954620845	192.333729078062	85	62	0
363	-120.565220076474	178.283956602216	72	51	0
364	-115.726673594036	165.145678817295	70	57	0
365	-110.915979378799	151.080191471614	69	58	2
366	-106.105250962079	137.014710127376	60	63	2
367	-99.3701737202355	117.323046324775	75	61	1
368	-95.0543859761674	104.200518020429	87	55	0
369	-90.2435441159178	90.1350564761087	81	75	2
370	-83.0132784782327	69.5004831915721	63	68	2
371	-78.1744754092651	56.3622522186488	86	79	4
372	-73.8585507250391	43.2397476742044	97	88	4
373	-69.5704714938765	29.190032415092	113	97	5
374	-64.7594477891689	15.12460266985	164	113	8
375	-59.9205180007266	1.98639450129122	178	171	13
376	-53.2128513589269	-18.6324042379856	241	240	15
377	-46.5051144399913	-39.2511912193149	189	182	16
378	-42.1889796535834	-52.373660129495	151	167	15
379	-37.8728161224863	-65.4961241809651	124	132	7
380	-33.0615643787896	-79.5615143273026	114	98	2
381	-26.353618252906	-100.180266032927	76	78	2
382	-22.0373496721731	-113.302712265402	66	55	1
383	-17.1981217608554	-126.440867027268	77	65	1
384	-9.93922010436654	-146.148087908514	68	58	0
385	-4.57697795657441	-159.301939470693	62	74	0
386	0.785299223847687	-172.45578375645	73	56	0
387	6.14761143701617	-185.609620768577	79	50	1
388	15.0034094547736	-204.436711129732	66	60	0
389	24.3822314094286	-223.279490183108	63	45	0
390	31.3135187281296	-236.480417706072	73	53	0
391	37.7219052106957	-249.6656268714	68	56	1
392	44.1581802446744	-261.923610188998	63	56	0
393	54.5831657556118	-280.797730616294	62	52	0
394	65.0082465447485	-299.671824361198	67	56	1
395	72.4905863619642	-311.961169091985	54	56	1
396	76.479329687776	-318.577295082621	63	55	0
397	83.4387824039441	-330.850918018259	66	54	0
398	94.3870782293961	-349.740637629293	65	54	0
399	101.86959513044	-362.029928717762	79	61	0
400	108.829196053557	-374.303508412093	57	56	1
401	115.788838256325	-386.577076240443	58	44	0
402	123.271484854806	-398.866328239441	57	51	1
403	130.75417566282	-411.155566591769	64	55	0
404	137.713944632385	-423.429097108543	56	44	0
405	144.673754881194	-435.702615756541	56	51	1
406	155.650428194553	-453.664955615997	70	63	0
407	166.599377113336	-472.554481972009	77	52	0
408	174.082328778692	-484.843641221523	73	44	0
409	181.565324652649	-497.132786826231	83	61	0
410	189.04836473515	-509.4219187852	59	60	1
411	196.531449026079	-521.711037099361	63	45	1
412	206.957783443388	-540.584768464789	65	57	0
413	217.384213134239	-559.458473144099	61	60	0
414	224.86747157108	-571.747539653443	61	64	0
415	232.350774216	-584.036592517979	69	57	1
416	239.31113439874	-596.309950049035	62	47	0
417	246.271535859443	-608.583295715041	83	64	1
418	253.754968196503	-620.872309483588	75	46	0
419	261.238444741059	-633.161309607327	74	47	0
420	271.693150098901	-651.107659671456	71	57	0
421	281.652743395767	-668.11109050829	54	51	0
422	288.118185415748	-679.441472369246	63	47	0
423	294.58366281481	-690.771843992174	59	50	0
424	300.55396477459	-701.159315176308	53	59	0
425	306.524296669231	-711.54677763395	64	47	0
426	312.494658498559	-721.934231371619	63	49	0
427	320.473710108025	-735.166012058035	49	43	2
428	328.452812501346	-748.397777220234	66	59	0
429	333.928057043522	-757.842312811874	66	56	0
430	339.403326529253	-767.286841072142	73	57	1
431	345.40162915166	-776.747030686587	64	43	0
432	350.876949652098	-786.191543611698	68	56	0
433	355.829284650797	-795.620381866582	73	52	1
434	361.304653912201	-805.064880804159	69	70	0
435	366.780048117274	-814.509372412227	70	60	0
436	372.255467266135	-823.953856688924	61	55	1
437	378.25392631127	-833.413998275995	66	51	0
438	384.224643243069	-843.801347321831	59	64	0
439	393.166891139117	-859.845962640829	64	37	0
440	402.136973641405	-874.963342123665	64	63	3
441	408.107810308284	-885.350656279363	65	57	0
442	414.078676908626	-895.737961712293	63	54	0
443	419.582072232093	-904.255166421644	60	49	0
444	425.552994721802	-914.642455128022	71	66	0
445	430.505654079258	-924.071202612482	62	50	0
446	432.981992267189	-928.785574087873	69	48	0
447	435.458336127922	-933.499944049865	67	37	1
448	438.429956248496	-939.157186010852	68	65	0
449	441.924612783594	-944.83008259628	63	64	0
450	445.914552601287	-951.445848809555	62	58	0
451	451.362578962522	-961.817443429492	67	50	0
452	455.764569758321	-972.157720748335	65	51	0
453	457.11164412176	-979.622416092083	76	51	0
454	457.991195262061	-985.217023551464	55	51	1
455	459.449286775663	-988.972852780484	73	48	0
456	461.953448972316	-992.759990152903	71	59	1
457	465.559185692342	-994.724001191556	76	55	0
458	469.248174957116	-993.906360208057	81	63	0
459	471.506807494909	-988.405675262213	65	48	1
460	471.178020437306	-981.899507679045	66	44	0
461	468.178575366735	-977.169505720958	53	54	1
462	464.188576211571	-970.553760929964	65	60	2
463	460.226341752801	-963.010795928538	53	55	0
464	455.741092315002	-955.45217199903	60	56	0
465	450.760584770644	-946.950671176426	75	49	0
466	445.28482558392	-937.50629163906	66	48	0
467	436.314452544437	-922.389006145298	96	51	0
468	427.371904332424	-906.344484729692	68	60	0
469	420.905729060934	-895.014322699048	62	65	1
470	413.944330841652	-882.741273967549	80	44	0
471	406.459954536986	-870.452552243136	62	54	0
472	398.975622437836	-858.16381687019	61	59	0
473	388.024599294062	-839.274911836721	67	40	0
474	376.550662536989	-820.370312676765	64	58	0
475	369.066508970398	-808.081522730179	78	43	0
476	362.105410066259	-795.808385783806	77	50	0
477	354.649119629292	-782.592353302985	64	40	1
478	347.192876820569	-769.376307197846	64	64	0
479	339.70890203194	-757.087463612668	55	52	0
480	328.758415614138	-738.198399954475	72	44	0
481	317.808028972533	-719.309306976385	66	58	0
482	310.324231254461	-707.020409738645	78	51	0
483	302.840477743011	-694.731498854235	58	56	0
484	295.356768438709	-682.442574323155	61	56	0
485	288.423890165868	-669.242095813155	64	51	0
486	280.940269519691	-656.953144924715	53	47	1
487	269.962519499648	-638.99114000611	54	32	0
488	259.01266232226	-620.101889723912	66	59	0
489	251.557016834384	-606.885669177398	59	46	0
490	244.073617469519	-594.596650993451	74	59	0
491	236.590262312326	-582.307619164698	73	42	1
492	225.640706724371	-563.418279577047	64	60	0
493	214.691250915872	-544.528910669498	56	67	0
494	207.208072834765	-532.23982519377	56	65	0
495	199.724938961794	-519.950726072304	57	48	1
496	192.764825384249	-507.677300801501	62	48	0
497	185.281778462697	-495.388175311498	55	54	1
498	177.826592423138	-482.1718202997	67	56	0
499	166.877568824915	-463.282323436812	70	61	1
500	155.900823314092	-445.320013095625	70	58	0
501	148.940964864742	-433.046513207257	59	64	0
502	141.98114769446	-420.773001450114	63	54	1
503	134.498407547711	-408.483783224598	74	58	0
504	127.015711610438	-396.194551350549	51	35	0
505	120.056021206663	-383.92100228183	73	51	1
506	113.124203588348	-370.720225574449	54	54	0
507	106.164597341558	-358.446652784012	96	51	0
508	98.6820755554945	-346.157369108871	66	55	1
509	91.1995979789062	-333.868071790785	62	50	1
510	80.7464747803169	-315.921260047704	66	61	0
511	70.3212833829457	-297.047205884941	57	50	0
512	63.3897706635762	-283.846344491467	57	59	2
513	56.4304579033633	-271.572686937638	62	62	1
514	49.4711864232086	-259.299017517827	84	48	0
515	42.5119562236359	-247.025336232036	65	63	1
516	35.5527673044126	-234.751643083058	64	38	1
517	25.6787800574675	-214.96596573852	58	52	0
518	16.327826962457	-195.195973487571	54	40	0
519	10.4146782396128	-182.953655486926	65	55	0
520	4.50156494352268	-170.711328800768	59	55	0
521	-0.832862916169688	-156.630273583345	63	57	2
522	-6.16725320758997	-142.549211096019	70	51	3
523	-11.5294662691886	-129.395356943831	72	71	1
524	-16.368714937882	-116.257208820432	64	62	4
525	-23.0767380353063	-95.6384739251807	65	85	4
526	-29.7846908566426	-75.0197272729129	108	91	10
527	-34.6238128086552	-61.8815563442186	125	140	10
528	-38.9399815934012	-48.7590955430642	150	133	10
529	-43.2282536526909	-34.7094142874703	215	190	10
530	-48.0394127916079	-20.6440109638497	231	238	11
531	-54.7749781291932	-0.952436227351427	189	237	14
532	-61.4826040511834	19.6663658563048	117	163	18
533	-66.2936320700101	33.7317919824272	93	81	6
534	-71.132500585285	46.8700085217133	101	67	4
535	-75.4484289522516	59.9925103569403	84	60	1
536	-79.7643285735394	73.1150170527399	70	51	2
537	-84.0523216222646	87.164744191803	77	68	2
538	-88.3402838361217	101.214476188645	74	43	1
539	-93.1789968869998	114.352720326744	62	61	0
540	-98.0176780488109	127.49097046908	64	58	0
541	-104.724859371374	148.109848140739	59	56	0
542	-109.012681236258	162.159603349864	50	63	0
543	-111.43197041488	168.728737568483	81	53	1
544	-118.166897232237	188.420423178934	48	54	0
545	-124.873869339935	209.039336121641	62	65	0
546	-129.684441270132	223.104841439053	76	44	0
547	-133.999981826812	236.22740914207	67	57	0
548	-140.734681164788	255.919134226628	76	55	0
549	-147.441420347372	276.538086638786	61	63	0
550	-151.728949138836	290.587889886461	51	65	0
551	-156.56722138694	303.726213228889	56	48	0
552	-161.405461745162	316.864542577416	69	59	0
553	-166.243670213444	330.002877928317	69	46	0
554	-170.531073751161	344.052702224813	81	54	0
555	-174.818446452904	358.102531378157	52	57	1
556	-179.656560085597	371.240883527324	58	51	0
557	-186.885768128326	391.875638562255	67	58	0
558	-193.592034890899	412.494671591558	64	46	0
559	-197.907155736641	425.617311093956	71	48	0
560	-202.745110752177	438.755692046136	54	52	0
561	-207.032265052374	452.805557359941	70	57	0
562	-211.319388515898	466.855427530594	56	67	0
563	-216.157248693926	479.993825280108	58	64	0
564	-220.500131298555	492.189274604432	61	54	0
565	-224.348043830425	503.44177388493	66	47	0
566	-229.624931357102	519.377574436367	54	53	0
567	-233.91190145514	533.427469972521	71	59	1
568	-235.779992351134	540.90815694537	66	52	0
569	-236.630291016307	547.430147442035	65	57	0
570	-236.462802877009	552.993440777995	55	49	1
571	-236.323229350732	557.629518587142	59	50	0
572	-237.257266932924	561.369862685911	69	47	0
573	-239.815677034436	563.302999478765	61	51	0
574	-243.475612992188	563.413190045394	65	64	0
575	-246.668534831959	561.653210490942	61	47	0
576	-248.348748586199	557.991575006396	73	43	1
577	-247.965485734807	553.339755119756	73	56	0
578	-246.041589077562	547.713493470103	67	58	0
579	-242.165863580361	537.388188575394	59	70	0
580	-237.79518041783	526.119930979796	68	42	0
581	-234.909292019729	517.680546427146	58	54	1
582	-231.556363270793	507.370992748067	70	54	1
583	-227.708473302308	496.118486727588	61	51	0
584	-223.860561443493	484.865984547883	47	55	0
585	-219.517679272278	472.670531950891	63	43	1
586	-215.202679725015	459.54786868114	59	53	0
587	-210.887651430501	446.425210269168	56	52	2
588	-203.630758540123	426.717626627535	59	58	0
589	-196.401698672678	406.082840955816	63	60	0
590	-191.591584844398	392.017252825201	65	50	0
591	-186.753534351708	378.878886240534	58	67	1
592	-181.392580304411	365.724791693501	62	49	1
593	-173.640419905016	345.074314435013	65	53	0
594	-166.411055950739	324.439584576525	61	44	2
595	-161.600737011526	310.374033652246	72	54	1
596	-157.313263842487	296.324219613336	65	54	0
597	-152.99786547129	283.201625990681	57	54	0
598	-148.710331676528	269.151821665466	63	28	0
599	-144.945651954098	255.117751530372	66	55	0
600	-138.761747994053	234.514532696456	76	51	1
601	-132.577778690495	213.911323994398	58	58	3
602	-128.29009512905	199.861542882398	63	66	0
603	-123.479487522971	185.796039936133	63	44	0
604	-116.249569274078	165.161404543556	64	54	0
605	-109.542473955778	144.542507538572	86	62	0
606	-105.226749459864	131.419967895374	50	51	0
607	-100.415976528311	117.354493745603	59	72	1
608	-96.1280724818935	103.304748800583	69	56	2
609	-91.8122580913478	90.1822242727503	73	56	4
610	-86.9735087264562	77.0439824843779	87	59	1
611	-82.1626046726014	62.9785311333835	72	76	1
612	-77.3516664176714	48.9130857829005	124	78	7
613	-72.5128190773539	35.77486200165	97	92	5
614	-65.2823614280205	15.1403220156208	140	133	12
615	-58.0518285625731	-5.49420446902514	196	214	16
616	-53.240721618582	-19.5596198150888	209	227	10
617	-48.9524999487912	-33.6093118619174	220	191	11
618	-42.2447148367646	-54.2280912864953	153	149	14
619	-35.0139350356767	-74.8625745689496	114	104	4
620	-30.1747969166026	-88.0007455330342	101	97	2
621	-25.3634904525243	-102.066126078367	83	58	3
622	-20.5521497884183	-116.131500623189	79	67	0
623	-13.2932836925611	-135.838727804832	73	72	0
624	-6.03434584947536	-155.545941474847	72	56	0
625	-0.672078453644644	-168.699787747115	64	52	0
626	5.21316119004041	-181.869337339886	66	47	0
627	11.0984390135854	-195.03887826018	73	70	0
628	16.983755016583	-208.208410507068	59	61	0
629	22.8691091992659	-221.37793408148	78	68	0
630	29.277445073938	-234.563156598248	47	55	0
631	39.7022934440756	-253.4373151334	57	45	0
632	50.127237093111	-272.311446988024	64	77	0
633	57.0865338770673	-284.585114844143	60	52	1
634	64.045871941431	-296.858770835213	75	44	0
635	71.0052512857364	-309.132414959371	56	42	0
636	78.4876257869182	-321.421748771332	74	61	0
637	85.9422068587737	-334.638284658082	56	53	0
638	92.9017145700636	-346.911891480908	60	52	0
639	99.8612635611207	-359.185486439615	57	58	1
640	110.809709061752	-378.075162076391	80	40	0
641	121.786083767714	-396.037592619658	62	48	0
642	128.745800805744	-408.311138400808	81	46	0
643	135.705559122842	-420.584672312252	72	58	2
644	146.654330043413	-439.474251995794	69	52	0
645	157.603200745652	-458.363802362233	57	47	0
646	164.590948316501	-469.71007126011	72	59	0
647	172.073888990737	-481.99923415482	64	40	1
648	179.556873873633	-494.288383403793	68	60	0
649	187.039902965014	-506.577519007958	58	58	0
650	194.52297626494	-518.866640966386	65	50	1
651	202.006093773176	-531.155749281868	49	50	0
652	209.489255489665	-543.444843950681	69	48	0
653	219.915703639039	-562.318542251363	56	51	0
654	230.865231928183	-581.207896655425	56	45	0
655	238.348569255322	-593.496938598342	75	66	0
656	245.308962992858	-605.770285947248	78	60	0
657	252.269398007833	-618.043621428311	79	49	1
658	259.752865027112	-630.332624275237	78	58	2
659	267.236376254121	-642.621613478288	62	58	0
660	277.663337536855	-661.495164287277	85	51	0
661	288.641182002146	-679.457148046233	71	50	0
662	296.124867126695	-691.746084505692	60	45	1
663	303.057809036167	-704.946549552493	66	55	0
664	313.485090795904	-723.820008828305	63	47	0
665	323.940250934626	-741.766225316562	63	53	3
666	331.424152940861	-754.055097241886	59	76	1
667	338.908099153487	-766.343955521472	56	58	2
668	345.869081155048	-778.617131587118	72	44	0
669	352.830104433	-790.890295787714	72	53	0
670	363.808615814662	-808.852078170516	61	60	0
671	374.759450475744	-827.741047381423	78	59	0
672	382.243657528656	-840.029826544225	59	66	0
673	389.727908787492	-852.318592059426	59	54	1
674	396.689185579598	-864.591681618243	57	57	1
675	403.650503647339	-876.864759308286	68	58	0
676	410.611862990656	-889.137825130485	68	47	1
677	417.573263609607	-901.410879082978	83	60	0
678	428.524587613356	-920.299704343081	75	58	0
679	439.503768037248	-938.261283994652	62	69	0
680	445.970062925713	-949.591416217387	56	53	1
681	450.895056721754	-959.947355190292	69	46	1
682	454.801766024204	-969.344761596061	58	53	0
683	458.129956648336	-980.580942038447	74	63	1
684	459.972320301982	-988.988507335074	60	52	0
685	461.430414995877	-992.744335844181	59	51	0
686	463.990083075361	-994.677039383911	70	54	0
687	468.725140854891	-993.890706778504	58	50	0
688	472.469626968959	-991.21863044519	77	46	0
689	472.580623511283	-987.509765063412	68	53	0
690	471.150270946149	-982.826724027283	72	50	1
691	468.701607458876	-977.185159245506	59	48	0
692	465.206887955777	-971.512285237201	60	55	1
693	461.189147233614	-965.823753873818	61	55	0
694	454.695033315744	-955.420861698687	68	61	0
695	447.210405213176	-943.132214506157	76	69	1
696	441.211632027174	-933.672173442319	68	51	0
697	435.735911817057	-924.227781214751	46	61	1
698	426.793361408985	-908.183258669451	65	40	0
699	417.355620263435	-891.195840472355	70	43	0
700	410.889495766954	-879.865662670694	56	62	0
701	403.928152403678	-867.592596955597	56	53	2
702	396.966850316036	-855.31951937452	55	66	0
703	386.01584371581	-836.430608998984	55	61	1
704	374.569695461541	-816.598788055591	67	42	0
705	366.562543123728	-804.294328441843	56	64	1
706	359.078447928361	-792.005520297214	72	57	1
707	351.622173802869	-778.789482346736	71	43	1
708	340.176348886162	-758.95756523218	55	49	2
709	328.730633499043	-739.125616075471	63	62	0
710	321.246767639299	-726.83673882857	65	62	0
711	313.76294598612	-714.547847933136	51	51	1
712	306.306955783628	-701.331727309152	72	50	0
713	298.851013209845	-688.115593064576	73	59	1
714	291.395118265238	-674.899445196614	76	48	1
715	283.911478568567	-662.610499755479	55	59	0
716	272.438503227255	-643.705609176308	58	59	0
717	261.516419744818	-623.889149536379	57	49	0
718	254.032960296725	-611.600149539299	79	57	0
719	246.549545056187	-599.31113589555	91	60	1
720	239.066174023319	-587.022108606063	62	43	1
721	231.58284719818	-574.7330676727	60	41	1
722	224.650353155681	-561.532480713911	68	66	0
723	217.167114990763	-549.243413422257	78	58	0
724	209.683921033633	-536.954332486726	69	46	0
725	198.734607621154	-518.064920915291	65	52	0
726	187.785393988946	-499.175480024889	70	62	1
727	180.302377109416	-486.886345442384	60	57	1
728	172.819404438662	-474.597197216004	60	62	0
729	165.859446653922	-462.323726151139	75	51	1
730	158.376560935052	-450.034551553428	70	54	0
731	150.89371942525	-437.745363313705	62	47	1
732	140.440075762686	-419.798704203218	64	51	0
733	129.49138685246	-400.909107355401	63	67	0
734	122.036548695643	-387.692650594749	68	52	0
735	115.076887320611	-375.419093046337	63	52	1
736	107.594308379455	-363.129825714976	66	51	0
737	100.11177364795	-350.840544738807	49	48	0
738	93.1522390405298	-338.566949876957	63	49	1
739	86.192745712935	-326.293343150988	75	50	0
740	79.233293665282	-314.01972455997	60	63	0
741	72.3017237582244	-300.818878394552	67	54	0
742	61.3536598773208	-281.92909901496	62	49	0
743	50.3778498994652	-263.966505991295	68	58	0
744	43.4186087797279	-251.692826367915	67	55	0
745	36.4872580179363	-238.491919226944	61	48	0
746	30.0510435667238	-226.233923422173	77	47	0
747	24.1378085152246	-213.991625669412	73	65	0
748	18.2524622073397	-200.822103606537	69	62	1
749	12.3671540791402	-187.652572869323	67	63	0
750	6.48188413080061	-174.483033455908	64	53	3
751	0.596652361913584	-161.313485372812	73	55	1
752	-4.76560804952169	-148.159640471451	45	47	1
753	-12.0245367515599	-128.45242864266	59	53	1
754	-19.2555315218633	-107.817987703718	79	63	2
755	-24.0668651354499	-93.7526143789291	100	70	4
756	-28.9060290482594	-80.6144506474957	104	109	6
757	-33.2222375504207	-67.4919963227585	127	98	6
758	-37.5105507216649	-53.4423215473071	149	147	7
759	-42.3217532164999	-39.3769254200161	208	153	20
760	-49.5802970515797	-19.6696433639154	236	235	8
761	-56.2879825977725	0.949149486608803	173	206	20
762	-60.5761386420345	14.9988501751795	104	177	14
763	-65.415049119154	28.1370595153421	79	109	5
764	-69.7310172040015	41.2595548741519	87	70	4
765	-74.0469565435196	54.382055092603	97	72	1
766	-80.7543879334116	75.000890773721	70	64	0
767	-87.461749044829	95.6197382127866	73	56	0
768	-92.3004721690668	108.757981158793	67	64	0
769	-96.5883817180293	122.807722331025	63	59	1
770	-103.295578564343	143.426597484387	60	62	0
771	-110.553485126758	163.133993854746	61	47	0
772	-115.392049640417	176.272265607491	65	58	0
773	-119.707689494942	189.39481711667	64	59	1
774	-123.995413169148	203.444589057006	59	50	0
775	-128.283106007904	217.494365854189	56	46	0
776	-132.598657537659	230.616931939498	55	44	2
777	-139.305482524331	251.235870076343	70	46	0
778	-146.012237230898	271.854819971137	64	51	0
779	-150.850551442418	284.993136117235	52	66	0
780	-155.688833764056	298.131458271295	52	50	0
781	-159.976309889229	312.181270692497	65	48	1
782	-164.263755178486	326.231087970547	51	48	0
783	-171.521024449379	345.93859864492	61	52	0
784	-178.227449768805	366.557604804635	64	55	0
785	-182.514770440292	380.607442593202	58	52	0
786	-187.35283120058	393.74580434151	62	64	0
787	-192.190860070754	406.884172095917	66	54	1
788	-197.028857050347	420.022545851767	72	44	0
789	-203.735023260524	440.641596515663	59	53	0
790	-210.441119187744	461.260658935644	69	45	1
791	-215.278989439714	474.39905549027	61	54	1
792	-219.593970722519	487.521719288081	60	56	0
793	-223.413979165722	499.701433157548	57	65	0
794	-226.766934160085	510.010980110615	58	67	0
795	-231.081838087295	523.133656862192	62	69	0
796	-234.901776223385	535.313382244669	57	46	0
797	-236.302843035141	540.923897742294	56	65	0
798	-237.236885283666	544.664241707884	83	41	0
799	-237.125226122618	548.373103905469	65	47	0
800	-235.995782812242	551.123268822208	68	54	0
801	-234.866340811481	553.873434019275	68	50	0
802	-233.681071811821	558.478030648082	60	51	0
803	-234.09226328152	562.202633523382	68	60	0
804	-236.127826296492	564.120027565397	53	50	0
805	-239.236998233828	565.141689344309	77	44	0
806	-242.952765001333	563.397448349744	53	49	0
807	-245.678671872942	559.767295323312	70	58	1
808	-246.34110445925	555.146959695034	75	53	1
809	-245.490822614229	548.624967012554	70	52	0
810	-243.622752504481	541.144275519066	65	49	1
811	-240.1861203562	533.616360851564	67	53	1
812	-236.777389986732	525.161233608611	59	48	0
813	-233.424472669838	514.85167825222	68	65	0
814	-227.652648704301	497.972917786799	63	48	0
815	-221.880775485886	481.094165959395	61	58	0
816	-218.060742628877	468.914454008453	71	55	1
817	-213.717825253203	456.719007891603	66	52	0
818	-206.983828700322	437.027155955322	63	57	0
819	-200.277670809184	416.408100240864	74	56	0
820	-195.96254581504	403.285458563827	63	48	0
821	-191.675295684661	389.235606208444	70	55	0
822	-186.865144180367	375.170024074614	59	55	1
823	-182.027057177911	362.031663481146	64	52	0
824	-177.21683842584	347.966093344614	52	68	0
825	-172.929460947984	333.916262038052	59	46	1
826	-168.61415458587	320.793651132844	59	66	0
827	-163.803837750922	306.728097794577	64	59	0
828	-158.993486713502	292.662550453097	67	47	0
829	-154.155206895724	279.524224661291	66	59	0
830	-149.344788611401	265.458689321764	59	56	1
831	-145.057221479306	251.408889318816	56	59	1
832	-138.322532895661	231.717157480307	53	62	0
833	-131.092776228557	211.082494192757	59	55	1
834	-126.805084480788	197.032714700326	64	47	1
835	-122.489474968519	183.910155622289	55	57	1
836	-117.650941703701	170.771875434555	75	46	1
837	-113.335273128236	157.649326614104	52	53	0
838	-109.019575806917	144.526782653295	89	55	0
839	-102.256643603439	125.762329370715	73	41	0
840	-96.016550244065	107.013611049391	61	62	0
841	-92.1957646016381	94.8340248102322	77	56	1
842	-87.8520496584824	82.6387201696634	74	76	0
843	-83.5083080536569	70.4434203933924	98	76	2
844	-79.6874482629937	58.2638466255739	92	57	1
845	-73.4471409543185	39.5151649601758	101	98	7
846	-66.6838613752625	20.7507738471031	137	124	16
847	-62.3399868810666	8.55549783445895	161	151	6
848	-57.9960857253755	-3.63977331761271	227	193	10
849	-53.6800282878685	-16.762255186215	207	223	13
850	-49.8589916841593	-28.9417991992086	227	201	20
851	-46.0379313371377	-41.1213393732905	199	214	8
852	-41.6939254147001	-53.316592165269	176	156	13
853	-37.349892831	-65.5118400938809	116	126	8
854	-31.6042496631853	-83.3175224084407	83	76	6
855	-25.8585544662783	-101.123196085915	73	70	1
856	-21.5144206571858	-113.318426193669	73	78	0
857	-17.1702601872385	-125.513651438989	78	65	0
858	-12.8260730563197	-137.708871822804	72	72	1
859	-8.42614027077798	-148.049656162038	63	67	0
860	-5.04419509775471	-157.431796469726	77	49	0
861	-1.66223397641443	-166.813933836296	68	54	1
862	1.25252092932351	-174.325926039368	78	54	0
863	3.17712578421924	-179.952063371427	64	51	0
864	6.61483724805294	-187.47976239305	73	50	0
865	10.0804165579029	-194.080242853612	77	53	0
866	12.0607525847154	-197.851944643073	84	54	0
867	14.0132380354917	-202.550861081108	60	52	0
868	15.9657280349638	-207.249776554294	67	61	0
869	18.4411633956479	-211.964400022291	60	62	1
870	23.364199108968	-222.320858051069	77	45	1
871	29.277445073938	-234.563156598248	72	55	0
872	34.723480273271	-244.935308303684	48	45	0
873	41.1597390927491	-257.193296344019	62	65	0
874	52.1076475625741	-276.083129205741	63	64	0
875	63.0834987057606	-294.045717068948	71	60	0
876	70.0428703263169	-306.319362876937	62	46	1
877	77.0022832271061	-318.592996818013	71	58	0
878	84.4846924123704	-330.882319709286	67	61	0
879	91.9393095350824	-344.098844687454	66	49	1
880	102.915512577281	-362.061325872317	55	64	0
881	113.89181038487	-380.023777706549	59	50	0
882	120.823647164914	-393.224552798085	47	51	1
883	128.306320386822	-405.513795677572	76	42	0
884	135.789037818089	-417.803024915047	60	61	0
885	146.214833581529	-436.676911395974	64	51	0
886	156.66854606074	-454.623555361293	66	56	0
887	164.151435931388	-466.912732781842	76	56	1
888	171.606551990437	-480.129112415947	51	55	1
889	178.566557713842	-492.402573394589	78	65	0
890	186.077395167667	-503.764494932257	66	53	1
891	193.56046040752	-516.053618696518	61	56	1
892	200.520591297362	-528.327042348683	55	58	1
893	211.469941335323	-547.216448717751	69	57	0
894	222.419391153147	-566.105825768784	55	59	0
895	229.37969168264	-578.379200248979	67	59	0
896	236.340033490036	-590.652562863193	67	71	0
897	247.289711447898	-609.541873289272	76	54	0
898	258.23948918446	-628.431154394522	63	62	0
899	265.200000629527	-640.704467835836	70	54	0
900	272.160553352209	-652.977769409306	64	64	2
901	279.64414224698	-665.266735898331	58	44	1
902	287.127775348956	-677.555688741617	65	49	0
903	294.088454832206	-689.828952997923	68	64	1
904	305.038657750643	-708.718108819798	69	70	0
905	316.016745383386	-726.680019232444	69	56	0
906	322.977592903248	-738.953234300949	60	52	1
907	329.938481699966	-751.226437503472	83	57	0
908	336.899411773309	-763.499628836289	60	50	1
909	343.83260457759	-776.700024435297	52	54	1
910	350.793618801807	-788.973192042671	68	59	0
911	358.305460659263	-800.334798727185	73	51	0
912	365.789569775457	-812.623607905582	56	65	0
913	372.750709159183	-824.896738184616	61	42	0
914	383.72939647414	-842.858467217535	68	49	0
915	394.680411630485	-861.747383108363	65	53	0
916	401.146464678692	-873.077586212195	82	60	0
917	410.639626255783	-888.210608889349	73	62	0
918	419.609833444643	-903.327950166538	49	54	3
919	425.08548999147	-912.77236378286	64	60	0
920	430.561171481735	-922.216770065948	70	64	1
921	438.017956623517	-935.432663653046	77	58	0
922	444.979516085354	-947.705670957454	66	55	1
923	448.913954415126	-956.175866845064	79	53	0
924	452.325378488342	-964.630403423682	53	47	0
925	455.681311169639	-974.939369662665	77	47	0
926	458.018947533797	-984.289807250723	64	63	0
927	459.449286775663	-988.972852780484	61	51	1
928	461.430414995877	-992.744335844181	74	61	2
929	463.46704887168	-994.661385322921	67	62	0
930	466.082219900039	-994.739655000158	63	56	1
931	469.826708424895	-992.067580912262	50	53	0
932	471.562306223437	-986.551242575049	65	39	1
933	470.159704845457	-980.940984834917	57	51	0
934	467.188011988765	-975.283765801229	84	46	2
935	462.647233731812	-969.579582176171	65	55	0
936	457.088159358245	-962.91686758399	61	51	0
937	450.538551505306	-954.368401670828	70	52	0
938	440.549822959816	-938.292598007247	61	51	0
939	431.139714218269	-920.377995654941	68	62	0
940	425.224289821112	-908.136282444932	62	61	0
941	419.281139499391	-896.82177680824	71	51	0
942	409.843454798916	-879.834341329522	65	56	0
943	400.405847670743	-862.846883999184	67	54	0
944	393.939813646371	-851.516679414548	54	56	0
945	386.950799248181	-840.170801072381	77	64	0
946	379.989593292645	-827.89769463893	62	52	1
947	373.056200573919	-814.697360145859	77	68	1
948	362.105410066259	-795.808385783806	71	54	0
949	350.631711130438	-776.903714104556	70	53	0
950	343.175491211936	-763.687660718337	61	63	0
951	335.719318921503	-750.471593710594	71	47	0
952	328.235412030073	-738.18272920046	71	72	0
953	320.751549345325	-725.893851044588	73	63	1
954	313.295516515849	-712.677743147127	67	60	0
955	302.868265790283	-693.804282774217	62	60	1
956	291.890323742758	-675.842336548492	81	57	0
957	284.406680870976	-663.553392016329	69	53	2
958	277.473869287525	-650.352894870564	71	64	0
959	266.52394818695	-631.463664607145	62	61	0
960	255.546327979362	-613.50162102934	56	59	0
961	248.062904923223	-601.212610123679	81	66	1
962	240.579526074464	-588.923585570417	79	44	1
963	233.096191433608	-576.634547372349	73	57	0
964	225.612901000597	-564.345495530404	60	55	0
965	218.652636158629	-552.072114349343	71	38	1
966	211.720221514581	-538.871505368501	63	46	0
967	204.237062484608	-526.582414446399	84	55	0
968	193.2599883324	-508.620204135776	61	51	1
969	182.310824590211	-489.730748587288	63	70	0
970	174.855658288172	-476.514388131909	56	51	1
971	167.895691449055	-464.240920475684	64	65	1
972	160.4127964488	-451.95174953714	62	62	1
973	152.929945657495	-439.662564952858	65	50	0
974	145.970105584012	-427.389059982263	71	52	0
975	138.487341745116	-415.099849031307	78	60	1
976	127.510846204881	-397.137462672777	57	50	0
977	117.085236780928	-378.263528001495	75	59	1
978	110.153438224923	-365.062746215612	67	43	1
979	102.67089274613	-352.773469818756	58	45	1
980	95.1883914771606	-340.484179775231	58	50	1
981	88.2288890950149	-328.210576456971	76	53	0
982	80.7464747802587	-315.921260047704	71	48	1
983	69.7983324239613	-297.031503310427	75	40	1
984	59.3453947289381	-279.084636867978	75	51	0
985	52.3861016759765	-266.810972508043	74	46	1
986	45.4546969283838	-253.610080616549	58	64	0
987	38.4954880343284	-241.336392536759	68	60	1
988	28.5936196655966	-222.477938067168	60	68	1
989	19.2426349705784	-202.707952674478	53	65	0
990	13.3573209383758	-189.53842338454	61	56	0
991	7.47204508580035	-176.368885421194	70	51	1
992	2.10974238993367	-163.215049788356	84	49	1
993	-5.67217965901364	-143.492138674483	66	55	0
994	-13.4540252435254	-123.769212174229	81	68	1
995	-18.2932606952381	-110.631061649881	75	66	2
996	-23.1324642592226	-97.4929051212966	86	70	6
997	-27.9437716700486	-83.4275269918144	88	105	6
998	-32.7550448806142	-69.3621428627521	118	106	7
999	-37.0712282955647	-56.2396842213348	134	137	9
1000	-43.7790413415059	-35.620913207531	222	187	12
1001	-51.0097013490158	-14.9864128595218	252	209	20
1002	-55.3257645556005	-1.86393370106816	147	223	12
1003	-59.6417990170303	11.2585503198206	104	171	11
1004	-64.4528441888979	25.3239740496501	110	126	6
1005	-68.7409444309305	39.3736839136109	97	89	1
1006	-73.0568889992428	52.4961830507964	82	76	5
1007	-79.7922053547227	72.1878014681861	70	54	0
1008	-86.4995762741892	92.8066472271457	69	73	1
1009	-91.3104264475405	106.872104553506	82	71	2
1010	-95.6262220596545	119.994629066437	82	50	0
1011	-99.9419889259152	133.117158438079	60	60	1
1012	-104.78062498162	146.25541698467	56	54	0
1013	-111.48773927195	166.874306415208	62	58	1
1014	-118.194783282874	187.49320760183	75	40	0
1015	-122.510401191248	200.615762350149	73	57	1
1016	-126.798102216446	214.665537528694	67	63	0
1017	-131.608660465688	228.731045247056	71	62	0
1018	-138.343384555483	248.42276613228	66	51	0
1019	-145.078041609027	268.114498778246	66	74	0
1020	-149.365588229091	282.164299325086	71	50	0
1021	-153.653104013181	296.214104731567	78	49	0
1022	-158.491363043431	309.352430475876	73	47	0
1023	-163.329590183741	322.490762224421	73	45	0
1024	-168.13988733833	336.556315537542	80	51	0
1025	-172.950150290213	350.621874850243	53	52	0
1026	-179.68446096254	370.313667966984	73	48	0
1027	-186.390802099661	390.932688401081	50	50	1
1028	-191.200933923363	404.998270509765	64	43	1
1029	-195.51607097144	418.120907314122	58	46	2
1030	-202.222247835307	438.739955456927	68	47	0
1031	-209.451214864384	459.374752785079	69	49	1
1032	-214.289090570586	472.513148139231	76	59	0
1033	-218.604077082244	485.635810855776	60	51	0
1034	-222.946946145617	497.831262884662	57	51	0
1035	-226.794846385194	509.083764565177	55	52	1
1036	-231.05392481602	524.060872408561	59	49	0
1037	-234.845947820111	537.167813338339	57	55	0
1038	-236.219099371578	543.705544386059	59	56	0
1039	-236.574461647659	549.284578550607	57	47	0
1040	-235.91203905642	553.904915501364	55	53	0
1041	-234.754683323787	557.582296290435	61	54	0
1042	-234.670940178621	560.363943005912	70	60	0
1043	-238.247133037308	563.255775894038	57	52	0
1044	-242.924848820432	564.324663897045	65	61	0
1045	-246.145686623873	561.637468412519	74	56	1
1046	-247.825899935095	557.9758327296	60	65	0
1047	-247.44263652456	553.324012897909	55	58	0
1048	-245.546655770857	546.770535968244	67	49	1
1049	-242.632882936799	539.258361177519	71	59	0
1050	-239.719099175825	531.746188548394	54	54	0
1051	-234.937206052535	516.753330900334	67	54	0
1052	-229.688246535719	499.890308205038	62	49	0
1053	-225.317486813932	488.62206465099	56	50	1
1054	-220.974613183818	476.426610432565	67	63	0
1055	-214.26859507995	455.807530364022	65	58	0
1056	-207.039643339231	435.172724886797	73	61	1
1057	-202.20169628202	422.034339091741	68	51	1
1058	-197.91448894958	407.984479719773	62	43	1
1059	-193.627250780584	393.934625205584	81	53	1
1060	-188.789208886563	380.796256208792	66	56	0
1061	-183.979036860401	366.730677673593	64	61	0
1062	-179.691703863034	352.68083881028	58	47	0
1063	-175.376440363179	339.558220345527	73	62	1
1064	-168.669950679468	318.939220046625	69	61	1
1065	-161.963390714373	298.320231504738	50	58	0
1066	-157.125127258827	285.181902103126	72	58	0
1067	-152.314726022829	271.116363161243	79	48	1
1068	-148.027175263618	257.066559919156	67	53	0
1069	-141.320401987468	236.447607486509	74	42	0
1070	-134.090668814431	215.812938788906	67	55	1
1071	-129.252212545951	202.674644191749	55	47	1
1072	-124.441611780378	188.609140045941	56	44	0
1073	-119.630976812972	174.543641898781	54	68	0
1074	-114.792422566912	161.405365308747	65	56	0
1075	-110.476734132098	148.282819727436	59	53	0
1076	-106.188899941917	134.233063445427	62	48	0
1077	-99.4816992050619	113.614184075035	72	67	0
1078	-92.7465484456625	93.9225320257246	87	59	3
1079	-87.9078068443341	80.7842890368775	66	59	3
1080	-83.5919407068286	67.6617736909539	75	54	2
1081	-79.276045823819	54.5392632037401	93	77	3
1082	-72.0456574511481	33.9047106113285	135	94	1
1083	-65.338107724092	13.2858908725902	162	135	14
1084	-61.0220926310867	0.163400900550187	189	172	16
1085	-56.1831317890319	-12.9748024772853	236	215	16
1086	-48.9246307353023	-32.6820962857455	186	241	12
1087	-42.1889796535834	-52.373660129495	154	145	9
1088	-37.8728161224863	-65.4961241809651	142	127	12
1089	-33.5566238466999	-78.6185833737254	107	102	2
1090	-29.2404028259916	-91.7410377040505	90	96	1
1091	-22.5045530037023	-111.432567108423	71	63	1
1092	-15.768636149005	-131.124084752053	79	53	0
1093	-10.9293658597744	-144.262231708504	77	58	1
1094	-6.09006368310656	-157.400372660719	64	58	0
1095	-0.699936105520464	-169.627003343776	54	64	0
1096	5.21316119004041	-181.869337339886	77	49	0
1097	10.5755002243095	-195.023168391548	69	63	0
1098	16.4608146531391	-208.192701368593	61	69	2
1099	22.8969613423105	-220.450718459673	61	30	1
1100	29.3331463840441	-232.708725336939	66	58	0
1101	39.2350444145268	-251.567177513614	53	67	0
1102	49.1370332198567	-270.425605517812	81	49	0
1103	56.0684793945984	-283.626490737312	65	51	0
1104	63.027812931512	-295.900148432702	62	54	0
1105	70.5101400474086	-308.189496795647	59	45	0
1106	77.9925113732461	-320.478831515647	49	53	1
1107	84.9519716793438	-332.752451897599	57	51	0
1108	95.9002792861429	-351.642167497426	59	68	0
1109	106.848686676414	-370.531853782013	66	63	0
1110	114.331277830002	-382.821122133173	65	44	0
1111	121.813913192949	-395.110376845114	57	57	0
1112	132.239588318043	-413.984298944473	69	51	1
1113	142.693183349911	-431.930978551507	69	53	0
1114	150.175991153228	-444.220181443729	70	47	0
1115	157.658843165613	-456.509370694868	66	54	0
1116	165.141739386891	-468.79854630027	61	61	0
1117	172.624679816829	-481.087708259933	67	57	1
1118	183.050802974496	-499.961500659585	57	41	0
1119	193.999998835148	-518.850953700952	66	50	0
1120	201.51092605415	-530.212847031653	69	50	0
1121	208.471104347496	-542.486257123761	72	58	1
1122	215.403515938902	-555.686871276237	63	69	0
1123	222.36377838644	-567.960257644765	62	49	2
1124	229.847066865303	-580.249315062538	66	58	0
1125	240.796687916678	-599.138642827049	77	51	0
1126	251.774208398943	-617.10072528664	70	55	0
1127	259.257672243053	-629.389729043469	64	56	0
1128	266.218188215164	-641.663040779531	75	43	0
1129	273.206540213898	-653.009124628268	51	51	0
1130	283.66134726326	-670.955444143154	54	63	1
1131	294.639242503967	-688.91741188243	64	54	0
1132	301.599963130895	-701.190663401969	66	55	1
1133	308.037724391674	-713.448229829781	63	46	0
1134	315.026311273919	-724.794242382981	63	50	2
1135	321.98715266888	-737.067459147424	66	60	0
1136	328.94803534064	-749.340664043091	54	42	0
1137	335.93673966371	-760.68664094992	62	54	0
1138	342.897703290684	-772.959822097793	69	47	0
1139	349.858708193817	-785.232991379686	70	50	0
1140	356.847529956896	-796.578932637349	65	62	1
1141	367.303060816426	-814.525038401596	54	71	0
1142	377.758682150976	-832.471117446199	72	50	0
1143	384.747659435845	-843.817011165433	74	57	0
1144	391.70890720177	-856.090109204873	74	55	0
1145	398.670196243445	-868.363195376471	69	46	0
1146	405.659290966578	-879.709053444676	73	54	0
1147	416.115242442931	-897.655034502968	65	64	0
1148	426.543524778041	-916.528205106966	79	60	2
1149	433.505018599215	-928.801231924444	59	49	1
1150	439.971282429411	-940.131373606622	57	52	1
1151	445.914552601287	-951.445848809555	44	57	0
1152	450.839548689662	-961.801787794568	63	46	1
1153	454.250981642981	-970.256322689354	55	60	1
1154	456.67186959472	-976.825112272054	70	54	1
1155	459.037261416903	-985.248332960531	67	52	0
1156	461.458166464407	-991.817119539715	61	43	0
1157	464.540868073702	-993.765477070585	70	64	0
1158	468.174356741016	-994.802269610576	58	63	0
1159	470.817277269729	-993.953320122324	73	46	0
1160	472.525125234621	-989.364197756164	64	52	0
1161	472.691620098194	-983.80089966394	58	39	1
1162	470.710486996046	-980.029421763495	56	57	0
1163	467.683293564129	-976.226635792293	57	48	0
1164	462.179705623304	-967.70949524641	72	45	0
1165	456.208615987329	-957.322259706445	61	47	1
1166	451.751133858808	-948.836415089667	77	49	0
1167	446.770642411837	-940.334909414873	63	54	0
1168	438.790795780136	-927.103374249302	55	53	0
1169	430.838758660597	-912.944607277401	63	57	0
1170	425.363089720136	-903.500201079063	63	44	1
1171	419.364423546765	-894.040128017776	80	60	0
1172	413.393547292391	-883.652829957195	55	57	1
1173	406.927445479843	-872.322645860724	62	53	0
1174	399.938360812725	-860.976789605804	83	47	0
1175	389.482573412708	-843.030766708776	60	55	0
1176	379.026876486954	-825.084717093967	66	75	2
1177	371.542707045272	-812.795931686647	54	44	0
1178	364.058581809339	-800.507132634521	56	66	0
1179	353.603101870627	-782.56101810839	43	52	0
1180	342.652484586346	-763.671991740353	50	59	0
1181	335.196313872992	-750.455923815258	65	58	0
1182	328.235412030073	-738.18272920046	68	61	1
1183	321.274551464128	-725.90952271875	72	48	0
1184	313.790731520334	-713.620631837286	56	47	0
1185	302.812689698767	-695.658714930527	65	59	0
1186	292.385529446998	-676.785227840766	71	56	0
1187	284.901883400162	-664.496284215711	69	69	0
1188	277.390487701108	-653.134542983025	66	52	0
1189	270.42992033402	-640.861249987036	76	55	0
1190	263.469394244195	-628.587945122272	77	58	0
1191	253.014782779792	-610.641573573463	77	45	0
1192	242.560261793551	-592.695175308734	65	53	0
1193	235.59989921638	-580.421822964214	62	50	1
1194	228.639577917231	-568.148458753712	70	48	0
1195	221.156316060456	-555.859398739412	61	60	1
1196	213.673098412051	-543.570325079374	62	55	0
1197	203.218916658196	-525.623826297931	62	47	0
1198	192.764825384249	-507.677300801501	64	58	1
1199	185.804753085074	-495.403863663785	67	60	0
1200	175.350813410012	-477.457293643616	63	59	1
1201	164.869144574157	-460.437912764959	52	57	0
1202	157.386265205976	-448.148736353032	71	66	0
1203	149.903430046339	-435.859546295367	61	40	0
1204	139.449795457534	-417.912884643301	53	59	0
1205	132.490031683352	-405.639356765896	62	50	0
1206	128.996251350152	-399.966196276248	51	44	1
1207	118.542797724484	-382.019481194206	63	43	0
1208	108.08943458111	-364.072739396244	70	52	0
1209	101.12985416688	-351.799158104695	60	62	0
1210	94.1703150323592	-339.525564949028	67	48	0
1211	87.7059344179579	-328.194876088761	67	65	0
1212	81.2694279929274	-315.936961273663	67	55	0
1213	70.8163931365125	-297.990124103613	66	51	1
1214	60.3356051637093	-280.970475907438	73	50	0
1215	53.3763059852645	-268.696813240647	69	41	0
1216	46.4170480871107	-256.423138708808	54	48	0
1217	39.9807761188713	-244.165158621967	71	54	2
1218	33.5445425030193	-231.907168325037	74	59	0
1219	24.165660457511	-213.06441003643	64	53	1
1220	15.309803370852	-194.237339319661	74	60	1
1221	9.3966589482734	-181.995019864291	70	55	1
1222	3.51140671182657	-168.825476109982	69	58	0
1223	-4.29839207977057	-150.029783476144	81	69	1
1224	-11.5851869367179	-131.249788146466	61	61	0
1225	-15.901508331066	-118.127353263088	87	54	0
1226	-20.2178009806667	-105.004913520068	73	72	8
1227	-25.0569913274958	-91.8667545896024	85	76	4
1228	-29.3732249168679	-78.7443045862019	90	102	11
1229	-33.6894297616091	-65.6218497240916	134	111	8
1230	-38.5285275890492	-52.4836739879102	158	142	6
1231	-42.8446733729797	-39.3612088663504	202	179	13
1232	-49.0573792523355	-19.6853607613593	259	214	16
1233	-55.7929382550064	0.00621565710753202	177	239	14
1234	-60.1089690589579	13.1287002163008	88	169	21
1235	-64.4249711175216	26.2511896369979	109	143	4
1236	-71.1603752801311	45.9427929352969	89	72	3
1237	-77.8957124088192	65.6344079943374	79	65	1
1238	-82.211597915215	78.7569173909724	90	68	1
1239	-86.5274546760484	91.8794316444546	61	40	1
1240	-93.2626369629288	111.571073584259	59	58	0
1241	-99.4748524852912	131.247003565542	59	40	0
1242	-103.790594263643	144.369537256658	60	56	1
1243	-108.106307296082	157.492075806484	62	51	0
1244	-112.421991582843	170.614619216882	85	64	0
1245	-117.260540569318	183.752893364057	77	48	0
1246	-121.576165792998	196.875447031111	61	47	0
1247	-125.891762270709	209.998005559668	74	52	1
1248	-130.207330002391	223.12056894321	58	57	0
1249	-136.94207088789	242.812287312001	76	54	0
1250	-143.676744737313	262.504017439671	66	65	0
1251	-147.992195912753	275.626600800082	62	45	0
1252	-152.307618341874	288.749189020135	76	55	0
1253	-156.623012024444	301.871782097965	82	60	0
1254	-161.461254692404	315.010111451149	80	56	1
1255	-168.195683526981	334.701884415001	66	65	0
1256	-174.407172307139	354.377936034463	74	44	1
1257	-178.722420685226	367.500553945079	69	54	0
1258	-183.560510191484	380.638910898939	66	58	0
1259	-187.875699504511	393.761539068073	57	58	0
1260	-194.609862546902	413.45335822273	75	64	0
1261	-201.343958551239	433.145189135335	71	50	0
1262	-205.659031304996	446.267837278545	79	64	0
1263	-210.496935757226	459.406227836385	73	51	0
1264	-214.811949445284	472.528886237182	62	60	0
1265	-218.604077082244	485.635810855776	63	56	1
1266	-224.348043830425	503.44177388493	51	62	0
1267	-230.147784620523	519.393314457498	73	45	0
1268	-233.005766990304	528.759911302477	61	65	0
1269	-234.845947820111	537.167813338339	59	68	0
1270	-236.219099371578	543.705544386059	54	68	1
1271	-236.574461647659	549.284578550607	58	61	1
1272	-235.856209871883	555.759346629493	53	54	0
1273	-236.239485201368	560.411165285856	77	62	0
1274	-238.797896322794	562.344301464036	65	50	0
1275	-241.907069016423	563.365965140052	60	45	1
1276	-245.072073583375	562.533199979924	52	49	0
1277	-247.247217166412	559.814521573484	67	54	0
1278	-247.881734263268	556.121401683427	61	45	1
1279	-246.013672386296	548.640708991326	45	61	0
1280	-242.632882936799	539.258361177519	68	35	1
1281	-239.719099175825	531.746188548394	66	54	0
1282	-236.833218986634	523.306802555919	81	63	0
1283	-233.452386359451	513.924462724477	69	53	0
1284	-227.652648704301	497.972917786799	67	47	0
1285	-221.908686396957	480.166950428858	78	40	0
1286	-217.593703052262	467.044284460135	68	51	0
1287	-213.278690960258	453.921623351052	72	50	0
1288	-208.963650121121	440.798967098817	57	53	0
1289	-204.125716281997	427.660578903742	60	49	1
1290	-199.31565602083	413.594981173985	80	42	0
1291	-192.609418038977	392.975938893855	52	50	1
1292	-185.875207553734	373.284123906866	74	63	0
1293	-181.559987431858	360.161498425528	53	57	0
1294	-177.244738563313	347.038877803832	65	48	0
1295	-172.929460947984	333.916262038052	61	47	0
1296	-166.222949178773	313.297265940346	64	53	2
1297	-158.993486713502	292.662550453097	61	49	0
1298	-154.678088882647	279.53995520249	63	57	0
1299	-150.362662305357	266.417364811525	70	63	0
1300	-143.65591760847	245.798408182338	53	61	0
1301	-136.949102631072	225.179463307373	58	52	0
1302	-132.110667344066	212.041165113449	51	49	0
1303	-127.272200167587	198.902872923762	62	67	0
1304	-122.956594312913	185.780313305557	64	64	0
1305	-118.640959712269	172.657758546062	54	45	0
1306	-113.80240001221	159.519483158365	70	50	0
1307	-107.06739938166	139.827805916779	66	48	2
1308	-100.332331715967	120.13614043314	62	41	0
1309	-96.016550244065	107.013611049391	52	72	1
1310	-91.7007400264265	93.8910865271464	68	65	2
1311	-84.965517518227	74.1994479214773	71	50	4
1312	-78.2302279758733	54.5078210793436	73	85	1
1313	-73.391390708508	41.3695961032063	110	74	5
1314	-69.0754336214159	28.2470969548449	136	107	10
1315	-62.8629013057798	8.57121687754989	161	128	7
1316	-56.127389889094	-11.1203713286668	180	222	10
1317	-51.8113178213243	-24.2428510375321	222	225	8
1318	-47.4952170086908	-37.3653258876875	188	194	10
1319	-42.6561659557046	-50.5035124560818	187	150	9
1320	-35.9204534394667	-70.1950653772801	112	118	4
1321	-29.1846738910535	-89.8866065405309	88	77	1
1322	-24.8684262119932	-103.009056012146	79	73	1
1323	-20.5521497884183	-116.131500623189	73	64	2
1324	-13.2932836925611	-135.838727804832	71	62	0
1325	-6.03434584947536	-155.545941474847	55	63	2
1326	-0.672078453644644	-168.699787747115	66	46	0
1327	4.69022397487424	-181.853626741096	55	59	0
1328	10.0804165579029	-194.080242853612	71	54	1
1329	18.9362511487561	-212.907324535772	51	49	1
1330	28.3151106885052	-231.750094420277	95	51	1
1331	34.751329668914	-244.008092666045	65	42	1
1332	41.1875870018266	-256.266080697067	67	55	1
1333	48.1468302545836	-268.539763805456	66	41	0
1334	54.5831657556118	-280.797730616294	60	50	0
1335	61.0195396087365	-293.055687215179	65	48	0
1336	71.4725218062522	-311.002548758872	47	61	0
1337	82.4485492649837	-328.965084652416	63	42	0
1338	89.930993378628	-341.254397557117	70	45	1
1339	96.8905239932938	-353.527997595258	65	53	1
1340	103.850095887668	-365.801585768349	77	47	0
1341	110.837540994282	-377.14794631768	64	48	0
1342	121.290950525901	-395.094680626877	70	53	0
1343	131.744450539292	-413.041388220154	77	73	0
1344	138.732051179861	-424.387701238506	65	54	0
1345	145.691865955945	-436.661218182184	66	53	0
1346	152.651722010924	-448.934723261744	64	54	0
1347	163.62846469949	-466.897041777149	62	57	0
1348	174.6053021517	-484.859330939129	50	57	0
1349	181.565324652649	-497.132786826231	71	57	0
1350	188.525388432143	-509.406230845489	61	51	0
1351	195.513306033099	-520.752447104082	70	53	0
1352	205.967443693778	-538.698965111747	56	61	0
1353	215.898689897207	-556.629771834239	78	40	0
1354	222.335972007248	-568.887473583221	83	59	0
1355	229.819262195728	-581.17653101217	61	54	0
1356	237.330399551836	-592.538358832709	61	35	1
1357	247.784899129125	-610.484769972041	72	74	1
1358	258.23948918446	-628.431154394522	87	49	0
1359	265.200000629527	-640.704467835836	77	51	0
1360	272.160553352209	-652.977769409306	70	61	0
1361	279.148940729036	-664.323843085207	62	67	0
1362	289.603802217811	-682.270147354342	55	46	0
1363	300.058754183527	-700.216424903832	58	56	0
1364	307.047297086043	-711.562451043166	73	65	0
1365	314.008092677337	-723.835681380704	74	44	0
1366	320.968929545488	-736.108899848536	74	49	1
1367	331.424152940745	-754.055097241886	74	72	0
1368	341.879466812243	-772.001267915592	79	52	1
1369	348.868244596059	-783.347222758457	72	63	2
1370	355.829284650797	-795.620381866582	52	65	0
1371	366.284808832919	-813.566490188241	62	47	0
1372	376.768194510951	-830.58535560593	72	68	0
1373	383.729396474257	-842.858467217535	58	49	0
1374	390.690639713197	-855.131566962227	75	49	2
1375	397.679690457648	-866.477438616566	70	47	0
1376	404.641014650231	-878.750514614396	63	48	0
1377	415.592219827464	-897.639374521561	81	70	0
1378	426.571284392499	-915.600988841616	72	54	0
1379	433.037508526177	-926.931141535752	70	45	0
1380	439.008497339208	-937.318410607986	66	53	1
1381	444.456487498945	-947.690014530905	67	52	1
1382	450.86730270437	-960.874571492895	46	46	0
1383	456.287601268501	-972.173375773244	66	62	1
1384	458.185461222485	-978.72650942672	69	64	1
1385	459.065013465588	-984.321116655134	83	58	0
1386	459.972320301982	-988.988507335074	70	59	1
1387	461.430414995877	-992.744335844181	56	40	0
1388	463.990083075361	-994.677039383911	70	46	0
1389	467.128288318519	-994.770962432027	67	54	0
1390	470.872776187956	-992.098887451924	63	58	0
1391	473.103656839696	-987.525418040343	69	44	0
1392	472.168587217107	-983.785246632062	61	57	1
1393	469.664422135393	-979.998115145601	72	60	0
1394	466.141948257689	-975.252458319999	70	53	1
1395	462.151954082423	-968.636711578816	68	47	0
1396	458.189725055126	-961.093744630925	67	60	0
1397	454.227510550059	-953.550773815252	62	56	1
1398	449.742282193503	-945.992143334821	62	45	0
1399	441.239388356451	-932.74495714251	67	52	3
1400	432.269040004292	-917.627662890591	58	52	0
1401	425.775073545403	-907.224724977277	57	74	0
1402	418.758116989629	-896.806117204949	69	61	0
1403	412.264216596959	-886.403157981113	59	60	0
1404	402.771053935867	-871.270138838328	47	42	1
1405	393.305727446685	-855.209881568328	63	51	0
1406	387.362740415381	-843.895329440013	69	57	0
1407	381.419786059181	-832.580768606625	62	51	0
1408	375.476864378375	-821.266199069098	72	56	0
1409	369.038736097689	-809.008738914505	76	62	0
1410	362.105410066259	-795.808385783806	58	62	0
1411	354.649119629292	-782.592353302985	67	45	1
1412	343.175491211936	-763.687660718337	63	59	1
1413	332.22497145005	-744.798606378958	57	64	0
1414	325.264087981719	-732.525406683795	66	43	2
1415	318.303245790536	-720.252195118926	58	51	0
1416	310.819444897352	-707.963298791088	71	61	0
1417	303.335688210966	-695.674388813786	81	53	1
1418	292.880735378305	-677.728119072504	64	50	0
1419	282.42587302305	-659.781822611578	64	39	0
1420	275.465279824799	-647.508538117632	72	55	2
1421	268.476931986283	-636.162457777187	54	56	0
1422	261.516419744818	-623.889149536379	60	43	0
1423	250.538841014844	-605.927092604339	72	57	1
1424	239.561357046245	-587.965006313287	70	48	0
1425	232.601011246385	-575.691648879088	52	47	0
1426	225.640706724429	-563.418279576115	79	53	0
1427	218.680443480494	-551.144898407161	71	55	0
1428	211.692412594624	-539.798721302301	61	69	1
1429	204.732230309048	-527.525316390209	67	62	0
1430	194.305940734688	-508.651578815654	62	58	0
1431	183.851931121841	-490.705030446872	68	61	0
1432	176.864097042242	-479.358793942258	58	64	0
1433	169.904119550716	-467.08532968536	68	48	1
1434	162.944183337793	-454.811853559688	67	45	2
1435	151.96747752931	-436.849532586522	56	44	0
1436	140.990866484994	-418.88718225807	65	54	2
1437	134.00327000476	-407.540872748941	70	63	0
1438	127.043539920007	-395.267335556448	78	57	0
1439	116.590106837684	-377.320615408011	68	54	1
1440	106.136764237424	-359.373868546449	70	62	0
1441	99.1771976722521	-347.100283877924	68	53	0
1442	92.1898360890336	-335.753903087229	77	60	0
1443	85.2303504850133	-323.480294677429	69	48	0
1444	78.2709061608766	-311.206674401648	70	56	0
1445	71.2836620272137	-299.860257966444	74	55	1
1446	64.3242986651021	-287.586613948457	72	53	0
1447	53.8992535638972	-268.712517837994	71	50	0
1448	43.969401697861	-250.781316528097	65	53	1
1449	37.5331459671725	-238.523332523182	47	55	0
1450	31.0969285888714	-226.265338307247	73	56	0
1451	25.183690612088	-214.023042018525	69	51	1
1452	19.2704880620586	-201.780737045221	64	62	0
1453	10.4146782396128	-182.953655486926	76	42	1
1454	1.58680741314311	-163.199338784441	74	51	1
1455	-3.80331716587534	-150.972710815258	58	57	0
1456	-8.67047718825052	-138.761787900701	73	58	1
1457	-13.5097468371387	-125.623643375002	83	49	1
1458	-20.2456633965485	-105.932129116729	76	62	1
1459	-26.9815129238414	-86.2406030986458	96	59	2
1460	-31.297733969579	-73.1181509355083	108	92	6
1461	-35.6139262706274	-59.9956939127296	140	119	18
1462	-39.9300898269285	-46.8732320293784	177	135	19
1463	-46.1428219154477	-27.1973886052147	239	199	26
1464	-52.8784080259502	-7.50581722892821	225	245	14
1465	-57.7173713719822	5.63238250929862	108	201	13
1466	-62.556302829762	18.7705882498994	106	136	9
1467	-66.8722907734918	31.8930803705007	94	86	8
1468	-71.1882499720086	45.0155773516744	81	70	1
1469	-75.504180425487	58.1380791878328	79	53	7
1470	-81.7165691440459	77.8139803195372	70	49	1
1471	-88.4517993126065	97.5056138569489	78	55	0
1472	-92.7676147840684	110.628135130741	73	57	1
1473	-97.0834015097935	123.750661264174	64	50	1
1474	-101.399159489665	136.873192257248	73	57	1
1475	-108.134190911544	156.564860231243	59	49	0
1476	-114.86915529822	176.256539965048	57	45	0
1477	-119.184796723886	189.379090933129	69	49	0
1478	-121.604052649811	195.948231458664	74	53	0
1479	-125.919650170719	209.070789987221	41	53	1
1480	-132.13154852431	228.746772991493	66	57	0
1481	-136.447074965457	241.869343394414	61	53	1
1482	-141.285457575636	255.007647546008	60	50	0
1483	-145.600924952945	268.130228207447	56	55	0
1484	-151.81263162609	287.80624318216	75	41	1
1485	-158.54715460696	307.497999344952	67	55	0
1486	-163.385384057125	320.636331098154	67	53	0
1487	-167.700706130941	333.758936592378	55	48	0
1488	-172.015999458032	346.881546948105	68	57	0
1489	-176.331264038337	360.004162158817	78	58	0
1490	-180.646499871917	373.12678222917	62	77	1
1491	-187.380733929807	392.818588785827	54	51	1
1492	-194.114900950226	412.510407098569	56	54	0
1493	-198.43002022471	425.633047142997	71	57	0
1494	-202.745110752177	438.755692046136	55	55	0
1495	-207.583033876959	451.894079000689	49	50	0
1496	-211.898065338726	465.016734161414	49	45	0
1497	-218.109129921882	484.692856729031	68	66	0
1498	-224.348043830425	503.44177388493	54	45	0
1499	-228.223847045563	513.767061457969	48	47	0
1500	-231.604690901586	523.149397064932	63	58	1
1501	-233.967729389668	531.573038881645	72	55	0
1502	-235.340884634992	538.110769564286	62	44	0
1503	-235.640420122421	545.544234698638	67	56	1
1504	-234.922169538564	552.019002891146	52	41	0
1505	-234.287663172465	555.712124510668	70	54	1
1506	-234.176006108697	559.420986796729	64	57	0
1507	-235.110045015521	563.161330422387	65	59	1
1508	-238.191302680993	565.11020702403	67	57	0
1509	-243.475612992188	563.413190047257	68	54	0
1510	-247.275134225958	558.88730604481	73	44	0
1511	-247.44263652456	553.324012897909	68	52	1
1512	-245.546655770857	546.770535968244	62	45	0
1513	-242.660798819037	538.331145655364	63	55	0
1514	-239.279992610391	528.94880078081	63	57	0
1515	-233.452386359568	513.924462724477	67	51	0
1516	-227.680561004672	497.045702257194	72	50	0
1517	-223.365615294431	483.923029809259	59	52	1
1518	-219.050640836707	470.800362221897	72	55	2
1519	-214.735637631733	457.677699493244	59	63	0
1520	-210.420605679508	444.555041621439	58	55	2
1521	-206.105544979859	431.432388606481	70	60	0
1522	-199.399372409622	410.813334566541	53	55	0
1523	-192.693129557185	390.194292282686	78	49	0
1524	-188.377950211347	377.07165923994	64	51	0
1525	-184.062742118724	363.949031055905	62	76	0
1526	-177.328438959201	344.257231180556	80	58	0
1527	-170.594068762788	324.565443063155	64	65	0
1528	-166.278744111885	311.442834854126	66	63	0
1529	-161.963390714373	298.320231504738	69	48	1
1530	-157.125127258827	285.181902103126	77	63	0
1531	-150.418449595221	264.562933716923	73	56	0
1532	-143.711701651337	243.943977084011	68	51	0
1533	-139.396199292736	230.821399107575	63	49	0
1534	-137.499881636701	224.267976139672	64	50	0
1535	-132.661446767044	211.129677338526	74	56	0
1536	-125.403734669555	191.422240395099	69	53	0
1537	-120.565220076474	178.283956602216	63	45	3
1538	-116.249569273961	165.161404543556	63	52	0
1539	-110.037488189642	145.485448043793	73	55	2
1540	-103.302444391476	125.79377751518	65	60	0
1541	-98.98667860555	112.671244892292	77	60	2
1542	-94.670884074294	99.5487171262503	90	63	1
1543	-89.8321556905867	86.4104717383161	74	49	5
1544	-85.5163020970067	73.2879542298615	79	61	1
1545	-78.7810132910381	53.5963265411556	66	83	2
1546	-72.0456574510899	33.9047106113285	91	92	5
1547	-67.7296873048763	20.7822130816057	142	119	9
1548	-62.8907738779089	7.64400130417198	166	153	12
1549	-58.6026161962654	-6.40570153854787	210	194	14
1550	-51.8949275373016	-27.0244977604598	214	199	17
1551	-45.1593003224116	-46.7160666529089	190	151	9
1552	-40.8431524770567	-59.838533946313	139	129	9
1553	-36.0040516996523	-72.9767121188343	107	126	7
1554	-31.6878447936615	-86.0991691527888	91	92	3
1555	-24.9520164806163	-105.790702758357	61	68	1
1556	-17.6931906617829	-125.497938054614	70	77	1
1557	-12.853933589533	-138.636087412946	54	61	1
1558	-7.49171101098182	-151.78994294256	48	60	0
1559	-2.12945339962607	-164.943791194819	68	52	0
1560	5.65252992737805	-184.666694685817	62	53	0
1561	13.9575296295807	-204.405292300507	73	51	0
1562	19.8707216797629	-216.647604614496	55	54	0
1563	26.3068919935613	-228.905616222881	91	57	0
1564	32.7152508096187	-242.09083325509	58	56	0
1565	42.617187472817	-260.949277011678	51	60	0
1566	53.0700089917518	-278.896185616031	68	53	1
1567	60.0571693194797	-290.242632726207	52	56	1
1568	67.016525760002	-302.51628363505	60	60	1
1569	73.9759234808153	-314.789922681637	69	55	0
1570	80.9353624813957	-327.063549858518	53	57	1
1571	87.8948427618598	-339.337165173143	69	60	1
1572	98.3480579728493	-357.283958028071	61	49	0
1573	108.801363666251	-375.230724165216	59	58	0
1574	115.788838256325	-386.577076240443	55	53	0
1575	122.776350932312	-397.923416426405	79	58	0
1576	133.22986455611	-415.870120209642	54	60	0
1577	143.655644259707	-434.744013084099	66	56	1
1578	151.138460123097	-447.033214176074	58	45	0
1579	158.64914117835	-458.395185787231	66	71	1
1580	169.102962285513	-476.341797953472	70	64	0
1581	179.556873873633	-494.288383403793	63	54	1
1582	186.544741596386	-505.634614941664	57	44	0
1583	193.504834403982	-517.908050482161	62	57	0
1584	203.958956313552	-535.854573588818	68	47	0
1585	214.413168702624	-553.801069978625	74	63	1
1586	221.373425025144	-566.074458044022	68	54	1
1587	228.361527638393	-577.420618291013	67	68	0
1588	235.321864918515	-589.693982610479	60	61	0
1589	242.282243476715	-601.967335060239	66	46	2
1590	252.736788420472	-619.913733493537	51	47	0
1591	263.191423842218	-637.860105209053	64	55	0
1592	270.179761342588	-649.206194166094	72	53	0
1593	277.140343092382	-661.479487258941	66	49	0
1594	284.100966119557	-673.752768484876	62	59	0
1595	291.089421062032	-685.098821796477	65	39	1
1596	301.544386637746	-703.045095534995	54	62	0
1597	311.999442689994	-720.991342553869	64	65	1
1598	318.960268906259	-733.264564419165	74	54	0
1599	325.921136399033	-745.537774417549	67	58	1
1600	336.40418541769	-762.55674298387	67	72	0
1601	346.859542258724	-780.502900933847	67	61	0
1602	353.820571661461	-792.776063439436	63	52	0
1603	360.809417009412	-804.121997917071	63	67	1
1604	367.77052736684	-816.395136674866	72	48	1
1605	374.731679000193	-828.668263565749	59	55	1
1606	381.720641787106	-840.014162392356	57	59	2
1607	388.681874374684	-852.287265534513	68	52	0
1608	395.643148237781	-864.560356809758	46	62	0
1609	402.632228462899	-875.906219989061	65	48	0
1610	413.088157511898	-893.852208705619	64	52	0
1611	423.516416739323	-912.725386960432	57	53	0
1612	430.477895382326	-924.998418881558	66	49	1
1613	437.467172399687	-936.344222651795	59	35	1
1614	443.933458913583	-947.674358041957	65	57	0
1615	450.839548689662	-961.801787794568	74	56	0
1616	456.259848514397	-973.100592082366	65	59	0
1617	458.185461222485	-978.72650942672	60	49	0
1618	459.065013465588	-984.321116655134	59	56	1
1619	459.972320301982	-988.988507335074	80	67	0
1620	461.430414995877	-992.744335844181	46	54	1
1621	463.962332172901	-995.604255694896	70	37	1
1622	468.669641055283	-995.745139431208	58	55	0
1623	472.937162712216	-993.088716116734	66	55	0
1624	473.571192338655	-989.395503653213	55	56	1
1625	472.140837954707	-984.712462979369	71	50	1
1626	469.664422135393	-979.998115145601	61	62	1
1627	466.664980122703	-975.26811209321	56	53	0
1628	463.170264920336	-969.595236378722	56	54	0
1629	459.675559238531	-963.922357690521	65	47	1
1630	456.208615987329	-957.322259706445	66	49	0
1631	450.237556284643	-946.935015443712	60	57	1
1632	443.771255032625	-935.604889622889	71	34	0
1633	439.31382190017	-927.119031392038	78	51	0
1634	434.828649325878	-919.56038455572	57	53	0
1635	429.848227718088	-911.058858279139	70	49	0
1636	425.390849708288	-902.572984804399	65	53	1
1637	418.924685778795	-891.242819624022	66	57	1
1638	412.430794271291	-880.83986046724	69	54	0
1639	408.936232558335	-875.16693850141	57	57	0
1640	406.459954536986	-870.452552243136	69	55	0
