# Supplementary material for: Bayesian algorithm to estimate position and activity of an orphan gamma source utilizing multiple detectors in a mobile gamma spectrometry system
Source: PLoS One. 2021 Jan 22;16(1):e0245440. doi: 10.1371/journal.pone.0245440 (PMC7822251; doi:10.1371/journal.pone.0245440)
Supplement: S1 Data — (GZ) [file pone.0245440.s001.gz › synth_data_Cs-137_setup_19_real_9.csv]

	V1	V2	V3	V4	V5
1	75.4738603741862	-463.87836514879	74	45	1
2	65.0202260401566	-445.931704801507	71	63	1
3	58.0326354565914	-434.585393596441	80	52	0
4	51.0729114969727	-422.311854711734	55	69	0
5	44.1132288167719	-410.038303958252	67	70	1
6	37.1257556813653	-398.69195711147	61	60	0
7	27.1954090118525	-380.760897449218	57	53	0
8	17.2651485439274	-362.829813583754	88	54	0
9	10.3056661362643	-350.556205196306	67	61	0
10	6.83985976252006	-343.955788690597	60	60	1
11	-0.119559926271904	-331.6821625093	65	56	0
12	-10.5725334067829	-313.73530883994	51	56	0
13	-17.5596949860337	-302.388868676499	70	48	2
14	-24.5189725914388	-290.115200950764	53	52	1
15	-31.4782089166692	-277.841521359049	71	59	0
16	-34.9717357415939	-272.168284942396	64	39	1
17	-41.4079678708804	-259.910294654779	59	70	0
18	-50.786847740761	-241.067536377348	66	50	0
19	-56.6721912928042	-227.898014323786	79	63	1
20	-62.5853513661423	-215.65569922328	59	56	0
21	-67.975539686915	-203.429085828364	91	55	0
22	-73.3378382772207	-190.275249538943	86	63	0
23	-78.7001018348965	-177.121405970305	72	50	2
24	-84.0623303596512	-163.967555127107	87	67	0
25	-89.4245238516596	-150.813697008416	80	58	1
26	-94.2637538497802	-137.675545279868	76	72	1
27	-99.1029519600561	-124.537387548946	87	66	2
28	-103.942118182429	-111.399223810993	77	77	3
29	-108.781252517016	-98.2610540697351	67	79	5
30	-113.097432789742	-85.1385943451896	88	70	4
31	-117.385716582299	-71.0889141717926	82	94	3
32	-122.196888349368	-57.0235120402649	99	94	4
33	-127.03589596611	-43.885319493711	110	89	5
34	-131.874871694949	-30.7471209429204	89	89	2
35	-136.190901442897	-17.6246352996677	99	59	1
36	-140.479029154289	-3.57492921408266	76	79	4
37	-147.186555307999	17.0438913535327	72	72	0
38	-153.921887722507	36.735508098267	87	77	1
39	-158.23777008662	49.8580185780302	76	55	3
40	-162.553623705055	62.9805339146405	76	77	2
41	-166.869448578218	76.1030541118234	59	55	0
42	-171.185244705761	89.2255791686475	63	68	2
43	-176.023911815719	102.363832923584	74	57	0
44	-180.311765971128	116.413583811373	84	53	0
45	-184.599589291378	130.46333955694	65	48	1
46	-189.438161568542	143.601610112004	65	48	2
47	-193.75380873814	156.724160543643	59	54	1
48	-198.069427162001	169.846715832129	62	56	1
49	-202.90790691576	182.985003191046	70	49	0
50	-207.746354780043	196.123296552338	67	54	1
51	-212.584770754795	209.261595916934	72	47	1
52	-216.900269480597	222.384172265418	64	55	0
53	-223.084128951305	242.987396565266	84	52	0
54	-227.371661290643	257.037200349383	65	37	0
55	-232.20993774099	270.17552431114	75	43	0
56	-238.944415343227	289.867289721966	75	60	0
57	-240.840641983785	296.420726128854	70	70	0
58	-245.155950985267	309.543334324844	57	47	0
59	-249.471231239964	322.665947382338	77	58	0
60	-253.758582110982	336.7157808505	49	61	0
61	-260.46493630344	357.334799607284	66	53	1
62	-265.302980701439	370.473164964467	62	51	0
63	-270.140993208974	383.611536324956	58	60	0
64	-274.978973826044	396.74991368968	60	58	1
65	-279.294059639797	409.872560215183	67	63	0
66	-283.609116706531	422.995211599395	59	55	1
67	-287.952053880901	435.19065229781	63	61	1
68	-291.277157214237	446.42740556132	76	59	1
69	-294.602241350221	457.664161764085	62	74	0
70	-298.478073540726	467.989444543608	61	60	0
71	-301.858943187166	477.371775955893	63	56	0
72	-304.716943173902	486.738370281644	47	44	1
73	-307.602843064	495.177751223557	76	43	0
74	-309.993793139642	502.674178095534	51	62	0
75	-311.36694681691	509.211909130216	67	63	0
76	-311.722309863195	514.79094326403	67	46	1
77	-311.059886686387	519.411280171946	56	57	0
78	-310.42537902802	523.104401626624	87	50	2
79	-310.341635598568	525.886048316024	77	52	1
80	-310.808655418688	527.756220214069	50	56	0
81	-312.844220463478	529.673615031876	74	41	0
82	-315.953396081342	530.695277996361	72	49	0
83	-318.595554556116	529.846770353615	78	59	0
84	-320.770698898821	527.128091218881	57	50	0
85	-321.928064385196	523.450713240542	60	49	0
86	-320.527015914209	517.840193990618	47	54	0
87	-317.58532719512	511.255234722048	69	58	0
88	-314.643628929975	504.670277621597	69	61	1
89	-311.729835625796	497.158107159659	67	46	0
90	-308.843945207074	488.718723329715	72	47	0
91	-305.49101398926	478.409170491621	63	44	0
92	-301.092353302927	468.068141406402	69	69	0
93	-296.170812916826	457.711378241889	70	40	0
94	-291.305066881236	445.500190015882	69	52	0
95	-287.512920212001	432.3932678001	70	54	1
96	-284.243609725148	419.302086813375	71	45	0
97	-280.946369676676	407.13812430948	58	44	0
98	-277.621202518814	395.901380284689	62	54	0
99	-274.268110695644	385.591854734346	80	61	0
100	-271.409963589918	376.225283440202	76	62	0
101	-268.523898702813	367.785929840989	72	57	0
102	-266.132786973263	360.289529056288	65	50	0
103	-263.741666113841	352.793129770085	76	60	1
104	-260.827665472869	345.280997470021	68	56	1
105	-257.913653905387	337.768867336214	73	64	0
106	-255.522503859655	330.272473147139	72	64	0
107	-253.103444309032	323.703296002001	70	51	0
108	-250.684376785881	317.134120360017	62	54	1
109	-248.816075427225	309.653463615105	56	57	0
110	-244.967857109092	298.401015188545	61	37	1
111	-240.596739290049	287.132838618942	58	53	0
112	-237.71054375876	278.693508058786	68	50	0
113	-234.852231890545	269.326964108273	68	49	0
114	-231.993906317221	259.960422317497	66	59	0
115	-228.640579517582	249.6509366557	55	62	2
116	-224.269361905637	238.382778448984	65	51	0
117	-219.92601209745	226.187409552746	61	59	1
118	-215.610526971752	213.064829963259	70	53	0
119	-210.8000152366	198.999311424792	87	52	0
120	-205.989469299559	184.933798886836	57	61	0
121	-201.673892706283	171.811234953813	66	51	0
122	-197.386174307496	157.76146031823	75	55	0
123	-192.575530289905	143.695964576676	60	53	1
124	-187.736967445409	130.557690396905	48	63	1
125	-183.421270639461	117.435146979056	60	62	0
126	-179.10554508795	104.312608418986	59	59	1
127	-174.266889720631	91.1743510449305	68	62	0
128	-169.978985446971	77.1246071755886	77	53	3
129	-165.69105033821	63.0748681649566	91	65	0
130	-158.955819874303	43.3832312421873	79	68	1
131	-154.63993177854	30.2607202194631	77	64	2
132	-150.351890521939	16.2109984830022	94	90	0
133	-143.644377557328	-4.40782713517547	71	84	0
134	-139.328385981033	-17.5303208846599	99	91	1
135	-135.012365659466	-30.6528097754344	79	74	4
136	-130.173399363528	-43.7910119500011	64	92	2
137	-125.857319980802	-56.9134905803949	90	78	1
138	-121.54121185292	-70.0359643520787	96	89	3
139	-116.702153036604	-83.1741497218609	94	77	2
140	-112.385985847912	-96.2966132322326	95	85	2
141	-108.097655303776	-110.346287465654	69	77	2
142	-103.286367044726	-124.411671613343	96	76	2
143	-98.9701099642552	-137.534120006487	76	65	2
144	-94.6538241394446	-150.656563541852	89	61	1
145	-89.8145779744955	-163.794715304859	66	59	1
146	-84.9752999221673	-176.932861063629	68	55	1
147	-79.6130552417599	-190.086712636054	73	59	2
148	-71.3081539843697	-209.825331733562	64	66	1
149	-63.0031715440564	-229.563933447935	78	64	1
150	-57.0899908442516	-241.806248657405	66	45	1
151	-50.6538323311834	-254.064263409935	47	51	0
152	-44.2454857733101	-267.249483578838	60	58	0
153	-37.8092490686104	-279.507477913052	70	61	0
154	-30.8500271216035	-291.781167819165	58	55	1
155	-20.4250392119866	-310.65528826043	62	56	0
156	-9.97211359860376	-328.602166338824	68	69	0
157	-2.98488570045447	-339.948593087494	62	59	0
158	3.97454104933422	-352.222223652527	70	58	0
159	7.44035068742232	-358.822642341256	64	53	2
160	14.9227965108585	-371.111955258995	76	48	1
161	25.8989859699504	-389.074441807345	62	66	0
162	32.8585807677591	-401.348023196682	54	59	0
163	39.8182168451021	-413.621592717245	65	57	1
164	46.8057236243621	-424.967934597284	61	61	0
165	53.7654406623915	-437.241480378434	69	60	0
166	60.7251989794895	-449.515014289878	53	57	1
167	68.2079657490249	-461.80422992073	63	62	0
168	75.6907767276862	-474.093431905843	61	58	0
169	82.6784830222605	-485.439712672494	58	56	1
170	89.6384077863186	-497.713197394274	85	60	1
171	96.5983738292125	-509.986670251004	74	50	0
172	103.558381150709	-522.260131239891	70	47	0
173	110.518429750751	-534.533580363728	51	45	0
174	118.00149694446	-546.822705070488	58	51	1
175	125.484608346713	-559.111816135235	65	49	1
176	132.444783710875	-571.385227940977	79	49	0
177	139.40500035329	-583.6586278826	50	57	0
178	146.393064881791	-595.004800021648	70	58	2
179	153.353362482449	-607.278176218271	64	57	1
180	160.313701360719	-619.551540546119	66	54	0
181	167.274081517069	-631.824893007986	82	49	0
182	174.757491872588	-644.113914065063	63	60	0
183	185.735093533644	-662.075972535647	56	49	1
184	196.162001549266	-680.94953990262	74	45	2
185	203.122591022344	-693.222831313498	57	55	0
186	210.111013777321	-704.568894818425	64	49	0
187	217.071684206661	-716.842162484303	63	54	0
188	224.032395913266	-729.115418281406	74	49	1
189	231.020936110173	-740.46144613903	53	46	0
190	237.514298355207	-750.864573349245	60	43	0
191	243.484690118697	-761.252018365078	75	55	1
192	249.455111816933	-771.639454660006	60	53	2
193	255.453345076705	-781.099666120484	63	57	1
194	260.928599145554	-790.544199048541	59	66	0
195	266.403878158424	-799.988724644296	69	54	2
196	271.35617347376	-809.417574404739	72	45	0
197	275.318026063673	-816.960649861023	52	43	0
198	278.344977790606	-820.763521621004	69	58	0
199	279.830679654202	-823.592172827572	60	55	0
200	281.316383560188	-826.420823489316	60	67	0
201	283.325100515911	-829.265140704811	59	52	0
202	285.801282197353	-833.979556053877	73	58	1
203	292.294927485229	-844.382596551441	63	62	0
204	299.779090332391	-856.671389359049	63	54	0
205	305.226774857962	-867.043079160154	71	63	1
206	311.692751611292	-878.373305113055	65	50	0
207	318.681781961699	-889.719183574431	59	51	2
208	325.670850394526	-901.065050142817	60	53	0
209	332.632192961464	-913.338121057488	78	48	1
210	339.565814456611	-926.538396347314	66	54	1
211	347.050265250262	-938.827102786861	74	66	0
212	354.039493746299	-950.172920977697	65	38	0
213	360.47797598457	-962.430286028422	75	55	1
214	366.944252640242	-973.760424573906	71	45	0
215	372.392260291381	-984.132024521939	65	68	1
216	377.34501834499	-993.560745401308	54	54	0
217	380.756456749339	-1002.01527903229	74	52	0
218	382.598811592383	-1010.42284552939	74	51	0
219	383.973645144491	-1016.96032384317	61	61	0
220	385.403986902325	-1021.64336901344	70	41	0
221	390.02804066299	-1024.5659056101	62	61	0
222	393.661531016347	-1025.60269773286	53	56	1
223	395.836917126377	-1022.88366209995	63	59	0
224	398.01230060024	-1020.1646254072	52	50	0
225	396.58194607991	-1015.48158455268	53	52	0
226	393.66574719263	-1007.96993391216	55	41	0
227	389.675745424698	-1001.354189598	64	55	2
228	384.667446985375	-993.779915995896	75	57	0
229	379.686919922009	-985.278419997543	60	47	2
230	373.688110689516	-975.818389847875	66	47	0
231	366.643273946829	-966.327037449926	63	62	0
232	359.103200601763	-955.892799117602	71	48	0
233	351.590924249147	-944.531330819242	66	63	1
234	344.629473301291	-932.258292144164	72	58	1
235	337.668063628778	-919.985241599381	60	63	0
236	330.706695231725	-907.712179188617	64	69	2
237	323.222349211865	-895.423442782834	71	60	1
238	316.261064830527	-883.150355777703	66	64	1
239	309.850606900174	-869.965704537928	64	56	2
240	302.917176010495	-856.765378467739	67	51	2
241	295.983789595659	-843.565040552057	69	53	0
242	289.022673647676	-831.29190696124	74	66	1
243	278.594965321128	-812.418576244265	63	59	0
244	271.661731367116	-799.218196840957	74	62	0
245	264.700762283464	-786.945021728985	57	50	1
246	253.722491243389	-768.98317417223	58	57	0
247	246.238623674086	-756.694296911359	68	59	0
248	239.277801188466	-744.421078540385	48	62	0
249	232.317019979644	-732.147848301567	57	56	0
250	225.356280048029	-719.874606193043	65	49	0
251	218.395581393386	-707.601352221332	49	48	0
252	210.911928996153	-695.312410412356	61	47	0
253	203.428320806241	-683.023454959504	63	50	0
254	196.467748912168	-670.750163665973	69	51	0
255	189.507218295359	-658.476860507391	74	49	1
256	182.54672895628	-646.203545479104	41	48	0
257	175.586280894466	-633.930218585767	48	44	1
258	168.102887879999	-621.641198586673	59	48	0
259	160.591735630645	-610.279380913824	62	70	0
260	150.137363845133	-592.332938107662	72	56	0
261	139.71089077252	-573.459252647124	62	57	1
262	132.750691709341	-561.185852825642	59	50	0
263	125.267556370993	-548.896754624322	55	43	0
264	117.784465240897	-536.607642779127	76	47	0
265	110.824392941722	-524.334205641411	70	56	0
266	103.864361921151	-512.060756638646	85	60	0
267	96.9043721791822	-499.787295767106	59	50	0
268	89.9444237158168	-487.513823029585	68	54	1
269	82.4615477669868	-475.224646643735	67	57	0
270	74.9787160268752	-462.935456612147	60	55	0
271	67.9910696679144	-451.589162381366	71	56	1
272	61.0312876513926	-439.315640453249	68	53	1
273	54.0715469140559	-427.042106659152	62	44	0
274	47.1118474558461	-414.76856099721	59	59	1
275	39.6292291901773	-402.479306414723	73	49	0
276	32.1466551341	-390.190038186498	61	43	0
277	25.1870824434445	-377.916455213912	69	61	1
278	14.733882372384	-359.969666372985	70	54	0
279	4.280772784492	-342.022850819863	59	50	1
280	-3.20158779446501	-329.73351804167	73	65	2
281	-10.6839041632484	-317.444171621464	57	50	0
282	-17.6432278438006	-305.170515727252	72	57	1
283	-24.0795632292284	-292.912552935071	70	53	1
284	-30.5158602623269	-280.654579929076	73	54	0
285	-36.9242702001939	-267.469381054863	81	51	1
286	-43.360489041952	-255.211387633346	71	60	0
287	-49.7966695312643	-242.953383996151	71	53	0
288	-55.6820189870778	-229.783863392659	86	52	1
289	-61.5951847356046	-217.541549739428	77	58	2
290	-67.508315057552	-205.29922739882	76	57	3
291	-73.3935527302092	-192.129680762067	69	53	1
292	-78.7558188205585	-178.97583718691	59	46	0
293	-83.5951180474949	-165.837698671035	61	54	1
294	-88.4343853868777	-152.699554151855	68	70	2
295	-93.2736208385904	-139.561403627507	73	59	2
296	-99.9816243208479	-118.942665373906	78	74	2
297	-104.269991201523	-104.892999772914	85	70	3
298	-109.109115880507	-91.7548294458538	89	69	3
299	-115.844822503161	-72.0632790690288	69	80	4
300	-120.160949999408	-58.9408112484962	95	74	1
301	-124.999966214411	-45.8026211149991	102	78	1
302	-129.316034649441	-32.6801430340856	93	82	1
303	-133.604202654678	-18.6304445033893	79	93	3
304	-138.41525235161	-4.56502198055387	78	82	5
305	-142.731230893813	8.55747121665627	72	70	3
306	-147.047180690628	21.6799692744389	68	96	7
307	-151.886009553971	34.8181930156425	72	65	2
308	-156.724806528771	47.9564227582887	63	68	2
309	-161.040666947258	61.0789364743978	77	80	3
310	-167.775854832726	80.7705775741488	71	59	0
311	-172.614543340926	93.9088271241635	72	56	2
312	-176.930300792912	107.031358659267	76	55	0
313	-183.637447754212	127.650243053213	70	56	1
314	-187.925246742903	141.700002578087	60	51	0
315	-192.24090071267	154.822551386431	64	47	0
316	-196.55652593635	167.945105053484	68	49	0
317	-200.872122414061	181.067663582042	74	50	1
318	-203.291354631539	187.636808305979	74	44	0
319	-207.606907204492	200.759374391288	62	58	0
320	-214.341624959023	220.451096960343	68	46	0
321	-219.179988897406	233.589404713362	62	51	0
322	-223.495438501646	246.711988615803	60	48	0
323	-227.782964973885	260.761792940088	50	53	0
324	-232.593339689192	274.827333058231	67	48	0
325	-236.908699396357	287.949932076037	66	59	0
326	-241.224030356796	301.072535950691	60	49	0
327	-246.062206935021	314.210877305828	51	62	0
328	-250.377478830866	327.333491440862	79	66	0
329	-254.692721980042	340.456110430881	68	52	0
330	-259.530806032242	353.594468588009	67	49	0
331	-263.818087044056	367.644313392229	63	38	1
332	-270.524335813709	388.263349780813	62	49	0
333	-275.362309084099	401.401727736928	74	45	0
334	-279.677388110082	414.524374799803	61	64	1
335	-286.411382746708	434.216223349795	76	54	0
336	-291.249247544445	447.35462110769	68	53	0
337	-295.564223598107	460.477285984904	67	40	1
338	-297.460272810538	467.030750692822	56	56	0
339	-300.813233521068	477.340296805836	58	46	0
340	-305.595171726716	492.333143651485	55	61	0
341	-308.481065428292	500.772525311448	72	63	0
342	-310.349159095727	508.25321204029	68	55	1
343	-311.227374072245	513.847986860201	66	56	1
344	-311.638565839734	517.572589914314	68	53	0
345	-311.00405753532	521.265711286105	57	53	0
346	-310.920313787879	524.047357963398	61	56	0
347	-311.910182626452	525.933270817623	61	61	0
348	-313.422899339464	527.834924994968	72	54	0
349	-316.009227519738	528.840846897103	63	52	0
350	-319.174235875835	528.008081047796	63	53	0
351	-321.349381424952	525.289402191527	58	48	1
352	-321.516882300784	519.726109054871	70	55	0
353	-319.620897647401	513.1726326067	70	49	1
354	-317.174139488779	507.530631074682	78	47	2
355	-314.727374509675	501.888631045818	72	45	0
356	-311.785664631461	495.303676103242	67	47	3
357	-308.899772823439	486.864292273298	57	64	1
358	-306.041781811742	477.497695070691	57	60	0
359	-302.68883344566	467.188144749962	60	65	0
360	-298.840921586845	455.935642570257	73	42	0
361	-294.992987837875	444.683144229464	63	54	1
362	-291.145032198459	433.430649729446	59	46	0
363	-286.802101700625	421.235205771402	50	51	0
364	-282.487051974633	408.112551138736	49	44	1
365	-278.199879890366	394.062685830519	57	52	0
366	-273.389810473192	379.997089296579	73	62	0
367	-269.07467084768	366.87444977928	70	63	1
368	-264.759502475499	353.751815119758	62	61	0
369	-259.949336132384	339.686235383153	62	56	0
370	-255.139135586389	325.620661646128	69	45	0
371	-250.823875744303	312.498042641208	64	53	0
372	-244.08949361369	292.806257046759	73	61	0
373	-236.860061583575	272.17153615877	67	58	1
374	-232.57257795363	258.121722123586	64	47	0
375	-228.257169149525	244.999128491618	70	53	1
376	-223.418847368448	231.860809897073	75	61	0
377	-218.58049369778	218.722497304901	65	54	0
378	-214.292886497453	204.672703778371	71	56	0
379	-210.005248461617	190.622915110551	55	71	0
380	-205.166799956816	177.484619317576	44	47	0
381	-200.851211875211	164.362056458369	72	56	0
382	-196.535595047462	151.239498458803	66	47	0
383	-191.697054019023	138.101219469681	73	48	0
384	-186.8863654866	124.035730922595	59	61	1
385	-182.598541574902	109.985973021016	69	67	0
386	-175.863474645768	90.2943066935986	66	59	2
387	-168.605437145394	70.5869291666895	67	63	0
388	-166.186075367499	64.0178063279018	77	50	2
389	-161.870233789959	50.8952872026712	72	67	1
390	-155.162840142264	30.276441430673	80	79	3
391	-150.874800568447	16.226719154045	79	78	2
392	-146.558855509735	3.10421730484813	93	64	4
393	-142.242881705868	-10.0182796856388	95	82	4
394	-137.926879156788	-23.140771814622	81	86	5
395	-133.087931531947	-36.2789775952697	90	90	0
396	-128.248952018737	-49.4171773698181	101	93	2
397	-123.409940617159	-62.5553711382672	86	68	1
398	-119.093818374618	-75.6778422091156	86	65	3
399	-114.777667387156	-88.8003084212542	88	70	2
400	-109.966429323773	-102.865700966679	74	71	0
401	-105.678083044419	-116.915372498333	92	97	4
402	-101.361842165119	-130.037823591381	80	72	1
403	-96.5226434146171	-143.175983755849	100	74	2
404	-92.2063434749143	-156.298424589448	74	59	2
405	-87.8900147908134	-169.420860562474	89	56	0
406	-82.5277896797052	-182.574716101401	66	63	1
407	-77.1655295356759	-195.728564363904	65	54	1
408	-71.8032343591331	-208.882405349053	69	53	2
409	-65.9179655879852	-222.0519491788	69	61	1
410	-57.0621375602786	-240.879033042118	73	63	0
411	-51.1489228091668	-253.121339559555	61	46	0
412	-44.217635465553	-266.322267949581	75	46	1
413	-34.315719244536	-285.180716527626	60	62	0
414	-27.8794250228675	-297.438695141114	61	40	0
415	-20.9201434189454	-309.712368099019	67	39	1
416	-13.9608205346158	-321.986029192805	70	50	0
417	-7.00145637034439	-334.259678418748	78	56	1
418	-0.0420509261311963	-346.533315780573	56	49	1
419	7.44035068742232	-358.822642341256	65	64	1
420	11.4569646455348	-364.511542925611	65	61	0
421	18.4164754195954	-376.785148901865	53	44	0
422	28.8697357443161	-394.731927745976	71	59	0
423	35.3342203259235	-406.062590727583	62	54	0
424	41.7987402884755	-417.39324347768	73	54	0
425	48.7862588610151	-428.739581969567	64	55	0
426	55.7459881497198	-441.013124359772	77	48	0
427	63.200899219315	-454.229564883746	69	44	0
428	74.1775171056506	-472.19192209281	60	60	0
429	84.6312592013855	-490.138558451086	72	51	0
430	92.1141698332503	-502.427730438299	57	45	1
431	99.5971246738336	-514.716888778843	81	59	0
432	106.557148772932	-526.990344675258	90	40	0
433	113.517214150517	-539.263788706623	66	43	1
434	120.477320806589	-551.537220871076	63	43	1
435	127.960448084632	-563.826327394694	72	46	1
436	135.443619570986	-576.115420273505	72	57	0
437	142.431660513568	-587.461599192582	74	59	0
438	149.39193361334	-599.734982163645	63	44	0
439	156.35224799125	-612.008353267796	72	47	0
440	163.312603647006	-624.281712505035	55	56	0
441	170.27300058055	-636.55505987443	57	55	1
442	177.233438791824	-648.828395375982	62	48	0
443	184.716909230454	-661.117398248985	61	50	0
444	192.200423876639	-673.406387477182	68	53	0
445	202.62738995644	-692.279938317835	73	54	3
446	209.588017644186	-704.553218707442	69	51	0
447	213.082242626755	-710.22624643147	63	60	0
448	220.593719316879	-721.587967784144	62	52	0
449	228.077448892815	-733.876891530119	59	55	0
450	238.504730652552	-752.750350805931	71	75	0
451	248.959890791273	-770.696567294188	65	50	0
452	255.948568823573	-782.042552702129	62	59	0
453	262.9095050217	-794.315742339939	67	46	0
454	269.870482496684	-806.588920110837	68	46	0
455	276.831501247594	-818.862086014822	59	51	0
456	283.792561275011	-831.135240050964	70	56	0
457	291.304448689567	-842.496832165867	82	57	0
458	298.788605186739	-854.785626791418	60	48	0
459	305.749790373375	-867.058743495494	61	45	0
460	312.738785346737	-878.404632128775	62	63	1
461	320.223069820786	-890.693387642503	75	63	2
462	330.678930823226	-908.639395422302	68	60	0
463	337.145041801385	-919.969581190497	76	59	0
464	343.583426718833	-932.226972978562	69	51	0
465	353.544227470062	-949.230046319775	78	39	1
466	360.038222102798	-959.632979597896	62	47	0
467	365.486193552497	-970.004588848911	62	43	0
468	370.43891869561	-979.433318184689	71	59	2
469	374.868636481697	-988.846385717392	68	43	0
470	378.803096859949	-997.316576790996	61	56	1
471	381.747014717024	-1003.90102163795	71	53	1
472	383.1495965051	-1009.51128401607	68	60	1
473	384.029149227776	-1015.10589124169	61	43	0
474	384.936456538155	-1019.77328191604	66	49	0
475	386.917586123338	-1023.54476473853	68	48	0
476	390.000289986492	-1025.49312192108	73	62	0
477	393.661531016347	-1025.60269773286	61	49	1
478	396.855236108066	-1023.84218473174	57	51	0
479	398.01230060024	-1020.1646254072	74	58	0
480	397.628012510482	-1015.51289069373	64	48	1
481	395.151594985102	-1010.79854315706	67	43	1
482	391.106086864718	-1006.03723297268	66	53	0
483	386.593059567618	-999.405831889249	72	60	0
484	382.13555188803	-990.919993239455	54	40	2
485	377.705816292902	-981.50693337433	50	51	0
486	372.257800032559	-971.13534017466	78	57	0
487	366.286784545111	-960.748082822189	68	54	1
488	359.792773548397	-950.345159112476	71	61	0
489	349.336682972149	-932.399225275032	80	73	0
490	338.908445476205	-913.526048460975	56	47	2
491	331.947085336491	-901.25298783835	67	57	0
492	328.45253824268	-895.58006119635	56	54	0
493	320.968221774092	-883.291320352815	70	65	0
494	310.017222190683	-864.402407296933	71	48	0
495	303.083800905792	-851.202081286348	80	46	0
496	295.5996395236	-838.91329407692	64	52	0
497	288.115522347391	-826.624493220821	54	55	0
498	281.154458594858	-814.351346099749	61	46	0
499	273.670428365353	-802.062518870458	69	48	0
500	266.214221604168	-788.846461855806	58	70	0
501	255.263720896037	-769.957402192056	56	67	0
502	244.285535682051	-751.995529311709	59	65	1
503	237.324727044441	-739.722307562828	71	48	2
504	229.840960832895	-727.433400311507	63	61	0
505	222.357238828088	-715.144479411654	63	56	0
506	215.396556950291	-702.87122034654	46	50	0
507	208.435916349874	-690.597949410789	75	36	0
508	197.458143083903	-672.635951153934	67	49	1
509	186.480464578432	-654.673923538066	63	58	1
510	179.519990418456	-642.400603408925	56	50	2
511	172.036570292956	-630.11159066204	71	49	0
512	164.553194375301	-617.822564267553	68	69	1
513	157.59284697735	-605.549206820317	70	41	0
514	150.632540857245	-593.27583750803	72	55	0
515	143.672276015277	-581.002456326969	81	52	0
516	136.712052451272	-568.729063279927	74	58	0
517	129.751870165695	-556.455658367835	73	33	2
518	122.79172915814	-544.182241586037	56	58	0
519	115.28084008093	-532.82034109626	62	53	0
520	107.797807325609	-520.531211055815	63	50	1
521	100.837791484373	-508.257756945677	75	48	0
522	93.8778169219149	-495.984290975146	79	61	0
523	86.3949138617027	-483.695121838711	84	50	0
524	78.9120550100924	-471.405939057469	64	48	0
525	71.9522072131513	-459.132435769774	73	61	0
526	64.992400695337	-446.858920616098	49	66	1
527	58.0326354565914	-434.585393596441	54	58	0
528	51.045082958648	-423.239070504904	70	53	2
529	44.0853986802395	-410.965519741178	70	43	0
530	33.1369070817018	-392.075865609571	71	49	0
531	25.6543708845857	-379.786585555412	71	62	0
532	22.1606801119633	-374.113397909328	74	51	0
533	11.7075024704682	-356.166601411067	67	55	1
534	4.74804736004444	-343.892983666621	62	65	0
535	-2.21136647032108	-331.619354054332	64	68	0
536	-12.66433138703	-313.672495235689	72	53	0
537	-16.1579142314149	-307.999274921604	77	59	0
538	-23.1172058197553	-295.725609702058	62	44	1
539	-33.5421418343903	-276.851481799968	71	40	1
540	-37.007816420868	-270.251028018072	66	57	0
541	-43.4440397226135	-257.993034567684	72	56	1
542	-52.8229062391329	-239.150271677412	61	55	1
543	-58.7082407389535	-225.980746718124	68	62	0
544	-64.5935370592051	-212.811213084497	60	41	1
545	-70.4787951998296	-199.641670778394	70	57	0
546	-75.8410808591871	-186.487831169739	81	67	0
547	-83.1000457476475	-166.780626550317	67	55	1
548	-90.3589388892287	-147.07340842206	69	73	0
549	-95.198161124019	-133.935255497694	73	82	1
550	-100.037351470848	-120.797096567228	77	80	5
551	-104.876509930065	-107.658931632526	78	86	2
552	-109.192713203607	-94.5364762293175	97	75	3
553	-113.508887732401	-81.4140159655362	85	90	1
554	-118.347953671764	-68.2758342260495	117	81	7
555	-122.636200126959	-54.2261481136084	106	69	2
556	-126.924415747751	-40.1764571433887	117	85	4
557	-131.763386857172	-27.03825860098	101	92	4
558	-136.079412432387	-13.9157729605213	101	75	4
559	-140.395409262506	-0.793282462283969	82	82	6
560	-144.711377347354	12.3292128965259	75	75	4
561	-149.027316686872	25.4517131149769	73	68	4
562	-155.762625086762	45.1433332134038	63	52	1
563	-162.469987821532	65.762180654332	59	61	1
564	-167.280832312419	79.8276391811669	74	67	4
565	-171.596622695681	92.9501647744328	75	60	1
566	-175.912384333496	106.072695225477	55	47	1
567	-180.751014934969	119.210954976268	83	62	1
568	-185.066717510053	132.333495687693	85	47	0
569	-189.382391339168	145.456041257828	70	44	1
570	-193.698036422196	158.578591685742	78	49	0
571	-198.013652759488	171.70114697516	66	67	2
572	-202.852130203624	184.839434326626	56	60	0
573	-207.139798074029	198.889215442352	66	57	0
574	-211.42743510881	212.939001416788	75	58	0
575	-216.265817718988	226.077305568382	69	59	0
576	-220.581285096298	239.199886229821	61	53	0
577	-224.896723727463	252.322471749969	66	52	0
578	-231.631267482357	272.014224555343	72	50	0
579	-238.365744200477	291.705989120528	66	44	1
580	-243.203941760527	304.844326876104	66	44	0
581	-248.042107430403	317.982670637779	70	61	0
582	-252.329468580196	332.032502488233	71	51	0
583	-256.616798893665	346.082339197397	60	48	0
584	-261.454869727779	359.220699753612	54	50	0
585	-265.770041267329	372.343331162818	63	47	0
586	-270.085184059921	385.465967427939	65	46	1
587	-274.923162367195	398.604344788007	59	38	0
588	-279.238246094319	411.72699131351	56	56	0
589	-283.553301074309	424.84964269679	58	51	0
590	-288.391186854278	437.988036856055	44	61	1
591	-292.706182768336	451.110698496923	57	61	1
592	-298.450162132969	468.916660089046	76	60	0
593	-303.727061124984	484.852459323592	67	54	0
594	-306.585051044938	494.219055087306	71	62	0
595	-308.94808953302	502.642696904019	61	52	0
596	-310.844095798151	509.196168325841	60	61	0
597	-311.722309863195	514.79094326403	52	72	1
598	-311.059886686387	519.411280171946	57	57	1
599	-310.42537902802	523.104401626624	58	50	0
600	-310.313721116399	526.813263881952	65	52	0
601	-311.275674780481	529.626392174512	64	52	0
602	-313.83408702875	531.559528367594	63	53	0
603	-318.567638277658	530.773985894397	63	55	0
604	-322.339245531184	527.175317488611	64	54	0
605	-322.917928723735	525.336628661491	64	44	1
606	-321.488965495024	520.653324575163	69	50	1
607	-318.603112647834	512.213933541439	70	46	0
608	-316.212183635391	504.717501568608	62	52	1
609	-315.278141712944	500.977156783454	70	44	0
610	-311.869408118888	492.522029527463	78	53	0
611	-306.508810190426	479.367866296321	71	51	1
612	-303.155864682514	469.058315557428	64	54	0
613	-299.307956023084	457.805812897161	70	62	0
614	-296.861135629239	452.163823981769	47	53	1
615	-292.518243457249	439.968373549171	65	51	0
616	-286.279240140924	421.219468069263	66	56	0
617	-284.38314925856	414.666009124368	81	63	2
618	-279.573127199546	400.600404797122	82	53	0
619	-272.344077477348	379.965617322363	60	52	0
620	-268.02893470967	366.84297888726	66	49	1
621	-263.713763195032	353.720345309936	76	69	1
622	-258.903593484312	339.654766778462	63	65	1
623	-254.616262579046	325.604927914217	67	49	0
624	-250.301001165877	312.482309450395	52	49	0
625	-245.462834855367	299.3439632589	83	52	0
626	-241.175411851262	285.294139506295	80	52	0
627	-236.887958011124	271.244320613332	60	43	0
628	-232.049696865317	258.105991218239	79	66	1
629	-227.734286490071	244.983398129232	69	53	0
630	-221.027567125275	224.364437298849	63	65	1
631	-213.797889881767	203.729759609327	69	45	1
632	-209.482359292393	190.607187034562	63	51	0
633	-207.586028195452	184.053766463883	85	58	0
634	-205.194688738207	176.557403765619	60	52	1
635	-198.487734824186	155.938482404687	58	64	0
636	-191.752825096366	136.246788355522	71	47	0
637	-189.333541468834	129.677651108243	72	68	1
638	-184.494950296881	116.539381120354	71	49	1
639	-177.787786322879	95.9204958733171	77	59	1
640	-173.499899058137	81.8707482265308	79	73	2
641	-168.661197109497	68.7324980385602	72	54	2
642	-164.34536860371	55.6099762134254	83	47	3
643	-160.029511352535	42.4874592460692	77	65	2
644	-153.294216948096	22.7958323946223	84	79	0
645	-146.558855509735	3.10421730484813	89	69	1
646	-141.747842012788	-10.9612148450688	93	72	3
647	-139.356258896005	-18.4575364552438	98	78	1
648	-135.040237531182	-31.5800253460184	101	77	3
649	-128.304692523961	-51.2716085165739	76	85	4
650	-123.465678812878	-64.4098022934049	91	56	2
651	-118.626633213775	-77.5479900632054	94	83	0
652	-114.310478568776	-90.6704557342455	84	76	2
653	-109.994295179029	-103.792916546576	74	59	2
654	-105.678083044419	-116.915372498333	92	51	2
655	-101.389705931069	-130.965039173141	83	62	1
656	-96.5783686342184	-145.030414922163	57	58	1
657	-91.7391356864246	-158.168569087051	92	65	2
658	-86.8998708509607	-171.306717244908	71	65	1
659	-82.0605741277686	-184.44485939946	80	47	0
660	-76.6983098781202	-197.59870700445	78	58	2
661	-71.3360105958418	-210.752547333017	65	55	0
662	-65.9458209358854	-222.97916478198	72	53	0
663	-60.0326586370938	-235.221484332345	41	63	0
664	-53.6243717952166	-248.406719407998	63	52	0
665	-47.2160436246777	-261.591944288462	61	63	0
666	-41.3027693710756	-273.834236331284	61	63	0
667	-34.8665134785697	-286.092225959525	48	48	0
668	-27.9351180880331	-299.293126448058	64	70	0
669	-20.9758332876954	-311.566799427383	64	62	0
670	-10.5229074191884	-329.513678809628	70	61	1
671	0.453062468906865	-347.476233402267	67	58	0
672	7.93546725768829	-359.765559054911	68	57	0
673	14.8949597891187	-372.039170982316	65	51	0
674	21.8544936001999	-384.312771041878	76	49	0
675	28.8140686908737	-396.586359237321	57	52	0
676	35.8015169883147	-407.932719810866	74	61	0
677	42.7611730400822	-420.20628426224	70	69	0
678	50.2438340492663	-432.495532642119	62	42	0
679	61.2203385735047	-450.457924530841	77	48	1
680	71.6461461840081	-469.331809788011	66	50	1
681	78.6060115606524	-481.605313194916	79	50	0
682	85.5937387358281	-492.951588897035	65	47	0
683	93.0766574277077	-505.240759079345	68	54	0
684	100.559620328306	-517.52991561871	53	50	0
685	107.519652150862	-529.803369832225	42	72	0
686	114.47972525208	-542.076812181622	68	51	1
687	121.467651940009	-553.423026767559	60	52	1
688	128.42780599976	-565.696445371956	44	58	1
689	135.9109823709	-577.985537354834	57	67	0
690	143.394202950061	-590.274615692906	56	61	0
691	150.354483773233	-602.547996982001	69	58	0
692	157.314805874368	-614.821366402321	68	54	1
693	164.275169253349	-627.094723956659	70	62	1
694	171.23557391006	-639.368069642223	72	51	0
695	178.196019844559	-651.641403463669	74	56	0
696	185.707295936998	-663.003188535571	63	58	1
697	196.68499486614	-680.965217667632	55	36	2
698	207.112000406254	-699.8387570614	77	38	0
699	214.072654058458	-712.112029819749	55	65	1
700	217.566891510156	-717.785053723492	71	56	0
701	225.050605454715	-730.073982943781	75	54	0
702	236.028651610482	-748.035906713456	65	50	1
703	242.989471701614	-760.309130272828	65	59	0
704	249.950333069544	-772.582341965288	50	56	0
705	256.911235714389	-784.855541789904	55	49	0
706	263.872179635335	-797.128729746677	55	54	0
707	270.860942921019	-808.474689700641	66	53	1
708	278.344977790606	-820.763521621004	52	54	0
709	285.82905686606	-833.052339894697	59	45	0
710	292.817940296954	-844.398262480274	72	59	0
711	299.779090332391	-856.671389359049	51	51	1
712	306.740281643753	-868.944504369982	74	53	1
713	313.701514231332	-881.217607512139	61	48	1
714	320.662788094429	-893.490698787384	62	54	0
715	327.624103233335	-905.763778191991	86	63	1
716	335.108481247153	-918.052506451495	69	65	0
717	342.592903466255	-930.341221060604	65	62	0
718	349.554345360724	-942.614263144322	81	65	2
719	356.543587001564	-953.960077086464	62	53	1
720	363.009839489881	-965.29022191558	58	39	1
721	368.430070185801	-976.589043466374	57	67	1
722	373.355055503314	-986.944985478185	68	42	1
723	379.242868293659	-1000.11388096958	64	48	1
724	382.654316384112	-1008.56841292139	51	45	1
725	384.05690127355	-1014.17867493816	75	54	1
726	386.450054852525	-1021.67467782181	53	43	1
727	388.458937714342	-1024.51894360967	59	47	0
728	391.046358847118	-1025.52442961186	59	62	0
729	394.212315237324	-1024.69113484304	66	57	1
730	396.882985339966	-1022.91496839374	60	50	0
731	398.53533437592	-1020.18027832918	42	61	0
732	398.646330025804	-1016.47141293343	71	61	0
733	396.665194193542	-1012.69993551262	76	46	0
734	393.637997135404	-1008.89715025388	55	77	0
735	390.115524387511	-1004.15149256494	70	62	1
736	384.611942774151	-995.6343486486	57	57	0
737	378.640860703774	-985.247109440155	79	59	0
738	376.164482860244	-980.532750400715	73	51	1
739	371.183989005454	-972.031244088896	65	56	0
740	363.754921832064	-957.888148819096	66	49	0
741	358.306971685961	-947.516536975279	75	60	0
742	351.813001265633	-937.11360064894	68	56	1
743	345.346824378707	-925.783437799662	70	44	0
744	338.88068286929	-914.453264717944	67	63	1
745	331.396301435947	-902.164542954415	62	51	0
746	323.911964208062	-889.875807545148	76	56	1
747	316.950687950361	-877.602721459232	60	48	0
748	309.494207001931	-864.386743470095	68	57	1
749	302.01000263507	-852.097968052141	60	50	0
750	295.048854732187	-839.824844657443	68	60	2
751	287.564737311914	-827.53604286816	67	62	0
752	280.080664097448	-815.247227432206	58	54	0
753	273.147420613095	-802.046850566752	64	62	0
754	265.663436055533	-789.758008772507	65	52	0
755	258.179495703953	-777.469153330661	58	50	0
756	251.218602914945	-765.195955307223	82	56	1
757	244.257751402736	-752.922745416872	80	46	1
758	237.296941167035	-740.649523656815	68	55	0
759	229.813173245813	-728.360616392456	67	39	0
760	222.329449531506	-716.071695482358	76	56	0
761	215.368766055617	-703.798436405137	68	48	3
762	208.408123857051	-691.525165459141	72	69	1
763	201.447522935574	-679.251882649027	69	54	0
764	194.486963291711	-666.978587969206	69	49	1
765	187.52644492517	-654.705281421542	66	57	0
766	180.042979126622	-642.41628323961	64	62	0
767	169.065455822099	-624.454208954237	66	65	0
768	158.638815604209	-605.580571817234	74	55	1
769	151.67850655521	-593.307204219513	65	33	1
770	144.71823878435	-581.033824753948	78	62	0
771	137.23503237078	-568.744748382829	63	65	0
772	129.751870165695	-556.455658367835	66	48	0
773	122.79172915814	-544.182241586037	49	49	0
774	115.831629429071	-531.908812939189	73	41	0
775	108.871570978488	-519.635372424498	71	51	0
776	101.911553806625	-507.361920043826	64	49	1
777	94.9515779133071	-495.088455797173	71	44	0
778	87.440853415872	-483.726504367776	62	62	1
779	79.9579916333896	-471.43732342869	57	58	1
780	72.9981409074971	-459.16382185556	64	47	0
781	66.0383314605569	-446.89030841738	67	45	0
782	58.5555993742892	-434.601088385098	55	47	1
783	47.0561885522911	-416.622992572375	56	53	0
784	35.5568767805235	-398.64486464113	55	49	0
785	27.5235292335856	-387.267106313258	63	58	0
786	20.0131821113173	-375.905031930655	60	60	0
787	13.0258313515224	-364.558644264936	74	53	0
788	6.0663574639475	-352.285028993152	60	59	0
789	-0.34228222729871	-339.099888188764	50	51	0
790	-6.75088059040718	-325.914737185463	85	49	0
791	-13.1872808794142	-313.656791676767	66	56	1
792	-19.6236428163829	-301.398835956119	48	67	0
793	-26.5829129654448	-289.125164809637	67	52	0
794	-33.0191967344144	-276.867187867872	80	44	4
795	-39.4275928389397	-263.681985060684	66	55	1
796	-45.8637984164525	-251.423987700604	56	63	1
797	-52.2999656414031	-239.16598012764	66	50	0
798	-58.7082407389535	-225.980746718124	69	53	0
799	-64.0984546507243	-213.754138614982	65	55	0
800	-69.488636060094	-201.527523226105	61	44	0
801	-75.3738619248616	-188.357973695733	73	53	0
802	-83.1557648029993	-168.635057759471	80	62	3
803	-90.3868001505034	-148.000624023378	82	65	1
804	-95.198161124019	-133.935255497694	65	77	3
805	-100.037351470848	-120.797096567228	67	67	2
806	-104.35358506022	-107.674646563828	69	72	4
807	-108.669789904961	-94.5521917017177	84	78	2
808	-113.508887732401	-81.4140159655362	81	76	0
809	-117.825033516332	-68.2915508439764	76	68	4
810	-122.141150555224	-55.1690808618441	81	71	5
811	-129.399646558042	-35.4617897989228	93	74	3
812	-136.107284689264	-14.842988547869	78	91	5
813	-137.975958010124	-7.36238788347691	77	85	7
814	-142.814852542826	5.77582446020097	78	69	4
815	-149.55022561946	25.4674336435273	83	94	2
816	-153.866134642623	38.589939259924	76	60	2
817	-158.182014920225	51.7124497359619	66	58	2
818	-162.497866452206	64.8349650735036	70	65	3
819	-167.336591886124	77.9732080232352	64	70	1
820	-171.652384356013	91.0957336183637	68	59	1
821	-175.968148080225	104.218264072202	57	58	1
822	-180.77889796457	118.283739401028	71	54	0
823	-185.589613647317	132.349220729433	73	50	0
824	-189.905285905348	145.471766840667	69	50	0
825	-194.220929417526	158.59431781061	51	57	1
826	-198.536544183502	171.716873640195	59	51	1
827	-202.852130203624	184.839434326626	68	63	0
828	-207.690575758228	197.977727683261	68	55	0
829	-214.425298374728	217.669450259767	64	50	0
830	-218.740781426372	230.792028764263	68	62	0
831	-223.028342509293	244.841827691533	71	63	1
832	-229.735013813013	265.460792705417	70	43	0
833	-234.573272008623	278.599119663239	59	62	2
834	-238.888621257851	291.721720840782	53	52	0
835	-243.203941760527	304.844326876104	62	59	0
836	-248.042107430403	317.982670637779	48	59	1
837	-252.357368868543	331.105286931619	62	59	2
838	-256.672601559781	344.227908084169	71	57	0
839	-263.378927950922	364.846931879409	71	54	1
840	-267.666182947287	378.89678100124	60	50	0
841	-272.504177199909	392.035155358724	65	49	0
842	-279.238246094319	411.72699131351	72	58	0
843	-283.553301074309	424.84964269679	67	49	0
844	-287.896236167813	437.045083388686	61	59	0
845	-291.744196184562	448.297574996017	64	56	0
846	-295.592134311097	459.550070440397	63	60	0
847	-298.945106453786	469.859614876099	64	58	0
848	-302.325973359402	479.241946708411	73	51	1
849	-305.706824315013	488.624281480908	48	45	1
850	-308.069868319901	497.047922695056	51	58	0
851	-309.937964758836	504.528609178029	64	61	0
852	-311.311117727426	511.066340218298	66	63	0
853	-311.666480517015	516.645374362357	72	52	0
854	-311.00405753532	521.265711286105	69	58	0
855	-310.369550077885	524.958832751028	77	51	0
856	-311.303589494084	528.699176609516	55	60	0
857	-313.311238694063	531.543787229806	65	50	0
858	-316.448328687518	531.638234999962	64	47	0
859	-319.641251650755	529.878253956325	75	61	1
860	-321.816396654816	527.159575336613	61	57	0
861	-322.478830745094	522.53923988156	74	50	1
862	-319.592981307651	514.099848126061	68	50	0
863	-315.689332068025	504.701760190539	56	59	0
864	-312.803455288522	496.262373477221	67	48	0
865	-309.422626525222	486.880032803863	67	51	0
866	-306.041781811742	477.497695070691	52	65	0
867	-302.716745740443	466.260929222219	70	62	1
868	-298.896744321159	454.081211514771	57	52	1
869	-294.55386006902	441.885758912191	69	51	0
870	-289.74390694272	427.820141983218	75	45	0
871	-284.933919613075	413.754531053826	71	64	0
872	-280.123898080317	399.688926123083	79	58	0
873	-275.341748035979	384.696111655794	75	56	0
874	-270.531656939362	370.630518721417	61	43	1
875	-265.693628263427	357.492147323675	64	49	0
876	-260.855567697086	344.35378192924	65	56	0
877	-256.568248753319	330.303940906189	65	46	0
878	-249.861825258704	309.684929693118	72	43	0
879	-243.127433551475	289.993145778775	64	54	0
880	-238.839991672605	275.943324727006	45	62	0
881	-234.029638319858	261.877777383663	73	53	1
882	-229.191356192401	248.739451586269	85	42	0
883	-224.875925957458	235.616861734539	55	63	0
884	-220.588359461981	221.567061192356	59	54	1
885	-215.777874983032	207.501536645927	61	38	0
886	-211.462354851305	194.378961910494	81	56	0
887	-207.146805973491	181.256392032839	76	51	2
888	-202.308336487389	168.118099836633	59	60	0
889	-197.497722041036	154.05259808898	59	57	0
890	-193.209968622657	140.002828312106	72	56	0
891	-188.894299531763	126.880278950557	77	53	0
892	-184.05570332316	113.742009556852	61	61	0
893	-179.217075225548	100.603746168315	82	53	3
894	-174.901316755102	87.4812124650925	68	52	1
895	-168.716957062425	66.8780669160187	79	72	4
896	-162.009625575854	46.2592093804851	77	64	1
897	-157.170842012856	33.1209735898301	82	75	3
898	-152.332026561024	19.9827438052744	85	68	0
899	-148.016090388817	6.86024033650756	92	79	0
900	-143.700125471223	-6.26225827354938	75	69	4
901	-138.861217498081	-19.4004712551832	90	87	3
902	-134.022277636628	-32.5386782316491	93	84	1
903	-129.706223341229	-45.6611611824483	93	73	2
904	-125.418009857589	-59.7108548479155	89	94	4
905	-120.606844719907	-73.7762605976313	105	91	3
906	-116.290700532147	-86.8987284293398	78	69	1
907	-111.974527599581	-100.02119140327	87	95	1
908	-107.135400388041	-113.159364774823	78	86	4
909	-100.399577673059	-132.850899222307	65	63	2
910	-96.0833017774276	-145.973344375379	69	61	0
911	-91.2440661028959	-159.111497938633	68	59	1
912	-83.462219408073	-178.834429322742	60	49	1
913	-78.0999674755149	-191.988278902136	92	52	2
914	-72.7376805105596	-205.142121205106	57	41	0
915	-66.8524203990237	-218.311666468158	72	41	1
916	-61.4900617958629	-231.465493552387	66	59	0
917	-55.6047268991824	-244.635022199713	73	47	0
918	-49.1685595355229	-256.893034593202	61	56	0
919	-43.2552980073378	-269.135329526849	63	50	0
920	-36.8469039918273	-282.320537930354	57	57	1
921	-29.8876743210712	-294.594226151705	66	49	1
922	-22.928403369966	-306.867902508005	74	57	0
923	-15.9690911385696	-319.141566999257	57	61	1
924	-9.00973762688227	-331.415219623595	66	53	0
925	-2.05034283542773	-343.688860384747	53	49	1
926	5.45988667540951	-355.050974882208	57	61	0
927	12.9423197975848	-367.340291430242	62	60	2
928	19.9018397596665	-379.613894867711	59	52	0
929	26.8614010015735	-391.887486438267	56	56	0
930	33.8210035228985	-404.161066142842	60	56	2
931	40.7806473238743	-416.434633982368	58	67	0
932	47.7403324040934	-428.708189957775	63	57	1
933	54.7278863564716	-440.054518277757	58	52	0
934	61.6876523970277	-452.328050508164	74	64	0
935	69.1704272270435	-464.617264335044	67	55	0
936	76.6532462656032	-476.906464517117	71	53	0
937	83.6131390724913	-489.179959434085	68	62	0
938	90.5730731580406	-501.453442485072	70	44	0
939	97.5330485223676	-513.726913668215	70	50	0
940	104.520881350967	-525.073157118633	58	48	0
941	112.003913861758	-537.362292747945	75	43	1
942	119.486990581034	-549.651414731517	67	49	1
943	126.447132390225	-561.924836723134	63	53	1
944	133.407315477903	-574.198246847838	63	50	1
945	140.367539843777	-586.471645106561	72	57	1
946	147.327805487439	-598.74503149651	55	50	1
947	158.305168991617	-616.707163345069	61	59	3
948	169.282627257169	-634.669265837409	63	49	0
949	176.243059343309	-646.942603034899	54	44	1
950	183.203532707121	-659.215928363614	73	38	0
951	190.164047348429	-671.489241825417	58	48	1
952	197.124603267293	-683.762543421239	59	68	1
953	204.085200463363	-696.035833148286	58	50	0
954	211.568835519312	-708.324786937796	64	44	0
955	219.052514781943	-720.613727079704	61	51	0
956	226.01323873864	-732.886979489587	64	41	0
957	233.001790728129	-744.233003958128	67	54	0
958	239.962595640274	-756.506232621148	75	47	0
959	247.446445624519	-768.795120929368	65	52	1
960	254.958121556614	-780.156779481098	64	55	1
961	261.919051629957	-792.429970813915	56	58	0
962	272.374413007288	-810.376127493568	58	58	0
963	282.829864860512	-828.322257453576	60	57	0
964	290.313970801479	-840.611067540944	62	51	0
965	297.798120948719	-852.899863982573	65	63	0
966	304.759300010395	-865.172982380725	57	63	0
967	311.748289087729	-876.518872708082	64	53	0
968	318.70954910334	-888.791967360303	50	52	0
969	325.670850394526	-901.065050142817	70	47	0
970	332.632192961464	-913.338121057488	63	52	1
971	339.593576804211	-925.611180102453	59	65	0
972	346.555001922185	-937.884227280505	67	58	2
973	353.488709164027	-951.084478855133	71	52	0
974	360.450218430953	-963.357502304949	65	47	2
975	367.439524928457	-974.703297598287	69	67	0
976	375.85918854631	-990.732129772194	65	43	2
977	381.691509451368	-1005.75545424968	59	62	0
978	383.561620355817	-1013.23580396175	68	45	0
979	385.487241985742	-1018.86172010656	77	44	1
980	387.440620323992	-1023.56041898858	56	42	1
981	390.000289986492	-1025.49312192108	56	61	0
982	393.138496580534	-1025.58704423439	55	49	0
983	396.332201889192	-1023.82653161325	68	39	0
984	398.53533437592	-1020.18027832918	67	54	0
985	398.674078945187	-1015.54419658147	63	61	0
986	396.720692949952	-1010.84550281242	61	58	0
987	393.198215223383	-1006.09984769858	53	61	2
988	389.208216068218	-999.484102907591	56	81	0
989	384.722951207776	-991.925483339466	59	50	0
990	379.742426425626	-983.423987355083	56	40	0
991	374.266648186021	-973.979613143019	55	51	0
992	365.29624430096	-958.862336366437	71	51	2
993	359.325263964012	-948.475068839267	74	57	0
994	352.859048995946	-937.144917818718	70	65	0
995	342.926043655199	-919.214625967667	77	44	0
996	335.441641950863	-906.925911508501	70	55	0
997	327.957284451753	-894.637183400802	63	56	0
998	320.995988488954	-882.364104124717	72	58	0
999	313.511717935849	-870.075349643826	73	52	1
1000	306.05526172492	-856.85936531052	64	52	1
1001	299.094094116532	-844.586248727515	68	47	1
1002	291.6099564248	-832.297454238869	58	39	0
1003	284.125862938992	-820.008646106347	60	53	0
1004	277.164822088089	-807.735492197797	65	60	0
1005	269.680815549218	-795.446657693014	54	57	0
1006	262.196853216796	-783.157809539698	71	52	1
1007	255.235939123959	-770.884618314914	62	47	2
1008	247.752063739055	-758.595743789338	60	53	0
1009	240.296017751854	-745.379639522173	55	48	1
1010	233.335232016339	-733.106410987675	51	62	1
1011	226.374487557623	-720.833170587197	76	54	1
1012	215.424347847758	-701.944004288875	65	49	0
1013	204.446514507756	-683.982024712488	63	44	0
1014	197.485938086698	-671.708735125139	63	61	0
1015	190.525402942963	-659.435433668084	63	54	0
1016	183.04191980348	-647.14644094836	83	58	0
1017	175.558480871492	-634.857434581965	69	52	0
1018	172.064371110813	-629.184374674223	62	42	0
1019	165.103982568718	-616.911029961891	68	55	0
1020	154.154396145605	-598.021699708886	77	49	1
1021	146.671131113835	-585.732640603557	70	58	0
1022	139.71089077252	-573.459252647124	59	50	1
1023	132.750691709341	-561.185852825642	66	63	0
1024	122.296564396296	-543.239338798448	69	56	1
1025	111.347367565206	-524.349893933162	72	52	0
1026	103.864361921151	-512.060756638646	80	58	0
1027	96.9043721791822	-499.787295767106	64	58	0
1028	93.438302211056	-493.186952950433	65	61	0
1029	89.9444237158168	-487.513823029585	63	49	0
1030	78.9676993099274	-469.551507382654	76	55	0
1031	67.9910696679144	-451.589162381366	39	54	0
1032	61.0312876513926	-439.315640453249	60	39	0
1033	54.0715469140559	-427.042106659152	62	61	0
1034	47.1118474558461	-414.76856099721	66	62	0
1035	39.6292291901773	-402.479306414723	63	72	0
1036	32.1188222614583	-391.117253948934	66	58	0
1037	25.1592479726532	-378.843670965172	77	52	0
1038	18.1997149633826	-366.570076115429	51	58	2
1039	11.2402232340537	-354.296469399706	67	50	0
1040	3.75781991059193	-342.007149346173	77	52	1
1041	-3.72453920275439	-329.717815648764	64	58	0
1042	-10.6839041632484	-317.444171621464	59	60	1
1043	-17.6432278438006	-305.170515727252	78	51	1
1044	-24.6025102438871	-292.896847968921	50	60	0
1045	-31.5617513636244	-280.623168345541	68	54	0
1046	-37.9980071174214	-268.365183536895	76	68	0
1047	-43.9112818957656	-256.122895929031	71	50	1
1048	-50.3196105802199	-242.937675852329	64	35	0
1049	-56.7557512533385	-230.679661210626	66	49	3
1050	-62.66891545197	-218.437346086837	70	48	0
1051	-70.9738744291244	-198.698744463734	77	55	1
1052	-78.7558188205585	-178.97583718691	69	56	3
1053	-83.5951180474949	-165.837698671035	82	57	3
1054	-88.4343853868777	-152.699554151855	79	61	3
1055	-93.2736208385904	-139.561403627507	74	70	1
1056	-98.1128244025749	-126.423247098923	80	84	4
1057	-102.429070535582	-113.300799256191	75	83	4
1058	-106.717422726739	-99.2511309571564	97	74	1
1059	-111.528666262107	-85.1857420299202	84	74	3
1060	-115.844822503161	-72.0632790690288	94	70	9
1061	-120.160949999408	-58.9408112484962	108	70	3
1062	-124.999966214411	-45.8026211149991	80	82	2
1063	-131.735515640932	-26.1110430136323	101	89	2
1064	-138.443125194171	-5.49223756883293	67	63	4
1065	-142.731230893813	8.55747121665627	75	82	7
1066	-147.047180690628	21.6799692744389	75	94	3
1067	-151.886009553971	34.8181930156425	78	67	5
1068	-156.201900288987	47.9407013300806	75	72	1
1069	-160.517762278614	61.0632145050913	65	75	1
1070	-165.356498620298	74.2014550501481	81	53	0
1071	-169.672301547718	87.3239784827456	68	61	0
1072	-173.988075729343	100.446506775916	66	57	0
1073	-178.826719548437	113.584764125757	71	50	0
1074	-183.14243466733	126.707302677445	59	58	0
1075	-187.458121040661	139.829846085981	57	51	1
1076	-192.268786526169	153.895335813053	58	42	0
1077	-198.975773312617	174.51424707938	59	50	0
1078	-205.710578876722	194.205954530276	86	52	1
1079	-210.026116291061	207.328523315489	58	50	1
1080	-214.341624959023	220.451096960343	63	51	0
1081	-219.179988897406	233.589404713362	52	47	0
1082	-223.495438501646	246.711988615803	66	44	0
1083	-227.810859359568	259.834577377886	70	53	0
1084	-232.649130773032	272.972901934758	61	54	0
1085	-236.936595982988	287.022716513835	70	58	0
1086	-241.224030356796	301.072535950691	66	51	0
1087	-246.062206935021	314.210877305828	64	55	0
1088	-252.796540002397	333.902667066082	61	70	1
1089	-259.530806032242	353.594468588009	58	51	0
1090	-263.845990116417	366.717097838409	76	51	1
1091	-268.161145453691	379.839731944725	65	64	0
1092	-272.448366884841	393.889586464502	58	62	0
1093	-276.735557479435	407.939445841126	57	54	0
1094	-281.573486058391	421.077831593342	52	53	0
1095	-286.411382746708	434.216223349795	61	56	0
1096	-290.726389118936	447.3388828272	65	47	1
1097	-295.041366743913	460.461547164246	78	51	0
1098	-299.384227266302	472.657000812702	64	50	0
1099	-303.23211976001	483.909503935836	63	47	0
1100	-306.585051044938	494.219055087306	76	53	0
1101	-308.94808953302	502.642696904019	69	54	1
1102	-310.321244778344	509.18042758666	57	58	0
1103	-310.676609165675	514.759461616166	61	58	0
1104	-310.537036894937	519.395539388992	81	58	1
1105	-309.930444041209	522.161445351318	62	49	1
1106	-309.846700954833	524.943092041649	73	65	0
1107	-311.331504205009	527.771961045451	65	61	0
1108	-315.514294457796	527.897889951244	59	53	0
1109	-319.752917629492	526.169391818345	66	56	0
1110	-321.405215061386	523.434971141629	69	47	0
1111	-321.021949220914	518.783151492476	80	62	0
1112	-319.098047091218	513.156890804879	61	47	0
1113	-316.67920390889	506.587674052455	61	49	0
1114	-313.765415583272	499.075502141379	88	63	1
1115	-310.879530594859	490.636116868816	69	61	0
1116	-307.526605938561	480.326562347822	54	62	0
1117	-303.155864682514	469.058315557428	76	47	0
1118	-296.366188572312	451.220869487152	56	52	1
1119	-292.023293900304	439.025419593789	59	61	0
1120	-287.736189993273	424.975543490611	74	43	0
1121	-281.030090952991	404.35647769738	84	45	0
1122	-276.715003592777	391.233829542994	70	52	1
1123	-272.399887485488	378.111186247319	63	49	2
1124	-267.58977818233	364.045596916229	71	54	2
1125	-263.302504765335	349.995748337358	64	63	0
1126	-258.987298759399	336.873120156117	71	53	0
1127	-254.149190774944	323.734763159417	54	59	2
1128	-249.861825258704	309.684929693118	65	53	0
1129	-245.57442890614	295.635101085529	62	35	0
1130	-240.736226086214	282.496760886163	61	62	0
1131	-236.420871117385	269.374158077873	65	66	1
1132	-232.105487402179	256.2515601255	56	54	1
1133	-224.875925957458	235.616861734539	58	56	0
1134	-218.169175544637	214.997905943543	58	60	0
1135	-213.881562477269	200.948112960905	69	46	0
1136	-209.071028957784	186.88259681128	55	48	1
1137	-204.232572689303	173.744302214123	70	54	1
1138	-199.916977292392	160.621740434319	67	41	0
1139	-195.629239609872	146.571967961267	70	38	1
1140	-190.818574965815	132.506474610418	62	60	0
1141	-185.979991974775	119.368202816695	73	51	2
1142	-181.664276365191	106.245661552995	59	42	0
1143	-177.348532010044	93.1231251489371	68	68	0
1144	-170.613409979851	73.4314680565149	63	60	4
1145	-163.906099732616	52.8126071635634	72	48	0
1146	-159.095208201441	38.7471534116194	68	60	1
1147	-154.256405967171	25.608921226114	95	66	3
1148	-149.940482338716	12.4864155966789	86	60	0
1149	-145.624529964989	-0.636085174046457	79	82	5
1150	-140.785635209177	-13.7743005547673	101	78	1
1151	-136.469623773824	-26.8967910651118	108	85	1
1152	-132.181454767939	-40.9464922882617	107	86	5
1153	-127.370336353371	-55.0119064394385	111	83	3
1154	-123.054235025542	-68.1343818334863	102	73	3
1155	-118.738104952383	-81.2568523669615	87	92	0
1156	-113.899022846075	-94.3950341446325	84	79	2
1157	-109.059908851574	-107.533209915273	88	66	1
1158	-104.74368940189	-120.655664788559	91	67	1
1159	-100.427441207692	-133.778114803135	72	64	1
1160	-93.1686194791691	-153.48535099905	79	55	1
1161	-85.9097260031267	-173.19257368613	59	64	1
1162	-81.0704238264589	-186.330714638345	61	53	0
1163	-75.7081538980128	-199.484560917132	80	58	0
1164	-70.3458489368204	-212.638399920426	65	58	1
1165	-64.9835089431144	-225.792231647298	77	62	1
1166	-58.5752527468721	-238.977474572137	63	64	0
1167	-52.16695522191	-252.162707300857	70	53	0
1168	-46.253709344368	-264.405006587505	66	59	0
1169	-39.8174829537165	-276.663004075177	73	65	3
1170	-32.8861193343182	-289.863913021982	71	35	0
1171	-25.9268651615712	-302.137594470754	76	51	0
1172	-18.9675697082421	-314.411264051683	50	57	2
1173	-12.008232974913	-326.684921767563	67	43	0
1174	-5.04885496164206	-338.958567620255	80	65	1
1175	1.91056433191989	-351.232201606967	62	46	1
1176	8.89786299085245	-362.578608014621	84	57	0
1177	16.3803200497641	-374.867918220349	61	61	0
1178	27.3286920964019	-393.757616534829	68	64	1
1179	37.7820340848994	-411.704372508451	77	53	1
1180	44.7417023871676	-423.977933574468	62	58	1
1181	51.7014119689702	-436.251482773572	69	52	1
1182	59.2119549894123	-447.613499003462	57	44	0
1183	66.6947139430558	-459.90271737054	59	47	0
1184	73.6545486930409	-472.176229245029	68	64	0
1185	80.6144247220363	-484.449729253538	65	47	0
1186	87.5743420299841	-496.723217395134	71	57	0
1187	94.5621190837119	-508.069477819838	79	47	0
1188	102.045091509819	-520.358631635085	60	44	1
1189	109.528108144761	-532.647771802731	67	52	0
1190	116.488191898155	-544.921210753731	76	57	0
1191	123.44831692992	-557.194637836888	68	51	1
1192	130.959273403278	-568.556523000821	60	59	1
1193	141.936485988728	-586.518698816188	50	58	0
1194	152.363003903476	-605.392378066666	71	62	0
1195	159.323336656846	-617.665744090453	57	53	0
1196	166.283710688178	-629.939098244533	59	50	0
1197	173.244125996891	-642.212440533563	70	52	1
1198	180.232381432317	-653.558554965071	62	54	0
1199	187.715869212174	-665.847552377731	50	46	1
1200	195.199401199236	-678.13653614372	81	58	0
1201	202.15998294903	-690.409829236567	65	49	0
1202	209.120605976204	-702.683110462502	70	53	0
1203	216.081270280527	-714.956379821524	58	43	0
1204	223.564974699868	-727.245311766863	64	57	0
1205	231.048723326297	-739.534230066463	66	53	0
1206	238.009514390375	-751.80746210739	66	41	0
1207	248.464669992391	-769.753679866903	58	57	0
1208	258.919916070765	-787.699870905839	53	56	0
1209	265.908649874909	-799.045839336701	64	60	1
1210	272.869644126389	-811.319012016058	57	55	1
1211	279.830679654202	-823.592172827572	70	58	0
1212	283.325100515911	-829.265140704811	73	68	0
1213	290.809209632105	-841.553949883208	70	52	1
1214	301.787834367598	-859.515697583556	64	55	0
1215	308.749036330904	-871.788809195161	76	53	0
1216	315.710279569845	-884.061908939853	56	53	0
1217	322.671564084711	-896.33499681484	60	52	0
1218	329.632889875269	-908.608072821982	52	67	0
1219	336.594256941462	-920.88113696035	65	47	1
1220	344.078688685433	-933.16984884534	62	49	0
1221	351.590924249147	-944.531330819242	67	54	1
1222	358.029390251962	-956.788699788973	54	50	0
1223	364.467894602218	-969.046058542095	65	57	0
1224	370.43891869561	-979.433318184689	61	45	0
1225	377.34501834499	-993.560745401308	73	66	1
1226	382.709821186669	-1006.7139803106	64	57	0
1227	384.607686289703	-1013.26711324137	72	65	0
1228	386.01027562574	-1018.87737453729	70	59	1
1229	387.440620323992	-1023.56041898858	79	51	0
1230	389.97253931273	-1026.420338233	64	68	0
1231	393.110746576218	-1026.51426055655	61	60	0
1232	396.30445254856	-1024.75374794845	68	65	0
1233	398.452087667712	-1022.96192736365	72	80	0
1234	399.058368152415	-1020.19593118783	51	49	1
1235	398.151045727311	-1015.52854366787	61	45	0
1236	395.674627639004	-1010.81419643853	70	58	0
1237	392.675183132116	-1006.08419411257	61	59	1
1238	388.685184766073	-999.468448828906	84	39	1
1239	381.200502933818	-987.179818007164	59	50	0
1240	373.743619926216	-973.963957227767	70	58	1
1241	367.772596613097	-963.576702052727	69	58	0
1242	361.306334925641	-952.246564414352	57	46	0
1243	354.840108615579	-940.916416540742	72	61	0
1244	347.878655273351	-928.643383054994	77	51	1
1245	340.91724320635	-916.370337700471	55	41	0
1246	333.43285249226	-904.081619596109	74	50	1
1247	325.976271557854	-890.865671607666	73	48	1
1248	319.014987844683	-878.592588943429	78	51	0
1249	311.530729991267	-866.30383083038	55	42	1
1250	304.046516343602	-854.015059071593	56	54	1
1251	297.085359386983	-841.741939084604	69	69	0
1252	286.134578406287	-822.852962060831	61	45	0
1253	275.156119991327	-804.891171869822	66	58	1
1254	267.672124442994	-792.602333717979	58	64	0
1255	260.188173100993	-780.313481922261	64	63	0
1256	253.227269660099	-768.040287297219	66	59	0
1257	245.743405265734	-755.75140912924	79	55	1
1258	238.259585078049	-743.462517313659	88	52	0
1259	231.326595640276	-730.262069286779	57	61	0
1260	220.899405230419	-711.388591102324	70	44	0
1261	209.921523256809	-693.426626193337	64	62	1
1262	202.43792141712	-681.137668924406	70	61	0
1263	195.477355648065	-668.86437593773	57	57	0
1264	188.516831156332	-656.591071085073	59	53	0
1265	181.033359007735	-644.302074718289	66	66	0
1266	173.549931066693	-632.013064708561	52	49	0
1267	166.589533336984	-619.739722537808	74	46	1
1268	159.629176884773	-607.466368501075	68	46	0
1269	152.145878636045	-595.177319394425	78	52	0
1270	144.662624595221	-582.888256643899	70	64	1
1271	137.702394906082	-570.614865290001	60	45	1
1272	130.742206495197	-558.341462069191	52	52	1
1273	123.782059362566	-546.068046983331	46	50	0
1274	116.821953508304	-533.794620028697	81	37	0
1275	109.861888932413	-521.521181208082	67	50	0
1276	102.378892813926	-509.23204119131	61	59	1
1277	94.8959409041563	-496.942887526937	64	39	0
1278	87.9360030932003	-484.669411392882	65	53	0
1279	80.9761065611965	-472.395923391916	77	53	0
1280	74.016251308145	-460.122423524037	73	47	1
1281	67.0564373341622	-447.848911790177	58	52	0
1282	56.0799167702789	-429.886534808204	71	61	1
1283	45.1313208816573	-410.996912691742	74	52	1
1284	38.1716749537736	-398.7233517766	60	62	0
1285	31.1842371982057	-387.376994761638	53	58	0
1286	24.2246722312411	-375.10341010429	71	60	2
1287	16.7421931892168	-362.814113707282	54	67	0
1288	9.25975835707504	-350.524803665467	65	53	0
1289	2.30032015847974	-338.251181698404	63	48	0
1290	-4.65907676040661	-325.977547862567	58	51	0
1291	-11.6184323988855	-313.703902162611	59	56	0
1292	-18.5777467573644	-301.430244598538	69	44	0
1293	-25.537019835785	-289.156575167552	51	47	0
1294	-32.4962516336236	-276.882893872447	65	57	1
1295	-38.9324985137209	-264.624907511286	65	56	1
1296	-45.3687070413725	-252.366910937242	83	58	2
1297	-51.777025042742	-239.181688515469	72	68	2
1298	-57.6902162425104	-226.939380643889	73	69	1
1299	-63.6033720154664	-214.697064085864	85	51	2
1300	-71.9083184514311	-194.958460427821	58	68	0
1301	-79.6902507496998	-175.235551235266	67	62	0
1302	-84.5295422134222	-162.097411522642	69	59	1
1303	-89.3688017894747	-148.95926580485	84	47	2
1304	-94.2080294779735	-135.821114082821	68	60	1
1305	-99.0472252788022	-122.682956356555	86	78	4
1306	-103.886389191612	-109.544792625122	86	66	5
1307	-108.725521216576	-96.406622887589	86	91	1
1308	-113.01383270527	-82.3569475729018	82	77	0
1309	-117.302113359852	-68.3072673976421	98	80	3
1310	-121.618231969827	-55.1847979575396	92	87	2
1311	-125.934321834997	-42.0623236577958	102	79	4
1312	-130.773298398359	-28.9241263205186	95	75	5
1313	-135.08932920231	-15.8016417613253	68	99	1
1314	-139.405331260874	-2.67915234062821	76	89	4
1315	-146.140735423483	17.0124509576708	83	81	4
1316	-152.848196236766	37.6312815994024	59	78	3
1317	-157.136203338508	51.6810065787286	60	67	0
1318	-161.45205801283	64.8035208340734	63	62	3
1319	-166.290786590893	77.9417625758797	49	51	3
1320	-170.606582203007	91.0642870888114	81	59	1
1321	-174.922349069268	104.186816460453	70	60	0
1322	-179.760985124973	117.325075007044	62	56	0
1323	-184.599589291378	130.46333955694	73	63	0
1324	-188.915266778029	143.585884588771	71	49	0
1325	-193.230915519001	156.70843447838	78	53	0
1326	-197.546535513946	169.830989225768	73	54	1
1327	-204.253467544215	190.449909728952	67	61	0
1328	-210.960329294612	211.068841991946	54	56	0
1329	-215.275830647326	224.191416712478	75	54	0
1330	-220.114186821913	237.32972566504	77	45	1
1331	-224.952511106734	250.468040619977	51	48	0
1332	-229.267923078034	263.590631000698	66	57	0
1333	-233.583306302782	276.713226238266	62	57	1
1334	-238.421538062626	289.851557997987	57	50	1
1335	-242.736862223013	302.974163496867	68	56	1
1336	-247.024258620455	317.023989408277	61	41	1
1337	-251.83449652564	331.08955352474	57	37	0
1338	-256.149730787904	344.212174137123	57	57	0
1339	-260.46493630344	357.334799607284	71	59	0
1340	-265.302980701439	370.473164964467	68	56	0
1341	-270.140993208974	383.611536324956	65	46	0
1342	-276.847182282829	404.230583634228	71	58	0
1343	-283.058347660757	423.906689828262	57	63	0
1344	-287.401285254338	436.102129980922	62	55	0
1345	-291.744196184562	448.297574996017	62	49	1
1346	-295.564223598107	460.477285984904	69	46	1
1347	-299.412138908403	471.729785268195	60	55	0
1348	-302.793003073137	481.112117519602	52	54	0
1349	-305.650998026482	490.478712564334	82	48	1
1350	-308.536893117358	498.918094224297	70	51	0
1351	-310.40498772217	506.398780949414	74	54	2
1352	-311.255288626766	512.920771311969	45	56	0
1353	-311.115715826163	517.556849064305	61	44	1
1354	-310.481207967096	521.249970505945	52	49	0
1355	-310.369550077885	524.958832751028	52	67	0
1356	-311.331504205009	527.771961045451	65	69	1
1357	-313.917832851759	528.777881695889	62	54	1
1358	-317.577773509955	528.888071458787	56	62	0
1359	-320.770698898821	527.128091218881	55	47	0
1360	-321.955981310806	522.523497718386	82	64	1
1361	-319.592981307651	514.099848126061	69	63	0
1362	-315.71724748722	503.774544667453	70	61	0
1363	-312.336431933043	494.392201473005	70	49	0
1364	-308.460660189623	484.066905220039	65	55	1
1365	-304.612781166215	472.814397280104	67	49	0
1366	-300.76488025242	461.561893180944	75	48	1
1367	-296.422010162845	449.366438423283	63	45	0
1368	-292.107023160497	436.243772992864	71	60	0
1369	-287.792007410666	423.121112423018	82	63	0
1370	-282.982007557584	409.055503893644	70	64	0
1371	-278.694838202209	395.005638045259	74	38	0
1372	-274.379732552974	381.882992588915	66	52	0
1373	-269.541730313271	368.744616391137	61	58	1
1374	-264.731599330727	354.679030655883	69	43	0
1375	-260.444305356243	340.629185317084	63	53	0
1376	-256.129079489969	327.506560374983	59	58	0
1377	-251.290950523748	314.368206975982	65	49	0
1378	-244.584472271497	293.749205000699	79	49	1
1379	-240.297039625351	279.699382328428	68	41	1
1380	-235.458799878601	266.561048729345	70	55	1
1381	-228.201380464947	246.853559586219	60	46	2
1382	-223.913838301436	232.803755266592	66	56	1
1383	-219.6262653023	218.753955803812	67	55	1
1384	-214.787882886303	205.615648009814	64	47	1
1385	-209.949468580773	192.477346216328	69	51	0
1386	-205.138911172631	178.411834870465	47	48	0
1387	-200.328319562541	164.346329527907	62	57	0
1388	-196.01270116365	151.223772069439	70	58	1
1389	-191.697054019023	138.101219469681	77	40	0
1390	-184.989964416425	117.482321624644	70	53	3
1391	-178.282804534829	96.8634355375543	73	61	2
1392	-173.444136784412	83.7251793518662	65	72	1
1393	-169.128340681782	70.6026521259919	74	70	0
1394	-164.812515833939	57.48012976069	97	65	0
1395	-160.001633458305	43.4146748101339	83	57	2
1396	-155.713625355798	29.3649471374229	81	71	4
1397	-151.397710613615	16.242439889349	94	65	2
1398	-146.558855509735	3.10421730484813	78	76	0
1399	-142.242881705868	-10.0182796856388	83	68	7
1400	-137.926879156788	-23.140771814622	81	73	4
1401	-133.087931531947	-36.2789775952697	97	83	8
1402	-128.248952018737	-49.4171773698181	108	66	3
1403	-123.960729302897	-63.4668694157153	83	71	5
1404	-117.775864621683	-84.0699323173612	101	76	1
1405	-111.040144002531	-103.761485251598	103	91	1
1406	-106.723935010028	-116.883942285553	81	75	0
1407	-102.407697272953	-130.006394460797	82	69	1
1408	-97.5685016667121	-143.144555832259	76	53	4
1409	-92.7292741726851	-156.282711201347	64	72	3
1410	-87.8900147908134	-169.420860562474	82	71	0
1411	-82.5277896797052	-182.574716101401	69	61	0
1412	-77.1655295356759	-195.728564363904	79	54	0
1413	-71.8032343591331	-208.882405349053	67	47	0
1414	-65.9179655879852	-222.0519491788	71	49	1
1415	-60.0326586370938	-235.221484332345	54	57	1
1416	-54.1473135065171	-248.391010814346	62	58	1
1417	-44.768429735268	-267.233776144683	79	57	0
1418	-34.8665134785697	-286.092225959525	65	54	1
1419	-27.9072715567891	-298.365910794586	65	61	0
1420	-20.9479883547174	-310.639583764598	58	52	1
1421	-13.98866387218	-322.913244866766	65	52	0
1422	-7.0292981097009	-335.186894104816	51	56	0
1423	-0.0698910672799684	-347.460531477816	67	50	4
1424	6.88955725519918	-359.734156984836	58	34	0
1425	14.3720033227582	-372.023470836692	68	55	0
1426	21.8544936001999	-384.312771041878	72	56	0
1427	28.8140686908737	-396.586359237321	69	53	0
1428	35.8015169883147	-407.932719810866	54	68	0
1429	42.7611730400822	-420.20628426224	53	41	0
1430	50.2438340492663	-432.495532642119	58	68	0
1431	57.7265392679255	-444.78476737719	76	53	0
1432	64.6863220864907	-457.058294515125	66	51	0
1433	71.6739699000609	-468.404593973421	60	54	0
1434	82.6506618108833	-486.366928506643	57	56	0
1435	93.5996297845268	-505.256449537352	50	48	1
1436	100.559620328306	-517.52991561871	56	43	0
1437	107.547467655793	-528.876153959893	82	51	0
1438	115.030515798368	-541.165284116752	52	66	1
1439	122.513608149486	-553.454400628805	81	68	0
1440	129.473765138187	-565.727817515843	53	44	0
1441	136.433963404968	-578.00122253783	77	43	0
1442	143.394202950061	-590.274615692906	72	50	0
1443	150.354483773233	-602.547996982001	80	52	0
1444	160.808884053025	-620.494438684545	63	36	0
1445	171.23557391006	-639.368069642223	64	67	0
1446	178.196019844559	-651.641403463669	62	55	1
1447	185.18430476205	-662.987509420142	55	49	1
1448	192.667824292905	-675.276497751474	51	47	1
1449	200.151388031081	-687.565472438	55	46	0
1450	207.139793097042	-698.91154102888	72	63	0
1451	214.100445151213	-711.184813776053	79	53	0
1452	221.584136870282	-723.47374935355	64	43	0
1453	229.067872796208	-735.762671285309	63	56	0
1454	236.028651610482	-748.035906713456	76	55	0
1455	246.483789066202	-765.982129554264	56	52	0
1456	256.939016998396	-783.928325678222	58	53	0
1457	263.899959321367	-796.201513623819	62	52	1
1458	270.860942921019	-808.474689700641	68	49	0
1459	277.849744289648	-819.820637765341	75	63	1
1460	285.333820190339	-832.109456944279	59	62	0
1461	292.817940296954	-844.398262480274	80	49	1
1462	299.779090332391	-856.671389359049	70	42	1
1463	306.740281643753	-868.944504369982	67	60	0
1464	313.729282513552	-880.290391308255	77	59	0
1465	320.690554778674	-892.563482571393	66	51	0
1466	327.651868319546	-904.836561966687	73	46	0
1467	335.136244623864	-917.125290210359	66	50	1
1468	342.620665133407	-929.414004808292	58	55	1
1469	349.582105429843	-941.687046881765	62	57	1
1470	356.020561119774	-953.944419004954	52	53	0
1471	361.991542237112	-964.331690999679	54	54	2
1472	370.466673970805	-978.506101891398	70	55	1
1473	377.400525690929	-991.706312793307	69	59	0
1474	380.316684068763	-999.217975025065	60	40	0
1475	382.18678900419	-1006.6983254645	66	63	0
1476	383.038587390445	-1013.22014922835	68	51	0
1477	383.918141072325	-1018.81475644	80	65	0
1478	385.376235213538	-1022.57058531232	48	52	1
1479	389.477255557722	-1025.4774679821	60	58	0
1480	394.707599891233	-1025.63400454167	68	65	0
1481	397.43376857118	-1022.00340510812	66	52	0
1482	398.067798642791	-1018.31019271351	63	56	1
1483	396.637444819615	-1013.62715185899	84	46	0
1484	393.142714877438	-1007.95428038482	57	43	0
1485	389.124962817586	-1002.26575191598	92	47	1
1486	385.134973622102	-995.650003222749	62	44	1
1487	380.649720079149	-988.091379266232	66	62	0
1488	375.669207972358	-979.58987840917	59	53	1
1489	370.716471572348	-970.161155188456	67	59	0
1490	365.268487740308	-959.789552662522	72	60	0
1491	359.325263964129	-948.475068839267	70	51	0
1492	353.382072862587	-937.160576310009	81	60	0
1493	346.915891920216	-925.830415850505	67	41	2
1494	339.926725192403	-914.484585072845	65	51	0
1495	332.965360525646	-902.211526155472	72	62	1
1496	325.481018901628	-889.922793507576	70	48	0
1497	317.99672148301	-877.634047213942	64	51	0
1498	310.512468270026	-865.345287271775	56	49	0
1499	302.477474498097	-853.968065193854	62	51	1
1500	290.975850859249	-835.990652853623	57	54	0
1501	280.025111979456	-817.101659750566	71	57	1
1502	273.091865293565	-803.901282866485	60	62	1
1503	266.653890337213	-791.643779437058	77	61	0
1504	263.682530214777	-785.986466716975	69	63	1
1505	256.226384104113	-772.770391519181	67	51	0
1506	245.275971135008	-753.881305178627	53	44	0
1507	237.792155832169	-741.592412468977	59	60	0
1508	230.336172208248	-728.376290030777	62	52	0
1509	223.375444526609	-716.103044536896	72	37	0
1510	215.891762088344	-703.814111821353	87	46	0
1511	208.408123857051	-691.525165459141	64	60	1
1512	201.447522935574	-679.251882649027	54	59	0
1513	193.963971653429	-666.962909915484	54	67	0
1514	182.986323185207	-649.000872959383	55	72	0
1515	172.55955753586	-630.12727141194	63	52	1
1516	165.076180152711	-617.838245939463	45	52	0
1517	157.59284697735	-605.549206820317	66	52	2
1518	150.632540857245	-593.27583750803	61	49	1
1519	143.672276015277	-581.002456326969	64	50	0
1520	136.712052451272	-568.729063279927	59	60	0
1521	129.751870165695	-556.455658367835	43	53	0
1522	122.268752168631	-544.16655470524	72	51	0
1523	114.785678380111	-531.877437398769	72	49	0
1524	107.825622858363	-519.603995169513	59	50	0
1525	100.865608615277	-507.330541074276	60	67	1
1526	93.9056356510264	-495.057075111195	58	63	1
1527	86.9457039654953	-482.783597283997	81	55	1
1528	75.9968277857988	-463.894057792611	68	59	0
1529	65.0202260401566	-445.931704801507	57	46	0
1530	58.0326354565914	-434.585393596441	56	68	0
1531	51.0729114969727	-422.311854711734	79	54	1
1532	43.5902678291895	-410.022607390769	60	46	1
1533	36.1076683708816	-397.733346426859	73	55	0
1534	29.1480711787008	-385.459770227782	60	53	0
1535	22.1885152661707	-373.186182162724	73	64	0
1536	15.2290006333496	-360.912582232617	59	75	1
1537	7.71873515506741	-349.550485176966	67	57	1
1538	0.236350639141165	-337.261158742011	55	58	0
1539	-6.72303882316919	-324.987521488219	61	49	1
1540	-13.1594376255525	-312.729575988837	70	50	0
1541	-19.5957980758976	-300.471620275639	55	58	0
1542	-26.5550666266936	-288.197949141264	56	55	0
1543	-33.486445957562	-274.997050481848	67	60	0
1544	-39.9226869373815	-262.739062548615	52	54	0
1545	-46.358889564639	-250.481064404361	65	49	1
1546	-52.7672014368582	-237.295840412378	61	63	0
1547	-61.6230392049765	-218.468765362166	72	44	2
1548	-70.4787951998296	-199.641670778394	67	63	0
1549	-73.4214099525707	-193.05689637363	59	61	1
1550	-78.2607437939732	-179.918764465488	77	57	2
1551	-85.5196847668267	-160.211555343121	79	72	0
1552	-90.3589388892287	-147.07340842206	73	52	2
1553	-95.198161124019	-133.935255497694	79	89	2
1554	-100.037351470848	-120.797096567228	105	68	5
1555	-104.848645201768	-106.731716038659	73	86	0
1556	-111.556532616611	-86.1129576247185	67	71	1
1557	-115.872689900978	-72.9904946628958	89	76	5
1558	-120.188818440365	-59.8680268414319	84	93	6
1559	-126.924415747751	-40.1764571433887	97	79	3
1560	-131.763386857172	-27.03825860098	91	93	3
1561	-136.079412432387	-13.9157729605213	92	71	3
1562	-140.395409262506	-0.793282462283969	75	79	6
1563	-145.234287851024	12.3449328830466	66	72	4
1564	-149.522350118612	26.3946492234245	85	85	1
1565	-156.229777416098	47.0134857483208	69	64	2
1566	-162.965013183479	66.7051184456795	82	69	1
1567	-167.280832312419	79.8276391811669	73	52	1
1568	-172.11952354759	92.9658881304786	61	68	3
1569	-176.435283614148	106.088419123553	56	56	0
1570	-180.751014934969	119.210954976268	54	59	3
1571	-185.589613647317	132.349220729433	76	63	1
1572	-192.296672336757	152.968120238744	65	58	0
1573	-196.584412793163	167.017889481038	65	56	1
1574	-200.900010314072	180.140448009595	69	52	0
1575	-207.634796725179	199.832158821635	77	62	0
1576	-211.950321595301	212.954729765654	52	42	0
1577	-216.265817718988	226.077305568382	57	60	0
1578	-221.104168439517	239.215615724213	66	52	0
1579	-225.419605499425	252.338201784529	73	59	0
1580	-229.735013813013	265.460792705417	53	51	0
1581	-234.545376005117	279.526335223578	62	50	1
1582	-238.832827161299	293.576151963323	76	50	0
1583	-243.148145577463	306.698757996783	64	71	1
1584	-247.986308937601	319.83710175287	69	47	0
1585	-254.720622851397	339.528894874267	61	63	1
1586	-261.454869727779	359.220699753612	67	49	0
1587	-266.292908671545	372.359066314064	73	57	0
1588	-270.580145202461	386.408918674104	60	52	1
1589	-274.867350897053	400.458775892854	62	54	1
1590	-279.182432537666	413.581422414631	64	49	0
1591	-283.497485431028	426.704073796049	65	56	0
1592	-288.363277879078	438.915252402425	56	53	0
1593	-292.706182768336	451.110698496923	88	51	1
1594	-296.526204477879	463.290410446934	67	60	0
1595	-299.879170904169	473.599955721758	56	44	0
1596	-303.260032328253	482.982288392261	73	54	1
1597	-306.640877802158	492.364624001086	67	56	0
1598	-309.031831413915	499.861050275154	56	48	0
1599	-310.927839076729	506.414521696046	59	58	0
1600	-311.778139198199	512.936512171291	74	66	2
1601	-311.638565839734	517.572589914314	63	50	0
1602	-311.031972112192	520.33849572856	67	50	0
1603	-309.902529681916	523.08866091352	67	55	1
1604	-309.323851830966	524.9273513956	49	61	0
1605	-309.323851830966	524.9273513956	71	63	0
1606	-309.323851830966	524.9273513956	51	56	0
1607	-309.323851830966	524.9273513956	74	61	0
1608	-309.323851830966	524.9273513956	61	55	0
1609	-309.323851830966	524.9273513956	62	47	0
1610	-309.323851830966	524.9273513956	62	41	0
1611	-309.323851830966	524.9273513956	80	62	0
1612	-309.323851830966	524.9273513956	55	48	0
1613	-309.8187865871	525.870307607576	57	40	0
1614	-310.808655418688	527.756220214069	77	37	0
1615	-312.844220463478	529.673615031876	55	50	0
1616	-316.504160354787	529.783803901635	73	56	0
1617	-319.725001138984	527.096607352607	75	42	0
1618	-321.405215061386	523.434971141629	69	52	0
1619	-321.049865909386	517.855935973115	71	45	0
1620	-318.631028758828	511.286718021147	77	53	0
1621	-315.71724748722	503.774544667453	68	58	0
1622	-312.831370013067	495.335157953203	64	56	0
1623	-307.498692486028	481.253777873702	57	53	1
1624	-303.622895460925	470.928486423567	64	56	0
1625	-301.726857533096	464.375018846244	50	49	0
1626	-297.383993484487	452.179563008249	64	67	0
1627	-290.127221290488	432.471957769245	69	48	1
1628	-282.926192455576	410.909934964031	64	53	0
1629	-278.144067109388	395.917116900906	88	63	0
1630	-273.334000007482	381.851520370692	55	56	0
1631	-268.523898702813	367.785929840989	68	40	1
1632	-264.236632835702	353.736080183648	61	55	0
1633	-259.921434145304	340.613450921141	65	66	0
1634	-255.111234756885	326.547877186909	61	62	0
1635	-250.823875744303	312.498042641208	59	37	0
1636	-246.508587155666	299.375428495929	56	53	0
1637	-239.802058238594	278.756434915587	68	63	1
1638	-233.095459040836	258.1374530904	71	51	0
1639	-228.257169149525	244.999128491618	64	63	0
1640	-223.418847368448	231.860809897073	59	54	0
1641	-218.608385726227	217.795281753875	62	63	0
1642	-214.320777479792	203.745488226414	58	63	0
1643	-210.005248461617	190.622915110551	80	53	0
1644	-205.166799956816	177.484619317576	70	60	1
1645	-200.356207189092	163.419113971293	73	52	1
1646	-196.068474327505	149.36934095528	54	57	0
1647	-191.752825096366	136.246788355522	60	48	0
1648	-186.914249868947	123.108515364118	64	47	1
1649	-182.598541574902	109.985973021016	47	50	1
1650	-178.31068682787	95.9362199781463	70	48	0
1651	-173.499899058137	81.8707482265308	66	43	4
1652	-166.764738722704	62.1790978563949	78	68	1
1653	-160.029511352535	42.4874592460692	84	88	3
1654	-155.190716881654	29.3492258619517	78	61	0
1655	-150.874800568447	16.226719154045	83	73	2
1656	-146.586730159819	2.17700173612684	84	78	1
1657	-141.775715505239	-11.8884304147214	89	71	0
1658	-136.936794314766	-25.0266409954056	94	93	4
1659	-132.62075779197	-38.1491271844134	93	105	2
1660	-128.304692523961	-51.2716085165739	93	90	3
1661	-123.465678812878	-64.4098022934049	93	86	3
1662	-119.149554483825	-77.5322733642533	76	90	4
1663	-114.833401409909	-90.6547395773232	95	63	4
1664	-110.517219591362	-103.777200929821	79	59	4
1665	-106.228873948567	-117.826873002574	96	62	2
1666	-99.5209017139859	-138.445621351711	70	66	2
1667	-92.7849975290592	-158.137142363936	68	68	1
1668	-87.4228033447871	-171.29100451991	78	63	2
1669	-82.0605741277686	-184.44485939946	99	66	1
1670	-76.6983098781202	-197.59870700445	66	61	0
1671	-71.3360105958418	-210.752547333017	83	59	1
1672	-65.9736762810498	-223.906380386092	74	62	1
1673	-60.0605126071023	-236.148699943908	71	61	1
1674	-53.6243717952166	-248.406719407998	76	50	0
1675	-47.2160436246777	-261.591944288462	73	58	0
1676	-40.7798246211605	-273.849943337031	73	48	1
1677	-33.8206210506032	-286.123638321646	82	55	0
1678	-27.4121702983975	-299.308831804432	76	45	0
1679	-20.452884033497	-311.582503926009	64	51	1
1680	-12.970605768729	-323.871867761947	74	52	0
1681	-6.011235478858	-336.145515294746	79	51	0
1682	0.948176090954803	-348.419150963426	73	41	0
1683	8.43058405513875	-360.708475707099	61	66	0
1684	15.9130362288561	-372.99778680969	67	56	1
1685	22.8725745672709	-385.271385165863	77	59	1
1686	33.3258757238509	-403.218152576126	60	56	0
1687	40.2855164619978	-415.491721262224	67	38	0
1688	44.3022296901909	-421.180589796975	60	59	1
1689	51.7848968058242	-433.46983542759	68	64	1
1690	62.2384443284827	-451.416529028676	74	53	0
1691	72.69208233268	-469.363195913844	71	51	0
1692	76.1580999797443	-475.9635561537	72	57	0
1693	83.6409600523766	-488.252743599005	66	44	0
1694	94.6177560258657	-506.215046116151	73	57	0
1695	101.57775109692	-518.488510493189	65	47	0
1696	108.537787446287	-530.761963003315	57	54	0
1697	115.525678755366	-542.108187760226	70	53	1
1698	122.485796063906	-554.381616525352	66	52	1
1699	129.445954650757	-566.655033424497	67	57	1
1700	136.929135662387	-578.944123579189	63	40	0
1701	144.41236088227	-591.233200089075	80	57	0
1702	151.372646232427	-603.506579671986	66	52	0
1703	158.332972860662	-615.779947387986	65	62	0
1704	165.321143040317	-627.12608727254	66	57	0
1705	172.804538985773	-639.415111949667	59	40	0
1706	180.287979138375	-651.704122983851	69	62	0
1707	190.742632452108	-669.650488311425	69	62	1
1708	201.197376243479	-687.59682692308	67	50	1
1709	208.680987119908	-699.88578612078	69	46	0
1710	216.16464220325	-712.174731675535	75	54	0
1711	223.125342990621	-724.447989134118	81	53	0
1712	230.086085054849	-736.721234725788	63	51	0
1713	237.046868396166	-748.994468447752	58	48	0
1714	244.007693014399	-761.267690304667	78	56	0
1715	250.996341565275	-772.613684186712	55	55	1
1716	257.957247138722	-784.886882296763	68	67	0
1717	264.918193988851	-797.16006853804	71	51	2
1718	275.373580189713	-815.106217576191	62	50	0
1719	285.306045407197	-833.036673105322	52	54	0
1720	291.771914674435	-844.366930559278	85	45	0
1721	298.265591135656	-854.769961597398	60	67	0
1722	303.741039991612	-864.214437213726	64	56	1
1723	308.721266907931	-872.716025392525	64	54	0
1724	312.711016835761	-879.331848334521	71	59	0
1725	316.233297114493	-884.077571986243	72	60	0
1726	319.783352242783	-887.896076436155	52	50	2
1727	323.305647582805	-892.641794112511	71	57	0
1728	327.29543954262	-899.257602955215	52	45	1
1729	331.229715595604	-907.72784039285	65	59	0
1730	335.164008003252	-916.198073970154	56	58	1
1731	339.62133915443	-924.68396385666	57	51	0
1732	345.06921329943	-935.055600401014	71	45	0
1733	351.012380043743	-946.370104651898	63	65	0
1734	357.506364032568	-956.773041890934	65	53	1
1735	364.000380434212	-967.175968871452	74	43	0
1736	369.94364516018	-978.490445523523	60	56	0
1737	375.391666529642	-988.86204147432	54	50	0
1738	379.821405880852	-998.275103573687	73	62	0
1739	382.682068783906	-1007.64119661693	62	50	2
1740	384.524430486897	-1016.0487621557	54	63	0
1741	386.450054852525	-1021.67467782181	53	55	1
1742	388.954221129941	-1025.46181397978	61	46	1
1743	392.559961916588	-1027.42582331318	66	51	0
1744	396.248953875736	-1026.60818061512	73	62	0
1745	398.424338770565	-1023.88914370723	54	49	0
1746	399.058368152415	-1020.19593118783	53	46	0
1747	398.151045727311	-1015.52854366787	60	47	0
1748	395.674627639004	-1010.81419643853	63	55	0
1749	392.152151042072	-1006.06854046136	61	66	0
1750	385.658004470868	-995.665657734498	69	51	0
1751	378.696367653669	-983.392676806077	65	61	0
1752	373.743619926216	-973.963957227767	51	55	0
1753	368.295623633603	-963.592358705588	69	59	2
1754	361.829360594333	-952.262221864425	62	46	0
1755	354.840108615579	-940.916416540742	64	52	1
1756	347.878655273351	-928.643383054994	64	65	0
1757	340.91724320635	-916.370337700471	50	50	0
1758	333.955872415041	-904.097280478105	57	51	0
1759	326.994542899425	-891.824211386032	62	62	0
1760	320.033254659211	-879.551130427048	54	56	0
1761	312.548992165597	-867.262374142185	66	57	0
1762	305.064773877501	-854.973604212515	64	58	0
1763	297.580599795328	-842.684820633382	52	41	0
1764	286.629814051208	-823.795844942331	74	51	0
1765	279.696535671828	-810.595479117706	79	68	0
1766	272.212516677217	-798.306649175473	74	47	0
1767	261.234183422057	-780.344821656123	44	48	0
1768	254.273277052329	-768.071628746577	57	51	0
1769	250.806730747106	-761.471419782378	55	64	0
1770	243.322885647183	-749.182537096553	58	63	0
1771	232.372594018525	-730.293416130356	51	71	0
1772	224.888859557803	-718.004499796778	76	56	1
1773	217.405169303645	-705.715569818392	74	51	0
1774	210.444518051227	-693.4423022829	64	36	0
1775	202.960914746043	-681.153345933184	61	45	0
1776	195.477355648065	-668.86437593773	81	48	1
1777	188.516831156332	-656.591071085073	62	65	1
1778	181.556347942387	-644.317754363641	60	48	1
1779	174.072918535734	-632.028745274059	72	52	1
1780	166.589533336984	-619.739722537808	64	61	1
1781	159.629176884773	-607.466368501075	65	46	0
1782	152.668861710583	-595.193002596498	80	61	0
1783	141.691581578518	-577.230854970403	63	61	2
1784	130.742206495197	-558.341462069191	63	54	1
1785	123.782059362566	-546.068046983331	78	53	0
1786	116.821953508304	-533.794620028697	68	54	0
1787	109.861888932413	-521.521181208082	68	65	1
1788	102.378892813926	-509.23204119131	81	56	0
1789	94.8959409041563	-496.942887526937	79	61	0
1790	87.9360030932003	-484.669411392882	61	61	0
1791	80.9761065611965	-472.395923391916	63	44	0
1792	74.016251308145	-460.122423524037	67	57	0
1793	66.5334718373488	-447.833218044601	72	51	0
1794	59.0507365757367	-435.543998920359	58	60	1
1795	52.0910080891335	-423.270461739972	69	56	0
1796	45.1034909710288	-411.924128475599	73	60	0
1797	34.1271599370521	-393.961692789569	69	44	0
1798	23.1787585939164	-375.072012005374	48	51	0
1799	16.2192378355539	-362.798413768411	59	68	0
1800	9.25975835707504	-350.524803665467	68	56	0
1801	2.30032015847974	-338.251181698404	67	68	0
1802	-4.68691807857249	-326.904763567261	57	53	1
1803	-11.6462753153755	-314.631117857061	80	42	1
1804	-18.6055912720622	-302.357460281812	56	53	0
1805	-29.0584112615907	-284.41055950243	74	51	0
1806	-38.9603477113997	-265.552123163827	63	65	0
1807	-45.3687070413725	-252.366910937242	61	71	0
1808	-51.8048772165785	-240.108904150315	61	53	1
1809	-58.2410090391058	-227.850887150504	68	59	0
1810	-64.1263096890179	-214.681354234926	75	60	1
1811	-69.488636060094	-201.527523226105	76	62	0
1812	-75.3738619248616	-188.357973695733	63	68	1
1813	-80.7361166573828	-175.2041274691	72	62	2
1814	-85.5754049769603	-162.065986547619	80	41	2
1815	-90.4146614088677	-148.927839621902	74	59	2
1816	-95.2538859532215	-135.789686691016	74	75	0
1817	-100.093078609672	-122.651527756825	85	71	2
1818	-104.932239378453	-109.513362817466	90	57	1
1819	-109.248444738274	-96.3909074114636	93	66	1
1820	-113.536754544359	-82.3412315575406	93	72	3
1821	-117.825033516332	-68.2915508439764	91	73	0
1822	-122.141150555224	-55.1690808618441	86	91	4
1823	-128.876730330987	-35.4775078007951	119	86	3
1824	-133.192774721887	-22.3550253994763	111	94	5
1825	-138.031703452696	-9.21681905630976	84	79	1
1826	-144.767126031162	10.4747817283496	95	78	0
1827	-149.083067457133	23.597281947732	59	83	5
1828	-153.921887722507	36.735508098267	66	71	4
1829	-158.20989250479	50.785234156996	63	69	0
1830	-162.497866452206	64.8349650735036	72	73	3
1831	-167.336591886124	77.9732080232352	68	69	1
1832	-171.652384356013	91.0957336183637	79	71	2
1833	-175.968148080225	104.218264072202	73	61	0
1834	-180.283883058641	117.340799385682	66	61	0
1835	-184.599589291378	130.46333955694	68	60	0
1836	-189.438161568542	143.601610112004	60	57	1
1837	-194.276701956522	156.739886671305	71	48	0
1838	-198.564431497711	170.789658069611	75	68	0
1839	-204.748467900266	191.392852746882	80	50	0
1840	-211.483216005261	211.084570279345	50	66	0
1841	-216.321600925177	224.222874434665	58	53	0
1842	-220.637070388999	237.345455098897	64	51	0
1843	-224.952511106734	250.468040619977	74	54	2
1844	-229.790803501906	263.606361580081	69	73	1
1845	-234.106185155571	276.728957359679	76	54	0
1846	-238.393641132978	290.778773558326	58	63	0
1847	-243.203941760527	304.844326876104	74	47	0
1848	-248.042107430403	317.982670637779	64	36	1
1849	-252.880241210456	331.121020399965	75	45	0
1850	-257.195472330553	344.243642094545	60	62	0
1851	-263.929699316679	363.935451178811	62	65	0
1852	-270.63595458027	384.554487572052	65	65	0
1853	-274.923162367195	398.604344788007	66	57	0
1854	-279.761108784005	411.742728151381	37	55	0
1855	-284.599023310118	424.88111751806	50	49	0
1856	-288.914046400518	438.003774839453	61	54	0
1857	-293.22904074355	451.126437020488	57	49	1
1858	-297.571917509777	463.321888517588	59	62	0
1859	-301.391912556486	475.501605265774	68	54	0
1860	-305.239796883543	486.754110310227	62	62	0
1861	-308.0977820431	496.12070715148	53	54	2
1862	-309.937964758836	504.528609178029	74	69	0
1863	-311.283203178493	511.993555764668	74	48	0
1864	-311.638565839734	517.572589914314	52	63	0
1865	-311.526907102612	521.281452128664	76	62	0
1866	-311.938097440521	525.006055259146	75	54	0
1867	-313.422899339464	527.834924994968	55	47	0
1868	-318.156454491429	527.049382025376	85	44	1
1869	-322.4509137079	523.46645539999	60	57	1
1870	-323.029597324377	521.627766588703	59	53	0
1871	-322.562581839855	519.757593327202	56	59	0
1872	-320.143748202594	513.188374472782	73	54	0
1873	-316.735035201942	504.733243010007	59	40	0
1874	-315.278141712944	500.977156783454	69	53	0
1875	-311.869408118888	492.522029527463	64	41	0
1876	-306.536723414145	478.440650770441	57	58	1
1877	-302.716745740443	466.260929222219	68	52	1
1878	-298.896744321159	454.081211514771	59	48	0
1879	-294.55386006902	441.885758912191	66	55	0
1880	-290.23885843507	428.763095641509	62	56	0
1881	-288.342777560349	422.209634779952	70	54	0
1882	-283.504870574863	409.07124117855	70	62	0
1883	-276.275856227905	388.436446497217	61	48	1
1884	-271.465773129428	374.370852363296	56	45	0
1885	-267.15062095935	361.248215005733	64	44	0
1886	-262.835440042429	348.125582505018	74	61	1
1887	-257.997358494264	334.987220708281	53	56	0
1888	-253.18714542489	320.921649372205	59	48	0
1889	-248.899773404759	306.871816984378	53	50	0
1890	-244.584472271614	293.749205000699	62	42	1
1891	-239.746263997455	280.61086600367	73	61	0
1892	-232.516787182423	259.976153217256	42	50	0
1893	-225.810118481691	239.357183991931	66	57	0
1894	-221.494666815852	226.234597919509	60	45	0
1895	-216.684191492619	212.16907217633	72	51	1
1896	-212.396570238983	198.119280808605	76	47	0
1897	-208.081028676475	184.996709852479	67	46	0
1898	-203.242566953995	171.858416460454	83	58	0
1899	-198.954853603267	157.808640206233	60	45	1
1900	-194.667109417147	143.758868810721	79	51	0
1901	-189.828552861465	130.620592215098	68	54	1
1902	-184.989964416483	117.482321624644	64	58	1
1903	-180.702126451535	103.432565883733	57	51	1
1904	-176.414257651486	89.3828150006011	66	66	2
1905	-171.575574374001	76.2445612074807	74	53	2
1906	-167.259763640992	63.1220361404121	60	66	1
1907	-162.943924162304	49.999515933916	70	83	1
1908	-158.105148362811	36.8612789465114	88	70	2
1909	-151.397710613615	16.242439889349	100	59	5
1910	-144.690202586353	-4.37638741265982	87	71	1
1911	-139.851300067094	-17.5146015956998	84	74	2
1912	-135.012365659466	-30.6528097754344	95	73	0
1913	-130.696316592861	-43.7752938056365	93	82	2
1914	-126.380238781101	-56.8977729780599	89	87	6
1915	-121.54121185292	-70.0359643520787	107	86	3
1916	-117.252942567458	-84.0856488402933	96	77	3
1917	-112.96464244806	-98.135328469798	80	106	2
1918	-106.228873948508	-117.826873001643	87	72	2
1919	-99.4930384165491	-137.518405772746	78	74	1
1920	-94.6538241394446	-150.656563541852	93	56	3
1921	-89.8145779744955	-163.794715304859	81	50	2
1922	-84.9752999221673	-176.932861063629	60	54	0
1923	-79.6130552417599	-190.086712636054	51	60	0
1924	-74.2507755286642	-203.24055692926	74	49	3
1925	-68.8884607828804	-216.394393949769	69	59	1
1926	-63.0031715440564	-229.563933447935	73	53	0
1927	-57.0899908442516	-241.806248657405	73	66	3
1928	-50.6538323311834	-254.064263409935	52	53	0
1929	-44.2454857733101	-267.249483578838	67	53	0
1930	-37.8370978869498	-280.434693553485	69	40	1
1931	-30.8778743417352	-292.708383468911	55	50	3
1932	-23.9186095159384	-304.982061519288	55	48	0
1933	-16.9593034100835	-317.255727702752	72	61	1
1934	-9.99995602405397	-329.529382021166	54	56	0
1935	-3.040567357908	-341.803024475463	78	57	1
1936	3.94670181744732	-353.149439358152	66	56	0
1937	11.4291271234979	-365.438758642413	56	41	0
1938	18.9115966393729	-377.728064283729	65	51	0
1939	25.8711517557967	-390.001657548361	63	45	0
1940	36.2966459221207	-408.875633076765	62	57	1
1941	43.2563050364261	-421.149196680635	66	49	1
1942	50.7389692208963	-433.438444152474	52	62	0
1943	61.7154783945298	-451.400834708475	72	60	0
1944	68.7031085183844	-462.747139252722	67	40	0
1945	75.6629539210116	-475.020647728816	58	49	1
1946	82.6228406023001	-487.294144339859	65	63	0
1947	90.1057402429869	-499.583319969475	72	59	0
1948	97.588684092334	-511.872481956147	60	45	0
1949	104.576513730281	-523.218725381419	61	49	0
1950	115.553492439096	-541.180971872993	57	54	0
1951	126.502754734538	-560.070404914208	68	52	0
1952	133.462934625917	-572.343815017492	74	40	0
1953	140.42315579555	-584.617213253863	61	57	0
1954	147.383418243087	-596.890599622391	57	62	3
1955	154.343721968762	-609.16397412587	77	74	0
1956	161.304066972458	-621.437336760573	55	53	1
1957	172.281550626096	-639.399431243539	55	49	0
1958	183.259129041107	-657.361496372148	55	45	0
1959	190.219640486175	-669.634809813462	69	41	0
1960	197.180193208857	-681.908111386932	62	61	0
1961	204.140787208802	-694.181401092559	72	55	0
1962	211.101422486128	-706.454678932205	70	43	0
1963	222.079345987353	-724.416640046984	76	56	0
1964	233.057364248321	-742.378571807407	61	34	0
1965	240.0181659644	-754.651800449006	61	50	1
1966	246.979008957453	-766.925017223693	66	59	0
1967	253.967675197287	-778.271006020717	42	52	0
1968	260.928599145554	-790.544199048541	65	56	0
1969	267.889564370562	-802.817380207591	70	72	0
1970	274.850570871669	-815.090549499728	69	53	0
1971	282.334629431774	-827.379374140874	72	44	2
1972	289.818732197862	-839.668185137212	63	45	0
1973	296.779865456687	-851.94131710846	53	52	0
1974	303.768810555106	-863.287221023813	65	52	0
1975	310.73002476804	-875.560329248197	70	55	0
1976	317.168262262829	-887.817762738094	51	57	1
1977	323.634304100997	-899.14796979446	73	53	0
1978	330.623402014491	-910.493827886879	59	65	0
1979	337.08951595996	-921.824013677426	63	46	0
1980	343.527903850307	-934.081405480392	66	60	0
1981	350.517114900402	-945.427229630761	66	64	0
1982	360.50573354098	-961.503069748171	61	68	0
1983	369.420616350661	-978.47478909418	68	75	1
1984	374.345606434974	-988.830729896203	57	57	1
1985	378.775343536865	-998.243793093599	53	52	0
1986	382.159036489844	-1007.62554176711	69	57	0
1987	384.029149227776	-1015.10589124169	74	61	0
1988	385.431738594081	-1020.7161527127	60	54	1
1989	387.412869086897	-1024.48763529398	53	46	0
1990	389.97253931273	-1026.420338233	53	55	0
1991	393.110746576218	-1026.51426055655	69	60	0
1992	396.332201889192	-1023.82653161325	58	57	0
1993	398.01230060024	-1020.1646254072	68	62	0
1994	396.58194607991	-1015.48158455268	61	44	0
1995	393.087214542611	-1009.8087130636	74	64	0
1996	388.574179991323	-1003.17731416225	78	53	2
1997	383.565881081449	-995.603039312176	67	39	1
1998	378.062323934282	-987.085886694491	55	46	0
1999	368.04582083656	-971.937305396423	74	52	0
[truncated: 236 more rows]
