# Supplementary material for: Bayesian algorithm to estimate position and activity of an orphan gamma source utilizing multiple detectors in a mobile gamma spectrometry system
Source: PLoS One. 2021 Jan 22;16(1):e0245440. doi: 10.1371/journal.pone.0245440 (PMC7822251; doi:10.1371/journal.pone.0245440)
Supplement: S1 Data — (GZ) [file pone.0245440.s001.gz › synth_data_Co-60_setup_19_real_6.csv]

	V1	V2	V3	V4	V5
1	160.770451297576	54.7537388969213	87	68	0
2	150.316816963546	72.7003992442042	81	60	1
3	143.329226379981	84.0467104492709	86	59	4
4	136.369502420363	96.3202493339777	55	55	2
5	129.409819740162	108.593800087459	77	69	0
6	122.422346604755	119.940146934241	77	55	2
7	112.491999935242	137.871206596494	82	53	1
8	102.561739467317	155.802290461957	79	69	2
9	95.6022570596542	168.075898849405	68	54	0
10	92.1364506859099	174.676315355115	86	52	1
11	85.177030997118	186.949941536412	80	60	0
12	74.724057516607	204.896795205772	65	61	1
13	67.7368959373562	216.243235369213	76	58	0
14	60.7776183319511	228.516903094947	71	59	0
15	53.8183820067206	240.790582686663	72	56	1
16	50.324855181796	246.463819103315	75	53	0
17	43.8886230525095	258.721809390932	55	53	1
18	34.5097431826289	277.564567668363	61	45	0
19	28.6243996305857	290.734089721926	67	50	2
20	22.7112395572476	302.976404822432	53	50	0
21	17.3210512364749	315.203018217348	64	56	0
22	11.9587526461692	328.356854506768	65	58	0
23	6.5964890884934	341.510698075406	56	50	0
24	1.23426056373864	354.664548918605	65	35	0
25	-4.12793292826973	367.818407037295	64	50	0
26	-8.9671629263903	380.956558765844	60	50	2
27	-13.8063610366662	394.094716496766	77	54	0
28	-18.6455272590392	407.232880234718	56	50	0
29	-23.4846615936258	420.371049975976	60	44	0
30	-27.8008418663521	433.493509700522	60	54	1
31	-32.0891256589093	447.543189873919	51	44	0
32	-36.9002974259784	461.608592005447	66	47	0
33	-41.7393050427199	474.746784552	71	41	0
34	-46.5782807715586	487.884983102791	55	55	0
35	-50.8943105195067	501.007468746044	50	40	0
36	-55.1824382308987	515.057174831629	60	51	1
37	-61.8899643846089	535.675995399244	65	41	0
38	-68.6252967991168	555.367612143978	75	44	0
39	-72.9411791632301	568.490122623742	56	33	0
40	-77.2570327816647	581.612637960352	70	38	0
41	-81.5728576548281	594.735158157535	67	50	0
42	-85.888653782371	607.857683214359	81	46	0
43	-90.7273208923289	620.995936969295	74	55	0
44	-95.015175047738	635.045687857084	54	60	0
45	-99.302998367988	649.095443602651	69	49	1
46	-104.141570645152	662.233714157715	70	52	0
47	-108.45721781475	675.356264589354	76	47	0
48	-112.772836238611	688.478819877841	72	63	0
49	-117.61131599237	701.617107236758	71	40	0
50	-122.449763856654	714.755400598049	65	55	1
51	-127.288179831405	727.893699962646	53	43	0
52	-131.603678557207	741.016276311129	58	50	0
53	-137.787538027915	761.619500610977	65	45	0
54	-142.075070367253	775.669304395095	56	37	0
55	-146.913346817601	788.807628356852	65	56	0
56	-153.647824419837	808.499393767677	62	49	0
57	-155.544051060395	815.052830174565	59	47	0
58	-159.859360061877	828.175438370556	56	39	0
59	-164.174640316574	841.29805142805	79	46	0
60	-168.461991187593	855.347884896211	68	49	0
61	-175.168345380051	875.966903652996	56	50	0
62	-180.006389778049	889.105269010179	70	55	0
63	-184.844402285584	902.243640370667	63	46	0
64	-189.682382902654	915.382017735392	57	50	0
65	-193.997468716407	928.504664260894	71	46	0
66	-198.312525783142	941.627315645106	58	48	2
67	-202.655462957511	953.822756343521	63	42	0
68	-205.980566290847	965.059509607032	67	34	1
69	-209.305650426832	976.296265809797	56	47	0
70	-213.181482617336	986.621548589319	52	51	0
71	-216.562352263776	996.003880001605	64	41	0
72	-219.420352250512	1005.37047432736	59	30	0
73	-222.30625214061	1013.80985526927	85	37	1
74	-224.697202216252	1021.30628214125	86	46	0
75	-226.07035589352	1027.84401317593	66	39	0
76	-226.425718939805	1033.42304730974	53	56	0
77	-225.763295762998	1038.04338421766	56	45	0
78	-225.12878810463	1041.73650567234	65	50	0
79	-225.045044675178	1044.51815236174	70	34	0
80	-225.512064495299	1046.38832425978	64	43	0
81	-227.547629540088	1048.30571907759	47	47	0
82	-230.656805157952	1049.32738204207	67	47	1
83	-233.298963632726	1048.47887439933	59	57	0
84	-235.474107975431	1045.76019526459	67	41	0
85	-236.631473461806	1042.08281728625	51	46	0
86	-235.230424990819	1036.47229803633	55	53	0
87	-232.28873627173	1029.88733876776	66	48	0
88	-229.347038006585	1023.30238166731	50	51	0
89	-226.433244702406	1015.79021120537	69	44	0
90	-223.547354283684	1007.35082737543	66	39	0
91	-220.19442306587	997.041274537332	68	48	0
92	-215.795762379537	986.700245452113	53	48	0
93	-210.874221993436	976.343482287601	51	45	0
94	-206.008475957846	964.132294061594	60	47	0
95	-202.216329288611	951.025371845812	76	47	0
96	-198.947018801759	937.934190859087	49	51	0
97	-195.649778753286	925.770228355192	44	49	0
98	-192.324611595424	914.533484330401	68	50	0
99	-188.971519772254	904.223958780058	63	38	0
100	-186.113372666528	894.857387485914	68	53	2
101	-183.227307779423	886.418033886701	60	50	0
102	-180.836196049873	878.921633102	63	38	0
103	-178.445075190451	871.425233815797	64	51	0
104	-175.531074549479	863.913101515733	65	43	0
105	-172.617062981997	856.400971381925	71	32	1
106	-170.225912936265	848.90457719285	57	60	0
107	-167.806853385642	842.335400047712	71	49	0
108	-165.387785862491	835.766224405728	62	50	0
109	-163.519484503835	828.285567660816	74	38	0
110	-159.671266185702	817.033119234256	77	40	0
111	-155.300148366659	805.764942664653	58	48	1
112	-152.41395283537	797.325612104498	64	50	0
113	-149.555640967155	787.959068153985	49	38	0
114	-146.697315393831	778.592526363209	68	50	2
115	-143.343988594192	768.283040701412	69	42	0
116	-138.972770982247	757.014882494695	59	48	0
117	-134.629421174061	744.819513598457	63	38	0
118	-130.313936048362	731.696934008971	70	44	1
119	-125.50342431321	717.631415470503	66	57	0
120	-120.692878376169	703.565902932547	75	43	0
121	-116.377301782893	690.443338999525	46	42	0
122	-112.089583384106	676.393564363942	76	51	0
123	-107.278939366515	662.328068622388	56	41	0
124	-102.44037652202	649.189794442616	73	43	0
125	-98.1246797160711	636.067251024768	62	61	0
126	-93.8089541645604	622.944712464698	64	39	0
127	-88.9702987972414	609.806455090642	52	57	1
128	-84.682394523581	595.7567112213	77	49	0
129	-80.3944594148197	581.706972210668	64	52	0
130	-73.6592289509135	562.015335287899	75	45	0
131	-69.34334085515	548.892824265175	64	51	0
132	-65.055299598549	534.843102528714	60	40	1
133	-58.3477866339381	514.224276910536	78	53	0
134	-54.0317950576427	501.101783161052	78	42	0
135	-49.7157747360761	487.979294270277	70	48	0
136	-44.8768084401381	474.84109209571	62	40	0
137	-40.5607290574117	461.718613465317	64	42	1
138	-36.2446209295304	448.596139693633	61	62	0
139	-31.4055621132138	435.457954323851	57	40	0
140	-27.0893949245219	422.335490813479	73	53	0
141	-22.8010643803864	408.285816580057	64	50	0
142	-17.989776121336	394.220432432368	55	41	0
143	-13.6735190408654	381.097984039225	72	48	0
144	-9.35723321605474	367.97554050386	48	55	0
145	-4.51798705110559	354.837388740852	70	41	0
146	0.321291001222562	341.699242982082	65	54	0
147	5.68353568163002	328.545391409658	72	47	2
148	13.9884369390202	308.806772312149	66	53	0
149	22.2934193793335	289.068170597777	60	43	0
150	28.2066000791383	276.825855388306	55	49	0
151	34.6427585922065	264.567840635777	75	50	0
152	41.0511051500798	251.382620466873	58	46	1
153	47.4873418547795	239.12462613266	51	44	1
154	54.4465638017864	226.850936226547	57	55	0
155	64.8715517114033	207.976815785281	78	44	1
156	75.3244773247861	190.029937706888	71	45	2
157	82.3117052229354	178.683510958217	68	59	0
158	89.2711319727241	166.409880393185	55	57	2
159	92.7369416108122	159.809461704455	68	45	2
160	100.219387434248	147.520148786716	92	63	0
161	111.19557689334	129.557662238367	83	64	1
162	118.155171691149	117.284080849029	101	51	3
163	125.114807768492	105.010511328466	83	55	3
164	132.102314547752	93.6641694484279	84	73	1
165	139.062031585781	81.3906236672774	76	41	3
166	146.021789902879	69.1170897558331	78	65	5
167	153.504556672415	56.8278741249815	84	63	2
168	160.987367651076	44.5386721398681	81	64	1
169	167.97507394565	33.1923913732171	78	47	1
170	174.934998709708	20.9189066514373	63	68	0
171	181.894964752602	8.64543379470706	71	51	1
172	188.854972074099	-3.62802719417959	72	53	2
173	195.815020674141	-15.9014763180166	58	52	1
174	203.29808786785	-28.1906010247767	64	52	2
175	210.781199270103	-40.4797120895237	67	54	0
176	217.741374634265	-52.7531238952652	71	56	1
177	224.70159127668	-65.0265238368884	65	52	2
178	231.689655805181	-76.3726959759369	60	41	0
179	238.649953405838	-88.6460721725598	66	48	1
180	245.610292284109	-100.919436500408	65	52	2
181	252.570672440459	-113.192788962275	60	45	0
182	260.054082795978	-125.481810019352	75	38	1
183	271.031684457033	-143.443868489936	61	42	0
184	281.458592472656	-162.317435856909	67	56	0
185	288.419181945734	-174.590727267787	42	52	0
186	295.407604700711	-185.936790772714	68	54	1
187	302.368275130051	-198.210058438592	68	50	0
188	309.328986836656	-210.483314235695	75	43	0
189	316.317527033563	-221.829342093319	72	52	0
190	322.810889278597	-232.232469303533	71	49	0
191	328.781281042087	-242.619914319366	59	50	0
192	334.751702740323	-253.007350614294	59	53	1
193	340.749936000095	-262.467562074773	65	46	1
194	346.225190068944	-271.91209500283	78	55	1
195	351.700469081814	-281.356620598584	66	43	0
196	356.652764397149	-290.785470359027	68	43	0
197	360.614616987063	-298.328545815311	66	54	0
198	363.641568713996	-302.131417575292	89	45	0
199	365.127270577592	-304.96006878186	59	47	0
200	366.612974483578	-307.788719443604	67	51	0
201	368.621691439301	-310.633036659099	58	57	0
202	371.097873120743	-315.347452008165	65	37	0
203	377.591518408619	-325.750492505729	52	52	0
204	385.075681255781	-338.039285313338	53	41	0
205	390.523365781351	-348.410975114442	59	48	1
206	396.989342534682	-359.741201067343	68	46	0
207	403.978372885089	-371.087079528719	61	44	1
208	410.967441317916	-382.432946097106	75	45	0
209	417.928783884854	-394.706017011777	63	54	0
210	424.862405380001	-407.906292301603	58	37	0
211	432.346856173652	-420.19499874115	69	40	0
212	439.336084669689	-431.540816931985	66	55	0
213	445.77456690796	-443.798181982711	64	48	0
214	452.240843563632	-455.128320528194	60	39	0
215	457.688851214771	-465.499920476228	72	41	0
216	462.641609268379	-474.928641355596	75	48	0
217	466.053047672729	-483.383174986579	48	44	0
218	467.895402515773	-491.790741483681	80	33	0
219	469.270236067881	-498.328219797462	74	51	0
220	470.700577825715	-503.011264967732	78	48	0
221	475.32463158638	-505.933801564388	71	49	0
222	478.958121939737	-506.970593687147	76	47	0
223	481.133508049767	-504.251558054239	62	48	1
224	483.308891523629	-501.532521361485	81	42	0
225	481.8785370033	-496.849480506964	64	46	0
226	478.96233811602	-489.337829866447	79	56	0
227	474.972336348088	-482.72208555229	66	45	0
228	469.964037908765	-475.147811950184	70	45	0
229	464.983510845399	-466.646315951832	55	52	2
230	458.984701612906	-457.186285802163	60	59	0
231	451.939864870219	-447.694933404215	68	39	1
232	444.399791525153	-437.260695071891	57	40	1
233	436.887515172537	-425.89922677353	65	59	0
234	429.926064224681	-413.626188098453	68	44	1
235	422.964654552168	-401.35313755367	66	42	0
236	416.003286155115	-389.080075142905	58	59	0
237	408.518940135255	-376.791338737123	62	52	0
238	401.557655753917	-364.518251731992	65	40	0
239	395.147197823564	-351.333600492217	73	47	0
240	388.213766933884	-338.133274422027	73	41	1
241	381.280380519049	-324.932936506346	60	40	0
242	374.319264571066	-312.659802915528	57	48	1
243	363.891556244518	-293.786472198553	71	53	1
244	356.958322290506	-280.586092795245	62	39	0
245	349.997353206854	-268.312917683274	82	53	0
246	339.019082166778	-250.351070126519	61	54	0
247	331.535214597476	-238.062192865647	61	53	0
248	324.574392111856	-225.788974494673	62	43	1
249	317.613610903034	-213.515744255856	59	36	0
250	310.652870971418	-201.242502147332	63	47	0
251	303.692172316776	-188.969248175621	64	39	0
252	296.208519919543	-176.680306366645	78	48	0
253	288.724911729631	-164.391350913793	58	49	1
254	281.764339835558	-152.118059620261	61	46	1
255	274.803809218749	-139.84475646168	65	51	1
256	267.84331987967	-127.571441433392	75	43	0
257	260.882871817856	-115.298114540055	60	58	1
258	253.399478803389	-103.009094540961	79	51	0
259	245.888326554035	-91.6472768681124	58	43	0
260	235.433954768523	-73.7008340619504	61	57	0
261	225.00748169591	-54.8271486014128	67	57	0
262	218.047282632731	-42.5537487799302	56	59	2
263	210.564147294383	-30.2646505786106	58	37	4
264	203.081056164287	-17.9755387334153	83	56	0
265	196.120983865112	-5.70210159569979	83	49	2
266	189.160952844541	6.57134740706533	86	49	1
267	182.200963102572	18.8448082786053	81	54	0
268	175.241014639207	31.1182810161263	69	48	1
269	167.758138690377	43.407457401976	73	57	1
270	160.275306950265	55.6966474335641	88	73	0
271	153.287660591304	67.0429416643456	79	57	1
272	146.327878574783	79.3164635924622	72	66	1
273	139.368137837446	91.5899973865598	86	59	1
274	132.408438379236	103.863543048501	82	56	4
275	124.925820113567	116.152797630988	92	56	0
276	117.44324605749	128.442065859213	84	62	1
277	110.483673366834	140.7156488318	90	61	0
278	100.030473295774	158.662437672727	90	58	3
279	89.5773637078819	176.609253225848	82	48	0
280	82.0950031289249	188.898586004041	58	46	0
281	74.6126867601415	201.187932424247	70	51	2
282	67.6533630795893	213.46158831846	66	53	0
283	61.2170276941615	225.71955111064	80	47	0
284	54.780730661063	237.977524116635	59	50	0
285	48.372320723196	251.162722990848	62	47	1
286	41.9361018814379	263.420716412365	61	44	0
287	35.4999213921255	275.67872004956	56	47	0
288	29.6145719363121	288.848240653053	60	49	0
289	23.7014061877853	301.090554306284	56	47	1
290	17.7882758658379	313.332876646891	62	57	0
291	11.9030381931807	326.502423283644	59	44	0
292	6.5407721028314	339.656266858801	63	46	0
293	1.70147287589498	352.794405374676	67	45	0
294	-3.13779446348781	365.932549893856	79	38	0
295	-7.97702991520055	379.070700418204	80	32	0
296	-14.685033397458	399.689438671805	69	53	0
297	-18.9734002781333	413.739104272798	68	48	0
298	-23.8125249571167	426.877274599858	54	52	0
299	-30.5482315797708	446.568824976683	57	44	0
300	-34.8643590760184	459.691292797215	53	42	0
301	-39.7033752910211	472.829482930712	70	44	2
302	-44.0194437260507	485.951961011626	63	46	0
303	-48.3076117312885	500.001659542322	71	47	0
304	-53.1186614282196	514.067082065158	71	38	0
305	-57.4346399704227	527.189575262368	57	57	0
306	-61.7505897672381	540.31207332015	53	51	1
307	-66.5894186305813	553.450297061354	70	50	1
308	-71.4282156053814	566.588526804	53	40	0
309	-75.7440760238678	579.711040520109	59	41	0
310	-82.4792639093357	599.40268161986	61	45	0
311	-87.3179524175357	612.540931169875	63	49	0
312	-91.6337098695221	625.663462704979	62	47	0
313	-98.3408568308223	646.282347098924	71	48	1
314	-102.628655819513	660.332106623799	71	46	0
315	-106.94430978928	673.454655432142	63	46	0
316	-111.25993501296	686.577209099196	65	39	0
317	-115.575531490671	699.699767627753	57	53	0
318	-117.99476370815	706.26891235169	79	48	0
319	-122.310316281102	719.391478436999	66	39	0
320	-129.045034035633	739.083201006055	52	32	1
321	-133.883397974016	752.221508759074	60	42	0
322	-138.198847578256	765.344092661515	66	50	0
323	-142.486374050495	779.393896985799	57	49	0
324	-147.296748765802	793.459437103942	61	43	0
325	-151.612108472968	806.582036121748	74	57	0
326	-155.927439433406	819.704639996402	59	49	0
327	-160.765616011631	832.842981351539	90	53	0
328	-165.080887907476	845.965595486574	55	41	0
329	-169.396131056652	859.088214476593	61	51	0
330	-174.234215108852	872.226572633721	63	39	0
331	-178.521496120666	886.276417437941	64	38	0
332	-185.227744890319	906.895453826524	68	47	1
333	-190.065718160709	920.033831782639	64	27	0
334	-194.380797186692	933.156478845514	73	47	0
335	-201.114791823318	952.848327395506	64	51	1
336	-205.952656621055	965.986725153401	71	31	0
337	-210.267632674717	979.109390030615	56	53	0
338	-212.163681887148	985.662854738533	54	41	0
339	-215.516642597679	995.972400851548	61	49	0
340	-220.298580803326	1010.9652476972	52	49	0
341	-223.184474504902	1019.40462935716	73	53	1
342	-225.052568172337	1026.885316086	58	52	0
343	-225.930783148855	1032.48009090591	55	40	2
344	-226.341974916344	1036.20469396003	56	36	0
345	-225.70746661193	1039.89781533182	52	56	1
346	-225.62372286449	1042.67946200911	67	41	0
347	-226.613591703062	1044.56537486333	66	57	0
348	-228.126308416075	1046.46702904068	60	42	1
349	-230.712636596349	1047.47295094281	66	33	1
350	-233.877644952445	1046.64018509351	82	31	0
351	-236.052790501562	1043.92150623724	51	56	0
352	-236.220291377394	1038.35821310058	63	40	0
353	-234.324306724011	1031.80473665241	64	38	0
354	-231.87754856539	1026.16273512039	81	59	1
355	-229.430783586286	1020.52073509153	68	45	0
356	-226.489073708071	1013.93578014895	69	56	0
357	-223.603181900049	1005.49639631901	59	42	0
358	-220.745190888352	996.129799116403	66	49	0
359	-217.39224252227	985.820248795673	61	51	1
360	-213.544330663455	974.567746615969	60	37	0
361	-209.696396914485	963.315248275176	58	47	0
362	-205.848441275069	952.062753775157	61	41	0
363	-201.505510777235	939.867309817113	67	54	0
364	-197.190461051243	926.744655184448	64	54	0
365	-192.903288966976	912.69478987623	53	50	0
366	-188.093219549803	898.629193342291	81	45	0
367	-183.77807992429	885.506553824991	46	43	0
368	-179.462911552109	872.38391916547	76	34	0
369	-174.652745208994	858.318339428864	53	45	0
370	-169.842544662999	844.252765691839	69	48	0
371	-165.527284820913	831.130146686919	63	50	0
372	-158.7929026903	811.438361092471	63	34	1
373	-151.563470660185	790.803640204482	75	38	1
374	-147.27598703024	776.753826169297	62	40	0
375	-142.960578226135	763.631232537329	53	52	0
376	-138.122256445058	750.492913942784	58	29	0
377	-133.28390277439	737.354601350613	66	37	0
378	-128.996295574063	723.304807824083	64	36	1
379	-124.708657538227	709.255019156262	73	37	0
380	-119.870209033426	696.116723363288	71	43	0
381	-115.554620951822	682.99416050408	56	44	0
382	-111.239004124072	669.871602504514	64	39	0
383	-106.400463095633	656.733323515393	58	35	1
384	-101.58977456321	642.667834968306	61	47	0
385	-97.301950651512	628.618077066727	83	43	0
386	-90.5668837223784	608.92641073931	65	43	0
387	-83.3088462220039	589.219033212401	41	63	0
388	-80.8894844441093	582.649910373613	67	57	0
389	-76.5736428665696	569.527391248383	57	58	1
390	-69.8662492188741	548.908545476384	78	63	0
391	-65.5782096450566	534.858823199756	58	38	0
392	-61.2622645863448	521.73632135056	76	46	1
393	-56.9462907824782	508.613824360073	67	48	1
394	-52.6302882333985	495.491332231089	71	50	1
395	-47.7913406085572	482.353126450442	67	42	0
396	-42.9523610953474	469.214926675893	61	36	1
397	-38.1133496937691	456.076732907444	49	50	0
398	-33.7972274512285	442.954261836596	75	37	0
399	-29.4810764637659	429.831795624457	80	53	1
400	-24.669838400383	415.766403079033	55	37	0
401	-20.3814921210287	401.716731547378	75	45	1
402	-16.0652512417291	388.59428045433	73	42	0
403	-11.2260524912272	375.456120289862	68	37	1
404	-6.90975255152443	362.333679456264	61	58	0
405	-2.59342386742355	349.211243483238	68	36	1
406	2.76880124368472	336.057387944311	71	57	0
407	8.131061387714	322.903539681807	68	42	0
408	13.4933565642568	309.749698696658	60	48	0
409	19.3786253354046	296.580154866911	56	62	1
410	28.2344533631112	277.753071003594	69	33	1
411	34.1476681142231	265.510764486156	66	46	1
412	41.0789554578369	252.30983609613	65	60	3
413	50.9808716788539	233.451387518086	68	52	2
414	57.4171659005224	221.193408904597	62	52	1
415	64.3764475044445	208.919735946693	71	49	0
416	71.3357703887741	196.646074852906	58	47	1
417	78.2951345530455	184.372425626963	68	48	2
418	85.2545399972587	172.098788265139	71	56	1
419	92.7369416108122	159.809461704455	81	70	0
420	96.7535555689246	154.1205611201	82	56	0
421	103.713066342985	141.846955143847	68	55	1
422	114.166326667706	123.900176299736	71	57	2
423	120.630811249313	112.569513318129	84	65	0
424	127.095331211865	101.238860568032	83	67	1
425	134.082849784405	89.8925220761448	89	83	1
426	141.04257907311	77.6189796859398	75	71	1
427	148.497490142705	64.4025391619653	90	58	1
428	159.474108029041	46.4401819529012	71	57	1
429	169.927850124775	28.4935455946252	69	63	2
430	177.41076075664	16.204373607412	76	60	2
431	184.893715597223	3.91521526686847	63	55	0
432	191.853739696322	-8.35824062954634	82	66	3
433	198.813805073907	-20.6316846609116	73	46	0
434	205.773911729979	-32.9051168253645	63	54	1
435	213.257039008022	-45.1942233489826	67	51	5
436	220.740210494376	-57.4833162277937	76	47	0
437	227.728251436958	-68.8294951468706	75	41	1
438	234.68852453673	-81.1028781179339	60	42	0
439	241.64883891464	-93.3762492220849	73	45	2
440	248.609194570396	-105.649608459324	67	62	0
441	255.56959150394	-117.922955828719	59	39	2
442	262.530029715213	-130.19629133027	48	50	0
443	270.013500153844	-142.485294203274	63	45	1
444	277.497014800028	-154.77428343147	80	50	0
445	287.92398087983	-173.647834272124	79	33	0
446	294.884608567576	-185.921114661731	67	42	1
447	298.378833550145	-191.594142385758	74	52	0
448	305.890310240269	-202.955863738433	68	51	0
449	313.374039816204	-215.244787484407	70	44	0
450	323.801321575942	-234.118246760219	76	45	0
451	334.256481714663	-252.064463248476	74	53	1
452	341.245159746963	-263.410448656417	61	54	0
453	348.20609594509	-275.683638294227	75	46	0
454	355.167073420074	-287.956816065125	61	40	0
455	362.128092170984	-300.229981969111	64	48	0
456	369.089152198401	-312.503136005253	69	52	0
457	376.601039612957	-323.864728120156	59	38	0
458	384.085196110129	-336.153522745706	63	56	0
459	391.046381296765	-348.426639449783	75	46	0
460	398.035376270127	-359.772528083064	63	31	1
461	405.519660744176	-372.061283596791	70	35	0
462	415.975521746615	-390.007291376591	65	53	0
463	422.441632724775	-401.337477144785	56	48	0
464	428.880017642223	-413.594868932851	54	44	1
465	438.840818393452	-430.597942274064	56	52	0
466	445.334813026187	-441.000875552185	62	54	0
467	450.782784475887	-451.3724848032	64	47	0
468	455.735509619	-460.801214138977	61	35	0
469	460.165227405087	-470.214281671681	62	42	0
470	464.099687783339	-478.684472745284	95	44	1
471	467.043605640414	-485.268917592242	63	52	0
472	468.44618742849	-490.879179970361	71	50	1
473	469.325740151166	-496.473787195981	59	61	0
474	470.233047461545	-501.141177870333	70	47	0
475	472.214177046728	-504.912660692818	74	55	0
476	475.296880909882	-506.861017875373	61	48	0
477	478.958121939737	-506.970593687147	59	45	0
478	482.151827031455	-505.210080686025	58	50	0
479	483.308891523629	-501.532521361485	61	38	0
480	482.924603433872	-496.88078664802	64	53	0
481	480.448185908492	-492.166439111345	66	37	0
482	476.402677788108	-487.40512892697	69	50	0
483	471.889650491008	-480.773727843538	66	34	0
484	467.43214281142	-472.287889193743	67	53	0
485	463.002407216292	-462.874829328619	55	29	0
486	457.554390955949	-452.503236128949	60	57	0
487	451.583375468501	-442.115978776477	60	43	0
488	445.089364471787	-431.713055066764	65	49	0
489	434.633273895539	-413.767121229321	61	41	0
490	424.205036399595	-394.893944415264	52	43	0
491	417.243676259881	-382.620883792639	74	38	0
492	413.74912916607	-376.947957150638	59	49	0
493	406.264812697482	-364.659216307104	59	39	0
494	395.313813114073	-345.770303251222	72	48	0
495	388.380391829181	-332.569977240637	74	43	1
496	380.89623044699	-320.281190031208	69	39	0
497	373.412113270781	-307.99238917511	61	44	0
498	366.451049518248	-295.719242054038	64	47	1
499	358.967019288742	-283.430414824747	71	38	2
500	351.510812527558	-270.214357810095	65	46	0
501	340.560311819427	-251.325298146345	69	38	0
502	329.582126605441	-233.363425265998	69	59	0
503	322.621317967831	-221.090203517117	61	46	1
504	315.137551756285	-208.801296265796	74	50	0
505	307.653829751478	-196.512375365943	60	39	0
506	300.693147873681	-184.239116300829	58	51	1
507	293.732507273264	-171.965845365077	69	45	1
508	282.754734007292	-154.003847108223	66	58	0
509	271.777055501821	-136.041819492355	67	54	0
510	264.816581341845	-123.768499363214	66	41	1
511	257.333161216346	-111.479486616328	65	45	1
512	249.849785298691	-99.1904602218419	56	43	1
513	242.88943790074	-86.9171027746052	63	53	0
514	235.929131780635	-74.6437334623188	61	60	2
515	228.968866938667	-62.3703522812575	74	45	0
516	222.008643374662	-50.0969592342153	82	42	2
517	215.048461089085	-37.8235543221235	64	65	3
518	208.08832008153	-25.5501375403255	86	55	0
519	200.57743100432	-14.1882370505482	70	43	1
520	193.094398248999	-1.89910701010376	66	59	1
521	186.134382407763	10.3743471000344	73	52	3
522	179.174407845305	22.6478130705655	81	43	1
523	171.691504785093	34.9369822070003	90	83	5
524	164.208645933482	47.2261649882421	75	49	0
525	157.248798136541	59.4996682759374	81	62	0
526	150.288991618727	71.7731834296137	72	60	0
527	143.329226379981	84.0467104492709	82	70	2
528	136.341673882038	95.3930335408077	81	60	0
529	129.381989603629	107.666584304534	63	59	3
530	118.433498005092	126.55623843614	88	66	2
531	110.950961807976	138.8455184903	86	59	0
532	107.457271035353	144.518706136383	84	60	1
533	97.0040933938581	162.465502634645	83	55	1
534	90.0446382834343	174.73912037909	67	60	1
535	83.0852244530688	187.01274999138	73	67	1
536	72.6322595363599	204.959608810022	85	48	4
537	69.138676691975	210.632829124108	72	52	1
538	62.1793851036346	222.906494343653	57	35	1
539	51.7544490889995	241.780622245744	72	51	1
540	48.2887745025218	248.381076027639	64	42	0
541	41.8525512007764	260.639069478028	74	38	0
542	32.473684684257	279.481832368299	74	36	1
543	26.5883501844364	292.651357327588	73	51	0
544	20.7030538641848	305.820890961215	73	44	0
545	14.8177957235603	318.990433267318	71	50	0
546	9.45551006420283	332.144272875972	62	43	1
547	2.19654517574236	351.851477495395	54	42	0
548	-5.06234796583885	371.558695623651	78	43	1
549	-9.90157020062907	384.696848548017	58	62	0
550	-14.7407605474582	397.835007478483	80	44	0
551	-19.5799190066755	410.973172413185	63	44	0
552	-23.8961222802172	424.095627816394	57	48	1
553	-28.2122968090116	437.218088080175	75	41	0
554	-33.0513627483742	450.356269819662	73	43	0
555	-37.3396092035691	464.405955932103	83	50	0
556	-41.6278248243616	478.455646902323	74	44	0
557	-46.4667959337821	491.593845444731	60	60	0
558	-50.7828215089976	504.71633108519	75	36	1
559	-55.0988183391164	517.838821583427	65	55	1
560	-59.414786423964	530.961316942237	71	41	0
561	-63.730725763482	544.083817160688	51	39	0
562	-70.4660341633717	563.775437259115	65	50	0
563	-77.1733968981425	584.394284700043	68	43	0
564	-81.9842413890292	598.459743226878	62	49	0
565	-86.3000317722908	611.582268820144	47	51	0
566	-90.6157934101066	624.704799271189	56	44	0
567	-95.4544240115792	637.84305902198	60	43	0
568	-99.7701265866635	650.965599733405	66	40	1
569	-104.085800415778	664.08814530354	67	53	0
570	-108.401445498806	677.210695731454	73	49	2
571	-112.717061836098	690.333251020871	64	41	0
572	-117.555539280234	703.471538372338	56	47	0
573	-121.84320715064	717.521319488063	53	47	0
574	-126.13084418542	731.571105462499	63	48	1
575	-130.969226795598	744.709409614094	61	40	0
576	-135.284694172908	757.831990275532	62	48	0
577	-139.600132804073	770.95457579568	64	30	0
578	-146.334676558967	790.646328601055	73	56	0
579	-153.069153277087	810.33809316624	75	42	0
580	-157.907350837137	823.476430921815	67	45	0
581	-162.745516507013	836.61477468349	76	44	0
582	-167.032877656806	850.664606533945	65	38	3
583	-171.320207970275	864.714443243109	56	52	0
584	-176.158278804389	877.852803799324	56	53	0
585	-180.473450343939	890.975435208529	65	54	0
586	-184.788593136531	904.098071473651	63	39	1
587	-189.626571443805	917.236448833719	66	56	0
588	-193.941655170929	930.359095359221	62	50	1
589	-198.256710150919	943.481746742502	59	47	0
590	-203.094595930888	956.620140901767	68	58	0
591	-207.409591844946	969.742802542634	66	38	0
592	-213.153571209579	987.548764134757	74	58	0
593	-218.430470201594	1003.4845633693	53	55	0
594	-221.288460121548	1012.85115913302	64	34	0
595	-223.65149860963	1021.27480094973	61	46	0
596	-225.547504874761	1027.82827237155	72	50	3
597	-226.425718939805	1033.42304730974	74	35	1
598	-225.763295762998	1038.04338421766	63	48	0
599	-225.12878810463	1041.73650567234	63	53	0
600	-225.01713019301	1045.44536792766	56	58	0
601	-225.979083857092	1048.25849622022	53	44	2
602	-228.53749610536	1050.19163241331	63	38	0
603	-233.271047354268	1049.40608994011	73	44	0
604	-237.042654607794	1045.80742153432	62	38	0
605	-237.621337800345	1043.9687327072	65	49	0
606	-236.192374571634	1039.28542862087	66	46	1
607	-233.306521724444	1030.84603758715	56	49	0
608	-230.915592712001	1023.34960561432	68	43	0
609	-229.981550789555	1019.60926082917	58	40	1
610	-226.572817195498	1011.15413357317	51	51	0
611	-221.212219267036	997.999970342033	72	46	0
612	-217.859273759124	987.690419603139	65	45	0
613	-214.011365099694	976.437916942872	77	37	0
614	-211.564544705849	970.795928027481	59	60	1
615	-207.221652533859	958.600477594882	80	50	0
616	-200.982649217534	939.851572114974	61	54	1
617	-199.08655833517	933.29811317008	67	40	0
618	-194.276536276157	919.232508842833	69	40	0
619	-187.047486553958	898.597721368074	54	53	0
620	-182.73234378628	885.475082932971	66	34	0
621	-178.417172271642	872.352449355647	71	45	2
622	-173.607002560922	858.286870824173	71	29	0
623	-169.319671655656	844.237031959929	58	41	1
624	-165.004410242487	831.114413496107	72	61	0
625	-160.166243931977	817.976067304611	57	47	0
626	-155.878820927872	803.926243552007	70	28	1
627	-151.591367087734	789.876424659044	69	46	0
628	-146.753105941927	776.738095263951	46	32	1
629	-142.437695566681	763.615502174944	69	45	0
630	-135.730976201885	742.996541344561	53	44	0
631	-128.501298958377	722.361863655038	59	45	0
632	-124.185768369003	709.239291080274	66	54	0
633	-122.289437272062	702.685870509595	61	49	0
634	-119.898097814817	695.18950781133	68	37	0
635	-113.191143900796	674.570586450398	65	47	0
636	-106.456234172976	654.878892401233	84	48	0
637	-104.036950545444	648.309755153954	61	40	1
638	-99.1983593734913	635.171485166065	62	45	0
639	-92.4911953994888	614.552599919029	64	33	0
640	-88.2033081347472	600.502852272242	46	41	0
641	-83.3646061861073	587.364602084272	53	49	2
642	-79.0487776803202	574.242080259137	62	39	1
643	-74.7329204291455	561.119563291781	62	39	0
644	-67.9976260247058	541.427936440334	60	47	0
645	-61.2622645863448	521.73632135056	67	39	1
646	-56.4512510893983	507.670889200643	66	54	0
647	-54.059667972615	500.174567590468	71	34	1
648	-49.7436466077925	487.052078699693	72	46	0
649	-43.0081016005715	467.360495529138	56	49	0
650	-38.1690878894879	454.222301752307	62	42	0
651	-33.3300422903849	441.084113982506	67	58	0
652	-29.0138876453857	427.961648311466	64	35	0
653	-24.6977042556391	414.839187499136	54	50	0
654	-20.3814921210287	401.716731547378	67	43	0
655	-16.0931150076794	387.66706487257	57	45	0
656	-11.2817777108285	373.601689123549	71	49	0
657	-6.44254476303468	360.463534958661	73	38	0
658	-1.60327992757084	347.325386800803	54	55	1
659	3.23601679562125	334.187244646251	64	44	0
660	8.59828104526969	321.033397041261	76	43	0
661	13.9605803275481	307.879556712694	69	39	0
662	19.3507699875045	295.652939263731	57	48	1
663	25.263932286296	283.410619713366	69	39	1
664	31.6722191281733	270.225384637713	62	44	0
665	38.0805472987122	257.040159757249	73	45	0
666	43.9938215523143	244.797867714427	60	42	0
667	50.4300774448202	232.539878086187	76	52	1
668	57.3614728353568	219.338977597654	62	48	1
669	64.3207576356945	207.065304618329	81	51	2
670	74.7736835042015	189.118425236084	68	50	2
671	85.7496533922968	171.155870643444	71	64	2
672	93.2320581810782	158.8665449908	74	50	2
673	100.191550712509	146.592933063395	87	56	0
674	107.15108452359	134.319333003834	94	47	0
675	114.110659614264	122.045744808391	78	61	4
676	121.098107911705	110.699384234846	73	55	4
677	128.057763963472	98.4258197834715	87	64	0
678	135.540424972656	86.1365714035928	75	66	1
679	146.516929496895	68.17417951487	84	52	3
680	156.942737107398	49.3002942577004	70	71	2
681	163.902602484042	37.0267908507958	90	60	5
682	170.890329659218	25.6805151486769	72	63	3
683	178.373248351098	13.3913449663669	71	56	2
684	185.856211251696	1.10218842700124	75	55	2
685	192.816243074252	-11.1712657865137	84	49	1
686	199.77631617547	-23.4447081359103	60	60	1
687	206.764242863399	-34.7909227218479	73	49	2
688	213.724396923149	-47.0643413262442	69	49	0
689	221.20757329429	-59.3534333091229	65	71	0
690	228.690793873451	-71.6425116471946	63	41	0
691	235.651074696623	-83.9158929362893	57	50	0
692	242.611396797758	-96.1892623566091	60	47	0
693	249.571760176739	-108.462619910948	54	34	0
694	256.53216483345	-120.735965596512	69	42	2
695	263.492610767949	-133.009299417958	75	56	0
696	271.003886860388	-144.37108448986	64	51	0
697	281.98158578953	-162.33311362192	64	53	0
698	292.408591329644	-181.206653015688	63	52	0
699	299.369244981848	-193.479925774038	54	40	0
700	302.863482433546	-199.15294967778	56	53	0
701	310.347196378105	-211.441878898069	65	41	1
702	321.325242533872	-229.403802667744	66	38	0
703	328.286062625004	-241.677026227117	74	40	0
704	335.246923992934	-253.950237919576	56	55	1
705	342.207826637779	-266.223437744193	49	37	1
706	349.168770558725	-278.496625700966	59	52	1
707	356.157533844409	-289.842585654929	66	50	0
708	363.641568713996	-302.131417575292	59	39	0
709	371.125647789449	-314.420235848986	77	47	0
710	378.114531220344	-325.766158434562	73	66	0
711	385.075681255781	-338.039285313338	69	47	0
712	392.036872567143	-350.31240032427	65	45	1
713	398.998105154722	-362.585503466427	45	42	0
714	405.959379017819	-374.858594741672	70	35	0
715	412.920694156724	-387.13167414628	63	40	0
716	420.405072170543	-399.420402405784	67	48	0
717	427.889494389645	-411.709117014892	60	44	0
718	434.850936284114	-423.98215909861	74	49	0
719	441.840177924954	-435.327973040752	60	50	0
720	448.306430413271	-446.658117869869	65	40	1
721	453.726661109191	-457.956939420663	62	40	2
722	458.651646426704	-468.312881432474	61	51	1
723	464.539459217049	-481.481776923873	63	36	0
724	467.950907307502	-489.93630887568	75	35	2
725	469.35349219694	-495.546570892446	60	44	0
726	471.746645775915	-503.042573776096	53	45	0
727	473.755528637732	-505.886839563958	67	53	0
728	476.342949770507	-506.89232556615	79	44	0
729	479.508906160714	-506.059030797333	60	45	0
730	482.179576263356	-504.282864348032	73	51	0
731	483.83192529931	-501.548174283467	65	30	0
732	483.942920949194	-497.83930888772	71	44	0
733	481.961785116931	-494.067831466906	66	46	0
734	478.934588058793	-490.265046208166	73	37	2
735	475.412115310901	-485.519388519228	68	48	0
736	469.90853369754	-477.002244602889	78	46	1
737	463.937451627164	-466.615005394444	65	46	1
738	461.461073783634	-461.900646355003	78	49	0
739	456.480579928844	-453.399140043184	70	53	0
740	449.051512755454	-439.256044773385	75	47	0
741	443.603562609351	-428.884432929568	52	47	1
742	437.109592189023	-418.481496603228	71	47	0
743	430.643415302096	-407.151333753951	61	49	0
744	424.17727379268	-395.821160672233	51	41	1
745	416.692892359337	-383.532438908704	61	44	0
746	409.208555131452	-371.243703499436	64	41	0
747	402.24727887375	-358.970617413521	56	58	0
748	394.790797925321	-345.754639424384	72	53	0
749	387.30659355846	-333.46586400643	72	60	0
750	380.345445655577	-321.192740611732	73	51	1
751	372.861328235304	-308.903938822448	58	54	1
752	365.377255020838	-296.615123386495	68	46	1
753	358.444011536485	-283.414746521041	65	39	1
754	350.960026978923	-271.125904726796	64	46	0
755	343.476086627343	-258.83704928495	67	55	0
756	336.515193838335	-246.563851261511	66	47	2
757	329.554342326126	-234.290641371161	58	45	0
758	322.593532090425	-222.017419611104	81	42	0
759	315.109764169203	-209.728512346745	70	48	0
760	307.626040454896	-197.439591436647	69	49	1
761	300.665356979007	-185.166332359426	68	48	1
762	293.704714780441	-172.89306141343	65	55	0
763	286.744113858964	-160.619778603315	73	43	0
764	279.783554215101	-148.346483923495	68	34	0
765	272.82303584856	-136.073177375831	78	39	1
766	265.339570050011	-123.784179193899	83	44	0
767	254.362046745489	-105.822104908526	74	58	0
768	243.935406527598	-86.9484677715227	74	44	1
769	236.9750974786	-74.6751001738012	74	50	0
770	230.014829707739	-62.4017207082361	64	40	0
771	222.53162329417	-50.1126443371177	61	45	0
772	215.048461089085	-37.8235543221235	69	45	0
773	208.08832008153	-25.5501375403255	65	66	1
774	201.128220352461	-13.2767088934779	84	48	1
775	194.168161901878	-1.00326837878674	70	61	0
776	187.208144730015	11.2701840018854	65	52	1
777	180.248168836697	23.5436482485384	93	50	1
778	172.737444339262	34.9055996779352	76	71	2
779	165.254582556779	47.194780617021	83	55	2
780	158.294731830887	59.4682821901515	86	61	1
781	151.334922383947	71.7417956283316	73	73	1
782	143.852190297679	84.0310156606138	93	61	3
783	132.352779475681	102.009111473337	71	67	2
784	120.853467703913	119.987239404581	88	74	1
785	112.820120156975	131.364997732453	101	52	0
786	105.309773034707	142.727072115056	67	67	1
787	98.3224222749122	154.073459780775	80	54	1
788	91.3629483873374	166.347075052559	80	68	2
789	84.9543086960912	179.532215856947	55	43	2
790	78.5457103329827	192.717366860248	71	66	0
791	72.1093100439757	204.975312368944	68	42	0
792	65.672948107007	217.233268089592	80	54	1
793	58.713677957945	229.506939236075	60	35	1
794	52.2773941889754	241.764916177839	54	45	0
795	45.8689980844501	254.950118985027	69	49	1
796	39.4327925069374	267.208116345108	70	46	0
797	32.9966252819868	279.466123918071	68	45	1
798	26.5883501844364	292.651357327588	85	48	0
799	21.1981362726656	304.877965430729	52	52	0
800	15.8079548632959	317.104580819607	58	46	0
801	9.92272899852833	330.274130349979	76	53	0
802	2.14082612039056	349.99704628624	68	44	0
803	-5.09020922711352	370.631480022334	67	41	1
804	-9.90157020062907	384.696848548017	58	46	1
805	-14.7407605474582	397.835007478483	52	54	0
806	-19.0569941368303	410.957457481883	78	54	0
807	-23.3731989815715	424.079912343994	64	63	0
808	-28.2122968090116	437.218088080175	76	52	0
809	-32.5284425929422	450.340553201735	63	49	0
810	-36.8445596318343	463.463023183867	61	45	0
811	-44.1030556346523	483.170314246789	75	34	0
812	-50.810693765874	503.789115497842	61	45	1
813	-52.6793670867337	511.269716162235	75	53	1
814	-57.5182616194361	524.407928505912	74	38	0
815	-64.2536346960696	544.099537689239	68	55	1
816	-68.5695437192335	557.222043305635	79	46	1
817	-72.885423996835	570.344553781673	67	37	0
818	-77.201275528816	583.467069119215	55	34	0
819	-82.0400009627338	596.605312068947	67	55	0
820	-86.3557934326236	609.727837664075	66	62	1
821	-90.6715571568348	622.850368117914	58	47	1
822	-95.4823070411803	636.915843446739	54	54	0
823	-100.293022723927	650.981324775144	64	49	0
824	-104.608694981958	664.103870886378	64	38	0
825	-108.924338494136	677.226421856321	58	43	0
826	-113.239953260112	690.348977685906	51	43	0
827	-117.555539280234	703.471538372338	68	41	0
828	-122.393984834838	716.609831728972	61	38	0
829	-129.128707451338	736.301554305479	53	35	0
830	-133.444190502982	749.424132809974	72	43	0
831	-137.731751585903	763.473931737244	68	35	0
832	-144.438422889623	784.092896751128	54	50	0
833	-149.276681085234	797.23122370895	60	49	0
834	-153.592030334461	810.353824886493	66	39	0
835	-157.907350837137	823.476430921815	63	50	0
836	-162.745516507013	836.61477468349	71	59	0
837	-167.060777945153	849.737390977331	65	53	0
838	-171.376010636392	862.86001212988	57	55	2
839	-178.082337027532	883.47903592512	70	40	0
840	-182.369592023897	897.528885046951	54	35	0
841	-187.20758627652	910.667259404436	62	36	1
842	-193.941655170929	930.359095359221	64	51	0
843	-198.256710150919	943.481746742502	58	53	0
844	-202.599645244423	955.677187434398	57	47	0
845	-206.447605261172	966.929679041728	63	47	0
846	-210.295543387707	978.182174486108	68	47	1
847	-213.648515530396	988.49171892181	64	38	0
848	-217.029382436012	997.874050754122	79	40	0
849	-220.410233391623	1007.25638552662	57	40	0
850	-222.773277396511	1015.68002674077	69	42	3
851	-224.641373835446	1023.16071322374	70	43	0
852	-226.014526804036	1029.69844426401	69	37	1
853	-226.369889593625	1035.27747840807	61	46	0
854	-225.70746661193	1039.89781533182	70	44	0
855	-225.072959154495	1043.59093679674	57	44	0
856	-226.006998570694	1047.33128065523	58	33	0
857	-228.014647770673	1050.17589127552	63	58	0
858	-231.151737764128	1050.27033904567	69	44	0
859	-234.344660727365	1048.51035800204	60	37	1
860	-236.519805731426	1045.79167938232	78	52	0
861	-237.182239821705	1041.17134392727	57	45	1
862	-234.296390384261	1032.73195217177	67	50	0
863	-230.392741144635	1023.33386423625	71	32	0
864	-227.506864365132	1014.89447752293	63	51	1
865	-224.126035601832	1005.51213684957	69	48	0
866	-220.745190888352	996.129799116403	65	46	0
867	-217.420154817053	984.89303326793	58	43	0
868	-213.600153397769	972.713315560482	71	43	0
869	-209.25726914563	960.517862957902	78	50	0
870	-204.44731601933	946.45224602893	78	46	0
871	-199.637328689685	932.386635099538	54	68	1
872	-194.827307156927	918.321030168794	70	60	0
873	-190.045157112589	903.328215701506	71	50	0
874	-185.235066015972	889.262622767128	58	36	0
875	-180.397037340037	876.124251369387	74	45	0
876	-175.558976773696	862.985885974951	44	42	0
877	-171.27165782993	848.936044951901	56	57	0
878	-164.565234335314	828.317033738829	70	46	0
879	-157.830842628086	808.625249824487	66	45	1
880	-153.543400749215	794.575428772718	55	34	0
881	-148.733047396468	780.509881429374	76	39	0
882	-143.894765269011	767.37155563198	57	49	1
883	-139.579335034068	754.248965780251	56	43	0
884	-135.291768538591	740.199165238068	61	51	0
885	-130.481284059642	726.133640691638	60	63	0
886	-126.165763927915	713.011065956205	69	41	0
887	-121.850215050101	699.888496078551	54	47	0
888	-117.011745563999	686.750203882344	51	51	0
889	-112.201131117647	672.684702134691	67	45	0
890	-107.913377699268	658.634932357818	81	56	1
891	-103.597708608373	645.512382996269	70	40	1
892	-98.7591123997699	632.374113602564	74	48	1
893	-93.920484302158	619.235850214027	60	44	0
894	-89.6047258317121	606.113316510804	63	45	0
895	-83.4203661390347	585.51017096173	61	52	0
896	-76.7130346524646	564.891313426197	54	47	0
897	-71.8742510894663	551.753077635542	67	42	0
898	-67.0354356376338	538.614847850986	80	46	2
899	-62.7194994654274	525.492344382219	66	47	0
900	-58.4035345478333	512.369845772162	65	41	0
901	-53.5646265746909	499.231632790528	74	51	0
902	-48.7256867132382	486.093425814062	69	42	0
903	-44.409632417839	472.970942863263	54	37	0
904	-40.121418934199	458.921249197796	64	55	0
905	-35.3102537965169	444.85584344808	61	44	0
906	-30.9941096087568	431.733375616372	63	52	0
907	-26.6779366761912	418.610912642442	74	46	0
908	-21.8388094646507	405.472739270888	53	42	0
909	-15.1029867496691	385.781204823405	66	49	0
910	-10.7867108540377	372.658759670332	61	43	1
911	-5.947475179506	359.520606107078	77	35	1
912	1.83437151531689	339.79767472297	60	55	2
913	7.19662344787503	326.643825143576	73	51	0
914	12.5589104128303	313.489982840605	73	57	0
915	18.4441705243662	300.320437577553	64	51	1
916	23.806529127527	287.166610493325	77	44	0
917	29.6918640242075	273.997081845999	68	43	1
918	36.1280313878669	261.739069452509	69	45	0
919	42.041292916052	249.496774518862	66	44	2
920	48.4496869315626	236.311566115357	83	51	0
921	55.4089166023186	224.037877894007	60	38	0
922	62.3681875534239	211.764201537706	75	71	1
923	69.3274997848202	199.490537046455	67	61	3
924	76.2868532965076	187.216884422116	72	53	0
925	83.2462480879622	174.943243660964	67	52	1
926	90.7564775987994	163.581129163504	78	47	1
927	98.2389107209747	151.291812615469	85	50	1
928	105.198430683056	139.018209178001	82	65	0
929	112.157991924963	126.744617607445	75	57	3
930	119.117594446288	114.471037902869	81	60	3
931	126.077238247264	102.197470063344	82	52	1
932	133.036923327483	89.9239140879363	76	68	3
933	140.024477279861	78.5775857679546	75	67	0
934	146.984243320418	66.3040535375476	75	57	3
935	154.467018150433	54.0148397106677	96	49	4
936	161.949837188993	41.7256395285949	83	67	5
937	168.909729995881	29.4521446116269	72	57	1
938	175.869664081431	17.1786615606397	70	51	2
939	182.829639445757	4.90519037749618	74	55	3
940	189.817472274357	-6.44105307292193	68	55	0
941	197.300504785147	-18.7301887022331	69	59	1
942	204.783581504424	-31.019310685806	86	54	1
943	211.743723313615	-43.2927326774225	67	45	1
944	218.703906401293	-55.5661428021267	72	51	1
945	225.664130767167	-67.83954106085	68	52	1
946	232.624396410829	-80.1129274507985	66	50	1
947	243.601759915007	-98.0750592993572	65	50	0
948	254.579218180559	-116.037161791697	48	32	0
949	261.539650266699	-128.310498989187	69	54	0
950	268.500123630511	-140.583824317902	75	50	1
951	275.460638271819	-152.857137779705	47	39	0
952	282.421194190683	-165.130439375527	64	60	0
953	289.381791386753	-177.403729102574	60	53	0
954	296.865426442702	-189.692682892084	58	43	0
955	304.349105705332	-201.981623033993	82	53	0
956	311.30982966203	-214.254875443876	74	49	1
957	318.298381651519	-225.600899912417	71	38	0
958	325.259186563664	-237.874128575437	83	45	0
959	332.743036547909	-250.163016883656	72	52	0
960	340.254712480004	-261.524675435387	61	54	0
961	347.215642553347	-273.797866768204	48	49	1
962	357.671003930678	-291.744023447856	68	50	0
963	368.126455783902	-309.690153407864	64	43	0
964	375.610561724869	-321.978963495232	66	30	0
965	383.094711872109	-334.267759936862	65	47	1
966	390.055890933785	-346.540878335014	65	34	0
967	397.044880011119	-357.886768662371	64	45	1
968	404.00614002673	-370.159863314591	63	47	2
969	410.967441317916	-382.432946097106	89	32	0
970	417.928783884854	-394.706017011777	76	71	0
971	424.890167727601	-406.979076056741	64	49	0
972	431.851592845574	-419.252123234794	65	52	0
973	438.785300087417	-432.452374809422	63	56	2
974	445.746809354343	-444.725398259237	72	52	0
975	452.736115851847	-456.071193552576	57	51	0
976	461.1557794697	-472.100025726482	74	51	0
977	466.988100374758	-487.123350203969	72	43	0
978	468.858211279206	-494.603699916042	60	57	1
979	470.783832909132	-500.229616060853	68	49	1
980	472.737211247382	-504.928314942867	76	48	0
981	475.296880909882	-506.861017875373	67	39	1
982	478.435087503924	-506.954940188676	65	51	0
983	481.628792812582	-505.194427567534	65	50	0
984	483.83192529931	-501.548174283467	63	50	0
985	483.970669868577	-496.912092535757	61	46	0
986	482.017283873342	-492.213398766704	65	47	1
987	478.494806146773	-487.467743652873	56	42	0
988	474.504806991608	-480.851998861879	72	39	1
989	470.019542131166	-473.293379293755	53	48	0
990	465.039017349016	-464.791883309372	51	36	0
991	459.563239109411	-455.347509097308	54	45	0
992	450.59283522435	-440.230232320726	65	47	0
993	444.621854887402	-429.842964793555	64	52	0
994	438.155639919336	-418.512813773006	61	45	0
995	428.222634578589	-400.582521921955	59	41	1
996	420.738232874253	-388.293807462789	69	49	0
997	413.253875375143	-376.005079355091	67	57	0
998	406.292579412344	-363.732000079006	49	58	0
999	398.808308859239	-351.443245598115	45	41	0
1000	391.351852648309	-338.227261264808	63	45	0
1001	384.390685039922	-325.954144681804	54	46	0
1002	376.90654734819	-313.665350193158	77	48	2
1003	369.422453862382	-301.376542060636	58	49	0
1004	362.461413011479	-289.103388152085	74	53	1
1005	354.977406472608	-276.814553647302	76	52	0
1006	347.493444140186	-264.525705493987	57	55	0
1007	340.532530047349	-252.252514269203	73	38	0
1008	333.048654662445	-239.963639743626	79	54	1
1009	325.592608675244	-226.747535476461	61	45	0
1010	318.631822939729	-214.474306941964	64	48	0
1011	311.671078481013	-202.201066541485	70	29	0
1012	300.720938771148	-183.311900243163	61	37	0
1013	289.743105431146	-165.349920666777	62	33	1
1014	282.782529010088	-153.076631079428	57	52	0
1015	275.821993866353	-140.803329622373	60	50	1
1016	268.33851072687	-128.514336902648	90	53	0
1017	260.855071794882	-116.225330536254	58	52	1
1018	257.360962034203	-110.552270628512	62	52	0
1019	250.400573492108	-98.27892591618	59	42	0
1020	239.450987068994	-79.389595663175	50	52	0
1021	231.967722037225	-67.1005365578458	58	50	0
1022	225.00748169591	-54.8271486014128	69	45	1
1023	218.047282632731	-42.5537487799302	75	51	1
1024	207.593155319686	-24.607234752737	70	53	2
1025	196.643958488596	-5.71778988745064	78	45	1
1026	189.160952844541	6.57134740706533	84	66	2
1027	182.200963102572	18.8448082786053	69	61	1
1028	178.734893134446	25.4451510952786	80	45	1
1029	175.241014639207	31.1182810161263	83	38	0
1030	164.264290233317	49.0805966630578	74	63	4
1031	153.287660591304	67.0429416643456	67	64	0
1032	146.327878574783	79.3164635924622	61	80	0
1033	139.368137837446	91.5899973865598	74	54	2
1034	132.408438379236	103.863543048501	92	62	2
1035	124.925820113567	116.152797630988	78	56	1
1036	117.415413184848	127.514850096777	74	68	1
1037	110.455838896043	139.788433080539	90	63	0
1038	103.496305886772	152.062027930282	81	66	1
1039	96.5368141574436	164.335634646006	76	59	1
1040	89.0544108339818	176.624954699539	78	49	2
1041	81.5720517206355	188.914288396947	73	53	0
1042	74.6126867601415	201.187932424247	68	61	1
1043	67.6533630795893	213.46158831846	85	52	2
1044	60.6940806795028	225.73525607679	75	54	3
1045	53.7348395597655	238.008935700171	72	42	0
1046	47.2985838059685	250.266920508817	82	43	0
1047	41.3853090276243	262.50920811668	89	53	0
1048	34.97698034317	275.694428193383	57	51	0
1049	28.5408396700514	287.952442835085	67	41	2
1050	22.6276754714199	300.194757958874	56	40	1
1051	14.3227164942655	319.933359581977	70	45	0
1052	6.5407721028314	339.656266858801	56	36	0
1053	1.70147287589498	352.794405374676	76	40	0
1054	-3.13779446348781	365.932549893856	60	49	0
1055	-7.97702991520055	379.070700418204	62	55	0
1056	-12.816233479185	392.208856946789	66	44	0
1057	-17.1324796121917	405.331304789521	67	43	0
1058	-21.4208318033488	419.380973088555	69	58	0
1059	-26.2320753387176	433.446362015791	66	45	0
1060	-30.5482315797708	446.568824976683	70	44	0
1061	-34.8643590760184	459.691292797215	62	43	0
1062	-39.7033752910211	472.829482930712	52	53	1
1063	-46.4389247175422	492.521061032079	50	38	0
1064	-53.1465342707816	513.139866476879	63	54	0
1065	-57.4346399704227	527.189575262368	59	42	0
1066	-61.7505897672381	540.31207332015	63	48	0
1067	-66.5894186305813	553.450297061354	66	43	0
1068	-70.9053093655966	566.572805375792	70	48	1
1069	-75.2211713552242	579.695318550803	63	48	0
1070	-80.0599076969083	592.83355909586	81	51	0
1071	-84.3757106243283	605.956082528457	67	47	1
1072	-88.6914848059532	619.078610821627	54	39	0
1073	-93.5301286250469	632.216868171468	85	46	0
1074	-97.8458437439403	645.339406723157	49	55	0
1075	-102.161530117271	658.461950131692	68	27	0
1076	-106.972195602779	672.527439858764	73	43	1
1077	-113.679182389227	693.146351125091	61	57	0
1078	-120.413987953332	712.838058575988	61	39	0
1079	-124.729525367671	725.960627361201	77	47	1
1080	-129.045034035633	739.083201006055	76	43	0
1081	-133.883397974016	752.221508759074	70	43	1
1082	-138.198847578256	765.344092661515	65	44	0
1083	-142.514268436178	778.466681423597	56	36	0
1084	-147.352539849642	791.605005980469	55	47	0
1085	-151.640005059598	805.654820559546	53	45	2
1086	-155.927439433406	819.704639996402	57	47	0
1087	-160.765616011631	832.842981351539	62	47	0
1088	-167.499949079007	852.534771111794	69	47	0
1089	-174.234215108852	872.226572633721	61	43	0
1090	-178.549399193027	885.349201884121	75	42	0
1091	-182.864554530301	898.471835990436	64	54	0
1092	-187.151775961451	912.521690510213	65	51	0
1093	-191.438966556045	926.571549886838	64	42	0
1094	-196.276895135001	939.709935639054	59	40	0
1095	-201.114791823318	952.848327395506	69	39	0
1096	-205.429798195546	965.970986872911	57	35	0
1097	-209.744775820524	979.093651209958	59	44	1
1098	-214.087636342912	991.289104858413	80	49	0
1099	-217.935528836621	1002.54160798155	54	49	0
1100	-221.288460121548	1012.85115913302	58	49	0
1101	-223.65149860963	1021.27480094973	67	46	0
1102	-225.024653854955	1027.81253163237	67	31	0
1103	-225.380018242286	1033.39156566188	67	43	0
1104	-225.240445971547	1038.0276434347	64	40	0
1105	-224.633853117819	1040.79354939703	76	41	0
1106	-224.550110031443	1043.57519608736	64	44	0
1107	-226.034913281619	1046.40406509116	53	54	0
1108	-230.217703534407	1046.52999399696	55	50	1
1109	-234.456326706102	1044.80149586406	65	43	1
1110	-236.108624137996	1042.06707518734	63	61	0
1111	-235.725358297525	1037.41525553819	70	39	0
1112	-233.801456167828	1031.78899485059	61	35	1
1113	-231.382612985501	1025.21977809817	49	50	0
1114	-228.468824659882	1017.70760618709	66	56	0
1115	-225.582939671469	1009.26822091453	60	49	1
1116	-222.230015015171	998.958666393533	84	43	1
1117	-217.859273759124	987.690419603139	62	48	0
1118	-211.069597648922	969.852973532863	64	49	0
1119	-206.726702976914	957.6575236395	67	51	1
1120	-202.439599069883	943.607647536322	64	60	0
1121	-195.733500029601	922.988581743091	56	51	0
1122	-191.418412669387	909.865933588706	69	56	0
1123	-187.103296562098	896.74329029303	69	37	0
1124	-182.29318725894	882.67770096194	68	40	0
1125	-178.005913841946	868.62785238307	71	45	1
1126	-173.690707836009	855.505224201828	58	35	1
1127	-168.852599851554	842.366867205128	64	56	0
1128	-164.565234335314	828.317033738829	70	41	0
1129	-160.27783798275	814.26720513124	70	36	0
1130	-155.439635162824	801.128864931874	67	29	0
1131	-151.124280193995	788.006262123585	76	46	1
1132	-146.808896478789	774.883664171211	70	48	0
1133	-139.579335034068	754.248965780251	72	49	0
1134	-132.872584621247	733.630009989254	77	53	1
1135	-128.584971553879	719.580217006616	65	45	1
1136	-123.774438034394	705.514700856991	68	51	0
1137	-118.935981765913	692.376406259835	79	46	1
1138	-114.620386369003	679.25384448003	53	47	0
1139	-110.332648686483	665.204072006978	62	50	0
1140	-105.521984042425	651.13857865613	64	52	0
1141	-100.683401051385	638.000306862406	69	39	1
1142	-96.3676854418009	624.877765598707	72	43	1
1143	-92.0519410866546	611.755229194649	58	35	0
1144	-85.3168190564611	592.063572102226	71	42	0
1145	-78.6095088092261	571.444711209275	68	33	0
1146	-73.7986172780511	557.379257457331	59	47	1
1147	-68.9598150437814	544.241025271825	79	45	0
1148	-64.6438914153259	531.11851964239	60	48	0
1149	-60.3279390415992	517.996018871665	57	36	0
1150	-55.4890442857868	504.857803490944	70	38	0
1151	-51.1730328504345	491.7353129806	64	62	0
1152	-46.8848638445488	477.68561175745	64	56	0
1153	-42.0737454299815	463.620197606273	65	40	0
1154	-37.757644102152	450.497722212225	62	45	0
1155	-33.441514028993	437.37525167875	69	59	0
1156	-28.6024319226854	424.237069901079	69	48	0
1157	-23.7633179281838	411.098894130439	51	42	0
1158	-19.4470984785003	397.976439257152	56	47	0
1159	-15.1308502843021	384.853989242576	72	50	1
1160	-7.87202855577925	365.146753046662	62	48	1
1161	-0.613135079736821	345.439530359581	57	39	0
1162	4.22616709693102	332.301389407367	68	47	1
1163	9.58843702537706	319.14754312858	54	43	2
1164	14.9507419865695	305.993704125285	55	40	0
1165	20.3130819802755	292.839872398414	64	51	1
1166	26.7213381765177	279.654629473574	62	49	1
1167	33.1296357014799	266.469396744855	53	37	1
1168	39.0428815790219	254.227097458206	65	47	3
1169	45.4791079696734	241.969099970534	66	60	0
1170	52.4104715890717	228.76819102373	66	49	0
1171	59.3697257618187	216.494509574957	55	34	1
1172	66.3290212151478	204.220839994028	69	38	1
1173	73.2883579484769	191.947182278149	79	47	0
1174	80.2477359617478	179.673536425456	66	59	0
1175	87.2071552553098	167.399902438745	83	59	3
1176	94.1944539142423	156.053496031091	76	56	2
1177	101.676910973154	143.764185825363	82	63	0
1178	112.625283019792	124.874487510882	87	63	1
1179	123.078625008289	106.92773153726	89	59	2
1180	130.038293310557	94.6541704712436	92	74	0
1181	136.99800289236	82.3806212721393	82	54	2
1182	144.508545912802	71.018605042249	88	40	6
1183	151.991304866446	58.7293866751716	79	55	1
1184	158.951139616431	46.4558748006821	81	68	3
1185	165.911015645426	34.1823747921735	79	54	0
1186	172.870932953374	21.9088866505772	74	72	0
1187	179.858710007102	10.5626262258738	75	69	1
1188	187.341682433209	-1.72652758937329	73	49	0
1189	194.824699068151	-14.0156677570194	64	56	0
1190	201.784782821545	-26.28910670802	63	55	0
1191	208.74490785331	-38.562533791177	68	47	2
1192	216.255864326668	-49.92441895511	59	52	1
1193	227.233076912118	-67.8865947704762	62	61	1
1194	237.659594826866	-86.760274020955	70	45	1
1195	244.619927580236	-99.0336400447413	59	51	0
1196	251.580301611568	-111.306994198821	59	47	0
1197	258.540716920281	-123.580336487852	67	50	0
1198	265.528972355707	-134.92645091936	57	46	0
1199	273.012460135564	-147.215448332019	70	41	1
1200	280.495992122625	-159.504432098009	66	41	1
1201	287.45657387242	-171.777725190856	68	49	1
1202	294.417196899594	-184.05100641679	78	46	1
1203	301.377861203917	-196.324275775813	71	50	0
1204	308.861565623258	-208.613207721151	43	59	0
1205	316.345314249687	-220.902126020752	70	45	0
1206	323.306105313764	-233.175358061679	56	36	0
1207	333.76126091578	-251.121575821191	65	39	0
1208	344.216506994155	-269.067766860127	61	41	0
1209	351.205240798299	-280.413735290989	60	33	0
1210	358.166235049779	-292.686907970347	66	44	0
1211	365.127270577592	-304.96006878186	69	36	0
1212	368.621691439301	-310.633036659099	48	55	0
1213	376.105800555495	-322.921845837496	75	51	1
1214	387.084425290988	-340.883593537845	66	42	0
1215	394.045627254294	-353.156705149449	63	53	0
1216	401.006870493235	-365.429804894142	68	47	0
1217	407.9681550081	-377.702892769128	66	39	0
1218	414.929480798659	-389.975968776271	70	55	0
1219	421.890847864852	-402.249032914639	50	40	0
1220	429.375279608823	-414.537744799629	63	48	0
1221	436.887515172537	-425.89922677353	57	36	0
1222	443.325981175352	-438.156595743261	62	51	2
1223	449.764485525608	-450.413954496384	62	26	0
1224	455.735509619	-460.801214138977	73	39	0
1225	462.641609268379	-474.928641355596	57	50	1
1226	468.006412110059	-488.081876264885	73	51	0
1227	469.904277213092	-494.635009195656	69	48	0
1228	471.30686654913	-500.245270491578	48	38	0
1229	472.737211247382	-504.928314942867	56	51	0
1230	475.26913023612	-507.78823418729	57	49	0
1231	478.407337499608	-507.882156510837	59	45	0
1232	481.60104347195	-506.121643902734	67	54	0
1233	483.748678591102	-504.329823317938	67	49	1
1234	484.354959075805	-501.563827142119	42	48	0
1235	483.447636650701	-496.896439622156	54	31	0
1236	480.971218562394	-492.182092392817	89	45	0
1237	477.971774055506	-487.452090066858	74	42	0
1238	473.981775689463	-480.836344783194	62	39	0
1239	466.497093857208	-468.547713961452	79	50	0
1240	459.040210849606	-455.331853182055	64	52	0
1241	453.069187536486	-444.944598007016	63	39	0
1242	446.602925849031	-433.614460368641	74	55	0
1243	440.136699538969	-422.28431249503	64	49	0
1244	433.175246196741	-410.011279009283	51	47	0
1245	426.21383412974	-397.73823365476	73	59	1
1246	418.72944341565	-385.449515550397	65	41	0
1247	411.272862481244	-372.233567561954	72	29	0
1248	404.311578768073	-359.960484897718	67	45	1
1249	396.827320914657	-347.671726784669	68	62	0
1250	389.343107266992	-335.382955025882	62	43	0
1251	382.381950310373	-323.109835038893	84	54	0
1252	371.431169329677	-304.22085801512	53	48	0
1253	360.452710914717	-286.25906782411	65	53	0
1254	352.968715366384	-273.970229672268	65	44	0
1255	345.484764024382	-261.68137787655	68	61	1
1256	338.523860583489	-249.408183251508	58	36	0
1257	331.039996189123	-237.119305083528	72	48	0
1258	323.556176001439	-224.830413267948	77	49	1
1259	316.623186563666	-211.629965241067	65	40	0
1260	306.195996153809	-192.756487056613	77	43	0
1261	295.218114180199	-174.794522147626	64	45	1
1262	287.73451234051	-162.505564878695	59	36	0
1263	280.773946571455	-150.232271892019	60	55	2
1264	273.813422079722	-137.958967039362	68	47	1
1265	266.329949931125	-125.669970672578	78	42	0
1266	258.846521990083	-113.380960662849	64	42	1
1267	251.886124260374	-101.107618492097	63	42	0
1268	244.925767808163	-88.8342644553632	64	42	1
1269	237.442469559435	-76.5452153487131	48	42	0
1270	229.959215518611	-64.2561525981873	55	50	0
1271	222.998985829472	-51.9827612442896	65	44	1
1272	216.038797418587	-39.7093580234796	62	61	0
1273	209.078650285956	-27.43594293762	63	50	1
1274	202.118544431694	-15.1625159829855	74	55	1
1275	195.158479855803	-2.88907716237009	65	55	0
1276	187.675483737316	9.40006285440177	73	54	2
1277	180.192531827546	21.6892165187746	74	61	0
1278	173.23259401659	33.962692652829	79	55	3
1279	166.272697484586	46.2361806537956	80	57	2
1280	159.312842231535	58.5096805216745	87	80	2
1281	152.353028257552	70.7831922555342	85	62	4
1282	141.376507693669	88.7455692375079	84	76	2
1283	130.427911805047	107.635191353969	74	65	3
1284	123.468265877164	119.908752269112	98	73	3
1285	116.480828121596	131.255109284073	81	73	1
1286	109.521263154631	143.528693941422	63	48	2
1287	102.038784112607	155.81799033843	81	55	2
1288	94.5563492804649	168.107300380245	80	58	3
1289	87.5969110818696	180.380922347307	63	63	1
1290	80.6375141629833	192.654556183144	69	54	1
1291	73.6781585245044	204.9282018831	62	54	1
1292	66.7188441660255	217.201859447174	62	40	0
1293	59.7595710876049	229.47552887816	80	50	2
1294	52.8003392897663	241.749210173264	74	40	0
1295	46.364092409669	254.007196534425	69	38	0
1296	39.9278838820173	266.265193108469	53	37	0
1297	33.5195658806479	279.450415530242	69	57	1
1298	27.6063746808795	291.692723401822	54	41	0
1299	21.6932189079234	303.935039959848	67	54	0
1300	13.3882724719588	323.673643617891	63	37	0
1301	5.60634017369011	343.396552810445	69	53	0
1302	0.767048709967639	356.53469252307	77	43	0
1303	-4.07221086608479	369.672838240862	59	45	0
1304	-8.91143855458358	382.810989962891	72	44	0
1305	-13.7506343554123	395.949147689156	70	44	0
1306	-18.5897982682218	409.08731142059	57	50	0
1307	-23.4289302931866	422.225481158122	70	56	0
1308	-27.7172417818801	436.27515647281	55	51	0
1309	-32.0055224364623	450.324836648069	87	40	1
1310	-36.3216410464374	463.447306088172	68	43	1
1311	-40.6377309116069	476.569780387916	70	47	0
1312	-45.4767074749689	489.707977725193	46	50	0
1313	-49.7927382789203	502.830462284386	60	49	0
1314	-54.1087403374841	515.952951705083	51	47	0
1315	-60.8441445000935	535.644555003382	60	54	0
1316	-67.5516053133761	556.263385645114	76	54	0
1317	-71.8396124151186	570.31311062444	75	42	0
1318	-76.1554670894402	583.435624879785	78	41	0
1319	-80.9941956675029	596.573866621591	62	40	0
1320	-85.309991279617	609.696391134523	78	40	0
1321	-89.6257581458776	622.818920506164	72	49	0
1322	-94.4643942015828	635.957179052755	79	40	2
1323	-99.302998367988	649.095443602651	63	45	0
1324	-103.618675854639	662.217988634482	74	48	0
1325	-107.934324595612	675.340538524091	59	39	1
1326	-112.249944590556	688.463093271479	51	39	0
1327	-118.956876620825	709.082013774663	74	47	0
1328	-125.663738371222	729.700946037658	56	54	0
1329	-129.979239723936	742.823520758189	65	44	0
1330	-134.817595898523	755.961829710752	76	48	0
1331	-139.655920183344	769.100144665688	60	59	0
1332	-143.971332154644	782.222735046409	71	47	0
1333	-148.286715379392	795.345330283977	66	48	0
1334	-153.124947139237	808.483662043698	72	41	0
1335	-157.440271299623	821.606267542578	60	31	1
1336	-161.727667697065	835.656093453988	70	45	0
1337	-166.53790560225	849.721657570451	78	34	0
1338	-170.853139864514	862.844278182834	69	50	0
1339	-175.168345380051	875.966903652996	70	43	0
1340	-180.006389778049	889.105269010179	67	42	0
1341	-184.844402285584	902.243640370667	54	58	0
1342	-191.550591359439	922.862687679939	63	41	0
1343	-197.761756737367	942.538793873973	73	40	0
1344	-202.104694330948	954.734234026633	62	45	0
1345	-206.447605261172	966.929679041728	59	38	0
1346	-210.267632674717	979.109390030615	57	59	0
1347	-214.115547985013	990.361889313906	68	54	0
1348	-217.496412149747	999.744221565314	58	42	1
1349	-220.354407103092	1009.11081661005	86	39	0
1350	-223.240302193968	1017.55019827001	72	48	0
1351	-225.10839679878	1025.03088499513	72	46	0
1352	-225.958697703376	1031.55287535768	65	36	0
1353	-225.819124902773	1036.18895311002	55	40	0
1354	-225.184617043706	1039.88207455166	60	51	0
1355	-225.072959154495	1043.59093679674	57	50	0
1356	-226.034913281619	1046.40406509116	69	48	0
1357	-228.621241928369	1047.4099857416	72	38	0
1358	-232.281182586565	1047.5201755045	63	38	0
1359	-235.474107975431	1045.76019526459	60	44	1
1360	-236.659390387416	1041.1556017641	50	34	2
1361	-234.296390384261	1032.73195217177	79	44	0
1362	-230.420656563831	1022.40664871316	49	39	0
1363	-227.039841009653	1013.02430551872	59	48	0
1364	-223.164069266233	1002.69900926575	70	45	1
1365	-219.316190242826	991.446501325816	65	53	1
1366	-215.46828932903	980.193997226655	60	46	1
1367	-211.125419239455	967.998542468995	64	35	0
1368	-206.810432237107	954.875877038576	56	37	0
1369	-202.495416487276	941.753216468729	74	40	0
1370	-197.685416634195	927.687607939355	60	67	0
1371	-193.398247278819	913.63774209097	62	31	1
1372	-189.083141629584	900.515096634626	71	43	0
1373	-184.245139389881	887.376720436849	54	44	0
1374	-179.435008407338	873.311134701595	48	32	0
1375	-175.147714432853	859.261289362796	60	55	0
1376	-170.832488566579	846.138664420694	54	48	0
1377	-165.994359600358	833.000311021693	64	39	0
1378	-159.287881348107	812.38130904641	53	40	0
1379	-155.000448701961	798.33148637414	64	39	1
1380	-150.162208955211	785.193152775057	77	49	1
1381	-142.904789541557	765.485663631931	64	57	0
1382	-138.617247378046	751.435859312303	63	36	0
1383	-134.329674378911	737.386059849523	75	42	0
1384	-129.491291962913	724.247752055526	77	59	0
1385	-124.652877657383	711.10945026204	75	39	0
1386	-119.842320249241	697.043938916177	58	51	1
1387	-115.031728639151	682.978433573619	57	41	0
1388	-110.716110240261	669.855876115151	64	50	0
1389	-106.400463095633	656.733323515393	47	43	0
1390	-99.6933734930353	636.114425670356	43	52	0
1391	-92.9862136114389	615.495539583266	56	49	1
1392	-88.1475458610221	602.357283397578	60	48	0
1393	-83.8317497583921	589.234756171703	52	49	0
1394	-79.5159249105491	576.112233806401	65	49	0
1395	-74.7050425349153	562.046778855845	85	36	0
1396	-70.4170344324084	547.997051183134	74	46	0
1397	-66.1011196902255	534.874543935061	74	54	0
1398	-61.2622645863448	521.73632135056	66	47	0
1399	-56.9462907824782	508.613824360073	75	62	1
1400	-52.6302882333985	495.491332231089	74	35	0
1401	-47.7913406085572	482.353126450442	67	49	0
1402	-42.9523610953474	469.214926675893	60	54	0
1403	-38.6641383795068	455.165234629996	67	51	0
1404	-32.4792736982927	434.56217172835	77	42	0
1405	-25.7435530791408	414.870618794113	70	47	0
1406	-21.4273440866382	401.748161760159	67	43	0
1407	-17.1111063495628	388.625709584914	69	47	0
1408	-12.2719107433222	375.487548213452	94	41	1
1409	-7.43268324929522	362.349392844364	75	41	0
1410	-2.59342386742355	349.211243483238	78	46	1
1411	2.76880124368472	336.057387944311	84	55	0
1412	8.131061387714	322.903539681807	70	47	1
1413	13.4933565642568	309.749698696658	79	42	1
1414	19.3786253354046	296.580154866911	70	46	0
1415	25.263932286296	283.410619713366	66	53	1
1416	31.1492774168728	270.241093231365	63	63	0
1417	40.5281611881219	251.398327901028	71	59	2
1418	50.4300774448202	232.539878086187	60	47	1
1419	57.3893193666008	220.266193251126	75	44	2
1420	64.3486025686725	207.992520281114	71	34	0
1421	71.3079270512098	195.718859178945	71	60	1
1422	78.267292813689	183.445209940895	72	48	1
1423	85.2266998561099	171.171572567895	80	46	1
1424	92.1861481785891	158.897947060876	83	46	0
1425	99.6685942461481	146.60863320902	73	61	2
1426	107.15108452359	134.319333003834	78	67	3
1427	114.110659614264	122.045744808391	88	57	2
1428	121.098107911705	110.699384234846	95	49	2
1429	128.057763963472	98.4258197834715	83	60	0
1430	135.540424972656	86.1365714035928	87	66	2
1431	143.023130191315	73.8473366685212	76	74	0
1432	149.982913009881	61.573809530586	94	59	1
1433	156.970560823451	50.2275100722909	54	46	2
1434	167.947252734273	32.2651755390689	75	66	2
1435	178.896220707917	13.3756545083597	70	59	1
1436	185.856211251696	1.10218842700124	60	42	0
1437	192.844058579183	-10.2440499141812	63	58	0
1438	200.327106721757	-22.533180071041	73	56	1
1439	207.810199072876	-34.8222965830937	49	45	4
1440	214.770356061577	-47.0957134701312	84	49	2
1441	221.730554328358	-59.369118492119	60	42	2
1442	228.690793873451	-71.6425116471946	88	43	1
1443	235.651074696623	-83.9158929362893	68	63	0
1444	246.105474976415	-101.862334638834	81	39	0
1445	256.53216483345	-120.735965596512	49	48	1
1446	263.492610767949	-133.009299417958	70	59	1
1447	270.480895685439	-144.35540537443	71	46	0
1448	277.964415216295	-156.644393705763	58	42	0
1449	285.447978954471	-168.933368392289	52	44	0
1450	292.436384020431	-180.279436983168	76	44	0
1451	299.397036074603	-192.552709730342	70	48	1
1452	306.880727793672	-204.841645307839	62	55	0
1453	314.364463719598	-217.130567239597	58	51	0
1454	321.325242533872	-229.403802667744	81	50	1
1455	331.780379989592	-247.350025508553	59	44	1
1456	342.235607921786	-265.29622163251	77	55	0
1457	349.196550244757	-277.569409578107	64	41	1
1458	356.157533844409	-289.842585654929	71	43	1
1459	363.146335213038	-301.188533719629	57	53	0
1460	370.630411113729	-313.477352898568	63	46	1
1461	378.114531220344	-325.766158434562	59	40	0
1462	385.075681255781	-338.039285313338	64	47	0
1463	392.036872567143	-350.31240032427	58	35	0
1464	399.025873436942	-361.658287262544	81	42	0
1465	405.987145702064	-373.931378525682	64	42	0
1466	412.948459242936	-386.204457920976	77	46	0
1467	420.432835547253	-398.493186164647	67	41	1
1468	427.917256056797	-410.78190076258	58	57	0
1469	434.878696353233	-423.054942836054	58	40	0
1470	441.317152043164	-435.312314959243	68	44	0
1471	447.288133160502	-445.699586953968	61	53	0
1472	455.763264894194	-459.873997845687	68	47	0
1473	462.697116614319	-473.074208747596	73	51	0
1474	465.613274992153	-480.585870979354	67	47	0
1475	467.48337992758	-488.066221418791	63	58	0
1476	468.335178313835	-494.588045182638	78	48	0
1477	469.214731995715	-500.182652394287	73	61	0
1478	470.672826136928	-503.93848126661	72	48	1
1479	474.773846481112	-506.845363936387	67	54	0
1480	480.004190814623	-507.001900495961	53	51	0
1481	482.73035949457	-503.371301062405	55	45	0
1482	483.364389566181	-499.678088667803	56	37	0
1483	481.934035743005	-494.995047813281	63	44	0
1484	478.439305800828	-489.322176339105	51	40	0
1485	474.421553740976	-483.633647870272	66	52	0
1486	470.431564545492	-477.017899177037	57	38	0
1487	465.946311002539	-469.459275220521	67	44	0
1488	460.965798895748	-460.957774363458	65	50	2
1489	456.013062495738	-451.529051142745	58	43	0
1490	450.565078663698	-441.15744861681	72	56	0
1491	444.621854887519	-429.842964793555	66	32	0
1492	438.678663785977	-418.528472264297	67	53	0
1493	432.212482843606	-407.198311804794	65	45	0
1494	425.223316115793	-395.852481027134	64	41	0
1495	418.261951449036	-383.57942210976	61	52	0
1496	410.777609825018	-371.290689461865	62	66	0
1497	403.2933124064	-359.00194316823	71	45	1
1498	395.809059193416	-346.713183226064	65	50	0
1499	387.774065421487	-335.335961148143	65	54	0
1500	376.272441782639	-317.358548807912	79	40	1
1501	365.321702902846	-298.469555704854	60	45	0
1502	358.388456216955	-285.269178820774	55	54	0
1503	351.950481260603	-273.011675391346	57	52	0
1504	348.979121138167	-267.354362671264	77	46	0
1505	341.522975027503	-254.13828747347	64	54	2
1506	330.572562058398	-235.249201132916	74	49	2
1507	323.088746755559	-222.960308423266	78	43	1
1508	315.632763131638	-209.744185985066	65	43	0
1509	308.672035449999	-197.470940491185	79	52	0
1510	301.188353011734	-185.182007775642	58	61	1
1511	293.704714780441	-172.89306141343	51	64	0
1512	286.744113858964	-160.619778603315	49	42	1
1513	279.260562576819	-148.330805869773	81	45	0
1514	268.282914108597	-130.368768913671	69	41	0
1515	257.85614845925	-111.495167366229	67	59	0
1516	250.372771076101	-99.2061418937519	75	46	0
1517	242.88943790074	-86.9171027746052	58	57	3
1518	235.929131780635	-74.6437334623188	61	49	0
1519	228.968866938667	-62.3703522812575	77	49	0
1520	222.008643374662	-50.0969592342153	83	48	0
1521	215.048461089085	-37.8235543221235	69	44	1
1522	207.565343092021	-25.5344506595284	67	59	1
1523	200.082269303501	-13.2453333530575	79	42	4
1524	193.122213781753	-0.97189112380147	72	43	1
1525	186.162199538667	11.3015629714355	88	61	2
1526	179.202226574416	23.575028934516	69	47	3
1527	172.242294888885	35.8485067617148	77	66	1
1528	161.293418709189	54.7380462531	76	66	4
1529	150.316816963546	72.7003992442042	75	81	1
1530	143.329226379981	84.0467104492709	65	62	2
1531	136.369502420363	96.3202493339777	77	59	3
1532	128.886858752579	108.609496654943	77	67	1
1533	121.404259294271	120.898757618852	66	67	2
1534	114.444662102091	133.172333817929	64	63	0
1535	107.485106189561	145.445921882987	97	54	3
1536	100.52559155674	157.719521813095	81	69	2
1537	93.0153260784573	169.081618868746	86	62	2
1538	85.5329415625311	181.370945303701	78	46	0
1539	78.5735521002207	193.644582557492	54	46	2
1540	72.1371532978374	205.902528056875	71	55	0
1541	65.7007928474923	218.160483770072	67	54	0
1542	58.7415242966963	230.434154904447	59	63	1
1543	51.8101449658279	243.635053563863	79	49	1
1544	45.3739039860084	255.893041497096	76	50	2
1545	38.9377013587509	268.151039641351	80	51	0
1546	32.5293894865317	281.336263633333	58	52	0
1547	23.6735517184134	300.163338683546	65	47	0
1548	14.8177957235603	318.990433267318	63	54	0
1549	11.8751809708192	325.575207672082	70	53	0
1550	7.03584712941665	338.713339580223	75	46	1
1551	-0.2230938434368	358.42054870259	69	42	0
1552	-5.06234796583885	371.558695623651	64	41	0
1553	-9.90157020062907	384.696848548017	68	42	0
1554	-14.7407605474582	397.835007478483	79	49	0
1555	-19.5520542783779	411.900388007052	62	36	1
1556	-26.2599416932208	432.519146420993	86	58	0
1557	-30.5760989775881	445.641609382816	75	62	0
1558	-34.8922275169753	458.76407720428	57	47	0
1559	-41.6278248243616	478.455646902323	69	44	0
1560	-46.4667959337821	491.593845444731	53	42	0
1561	-50.7828215089976	504.71633108519	65	46	0
1562	-55.0988183391164	517.838821583427	68	45	0
1563	-59.9376969276345	530.977036928758	67	42	0
1564	-64.2257591952221	545.026753269136	73	47	0
1565	-70.933186492708	565.645589794032	69	46	0
1566	-77.6684222600888	585.337222491391	54	51	0
1567	-81.9842413890292	598.459743226878	62	44	0
1568	-86.8229326241999	611.59799217619	54	34	2
1569	-91.138692690758	624.720523169264	74	47	0
1570	-95.4544240115792	637.84305902198	51	46	0
1571	-100.293022723927	650.981324775144	44	46	0
1572	-107.000081413367	671.600224284455	77	48	0
1573	-111.287821869773	685.649993526749	68	49	0
1574	-115.603419390682	698.772552055307	73	62	0
1575	-122.338205801789	718.464262867346	64	42	0
1576	-126.653730671911	731.586833811365	65	41	1
1577	-130.969226795598	744.709409614094	67	47	1
1578	-135.807577516127	757.847719769925	75	51	0
1579	-140.123014576035	770.97030583024	71	46	0
1580	-144.438422889623	784.092896751128	58	55	0
1581	-149.248785081727	798.158439269289	60	47	0
1582	-153.536236237909	812.208256009035	59	59	0
1583	-157.851554654073	825.330862042494	62	41	1
1584	-162.689718014211	838.469205798581	70	48	1
1585	-169.424031928007	858.160998919979	50	45	0
1586	-176.158278804389	877.852803799324	56	30	0
1587	-180.996317748155	890.991170359775	64	41	1
1588	-185.283554279071	905.041022719815	63	44	0
1589	-189.570759973663	919.090879938565	60	49	2
1590	-193.885841614276	932.213526460342	69	54	0
1591	-198.200894507638	945.33617784176	52	37	1
1592	-203.066686955688	957.547356448136	57	47	0
1593	-207.409591844946	969.742802542634	56	32	0
1594	-211.229613554489	981.922514492646	78	37	0
1595	-214.582579980779	992.23205976747	68	47	0
1596	-217.963441404863	1001.61439243797	65	30	0
1597	-221.344286878768	1010.9967280468	65	51	1
1598	-223.735240490525	1018.49315432087	82	29	0
1599	-225.631248153339	1025.04662574176	71	58	1
1600	-226.481548274809	1031.568616217	53	46	0
1601	-226.341974916344	1036.20469396003	54	51	2
1602	-225.735381188802	1038.97059977427	63	40	0
1603	-224.605938758526	1041.72076495923	63	48	1
1604	-224.027260907576	1043.55945544131	67	43	0
1605	-224.027260907576	1043.55945544131	70	34	1
1606	-224.027260907576	1043.55945544131	70	44	1
1607	-224.027260907576	1043.55945544131	57	40	0
1608	-224.027260907576	1043.55945544131	84	40	1
1609	-224.027260907576	1043.55945544131	66	47	1
1610	-224.027260907576	1043.55945544131	59	39	1
1611	-224.027260907576	1043.55945544131	83	43	0
1612	-224.027260907576	1043.55945544131	56	36	0
1613	-224.522195663711	1044.50241165329	53	48	0
1614	-225.512064495299	1046.38832425978	72	43	0
1615	-227.547629540088	1048.30571907759	66	45	1
1616	-231.207569431397	1048.41590794735	78	49	0
1617	-234.428410215594	1045.72871139832	68	35	0
1618	-236.108624137996	1042.06707518734	59	42	0
1619	-235.753274985997	1036.48804001883	62	49	1
1620	-233.334437835438	1029.91882206686	66	44	1
1621	-230.420656563831	1022.40664871316	74	46	1
1622	-227.534779089678	1013.96726199891	89	43	1
1623	-222.202101562638	999.885881919414	60	46	1
1624	-218.326304537535	989.560590469278	59	48	0
1625	-216.430266609706	983.007122891955	67	47	0
1626	-212.087402561097	970.81166705396	64	52	0
1627	-204.830630367098	951.104061814956	72	45	1
1628	-197.629601532186	929.542039009742	64	51	0
1629	-192.847476185998	914.549220946617	68	40	0
1630	-188.037409084092	900.483624416403	56	51	0
1631	-183.227307779423	886.418033886701	83	47	0
1632	-178.940041912312	872.368184229359	57	42	1
1633	-174.624843221914	859.245554966852	81	55	0
1634	-169.814643833495	845.179981232621	64	46	0
1635	-165.527284820913	831.130146686919	57	37	0
1636	-161.211996232276	818.00753254164	58	42	0
1637	-154.505467315204	797.388538961299	62	53	0
1638	-147.798868117447	776.769557136111	68	43	0
1639	-142.960578226135	763.631232537329	50	30	0
1640	-138.122256445058	750.492913942784	74	53	0
1641	-133.311794802838	736.427385799587	54	40	0
1642	-129.024186556402	722.377592272125	79	60	1
1643	-124.708657538227	709.255019156262	56	42	0
1644	-119.870209033426	696.116723363288	75	53	0
1645	-115.059616265702	682.051218017004	61	47	1
1646	-110.771883404115	668.001445000991	51	47	1
1647	-106.456234172976	654.878892401233	77	56	0
1648	-101.617658945557	641.740619409829	70	39	0
1649	-97.301950651512	628.618077066727	59	34	0
1650	-93.0140959044802	614.568324023858	61	42	0
1651	-88.2033081347472	600.502852272242	57	41	1
1652	-81.4681477993145	580.811201902106	70	36	0
1653	-74.7329204291455	561.119563291781	64	49	2
1654	-69.8941259582643	547.981329907663	78	47	1
1655	-65.5782096450566	534.858823199756	68	50	1
1656	-61.2901392364292	520.809105781838	61	41	0
1657	-56.4791245818487	506.74367363099	58	48	0
1658	-51.6402033913764	493.605463050306	76	47	1
1659	-47.3241668685805	480.482976861298	68	40	0
1660	-43.0081016005715	467.360495529138	66	54	0
1661	-38.1690878894879	454.222301752307	68	51	0
1662	-33.8529635604355	441.099830681458	61	47	1
1663	-29.5368104865192	427.977364468388	72	39	0
1664	-25.2206286679721	414.854903115891	58	41	0
1665	-20.9322830251767	400.805231043138	58	45	2
1666	-14.2243107905961	380.186482694	61	49	0
1667	-7.4884066056693	360.494961681776	74	44	0
1668	-2.12621242139721	347.341099525802	72	35	1
1669	3.23601679562125	334.187244646251	72	40	1
1670	8.59828104526969	321.033397041261	71	49	0
1671	13.9605803275481	307.879556712694	61	37	1
1672	19.32291464234	294.72572365962	58	51	1
1673	25.2360783162876	282.483404101804	58	57	3
1674	31.6722191281733	270.225384637713	66	45	0
1675	38.0805472987122	257.040159757249	67	57	1
1676	44.5167663022294	244.782160708681	56	51	0
1677	51.4759698727867	232.508465724066	70	61	1
1678	57.8844206249923	219.323272241279	68	42	0
1679	64.8437068898929	207.049600119703	75	44	4
1680	72.3259851546609	194.760236283764	69	60	2
1681	79.2853554445319	182.486588750966	79	42	1
1682	86.2447670143447	170.212953082286	97	52	0
1683	93.7271749785286	157.923628338613	76	58	1
1684	101.209627152246	145.634317236021	82	62	1
1685	108.169165490661	133.360718879849	95	55	0
1686	118.622466647241	115.413951469585	81	51	2
1687	125.582107385388	103.140382783487	83	57	2
1688	129.598820613581	97.4515142487362	90	66	2
1689	137.081487729214	85.1622686181217	83	62	1
1690	147.535035251873	67.215575017035	88	67	3
1691	157.98867325607	49.2689081318676	92	67	1
1692	161.454690903134	42.6685478920117	58	59	3
1693	168.937550975766	30.3793604467064	56	58	4
1694	179.914346949256	12.4170579295605	74	58	1
1695	186.87434202031	0.143593552522361	78	65	1
1696	193.834378369676	-12.1298589576036	72	57	1
1697	200.822269678756	-23.476083714515	66	57	1
1698	207.782386987295	-35.7495124796405	75	64	0
1699	214.742545574147	-48.0229293787852	70	55	0
1700	222.225726585777	-60.3120195334777	61	41	0
1701	229.70895180566	-72.6010960433632	80	47	0
1702	236.669237155817	-84.8744756262749	70	48	2
1703	243.629563784052	-97.1478433422744	67	47	0
1704	250.617733963707	-108.493983226828	71	43	1
1705	258.101129909162	-120.783007903956	72	43	1
1706	265.584570061765	-133.072018938139	53	38	0
1707	276.039223375497	-151.018384265713	57	43	0
1708	286.493967166869	-168.964722877368	65	51	1
1709	293.977578043297	-181.253682075068	58	55	0
1710	301.46123312664	-193.542627629824	72	54	1
1711	308.421933914011	-205.815885088407	59	50	0
1712	315.382675978239	-218.089130680077	66	39	0
1713	322.343459319556	-230.362364402041	87	48	0
1714	329.304283937789	-242.635586258955	57	50	0
1715	336.292932488665	-253.981580141	56	49	0
1716	343.253838062112	-266.254778251052	52	52	0
1717	350.214784912241	-278.527964492328	69	44	1
1718	360.670171113103	-296.474113530479	59	47	1
1719	370.602636330586	-314.40456905961	62	46	1
1720	377.068505597825	-325.734826513566	56	53	0
1721	383.562182059046	-336.137857551686	76	50	0
1722	389.037630915002	-345.582333168015	78	55	0
1723	394.017857831321	-354.083921346813	77	38	0
1724	398.007607759151	-360.69974428881	72	49	1
1725	401.529888037883	-365.445467940532	73	56	0
1726	405.079943166173	-369.263972390443	77	69	0
1727	408.602238506195	-374.0096900668	68	49	2
1728	412.59203046601	-380.625498909503	70	40	0
1729	416.526306518994	-389.095736347139	83	41	0
1730	420.460598926642	-397.565969924442	69	39	0
1731	424.91793007782	-406.051859810948	59	45	0
1732	430.36580422282	-416.423496355303	64	46	0
1733	436.308970967133	-427.738000606187	58	43	0
1734	442.802954955958	-438.140937845223	61	50	1
1735	449.296971357602	-448.54386482574	64	44	0
1736	455.240236083569	-459.858341477811	60	41	0
1737	460.688257453032	-470.229937428609	71	39	0
1738	465.117996804242	-479.642999527976	51	50	0
1739	467.978659707296	-489.009092571214	77	46	1
1740	469.821021410287	-497.416658109985	75	38	1
1741	471.746645775915	-503.042573776096	47	38	0
1742	474.250812053331	-506.829709934071	60	59	0
1743	477.856552839978	-508.793719267473	67	52	0
1744	481.545544799126	-507.976076569408	63	58	0
1745	483.720929693955	-505.257039661519	54	45	1
1746	484.354959075805	-501.563827142119	59	73	0
1747	483.447636650701	-496.896439622156	67	53	0
1748	480.971218562394	-492.182092392817	86	37	0
1749	477.448741965462	-487.43643641565	66	51	0
1750	470.954595394258	-477.033553688787	67	41	0
1751	463.992958577059	-464.760572760366	73	38	0
1752	459.040210849606	-455.331853182055	62	55	0
1753	453.592214556993	-444.960254659876	60	51	1
1754	447.125951517723	-433.630117818713	73	48	0
1755	440.136699538969	-422.28431249503	67	46	1
1756	433.175246196741	-410.011279009283	46	42	0
1757	426.21383412974	-397.73823365476	68	43	1
1758	419.252463338431	-385.465176432393	59	49	0
1759	412.291133822815	-373.192107340321	49	53	1
1760	405.329845582601	-360.919026381336	75	48	0
1761	397.845583088987	-348.630270096473	57	44	2
1762	390.36136480089	-336.341500166804	59	58	0
1763	382.877190718718	-324.05271658767	72	45	1
1764	371.926404974598	-305.16374089662	60	41	0
1765	364.993126595218	-291.963375071995	72	54	0
1766	357.509107600607	-279.674545129761	80	36	0
1767	346.530774345447	-261.712717610411	64	31	0
1768	339.569867975719	-249.439524700865	73	42	0
1769	336.103321670496	-242.839315736666	57	46	0
1770	328.619476570573	-230.550433050841	65	62	0
1771	317.669184941915	-211.661312084645	80	54	2
1772	310.185450481193	-199.372395751067	73	51	0
1773	302.701760227035	-187.083465772681	66	42	0
1774	295.741108974617	-174.810198237188	59	67	1
1775	288.257505669433	-162.521241887473	59	54	1
1776	280.773946571455	-150.232271892019	65	49	0
1777	273.813422079722	-137.958967039362	57	29	1
1778	266.852938865777	-125.68565031793	61	43	0
1779	259.369509459124	-113.396641228348	70	50	0
1780	251.886124260374	-101.107618492097	62	72	0
1781	244.925767808163	-88.8342644553632	53	47	0
1782	237.965452633973	-76.5608985507861	62	42	1
1783	226.988172501908	-58.5987509246916	72	39	0
1784	216.038797418587	-39.7093580234796	59	47	1
1785	209.078650285956	-27.43594293762	67	65	0
1786	202.118544431694	-15.1625159829855	58	58	0
1787	195.158479855803	-2.88907716237009	97	42	1
1788	187.675483737316	9.40006285440177	80	41	1
1789	180.192531827546	21.6892165187746	69	55	2
1790	173.23259401659	33.962692652829	59	76	1
1791	166.272697484586	46.2361806537956	80	60	3
1792	159.312842231535	58.5096805216745	87	47	2
1793	151.830062760739	70.7988860011101	76	54	1
1794	144.347327499127	83.0881051253527	79	61	3
1795	137.387599012523	95.3616423057392	69	79	1
1796	130.400081894419	106.707975570112	100	59	1
1797	119.423750860442	124.670411256142	72	65	1
1798	108.475349517306	143.560092040338	88	59	2
1799	101.515828758944	155.833690277301	80	50	0
1800	94.5563492804649	168.107300380245	67	49	0
1801	87.5969110818696	180.380922347307	87	54	2
1802	80.6096728448174	191.72734047845	72	63	4
1803	73.6503156080144	204.00098618865	64	57	1
1804	66.6909996513277	216.2746437639	64	48	0
1805	56.2381796617992	234.221544543281	68	48	1
1806	46.3362432119902	253.079980881885	68	50	0
1807	39.9278838820173	266.265193108469	71	46	1
1808	33.4917137068114	278.523199895397	65	55	1
1809	27.055581884284	290.781216895208	64	47	1
1810	21.1702812343719	303.950749810785	68	60	0
1811	15.8079548632959	317.104580819607	75	45	1
1812	9.92272899852833	330.274130349979	60	56	0
1813	4.56047426600708	343.427976576611	62	50	0
1814	-0.278814053570386	356.566117498092	62	39	0
1815	-5.1180704854778	369.70426442381	66	45	1
1816	-9.95729502983158	382.842417354695	61	58	0
1817	-14.7964876862825	395.980576288886	50	51	0
1818	-19.6356484550633	409.118741228245	69	58	0
1819	-23.9518538148841	422.241196634248	63	48	0
1820	-28.2401636209688	436.290872488171	67	41	0
1821	-32.5284425929422	450.340553201735	84	51	1
1822	-36.8445596318343	463.463023183867	69	55	0
1823	-43.580139407597	483.154596244916	56	53	0
1824	-47.8961837984971	496.277078646235	66	37	0
1825	-52.7351125293062	509.415284989402	47	46	0
1826	-59.4705351077719	529.106885774061	71	42	0
1827	-63.7864765337436	542.229385993443	68	34	0
1828	-68.6252967991168	555.367612143978	77	42	0
1829	-72.9133015814004	569.417338202707	72	49	0
1830	-77.201275528816	583.467069119215	65	44	0
1831	-82.0400009627338	596.605312068947	58	38	1
1832	-86.3557934326236	609.727837664075	55	47	0
1833	-90.6715571568348	622.850368117914	69	49	1
1834	-94.9872921352508	635.972903431393	61	26	0
1835	-99.302998367988	649.095443602651	67	43	0
1836	-104.141570645152	662.233714157715	50	52	0
1837	-108.980111033132	675.371990717016	55	50	1
1838	-113.267840574321	689.421762115322	90	40	0
1839	-119.451876976877	710.024956792593	58	47	0
1840	-126.186625081871	729.716674325056	76	47	0
1841	-131.025010001787	742.854978480376	67	44	0
1842	-135.340479465609	755.977559144609	60	56	0
1843	-139.655920183344	769.100144665688	64	50	0
1844	-144.494212578516	782.238465625793	66	45	1
1845	-148.809594232182	795.361061405391	54	36	0
1846	-153.097050209588	809.410877604038	42	48	0
1847	-157.907350837137	823.476430921815	79	49	0
1848	-162.745516507013	836.61477468349	72	46	1
1849	-167.583650287066	849.753124445677	69	42	0
1850	-171.898881407164	862.875746140257	71	54	0
1851	-178.633108393289	882.567555224523	63	39	2
1852	-185.33936365688	903.186591617763	77	48	1
1853	-189.626571443805	917.236448833719	67	38	0
1854	-194.464517860615	930.374832197092	74	42	3
1855	-199.302432386728	943.513221563771	75	48	0
1856	-203.617455477128	956.635878885165	67	45	0
1857	-207.93244982016	969.7585410662	61	50	0
1858	-212.275326586387	981.9539925633	57	56	0
1859	-216.095321633096	994.133709311485	53	39	0
1860	-219.943205960153	1005.38621435594	63	43	0
1861	-222.80119111971	1014.75281119719	69	56	1
1862	-224.641373835446	1023.16071322374	74	46	0
1863	-225.986612255103	1030.62565981038	66	47	0
1864	-226.341974916344	1036.20469396003	75	53	0
1865	-226.230316179222	1039.91355617438	68	38	1
1866	-226.641506517131	1043.63815930486	72	54	2
1867	-228.126308416075	1046.46702904068	74	42	0
1868	-232.859863568039	1045.68148607109	58	50	1
1869	-237.15432278451	1042.0985594457	63	45	0
1870	-237.733006400988	1040.25987063441	82	49	0
1871	-237.265990916465	1038.38969737291	59	60	0
1872	-234.847157279204	1031.82047851849	53	44	1
1873	-231.438444278552	1023.36534705572	69	45	0
1874	-229.981550789555	1019.60926082917	48	42	0
1875	-226.572817195498	1011.15413357317	70	39	0
1876	-221.240132490755	997.072754816152	58	38	0
1877	-217.420154817053	984.89303326793	62	43	0
1878	-213.600153397769	972.713315560482	63	38	0
1879	-209.25726914563	960.517862957902	82	50	1
1880	-204.94226751168	947.39519968722	75	40	0
1881	-203.046186636959	940.841738825664	63	39	0
1882	-198.208279651473	927.703345224261	63	51	0
1883	-190.979265304515	907.068550542928	78	44	1
1884	-186.169182206038	893.002956409007	79	35	0
1885	-181.85403003596	879.880319051445	74	49	0
1886	-177.538849119039	866.757686550729	67	49	0
1887	-172.700767570874	853.619324753992	70	41	0
1888	-167.8905545015	839.553753417917	75	35	0
1889	-163.603182481369	825.503921030089	58	48	0
1890	-159.287881348224	812.38130904641	61	31	1
1891	-154.449673074065	799.242970049381	63	39	0
1892	-147.220196259033	778.608257262968	66	36	1
1893	-140.513527558302	757.989288037643	61	46	0
1894	-136.198075892462	744.86670196522	63	51	0
1895	-131.387600569229	730.801176222041	60	44	0
1896	-127.099979315593	716.751384854317	67	43	1
1897	-122.784437753086	703.628813898191	69	58	0
1898	-117.945976030605	690.490520506166	54	40	2
1899	-113.658262679877	676.440744251944	63	37	1
1900	-109.370518493757	662.390972856432	86	50	0
1901	-104.531961938075	649.25269626081	68	46	1
1902	-99.6933734930935	636.114425670356	53	45	1
1903	-95.4055355281453	622.064669929445	70	46	2
1904	-91.1176667280961	608.014919046313	54	50	0
1905	-86.2789834506111	594.876665253192	66	37	0
1906	-81.963172717602	581.754140186124	68	52	0
1907	-77.6473332389141	568.631619979627	78	43	1
1908	-72.8085574394208	555.493382992223	70	41	0
1909	-66.1011196902255	534.874543935061	82	43	0
1910	-59.3936116629629	514.255716633052	76	40	0
1911	-54.5547091437038	501.117502450012	71	47	1
1912	-49.7157747360761	487.979294270277	69	44	0
1913	-45.3997256694711	474.856810240075	57	37	1
1914	-41.0836478577112	461.734331067652	70	42	0
1915	-36.2446209295304	448.596139693633	57	46	0
1916	-31.9563516440685	434.546455205418	61	52	2
1917	-27.6680515246699	420.496775575913	83	41	0
1918	-20.9322830251185	400.805231044069	68	46	0
1919	-14.1964474931592	381.113698272966	60	52	0
1920	-9.35723321605474	367.97554050386	52	48	3
1921	-4.51798705110559	354.837388740852	65	42	0
1922	0.321291001222562	341.699242982082	76	54	0
1923	5.68353568163002	328.545391409658	61	49	2
1924	11.0458153947257	315.391547116451	70	63	0
1925	16.4081301405095	302.237710095942	70	59	0
1926	22.2934193793335	289.068170597777	66	45	0
1927	28.2066000791383	276.825855388306	74	42	1
1928	34.6427585922065	264.567840635777	76	57	0
1929	41.0511051500798	251.382620466873	62	45	0
1930	47.4594930364401	238.197410492226	67	46	0
1931	54.4187165816547	225.9237205768	61	49	0
1932	61.3779814074514	213.650042526424	65	59	1
1933	68.3372875133064	201.37637634296	57	55	2
1934	75.2966348993359	189.102722024545	67	54	2
1935	82.2560235654819	176.829079570249	76	55	3
1936	89.2432927408372	165.482664687559	77	57	1
1937	96.7257180468878	153.193345403299	67	57	2
1938	104.208187562763	140.904039761983	86	67	1
1939	111.167742679187	128.630446497351	77	62	1
1940	121.593236845511	109.756470968947	78	65	3
1941	128.552895959816	97.4829073650762	88	51	3
1942	136.035560144286	85.1936598932371	90	52	2
1943	147.01206931792	67.2312693372369	66	55	3
1944	153.999699441774	55.8849647929892	81	77	2
1945	160.959544844402	43.6114563168958	85	49	1
1946	167.91943152569	31.337959705852	89	67	4
1947	175.402331166377	19.0487840762362	75	51	2
1948	182.885275015724	6.7596220895648	76	57	2
1949	189.87310465367	-4.5866213357076	76	65	3
1950	200.850083362486	-22.5488678272814	64	56	1
1951	211.799345657928	-41.4383008684963	54	38	0
1952	218.759525549307	-53.7117109717801	70	49	1
1953	225.71974671894	-65.9851092081517	72	51	0
1954	232.680009166477	-78.2584955766797	76	48	0
1955	239.640312892152	-90.5318700801581	71	41	0
1956	246.600657895848	-102.805232714862	58	42	1
1957	257.578141549486	-120.767327197827	58	43	0
1958	268.555719964497	-138.729392326437	68	46	1
1959	275.516231409565	-151.002705767751	67	57	0
1960	282.476784132246	-163.276007341221	57	41	0
1961	289.437378132192	-175.549297046848	57	55	0
1962	296.398013409518	-187.822574886493	62	49	0
1963	307.375936910743	-205.784536001272	62	52	1
1964	318.353955171711	-223.746467761695	57	51	0
1965	325.31475688779	-236.019696403295	68	52	1
1966	332.275599880842	-248.292913177982	77	37	0
1967	339.264266120677	-259.638901975006	61	40	0
1968	346.225190068944	-271.91209500283	81	48	0
1969	353.186155293952	-284.185276161879	62	57	0
1970	360.147161795059	-296.458445454016	76	47	0
1971	367.631220355164	-308.747270095162	72	40	0
1972	375.115323121252	-321.036081091501	58	42	0
1973	382.076456380077	-333.309213062748	69	35	0
1974	389.065401478496	-344.655116978101	79	47	0
1975	396.026615691429	-356.928225202486	66	47	1
1976	402.464853186219	-369.185658692382	66	45	0
1977	408.930895024387	-380.515865748748	78	37	0
1978	415.919992937881	-391.861723841168	59	50	1
1979	422.38610688335	-403.191909631714	50	46	0
1980	428.824494773697	-415.449301434681	66	48	1
1981	435.813705823792	-426.795125585049	63	53	0
1982	445.80232446437	-442.870965702459	59	55	0
1983	454.71720727405	-459.842685048468	69	43	0
1984	459.642197358364	-470.198625850491	56	51	0
1985	464.071934460255	-479.611689047888	75	39	0
1986	467.455627413234	-488.993437721394	54	33	0
1987	469.325740151166	-496.473787195981	70	51	2
1988	470.728329517471	-502.084048666991	63	58	0
1989	472.709460010286	-505.855531248264	70	49	0
1990	475.26913023612	-507.78823418729	63	44	0
1991	478.407337499608	-507.882156510837	61	42	0
1992	481.628792812582	-505.194427567534	67	61	1
1993	483.308891523629	-501.532521361485	64	52	0
1994	481.8785370033	-496.849480506964	58	50	3
1995	478.383805466001	-491.176609017886	58	48	0
1996	473.870770914713	-484.545210116543	58	54	0
1997	468.862472004839	-476.970935266465	68	52	0
1998	463.358914857672	-468.453782648779	49	45	0
1999	453.34241175995	-453.305201350711	81	48	1
[truncated: 236 more rows]
