# Supplementary material for: Bayesian algorithm to estimate position and activity of an orphan gamma source utilizing multiple detectors in a mobile gamma spectrometry system
Source: PLoS One. 2021 Jan 22;16(1):e0245440. doi: 10.1371/journal.pone.0245440 (PMC7822251; doi:10.1371/journal.pone.0245440)
Supplement: S1 Data — (GZ) [file pone.0245440.s001.gz › synth_data_Cs-137_setup_12_real_10.csv]

	V1	V2	V3	V4	V5
1	332.414576737559	-903.123081398197	66	50	0
2	332.414576737559	-903.123081398197	63	49	0
3	332.414576737559	-903.123081398197	62	47	0
4	332.414576737559	-903.123081398197	82	57	1
5	332.414576737559	-903.123081398197	70	60	0
6	332.414576737559	-903.123081398197	63	48	0
7	332.414576737559	-903.123081398197	75	50	2
8	332.414576737559	-903.123081398197	68	35	0
9	332.414576737559	-903.123081398197	69	56	0
10	332.414576737559	-903.123081398197	60	55	1
11	332.414576737559	-903.123081398197	60	63	0
12	332.442340828129	-902.195865151472	62	59	0
13	332.470104921493	-901.268648903817	67	46	0
14	332.470104921493	-901.268648903817	54	54	0
15	332.470104921493	-901.268648903817	74	48	0
16	332.470104921493	-901.268648903817	62	54	1
17	332.470104921493	-901.268648903817	67	52	1
18	332.470104921493	-901.268648903817	56	61	1
19	332.470104921493	-901.268648903817	74	65	0
20	332.470104921493	-901.268648903817	64	62	0
21	332.470104921493	-901.268648903817	51	55	2
22	332.470104921493	-901.268648903817	57	59	0
23	332.470104921493	-901.268648903817	77	65	0
24	332.470104921493	-901.268648903817	54	52	0
25	332.470104921493	-901.268648903817	72	49	0
26	332.470104921493	-901.268648903817	72	37	0
27	332.470104921493	-901.268648903817	59	49	0
28	332.470104921493	-901.268648903817	66	56	1
29	332.470104921493	-901.268648903817	64	63	0
30	332.470104921493	-901.268648903817	78	56	0
31	332.470104921493	-901.268648903817	58	54	0
32	332.470104921493	-901.268648903817	67	50	0
33	332.470104921493	-901.268648903817	74	46	0
34	332.470104921493	-901.268648903817	60	48	0
35	332.470104921493	-901.268648903817	54	61	0
36	332.470104921493	-901.268648903817	66	41	1
37	332.470104921493	-901.268648903817	65	60	1
38	332.470104921493	-901.268648903817	76	67	0
39	332.470104921493	-901.268648903817	62	60	0
40	332.470104921493	-901.268648903817	51	54	0
41	332.470104921493	-901.268648903817	63	55	0
42	332.470104921493	-901.268648903817	62	50	0
43	332.470104921493	-901.268648903817	77	45	1
44	332.470104921493	-901.268648903817	77	59	0
45	332.470104921493	-901.268648903817	51	49	1
46	332.470104921493	-901.268648903817	56	56	2
47	332.470104921493	-901.268648903817	70	50	0
48	332.470104921493	-901.268648903817	58	48	0
49	332.470104921493	-901.268648903817	61	65	1
50	332.470104921493	-901.268648903817	65	45	0
51	332.470104921493	-901.268648903817	68	57	0
52	332.470104921493	-901.268648903817	68	46	0
53	332.470104921493	-901.268648903817	54	56	0
54	332.470104921493	-901.268648903817	55	69	1
55	332.993124507484	-901.284309906885	64	52	0
56	333.516144094581	-901.299970845692	72	50	0
57	333.516144094581	-901.299970845692	57	54	2
58	333.516144094581	-901.299970845692	59	62	0
59	333.516144094581	-901.299970845692	57	51	0
60	333.516144094581	-901.299970845692	74	52	0
61	333.516144094581	-901.299970845692	66	68	1
62	333.516144094581	-901.299970845692	64	46	1
63	333.516144094581	-901.299970845692	60	65	0
64	333.516144094581	-901.299970845692	70	56	1
65	333.516144094581	-901.299970845692	59	51	0
66	333.516144094581	-901.299970845692	65	42	1
67	333.516144094581	-901.299970845692	76	53	1
68	333.516144094581	-901.299970845692	73	57	0
69	333.516144094581	-901.299970845692	60	37	0
70	333.516144094581	-901.299970845692	52	55	1
71	333.516144094581	-901.299970845692	74	43	0
72	333.516144094581	-901.299970845692	71	56	0
73	333.516144094581	-901.299970845692	70	42	0
74	333.516144094581	-901.299970845692	69	42	1
75	333.516144094581	-901.299970845692	57	59	0
76	333.516144094581	-901.299970845692	64	49	1
77	333.516144094581	-901.299970845692	78	47	0
78	333.516144094581	-901.299970845692	68	52	0
79	333.516144094581	-901.299970845692	69	52	1
80	333.516144094581	-901.299970845692	77	47	0
81	333.516144094581	-901.299970845692	68	58	0
82	333.516144094581	-901.299970845692	58	55	0
83	333.516144094581	-901.299970845692	66	58	0
84	333.516144094581	-901.299970845692	69	62	0
85	333.516144094581	-901.299970845692	79	49	1
86	333.516144094581	-901.299970845692	58	50	0
87	333.516144094581	-901.299970845692	71	52	0
88	333.516144094581	-901.299970845692	57	60	2
89	333.516144094581	-901.299970845692	77	52	0
90	333.516144094581	-901.299970845692	70	47	3
91	333.516144094581	-901.299970845692	57	48	0
92	333.516144094581	-901.299970845692	65	51	0
93	333.516144094581	-901.299970845692	74	55	0
94	333.516144094581	-901.299970845692	59	47	0
95	333.516144094581	-901.299970845692	58	56	0
96	333.516144094581	-901.299970845692	65	52	2
97	333.516144094581	-901.299970845692	63	60	1
98	333.516144094581	-901.299970845692	57	55	0
99	333.516144094581	-901.299970845692	76	61	1
100	333.516144094581	-901.299970845692	74	52	1
101	333.516144094581	-901.299970845692	67	60	0
102	333.516144094581	-901.299970845692	60	53	0
103	333.516144094581	-901.299970845692	69	56	1
104	333.516144094581	-901.299970845692	59	45	0
105	333.516144094581	-901.299970845692	72	52	0
106	333.516144094581	-901.299970845692	54	55	0
107	333.516144094581	-901.299970845692	64	65	1
108	333.516144094581	-901.299970845692	68	48	2
109	333.516144094581	-901.299970845692	64	47	0
110	333.516144094581	-901.299970845692	61	63	0
111	333.516144094581	-901.299970845692	78	50	0
112	333.516144094581	-901.299970845692	68	52	0
113	333.516144094581	-901.299970845692	74	57	1
114	333.516144094581	-901.299970845692	57	57	2
115	333.516144094581	-901.299970845692	69	52	0
116	333.516144094581	-901.299970845692	63	45	0
117	333.516144094581	-901.299970845692	53	45	1
118	333.516144094581	-901.299970845692	65	60	0
119	333.516144094581	-901.299970845692	59	57	1
120	333.516144094581	-901.299970845692	72	49	0
121	333.516144094581	-901.299970845692	76	47	1
122	333.516144094581	-901.299970845692	76	62	1
123	333.516144094581	-901.299970845692	57	46	0
124	333.516144094581	-901.299970845692	53	58	0
125	333.516144094581	-901.299970845692	79	49	0
126	333.516144094581	-901.299970845692	78	53	0
127	333.516144094581	-901.299970845692	47	51	0
128	333.516144094581	-901.299970845692	64	51	0
129	333.516144094581	-901.299970845692	62	58	0
130	333.516144094581	-901.299970845692	69	52	1
131	333.516144094581	-901.299970845692	70	48	0
132	333.516144094581	-901.299970845692	68	50	0
133	333.516144094581	-901.299970845692	57	51	0
134	333.516144094581	-901.299970845692	73	44	1
135	333.516144094581	-901.299970845692	61	60	0
136	333.543907967571	-900.372754595242	47	52	0
137	332.553397218173	-898.487000156194	66	47	0
138	331.03986835113	-896.58558429312	62	64	0
139	329.554105627933	-893.756951636635	69	38	1
140	327.050073604216	-889.969778906554	74	66	1
141	323.032525287126	-884.281185872853	71	47	0
142	319.042755019735	-877.665372716263	72	43	0
143	315.576013428683	-871.065218827687	68	60	1
144	311.586267763225	-864.449398401193	49	55	0
145	307.073520390841	-857.81790996436	57	51	0
146	302.093315781443	-849.316319460049	60	55	0
147	297.140903774067	-839.887506703846	71	60	0
148	291.665503321972	-830.443021874875	60	54	0
149	285.694892624044	-820.05564677529	65	51	1
150	279.229079506593	-808.725379227661	65	51	0
151	272.763301767642	-797.395101446658	85	56	1
152	266.297559406899	-786.064813428558	70	53	0
153	259.308847936336	-774.718845163472	58	57	0
154	252.347957012476	-762.445648889057	51	56	0
155	245.387107365241	-750.172440745868	78	59	0
156	237.875513129577	-738.810764181428	61	61	0
157	230.391747161921	-726.521857864223	65	51	0
158	223.431022676406	-714.2486123899	61	47	0
159	216.470339467807	-701.975355050527	66	48	1
160	209.537489811657	-688.774869790301	58	57	0
161	198.587512061757	-669.885658233427	59	58	0
162	187.609836794494	-651.923633374274	60	60	0
163	180.621565608948	-640.577530997805	40	55	1
164	173.138145972218	-628.288520116359	56	46	0
165	165.654770542751	-615.999495588243	72	51	0
166	158.694423412089	-603.726139880717	70	65	0
167	151.734117559274	-591.452772303484	62	52	0
168	144.773852984537	-579.179392860271	65	47	0
169	137.813629687764	-566.906001550145	71	54	1
170	127.359466590802	-548.95950029511	53	47	1
171	116.410232163558	-530.070068810135	60	54	0
172	108.927201606217	-517.780940646306	62	52	0
173	101.967187630595	-505.507488286123	70	60	0
174	94.4842440250213	-493.218333752826	60	50	1
175	87.0013446282828	-480.929165576585	59	56	0
176	80.0414574178867	-468.655675902963	64	59	0
177	73.0816114863846	-456.38217436336	65	68	1
178	66.1218068339513	-444.108660957776	70	54	0
179	59.1620434606448	-431.835135684349	58	52	0
180	51.6793592472095	-419.545902968384	63	50	0
181	44.1688890981022	-408.183872392401	76	49	0
182	37.2092508937931	-395.91030979529	68	41	0
183	30.24965396896	-383.63673533313	68	51	1
184	23.2900983236032	-371.36314900592	69	48	0
185	15.8076290517347	-359.073850817047	80	58	0
186	8.32520398951601	-346.784538984299	74	61	0
187	1.36577511276118	-334.510915344581	65	51	0
188	-9.08721197867999	-316.56406548433	76	49	1
189	-19.5122638374451	-297.689973229542	77	49	1
190	-26.4715275937342	-285.416302127764	74	50	0
191	-33.4307500697905	-273.142619160004	63	57	0
192	-36.8964214542648	-266.542165398598	56	63	0
193	-42.8096964072902	-254.299879268743	54	57	1
194	-52.1885564720724	-235.457117585465	63	45	0
195	-58.5968256117776	-222.271884207614	64	50	0
196	-63.9591794171138	-209.118060500361	72	73	0
197	-69.3214981901692	-195.964229519479	71	64	1
198	-75.2345734841656	-183.721895639785	70	54	1
199	-80.6246808450669	-171.495265044272	87	51	2
200	-85.4639645455172	-158.357124133036	59	60	0
201	-90.2753550888156	-144.291761614382	75	72	0
202	-95.0867114321445	-130.226393094286	66	61	1
203	-99.9258971598465	-117.088234174065	67	71	4
204	-104.765050999995	-103.950069250539	78	75	2
205	-109.081250100629	-90.8276138501242	67	69	2
206	-113.397420456517	-77.7051535891369	77	65	1
207	-118.236481776752	-64.5669718598947	77	85	1
208	-123.075511208735	-51.4287841245532	73	67	1
209	-129.783209031564	-30.8099937960505	88	69	0
210	-136.490836576908	-10.191191711463	75	62	1
211	-141.329739290522	2.94701882917434	69	63	3
212	-146.168610115361	16.0852353740484	73	58	1
213	-151.007449052006	29.2234579194337	67	80	0
214	-155.32334918878	42.345965157263	72	56	1
215	-159.116315238993	55.4527554642409	67	57	1
216	-162.90925568511	68.5595496091992	82	47	0
217	-167.197192930907	82.6092859245837	80	57	0
218	-171.485099341837	96.6590270977467	73	53	1
219	-175.800856806571	109.781557546929	72	53	0
220	-180.639482788742	122.919817286544	73	56	0
221	-185.478076881787	136.058083031327	62	61	0
222	-189.793744966737	149.180629136041	70	73	0
223	-194.109384305775	162.303180105984	64	59	2
224	-198.424994898727	175.425735930912	65	42	1
225	-205.131912250654	196.044658111408	77	57	0
226	-211.838759322534	216.663592048921	73	49	1
227	-216.154251273139	229.786167848855	70	48	0
228	-220.99259737425	242.924477993511	63	44	0
229	-225.308030261018	256.047064050101	68	61	0
230	-229.623434401408	269.169654968195	78	48	0
231	-234.461687977659	282.307981913909	68	56	0
232	-239.272012494213	296.373530428857	56	57	1
233	-243.559427993372	310.423352565616	49	64	0
234	-247.874711918354	323.54596399609	62	56	0
235	-252.712838769075	336.684313744307	64	53	1
236	-257.550933729624	349.82266949676	60	54	0
237	-261.866128271678	362.945296583697	55	60	1
238	-266.15339040861	376.995144087821	64	61	0
239	-270.963486871682	391.060732195154	55	61	1
240	-275.278591514798	404.183374398388	67	57	0
241	-279.593667410896	417.306021458469	74	48	0
242	-286.327657185262	436.997870000079	60	56	1
243	-292.56663264794	455.746776236221	75	52	0
244	-296.414560671314	466.999272636138	55	53	2
245	-300.262466804183	478.251772874966	66	59	1
246	-303.615410366503	488.561321507208	72	56	0
247	-306.501310887979	497.000701725483	66	58	0
248	-308.892261598492	504.497127994895	57	70	0
249	-309.742565337685	511.019118008204	67	64	0
250	-309.602994238667	515.655195775442	74	61	0
251	-309.491337309126	519.364058011211	60	63	0
252	-308.884745122865	522.12996410951	58	56	0
253	-308.306067610218	523.968654720113	70	51	0
254	-308.278153580031	524.895870289765	58	46	0
255	-308.278153580031	524.895870289765	80	57	0
256	-308.278153580031	524.895870289765	71	45	0
257	-308.278153580031	524.895870289765	67	49	0
258	-307.755304452963	524.880129831843	63	57	0
259	-307.20454151521	525.79160501156	64	60	1
260	-307.671562680393	527.661776554771	69	51	0
261	-309.184280522226	529.563429245725	69	38	0
262	-310.202063160017	530.522126154043	73	59	0
263	-313.339153859648	530.616571669467	74	52	1
264	-318.100622171536	528.903813104145	69	42	0
265	-320.331599817204	524.330702663399	61	49	0
266	-319.97624945268	518.751667593606	71	66	0
267	-318.08026197803	512.198191863485	68	61	1
268	-315.689332068025	504.701760190539	83	60	1
269	-312.280602709856	496.246632522903	58	48	0
270	-308.899772823439	486.864292273298	60	58	1
271	-305.546839982038	476.554739433341	48	60	0
272	-301.698945467186	465.302234373987	76	52	0
273	-297.32817143068	454.033994072117	69	76	1
274	-292.98528279952	441.838543097489	55	57	0
275	-288.670276452147	428.715881451033	58	68	0
276	-284.355241357407	415.593224660493	80	55	1
277	-280.068084373139	401.543357191607	59	55	1
278	-275.258030952537	387.477758263238	67	60	0
279	-270.420038786659	374.339380871505	56	47	0
280	-265.5820147302	361.201009484939	61	49	0
281	-260.771861015935	347.135428557172	74	48	1
282	-256.484545210551	333.085587534122	65	60	1
283	-252.169298428693	319.962966911495	52	55	1
284	-245.462834855367	299.3439632589	66	42	0
285	-238.756301000889	278.724971361458	74	50	0
286	-236.337182178046	272.155804716051	69	52	0
287	-232.049696865317	258.105991218239	68	60	0
288	-225.343022448709	237.487022833899	89	47	0
289	-220.504681995895	224.348707841709	66	59	1
290	-216.18919635471	211.226127708331	70	56	0
291	-211.901572372299	197.176336879842	84	63	1
292	-207.091027487419	183.110823135823	57	49	2
293	-202.747563745943	170.915473672561	62	58	0
294	-198.926966328174	158.735855759121	73	44	1
295	-195.078458817326	147.483457244933	69	59	1
296	-191.202043991652	137.158278123476	63	57	0
297	-187.381378128426	124.978671728633	71	53	0
298	-183.065673491801	111.856128846295	55	41	1
299	-178.254922238819	97.790651098825	81	51	1
300	-173.444136784412	83.7251793518662	65	47	1
301	-168.633317128813	69.6597136026248	79	63	1
302	-163.82246327179	55.5942538557574	75	77	1
303	-159.011575213575	41.5288001075387	77	52	1
304	-154.200652954343	27.4633523598313	74	46	1
305	-149.8847314124	14.3408467313275	74	81	0
306	-145.56878112501	1.21834596525878	75	54	1
307	-140.729888678878	-11.919869412668	64	61	1
308	-136.441751553328	-25.9695754926652	89	67	1
309	-132.153583593492	-40.0192767176777	73	67	2
310	-124.8950907205	-59.7265723291785	83	70	2
311	-118.159447594429	-79.4181378576905	79	70	2
312	-113.843289291894	-92.5406029885635	76	60	2
313	-109.527102244494	-105.663063261658	81	69	2
314	-105.210886452463	-118.785518675111	79	57	0
315	-100.399577673175	-132.850899222307	78	63	0
316	-95.5882346939761	-146.91627376806	59	68	0
317	-90.7489962923573	-160.054426729679	63	59	1
318	-85.9097260031267	-173.19257368613	74	64	1
319	-80.5474895343068	-186.346426574513	79	35	0
320	-75.1852180325659	-199.500272187404	87	52	1
321	-69.8229114984279	-212.654110522009	75	42	0
322	-63.9097760258592	-224.896435847506	58	59	0
323	-57.9966051267693	-237.138752484694	79	46	1
324	-48.6456168099539	-256.908742574975	73	52	0
325	-39.2945378660806	-276.678710896522	74	48	2
326	-32.8582716595847	-288.936697375961	69	58	1
327	-25.8990190849872	-301.210378812626	64	62	0
328	-18.9397252298659	-313.484048384242	78	62	0
329	-11.9803900948027	-325.757706088945	64	45	0
330	-5.02101367968135	-338.031351929531	60	52	1
331	1.96624370227801	-349.377770203166	57	48	1
332	9.44865630706772	-361.667093120515	62	55	0
333	16.9311131218565	-373.956402393989	61	56	0
334	23.8906559873139	-386.229999043979	65	55	0
335	30.8502401325386	-398.50358382985	78	59	0
336	37.8098655573558	-410.77715674974	63	65	0
337	44.7695322615327	-423.050717805512	73	48	0
338	52.2522042620694	-435.339962540194	67	43	0
339	59.7349204719649	-447.629193630069	77	39	1
340	66.7225388025981	-458.9755015634	69	73	0
341	77.1762152421288	-476.922156997025	59	46	0
342	88.1251333249966	-495.811692687683	53	60	1
343	95.6080644736066	-508.100858301856	71	45	0
344	102.568065669795	-520.374320987612	72	55	0
345	109.528108144761	-532.647771802731	59	41	0
346	116.516005350335	-543.993994866498	69	52	1
347	123.999107226846	-556.283108653501	65	54	2
348	131.482253311726	-568.572208795696	71	52	1
349	138.442462231033	-580.845610419288	62	56	0
350	145.402712428186	-593.119000176899	63	56	1
351	152.363003903476	-605.392378066666	80	60	1
352	159.323336656846	-617.665744090453	60	62	0
353	166.806697919732	-629.954779688269	68	56	1
354	174.290103390405	-642.243801642209	49	59	1
355	181.278361531789	-653.589914354496	49	64	0
356	188.761852242169	-665.87890992593	70	55	0
357	196.245387160277	-678.167891850695	76	72	0
358	203.205971839081	-690.441183228977	56	50	0
359	210.166597795149	-702.714462740347	63	50	0
360	217.127265028364	-714.98773038201	66	50	0
361	224.610972378752	-727.276660486124	66	60	0
362	232.122510931455	-738.638360867277	50	39	0
363	242.577607303392	-756.584593843669	67	47	0
364	253.005011947127	-775.458016209304	70	62	0
365	259.965928172518	-787.731210918166	71	46	0
366	266.926885674358	-800.004393761978	58	59	0
367	273.887884452706	-812.277564736083	71	52	0
368	280.876700319583	-823.623507691547	59	57	0
369	287.837780052563	-835.89665491879	54	62	0
370	295.321914324595	-848.185455900617	63	47	0
371	306.300575887144	-866.147191574797	64	41	0
372	313.261802216177	-878.420295543969	85	44	0
373	320.223069820902	-890.693387642503	71	51	0
374	330.651166417403	-909.566611654125	72	47	0
375	338.135560061957	-921.855334439315	68	51	0
376	345.619997911621	-934.144043575041	60	71	1
377	352.581454984436	-946.417080556042	61	55	0
378	359.047684789053	-957.747231678106	51	49	0
379	365.018678818946	-968.134499296546	61	60	0
380	370.466673970746	-978.506101890467	64	54	1
381	374.896390725044	-987.919169416651	71	59	0
382	379.793652783788	-999.202319878154	47	50	0
383	383.672629024251	-1009.52693874296	61	45	0
384	385.075215609977	-1015.13720040116	60	57	0
385	387.056342908356	-1018.90868320875	80	53	0
386	390.139043396979	-1020.85704034939	53	58	0
387	393.249496625969	-1021.87817893643	63	42	1
388	396.415449927794	-1021.04488260392	62	53	0
389	398.563083284243	-1019.25306198001	57	63	0
390	399.169363356079	-1016.48706578463	68	57	0
391	398.234292836976	-1012.74689461198	50	52	0
392	396.253159284533	-1008.97541695554	66	55	0
393	393.253715580446	-1004.24541500863	66	56	1
394	387.750127876468	-995.728275149129	83	65	0
395	381.779038370645	-985.341040354222	76	53	0
396	376.826281602262	-975.91232442949	80	44	1
397	371.350520162319	-966.467946240678	65	63	0
398	365.351757430704	-957.007903766818	51	58	0
399	359.380779832485	-946.620636258274	67	56	0
400	352.914567831671	-935.290485257283	66	44	1
401	345.925368917582	-923.944664676674	83	64	1
402	338.9639706983	-911.671615945175	60	46	0
403	331.479594393633	-899.382894220762	65	46	0
404	323.995262294484	-887.094158847816	63	52	0
405	313.072007695097	-867.278037597425	60	52	0
406	301.59807355958	-848.373438457027	67	68	1
407	294.11392170249	-836.08464852348	66	56	1
408	287.180598872714	-822.884295410477	48	44	0
409	279.696535671828	-810.595479117706	66	57	0
410	272.212516677217	-798.306649175473	58	52	0
411	265.251547727152	-786.033474932425	67	55	2
412	257.767615679477	-773.744618618861	62	52	0
413	250.283727838367	-761.455748661421	75	63	0
414	243.322885647183	-749.182537096553	68	50	1
415	236.36208473274	-736.909313666634	78	57	1
416	225.384068664047	-718.947390120476	53	54	1
417	214.433938481263	-700.058221160434	70	58	0
418	207.473305603955	-687.784948543645	68	47	0
419	200.512714003795	-675.511664059013	65	49	0
420	193.029172490875	-663.2226895364	66	42	0
421	185.545675185625	-650.933701368049	64	54	0
422	178.585210346675	-638.660379565321	57	55	0
423	171.624786785571	-626.387045895681	59	49	0
424	160.675145966001	-607.497733000666	72	57	0
425	149.697798967536	-589.535606739111	64	57	0
426	142.737543447001	-577.262223886326	62	48	0
427	135.777329204371	-564.98882916756	54	51	0
428	128.817156240111	-552.71542258095	60	53	0
429	121.33404801297	-540.426317129284	69	49	0
430	113.823169824958	-529.064413928427	73	51	0
431	103.369205325143	-511.117851548828	58	53	0
432	92.4201794733526	-492.228356033564	53	51	1
433	84.9372876483249	-479.93918418698	67	41	0
434	77.9774078942137	-467.665691093542	65	47	0
435	71.0175694188219	-455.392186134122	58	62	1
436	63.5348072896013	-443.102975195274	62	68	0
437	59.5458740042523	-436.486909395084	63	53	0
438	52.5861424548784	-424.213373060338	68	51	0
439	42.1327072315617	-406.266654198058	55	46	2
440	35.1730780815706	-393.993088193238	69	43	1
441	28.213490211172	-381.719510323368	63	54	1
442	21.2539436201914	-369.445920585655	68	57	1
443	13.7714836298837	-357.156618741341	84	53	1
444	6.28906784957508	-344.867303251289	67	50	0
445	-0.670351972687058	-332.593676201068	89	67	0
446	-7.65757251949981	-321.247252987698	69	51	1
447	-14.6169113799115	-308.973602196202	50	46	0
448	-25.0419192704139	-290.099495925941	56	51	2
449	-34.943887455971	-271.241069284268	46	49	0
450	-41.3801180985174	-258.98307900317	64	55	0
451	-47.8163103885599	-246.725078511052	60	45	0
452	-54.2246115776943	-233.539852170274	52	53	2
453	-60.6328714381089	-220.354615638964	74	60	3
454	-66.5181531945127	-207.185079121962	75	64	0
455	-71.8804615694098	-194.031244812533	55	49	0
456	-76.719801281637	-180.893114715815	69	56	1
457	-81.5591091066599	-167.754978612997	62	48	0
458	-86.3983850439545	-154.616836503148	68	54	1
459	-93.6572391603258	-134.909612081945	83	55	0
460	-98.4964353784453	-121.771454961039	68	58	2
461	-103.335599708604	-108.633291835897	71	59	0
462	-110.071363787923	-88.9417515415698	72	69	1
463	-114.359661860333	-74.8920746045187	67	65	2
464	-119.17084835982	-60.8266760800034	95	64	2
465	-123.486952339765	-47.7042044801638	70	75	2
466	-127.80302757473	-34.5817280225456	76	76	3
467	-132.641988611082	-21.4435282899067	71	55	0
468	-137.48091775924	-8.30532255209982	61	57	3
469	-141.796903616516	4.81716956570745	60	67	1
470	-146.112860728637	17.9396665440872	59	66	1
471	-150.923821503296	32.0051046693698	65	56	1
472	-155.211841612007	46.0548274898902	80	65	1
473	-159.527708830254	59.1773395845667	62	63	1
474	-164.366450625705	72.3155789254233	62	63	1
475	-168.682258781628	85.4381012776867	71	65	0
476	-172.998038192163	98.5606284914538	68	50	0
477	-179.733102321159	118.252290585078	62	59	1
478	-185.945203949115	137.928239281289	66	53	0
479	-189.793744966737	149.180629136041	52	58	2
480	-193.147257375589	159.490081201307	76	53	0
481	-196.500752214459	169.799536203034	74	62	1
482	-199.882117157395	179.181778569706	64	60	0
483	-202.768465114408	187.621081040241	56	52	0
484	-206.177689265343	196.076113299467	60	50	0
485	-209.586899082351	204.531148501672	73	56	0
486	-211.978212156449	212.027514196001	67	57	0
487	-214.369516100502	219.523881393485	48	47	0
488	-217.255803882843	227.96319466643	67	65	0
489	-220.142079352518	236.402510098182	67	45	1
490	-222.505459839827	244.826097958721	67	53	1
491	-224.840936336957	254.17690288648	78	52	0
492	-228.222162227146	263.55917003192	61	54	0
493	-233.994601593236	280.43781961035	58	60	0
494	-240.26197069441	298.259425288998	56	49	0
495	-244.605177622056	310.454817382619	70	52	1
496	-248.397585162078	323.561696914025	72	60	1
497	-252.217867398984	335.741364724934	59	57	1
498	-256.560996216489	347.936770312488	67	45	1
499	-260.904098370811	360.132180763409	71	65	0
500	-264.752209765371	371.384645490907	69	42	1
501	-268.600299269834	382.637114058249	56	45	1
502	-272.420461723115	394.816802019253	66	53	0
503	-276.240600430814	406.99649381917	72	50	2
504	-280.088622413285	418.248973901384	68	46	0
505	-283.9366225056	429.50145782344	71	45	1
506	-287.784600707819	440.75394558534	65	54	1
507	-291.660466815287	451.07922163792	71	47	0
508	-295.013456139539	461.38876271341	60	54	3
509	-298.366427892994	471.698306726292	75	45	0
510	-301.252352030773	480.137682986446	64	39	0
511	-303.6433230603	487.634105958976	66	64	0
512	-306.034284959373	495.130530430935	58	52	1
513	-307.902385922265	502.61121596396	52	56	0
514	-310.237501809373	511.962074231356	69	55	2
515	-311.059886686387	519.411280171946	66	57	0
516	-310.42537902802	523.104401626624	72	48	0
517	-310.836570015235	526.829004651867	85	58	1
518	-312.321371903468	529.657874016091	60	61	0
519	-314.907699195668	530.663795276545	70	44	0
520	-318.072706007399	529.831028645858	73	53	0
521	-320.770698898821	527.128091218881	66	45	0
522	-321.928064385196	523.450713240542	63	66	0
523	-321.021949220914	518.783151492476	63	45	0
524	-319.098047091218	513.156890804879	69	49	1
525	-316.651288258145	507.514889575541	82	41	0
526	-313.709585662698	500.92993319314	69	60	2
527	-310.823702063586	492.490547919646	72	56	0
528	-307.965719723667	483.12394928094	72	58	0
529	-304.612781166215	472.814397280104	58	52	0
530	-300.76488025242	461.561893180944	70	46	1
531	-296.422010162845	449.366438423283	50	48	0
532	-292.107023160497	436.243772992864	73	62	0
533	-285.373057695688	416.551915175281	84	51	0
534	-278.11616071465	396.844332437031	62	56	0
535	-273.801055580843	383.721687523648	67	63	0
536	-269.513826008071	369.671831927262	62	62	0
537	-264.703696183162	355.606246195734	57	55	0
538	-260.388501150534	342.483616396785	56	55	0
539	-256.101178431825	328.43377591297	59	49	0
540	-251.290950523748	314.368206975982	62	50	0
541	-246.452789667237	301.229859580286	56	60	0
542	-239.74626399728	280.61086600367	53	51	0
543	-233.039668046462	259.991884181276	70	63	2
544	-228.201380464947	246.853559586219	61	52	0
545	-223.390954182367	232.788025446236	68	55	0
546	-218.58049369778	218.722497304901	63	52	0
547	-213.742108137405	205.58419071883	70	65	1
548	-209.426579634601	192.461618143134	65	61	0
549	-205.138911172631	178.411834870465	68	58	0
550	-200.328319562541	164.346329527907	71	53	0
551	-195.48980727914	151.208045742474	49	45	0
552	-191.174158563139	138.085493683815	70	53	0
553	-186.858481101401	124.962946482934	61	49	0
554	-182.019876294595	111.824679500423	58	55	1
555	-177.732021956996	97.7749269958586	71	42	0
556	-173.444136784412	83.7251793518662	71	47	0
557	-166.708979690273	64.033528983593	64	56	3
558	-159.973755561397	44.3418903760612	73	58	1
559	-155.134963400196	31.2036569975317	71	59	0
560	-150.324014937389	17.1382140526548	80	70	3
561	-146.035943892435	3.08849717304111	67	77	0
562	-141.719968517544	-10.0339992754161	74	66	0
563	-136.881049636635	-23.1722098486498	77	75	1
564	-132.565015200293	-36.2946960395202	70	55	2
565	-128.248952018737	-49.4171773698181	75	81	3
566	-123.409940617159	-62.5553711382672	84	67	0
567	-118.570897327736	-75.6935589043424	67	69	2
568	-114.282611670322	-89.7432401552796	68	68	2
569	-109.994295179029	-103.792916546576	74	55	0
570	-105.155157059955	-116.93108751066	79	68	1
571	-100.315987052978	-130.06925247144	65	50	1
572	-95.476785158331	-143.207411427982	77	58	0
573	-88.2179225268192	-162.914638602175	71	58	1
574	-80.958988148137	-182.621852265671	79	61	0
575	-76.119658702868	-195.759987203404	64	67	0
576	-70.7573603801429	-208.913826853968	72	47	0
577	-64.8720884606591	-222.08336922247	63	64	0
578	-58.98677836149	-235.252902917564	62	54	1
579	-53.1014300828683	-248.422427940182	65	56	0
580	-46.6931003372301	-261.607652026229	59	57	0
581	-40.2568798700813	-273.86565028131	63	51	0
582	-33.8206210506032	-286.123638321646	59	68	0
583	-26.8613761995803	-298.397321440279	64	54	0
584	-19.9020900684409	-310.670992694795	72	55	1
585	-12.9427626570687	-322.944652082399	64	57	1
586	-5.46044189168606	-335.234002262354	73	52	2
587	2.02192308375379	-347.52333879564	61	54	0
588	8.98137726431014	-359.796960872598	69	50	0
589	15.9408727246337	-372.070571084507	79	54	0
590	22.9004094648408	-384.344169430435	50	51	0
591	30.3829468829208	-396.633454151452	54	56	0
592	41.359270445304	-414.595899343491	62	59	0
593	48.3189537937287	-426.869454438798	73	54	0
594	55.2786784213968	-439.142997666262	87	62	1
595	66.2552219174104	-457.105376182124	76	45	1
596	73.7380184855429	-469.394581787288	64	57	0
597	80.6978897200897	-481.6680817632	62	48	0
598	87.6578022334143	-493.941569873132	78	43	0
599	95.1407284972956	-506.230736386031	61	54	0
600	106.117621376296	-524.193008198403	75	52	0
601	116.543818805309	-543.06677897647	61	48	0
602	123.503940640774	-555.340206037275	57	56	0
603	131.014893700369	-566.702091175131	75	58	0
604	138.498079108773	-578.991178569384	58	54	1
605	145.458326109743	-591.264568303712	48	69	1
606	152.418614388793	-603.537946172059	66	51	0
607	159.378943945921	-615.811312171631	55	63	0
608	169.833416302979	-633.757730937563	62	53	0
609	180.260180283978	-652.631338974461	69	44	0
610	187.743666354218	-664.920336374082	60	44	0
611	195.227196631546	-677.209320127964	76	53	0
612	202.187776783365	-689.482613210566	70	43	0
613	209.148398212448	-701.755894426256	60	50	0
614	212.614828687045	-708.356138606556	73	46	0
615	220.126300609729	-719.717860849574	54	50	0
616	231.104297766753	-737.679797920398	76	54	1
617	238.065085634822	-749.953029938973	64	41	0
618	245.025914779806	-762.226250091568	57	57	1
619	251.986785201705	-774.499458373524	55	59	1
620	259.498483559524	-785.86110870447	66	61	0
621	266.982443693792	-798.149961496703	73	54	0
622	273.943439275899	-810.423132451251	50	52	1
623	280.904476134689	-822.696291536093	62	47	1
624	291.33222210611	-841.569615996443	69	44	0
625	301.787834367598	-859.515697583556	59	52	0
626	305.282315301709	-865.18864677567	46	48	0
627	312.766553860507	-877.477415923961	85	37	0
628	323.745368110482	-895.439104907215	53	57	0
629	330.706695231725	-907.712179188617	73	63	0
630	337.668063628778	-919.985241599381	61	52	0
631	344.629473301291	-932.258292144164	59	56	1
632	351.590924249147	-944.531330819242	56	54	1
633	358.580174491741	-955.877141347155	54	57	1
634	365.074191893102	-966.280066718347	66	53	0
635	370.549939812918	-975.72445299942	59	30	0
636	374.979653471673	-985.137520510703	70	65	0
637	378.886356845731	-994.534927873872	64	63	0
638	382.737573592225	-1005.78676400334	64	48	0
639	385.075215609977	-1015.13720040116	75	55	2
640	385.98252403998	-1019.80459084362	51	56	0
641	387.963654525694	-1023.57607317623	71	57	0
642	391.046358847118	-1025.52442961186	67	46	0
643	394.735349563707	-1024.70678821392	75	66	0
644	397.956802568864	-1022.01905809436	68	66	1
645	399.113865748688	-1018.34149848763	58	54	1
646	398.206543797744	-1013.67411096301	62	64	0
647	395.207094421959	-1008.94411046337	51	47	1
648	389.180464981881	-1000.41131924558	63	47	0
649	382.714087304485	-989.081215468235	78	59	0
650	377.761323711195	-979.65250073839	70	54	0
651	372.285554998147	-970.208123862743	70	51	0
652	366.314540879917	-959.820866520517	76	45	1
653	360.343556695094	-949.433600455523	56	40	0
654	354.372602443851	-939.046325669624	65	62	1
655	347.906415830483	-927.716166784056	60	60	0
656	341.440264594625	-916.385997663252	76	52	0
657	334.974148736452	-905.055818306282	75	45	0
658	327.985049571376	-893.709967160597	70	65	0
659	320.500737987517	-881.421225419268	53	47	0
660	309.549745677446	-862.532311050221	55	48	0
661	298.598853141768	-843.643367359415	51	52	0
662	291.114718625089	-831.35457196366	59	54	0
663	285.1441077973	-820.967196120881	61	56	0
664	280.163992295333	-812.465578946285	63	49	0
665	275.651350987027	-805.834056083113	64	50	1
666	272.156960888999	-800.161081476137	67	61	0
667	269.185587162036	-794.503772756085	67	57	0
668	266.681669482146	-790.716563298367	72	57	0
669	264.700762283464	-786.945021728985	71	59	0
670	263.738089879451	-784.132034445181	73	52	0
671	262.224633390782	-782.230593407527	79	58	1
672	260.215953729639	-779.386265792884	56	59	1
673	258.730281496944	-776.557607347146	70	48	0
674	256.721606934501	-773.713278031908	69	51	0
675	254.712935090647	-770.868947742507	70	40	0
676	252.209044721792	-767.081729481928	59	72	0
677	247.22906117118	-758.580072296783	63	78	1
678	241.781666169059	-748.208304686472	60	53	1
679	237.296941167093	-740.649523655884	63	46	0
680	231.794020566856	-732.132174909115	70	49	0
681	226.34669917007	-721.760386662558	85	57	0
682	220.376408295357	-711.372916300781	66	60	0
683	213.883151660324	-700.969761617482	68	52	2
684	207.417720158293	-689.639380634762	60	62	0
685	200.429331045249	-678.293312163092	60	64	0
686	193.468775928137	-666.02001577802	61	61	0
687	186.536059601465	-652.819491514005	73	46	0
688	179.575588637672	-640.546171406284	58	37	0
689	172.615158951317	-628.27283943072	86	63	0
690	165.131784987519	-615.98381398432	73	59	1
691	154.154396145663	-598.021699708886	75	59	0
692	143.727890661801	-579.148024441674	69	58	0
693	140.261679381074	-572.547721442766	59	51	1
694	132.77850154409	-560.258636898361	37	48	1
695	121.801399861462	-542.29643594753	70	47	0
696	114.841306257818	-530.023005605675	69	58	0
697	111.375182305928	-523.422678039409	70	61	0
698	103.892178371549	-511.133540757932	60	57	1
699	92.9153313057031	-493.17126245331	46	53	1
700	85.9554057453061	-480.897782932036	67	75	0
701	78.9955214639776	-468.624291541986	54	53	1
702	71.5127119505778	-456.335095155984	67	59	0
703	67.5237532717874	-449.719037114643	67	44	1
704	60.536149542022	-438.372730161995	62	45	1
705	50.0826441250974	-420.426031646319	66	63	0
706	43.122967570438	-408.152479200624	78	64	1
707	35.6403729970334	-395.863217340782	69	49	1
708	28.157822633395	-383.573941837065	83	66	1
709	21.1982728460571	-371.300352079794	77	51	0
710	14.238764338661	-359.026750454679	72	59	0
711	7.27929711097386	-346.753136965446	77	45	1
712	0.319871163112111	-334.479511609301	43	59	0
713	-7.1624640134396	-322.190171568654	60	61	0
714	-18.1104875298915	-303.30038019456	78	50	0
715	-28.5354652599781	-284.426265018992	62	64	1
716	-34.9717357415939	-272.168284942396	62	46	0
717	-41.4079678708804	-259.910294653848	73	58	0
718	-47.8163103885599	-246.725078511052	56	65	0
719	-53.7295242892578	-234.482776435092	69	61	0
720	-59.6427027634345	-222.240465671755	67	41	1
721	-65.5279904238414	-209.07093060296	72	54	0
722	-70.8903044775361	-195.917097621597	61	53	1
723	-76.2525834984845	-182.76325736288	72	64	1
724	-81.6148274869192	-169.609409827739	63	49	0
725	-88.8737328992574	-149.902194405906	62	57	1
726	-96.1325665643672	-130.194965473376	76	67	1
727	-100.943885340123	-116.129589747638	73	71	1
728	-105.755169915734	-102.06420802325	79	56	2
729	-110.071363787923	-88.9417515415698	83	65	0
730	-114.387528915016	-75.8192902002484	83	61	0
731	-119.226584781543	-62.6811072668061	79	59	2
732	-123.542690847884	-49.5586356669664	84	54	1
733	-127.830897873384	-35.5089436164126	71	87	1
734	-135.061457171338	-14.8744261721149	72	66	2
735	-142.319815019029	4.83288918901235	59	55	0
736	-146.635770559951	17.9553867084906	62	64	1
737	-150.95169735566	31.077889084816	67	66	0
738	-155.790502093907	44.216117631644	67	63	1
739	-160.106369827699	57.3386302683502	56	61	0
740	-164.394329722156	71.3883633445948	74	58	0
741	-168.682258781628	85.4381012776867	69	60	0
742	-175.417366814916	105.129755813628	58	68	0
743	-182.152407813235	124.821422107518	81	57	1
744	-186.468099415186	137.943964437582	72	53	0
745	-190.755876800918	151.993727202527	72	53	0
746	-195.043623351492	166.043494826183	74	69	0
747	-199.882117157395	179.181778569706	69	68	0
748	-204.197690117871	192.304340873845	58	48	0
749	-208.513234332146	205.426908037625	58	54	1
750	-213.351635614294	218.56520858407	74	40	0
751	-217.667120764963	231.6877860073	68	46	2
752	-221.982577169198	244.810368287377	80	51	0
753	-226.27011078177	258.860170994885	70	50	0
754	-232.976740450948	279.479141879827	82	56	0
755	-239.71119713143	299.170908955857	67	47	0
756	-244.02650614531	312.293516068719	76	57	0
757	-248.83675994142	326.359076579101	55	62	0
758	-253.646979534882	340.424643088132	71	54	2
759	-258.48506673146	353.563000038266	65	55	0
760	-262.800253957859	366.685628204606	64	46	0
761	-267.115412437473	379.808261228725	54	64	1
762	-273.849528332066	399.500087938271	63	54	0
763	-280.060715393629	419.176189455204	66	56	0
764	-284.403666947561	431.371626361273	72	60	2
765	-288.774500938831	442.639852575026	75	52	0
766	-292.127504975768	452.949391131289	46	43	2
767	-294.985545532429	462.315978262573	67	49	0
768	-297.871483688243	470.755352000706	66	52	0
769	-301.30817624944	478.283251894638	68	67	1
770	-304.744856085163	485.811154739931	65	60	0
771	-307.135817349656	493.307579811662	67	53	1
772	-309.031831413915	499.861050275154	64	47	0
773	-310.40498772217	506.398780949414	58	50	0
774	-310.732438054285	512.905030515976	47	59	0
775	-310.592865811603	517.541108275764	56	40	0
776	-309.930444041209	522.161445351318	63	55	1
777	-309.268023315817	526.781782533042	69	48	0
778	-311.21984534472	531.480823308229	57	38	0
779	-315.318885174813	534.388398822397	60	47	0
780	-319.006737526855	533.571374286897	68	43	0
781	-321.704728879675	530.868437449448	74	57	0
782	-322.862094406621	527.191059705801	67	39	0
783	-322.4509137079	523.46645539999	66	66	1
784	-321.021949220914	518.783151492476	67	52	0
785	-318.575196534046	513.141149063595	63	55	1
786	-316.156352565566	506.571932614781	59	58	0
787	-313.765415583272	499.075502141379	74	66	1
788	-308.927686627489	485.937076745555	73	54	0
789	-304.117838427075	471.871441822499	75	66	0
790	-300.242023519939	461.546153732575	68	45	0
791	-295.899151970807	449.350699518807	50	55	0
792	-292.107023160497	436.243772992864	60	53	0
793	-287.792007410666	423.121112423018	60	50	0
794	-280.535134347621	403.413525183685	71	56	0
795	-273.828960932151	382.794471983798	69	60	1
796	-269.541730313271	368.744616391137	72	71	1
797	-264.703696183162	355.606246195734	58	56	0
798	-259.865630162705	342.467882004566	60	49	2
799	-255.57830576133	328.418042060919	64	65	0
800	-251.290950523748	314.368206975982	58	50	0
801	-246.452789667237	301.229859580286	59	60	0
802	-241.6424945115	287.16430264432	66	49	0
803	-234.93591980054	266.545317463577	62	58	1
804	-228.201380464947	246.853559586219	48	52	1
805	-223.390954182367	232.788025446236	57	54	0
806	-218.58049369778	218.722497304901	73	51	1
807	-214.26499551232	205.599919332191	62	48	0
808	-209.977358522592	191.55013066344	60	37	0
809	-205.166799956816	177.484619317576	58	61	1
810	-200.328319562541	164.346329527907	68	53	0
811	-196.01270116365	151.223772069439	70	57	0
812	-189.305656509008	130.604866667651	73	52	0
813	-182.075642752578	109.970248376019	72	57	2
814	-177.237003747025	96.8319873930886	75	58	2
815	-172.92123481899	83.7094558523968	76	55	1
816	-168.605437145394	70.5869291666895	66	48	2
817	-163.766705617367	57.4486849876121	60	45	0
818	-159.478726666828	43.398952995427	60	50	1
819	-152.771307687857	22.780111421831	69	55	1
820	-147.932465384074	9.64188704267144	69	57	0
821	-143.616503596189	-3.48061156459153	90	63	0
822	-136.881049636635	-23.1722098486498	59	61	1
823	-132.042098867474	-36.3104144195095	96	74	0
824	-127.72603411501	-49.4328952105716	74	76	3
825	-123.437809716386	-63.4825867163017	73	68	2
826	-118.626633213775	-77.5479900632054	74	69	3
827	-114.310478568776	-90.6704557342455	84	69	1
828	-109.994295179029	-103.792916546576	83	65	1
829	-105.155157059955	-116.93108751066	65	65	1
830	-100.315987052978	-130.06925247144	64	64	3
831	-95.476785158331	-143.207411427982	68	56	0
832	-90.6375513758976	-156.345564378425	66	52	1
833	-85.7982857057359	-169.483711324632	84	56	0
834	-80.958988148137	-182.621852265671	65	61	0
835	-75.5967232849216	-195.775698527694	52	51	1
836	-69.7114863969618	-208.945248107426	81	46	1
837	-61.406498831464	-228.683846716769	61	60	1
838	-56.0441089945962	-241.837666513398	67	57	0
839	-49.6357991257682	-255.022895300761	70	50	0
840	-39.7339351180708	-273.881357161328	53	54	0
841	-33.2976748349611	-286.139344406314	67	45	0
842	-26.8613761995803	-298.397321440279	61	55	0
843	-19.9020900684409	-310.670992694795	64	43	0
844	-12.9427626570687	-322.944652082399	49	56	1
845	-5.46044189168606	-335.234002262354	54	43	1
846	2.02192308375379	-347.52333879564	62	49	2
847	12.475038482924	-365.47015960142	73	43	1
848	23.4233673986746	-384.359868529253	56	41	0
849	30.9059062822489	-396.649152330123	67	50	0
850	37.8655285107088	-408.922725228593	61	51	1
851	44.8251920185285	-421.19628626015	66	61	0
852	51.8127250903635	-432.542619643733	77	59	0
853	59.2954347054474	-444.831851617433	79	64	0
854	70.2441863145214	-463.721435257234	63	50	0
855	80.6978897200897	-481.6680817632	68	62	0
856	87.6578022334143	-493.941569873132	69	54	0
857	95.1407284972956	-506.230736386031	68	54	2
858	102.651515623555	-517.592673385516	67	58	0
859	109.611553304072	-529.866124168038	69	52	1
860	117.094609018299	-542.155250655487	69	56	0
861	124.577708940953	-554.444363498129	71	54	1
862	131.537873385707	-566.717776966281	69	56	0
863	138.498079108773	-578.991178569384	59	46	1
864	148.924562067725	-597.864866691642	54	53	1
865	159.378943945921	-615.811312171631	61	47	0
866	166.339314781071	-628.084666307084	65	61	1
867	173.299726893601	-640.358008574694	60	54	1
868	180.783170221548	-652.647018698044	66	62	0
869	188.266657756991	-664.936015177518	76	58	0
870	195.227196631546	-677.209320127964	74	52	0
871	202.187776783365	-689.482613210566	58	39	1
872	209.148398212448	-701.755894426256	69	48	1
873	216.109060918679	-714.029163774103	66	39	0
874	223.620552559616	-725.390879644081	55	50	0
875	231.104297766753	-737.679797920398	63	56	0
876	238.065085634822	-749.953029938973	69	53	0
877	245.025914779806	-762.226250091568	60	45	0
878	251.986785201705	-774.499458373524	54	59	0
879	258.94769690017	-786.7726547895	51	62	0
880	265.908649874909	-799.045839336701	68	40	0
881	272.89742176258	-810.391795876436	68	44	0
882	280.381465912913	-822.680624137633	57	50	0
883	287.865554269461	-834.969438754022	60	54	0
884	294.826673680509	-847.242574102245	71	40	1
885	305.805330594012	-865.204311108217	70	45	0
886	316.784082264756	-883.166018757969	64	54	0
887	323.745368110482	-895.439104907215	71	50	0
888	330.706695231725	-907.712179188617	61	46	1
889	337.668063628778	-919.985241599381	71	60	0
890	344.629473301291	-932.258292144164	73	51	1
891	355.057785793266	-951.131453841925	51	53	0
892	365.018678818946	-968.134499296546	75	63	0
893	371.017457948765	-977.594541897066	69	56	1
894	375.970204621553	-987.02326456178	48	50	1
895	379.381634351041	-995.477799446322	71	53	0
896	381.774767354014	-1002.97380533163	64	64	0
897	383.672629024251	-1009.52693874296	64	41	0
898	385.075215609977	-1015.13720040116	61	52	1
899	386.505557792378	-1019.82024521288	67	56	1
900	388.514439745049	-1022.66451099142	59	58	0
901	391.624893965491	-1023.68565072492	66	50	0
902	395.864666584064	-1021.95644576475	66	56	0
903	398.590832195303	-1018.32584563084	77	44	0
904	398.701827867422	-1014.61698022764	66	62	0
905	397.243725606997	-1010.8611559039	65	52	0
906	394.739561663067	-1007.07402443048	82	51	0
907	391.712370496709	-1003.27123772912	71	49	3
908	388.189904776984	-998.525578356348	53	60	0
909	384.19992080715	-991.909828709438	76	63	0
910	380.237702671671	-984.366858858615	67	54	0
911	375.780224627291	-975.881013154052	49	61	0
912	370.304465440568	-966.436633616686	60	54	1
913	361.334092401084	-951.319348122925	63	51	0
914	352.363784658199	-936.202042986639	61	61	0
915	346.392869405448	-925.814756562933	68	53	0
916	339.926725192403	-914.484585072845	71	56	1
917	332.442340828129	-902.195865151472	52	51	1
918	324.958000669372	-889.90713158343	75	50	0
919	317.99672148301	-877.634047213942	57	48	0
920	310.540237380541	-864.418071061373	56	51	2
921	303.056030082924	-852.129297484644	59	47	0
922	296.094879251323	-839.856175807305	65	57	0
923	288.610758899944	-827.567375858314	52	56	0
924	281.126682754781	-815.278562264517	74	56	1
925	274.165658680373	-803.005403263494	67	52	0
926	266.681669482146	-790.716563298367	56	41	0
927	255.208157354733	-771.811834436841	64	47	0
928	244.257751402736	-752.922745416872	65	45	0
929	237.296941167035	-740.649523656815	59	61	1
930	230.336172208248	-728.376290030777	66	50	1
931	223.375444526609	-716.103044536896	42	54	0
932	215.891762088344	-703.814111821353	59	60	1
933	208.408123857051	-691.525165459141	68	56	0
934	201.447522935574	-679.251882649027	74	50	1
935	194.486963291711	-666.978587969206	57	47	0
936	183.509312681621	-649.016552360728	82	60	0
937	172.55955753586	-630.12727141194	65	56	0
938	165.599165931111	-617.853927548043	68	63	1
939	158.638815604209	-605.580571817234	72	45	2
940	151.155523705762	-593.291520894505	66	41	0
941	143.672276015277	-581.002456326969	63	45	0
942	136.712052451272	-568.729063279927	64	64	0
943	129.751870165695	-556.455658367835	68	49	0
944	122.79172915814	-544.182241586037	56	55	0
945	115.308653904009	-531.893125200644	72	50	0
946	107.825622858363	-519.603995169513	74	46	0
947	100.865608615277	-507.330541074276	66	53	0
948	89.916604071972	-488.441038885154	64	62	0
949	78.9398771586129	-470.478723221458	72	49	0
950	71.9800309597631	-458.205219944008	59	43	1
951	65.0202260401566	-445.931704801507	74	49	1
952	58.0604623995605	-433.658177792095	64	52	1
953	51.1007400380913	-421.384638917632	60	63	0
954	43.6180980800418	-409.095391611569	64	54	0
955	36.1355003314675	-396.806130657904	62	58	1
956	29.1759047374944	-384.532554470003	57	42	2
957	22.2163504231721	-372.258966416121	53	38	1
958	15.2568373885006	-359.985366496257	56	50	0
959	7.77441208210075	-347.696053731255	69	53	0
960	-3.20158779446501	-329.73351804167	59	59	0
961	-13.6267002660315	-310.859440992586	77	51	0
962	-20.5860039719264	-298.585780029185	62	56	0
963	-27.5452663972974	-286.312107201666	69	59	1
964	-34.5044875423773	-274.038422508165	60	45	2
965	-40.9407241083682	-261.780432994477	62	52	0
966	-47.3490711800987	-248.595217630267	66	50	1
967	-53.7852295545163	-236.337207700126	72	50	2
968	-59.6984107788885	-224.094896922819	60	60	0
969	-65.5837011950789	-210.925361841917	66	54	0
970	-70.9460177813889	-197.771528849378	60	77	1
971	-75.7853652569465	-184.63339995034	77	51	2
972	-81.1476133509423	-171.479553073645	71	58	1
973	-86.5098264125409	-158.325698921457	61	64	0
974	-91.3490750812343	-145.187550798059	64	53	0
975	-95.665364073473	-132.065110514872	90	75	1
976	-99.9537607418024	-118.015449774452	61	60	1
977	-104.765050999995	-103.950069250539	68	55	1
978	-109.604172952008	-90.8118983218446	61	69	2
979	-113.920341736753	-77.6894375206903	81	77	1
980	-118.236481776752	-64.5669718598947	86	70	0
981	-123.075511208735	-51.4287841245532	70	56	3
982	-127.36372200906	-37.3790926141664	67	81	0
983	-131.651901974925	-23.3293962432072	68	64	2
984	-136.490836576908	-10.191191711463	68	59	1
985	-140.806827662862	2.93129932787269	91	70	0
986	-145.122790003545	16.053795224987	64	78	0
987	-149.961632084334	29.1920165643096	57	61	0
988	-154.277535363333	42.3145227190107	57	61	1
989	-158.565532186825	56.3642493179068	65	52	2
990	-163.376401723246	70.4297030428424	73	60	0
991	-167.692215108196	83.5522243166342	59	59	1
992	-174.427331096958	103.243877169676	81	43	0
993	-181.16238005081	122.935541781597	66	56	0
994	-185.478076881787	136.058083031327	53	56	0
995	-190.288753732573	150.12357035093	66	59	0
996	-195.099396381585	164.189063673839	73	58	0
997	-199.41500174586	177.311620580032	68	37	0
998	-203.730578363873	190.434182344936	73	51	0
999	-208.569013845117	203.572476894595	57	55	0
1000	-212.884531399759	216.695048918948	65	53	2
1001	-217.200020208023	229.817625801079	56	45	0
1002	-222.038363164873	242.955937152728	54	61	0
1003	-226.325898869662	257.005739858374	80	64	2
1004	-230.613403738593	271.055547422729	62	52	0
1005	-235.451651860494	284.193875572644	74	48	1
1006	-240.289868092688	297.332209726796	58	56	0
1007	-244.605177622056	310.454817382619	66	58	0
1008	-248.920458404638	323.577429893427	70	50	0
1009	-253.730681471061	337.642996408977	61	55	0
1010	-258.01800045959	351.692834737711	62	46	0
1011	-264.752209765371	371.384645490907	65	61	0
1012	-269.590222690196	384.523016245104	54	60	0
1013	-273.877433842514	398.57287238352	62	55	0
1014	-280.583577188663	419.191926404834	65	52	1
1015	-285.421479331097	432.330316958018	56	48	1
1016	-289.736490932526	445.452975355089	43	62	0
1017	-294.079384159297	457.648423063569	66	36	1
1018	-298.450162132969	468.916660089046	79	54	0
1019	-301.775206528546	480.153422587551	75	36	1
1020	-304.633204423008	489.520016912371	84	40	0
1021	-308.481065428292	500.772525311448	59	42	3
1022	-310.872010227118	508.268952782266	60	56	1
1023	-311.255288626766	512.920771311969	64	65	0
1024	-311.059886686387	519.411280171946	70	53	0
1025	-310.453293498955	522.177186067216	63	56	1
1026	-309.874615319772	524.015876477584	70	65	1
1027	-309.295937574818	525.854566962458	54	42	0
1028	-309.790872216574	526.797523176298	70	58	0
1029	-310.285806631495	527.740479447879	66	56	0
1030	-310.780740819406	528.683435781859	69	60	0
1031	-311.82643816754	528.714917501435	75	57	1
1032	-313.367069022381	529.689356110059	68	51	0
1033	-315.981311801937	529.768062446266	67	47	0
1034	-318.100622171536	528.903813105077	72	45	0
1035	-319.725001138984	527.096607352607	56	43	2
1036	-320.854449031467	524.346444632858	60	58	0
1037	-320.938199138793	521.564798058011	63	68	2
1038	-320.032082380552	516.897236548364	61	51	0
1039	-318.108177977498	511.270976340398	58	49	0
1040	-316.184268101875	505.644717090763	60	57	1
1041	-313.765415583272	499.075502141379	59	56	0
1042	-310.879530594859	490.636116868816	68	58	2
1043	-306.097608022043	475.64326401893	68	55	0
1044	-302.744658032199	465.333713696338	62	67	0
1045	-298.373886691988	454.065472302958	71	55	0
1046	-292.107023160497	436.243772992864	73	52	0
1047	-287.792007410666	423.121112423018	58	46	1
1048	-283.476962913643	409.99845671095	59	58	0
1049	-279.161889669427	396.875805855729	73	56	0
1050	-274.323921629926	383.737423659302	76	51	1
1051	-269.485921699961	370.599047467113	75	49	0
1052	-264.675793032744	356.533461736515	78	50	0
1053	-260.388501150534	342.483616396785	65	52	1
1054	-256.073277370888	329.360991453752	62	55	0
1055	-251.263050620444	315.295422517695	58	50	0
1056	-246.452789667237	301.229859580286	86	53	0
1057	-239.718366872403	281.538081548177	63	55	0
1058	-233.011772545171	260.919099726714	60	54	1
1059	-228.201380464947	246.853559586219	60	56	0
1060	-223.885945001035	233.730970815755	83	56	1
1061	-219.570480790804	220.608386902139	68	60	0
1062	-214.759991786792	206.542863558978	82	55	0
1063	-209.949468580773	192.477346216328	56	45	0
1064	-205.633912902966	179.354777959175	66	49	1
1065	-201.318328478956	166.232214561664	73	55	0
1066	-196.47982164938	153.0939295711	62	55	0
1067	-191.669168476248	139.028435026295	71	72	0
1068	-187.381378128426	124.978671728633	63	58	0
1069	-180.646360702114	105.286997002549	61	50	0
1070	-175.807711206027	92.1487378180027	54	56	0
1071	-171.49193234829	79.0262078950182	74	56	0
1072	-164.784636779339	58.4073453247547	82	56	0
1073	-159.973755561397	44.3418903760612	63	66	0
1074	-155.657871651172	31.2193782702088	74	62	1
1075	-151.341958995501	18.0968710230663	70	69	0
1076	-146.503106201184	4.95864844415337	69	60	2
1077	-141.664221518615	-8.17956813052297	79	76	1
1078	-137.348219484789	-21.3020597184077	84	68	2
1079	-133.060060120304	-35.3517620218918	77	73	3
1080	-128.248952018737	-49.4171773698181	72	66	1
1081	-123.932860092144	-62.5396538395435	72	73	0
1082	-119.616739420686	-75.6621254514903	62	71	2
1083	-114.777667387156	-88.8003084212542	69	69	3
1084	-108.041924522142	-108.491856304929	66	60	0
1085	-101.333978396258	-129.110608010553	67	65	0
1086	-96.5226434146171	-143.175983755849	63	62	0
1087	-91.6834127763868	-156.314137915149	78	65	0
1088	-86.8441502504284	-169.452286069281	82	49	0
1089	-82.0048558367998	-182.590428219177	56	44	1
1090	-77.1655295356759	-195.728564363904	72	69	0
1091	-71.8032343591331	-208.882405349053	82	58	1
1092	-65.9179655879852	-222.0519491788	73	57	2
1093	-60.0326586370938	-235.221484332345	74	52	2
1094	-50.6538323311834	-254.064263409935	62	52	1
1095	-40.751975113817	-272.922727701254	52	68	1
1096	-34.3435672651394	-286.107932172716	72	55	0
1097	-27.9072715567891	-298.365910794586	84	45	0
1098	-20.4250392120448	-310.65528826043	72	47	0
1099	-12.9427626570687	-322.944652082399	55	54	0
1100	-5.98339396540541	-335.218299605884	70	53	0
1101	0.976016006199643	-347.491935263388	55	64	0
1102	7.93546725768829	-359.765559054911	61	56	1
1103	14.8949597891187	-372.039170982316	62	51	1
1104	25.8711517557967	-390.001657548361	62	53	0
1105	36.8474384879228	-407.964114763774	85	53	0
1106	43.8070974685252	-420.237677500583	69	46	0
1107	50.7667977286037	-432.511228372343	65	56	0
1108	57.7265392679255	-444.78476737719	65	53	1
1109	65.2092886957689	-457.073988467455	50	52	0
1110	72.69208233268	-469.363195913844	67	53	0
1111	79.6519506383338	-481.63669760339	66	43	1
1112	86.639680519409	-492.982971589081	61	61	2
1113	93.10447624058	-504.313543231227	68	42	0
1114	98.0560218923492	-513.742603574879	67	63	1
1115	102.045091509819	-520.358631633222	66	44	0
1116	104.960407860519	-527.87049376592	64	55	0
1117	105.867278794409	-532.537951015867	62	60	0
1118	106.857598824368	-534.423760430887	72	47	1
1119	107.847919762251	-536.309569603764	68	51	1
1120	108.370895830856	-536.325258232653	69	48	0
1121	108.893871900567	-536.340946798213	78	64	0
1122	108.893871900567	-536.340946798213	59	56	1
1123	108.893871900567	-536.340946798213	75	48	2
1124	108.893871900567	-536.340946798213	62	56	0
