# Supplementary material for: Bayesian algorithm to estimate position and activity of an orphan gamma source utilizing multiple detectors in a mobile gamma spectrometry system
Source: PLoS One. 2021 Jan 22;16(1):e0245440. doi: 10.1371/journal.pone.0245440 (PMC7822251; doi:10.1371/journal.pone.0245440)
Supplement: S1 Data — (GZ) [file pone.0245440.s001.gz › synth_data_Cs-137_setup_4_real_4.csv]

	V1	V2	V3	V4	V5
1	418.688190247631	-846.689458655193	76	48	3
2	420.229478093039	-847.663653866388	71	63	0
3	421.247749909002	-848.622189139947	64	48	0
4	422.293783331348	-848.653507842682	60	62	2
5	423.339816757943	-848.68482629396	69	51	0
6	424.413610898715	-847.788928161375	74	52	0
7	425.487404599902	-846.89302976802	72	33	0
8	426.010421095649	-846.908688644879	60	54	0
9	426.533437592443	-846.924347457476	63	44	0
10	427.05645409011	-846.940006207675	54	63	0
11	427.05645409011	-846.940006207675	69	45	0
12	427.05645409011	-846.940006207675	58	46	0
13	427.028693934961	-847.867222551256	59	50	0
14	427.000933782663	-848.794438891113	60	49	1
15	427.000933782663	-848.794438891113	79	40	0
16	426.973173633043	-849.721655231901	65	54	1
17	426.945413486334	-850.648871570826	54	49	0
18	426.973173633043	-849.721655231901	73	56	0
19	427.000933782663	-848.794438891113	65	60	0
20	426.973173633043	-849.721655231901	66	56	3
21	426.422396542388	-850.633212814108	53	60	0
22	426.422396542388	-850.633212814108	67	57	0
23	426.945413486334	-850.648871570826	62	58	1
24	426.945413486334	-850.648871570826	62	55	0
25	426.945413486334	-850.648871570826	54	57	0
26	426.45015680074	-849.705996476114	71	47	0
27	425.431883623125	-848.747462441213	56	44	0
28	424.908866905374	-848.731803499162	67	63	1
29	424.385850188672	-848.716144493781	53	65	0
30	423.862833472784	-848.700485426001	64	51	2
31	423.312055827526	-849.612042622641	64	61	0
32	422.761277962825	-850.523599751294	66	47	2
33	422.238261026971	-850.507940489799	67	55	1
34	421.192227158346	-850.476621779613	74	74	1
35	420.641448742768	-851.388178648427	49	45	0
36	420.090670107747	-852.299735446461	56	49	1
37	419.044635800936	-852.26841622591	58	56	0
38	417.998601498082	-852.237096753903	70	59	0
39	416.924804941169	-853.132993330248	62	56	0
40	416.37402531493	-854.044549671933	65	56	0
41	415.851007944962	-854.028889649548	66	54	0
42	415.327990575985	-854.013229562901	68	60	0
43	415.327990575985	-854.013229562901	65	52	1
44	415.327990575985	-854.013229562901	79	54	1
45	414.804973207822	-853.997569414787	61	59	0
46	414.281955840823	-853.981909202412	72	48	0
47	414.281955840823	-853.981909202412	75	69	1
48	413.731175552995	-854.893465217203	69	48	0
49	413.1803950459	-855.805021163076	52	45	0
50	413.1803950459	-855.805021163076	70	57	0
51	413.1803950459	-855.805021163076	81	54	0
52	412.657377458876	-855.789360758848	62	58	0
53	412.134359872842	-855.773700291291	65	38	0
54	412.134359872842	-855.773700291291	69	53	1
55	412.134359872842	-855.773700291291	50	52	0
56	412.189886383014	-853.919267727062	62	55	0
57	412.24541290442	-852.064835155383	59	73	0
58	412.273176169256	-851.137618869543	65	42	0
59	412.300939436944	-850.210402580909	65	48	0
60	411.750159142015	-851.121958347969	56	42	0
61	411.199378627818	-852.033514047042	56	54	1
62	411.199378627818	-852.033514047042	59	65	2
63	410.676361491031	-852.017853397876	63	53	0
64	410.648597894411	-852.945069679059	55	58	0
65	411.14385166025	-853.88794661127	55	65	0
66	410.620834300295	-853.872285957448	69	36	0
67	410.097816941387	-853.856625242159	62	52	0
68	410.097816941387	-853.856625242159	65	58	0
69	410.097816941387	-853.856625242159	60	46	0
70	409.547035769094	-854.768180740066	58	45	0
71	408.996254377591	-855.679736168124	57	42	0
72	408.996254377591	-855.679736168124	71	55	1
73	408.473236798483	-855.664075260051	56	74	0
74	407.922455077176	-856.575630557723	70	53	0
75	407.894690936548	-857.502846822143	51	56	1
76	407.894690936548	-857.502846822143	71	55	1
77	407.371673136542	-857.487185784616	61	45	0
78	405.830384329136	-856.512986038812	57	46	0
79	403.270826214284	-854.5802464718	70	45	1
80	400.216018966981	-851.704627210274	67	49	1
81	397.216748816776	-846.974573259242	78	54	1
82	393.750004098401	-840.374421948567	55	49	1
83	389.265008886287	-832.815724995919	71	59	0
84	384.312554997974	-823.386926822364	63	48	0
85	378.892652670795	-812.088025636971	64	58	0
86	372.454530474148	-799.830570341088	61	47	0
87	365.493437166035	-787.557438638061	51	57	1
88	358.504609709955	-776.211511249654	65	62	0
89	351.020590714528	-763.922687828541	56	51	2
90	343.013610750495	-751.61818180792	54	59	0
91	335.006677924655	-739.313660235144	57	54	2
92	327.522794479621	-727.024794035591	62	58	0
93	320.561956018792	-714.751585966907	55	60	0
94	313.601158834994	-702.478366032243	79	53	0
95	306.640402928169	-690.205134227872	71	55	1
96	299.679688298085	-677.931890556589	71	74	0
97	293.214219504385	-666.601526240818	67	63	0
98	286.748786089709	-655.271151691675	65	57	0
99	279.760395725258	-643.925090165809	63	45	1
100	273.267239498964	-633.521910395473	50	44	0
101	266.774115687236	-623.118720368482	79	58	0
102	260.308822174033	-611.788304065354	66	66	0
103	254.366551184678	-600.473557460122	76	46	0
104	248.42431287223	-589.158802152611	66	53	1
105	241.436138351972	-577.812675278634	58	48	0
106	233.925018828479	-566.450854132883	63	70	2
107	225.863152614562	-556.00055191014	66	52	0
108	216.727557283011	-546.44608111307	61	63	1
109	208.66577147285	-535.995745675638	73	51	0
110	201.677793170616	-524.649551573209	74	50	0
111	194.689852953306	-513.303345580585	82	47	0
112	187.701950821036	-501.957127699628	65	59	0
113	180.714086773572	-490.610897927545	63	60	0
114	173.754078388505	-478.337440402247	58	55	0
115	166.794111282215	-466.063971008174	51	62	0
116	159.834185454529	-453.790489749983	65	50	0
117	152.351332709251	-441.501304220408	59	54	0
118	144.868524172925	-429.212105045095	57	58	0
119	137.90872511128	-416.938586472534	66	60	1
120	130.948967328761	-404.66505603306	72	53	0
121	123.989250825369	-392.391513728537	72	45	1
122	116.506614729529	-380.102262738161	69	65	1
123	109.02402284299	-367.812998104841	78	55	1
124	102.064433107153	-355.539418485947	65	58	0
125	95.1048846507329	-343.265827002004	67	65	0
126	88.1453774741385	-330.992223651148	64	50	0
127	81.1859115773113	-318.718608435243	64	72	1
128	73.7035348776844	-306.429279264063	75	55	0
129	66.2212023880566	-294.139936449938	71	57	2
130	59.2618632602971	-281.866283922456	74	55	1
131	52.3304108309676	-268.665403856896	68	60	2
132	45.371155861998	-256.391727608629	56	55	0
133	38.4119421733194	-244.118039496243	57	63	1
134	32.0035630523344	-230.932831170969	67	53	0
135	26.0903152750107	-218.690536309965	78	63	0
136	20.1771029242664	-206.448232763447	70	44	1
137	14.2917802323936	-193.278704907745	75	64	0
138	8.37864011002239	-181.036383994855	64	32	2
139	2.98847106256289	-168.809765284881	57	48	0
140	-1.85087326879147	-155.671635176055	76	40	2
141	-6.69018571276683	-142.533499062993	67	55	0
142	-11.5294662691886	-129.395356943831	77	56	0
143	-16.3965764278546	-117.184424418956	66	61	1
144	-21.2636570055038	-104.973485884257	54	61	2
145	-26.1028442082461	-91.835325746797	70	51	0
146	-30.4190746555105	-78.7128746602684	70	56	0
147	-34.7352763579111	-65.5904187168926	63	57	1
148	-39.0514493155642	-52.4679579101503	77	44	1
149	-43.3675935284118	-39.3454922484234	68	55	1
150	-47.6837089963374	-26.2230217242613	75	74	2
151	-51.9997957191663	-13.1005463432521	70	58	3
152	-56.3158536969568	0.0219338983297348	73	71	1
153	-60.6318829298252	13.1444189995527	72	56	2
154	-65.4707957165083	26.2826283462346	66	59	1
155	-69.7867658878095	39.4051237059757	61	57	0
156	-74.1027073137811	52.5276239253581	75	51	0
157	-78.4186199943651	65.6501290034503	73	57	0
158	-82.7345039296779	78.7726389411837	73	51	0
159	-87.0503591195447	91.895153737627	73	62	1
160	-91.3661855637911	105.01767339278	76	58	0
161	-96.2048845624086	118.155921146274	66	61	1
162	-100.520651944389	131.278451059945	58	65	0
163	-104.836390580458	144.400985833257	56	54	0
164	-109.15210047079	157.52352546528	76	48	0
165	-113.467781615211	170.646069956943	67	64	0
166	-117.783434013836	183.768619306386	53	60	0
167	-122.099057666375	196.891173515469	76	46	0
168	-126.937542874075	210.029459671117	74	63	0
169	-131.253107463301	223.152024138719	62	76	0
170	-135.56864330644	236.274593464099	54	49	1
171	-139.884150403377	249.39716764912	61	46	0
172	-144.199628754053	262.519746690989	75	47	0
173	-148.515078358294	275.64233059343	67	54	0
174	-152.830499216216	288.764919355512	64	54	0
175	-157.145891327586	301.88751297351	67	49	2
176	-161.461254692404	315.010111451149	65	63	0
177	-166.299465470423	328.148446806706	66	40	2
178	-170.614769770647	341.271055542864	67	54	1
179	-174.930045324378	354.393669135869	47	37	0
180	-179.768163576664	367.532021294348	71	56	0
181	-184.083380065509	380.654645147733	62	66	0
182	-188.39856780757	393.777273857035	69	51	1
183	-192.713726802496	406.899907424115	73	61	0
184	-197.028857050347	420.022545851767	89	53	0
185	-201.343958551239	433.145189135335	60	54	1
186	-205.16407630092	445.324884773232	54	49	0
187	-209.507030976354	457.520321684889	65	50	1
188	-213.849958988605	469.715763455257	63	58	1
189	-217.697912606527	480.968256019987	66	44	2
190	-221.050898650021	491.277797937393	79	56	0
191	-224.431778765051	500.660127245821	66	41	0
192	-227.812642929784	510.042459497228	75	61	2
193	-230.69855102885	518.481839000247	63	47	0
194	-233.089508176548	525.978264672682	66	45	0
195	-234.434753035719	533.443210532889	55	50	0
196	-235.285055991844	539.965200658888	64	64	0
197	-235.66833457374	544.61701914575	59	51	0
198	-235.005912608176	549.237356205471	62	30	0
199	-233.820642562583	553.841952787712	52	57	0
200	-233.708985967503	557.550815072842	66	52	0
201	-235.193788520584	560.379683704115	69	46	1
202	-237.780115158181	561.385603696108	69	51	0
203	-240.945120214485	560.552835525014	64	54	0
204	-244.165959347971	557.865638562478	63	67	0
205	-245.846172180085	554.204002137296	70	66	1
206	-245.490822614229	548.624967012554	63	47	0
207	-243.622752504481	541.144275519066	79	47	0
208	-240.736887343868	532.704886645079	60	60	2
209	-237.356071789691	523.322543450631	70	46	0
210	-234.003154083563	513.01298767142	55	43	0
211	-230.678131790599	501.776219305582	54	53	0
212	-226.830233571003	490.523714244366	77	50	0
213	-222.45945538365	479.255473928526	68	59	0
214	-218.116562590352	467.060022947378	79	51	0
215	-213.801552069606	453.937361297198	69	49	2
216	-209.486512801726	440.814704502001	64	47	0
217	-205.171444786363	427.692052566446	57	52	1
218	-200.333482200978	414.553669167683	78	57	0
219	-195.495487725246	401.415291772224	68	57	0
220	-190.685364741017	387.349704840221	62	43	0
221	-186.398078316357	373.299858420156	66	66	0
222	-182.082859765738	360.177232398652	58	56	2
223	-177.244738563313	347.038877803832	58	48	0
224	-172.929460947984	333.916262038052	61	61	0
225	-168.61415458587	320.793651132844	65	68	0
226	-164.298819476971	307.671045085415	63	53	0
227	-159.983455621696	294.548443894833	71	54	0
228	-155.145181257918	281.41011690069	82	41	1
229	-150.829758338339	268.287525969557	68	56	0
230	-146.5143066725	255.164939897135	71	50	0
231	-141.703831349267	241.099414153956	65	51	0
232	-136.893321824027	227.033894410357	70	45	1
233	-132.577778690495	213.911323994398	62	45	1
234	-128.262206810643	200.788758438081	65	55	0
235	-123.423713198747	187.650471047498	52	70	0
236	-118.585187697667	174.512189662084	58	53	0
237	-114.269526437623	161.389639763162	64	49	0
238	-109.953836431669	148.26709472388	55	60	1
239	-105.638117679977	135.144554541446	59	56	0
240	-101.322370182374	122.022019218653	63	56	0
241	-97.0065939390333	108.899488755502	69	46	0
242	-92.6907889502472	95.77696315106	60	51	0
243	-87.8520496584824	82.6387201696634	65	42	0
244	-83.5361856075469	69.5162048246711	73	51	0
245	-79.2202928109909	56.3936943374574	72	61	0
246	-74.3814609975088	43.255468159914	60	42	1
247	-70.0655091392109	30.1329679349437	79	56	1
248	-65.7495285355253	17.010472564958	69	47	1
249	-60.9106042008498	3.87226319313049	77	53	2
250	-56.5945645356551	-9.25022191461176	84	79	1
251	-52.2784961255966	-22.3727021645755	72	62	0
252	-47.9623989706161	-35.495177554898	92	54	0
253	-43.6462730704225	-48.6176480855793	69	68	1
254	-39.3301184254233	-61.7401137566194	68	59	0
255	-35.0139350356767	-74.8625745689496	65	72	1
256	-30.1747969166026	-88.0007455330342	76	50	0
257	-25.8585544662783	-101.123196085915	73	59	0
258	-21.5422832712648	-114.245641778223	59	47	0
259	-16.7030526330345	-127.383795937523	63	49	0
260	-11.8637901070761	-140.521944091655	66	54	0
261	-7.02449569344753	-153.660086241551	48	56	1
262	-2.18516939232359	-166.798222386278	72	52	1
263	3.20498251280515	-179.024847773835	72	64	0
264	9.11810525966575	-191.267175989226	68	44	1
265	15.0034094547736	-204.436711129732	70	62	2
266	20.8887518295669	-217.606237600558	60	49	0
267	26.8019836063613	-229.84853976965	75	53	2
268	33.2381952229189	-242.106540381908	74	57	0
269	39.6744451918639	-254.36453077849	64	52	0
270	46.1107335132547	-266.622510964051	66	76	0
271	53.0700089917518	-278.896185616031	75	46	0
272	60.0293257503654	-291.169848401099	67	52	2
273	66.9886837891536	-303.443499322049	62	54	0
274	73.9759234808153	-314.789922681637	83	54	1
275	80.9353624813957	-327.063549858518	65	45	0
276	87.8948427618598	-339.337165173143	66	44	1
277	94.8821999030188	-350.683552890085	54	59	0
278	101.841761144926	-362.957144460641	69	59	0
279	108.801363666251	-375.230724165216	68	63	0
280	115.788838256325	-386.577076240443	72	53	0
281	122.748521738453	-398.850632202812	63	47	0
282	129.708246499824	-411.124176300131	62	52	0
283	136.695838537882	-422.470492730848	73	43	0
284	143.655644259707	-434.744013084099	62	62	0
285	150.615491260367	-447.017521573231	73	45	0
286	158.126170961477	-458.379494106397	59	57	0
287	165.609072067717	-470.668668815866	68	52	1
288	172.569044235686	-482.942139978521	59	55	0
289	183.022987581091	-500.888716532849	68	52	0
290	189.983062146464	-513.162158023566	62	67	1
291	193.477021406463	-518.83526637312	70	48	0
292	200.464968490065	-530.181474157609	69	56	0
293	207.425143854227	-542.454885963351	57	51	0
294	214.385360496643	-554.728285904974	57	41	0
295	221.373425025144	-566.074458044022	62	55	2
296	228.333722625801	-578.347834240645	69	50	0
297	238.788147729938	-596.294268300757	75	51	0
298	245.776348744694	-607.640398849733	61	47	0
299	249.242663312703	-614.240675644949	71	46	1
300	256.203124426422	-626.514004360884	59	39	1
301	267.180784019991	-644.476045499556	70	62	1
302	274.664342873264	-656.765021081083	61	54	0
303	278.158538374002	-662.438057281077	56	60	0
304	285.146957938501	-673.784120762721	81	67	0
305	292.135415586701	-685.130172353238	72	59	1
306	299.096122499031	-697.403428119607	61	56	2
307	309.551153472858	-715.349681474268	73	62	2
308	316.539747604402	-726.695691474713	73	44	0
309	320.006274923158	-733.295908113942	83	45	0
310	326.444140871405	-745.553445438854	71	41	0
311	332.909826223855	-756.883756434545	61	64	0
312	339.870774672076	-769.156942686997	59	62	1
313	350.32616326859	-787.103091741912	68	48	0
314	357.314989575127	-798.449032163247	61	46	0
315	360.809417009412	-804.121997917071	61	57	1
316	367.77052736684	-816.395136674866	64	49	1
317	375.254693389055	-828.683928575367	68	47	0
318	386.233401441888	-846.645650931634	68	54	1
319	396.689185579598	-864.591681618243	79	62	0
320	400.183722284622	-870.26461383421	71	58	0
321	403.678268510441	-875.937543078326	78	54	0
322	410.639626255783	-888.210608889349	77	55	1
323	417.601025276759	-900.483662830666	75	46	0
324	424.590225645108	-911.829488640651	66	47	1
325	431.551705618738	-924.102518835105	62	49	0
326	441.484853098984	-942.032776933163	83	53	0
327	447.95115932927	-953.362906010821	68	50	0
328	451.885609236546	-961.833099002019	66	55	0
329	455.820075498021	-970.303288132884	69	65	0
330	457.278159232577	-974.059118255973	79	49	0
331	459.671302260889	-981.555122339167	55	56	0
332	462.064454416977	-989.051124922	80	60	0
333	463.522550907917	-992.806952704675	58	63	0
334	467.128288318519	-994.770962432027	72	50	0
335	472.303132238972	-996.781928483397	75	57	0
336	473.872235573828	-996.828887281008	65	59	0
337	475.029298713198	-993.151327440515	67	51	0
338	476.186360116233	-989.473767301068	72	48	1
339	474.728254226386	-985.717943883501	69	57	0
340	473.270151067292	-981.962119923905	52	57	0
341	471.756551860773	-980.060728129931	49	44	0
342	466.692730640061	-974.340895751491	57	54	0
343	461.656674659927	-967.693840921856	72	59	0
344	460.170837753569	-964.865228587762	77	56	0
345	458.189725055126	-961.093744630925	59	46	1
346	451.72337991948	-949.763631407171	74	53	0
347	447.238160175853	-942.204998197034	86	59	1
348	444.238770866476	-937.474978762679	68	47	0
349	438.790795780136	-927.103374249302	66	58	0
350	429.848227718088	-911.058858279139	60	56	0
351	419.859684482566	-894.983003816567	59	64	1
352	416.365100659255	-889.310088208877	61	66	0
353	409.403725207434	-877.037031820044	57	54	0
354	402.442391031364	-864.763963566162	59	56	0
355	395.481098130986	-852.490883441642	56	60	1
356	385.02535155887	-834.544849107973	61	64	0
357	377.541147436365	-822.256074625067	60	54	0
358	370.084760166239	-809.04007030651	59	65	1
359	363.123656735581	-796.766935065389	61	57	0
360	356.162594581023	-784.493787957355	72	47	1
361	352.695967304287	-777.893601870164	67	50	0
362	345.184182656929	-766.531984447502	52	50	1
363	334.205865491065	-748.570151578635	67	46	0
364	327.244969773106	-736.296955270693	63	65	0
365	320.25633127836	-724.950963201001	63	57	0
366	313.295516515849	-712.677743147127	65	57	0
367	306.334743030369	-700.40451122541	79	60	2
368	299.374010821572	-688.131267435849	68	36	0
369	292.413319889922	-675.858011777513	68	52	0
370	285.424878194579	-664.511960305274	68	54	0
371	278.46426821925	-652.238680902869	57	47	1
372	270.980707655835	-639.94971182663	60	50	0
373	263.469394244195	-628.587945122272	78	63	1
374	256.508909432159	-616.314628390595	46	64	1
375	249.548465897504	-604.041299792007	72	52	1
376	242.560261793551	-592.695175308734	67	66	0
377	239.066174023319	-587.022108606063	62	38	0
378	232.105831285939	-574.748750325292	68	45	0
379	221.651491257187	-556.802298625931	62	65	2
380	214.691250915872	-544.528910669498	65	54	1
381	207.731051852694	-532.255510848016	53	60	0
382	200.743082637782	-520.909315073863	62	63	1
383	193.782964532962	-508.635891506448	61	53	0
384	186.822887706629	-496.362456073985	56	64	0
385	179.835035937256	-485.016224656254	64	46	1
386	172.847222252924	-473.669981348328	87	42	0
387	165.364295500563	-461.380819488317	68	52	0
388	161.375274005055	-454.764779861085	68	59	0
389	154.387561430398	-443.418505134992	52	62	0
390	143.933888406085	-425.471854934469	65	45	0
391	136.974098665931	-413.198334689252	71	54	0
392	129.986522581545	-401.85201837495	61	59	0
393	126.492748821562	-396.178855760023	59	48	1
394	123.026813801844	-389.578474387527	59	44	1
395	112.573412222438	-371.63174404297	55	47	0
396	102.12010112562	-353.684986981563	63	50	0
397	95.1605558655574	-341.411395518109	65	48	0
398	91.6668805112131	-335.738203207031	55	55	1
399	84.7073963716975	-323.464593939483	68	60	0
400	74.2543273610645	-305.517765645869	67	49	0
401	67.2671036234824	-294.171342407353	62	55	0
402	60.3077615667135	-281.897691594437	69	45	0
403	53.8714084802778	-269.639733514749	69	59	0
404	47.4350937460549	-257.38176522404	71	74	0
405	40.475872600975	-245.108080530539	77	45	0
406	34.0396360349841	-232.850091016851	70	60	1
407	28.1263796574203	-220.607799069956	62	61	0
408	22.2131587064941	-208.365498434752	74	61	0
409	16.327826962457	-195.195973487571	50	54	0
410	10.4146782396128	-182.953655486926	78	55	2
411	7.4441892413306	-177.296101038344	58	49	0
412	2.08188527915627	-164.142265400849	61	48	0
413	-5.70003861346049	-144.419354280457	52	60	0
414	-10.5393246234744	-131.281213365495	55	53	0
415	-15.4064400071511	-119.070282045752	57	61	0
416	-19.750597572769	-106.875058440492	73	63	0
417	-24.0668651354499	-93.7526143789291	70	56	3
418	-28.9060290482594	-80.6144506474957	77	65	0
419	-33.2222375504207	-67.4919963227585	70	51	1
420	-37.53841730766	-54.3695371411741	69	65	0
421	-41.8545683201519	-41.2470730999485	65	59	1
422	-46.1706905879546	-28.1246041981503	89	62	3
423	-50.4867841106607	-15.0021304385737	70	75	2
424	-54.8028488883283	-1.87965181842446	71	64	1
425	-59.6417990170303	11.2585503198206	61	64	0
426	-63.9578047333052	24.3810391994193	61	69	1
427	-68.2737817044253	37.5035329367965	75	49	0
428	-73.1126393120503	50.6417518826202	69	50	1
429	-77.4285572214285	63.7642558813095	70	42	1
430	-81.744446385419	76.8867647359148	61	54	0
431	-86.0603068039054	90.0092784520239	52	58	0
432	-90.3761384769459	103.131797027774	68	64	1
433	-94.6919414043659	116.254320460372	66	39	1
434	-99.0077155859908	129.376848753542	68	57	0
435	-103.323461021937	142.499381906353	68	53	1
436	-107.639177712263	155.621919916011	66	45	0
437	-111.954865656677	168.744462785311	68	53	0
438	-116.270524855121	181.867010514252	54	61	2
439	-120.586155307479	194.989563100971	69	56	2
440	-124.901757014042	208.112120547332	75	51	1
441	-129.740218930761	221.250410295092	68	53	0
442	-134.055761573894	234.372978000902	77	45	0
443	-138.371275470941	247.495550561696	59	54	1
444	-142.686760621611	260.618127984926	55	43	1
445	-147.002217025845	273.740710265003	68	55	1
446	-151.840525783249	286.87902761437	62	60	1
447	-156.155923123355	300.001620153897	75	66	0
448	-160.471291717142	313.12421755027	66	47	0
449	-164.786631564377	326.246819807217	51	55	0
450	-169.101942664944	339.369426920079	67	57	0
451	-173.417225018726	352.492038891651	62	56	1
452	-177.732478625723	365.614655721933	71	54	0
453	-182.570573586272	378.753011474386	74	56	0
454	-186.885768128326	391.875638561323	49	49	0
455	-191.200933923363	404.998270509765	68	53	1
456	-195.51607097144	418.120907314122	70	53	0
457	-199.8311792725	431.243548977189	53	52	1
458	-204.174165611737	443.438979945146	86	63	0
459	-208.517125287675	455.634415773675	62	59	0
460	-212.860058300023	467.829856462777	64	46	1
461	-216.708016464487	479.082348066382	66	43	1
462	-220.555952738738	490.334843509831	55	53	0
463	-223.881011727324	501.57160349004	73	51	0
464	-227.233963863633	511.881150864996	57	59	0
465	-230.642724734615	520.336270084605	66	59	0
466	-233.033680721885	527.832695757039	67	48	0
467	-234.406838952738	534.370426078327	71	57	0
468	-235.285055991844	539.965200658888	80	47	0
469	-235.640420122421	545.544234698638	56	52	1
470	-234.977998254413	550.16457176581	69	64	0
471	-233.820642562583	553.841952787712	62	65	0
472	-233.708985967503	557.550815072842	65	50	1
473	-235.716636861558	560.395424462855	60	48	0
474	-238.825811605493	561.417085905559	60	51	0
475	-242.51366520056	560.600060069934	74	57	1
476	-245.734505319851	557.91286425665	78	56	0
477	-246.8918703823	554.235486262478	62	65	0
478	-246.013672386296	548.640708991326	65	52	0
479	-243.594836390694	542.071491041221	66	46	1
480	-240.653141077957	535.486533216201	69	57	1
481	-237.767265687697	527.047146506608	69	54	0
482	-234.937206052535	516.753330900334	68	49	0
483	-231.612189709849	505.516561696306	70	44	2
484	-227.764297888963	494.264055673964	65	53	0
485	-223.421437800105	482.068598752841	74	47	0
486	-218.583601942926	468.930192555301	66	61	1
487	-213.745734194759	455.791792360134	54	57	1
488	-209.430697013449	442.669135566801	63	58	0
489	-205.143537936965	428.619268100709	65	51	1
490	-200.333482200978	414.553669167683	60	50	0
491	-195.495487725246	401.415291772224	60	51	0
492	-191.180330326257	388.292655493133	68	41	0
493	-186.865144180367	375.170024074614	64	55	2
494	-182.054958473309	361.104447938502	71	73	0
495	-177.767612468218	347.054611234926	63	40	0
496	-173.452336423972	333.931994928047	69	41	0
497	-168.61415458587	320.793651132844	58	55	0
498	-164.298819476971	307.671045085415	74	50	0
499	-159.983455621696	294.548443894833	55	57	1
500	-155.145181257918	281.41011690069	63	47	0
501	-150.829758338339	268.287525969557	55	60	1
502	-146.5143066725	255.164939897135	72	49	0
503	-141.703831349267	241.099414153956	60	54	0
504	-137.416210095631	227.049622786231	67	51	1
505	-133.100668533123	213.927051830105	69	64	1
506	-128.262206810643	200.788758438081	68	62	0
507	-123.946606184822	187.666197736748	77	45	0
508	-119.630976812972	174.543641898781	60	58	1
509	-114.792422566912	161.405365308747	70	60	0
510	-110.476734132098	148.282819727436	53	48	0
511	-106.161016951432	135.160279005766	60	55	0
512	-101.845271024969	122.037743141875	72	59	2
513	-97.5294963528868	108.915212136693	66	45	0
514	-92.6907889502472	95.77696315106	59	45	0
515	-87.8520496584824	82.6387201696634	64	46	1
516	-83.5361856075469	69.5162048246711	65	54	1
517	-79.2202928109909	56.3936943374574	72	61	1
518	-74.3814609975088	43.255468159914	60	78	0
519	-70.0655091392109	30.1329679349437	78	53	2
520	-65.7495285355253	17.010472564958	74	57	0
521	-61.4335191866849	3.88798205554485	66	70	2
522	-57.1174810927478	-9.23450359329581	81	67	1
523	-52.801414253714	-22.3569843843579	86	61	1
524	-48.4853186695254	-35.4794603157789	82	85	2
525	-43.6462730704225	-48.6176480855793	73	72	0
526	-39.3301184254233	-61.7401137566194	69	61	0
527	-35.0139350356767	-74.8625745689496	64	51	1
528	-30.6977229010663	-87.9850305207074	59	63	0
529	-26.3814820217667	-101.107481613755	61	55	0
530	-21.5422832712648	-114.245641778223	61	57	0
531	-16.7030526330345	-127.383795937523	55	73	0
532	-11.8637901070761	-140.521944091655	56	54	0
533	-7.02449569344753	-153.660086241551	66	55	1
534	-2.18516939232359	-166.798222386278	65	53	0
535	3.20498251280515	-179.024847773835	67	54	0
536	9.11810525966575	-191.267175989226	60	59	0
537	15.0034094547736	-204.436711129732	59	69	0
538	20.9166044300655	-216.679021980613	70	40	1
539	26.8298348318203	-228.921324143186	74	52	1
540	32.7152508096187	-242.09083325509	61	48	1
541	39.1514993150486	-254.34882444609	66	59	1
542	45.5877861729241	-266.606805426069	66	64	0
543	52.0241113828961	-278.864776193164	59	67	0
544	59.5063754810253	-291.154144579545	51	54	0
545	66.9886837891536	-303.443499322049	56	61	0
546	73.9759234808153	-314.789922681637	61	44	0
547	80.9353624813957	-327.063549858518	53	42	1
548	87.8948427618598	-339.337165173143	64	63	0
549	94.8821999030188	-350.683552890085	72	60	1
550	101.841761144926	-362.957144460641	64	35	1
551	108.801363666251	-375.230724165216	60	46	2
552	115.788838256325	-386.577076240443	67	60	0
553	122.748521738453	-398.850632202812	66	65	0
554	129.708246499824	-411.124176300131	79	60	0
555	136.695838537882	-422.470492730848	73	65	0
556	143.655644259707	-434.744013084099	66	57	0
557	150.615491260367	-447.017521573231	82	59	1
558	157.603200745652	-458.363802362233	60	40	1
559	165.113919885247	-469.725762145594	63	45	0
560	172.596862024919	-482.014924119227	77	71	0
561	179.556873873633	-494.288383403793	54	58	1
562	186.544741596386	-505.634614941664	58	55	0
563	193.504834403982	-517.908050482161	67	62	0
564	200.464968490065	-530.181474157609	68	50	0
565	207.4529536583	-541.52767005004	60	54	0
566	214.413168702624	-553.801069978625	74	48	0
567	221.373425025144	-566.074458044022	69	47	1
568	228.333722625801	-578.347834240645	62	44	2
569	235.294061504072	-590.621198568493	70	53	0
570	242.282243476715	-601.967335060239	62	54	0
571	249.270463533758	-613.313459664583	77	62	0
572	256.230923049327	-625.586788370274	65	58	0
573	263.191423842218	-637.860105209053	60	60	0
574	270.179761342588	-649.206194166094	64	50	0
575	277.140343092382	-661.479487258941	50	64	0
576	284.100966119557	-673.752768484876	56	62	0
577	291.089421062032	-685.098821796477	53	57	0
578	298.050125045469	-697.372079277411	77	60	0
579	305.01087030588	-709.645324888639	69	48	0
580	311.999442689994	-720.991342553869	74	59	1
581	318.960268906259	-733.264564419165	66	52	0
582	325.921136399033	-745.537774417549	75	61	0
583	332.909826223855	-756.883756434545	71	46	0
584	339.898554132204	-768.229726560414	69	39	0
585	346.859542258724	-780.502900933847	63	64	0
586	353.820571661461	-792.776063439436	75	56	0
587	360.809417009412	-804.121997917071	83	60	0
588	367.77052736684	-816.395136674866	71	42	0
589	374.731679000193	-828.668263565749	57	41	1
590	381.720641787106	-840.014162392356	65	65	0
591	389.2326597512	-851.375712621957	75	50	0
592	396.716952040733	-863.664465398528	68	59	0
593	403.155248486262	-875.921881564893	59	59	0
594	409.621346770669	-887.252071275376	67	53	0
595	416.115242442931	-897.655034502968	83	58	1
596	422.086146672431	-908.042328290641	53	69	1
597	427.534055741853	-918.41395484563	65	48	0
598	432.51448241825	-926.915483637713	58	62	0
599	436.971902380348	-935.401349022053	58	61	0
600	443.410430329037	-947.658701488748	52	56	0
601	447.895649919636	-955.217338607647	68	55	0
602	450.372026672994	-959.931699496694	50	49	0
603	454.30648806307	-968.401890083216	67	54	0
604	457.222654184501	-975.913550873287	67	61	0
605	459.120517571107	-982.466684043407	49	57	0
606	460.000072116265	-988.061291033402	61	60	0
607	461.430414995877	-992.744335844181	86	57	0
608	463.962332172901	-995.604255694896	69	57	0
609	467.59582228912	-996.641048695892	60	59	0
610	471.284812691913	-995.823405970819	72	60	0
611	473.460196711007	-993.104369043373	51	49	1
612	474.121974694368	-988.483940158971	70	60	0
613	472.691620098194	-983.80089966394	58	49	1
614	469.692171969509	-979.070898800157	53	45	0
615	466.720481160213	-973.413679408841	67	58	0
616	463.253518873593	-966.813587369397	79	54	0
617	459.263537639636	-960.197837742046	54	70	0
618	454.778293083713	-952.639212732203	69	42	1
619	449.797790989513	-944.1377107054	68	52	0
620	444.817309301987	-935.636202616617	62	46	0
621	439.341578695166	-926.191815092228	54	52	0
622	433.342848149536	-916.731762422249	70	60	0
623	427.371904332424	-906.344484729692	67	57	0
624	417.411143884703	-889.341407950036	69	60	0
625	410.422002094216	-877.995569530874	60	55	1
626	406.927445479843	-872.322645860724	68	44	2
627	399.938360812725	-860.976789605804	75	50	1
628	392.977081626363	-848.703705236316	62	50	2
629	386.01584371581	-836.430608998984	77	46	0
630	378.531633243081	-824.141836332157	70	59	1
631	371.04746697651	-811.853050017729	71	65	0
632	360.59192831791	-793.906953314319	68	40	1
633	353.630878279684	-781.63380194921	77	45	0
634	350.136480134679	-775.960829892196	54	56	0
635	343.175491211936	-763.687660718337	55	48	0
636	332.22497145005	-744.798606378958	63	58	0
637	324.741085074202	-732.509735501371	68	51	2
638	317.752459725074	-721.163739181124	68	54	0
639	310.763872459414	-709.817730971612	73	60	0
640	303.803111090092	-697.54449479375	65	65	0
641	296.842390997801	-685.271246748045	63	46	0
642	293.348151325365	-679.59822630696	51	63	0
643	282.893282037403	-661.651931100525	68	57	0
644	275.932684178755	-649.378647441044	62	58	0
645	272.438503227255	-643.705609176308	58	63	0
646	265.47796648537	-631.43230770994	53	54	1
647	255.023339269974	-613.485941261984	53	59	0
648	248.035104331386	-602.139826113358	52	53	1
649	244.568802533031	-595.539548095316	65	75	0
650	237.608429303567	-583.266199151054	53	47	0
651	230.620292766369	-571.920054300688	51	49	0
652	223.660000494681	-559.646681610495	79	43	1
653	216.699749501131	-547.373297053389	59	50	0
654	206.245545318641	-529.426805929281	75	58	1
655	195.268455076613	-511.464600965381	65	59	1
656	191.251524307008	-505.77580633387	62	60	2
657	187.757579596888	-500.102695918642	64	43	0
658	180.797534727491	-487.82925029099	55	61	0
659	170.343635628466	-469.882667532191	48	61	0
660	163.355873175315	-458.536408085376	59	51	0
661	159.889827009873	-451.936058058403	59	51	0
662	149.436108872294	-433.989421866834	56	53	0
663	138.982481216022	-416.042758961208	65	62	0
664	132.022722102585	-403.769230247475	61	45	0
665	128.528944041231	-398.096069339663	58	46	1
666	125.035175501485	-392.422905458137	70	62	0
667	118.07549734856	-380.149353003129	72	53	0
668	111.11586047482	-367.875788680278	69	63	0
669	100.662565384409	-349.929027824663	75	59	0
670	90.2093607767019	-331.982240254991	61	49	0
671	86.7157001639716	-326.309043705463	68	66	0
672	83.2220490728505	-320.635844183154	67	50	1
673	72.7689936730312	-302.689012076706	48	54	0
674	65.8096211223747	-290.415370602161	59	53	0
675	62.3160287563223	-284.742153258063	63	48	0
676	51.863154323597	-266.795267724432	70	59	0
677	44.9039040155476	-254.5215906417	66	59	0
678	41.9333155862987	-248.864061549306	74	53	1
679	35.4970686830929	-236.606074384414	62	59	0
680	29.0887109281612	-223.420861365274	70	66	0
681	23.1754829267738	-211.178562172689	68	47	1
682	17.2622903519659	-198.936254293658	73	64	0
683	11.3769881278859	-185.766722108237	52	57	0
684	5.98680399346631	-173.540107383393	49	58	1
685	-1.82301524054492	-154.74441956915	52	58	2
686	-7.18525892205071	-141.590571362525	71	50	0
687	-12.0245367515599	-128.45242864266	67	67	1
688	-16.8637826933991	-115.314279917628	73	58	0
689	-21.1800690713571	-102.191839094274	63	64	2
690	-25.4963267045678	-89.0693934103474	80	53	0
691	-27.9159074019408	-82.5003113960847	69	61	1
692	-32.2321211327217	-69.3778581535444	71	61	0
693	-36.5483061187551	-56.2554000522941	79	65	4
694	-40.8644623598084	-43.1329370914027	93	74	2
695	-47.6001019495889	-23.4413749529049	78	69	2
696	-52.4391022204654	-10.3031818168238	72	61	1
697	-54.3356745060883	-3.74980105645955	83	70	2
698	-60.5482664940646	15.9260657634586	77	78	2
699	-67.2837073410628	35.6176623394713	61	67	1
700	-71.5996607955312	48.7401598561555	83	53	1
701	-73.4961723322631	55.2935502128676	80	55	0
702	-77.8120834542206	68.4160547479987	69	62	0
703	-82.1279658308486	81.5385641418397	66	57	2
704	-84.5473486869014	88.1076815621927	66	51	2
705	-91.3104264475405	106.872104553506	82	45	0
706	-98.0734404120012	125.636539310217	75	55	0
707	-100.492770189478	132.205666636117	61	48	2
708	-104.808507782349	145.328201408498	77	50	2
709	-111.020612428547	165.004150104709	70	54	2
710	-112.917001826572	171.557560130954	68	48	0
711	-115.336278942472	178.126696753316	69	64	0
712	-122.071170695126	197.818389087915	62	53	1
713	-128.80599541252	217.510093180463	55	57	0
714	-133.121545370901	230.632659805007	62	53	1
715	-137.437066583312	243.755231288262	83	50	1
716	-142.275443739491	256.893536642194	67	64	0
717	-146.590905888123	270.016118385829	77	57	0
718	-150.906339290319	283.138704987243	61	52	0
719	-155.221743946197	296.261296445504	63	35	0
720	-159.537119855406	309.383892763406	66	47	2
721	-164.375343851279	322.522225720808	62	56	0
722	-168.690660696069	335.644832295366	51	43	0
723	-173.005948794249	348.767443730496	57	51	0
724	-177.321208145702	361.890060023405	59	51	0
725	-181.636438750313	375.012681175023	58	63	1
726	-185.951640608022	388.135307183489	70	47	2
727	-190.266813718772	401.257938050665	51	49	0
728	-195.104823916568	414.396309405565	64	50	0
729	-199.942802223843	427.534686765634	65	52	0
730	-204.257885950967	440.657333291136	78	58	0
731	-208.572940930957	453.779984674416	76	54	1
732	-212.887967163639	466.902640914544	51	59	0
733	-217.202964649012	480.025302013382	62	48	0
734	-221.517933387076	493.147967969999	60	45	1
735	-225.337930422043	505.327683757991	60	56	0
736	-227.261876205797	510.953935316764	63	44	0
737	-230.147784620582	519.393314457498	59	58	1
738	-233.995643352857	530.645823336206	57	50	0
739	-235.396713266964	536.256338472478	65	49	0
740	-235.752077910933	541.835372493602	61	53	0
741	-235.61250566825	546.47145025339	49	60	0
742	-235.005912608176	549.237356205471	70	50	0
743	-234.427234439238	551.076046676375	66	54	0
744	-233.87647084333	551.987521653064	77	46	0
745	-233.353621494258	551.971781128086	69	46	0
746	-233.353621494258	551.971781128086	61	46	0
747	-233.353621494258	551.971781128086	50	53	0
748	-233.353621494258	551.971781128086	65	50	0
749	-233.353621494258	551.971781128086	63	50	0
750	-233.353621494258	551.971781128086	61	53	0
751	-233.353621494258	551.971781128086	66	63	0
752	-233.325707466865	552.898996697739	59	59	0
753	-233.269879403641	554.753427838907	60	46	1
754	-233.214051329298	556.607858984731	57	57	1
755	-234.203920378874	558.493771223351	61	55	1
756	-236.762333540129	560.426906171255	67	68	0
757	-240.394356269098	561.464309688658	66	38	0
758	-243.559361852938	560.631543414667	59	36	0
759	-245.762422039057	556.985648726113	67	42	0
760	-246.947704241844	552.381055218168	71	52	1
761	-246.069505766034	546.786277950741	64	57	0
762	-243.650668615475	540.217059998773	61	57	1
763	-240.736887343868	532.704886645079	69	46	1
764	-237.328157179523	524.249758974649	71	67	2
765	-233.94732648402	514.867418723181	65	51	0
766	-230.622305820289	503.630650355481	66	49	0
767	-226.774409453035	492.378145296127	47	45	0
768	-222.43154436379	480.182689455338	84	55	1
769	-217.593703052262	467.044284460135	64	43	0
770	-213.278690960258	453.921623351052	75	62	2
771	-208.963650121121	440.798967098817	66	50	0
772	-204.125716281997	427.660578903742	43	47	1
773	-199.810616377217	414.537932908162	63	59	0
774	-195.523392262054	400.488076236099	63	64	0
775	-190.713268120075	386.422489301302	67	47	0
776	-186.398078316357	373.299858420156	64	57	1
777	-182.082859765738	360.177232398652	51	52	0
778	-177.244738563313	347.038877803832	61	60	1
779	-172.929460947984	333.916262038052	61	46	0
780	-168.61415458587	320.793651132844	58	51	0
781	-164.298819476971	307.671045085415	61	70	0
782	-159.983455621696	294.548443894833	68	52	0
783	-155.145181257918	281.41011690069	76	65	0
784	-150.334768656234	267.344580359757	70	50	0
785	-146.04720698169	253.294779277407	69	67	1
786	-141.73172291182	240.172198604792	57	56	0
787	-137.416210095631	227.049622786231	70	44	0
788	-133.100668533123	213.927051830105	63	62	0
789	-128.262206810643	200.788758438081	66	56	0
790	-123.423713198747	187.650471047498	59	56	2
791	-119.108082255698	174.527915748768	50	44	0
792	-114.792422566912	161.405365308747	65	54	0
793	-109.953836431669	148.26709472388	68	46	1
794	-105.638117679977	135.144554541446	54	75	0
795	-101.322370182374	122.022019218653	69	63	0
796	-96.4836915241904	108.883765436709	47	54	0
797	-92.1678849641467	95.7612403733656	76	46	1
798	-87.8520496584824	82.6387201696634	71	56	1
799	-83.5640631585848	68.5889892559499	68	60	0
800	-79.276045823819	54.5392632037401	57	57	0
801	-74.9601221953635	41.4167575743049	64	51	1
802	-70.6441698216368	28.2942568035796	63	61	1
803	-65.8052750658244	15.1560414228588	68	50	1
804	-60.9384763125563	2.94504761882126	80	72	2
805	-56.5945645356551	-9.25022191461176	89	74	3
806	-52.2784961255966	-22.3727021645755	67	62	3
807	-47.9623989706161	-35.495177554898	89	64	1
808	-43.6462730704225	-48.6176480855793	77	61	0
809	-39.3301184254233	-61.7401137566194	56	64	0
810	-35.0139350356767	-74.8625745689496	70	69	1
811	-30.6977229010663	-87.9850305207074	68	68	1
812	-26.3814820217667	-101.107481613755	74	54	0
813	-21.5422832712648	-114.245641778223	76	55	0
814	-16.7030526330345	-127.383795937523	60	61	2
815	-11.8637901070761	-140.521944091655	55	45	1
816	-7.02449569344753	-153.660086241551	57	56	0
817	-2.18516939232359	-166.798222386278	65	47	0
818	3.17712578421924	-179.952063371427	67	58	1
819	9.06239455536706	-193.121607201174	68	54	0
820	14.4526154545601	-205.348217357881	69	55	1
821	20.3658103423077	-217.590528947301	58	49	0
822	26.7741323836963	-230.775755396113	58	66	0
823	32.6874009620515	-243.018048887141	63	41	0
824	39.1236509542214	-255.276040088385	58	57	1
825	46.082886750577	-267.549726616591	72	57	0
826	53.0700089917518	-278.896185616031	72	59	2
827	60.0293257503654	-291.169848401099	55	47	0
828	66.9886837891536	-303.443499322049	71	61	0
829	73.9759234808153	-314.789922681637	67	48	0
830	80.9353624813957	-327.063549858518	68	59	0
831	87.8948427618598	-339.337165173143	68	52	0
832	94.8821999030188	-350.683552890085	69	56	0
833	101.841761144926	-362.957144460641	69	55	1
834	108.801363666251	-375.230724165216	70	48	0
835	115.788838256325	-386.577076240443	73	59	3
836	122.748521738453	-398.850632202812	57	58	1
837	129.708246499824	-411.124176300131	61	51	2
838	136.695838537882	-422.470492730848	71	60	2
839	144.178611658048	-434.759706545621	49	57	2
840	151.661428987049	-447.048906717449	61	56	0
841	158.64914117835	-458.395185787231	57	55	0
842	165.63689145504	-469.741452967748	70	68	0
843	172.596862024919	-482.014924119227	62	56	0
844	179.556873873633	-494.288383403793	74	46	1
845	186.516927000717	-506.561830822378	71	43	1
846	193.477021406463	-518.83526637312	61	54	0
847	200.464968490065	-530.181474157609	56	57	0
848	207.425143854227	-542.454885963351	60	54	0
849	214.385360496643	-554.728285904974	69	51	1
850	221.373425025144	-566.074458044022	70	55	1
851	228.361527638393	-577.420618291013	66	62	0
852	235.321864918515	-589.693982610479	68	65	0
853	242.282243476715	-601.967335060239	79	53	0
854	249.270463533758	-613.313459664583	51	49	1
855	256.258721675142	-624.65957237687	60	50	0
856	262.228832351801	-635.047099527903	61	58	0
857	267.180784019991	-644.476045499556	65	51	1
858	271.637559922994	-652.962091707624	73	51	0
859	276.094354206405	-661.448133016005	62	48	1
860	281.5971577827	-669.965522574261	64	55	0
861	287.595188830164	-679.425796629861	61	60	1
862	293.565457007615	-689.81327799242	68	54	0
863	300.058754183527	-700.216424903832	65	51	0
864	306.524296669231	-711.54677763395	71	64	0
865	312.989874533727	-722.877120129764	60	56	0
866	319.950706874894	-735.150340302847	64	51	1
867	326.911580492859	-747.423548608087	64	49	0
868	334.423282264383	-758.785198966041	49	52	1
869	341.935024826031	-770.146835653111	62	73	1
870	348.896022006229	-782.420006617904	64	72	0
871	355.857060462935	-794.693165713921	83	61	0
872	362.845914412814	-806.039096776396	67	52	0
873	369.807033823861	-818.312232124619	58	48	1
874	376.768194510951	-830.58535560593	56	50	0
875	383.757165899966	-841.931251019239	62	52	1
876	390.718407540815	-854.204350754619	55	55	2
877	397.679690457648	-866.477438616566	66	51	0
878	404.668779284693	-877.823298382573	59	53	0
879	411.630143154878	-890.096362500452	63	50	1
880	418.591548300581	-902.369414747693	59	43	2
881	425.580754564959	-913.71523886174	57	60	0
882	432.542240663548	-925.988267362118	59	62	0
883	439.008497339208	-937.318410607986	59	51	0
884	444.456487498945	-947.690014530905	84	42	0
885	449.381475290866	-958.045955322683	57	51	0
886	453.811210329121	-967.459018507041	74	60	1
887	456.699622226181	-975.897895967588	67	50	1
888	458.597484827798	-982.451029376127	67	53	0
889	460.000072116265	-988.061291033402	57	56	1
890	461.430414995877	-992.744335844181	62	60	0
891	463.962332172901	-995.604255694896	62	51	0
892	467.568072173104	-997.568265016191	60	62	0
893	471.229314019089	-997.677838637494	67	50	0
894	473.92773313669	-994.974454595707	58	53	1
895	475.084795852134	-991.296894739382	57	60	0
896	474.149723499431	-987.556723807007	60	55	0
897	472.19633648236	-982.858030278236	64	62	0
898	469.1968896006	-978.128029053099	70	63	0
899	465.674417877512	-973.382371809334	68	50	0
900	461.684426315129	-966.766624590382	63	40	0
901	457.199170067557	-959.208002288826	59	62	0
902	452.741683854547	-950.722158760764	75	53	0
903	447.265915141499	-941.277781885117	64	57	1
904	441.267144688463	-931.817740844563	80	56	0
905	435.296159134363	-921.430474769324	80	49	0
906	428.829938495241	-910.100325323641	62	68	0
907	422.363753233687	-898.770165639929	70	43	0
908	415.897603349702	-887.439995722845	60	46	0
909	408.385448773741	-876.078493866138	67	60	1
910	400.901100555551	-863.789762101136	69	60	0
911	393.939813646371	-851.516679414548	74	62	0
912	386.978568012884	-839.243584860116	73	54	2
913	379.494349480781	-826.95481399633	63	67	0
914	372.010175154312	-814.666029486805	71	57	0
915	365.049056277785	-802.392897610553	65	51	1
916	358.060203297588	-791.046970034018	68	40	0
917	351.099165375228	-778.773814409971	62	56	0
918	344.138168729434	-766.500646921806	70	63	0
919	337.177213360148	-754.227467562072	64	64	1
920	329.693295233999	-741.938605764881	56	53	1
921	322.209421314532	-729.649730319157	70	57	1
922	315.248592703894	-717.376513642259	66	42	0
923	308.260018583853	-706.030501184054	68	56	0
924	301.299270928954	-693.757260759361	59	53	0
925	294.33856455097	-681.484008468688	68	47	1
926	287.350107872393	-670.137960361317	67	49	0
927	280.389482450963	-657.864684325643	57	56	0
928	273.428898306622	-645.591396421194	62	47	0
929	266.440559070266	-634.245312668383	73	63	0
930	259.480055882887	-621.972001018003	91	43	1
931	252.519593972946	-609.698677501641	65	52	0
932	245.008385275607	-598.336877103895	65	59	0
933	237.525020348781	-586.047847066075	49	50	0
934	230.564683603123	-573.774486222304	56	55	0
935	223.576581959729	-562.42832945846	63	57	0
936	216.61632617173	-550.154944868758	67	57	0
937	209.656111661869	-537.881548413076	64	60	0
938	202.668127463316	-526.535356005654	71	50	0
939	195.707993911754	-514.261935805902	57	44	1
940	188.747901638737	-501.988503738306	56	57	0
941	181.760034885607	-490.642275685444	61	60	0
942	174.800023571646	-478.368819874711	67	56	1
943	167.840053536231	-466.095352197066	60	51	1
944	160.85230422928	-454.749088501558	61	67	0
945	153.892415153445	-442.475597079843	58	67	0
946	146.932567356504	-430.202093792148	51	50	0
947	139.944935496664	-418.855794453993	55	45	0
948	132.98516865971	-406.58226742316	78	55	1
949	126.025443102	-394.308728527278	45	49	1
950	119.037928689911	-382.962393543683	63	34	0
951	112.07828409283	-370.688830904663	55	50	0
952	105.118680775282	-358.415256399661	74	62	2
953	98.1312838117592	-347.068885774352	67	60	1
954	91.1717614552472	-334.795287528075	69	56	2
955	84.2122803785605	-322.521677414887	76	55	0
956	77.2250008645351	-311.175271147862	52	42	0
957	70.2656007492915	-298.901637293398	72	68	0
958	63.3062419143389	-286.627991572022	68	50	0
959	56.8698726134608	-274.370038216934	62	64	1
960	50.4335416649701	-262.112074647099	58	59	0
961	43.4464562592912	-250.765610706061	64	62	1
962	37.0102019921178	-238.507625906728	67	47	1
963	31.0969285888714	-226.265338307247	65	58	0
964	24.6607495631324	-214.007333874702	73	48	0
965	18.7754016813124	-200.837812541053	56	47	0
966	13.3851754077477	-188.611207761802	81	50	2
967	7.47204508580035	-176.368885421194	68	41	0
968	1.58680741314311	-163.199338784441	66	46	0
969	-3.77545867720619	-150.045495209284	59	50	0
970	-8.61475790414261	-136.907356693409	56	56	0
971	-13.4818860417581	-124.696427775547	75	58	0
972	-18.348984598415	-112.485492845997	61	53	0
973	-22.6652631335892	-99.3630504012108	75	51	3
974	-26.9815129238414	-86.2406030986458	56	42	2
975	-31.297733969579	-73.1181509355083	73	45	1
976	-35.6139262706274	-59.9956939127296	71	65	0
977	-40.4530108809704	-46.8575157755986	83	48	2
978	-44.7691441212664	-33.7350484924391	72	66	2
979	-49.085248616524	-20.612576351501	103	78	3
980	-53.401324366685	-7.49009935092181	96	59	0
981	-57.7173713719822	5.63238250929862	67	71	2
982	-62.0333896321827	18.7548692282289	72	72	0
983	-66.3493791471701	31.8773608068004	60	63	3
984	-71.1882499720086	45.0155773516744	61	59	2
985	-75.504180425487	58.1380791878328	63	58	2
986	-79.8200821332284	71.2605858864263	63	52	0
987	-84.1359550956404	84.383097441867	73	61	0
988	-88.4517993126065	97.5056138569489	65	47	0
989	-92.7676147840684	110.628135130741	68	69	0
990	-97.0834015097935	123.750661264174	57	54	0
991	-101.399159489665	136.873192257248	65	42	0
992	-105.714888724091	149.995728106238	61	58	0
993	-110.553485126758	163.133993854746	63	52	0
994	-114.86915529822	176.256539965048	59	62	0
995	-119.184796723886	189.379090933129	73	49	0
996	-123.500409403408	202.50164675992	65	42	0
997	-127.815993336961	215.624207447283	69	44	0
998	-132.13154852431	228.746772991493	60	59	2
999	-136.447074965457	241.869343394414	79	44	0
1000	-140.762572660344	254.991918656975	75	45	0
1001	-145.078041609027	268.114498778246	69	42	2
1002	-149.916363584111	281.252813727595	71	54	0
1003	-154.231773468782	294.375404107384	56	55	0
1004	-158.54715460696	307.497999344952	59	51	0
1005	-163.385384057125	320.636331098154	73	52	0
1006	-168.223581617174	333.77466885373	65	54	0
1007	-172.538873373182	346.897279750556	50	52	0
1008	-176.854136382288	360.019895502366	62	55	0
1009	-181.169370644551	373.142516114749	73	63	0
1010	-185.484576160088	386.26514158491	71	59	0
1011	-189.799752928666	399.38777191285	72	50	0
1012	-194.114900950226	412.510407098569	61	53	1
1013	-198.952884711791	425.648783254437	77	53	0
1014	-203.267973667884	438.771428698674	57	45	0
1015	-207.583033876959	451.894079000689	73	46	0
1016	-211.898065338726	465.016734161414	53	50	0
1017	-216.213068053068	478.139394180849	74	62	0
1018	-220.528042020043	491.262059057131	64	54	1
1019	-224.348043830425	503.44177388493	72	52	0
1020	-228.223847045563	513.767061457969	61	54	1
1021	-231.604690901586	523.149397064932	71	47	1
1022	-233.967729389668	531.573038881645	80	68	0
1023	-235.285055991844	539.965200658888	66	55	0
1024	-235.66833457374	544.61701914575	72	56	0
1025	-235.61250566825	546.47145025339	59	42	0
1026	-234.977998254413	550.16457176581	62	51	0
1027	-233.848556704412	552.914737219922	65	56	0
1028	-233.269879403641	554.753427838907	65	52	0
1029	-233.214051329298	556.607858984731	73	40	0
1030	-233.681071811821	558.478030649014	52	65	0
1031	-235.193788520584	560.379683704115	47	53	1
1032	-237.780115158181	561.385603696108	64	42	2
1033	-240.945120214485	560.552835525014	71	53	0
1034	-244.138042960607	558.792854101397	68	52	0
1035	-246.34110445925	555.146959695034	60	45	0
1036	-246.508605351788	549.58366655279	66	53	1
1037	-245.107555153896	543.973147485405	58	53	0
1038	-242.688714698539	537.403930135071	62	56	0
1039	-239.774929553911	529.891757500358	56	43	0
1040	-236.366194948379	521.43663066905	75	52	1
1041	-232.490418887464	511.111335380003	63	54	0
1042	-228.670447846642	498.931612872519	70	54	1
1043	-224.850453060586	486.751894203946	54	61	0
1044	-221.030434529006	474.572179373354	65	67	0
1045	-214.324413177965	453.95309930481	63	46	0
1046	-207.095457966905	433.318293820135	84	53	0
1047	-204.676487269637	426.749100169167	66	62	0
1048	-202.257508599781	420.179908021353	62	47	0
1049	-197.970299175242	406.130048650317	70	51	0
1050	-193.683058914088	392.080194135197	61	46	3
1051	-189.367884797277	378.957560013048	60	53	0
1052	-182.633633499849	359.265750897117	77	53	0
1053	-177.795512714656	346.127395694144	63	44	0
1054	-175.899315164774	339.573953539133	65	52	1
1055	-171.584024489566	326.45133939106	58	51	1
1056	-164.849595211796	306.759561350569	65	52	1
1057	-160.534231884405	293.636959618889	80	51	1
1058	-158.115098897484	287.067795068026	70	55	2
1059	-153.304703344358	273.002254922874	53	60	0
1060	-146.597984824679	252.383293251507	48	56	1
1061	-142.28250128252	239.260712035932	68	56	0
1062	-139.863304933591	232.691558885388	60	51	0
1063	-135.024888318265	219.553257088177	70	49	0
1064	-130.709330554004	206.430688830093	69	60	0
1065	-126.393744043424	193.308125430718	76	49	0
1066	-121.55523490411	180.169840436429	50	52	0
1067	-117.239589330449	167.047287296504	60	53	0
1068	-112.923915010761	153.924739013426	74	58	0
1069	-108.085313348449	140.786470823921	53	52	0
1070	-103.76957996597	127.663932801224	75	50	0
1071	-99.4538178379298	114.541399636306	64	55	0
1072	-95.1659072879702	100.491655769758	71	56	0
1073	-90.8779659030261	86.4419167609885	74	52	0
1074	-86.0392087746877	73.3036761693656	67	54	1
1075	-81.7233280065702	60.1811629813164	62	50	1
1076	-75.5109082593699	40.5052626254037	55	67	1
1077	-71.194956413703	27.38276131358	68	58	2
1078	-66.3560620751232	14.2445453256369	57	57	3
1079	-61.5171358482912	1.10633534193039	67	76	2
1080	-57.1732234501978	-11.0889347400516	90	66	1
1081	-52.829284390551	-23.2841999577358	77	71	1
1082	-50.4097801574972	-29.8532972950488	83	61	1
1083	-45.5707477755495	-42.9914874657989	62	63	4
1084	-38.8350623672595	-62.6830454310402	76	57	0
1085	-34.5188763631159	-75.8055057032034	75	58	0
1086	-30.2305263089947	-89.8551766974851	68	57	1
1087	-25.9421454211697	-103.904842831194	62	61	0
1088	-23.5225475135958	-110.473923364654	70	54	2
1089	-19.206258031074	-123.596366360784	71	61	1
1090	-11.9473710036837	-143.30359085463	57	64	2
1091	-4.13761881209211	-162.09929800313	53	59	0
1092	-1.69009185710456	-167.741149432957	56	52	0
1093	3.67220615898259	-180.894989755936	53	55	0
1094	11.9771885992959	-200.633591470309	65	61	1
1095	17.8903692991007	-212.875906679779	70	52	0
1096	20.8608992318041	-218.53345321957	63	48	1
1097	23.8035854254267	-225.118213205598	54	47	0
1098	29.7168369779829	-237.360511043109	75	56	0
1099	36.1530692690285	-249.618506957777	67	44	1
1100	42.5893399124034	-261.876492659561	72	46	0
1101	52.5192149108043	-279.807696598582	73	62	1
1102	59.4785318031791	-292.081360252574	69	50	0
1103	66.4378899756121	-304.355012040585	78	59	0
1104	73.3972894282197	-316.62865196541	71	48	0
1105	76.8909244752722	-322.30185962934	53	56	1
1106	83.8503850486013	-334.575481748208	68	54	0
1107	94.3035711519187	-352.522284817882	59	36	0
1108	105.279807471146	-370.484759417363	74	65	0
1109	112.762394228252	-382.774030530825	62	44	0
1110	116.256138555822	-388.447204665281	63	55	0
1111	119.749892404885	-394.120375827886	65	44	0
1112	126.737428667489	-405.466709231958	59	53	0
1113	137.190978585975	-423.413402849808	65	64	0
1114	144.150787370396	-435.686922357418	63	53	1
1115	147.644618986	-441.360069752671	70	54	1
1116	158.098349867272	-459.306709937751	71	63	0
1117	165.058280890284	-471.580193836242	65	66	0
1118	168.552171229385	-477.253323410638	47	49	0
1119	175.539980471658	-488.599573641084	71	55	0
1120	185.993951037526	-506.546142573468	61	46	0
1121	192.954043978709	-518.81957898289	69	52	0
1122	196.448012083361	-524.492684789933	62	56	0
1123	203.408166143112	-536.76610339433	62	59	0
1124	210.368361481116	-549.039510130882	67	49	0
1125	220.822635243181	-566.985990020446	64	57	0
1126	231.276999484515	-584.932443192229	63	45	0
1127	234.771075512806	-590.605516327545	73	47	0
1128	238.265161062009	-596.278586489148	50	56	0
1129	248.71967450378	-614.22499512136	61	51	2
1130	259.174278424121	-632.171377035789	57	47	0
1131	262.668432216276	-637.844426401891	54	52	1
1132	266.134799190448	-644.444688803516	75	54	0
1133	276.58955470589	-662.391026193276	74	48	0
1134	283.577970211569	-673.737092253752	54	69	1
1135	290.538633051561	-686.010362470523	71	58	1
1136	297.499337168585	-698.283620819449	63	62	0
1137	304.487870116252	-709.629651231691	72	67	1
1138	314.970740944264	-726.648674558848	60	55	1
1139	318.465050262166	-732.321676387452	64	51	1
1140	322.454589218891	-738.937562854029	60	52	1
1141	329.415476550988	-751.210766913369	76	53	1
1142	335.881178916781	-762.54107319098	56	59	0
1143	342.84214573988	-774.814254361205	62	69	0
1144	353.297561555635	-792.76039579045	58	57	1
1145	360.286405550549	-804.106331127696	56	47	0
1146	367.247514443472	-816.379470743239	59	56	0
1147	374.208664612612	-828.65259849187	50	55	0
1148	381.197626046662	-839.99849817995	62	66	0
1149	388.186625563598	-851.344385976903	60	53	0
1150	395.670914922026	-863.633140593767	70	63	0
1151	406.649803556153	-881.594808264636	61	54	1
1152	413.611179675907	-893.867868994363	79	48	0
1153	417.078002323688	-900.46800303366	76	52	0
1154	423.516416739323	-912.725386960432	60	63	3
1155	429.954869502515	-924.982760673389	61	60	0
1156	433.449502574513	-930.655664474703	73	55	1
1157	440.411040867155	-942.928679444827	58	50	0
1158	449.325966578326	-959.900387918577	66	45	0
1159	456.204343014513	-974.955024693161	64	48	1
1160	459.092765516951	-983.393900350668	81	46	1
1161	460.55085723754	-987.14972921554	60	57	0
1162	463.055019199033	-990.936865963973	73	52	1
1163	467.100538085389	-995.698178752325	65	61	0
1164	470.210994473309	-996.71931587439	81	57	0
1165	472.881664692075	-994.943148799241	69	54	2
1166	473.98323071067	-993.120021904819	77	48	1
1167	474.589510758757	-990.354025653563	66	68	1
1168	474.20522111794	-985.702291097492	54	48	0
1169	471.701053093304	-981.915160834789	70	66	0
1170	468.673857396061	-978.112375590019	71	52	0
1171	465.674417877512	-973.382371809334	55	48	0
1172	462.179705623304	-967.70949524641	77	53	0
1173	460.170837753569	-964.865228587762	60	62	0
1174	455.685586263193	-957.306604648009	75	59	2
1175	448.723980069568	-945.03361525014	70	55	0
1176	443.248227899487	-935.589233031496	54	54	0
1177	440.248847883777	-930.859210684896	67	37	0
1178	437.277231911197	-925.201969861984	69	57	0
1179	427.839409139298	-908.214575841092	65	60	0
1180	417.355620263435	-891.195840472355	65	56	1
1181	413.3380218526	-885.507262467407	72	54	0
1182	409.871218314976	-878.907125080936	69	54	0
1183	398.920090377447	-860.01824933663	63	50	0
1184	391.43579906458	-847.729500291869	58	53	1
1185	387.941293677781	-842.056560481898	75	44	0
1186	376.962591735239	-824.094842270017	64	53	1
1187	366.011758100591	-805.20587852411	65	56	1
1188	362.545097455266	-798.605700890534	78	47	1
1189	359.05067277723	-792.932736463845	75	51	0
1190	348.595233412168	-774.98660919629	66	44	0
1191	341.634250480565	-762.713437459432	58	66	0
1192	338.139884522534	-757.040455207229	66	61	1
1193	327.684626109025	-739.094274501316	66	55	0
1194	317.22945817135	-721.148067075759	63	58	0
1195	313.735160454526	-715.475064027123	52	52	0
1196	306.251381298585	-703.186159473844	72	61	0
1197	295.301188933547	-684.297006452456	76	61	2
1198	288.34051610966	-672.023743976839	66	62	0
1199	281.352091618406	-660.677685676143	66	66	0
1200	274.391499751073	-648.404399454594	53	53	0
1201	267.430949161178	-636.131101365201	64	44	1
1202	260.442642112495	-624.785007418133	68	48	0
1203	253.482172479387	-612.51168558374	66	53	0
1204	246.521744123951	-600.238351883367	70	62	0
1205	239.533554518654	-588.892222289927	58	62	0
1206	232.573207120702	-576.618864842691	61	65	1
1207	225.612901000597	-564.345495530404	67	54	0
1208	218.624828839558	-552.999330291525	72	55	0
1209	211.664603677404	-540.725937234238	63	54	0
1210	204.704419793736	-528.452532308176	67	49	1
1211	197.744277188147	-516.179115517065	72	53	1
1212	190.784175860928	-503.90568685811	64	56	1
1213	183.796300505288	-492.559462220408	69	61	0
1214	176.80846323492	-481.213225693442	67	50	0
1215	169.325511080853	-468.924071096815	70	47	0
1216	161.842603135563	-456.634902856313	57	50	0
1217	154.854886017391	-445.288628965616	69	50	0
1218	147.895030496933	-433.015127361752	65	40	0
1219	140.935216255719	-420.741613889113	65	50	0
1220	133.947616584599	-409.395304358564	59	45	0
1221	126.987883303547	-397.12176714465	61	62	0
1222	120.028191301622	-384.848218064755	58	43	0
1223	113.040709078836	-373.501872888766	72	55	1
1224	106.081098037481	-361.228300065733	58	44	0
1225	99.1215282758931	-348.954715377651	55	48	1
1226	92.1341635019635	-337.608334560879	57	51	0
1227	85.6976290390012	-325.350426807068	66	51	0
1228	79.2611329278443	-313.092508842237	62	68	1
1229	72.3017237582244	-300.818878394552	62	70	0
1230	65.3423558685463	-288.545236081816	78	70	1
1231	58.3551852019737	-277.198797589168	65	73	0
1232	51.3958982746699	-264.925131534226	69	66	1
1233	44.4366526273661	-252.651453615166	68	52	1
1234	37.9725437223678	-241.320686040446	86	57	1
1235	31.5363204206224	-229.062692590058	52	54	1
1236	25.1279871821171	-215.877473292872	72	50	0
1237	19.2147818819503	-203.635168304667	60	55	0
1238	13.301612008072	-191.392854630016	68	70	0
1239	7.41633339971304	-178.223316653632	62	52	0
1240	2.02617106598336	-165.996696622111	47	62	0
1241	-2.84102491417434	-153.785780918784	65	56	0
1242	-7.68033190444112	-140.647643601522	66	50	1
1243	-12.5196070069796	-127.509500280954	53	41	0
1244	-17.3588502219645	-114.371350954287	67	64	0
1245	-21.6751339855837	-101.248909590766	65	63	1
1246	-25.9913890046882	-88.1264633666724	78	56	0
1247	-30.8305397004588	-74.9882972352207	83	55	0
1248	-35.146735659102	-61.8658407526091	83	47	0
1249	-39.4629028725903	-48.7433794103563	76	62	5
1250	-43.7790413414477	-35.6209132084623	75	64	0
1251	-48.0951510653831	-22.4984421469271	90	40	2
1252	-52.9341486093472	-9.36024840734899	83	54	0
1253	-57.2501992721809	3.76223291177303	69	85	1
1254	-61.5662211898016	16.8847190914676	80	75	1
1255	-65.8822143622674	30.0072101317346	62	59	5
1256	-70.1981787895202	43.1297060288489	60	49	0
1257	-74.5141144715599	56.2522067856044	63	61	0
1258	-78.8300214081537	69.3747124029323	83	65	0
1259	-83.1458995993016	82.4972228789702	65	39	0
1260	-87.461749044829	95.6197382127866	64	54	0
1261	-92.3004721690668	108.757981158793	62	47	0
1262	-96.6162625523284	121.880506752059	62	59	2
1263	-100.932024190144	135.003037203103	63	32	0
1264	-105.247757082107	148.125572515652	88	58	0
1265	-109.563461228216	161.24811268691	62	43	0
1266	-113.879136628471	174.370657715015	64	54	0
1267	-118.194783282874	187.49320760183	71	34	0
1268	-122.510401191248	200.615762350149	65	49	1
1269	-126.825990353536	213.738321954384	58	52	1
1270	-131.664439052518	226.876614104025	64	54	0
1271	-135.97996915126	239.999183969572	60	49	1
1272	-140.32336187968	252.194543121383	81	52	1
1273	-144.666727945558	264.389907137491	70	63	3
1274	-148.982173892146	277.512491577305	64	36	1
1275	-153.820471741259	290.650811335072	67	59	0
1276	-158.135858623602	303.773406034335	61	66	0
1277	-162.451216759684	316.896005592309	64	50	0
1278	-166.76654614904	330.018610008992	62	60	1
1279	-171.081846791669	343.141219283454	62	55	0
1280	-175.919991479896	356.279566642828	64	45	1
1281	-180.235233057931	369.402186174877	49	52	0
1282	-184.55044588889	382.524810565636	64	48	0
1283	-188.865629973065	395.647439816035	65	64	0
1284	-193.180785310338	408.770073922351	62	51	1
1285	-198.018776835641	421.90844888147	54	38	0
1286	-202.333873107447	435.031093247235	58	55	0
1287	-206.648940632178	448.153742470779	61	42	0
1288	-211.486839630292	461.292134230956	65	48	0
1289	-215.801848089206	474.414793711156	65	51	0
1290	-220.116827800812	487.537458050065	73	68	1
1291	-224.431778765051	500.660127245821	71	66	1
1292	-228.251759616658	512.839845913462	57	60	0
1293	-231.604690901586	523.149397064932	52	61	1
1294	-233.967729389668	531.573038881645	63	64	0
1295	-235.340884634992	538.110769564286	63	32	0
1296	-235.696249022323	543.689803593792	64	39	0
1297	-235.556676751585	548.325881366618	66	56	2
1298	-235.445018884668	552.03474360425	59	39	0
1299	-235.856209871883	555.759346629493	65	64	0
1300	-237.863860320125	558.603957009502	63	58	1
1301	-240.97303593799	559.625619973987	47	47	1
1302	-244.138042960607	558.792854101397	60	45	0
1303	-246.31318763399	556.074175223708	58	49	2
1304	-246.947704241844	552.381055218168	62	53	0
1305	-246.041589077562	547.713493470103	77	55	0
1306	-244.117686947866	542.087232782505	55	43	1
1307	-241.698843765538	535.518016030081	67	67	0
1308	-238.26220319781	527.990103044547	72	52	0
1309	-234.881377984304	518.607761953026	54	63	1
1310	-231.528450047073	508.298208273947	65	56	0
1311	-227.652648704359	497.972917786799	61	43	1
1312	-223.804738697887	486.720415608957	57	60	0
1313	-219.46185860777	474.524963014759	51	50	0
1314	-215.146861147194	461.402299746871	55	51	0
1315	-210.83183493925	448.279641336761	84	45	0
1316	-205.993916628184	435.141250749119	82	45	0
1317	-201.678831354715	422.018602594733	69	47	0
1318	-197.391622339434	407.968743762001	77	48	0
1319	-192.581514194026	393.903154432774	60	52	0
1320	-187.743469155452	380.764786642976	73	45	0
1321	-183.428263664828	367.642159003764	72	63	1
1322	-179.113029427361	354.519536222331	71	50	0
1323	-174.302791311289	340.453969688155	80	53	1
1324	-170.015395368275	326.404141619802	56	56	0
1325	-165.700071232743	313.281533954665	58	47	1
1326	-160.861838832381	300.143199763261	79	61	1
1327	-156.54645563243	287.020602355711	63	46	0
1328	-152.231043686275	273.89800980594	69	53	0
1329	-147.392718760937	260.759692418389	71	49	1
1330	-143.077247750713	247.637110127136	77	64	0
1331	-138.761747994053	234.514532696456	50	59	0
1332	-133.923330544145	221.376232109964	60	51	1
1333	-129.607771723939	208.253664935939	56	42	0
1334	-125.320071789843	194.203887062147	68	52	1
1335	-121.032341020298	180.154114047065	64	55	1
1336	-116.716693875671	167.031561447307	44	57	0
1337	-111.878120958048	153.89328846056	59	47	0
1338	-107.562414750399	140.77074611932	65	52	0
1339	-103.246679796779	127.648208638653	69	50	0
1340	-98.4080143562169	114.509952454828	75	43	0
1341	-94.0922203401569	101.387425231747	65	62	0
1342	-89.7763975786511	88.2649028692394	65	46	0
1343	-85.4605460715247	75.1423853626475	84	55	0
1344	-81.1446658188943	62.019872716628	58	47	1
1345	-76.3058472228004	48.8816441390663	62	67	0
1346	-71.9899079082534	35.7591417524964	57	55	2
1347	-67.6739398484933	22.6366442237049	63	65	3
1348	-62.8350287310896	9.49843245185912	83	63	1
1349	-58.519001609995	-3.62405481562018	75	65	1
1350	-54.202945743571	-16.7465372262523	78	73	0
1351	-49.3639421053813	-29.8847321942449	80	63	1
1352	-45.0478271779139	-43.0072043426335	85	81	3
1353	-40.7316835054662	-56.1296716351062	68	60	2
1354	-35.892587347189	-69.267849794589	57	58	0
1355	-31.0534593011835	-82.4060219526291	74	60	2
1356	-26.7372262521531	-95.5284735830501	82	58	0
1357	-22.4209644586081	-108.650920351967	54	57	1
1358	-17.5817438932136	-121.789075706154	72	49	0
1359	-13.2654230394401	-134.911512215622	63	61	0
1360	-8.42614027077798	-148.049656162038	65	39	0
1361	-3.03603263606783	-160.276290134527	88	56	0
1362	1.83117140782997	-172.487205862999	64	68	0
1363	7.19348676700611	-185.641041539609	73	62	0
1364	12.5558371588704	-198.794869940728	65	61	1
1365	17.9182225830154	-211.948691066355	54	70	1
1366	23.8314373342437	-224.190997583792	59	64	0
1367	30.2676312496187	-236.449002907611	53	46	0
1368	36.7038635174977	-248.706998018548	74	43	0
1369	46.6336808545748	-266.638216438703	74	46	0
1370	53.5929577974603	-278.911890232004	55	45	0
1371	57.0586896218592	-285.512330516241	42	60	1
1372	64.0180292843725	-297.785986516625	54	57	0
1373	74.4710363075719	-315.732840422541	79	62	0
1374	81.4304783710977	-328.006466754712	56	61	0
1375	84.9241338140564	-333.679667613469	62	55	1
1376	91.9114732652088	-345.026060416363	61	52	1
1377	98.8710161306662	-357.299657066353	71	66	1
1378	105.830600275891	-369.573241852224	63	63	1
1379	112.818057176075	-380.919599012472	71	55	2
1380	119.777722281986	-393.193160056137	68	66	0
1381	126.737428667489	-405.466709231958	66	54	0
1382	133.725003015599	-416.813030750491	47	51	0
1383	140.684790361265	-429.086556184106	58	41	0
1384	147.644618986	-441.360069752671	65	50	0
1385	155.155280321953	-452.7220477378	62	50	0
1386	162.638162376767	-465.011227895506	66	63	0
1387	169.598116169218	-477.284704138525	51	51	0
1388	179.52905768255	-495.215599273331	65	68	1
1389	185.966136332951	-507.47335845232	59	55	0
1390	189.460085395433	-513.146470203996	66	53	0
1391	196.448012083361	-524.492684789933	41	54	0
1392	203.408166143112	-536.76610339433	63	51	1
1393	210.368361481116	-549.039510130882	73	44	2
1394	217.87938800035	-560.401373459958	54	62	1
1395	225.390455311048	-571.763223118149	66	69	0
1396	235.84485079936	-589.709664787166	59	47	0
1397	242.805230822065	-601.983016380109	63	63	0
1398	249.765652122558	-614.256356107071	58	63	0
1399	256.726114700607	-626.52968396619	76	55	0
1400	260.220260324539	-632.202735447325	57	38	0
1401	267.208580135659	-643.548829489388	66	54	0
1402	274.169143510226	-655.82212766353	67	49	0
1403	281.129748162115	-668.095413972624	74	64	2
1404	288.118185415748	-679.441472369246	77	49	0
1405	295.106660753081	-690.787518871948	61	42	1
1406	302.067386040231	-703.060769557022	63	66	0
1407	309.028152604646	-715.33400837332	61	55	0
1408	316.016745383386	-726.680019232444	68	59	0
1409	322.977592903248	-738.953234300949	61	54	0
1410	333.432832049322	-756.899426595308	78	50	0
1411	340.421561310359	-768.245395861566	67	67	0
1412	347.382550901151	-780.518569377251	57	53	1
1413	354.343581768568	-792.791731025092	67	42	0
1414	357.838000358723	-798.464699319564	79	61	1
1415	364.276080093521	-810.722176862881	64	57	1
1416	370.714198176691	-822.979644187726	80	54	0
1417	377.703140569269	-834.325549821369	61	55	0
1418	385.215137461666	-845.687107347883	71	55	0
1419	392.699407770357	-857.975867414847	47	50	0
1420	399.660702936875	-870.248951891437	68	71	1
1421	406.649803556153	-881.594808264636	57	44	1
1422	413.611179675907	-893.867868994363	77	52	1
1423	424.039441155735	-912.74104596395	64	45	0
1424	431.000921263127	-925.014077027328	63	55	0
1425	433.972529130813	-930.671322252601	61	58	0
1426	439.943525899318	-941.058589891531	66	47	1
1427	445.914552601287	-951.445848809555	66	57	0
1428	450.839548689662	-961.801787794568	63	38	1
1429	454.774012927141	-970.271977900527	69	48	0
1430	457.717933735577	-976.85642202571	65	44	0
1431	459.120517571107	-982.466684043407	72	56	0
1432	460.990635769092	-989.947032559663	60	70	0
1433	462.420980467345	-994.630077010952	65	54	0
1434	463.962332172901	-995.604255694896	61	58	0
1435	468.146606731112	-995.7294859346	55	46	0
1436	470.789527814894	-994.880536455661	65	75	0
1437	471.863345483318	-993.984626416117	76	58	0
1438	473.020409763558	-990.307067082264	79	55	0
1439	472.113088694983	-985.63967932947	69	60	1
1440	468.150825192395	-978.096722063608	50	47	1
1441	465.179137095285	-972.439501576126	72	61	0
1442	462.674985158374	-968.652365841903	63	43	0
1443	458.189725055126	-961.093744630925	67	45	0
1444	450.70507643756	-948.805103806779	65	69	0
1445	442.229929736874	-934.630703359842	59	48	0
1446	436.258937596343	-924.243438728154	66	52	0
1447	433.259573673422	-919.513411284424	69	55	0
1448	426.793361408985	-908.183258669451	48	42	0
1449	420.327184522059	-896.853095822036	59	67	0
1450	416.832598427136	-891.180180630647	71	61	0
1451	409.348197943822	-878.891464317217	45	60	0
1452	398.397072259744	-860.002587223426	82	44	1
1453	391.43579906458	-847.729500291869	66	61	0
1454	387.941293677781	-842.056560481898	56	53	1
1455	380.98008159746	-829.783455742523	66	59	0
1456	370.552227134467	-810.910168285482	61	38	1
1457	363.591119043296	-798.637033880688	69	56	1
1458	359.573682894348	-792.948403419927	66	54	0
1459	352.089628730144	-780.659582533874	63	61	1
1460	341.662029625499	-761.786221320741	69	64	1
1461	334.701089568436	-749.513037726283	59	41	1
1462	331.206744247465	-743.840049541555	65	45	0
1463	324.245865306351	-731.566848141141	60	49	1
1464	313.267730867257	-713.604959242977	71	70	2
1465	302.289691187441	-695.6430409858	76	56	3
1466	298.823224253487	-689.042809135281	77	61	0
1467	295.328978684731	-683.369790389203	55	59	0
1468	288.34051610966	-672.023743976839	50	57	0
1469	277.885687396629	-654.077436030842	58	51	0
1470	270.925116966886	-641.804143880494	75	55	1
1471	267.430949161178	-636.131101365201	67	58	0
1472	256.976301403309	-618.184739982709	62	48	0
1473	246.521744123951	-600.238351883367	47	50	1
1474	239.561357046245	-587.965006313287	68	55	1
1475	236.095080650877	-581.364721095189	56	54	1
1476	232.601011246385	-575.691648879088	58	71	1
1477	222.146666681045	-557.74519844912	82	49	0
1478	215.186423276959	-545.471811341122	59	38	2
1479	208.226221151126	-533.19841236528	63	50	0
1480	201.266060303606	-520.925001524389	58	54	0
1481	194.278127820755	-509.578794720583	67	59	0
1482	187.290233422536	-498.23257602565	68	67	0
1483	183.796300505288	-492.559462220408	79	48	0
1484	172.819404438662	-474.597197216004	56	57	0
1485	165.336475976626	-462.308035343885	75	47	1
1486	161.842603135563	-456.634902856313	57	45	0
1487	151.388864454872	-438.68827173207	57	63	1
1488	140.935216255719	-420.741613889113	57	53	1
1489	133.975443293341	-408.46808855515	68	51	0
1490	130.509486046911	-401.867713536136	65	57	0
1491	123.54977580253	-389.594170404598	63	49	2
1492	113.096372082364	-371.647441346198	81	57	1
1493	109.602646848594	-365.974264311604	59	49	2
1494	106.108931136085	-360.301084307954	64	51	0
1495	95.6556766226422	-342.354310711846	72	40	0
1496	85.2025125919026	-324.407510404475	56	54	0
1497	78.2152271810337	-313.061105833389	74	55	0
1498	74.721598758013	-307.387899089605	68	62	0
1499	67.7622123584151	-295.114260989241	67	50	0
1500	60.8028672388173	-282.840611022897	61	58	0
1501	54.3665112022427	-270.582653730176	57	58	0
1502	44.4366526273661	-252.651453615166	68	41	0
1503	38.000392459915	-240.393470386975	77	57	1
1504	35.0576732059708	-233.808720570989	71	44	1
1505	28.6214705787133	-221.550722426735	63	54	1
1506	19.2426349705784	-202.707952674478	56	59	0
1507	13.8802590632695	-189.55413292814	78	51	1
1508	11.4605529164546	-182.985075240955	60	50	0
1509	8.49006256728899	-177.327521525323	57	67	0
1510	0.157290316012222	-158.516127355397	60	58	0
1511	-7.62461307784542	-138.793212393299	67	56	1
1512	-12.4638858708204	-125.655069076456	49	48	1
1513	-16.7801978636999	-112.532633115537	63	54	0
1514	-21.0964811120648	-99.4101922940463	76	48	0
1515	-25.9356613861746	-86.2720321724191	67	52	2
1516	-30.7748097723816	-73.133866045624	61	51	1
1517	-33.1943720073905	-66.5647807288915	67	57	0
1518	-35.0910036445712	-60.0114095639437	73	45	0
1519	-41.3037804209744	-40.3355739368126	70	55	2
1520	-48.0394127916079	-20.6440109638497	80	71	0
1521	-52.8784080259502	-7.50581722892821	73	74	4
1522	-57.1944566023303	5.61666409112513	71	70	1
1523	-61.5104764335556	18.7391502661631	71	60	1
1524	-65.8264675195096	31.8616413054988	66	58	3
1525	-70.1424298601924	44.9841372026131	51	59	0
1526	-72.5618548867642	51.5532471211627	73	52	1
1527	-76.8777733240277	64.6757505778223	62	74	0
1528	-83.6130497535341	84.3673757128417	64	60	3
1529	-87.9288955417578	97.4898915868253	70	65	1
1530	-92.2447125842446	110.612412318587	57	70	0
1531	-96.5605008809944	123.734937910922	68	56	0
1532	-98.4569343279582	130.2883407427	79	53	1
1533	-102.77268029179	143.410873350687	58	56	0
1534	-109.507693297346	163.102543841116	71	46	0
1535	-114.346260955208	176.240814385936	61	64	0
1536	-119.212683000369	188.451875360683	78	56	0
1537	-124.079075463174	200.662942347117	66	51	0
1538	-128.917549762991	213.801230905578	57	49	0
1539	-134.278880450933	226.955253470689	76	49	1
1540	-139.117289399495	240.093554643914	64	57	0
1541	-143.432781325362	253.216132612899	59	57	0
1542	-147.748244504794	266.338715441525	69	39	0
1543	-151.540796945686	279.445572899655	63	70	0
1544	-157.229577597638	299.105866288766	64	54	1
1545	-162.890403819503	319.693383877166	82	65	0
1546	-166.654955155216	333.727472259663	61	55	0
1547	-168.551169631537	340.280910107307	61	57	0
1548	-172.866452513263	353.403521538712	60	54	0
1549	-177.181706648145	366.526137827896	64	54	0
1550	-179.60075832333	373.095314649865	62	54	0
1551	-184.438837756054	386.233672795817	60	41	0
1552	-191.173030265374	405.925486065447	59	63	0
1553	-195.488166270079	419.048122869805	62	51	0
1554	-197.907155736641	425.617311093956	69	57	1
1555	-204.641214170086	445.309147881344	79	50	0
1556	-211.375205565244	465.000996425748	61	62	0
1557	-213.794140795479	471.570194552653	53	44	0
1558	-218.137040063099	483.765641179867	65	47	0
1559	-222.479912667186	495.961092670448	76	42	0
1560	-225.804961384041	507.197854331695	63	58	0
1561	-229.129990903602	518.434618929401	60	59	1
1562	-230.558985272364	523.117916722782	58	47	0
1563	-233.361136013409	534.338945023715	63	56	0
1564	-234.734290980035	540.876675536856	54	55	1
1565	-234.566805636103	546.439968870021	55	56	0
1566	-234.343491687614	553.857693373226	61	47	1
1567	-234.754683323787	557.582296290435	79	59	0
1568	-235.221703016665	559.452468131669	74	55	0
1569	-237.780115158064	561.385603696108	51	50	1
1570	-241.934984971362	562.438749589957	64	39	1
1571	-245.155823439884	559.751553366892	71	59	0
1572	-246.78020262951	557.944348368794	73	49	1
1573	-246.836036511464	556.089917314239	67	58	1
1574	-245.490822614229	548.624967012554	73	49	0
1575	-242.632882936799	539.258361177519	58	59	0
1576	-241.175992422155	535.502274592407	69	48	1
1577	-237.767265687697	527.047146506608	64	45	0
1578	-234.358524618438	518.592021364719	56	53	2
1579	-230.538566843839	506.412296939641	66	46	0
1580	-224.27177289984	488.590585937724	60	48	0
1581	-219.928896350437	476.395132802427	68	61	0
1582	-215.61390254763	463.272468998097	68	50	0
1583	-213.194964478724	456.703269951977	68	58	0
1584	-208.90783455607	442.653398167342	76	52	1
1585	-202.20169628202	422.034339091741	74	50	0
1586	-199.782710794301	415.46514844615	61	49	0
1587	-197.363717333996	408.895959299989	71	48	0
1588	-190.629557974346	389.204135921784	56	57	1
1589	-186.314371300512	376.081505042501	53	44	1
1590	-183.89533157699	369.512324297801	70	44	1
1591	-179.608001717774	355.462485435419	54	62	1
1592	-175.320641022525	341.412651428021	77	59	1
1593	-168.063379598025	321.705134391785	69	68	0
1594	-163.225165452517	308.566797205247	58	53	1
1595	-158.909799497982	295.444197099656	62	45	0
1596	-152.698137885251	275.768171204254	54	46	1
1597	-148.382700850198	262.645582973957	64	58	0
1598	-145.963529155997	256.076425930485	80	35	0
1599	-143.572241523245	248.580054834485	79	48	0
1600	-136.865431416431	227.961109963246	49	59	0
1601	-130.130662242242	208.269392405637	57	58	0
1602	-125.292184157646	195.131102619693	60	62	1
1603	-120.976567845326	182.008545162156	56	56	0
1604	-116.660922787269	168.885992564261	63	55	1
1605	-114.241641469358	162.316855325364	54	51	0
1606	-109.925952506659	149.194310285151	70	42	0
1607	-103.19091519108	129.502639763989	68	55	1
1608	-98.8751535783522	116.380107142963	59	54	0
1609	-94.5593632200034	103.257579379715	76	44	0
1610	-89.7206394555396	90.1193340029567	64	71	0
1611	-85.4326680545928	76.0696009304374	71	47	1
1612	-81.1446658188943	62.019872716628	84	47	0
1613	-76.8287568207015	48.8973649293184	68	46	0
1614	-74.9322467336315	42.3439731411636	61	56	2
1615	-70.0933834490133	29.2057523615658	82	33	0
1616	-63.3579430435784	9.51415155641735	76	50	4
1617	-59.0419174932758	-3.60833625402302	87	69	1
1618	-56.6224356043385	-10.1774374898523	74	65	0
1619	-52.2784961258294	-22.3727021645755	80	76	0
1620	-47.9345299857669	-34.5679619768634	70	60	1
1621	-43.6184051288292	-47.6904325066134	79	59	2
1622	-39.3022515270859	-60.8128981776536	66	63	1
1623	-36.9105685098912	-68.3092026906088	64	60	0
1624	-32.0993099261541	-82.3745916355401	71	47	0
1625	-25.3356269095675	-101.138910493813	71	65	0
1626	-20.9914916410344	-113.334140059538	59	41	4
1627	-16.1522605855716	-126.472293612547	62	55	0
1628	-8.89335421292344	-146.17951268144	65	66	2
1629	-6.47370281146141	-152.748582703993	75	64	0
1630	-1.63437609316316	-165.886718240567	70	62	1
1631	6.14761143701617	-185.609620768577	58	61	3
1632	12.0607525847154	-197.851944643073	51	62	1
1633	15.0312634331058	-203.509495516308	62	50	0
1634	20.9166044300655	-216.679021980613	57	44	0
1635	30.295481674606	-235.521787274629	58	65	0
1636	36.7317124558031	-247.779782377183	71	42	0
1637	43.1679815894458	-260.037767266855	58	53	0
1638	50.127237093111	-272.311446988024	70	53	0
1639	56.563584394753	-284.569410655648	60	59	0
1640	62.9999700485496	-296.827364111319	63	65	0
1641	69.959346463671	-309.101009951904	69	57	1
1642	76.9466038456303	-320.44742822554	76	60	0
1643	84.42901645042	-332.736751142889	76	63	2
1644	88.4177987788571	-339.352865501307	53	57	0
1645	95.4051572730532	-350.699252357706	70	52	0
1646	102.39255385322	-362.045627326705	58	55	1
1647	109.352156241075	-374.319206164218	72	55	1
1648	119.805552161881	-392.265944282524	65	48	0
1649	123.299313937081	-397.939112461172	73	39	2
1650	130.259038564749	-410.212655688636	62	36	0
1651	140.712615449447	-428.15934037976	68	61	0
1652	147.672442476032	-440.432853936218	54	52	0
1653	154.632310781686	-452.706355625764	75	62	0
1654	161.620040662761	-464.052629611455	70	65	0
1655	165.113919885247	-469.725762145594	68	48	0
1656	172.596862024919	-482.014924119227	72	53	0
1657	183.573778150487	-499.977189273573	75	52	0
1658	190.561666268855	-511.32341400627	67	62	1
1659	194.05562460993	-516.996521914378	73	39	1
1660	201.015758562251	-529.269944720902	57	47	1
1661	211.469941335265	-547.216448717751	73	52	0
1662	214.963958398963	-552.889538804069	75	46	0
1663	221.924214587896	-565.16292599868	81	45	0
1664	232.378578319331	-583.109376561828	49	58	1
1665	239.33893690398	-595.382734083571	73	61	0
1666	246.299336766475	-607.656079738401	64	51	2
1667	253.287577218493	-619.00219753664	66	54	0
1668	260.248058038298	-631.275519445539	68	52	0
1669	267.208580135659	-643.548829489388	76	54	0
1670	274.196938030538	-654.894911643118	56	43	0
1671	281.185334009468	-666.240981902927	66	52	0
1672	288.145976742788	-678.514256323688	66	44	0
1673	295.106660753081	-690.787518871948	72	55	0
1674	302.095174173941	-702.133553490043	53	52	1
1675	309.055939140206	-714.406792295165	54	51	0
1676	316.016745383386	-726.680019232444	70	58	0
1677	323.005376245535	-738.026018200442	62	46	1
1678	329.966263444163	-750.29922139179	69	46	0
1679	336.927191919414	-762.572412715293	55	46	0
1680	343.915940222039	-773.918376035057	48	60	1
1681	350.904726607725	-785.264327466488	58	63	1
1682	357.865775716316	-797.537483163178	73	63	0
1683	364.826866100891	-809.810626992956	62	68	1
1684	371.815769925946	-821.156542773359	69	43	2
1685	378.776941264863	-833.429662855342	77	59	0
1686	385.738153879705	-845.702771069482	80	41	1
1687	392.727175143431	-857.048651200719	59	46	0
1688	399.71623448981	-868.394519442692	69	45	2
1689	406.677567736013	-880.667592030019	65	57	0
1690	413.638942257676	-892.940652747639	70	44	0
1691	420.628119041561	-904.286485339515	69	41	0
1692	427.58957451646	-916.559522308409	66	55	0
1693	434.055802837363	-927.889673420228	56	59	0
1694	439.503768037248	-938.261283994652	81	50	0
1695	444.951760693046	-948.632887251675	57	56	0
1696	449.904505114537	-958.061611138284	59	52	0
1697	453.31593282189	-966.516146873124	75	53	1
1698	456.232095763087	-974.027808387764	67	69	1
1699	458.652989167604	-980.596596765332	53	66	0
1700	460.055575753329	-986.206858423539	74	46	0
1701	462.008951689058	-990.905557541177	59	59	0
1702	465.036151485692	-994.708347317763	71	64	1
1703	468.118856723886	-996.656702256761	53	49	0
1704	471.284812691913	-995.823405970819	78	56	1
1705	473.432447811065	-994.031585386023	53	46	1
1706	474.561762073543	-991.281242005527	56	58	0
1707	474.177472307289	-986.629507453181	54	52	1
1708	471.701053093304	-981.915160834789	66	50	0
1709	468.178575366735	-977.169505720958	60	68	0
1710	464.68385654001	-971.496631283313	61	53	0
1711	461.216899005987	-964.89653754048	64	59	0
1712	456.731645712571	-957.337914703414	65	53	1
1713	452.246408743202	-949.779286955483	63	54	0
1714	447.265915141499	-941.277781885117	76	42	0
1715	441.790171371307	-931.833397679962	54	54	2
1716	436.342210022674	-921.461789851077	55	67	0
1717	429.875986679923	-910.131641997024	63	58	0
1718	422.886775973835	-898.785824806429	61	58	0
1719	415.897603349702	-887.439995722845	73	60	1
1720	408.413212635613	-875.151277618483	66	51	0
1721	400.956631701207	-861.93532963004	60	47	0
1722	393.995347988035	-849.662246965803	65	54	2
1723	386.51109013462	-837.373488852754	60	60	1
1724	379.026876486954	-825.084717093967	89	73	0
1725	372.065719530336	-812.811597106978	65	72	0
1726	365.104603849817	-800.53846525494	64	38	0
1727	358.143529445631	-788.265321532264	71	62	1
1728	350.65948822553	-775.976497949101	66	55	0
1729	343.175491211936	-763.687660718337	55	58	0
1730	336.214543565409	-751.414479678497	52	53	1
1731	329.225855194964	-740.068502889015	74	65	0
1732	322.26498850371	-727.795298102312	61	50	0
1733	315.304163089255	-715.522081444971	55	40	2
1734	307.820379536832	-703.233179654926	64	53	0
1735	300.336640191381	-690.944264215417	71	52	1
1736	293.348151325365	-679.59822630696	65	41	0
1737	286.387492349546	-667.324960454367	67	51	0
1738	279.426874651108	-655.051682734862	57	53	0
1739	272.438503227255	-643.705609176308	60	46	0
1740	265.47796648537	-631.43230770994	53	55	2
1741	258.517471021158	-619.158994377591	67	53	0
1742	251.52921704005	-607.812885173596	51	60	0
1743	244.568802533031	-595.539548095316	69	62	1
1744	237.608429303567	-583.266199151054	78	54	0
1745	230.620292766369	-571.920054300688	71	66	0
1746	223.660000494681	-559.646681610495	69	48	0
1747	216.699749501131	-547.373297053389	51	72	0
1748	209.711730408249	-536.027116558515	65	53	0
1749	202.751560373057	-523.75370825734	65	53	0
1750	195.268455076613	-511.464600965381	61	69	1
1751	187.757579596888	-500.102695918642	76	54	1
1752	180.797534727491	-487.82925029099	66	47	0
1753	173.837531136873	-475.555792796426	81	58	0
1754	166.84974964126	-464.209539294243	59	65	0
1755	159.889827009873	-451.936058058403	56	61	1
1756	152.929945657495	-439.662564952858	76	51	0
1757	145.942281608644	-428.31627580896	61	56	0
1758	138.982481216022	-416.042758961208	70	51	1
1759	132.022722102585	-403.769230247475	57	70	1
1760	125.035175501485	-392.422905458137	50	44	0
1761	118.07549734856	-380.149353003129	71	60	0
1762	111.11586047482	-367.875788680278	69	55	1
1763	104.128431322053	-356.529428250156	59	52	1
1764	97.168875409523	-344.255840185098	63	54	0
1765	90.2093607767019	-331.982240254991	59	59	0
1766	83.2220490728505	-320.635844183154	75	60	1
1767	76.2626154015306	-308.362220509909	56	56	0
1768	69.3032230100944	-296.088584972546	70	59	0
1769	62.3160287563223	-284.742153258063	54	48	0
1770	55.8796653558966	-272.484198330902	60	62	0
1771	49.4433403075673	-260.226233189926	68	52	0
1772	42.4841085097287	-247.952551894821	66	53	0
1773	36.0478616296314	-235.69456553366	75	63	1
1774	30.1345952766715	-223.452276490629	68	47	0
1775	23.7262757002609	-210.267054862343	67	52	0
1776	17.2901439008419	-198.009038666263	69	60	1
1777	11.8999258024851	-185.782431895845	62	46	0
1778	6.53759628545959	-172.628602221608	73	67	0
1779	1.14744445576798	-160.401980885305	67	53	0
1780	-3.71974169154419	-148.191063992679	68	43	0
1781	-9.08197021629894	-135.037213149481	75	54	0
1782	-13.9212336740457	-121.899068030529	60	50	0
1783	-18.2653987394879	-109.703846050426	78	54	1
1784	-22.1423357940512	-99.3787644291297	73	51	3
1785	-25.001264177612	-90.0123233962804	66	58	1
1786	-27.888043131039	-81.5730957994238	63	54	2
1787	-30.8305397004588	-74.988297236152	79	58	0
1788	-33.2501030903077	-68.4192119175568	64	64	0
1789	-35.66965850821	-61.8501250976697	82	69	0
1790	-38.1170726463897	-56.2082523675635	68	65	1
1791	-40.0694256162969	-51.5093099828809	77	74	0
1792	-42.021774037159	-46.8103666352108	75	66	1
1793	-43.423329459154	-41.1999234240502	75	53	3
1794	-44.3019610487972	-35.6051964703947	74	75	0
1795	-45.7035088906996	-29.9947523567826	78	62	0
1796	-47.6001019495889	-23.4413749529049	89	57	2
1797	-49.4688191204332	-15.9607810005546	94	75	1
1798	-52.3554916841676	-7.52153504453599	99	84	2
1799	-55.7371962768375	1.86064683832228	72	73	4
1800	-61.0433077671332	16.869000190869	75	64	0
1801	-64.920010231901	27.194124545902	70	63	1
1802	-66.8165434731636	33.7475115433335	58	42	1
1803	-70.609590753098	46.8542884187773	74	56	1
1804	-74.9255206908565	59.9767897138372	52	46	0
1805	-79.7643285735394	73.1150170527399	81	63	0
1806	-84.5752266285126	87.180465977639	69	57	0
1807	-88.8631871596444	101.230198513716	60	62	1
1808	-93.1789968869998	114.352720326744	63	57	0
1809	-97.4947778686183	127.47524699755	55	67	0
1810	-101.810530104442	140.597778527066	50	56	0
1811	-106.126253594528	153.720314916223	70	63	1
1812	-110.441948338819	166.84285616409	55	55	0
1813	-114.757614337257	179.965402270667	61	60	1
1814	-119.0732515899	193.087953235954	61	44	0
1815	-123.911750849918	206.226235778071	58	55	0
1816	-128.227329039073	219.348797001876	63	52	0
1817	-132.542878482258	232.471363083459	65	38	0
1818	-137.381285218114	245.60966242943	62	52	0
1819	-141.696775597695	258.732238771394	63	46	2
1820	-146.012237230898	271.854819971137	61	54	0
1821	-150.327670117666	284.977406027727	65	53	0
1822	-154.643074258056	298.099996945821	66	63	0
1823	-158.958449651953	311.222592720762	58	58	1
1824	-163.27379629924	324.345193355344	54	59	0
1825	-168.111989239813	337.483531099744	71	40	0
1826	-172.427276822622	350.606141991913	68	64	0
1827	-176.74253565853	363.728757741861	66	54	0
1828	-183.476804782171	383.420557574369	72	58	0
1829	-187.79199096543	396.543185740709	47	56	0
1830	-190.21100686834	403.112369163893	66	56	0
1831	-194.526149145502	416.235004889779	62	58	0
1832	-198.841262675414	429.35764547158	71	49	0
1833	-203.679209926864	442.496027620509	75	47	2
1834	-207.994264391251	455.618678460829	78	59	0
1835	-214.205362916808	475.294794790447	68	51	0
1836	-218.520346298581	488.417457506061	80	63	0
1837	-220.939255300909	494.986660128459	83	48	0
1838	-225.28210666083	507.182114852592	73	49	1
1839	-230.586898429261	522.190701175481	52	54	0
1840	-233.967729389668	531.573038881645	61	48	0
1841	-234.901776223385	535.313382244669	65	53	0
1842	-235.752077910933	541.835372493602	69	54	0
1843	-235.584591211344	547.398665809073	56	53	0
1844	-234.922169538564	552.019002891146	74	49	0
1845	-233.792728418019	554.769168358296	70	60	1
1846	-232.69120253704	556.592118532397	65	47	0
1847	-231.617591242772	557.487853395753	67	57	0
1848	-231.094742558955	557.472113135271	61	46	0
1849	-231.038915360405	559.326544300653	60	60	0
1850	-232.000870792312	562.139671629295	71	62	1
1851	-234.036434716079	564.057064680383	65	63	0
1852	-237.145607124083	565.078724955209	82	69	0
1853	-240.861373027437	563.334482184611	69	65	2
1854	-243.064429697057	559.688586166129	65	44	0
1855	-243.726859498885	555.068250178359	69	52	0
1856	-243.399423515832	548.561999725178	59	52	1
1857	-242.054200492043	541.097050672397	76	60	0
1858	-239.663268786622	533.600619599223	70	54	0
1859	-236.777389986732	525.161233608611	57	63	0
1860	-233.424472669838	514.85167825222	67	57	2
1861	-229.576595498773	503.599170314148	78	51	1
1862	-225.756608274649	491.419450688176	54	52	0
1863	-221.413739225594	479.223995931447	64	44	0
1864	-217.09875326656	466.101330503821	57	62	1
1865	-212.811647267314	452.051454400644	78	65	1
1866	-207.973739864654	438.913061406463	54	39	2
1867	-201.239684229717	419.221219546162	53	50	1
1868	-196.924565507856	406.098576789722	39	55	1
1869	-194.505561556609	399.529389444739	61	51	1
1870	-189.667529736296	386.391019254923	87	60	1
1871	-185.380238900078	372.341173914261	67	49	1
1872	-181.092917227536	358.291333431378	59	48	1
1873	-176.777664701047	345.168713347986	72	49	1
1874	-172.46238342789	332.046098124236	51	57	0
1875	-165.72796858917	312.354318409227	50	61	0
1876	-158.993486713502	292.662550453097	64	48	1
1877	-156.574350790703	286.093386807479	56	64	0
1878	-154.155206895724	279.524224661291	58	53	0
1879	-147.448504678265	258.905261317268	64	61	0
1880	-143.160923492745	244.855463473126	66	55	0
1881	-141.264619104972	238.302038583905	78	64	1
1882	-136.949102631072	225.179463307373	54	60	0
1883	-132.110667344066	212.041165113449	43	54	1
1884	-127.795091806562	198.918600095436	50	64	0
1885	-123.479487522971	185.796039936133	73	42	0
1886	-118.640959712269	172.657758546062	71	50	0
1887	-114.325296365656	159.535208644345	58	58	0
1888	-110.009604273131	146.41266360227	70	51	1
1889	-105.170983939199	133.274399016052	63	49	0
1890	-100.855232784001	120.151864233427	70	58	1
1891	-96.5394528830075	107.02933430858	44	52	4
1892	-91.7007400264265	93.8910865271464	72	37	1
1893	-87.3849010632839	80.7685668608174	55	64	1
1894	-83.0690333544626	67.6460520559922	86	49	0
1895	-76.3337230389006	47.9544285684824	60	63	0
1896	-72.0177826810977	34.8319261819124	67	51	0
1897	-67.1789007252082	21.693709006533	74	52	2
1898	-62.3399868810666	8.55549783445895	75	66	1
1899	-58.0239571454003	-4.56698889471591	67	60	0
1900	-53.7078986647539	-17.6894707623869	64	80	2
1901	-51.2883994682343	-24.2585686966777	78	74	1
1902	-45.0756954682292	-43.9344199225307	83	64	2
1903	-38.8629291485413	-63.6102610109374	76	55	0
1904	-36.4433772920747	-70.1793496431783	71	72	1
1905	-32.1271750868764	-83.3018072172999	67	47	0
1906	-25.9142817723332	-102.977627250366	68	45	0
1907	-24.0176130069303	-109.530993609689	62	50	1
1908	-21.5980084908661	-116.100072944537	52	46	0
1909	-14.3391471111681	-135.807301938534	54	68	0
1910	-7.08021398441633	-155.514517421834	80	48	0
1911	-4.66055366507499	-162.083586247638	85	51	0
1912	-2.24088537378702	-168.65265357215	67	44	1
1913	3.12141233531293	-181.806494567543	71	54	0
1914	9.03453920746688	-194.048822804354	53	40	0
1915	17.8903692991007	-212.875906679779	78	58	0
1916	23.7757335192873	-226.045428824611	78	44	0
1917	27.2692243377096	-231.718678883277	71	52	0
1918	33.7054403911461	-243.976678718813	70	61	0
1919	43.0844392428407	-262.819414214231	67	60	1
1920	49.5207511886256	-275.077388917096	57	61	0
1921	56.4800513027585	-287.351057662629	59	55	0
1922	66.9329998557223	-305.297930693254	64	51	0
1923	73.9202427383279	-316.644354074262	64	50	2
1924	80.8796849352657	-328.917981274426	67	57	2
1925	84.345502528362	-335.518398283049	66	49	1
1926	91.8558007339016	-346.880491868593	58	50	0
1927	102.832011298451	-364.842973107472	79	39	1
1928	106.29789398401	-371.443371471018	69	57	0
1929	109.791619945201	-377.116551120766	65	48	0
1930	120.245025194658	-395.063288003206	63	51	0
1931	130.698520926177	-413.00999817159	70	51	0
1932	134.192315132765	-418.683157025836	52	56	1
1933	141.179932110303	-430.029465817846	60	53	0
1934	151.633606408956	-447.97612253949	71	61	0
1935	155.099636764033	-454.57647939492	64	49	0
1936	162.087371188798	-465.922752545215	63	51	0
1937	169.075143698836	-477.269013805315	57	58	0
1938	173.06419970782	-483.885045738891	54	66	0
1939	184.041122990078	-501.847309579141	76	58	0
1940	191.029015652079	-513.193533477373	52	57	0
1941	197.989134425065	-525.466961385682	58	59	0
1942	208.443294769269	-543.413473039865	68	42	1
1943	215.403515938902	-555.686871276237	62	56	0
1944	222.36377838644	-567.960257644765	62	51	0
1945	225.857827880653	-573.633338409476	75	53	0
1946	232.845955432625	-584.979491016828	80	46	1
1947	243.300416575279	-602.925913610496	70	42	0
1948	246.766723200912	-609.526192522608	61	52	1
1949	253.754968196503	-620.872309483588	68	51	0
1950	264.732602036733	-638.83435726352	56	50	0
1951	268.721965493169	-645.450296086259	60	61	0
1952	272.216143304948	-651.123337370344	56	46	0
1953	279.20452749118	-662.469411023892	61	47	0
1954	289.659384188533	-680.415715258569	78	52	0
1955	300.114331362885	-698.361992774531	58	49	1
1956	303.608596458391	-704.035007319413	69	59	0
1957	310.046368032345	-716.292570594698	70	35	1
1958	319.978490897629	-734.223124206997	69	49	1
1959	326.939362917561	-746.496332502924	68	56	0
1960	333.900276214117	-758.769528928213	51	61	0
1961	340.889010018262	-770.115497359075	54	52	1
1962	344.383391201787	-775.788477114402	62	52	0
1963	347.877781905932	-781.46145389881	65	45	0
1964	358.333235899801	-799.407582570799	72	50	1
1965	365.294330944889	-811.680725563318	61	55	0
1966	372.255467266194	-823.953856688924	71	50	1
1967	382.711133965407	-841.89992302563	47	35	0
1968	389.700140731118	-853.245808267966	68	52	0
1969	396.661419121257	-865.518897836097	64	47	1
1970	400.128190965974	-872.119046282023	63	46	0
1971	407.117296128534	-883.464901819825	68	54	0
1972	414.106439373572	-894.810745466501	82	59	1
1973	421.067859831208	-907.083793479949	60	48	0
1974	431.523947144917	-925.029735108837	63	52	0
1975	435.01858224615	-930.70263762027	65	51	1
1976	440.989581493312	-941.089903788641	68	61	1
1977	449.436984014581	-956.19152272027	56	49	0
1978	453.343686264823	-965.588930568658	58	67	0
1979	456.232095763087	-974.027808387764	76	72	0
1980	458.652989167604	-980.596596765332	70	48	0
1981	460.055575753329	-986.206858423539	66	52	1
1982	460.495353829116	-989.004161826335	80	44	1
1983	461.953448972316	-992.759990152903	68	44	1
1984	464.952899456082	-997.489996255375	44	44	1
1985	468.09110671957	-997.583918578923	60	57	0
1986	470.761778362561	-995.80775278993	60	66	0
1987	472.937162712216	-993.088716116734	68	56	1
1988	473.59894125245	-988.468287305906	67	50	0
1989	471.673303713731	-982.84237718489	65	48	1
1990	468.701607458876	-977.185159245506	59	49	1
1991	465.234638818947	-970.585068896413	72	47	1
1992	460.749372155406	-963.026450432837	68	56	1
1993	458.24522996915	-959.239311975427	62	53	0
1994	453.264712791773	-950.737814186141	66	49	0
1995	445.28482558392	-937.50629163906	70	64	0
1996	439.286065107968	-928.046247689985	68	51	0
1997	433.315089988057	-917.658978710882	62	40	0
1998	427.344144801551	-907.271701009013	58	48	1
1999	420.850207034848	-896.868755236268	53	47	0
[truncated: 428 more rows]
